# Supplementary material for: Detecting Parkinson’s disease from sustained phonation and speech signals
Source: PLoS One. 2017 Oct 5;12(10):e0185613. doi: 10.1371/journal.pone.0185613 (PMC5628839; doi:10.1371/journal.pone.0185613)
Supplement: S2 File — (ZIP) [file pone.0185613.s002.zip › AC/phonation/AC_phonation_avec2011.csv]

id	audspec_lengthL1norm_sma_quartile1	audspec_lengthL1norm_sma_quartile2	audspec_lengthL1norm_sma_quartile3	audspec_lengthL1norm_sma_iqr1_2	audspec_lengthL1norm_sma_iqr2_3	audspec_lengthL1norm_sma_iqr1_3	audspec_lengthL1norm_sma_percentile1_0	audspec_lengthL1norm_sma_percentile99_0	audspec_lengthL1norm_sma_pctlrange0_1	audspec_lengthL1norm_sma_amean	audspec_lengthL1norm_sma_flatness	audspec_lengthL1norm_sma_rqmean	audspec_lengthL1norm_sma_stddev	audspec_lengthL1norm_sma_skewness	audspec_lengthL1norm_sma_kurtosis	audspec_lengthL1norm_sma_meanPeakDist	audspec_lengthL1norm_sma_peakDistStddev	audspec_lengthL1norm_sma_peakRangeRel	audspec_lengthL1norm_sma_peakMeanRel	audspec_lengthL1norm_sma_minRangeRel	audspec_lengthL1norm_sma_meanRisingSlope	audspec_lengthL1norm_sma_stddevRisingSlope	audspec_lengthL1norm_sma_meanFallingSlope	audspec_lengthL1norm_sma_stddevFallingSlope	audspec_lengthL1norm_sma_meanSegLen	audspec_lengthL1norm_sma_maxSegLen	audspec_lengthL1norm_sma_minSegLen	audspec_lengthL1norm_sma_segLenStddev	audspec_lengthL1norm_sma_linregc1	audspec_lengthL1norm_sma_linregerrA	audspec_lengthL1norm_sma_qregc1	audspec_lengthL1norm_sma_qregerrA	audspec_lengthL1norm_sma_upleveltime25	audspec_lengthL1norm_sma_upleveltime50	audspec_lengthL1norm_sma_upleveltime90	audspec_lengthL1norm_sma_risetime	audspec_lengthL1norm_sma_lpgain	audspec_lengthL1norm_sma_lpc0	audspec_lengthL1norm_sma_lpc1	audspec_lengthL1norm_sma_lpc2	audspec_lengthL1norm_sma_lpc3	audspec_lengthL1norm_sma_lpc4	pcm_zcr_sma_quartile1	pcm_zcr_sma_quartile2	pcm_zcr_sma_quartile3	pcm_zcr_sma_iqr1_2	pcm_zcr_sma_iqr2_3	pcm_zcr_sma_iqr1_3	pcm_zcr_sma_percentile1_0
1	3.2958	3.43	3.6122	0.13419	0.18216	0.31635	1.4023	4.257	2.8548	3.4352	0.98776	3.4611	0.42232	-2.712	18.421	0.63727	0.42524	0.21171	1.1612	0.27801	6.4189	10.337	4.612	2.9232	7.48	7.48	7.48	0	-0.044191	0.062369	-0.25008	0.06531	0.98935	0.98003	0.045273	0.46667	0.0017514	-2.0832	1.1295	0.3874	-0.62885	0.19551	0.028105	0.0411	0.046842	0.012995	0.0057419	0.018737	0.016319
1	2.8481	3.3634	3.5932	0.51534	0.22981	0.74514	2.2184	4.1609	1.9424	3.2408	0.98207	3.2803	0.50711	-0.95119	7.3328	0.666	0.49305	0.42384	1.172	0.25614	12.246	17.473	1.423	8.6147	6.77	6.77	6.77	0	0.23992	0.049979	-0.22008	0.047261	0.99411	0.94698	0.0044183	0.49115	0.0088169	-1.6273	0.45602	0.22274	0.17792	-0.2285	0.032336	0.037776	0.04382	0.0054397	0.0060441	0.011484	0.021759
1	3.2387	4.9208	5.3884	1.6822	0.46757	2.1497	1.5271	6.7763	5.2493	4.4447	0.95331	4.6136	1.2369	-0.51792	2.192	0.43529	0.29973	0.57574	1.2393	0.4768	14.212	14.58	11.081	17.125	7.68	7.68	7.68	0	-0.45327	0.12403	-1.5215	0.082174	0.95614	0.65539	0.02005	0.46048	0.0078932	-1.9053	0.86279	0.39883	-0.41711	0.061313	0.034754	0.039287	0.040193	0.0045331	0.00090662	0.0054397	0.016319
2	1.3876	1.597	1.7574	0.20938	0.16047	0.36985	0.86865	2.094	1.2254	1.5595	0.9829	1.5831	0.27206	-0.4726	3.3224	0.52167	0.3376	0.49689	1.1245	0.38743	2.1905	3.0267	1.5904	0.88778	6.76	6.76	6.76	0	-0.40267	0.085993	-0.54711	0.081964	0.98822	0.81001	0.051546	0.48525	0.0013622	-1.3922	0.21573	0.2041	-0.12234	0.095437	0.018737	0.023572	0.025385	0.0048353	0.0018132	0.0066485	0.012088
2	0.80533	0.88764	1.0698	0.082302	0.18211	0.26441	0.52834	1.3694	0.8411	0.94077	0.98019	0.95769	0.1792	0.084814	3.6703	0.99429	0.71031	0.43715	1.1413	0.33145	2.453	4.2714	0.70318	1.077	7.23	7.23	7.23	0	-0.42081	0.053753	0.32812	0.048065	0.99037	0.77579	0.033012	0.4876	0.00078397	-1.3597	0.16438	0.22486	-0.10019	0.071773	0.0099728	0.012693	0.013901	0.0027199	0.0012088	0.0039287	0.0063463
2	0.92967	0.99884	1.0712	0.069166	0.072405	0.14157	0.69469	1.3818	0.68712	1.0163	0.9887	1.0277	0.15298	0.3796	3.5289	0.43375	0.29302	0.45453	1.0964	0.55186	1.6167	0.92466	0.79074	1.057	1.2967	3.54	0.1	1.4218	-0.26078	0.10059	0.16562	0.098849	0.97686	0.66324	0.03856	0.50322	0.0010947	-1.2901	0.15295	0.12527	-0.019729	0.03257	0.013901	0.01511	0.016621	0.0012088	0.001511	0.0027199	0.0063463
3	3.0887	4.8344	5.76	1.7457	0.92562	2.6713	1.5698	6.7607	5.1908	4.5818	0.94079	4.8002	1.4317	-0.39	1.9927	1.75	1.5074	0.19138	1.2509	0.38384	3.3472	2.5584	1.8671	1.0805	6.72	6.72	6.72	0	-0.58881	0.1096	-1.3705	0.0702	0.9838	0.69809	0.11929	0.50737	0.004038	-1.895	0.89533	0.33928	-0.47024	0.1309	0.026594	0.027501	0.029616	0.00090662	0.0021154	0.0030221	0.025688
3	2.6115	2.8653	3.0677	0.25384	0.20243	0.45627	1.9273	3.3301	1.4028	2.818	0.99095	2.8381	0.33693	-1.4733	8.9475	1.7375	1.2267	0.25975	1.1059	0.25106	-0.43436	2.4513	1.1562	0.78932	8.08	8.08	8.08	0	-0.24912	0.056153	-0.78822	0.048852	0.99506	0.98888	0.19407	0.50743	0.0043166	-1.2975	0.1101	0.27041	-0.12109	0.038544	0.026896	0.029918	0.033545	0.0030221	0.0036265	0.0066485	0.025688
3	2.3502	2.8548	3.1305	0.50461	0.27569	0.78029	1.6684	3.4464	1.778	2.7202	0.98058	2.7644	0.49231	-0.70024	3.4463	3.4	3.1399	0.39387	1.1595	0.42519	3.3941	2.3534	-3.4638	4.6864	7.56	7.56	7.56	0	-0.38498	0.071807	-1.0231	0.056396	0.99209	0.89592	0.094862	0.48549	0.0049603	-1.1741	0.056198	0.072361	0.0068002	0.039293	0.027199	0.02871	0.030221	0.001511	0.001511	0.0030221	0.025005
4	0.75511	0.89475	1.074	0.13964	0.17923	0.31887	0.51104	1.5722	1.0612	0.95114	0.96278	0.9879	0.26701	0.7276	2.8771	0.40333	0.30635	0.7363	1.0939	0.36515	3.9239	4.2794	2.2719	1.4953	0.67889	4.41	0.06	1.3433	-0.52167	0.081207	0.16205	0.078698	0.94013	0.39968	0.011327	0.50567	0.0016475	-1.4463	0.29004	0.064603	0.29743	-0.20405	0.016621	0.021154	0.025385	0.0045331	0.0042309	0.008764	0.010275
4	1.1162	1.3838	1.753	0.26756	0.36916	0.63672	0.7528	3.812	3.0592	1.5202	0.94253	1.6263	0.57786	1.7975	7.2659	0.74375	0.52904	0.79472	1.2224	0.6319	4.81	5.2055	1.7955	3.044	0.50583	1.84	0.1	0.60522	-0.51147	0.071135	0.91002	0.056789	0.40294	0.070147	0.022839	0.49837	0.020069	-1.0729	0.048943	0.019237	0.027206	-0.018309	0.014808	0.019039	0.021154	0.0042309	0.0021154	0.0063463	0.0099728
4	4.9277	5.5839	6.1599	0.65623	0.57598	1.2322	4.0862	7.152	3.0658	5.5602	0.98649	5.626	0.85759	-0.32931	4.5842	1.15	0.89944	0.24998	1.2152	0.26311	9.1055	13.911	20.052	27.26	6.02	6.02	6.02	0	-0.41956	0.043456	-0.15464	0.044528	0.99338	0.97682	0.10762	0.46766	0.10031	-0.99838	0.058342	0.0035715	-0.040613	-0.021527	0.030825	0.031429	0.033243	0.00060441	0.0018132	0.0024176	0.029918
5	1.5479	1.7323	2.2677	0.18438	0.53545	0.71983	1.2676	2.6163	1.3487	1.8998	0.97653	1.9436	0.41061	0.15501	1.6179	0.53625	0.37459	0.55219	1.1857	0.48887	2.0686	1.6248	1.9542	1.2184	1.94	5.47	0.05	2.4982	0.5897	0.10626	-0.58678	0.10296	0.98797	0.49656	0.080756	0.48881	0.0073061	-1.1266	0.027856	0.067033	0.0052921	0.027815	0.018132	0.018132	0.019341	0	0.0012088	0.0012088	0.017226
5	3.0576	3.5091	3.7414	0.45149	0.23227	0.68376	2.2765	4.5519	2.2754	3.4426	0.98845	3.4757	0.47854	-0.71576	6.8267	0.61	0.40898	0.22472	1.1584	0.21823	6.0014	5.339	2.5541	1.7246	5.97	5.97	5.97	0	-0.34926	0.055101	-0.24434	0.055169	0.99167	0.98	0.038333	0.46912	0.021378	-1.1579	0.072794	0.053831	0.038377	-0.0058871	0.018132	0.018132	0.019341	0	0.0012088	0.0012088	0.016618
5	3.0022	3.3199	3.6293	0.31767	0.3094	0.62708	0.50002	4.0603	3.5603	3.2416	0.96837	3.2959	0.59566	-2.0516	10.106	0.965	0.73074	0.28764	1.1196	0.71762	3.9217	2.1666	2.7425	2.545	5.79	5.79	5.79	0	-0.38829	0.055101	-0.68534	0.057467	0.97959	0.96429	0.17347	0.48552	0.0035624	-1.6597	0.45082	0.45743	-0.3018	0.053806	0.018132	0.018132	0.019341	0	0.0012088	0.0012088	0.013218
6	2.5202	2.6865	2.9144	0.16628	0.22792	0.3942	2.2019	3.9897	1.7879	2.7695	0.99078	2.7971	0.39193	1.6636	9.8998	0.87412	0.56745	0.52502	1.1689	0.23858	3.2213	2.1839	-0.16132	3.3329	15.5	15.5	15.5	0	-0.091452	0.059491	0.65853	0.046571	0.99806	0.25356	0.0084088	0.50032	0.0055994	-1.4184	0.20713	0.18632	0.074327	-0.048423	0.032336	0.045633	0.050166	0.013297	0.0045331	0.01783	0.027909
6	2.9744	3.2043	3.5828	0.22992	0.37846	0.60839	1.4571	5.0468	3.5897	3.3214	0.97751	3.3839	0.64739	0.08009	5.61	1.2367	1.0334	0.66556	1.0668	0.61597	4.4385	2.3405	3.494	4.6455	18.97	18.97	18.97	0	-0.36469	0.060124	0.2325	0.055318	0.98441	0.88929	0.032744	0.48986	0.0016048	-1.6378	0.52356	0.18271	-0.032473	-0.03581	0.040193	0.040798	0.042611	0.00060441	0.0018132	0.0024176	0.025292
6	2.3552	2.5038	2.7448	0.14858	0.24093	0.38951	1.663	3.8117	2.1487	2.5791	0.98728	2.6104	0.40302	0.95649	9.4176	4.442	3.2408	0.46296	1.319	0.29738	2.915	4.5901	1.2167	0.77876	23.39	23.39	23.39	0	-0.078158	0.068777	0.56818	0.056524	0.99232	0.46269	0.0072495	0.49829	0.001234	-1.43	0.24038	0.18986	-0.017274	0.017245	0.039891	0.040496	0.041402	0.00060441	0.00090662	0.001511	0.037304
7	2.1757	2.6376	3.1306	0.46193	0.49301	0.95494	0.82007	4.1056	3.2855	2.638	0.96068	2.7213	0.66813	-0.28051	3.2473	0.532	0.39402	0.42609	1.3724	0.5501	7.7683	7.9179	9.6117	7.8482	7.88	7.88	7.88	0	-0.50261	0.043186	-0.3732	0.043237	0.97385	0.67248	0.017435	0.47756	0.0045385	-1.6389	0.59523	0.16051	0.0085032	-0.12475	0.027199	0.03294	0.035963	0.0057419	0.0030221	0.008764	0.015431
7	2.6159	3.0094	3.568	0.39343	0.55863	0.95205	0.38754	4.2492	3.8617	3.0244	0.95747	3.1061	0.70787	-0.914	4.898	0.30636	0.21203	0.19799	1.3475	0.44667	8.3736	4.3449	5.922	4.0329	7.83	7.83	7.83	0	-0.50296	0.053718	-0.62818	0.053721	0.97622	0.87985	0.043805	0.46366	0.013878	-1.267	0.12827	0.21739	0.014895	-0.092584	0.031429	0.035056	0.038078	0.0036265	0.0030221	0.0066485	0.019033
7	2.6134	2.988	3.811	0.37453	0.82301	1.1975	1.1884	4.9792	3.7909	3.1493	0.96129	3.2559	0.8262	0.042202	2.8383	0.36375	0.26428	0.37011	1.3998	0.57333	8.0661	4.0171	8.2576	5.5765	6.16	6.16	6.16	0	-0.54013	0.048799	-0.16861	0.050926	0.96535	0.54331	0.028346	0.47476	0.0053534	-1.5627	0.252	0.54619	-0.075856	-0.15916	0.031732	0.037474	0.040193	0.0057419	0.0027199	0.0084618	0.026092
8	2.3746	2.6005	2.8607	0.22591	0.26023	0.48614	1.2247	3.5203	2.2956	2.5708	0.97914	2.6145	0.47599	-0.83523	4.3587	0.40813	0.28698	0.56633	1.1228	0.67065	6.2077	9.428	2.7214	2.1602	2.21	6.3	0.15	2.8921	-0.091301	0.10904	-1.5517	0.080988	0.97143	0.87519	0.052632	0.49849	0.0062517	-1.4022	0.21061	0.29955	-0.051295	-0.055848	0.034754	0.037171	0.037776	0.0024176	0.00060441	0.0030221	0.02275
8	2.4366	3.0041	3.4829	0.56752	0.47875	1.0463	1.8426	3.8228	1.9802	2.9403	0.97601	2.9998	0.59495	-0.4426	2.8496	1.5125	1.1914	0.37749	1.1389	0.41142	2.3066	2.8258	1.2174	0.83559	7.43	7.43	7.43	0	-0.53865	0.047133	-0.25301	0.045113	0.99329	0.92081	0.15705	0.46237	0.018012	-1.07	-0.0034904	0.021533	0.020116	0.03316	0.037474	0.0411	0.045331	0.0036265	0.0042309	0.0078574	0.033243
8	2.5115	2.6687	3.2549	0.15723	0.5862	0.74343	1.722	4.4866	2.7646	2.8784	0.97528	2.9506	0.64888	0.7549	3.4978	0.88	0.65606	0.48418	1.0356	0.26385	4.0288	2.7139	2.9875	3.2719	8.04	8.04	8.04	0	-0.4105	0.090255	0.28285	0.087775	0.99257	0.67534	0.074349	0.49504	0.015176	-1.144	0.034278	0.084193	0.044639	-0.01788	0.037171	0.045331	0.04654	0.0081596	0.0012088	0.0093684	0.028141
9	1.6	1.8677	2.2564	0.26764	0.38875	0.65639	0.26457	2.8058	2.5413	1.9046	0.95172	1.961	0.4671	-0.5015	4.3931	0.61778	0.41714	0.38886	1.3057	0.27667	3.9517	1.994	-0.42734	3.8204	3.39	6.63	0.15	3.24	0.37305	0.090628	-0.72705	0.089945	0.97932	0.8582	0.041359	0.56805	0.0014037	-1.7203	0.50922	0.27389	0.080414	-0.14253	0.032336	0.032638	0.03294	0.00030221	0.00030221	0.00060441	0.028419
9	2.9503	3.1747	3.3883	0.2244	0.21356	0.43795	1.4219	5.1716	3.7497	3.1906	0.98233	3.2408	0.56832	0.39511	7.826	1.1217	0.81917	0.53667	1.2237	0.2086	5.0689	5.4299	-1.0364	2.9671	3.59	7.05	0.13	3.46	0.081028	0.072659	0.48708	0.069712	0.98189	0.61978	0.016713	0.52162	0.0057803	-1.4611	0.23253	0.2834	-0.1644	0.11064	0.024479	0.025385	0.030523	0.00090662	0.0051375	0.0060441	0.016924
9	2.6016	2.8515	3.069	0.24987	0.2175	0.46736	1.9045	4.4175	2.513	2.8666	0.98632	2.903	0.45849	0.45114	7.0672	0.795	0.47196	0.44095	1.2016	0.25043	7.0116	12.046	-0.36282	3.4846	8.12	8.12	8.12	0	-0.14779	0.069917	0.55087	0.062537	0.99141	0.66258	0.01227	0.49877	0.0035534	-1.7048	0.46078	0.38533	-0.056305	-0.084218	0.032336	0.032638	0.03294	0.00030221	0.0003022	0.00060441	0.024479
10	2.0626	2.1591	2.3374	0.096439	0.17833	0.27477	1.1564	3.5707	2.4143	2.2541	0.98209	2.2924	0.41678	0.84438	6.9411	2.94	2.7954	0.40708	1.3367	0.35506	6.4949	3.5133	0.19789	1.3449	6.76	6.76	6.76	0	-0.34261	0.062032	0.50237	0.05424	0.98827	0.71847	0.035191	0.46109	0.0071952	-1.1577	0.048999	0.059296	-0.015383	0.065912	0.0411	0.042007	0.045331	0.00090662	0.0033243	0.0042309	0.0289
10	2.1182	2.2339	2.4236	0.11567	0.1897	0.30537	1.3176	3.0717	1.7541	2.2921	0.98911	2.3142	0.31854	-0.20154	6.5034	1.14	0.83853	0.29197	1.1169	0.20156	1.2998	2.5741	0.96574	0.61019	7.09	7.09	7.09	0	-0.26228	0.067134	0.17891	0.064152	0.99154	0.97038	0.053597	0.47881	0.0022194	-1.3247	0.071695	0.26009	-0.10324	0.096792	0.03838	0.0411	0.042007	0.0027199	0.00090662	0.0036265	0.03294
10	2.0166	2.1288	2.3018	0.11223	0.17299	0.28522	1.3286	2.9195	1.5909	2.1743	0.98937	2.1943	0.29595	-0.25863	7.2505	1.13	0.84895	0.37586	1.1735	0.22889	2.0726	3.4567	0.79103	0.46842	7.28	7.28	7.28	0	-0.25798	0.06325	0.18068	0.060334	0.99451	0.96708	0.024691	0.45055	0.0029392	-1.2264	0.019164	0.11044	0.036609	0.060923	0.034754	0.039891	0.041704	0.0051375	0.0018132	0.0069507	0.033243
11	2.9896	3.1564	3.3606	0.16687	0.20413	0.371	1.0977	3.9106	2.8129	3.1267	0.98304	3.1601	0.45834	-2.236	12.37	0.85	0.57155	0.19424	1.1449	0.19788	2.0162	2.3194	2.8963	3.1813	3.615	7.16	0.07	3.545	-0.20834	0.067545	-0.59791	0.065516	0.98487	0.96836	0.07978	0.49311	0.0022774	-1.3862	0.19098	0.15195	-0.03486	0.078496	0.042913	0.043518	0.053793	0.00060441	0.010275	0.010879	0.029181
11	3.1959	3.3084	3.6571	0.11245	0.34869	0.46114	1.6109	4.1834	2.5725	3.374	0.98757	3.4013	0.43002	-2.029	14.844	1.195	0.99001	0.12085	1.1791	0.12927	0.50126	4.4652	1.048	0.94196	8.83	8.83	8.83	0	-0.221	0.051188	-0.26955	0.056648	0.99211	0.97971	0.12514	0.48646	0.0028259	-1.2847	0.055652	0.16076	0.043172	0.025447	0.049864	0.050468	0.051073	0.00060441	0.00060441	0.0012088	0.038652
11	2.5985	3.0479	3.3824	0.44941	0.33448	0.78389	1.2234	3.8058	2.5825	2.9627	0.97745	3.013	0.54802	-1.2147	5.0798	2.07	1.7991	0.33333	1.1722	0.51659	4.1017	4.0855	1.9672	1.6759	1.795	6.36	0.07	2.6473	-0.17969	0.10828	-1.3678	0.075353	0.97787	0.93223	0.04426	0.45983	0.0040056	-1.2897	0.13807	0.046205	0.040897	0.065088	0.048957	0.049864	0.052584	0.00090662	0.0027199	0.0036265	0.028843
12	1.2459	1.3364	1.4471	0.090478	0.11071	0.20119	1.0175	2.3781	1.3606	1.3847	0.98673	1.4055	0.24091	1.7751	8.2239	0.57533	0.42123	0.61255	1.1908	0.60948	3.3352	1.9103	1.4959	1.4507	2.935	9.79	0.19	3.6321	-0.21077	0.066538	0.54588	0.061489	0.98919	0.15367	0.007399	0.49601	0.0052195	-1.1367	0.07016	0.017908	0.027501	0.022982	0.021457	0.022363	0.023572	0.00090662	0.0012088	0.0021154	0.01528
12	2.2104	2.4058	2.5673	0.19541	0.16147	0.35688	1.9078	3.4896	1.5818	2.4262	0.99203	2.4455	0.30674	0.91952	7.7591	0.48	0.34977	0.4297	1.1489	0.22637	4.6958	2.7209	3.2582	2.3182	18.49	18.49	18.49	0	-0.098611	0.061035	0.33806	0.060755	0.99837	0.78308	0.0070499	0.49864	0.0069847	-1.2718	0.11025	0.13783	0.032688	-0.007907	0.013297	0.018888	0.021759	0.0055908	0.002871	0.0084618	0.010577
12	2.2099	2.3652	2.608	0.15526	0.2428	0.39806	1.3735	3.6684	2.2949	2.4276	0.98751	2.457	0.3784	0.6026	6.8645	0.71692	0.48552	0.69676	1.1861	0.51514	6.1016	9.057	3.5307	3.4301	6.2533	17.99	0.2	8.3005	-0.18068	0.069326	0.34935	0.063937	0.98456	0.32215	0.0047923	0.48322	0.0081147	-1.3101	0.15984	0.2499	-0.11673	0.018148	0.016621	0.021457	0.022968	0.0048353	0.001511	0.0063463	0.010577
13	1.3416	1.732	1.8941	0.39036	0.16217	0.55253	1.1375	2.1156	0.97815	1.6381	0.98218	1.6652	0.299	-0.32549	1.9289	0.97	0.75126	0.56903	1.2076	0.38983	3.6105	4.0315	1.2068	1.2147	7.3	7.3	7.3	0	0.06461	0.1563	1.5855	0.10333	0.99317	0.63388	0.0054645	0.4829	0.0061633	-1.1329	0.010409	0.10519	0.031935	-0.013078	0.021759	0.022061	0.024781	0.0003022	0.0027199	0.0030221	0.014089
13	1.6562	1.7778	2.0068	0.12161	0.22905	0.35066	0.48564	2.1669	1.6813	1.7955	0.9811	1.816	0.27191	-2.1229	12.321	0.87	0.63836	0.28189	1.1056	0.23724	4.8319	7.9529	0.80112	2.4276	5.46	5.46	5.46	0	-0.30334	0.058881	-0.44381	0.059598	0.98548	0.97822	0.22505	0.48364	0.0011854	-1.7397	0.57304	0.45621	-0.37742	0.088439	0.021457	0.022061	0.02327	0.00060441	0.0012088	0.0018132	0.020852
13	2.2122	2.2939	2.3943	0.08167	0.10036	0.18203	1.6567	3.1318	1.4751	2.3518	0.99166	2.3697	0.29085	0.08602	8.1487	1.296	1.0044	0.29086	1.2353	0.33816	5.2757	8.0724	2.525	2.323	7.35	7.35	7.35	0	-0.24018	0.072912	0.62292	0.052026	0.99186	0.98372	0.077341	0.48505	0.0025052	-1.6053	0.45799	0.32963	-0.26156	0.079922	0.027501	0.031429	0.035358	0.0039287	0.0039287	0.0078574	0.022665
14	2.7167	2.969	3.6088	0.25231	0.63973	0.89204	1.7705	4.3236	2.5531	3.1081	0.97774	3.1658	0.60162	-0.17313	3.9384	0.67909	0.55768	0.50321	1.077	0.44918	7.0267	3.1772	0.74	3.8619	8.06	8.06	8.06	0	-0.35527	0.063306	-0.24824	0.065662	0.99257	0.92441	0.050805	0.50248	0.0032914	-1.9782	1.2492	0.2261	-0.88704	0.3904	0.031127	0.034149	0.035358	0.0030221	0.0012088	0.0042309	0.020623
14	2.7245	2.9076	3.1003	0.18318	0.19261	0.37579	1.451	3.5585	2.1075	2.9022	0.99114	2.9228	0.34642	-1.5372	9.6533	0.48562	0.34422	0.23069	1.102	0.27595	4.4408	2.3081	1.8926	2.2127	4.275	8.41	0.14	4.135	-0.13574	0.077825	-0.29289	0.079745	0.98478	0.97424	0.044496	0.50059	0.0044299	-1.5981	0.60901	0.33605	-0.39696	0.050325	0.030825	0.034754	0.036869	0.0039287	0.0021154	0.0060441	0.019804
14	2.6081	2.799	3.012	0.19085	0.21299	0.40384	1.6107	3.2758	1.6651	2.776	0.99	2.7958	0.33184	-2.0363	12.558	0.49182	0.36262	0.17574	1.1138	0.18442	3.3868	2.2829	2.2521	1.7516	6.63	6.63	6.63	0	-0.047845	0.080961	-0.42244	0.081891	0.99398	0.97892	0.2003	0.50226	0.0036576	-1.6764	0.63459	0.50198	-0.571	0.1112	0.033545	0.035358	0.036869	0.0018132	0.001511	0.0033243	0.0167
15	2.8136	3.0387	3.9479	0.22517	0.90916	1.1343	1.8159	7.4976	5.6817	3.3411	0.96735	3.4639	0.91421	1.9876	11.123	10.15	9.85	0.64916	1.7167	0.031879	21.433	31.097	1.5819	0.92019	1.7733	8.67	0.15	3.0896	-0.30423	0.044773	0.38735	0.04132	0.94362	0.048983	0.0092421	0.49491	0.0030897	-1.7849	0.5532	0.3476	-0.015643	-0.099562	0.019341	0.020852	0.024479	0.001511	0.0036265	0.0051375	0.012635
15	3.7242	3.9509	4.2949	0.22674	0.34392	0.57067	1.6237	4.9274	3.3038	3.9748	0.98307	4.0101	0.53097	-2.7059	18.099	3.075	2.2068	0.17414	1.1422	0.089923	1.0471	4.1329	0.92321	0.38125	7.43	7.43	7.43	0	-0.11684	0.064615	0.12461	0.060507	0.9906	0.97987	0.092617	0.52151	0.0024013	-1.7063	0.50778	0.48305	-0.41785	0.13359	0.026292	0.029314	0.032638	0.0030221	0.0033243	0.0063463	0.012016
15	5.1581	5.2933	5.4869	0.13524	0.19352	0.32876	0.4723	6.5445	6.0721	5.2363	0.96335	5.2936	0.77658	-4.3662	26.993	0	0	0	1.2163	0	12.425	10.101	0.35335	0	3.55	7.03	0.07	3.48	-0.078089	0.049924	-0.38675	0.057813	0.98322	0.96923	0.05035	0.5028	0.0017432	-2.1086	1.1167	0.59333	-0.98308	0.38187	0.026896	0.029012	0.031732	0.0021154	0.0027199	0.0048353	0.013297
16	2.6799	2.8171	3.0932	0.13718	0.27617	0.41335	1.9776	3.6886	1.711	2.8497	0.99263	2.8683	0.32593	-0.43644	8.6417	0.64	0.52692	0.18353	0.98226	0.18622	3.9952	3.5121	-3.9659	4.5866	6.74	6.74	6.74	0	-0.2602	0.035881	0.076601	0.035452	0.99556	0.9037	0.0074074	0.5	0.027254	-1.0777	0.03056	0.046171	0.034125	-0.031269	0.036265	0.039589	0.0411	0.0033243	0.001511	0.0048353	0.028027
16	1.7747	1.9485	2.1413	0.17384	0.19283	0.36667	0.93772	2.9432	2.0054	1.9577	0.97855	1.9926	0.37084	-0.23193	5.5337	1.485	1.3348	0.44918	1.0959	0.28808	5.8207	3.5335	0.52885	4.1486	2.0733	5.99	0.06	2.7699	-0.40012	0.051474	-0.037477	0.051773	0.97927	0.83254	0.038278	0.47125	0.0041397	-1.2884	0.11629	0.15548	0.0086115	0.0090729	0.028407	0.031429	0.035056	0.0030221	0.0036265	0.0066485	0.018132
16	1.989	2.082	2.1546	0.092986	0.072695	0.16568	1.5431	3.0474	1.5043	2.0841	0.99358	2.0962	0.22526	0.45919	16.356	1.67	1.5803	0.42728	1.173	0.048925	9.4852	12.645	0.69159	0.54611	7.1	7.1	7.1	0	-0.15259	0.044765	0.14398	0.043724	0.99157	0.86376	0.01264	0.47398	0.0027633	-1.5323	0.29262	0.38342	-0.1485	0.0055822	0.030221	0.032487	0.036038	0.0022665	0.0035509	0.0058175	0.025385
17	3.1226	3.2027	3.3317	0.080036	0.12904	0.20907	1.7356	3.5379	1.8023	3.1894	0.99352	3.2025	0.28902	-4.4124	31.965	0.57143	0.38286	0.099264	1.0857	0.14354	4.7348	9.4013	3.5821	2.8935	5.54	5.54	5.54	0	0.0057267	0.052642	-0.33539	0.057465	0.99281	0.98381	0.23201	0.47928	0.006906	-1.3269	0.10845	0.17925	0.01591	0.024121	0.032563	0.034149	0.036265	0.0015866	0.0021154	0.003702	0.018299
17	3.0558	3.2334	3.3952	0.17766	0.16178	0.33944	0.188	3.9229	3.7349	3.1852	0.96272	3.2278	0.52258	-3.2887	18.813	1.925	1.515	0.064883	1.2312	0.81333	6.122	7.7049	2.6324	1.71	5.27	5.27	5.27	0	-0.095016	0.076899	-0.24421	0.084409	0.98315	0.96442	0.103	0.47655	0.006331	-1.3535	0.12265	0.23238	-0.020522	0.019713	0.031505	0.034452	0.04042	0.0029465	0.0059686	0.0089151	0.0043306
17	3.5162	3.7612	3.8978	0.24504	0.13657	0.3816	0.91672	4.1633	3.2466	3.6009	0.9777	3.6431	0.55294	-3.0699	15.019	2.29	0.35	0.0018639	1.1548	0.19658	2.8002	8.6033	1.6486	0.87421	4.74	4.74	4.74	0	-0.16615	0.085385	-1.2787	0.058998	0.98337	0.96674	0.35135	0.47292	0.0065675	-1.3199	0.12505	0.14448	0.011745	0.039229	0.03294	0.034149	0.037474	0.0012088	0.0033243	0.0045331	0.017286
18	1.6816	1.8197	1.953	0.13803	0.13331	0.27134	0.99259	2.2304	1.2378	1.8045	0.99024	1.8187	0.22705	-1.2223	8.4775	1.6525	1.0766	0.24247	1.0789	0.13192	4.8856	8.1841	-0.2281	2.0419	6.85	6.85	6.85	0	-0.3045	0.057602	-0.23878	0.058505	0.99128	0.9811	0.10756	0.47744	0.0011624	-1.4657	0.18918	0.3454	-0.05584	-0.012492	0.026292	0.034149	0.035056	0.0078574	0.00090662	0.008764	0.022968
18	1.4004	1.5305	1.6654	0.13014	0.13486	0.265	0.68188	2.0716	1.3898	1.5509	0.9853	1.5701	0.24472	-0.41075	6.0726	1.0125	0.76338	0.23992	1.2042	0.31687	2.2578	2.6025	1.1361	1.0154	7.79	7.79	7.79	0	-0.2178	0.088243	-0.96709	0.076931	0.98728	0.97583	0.10051	0.47771	0.0028253	-1.1264	0.0061211	0.069971	0.045378	0.0057398	0.02327	0.024176	0.02599	0.00090662	0.0018132	0.0027199	0.012995
18	1.5779	1.8323	2.1586	0.25441	0.32628	0.58068	1.2888	2.6281	1.3393	1.8744	0.98183	1.907	0.35137	0.080711	2.3421	1.6975	1.08	0.49329	1.1441	0.36955	0.75508	0.39593	-0.22137	1.2144	7.81	7.81	7.81	0	-0.49447	0.05324	-0.087678	0.053798	0.99488	0.6867	0.029412	0.47119	0.0048901	-1.1067	0.018076	0.062902	0.024254	0.0023386	0.023572	0.025083	0.029314	0.001511	0.0042309	0.0057419	0.022665
19	2.1888	2.3053	2.4335	0.11648	0.12823	0.24471	1.6052	2.9365	1.3313	2.2931	0.99086	2.3073	0.25642	-1.9631	16.24	1.214	0.99578	0.19262	1.1572	0.23399	0.52963	2.2172	3.4583	2.116	6.8	6.8	6.8	0	-0.039831	0.062708	-0.38915	0.062595	0.99559	0.98825	0.033774	0.5	0.0046204	-1.2547	0.096325	0.12778	0.022995	0.0083993	0.024479	0.025083	0.025385	0.00060441	0.0003022	0.00090662	0.023572
19	2.1761	2.2614	2.3666	0.085266	0.10523	0.1905	1.4133	2.6151	1.2017	2.2481	0.99324	2.258	0.21068	-3.6758	28.035	0.89625	0.7747	0.18178	1.0813	0.18977	3.6707	2.5092	-0.21062	1.8035	7.37	7.37	7.37	0	-0.031399	0.059216	-0.50001	0.055788	0.99323	0.98782	0.05954	0.50813	0.0053432	-1.1652	0.026576	0.075594	0.018718	0.045244	0.024781	0.025385	0.025688	0.00060441	0.0003022	0.00090662	0.020562
19	2.3746	2.538	2.7014	0.16342	0.16338	0.3268	1.4751	2.9318	1.4566	2.4992	0.99155	2.517	0.2986	-1.4466	6.3799	1.172	0.95287	0.21741	1.0857	0.39833	1.5159	2.3074	2.1003	1.3344	7.71	7.71	7.71	0	-0.28284	0.083622	-0.79032	0.072625	0.99353	0.95731	0.17076	0.49482	0.0046773	-1.2157	0.051803	0.12466	0.044443	-0.0045439	0.024781	0.025083	0.025385	0.00030221	0.0003022	0.00060441	0.024176
20	2.5886	2.8574	3.0845	0.26879	0.22708	0.49587	2.0358	4.1649	2.1291	2.8364	0.98721	2.8689	0.43019	0.033734	6.2267	0	0	0	0	0	-3.2995	0	0.26734	0	8.1	8.1	8.1	0	-0.32241	0.041198	-0.12765	0.039279	0.99507	0.84834	0.017263	0.44444	0.021615	-1.0541	0.0016907	0.022868	0.011808	0.019333	0.022968	0.02327	0.024025	0.00030221	0.00075551	0.0010577	0.022363
20	1.9603	2.6038	2.9235	0.64357	0.31965	0.96322	1.4602	4.141	2.6808	2.5405	0.96715	2.6233	0.65387	0.45497	2.7774	1.1467	0.85929	0.57203	1.1886	0.56094	1.2862	2.6063	1.6594	1.3392	2.5	4.25	0.09	1.7613	0.2747	0.12517	-0.60421	0.12169	0.98267	0.56133	0.050667	0.48732	0.0035615	-1.4425	0.21252	0.24714	0.077215	-0.093754	0.023572	0.026594	0.031127	0.0030221	0.0045331	0.0075552	0.022665
20	2.7354	2.8566	3.0382	0.12125	0.1816	0.30285	1.1429	3.5314	2.3885	2.8318	0.97892	2.8726	0.48256	-1.8174	7.9123	1.452	1.0948	0.33143	1.129	0.5159	2.2695	2.6172	2.6068	2.513	3.92	7.33	0.51	3.41	-0.32546	0.082485	-0.46308	0.087177	0.98101	0.92532	0.17215	0.48289	0.0027949	-1.4464	0.18116	0.36662	-0.11624	0.015281	0.022968	0.023572	0.025385	0.00060441	0.0018132	0.0024176	0.0069507
21	1.5539	1.7628	2.042	0.20898	0.2792	0.48817	1.0129	2.5348	1.5219	1.7934	0.97684	1.8257	0.34175	-0.31546	4.8496	0.7675	0.58507	0.52723	1.1283	0.43963	2.7252	1.5515	2.3638	1.9408	12.82	12.82	12.82	0	-0.34683	0.068893	-0.017352	0.069044	0.99146	0.93556	0.035714	0.48563	0.0045679	-1.1458	0.06146	0.072358	-0.010893	0.023807	0.026292	0.02871	0.032336	0.0024176	0.0036265	0.0060441	0.022665
21	1.6985	1.8733	2.2216	0.17477	0.34838	0.52315	1.2539	3.1016	1.8476	1.9881	0.97849	2.0321	0.42069	0.78841	3.7557	1.4412	1.1142	0.56369	1.1266	0.27179	2.6161	4.6037	1.9751	1.9796	5.99	10.96	1.02	4.97	-0.39219	0.052856	0.59249	0.04007	0.9925	0.38667	0.0058333	0.48123	0.002972	-1.3034	0.090791	0.20814	-0.026738	0.031961	0.025385	0.027501	0.029314	0.0021154	0.0018132	0.0039287	0.022968
21	1.1061	1.2713	1.3221	0.16519	0.050797	0.21599	0.77843	1.4732	0.69475	1.2207	0.99122	1.2302	0.15242	-1.0569	3.8706	0.77353	0.56738	0.58409	1.043	0.53759	1.3128	0.93764	0.95198	0.86365	6.65	13.16	0.14	6.51	-0.16802	0.11503	-1.4701	0.073895	0.991	0.86872	0.033758	0.49925	0.0012777	-1.1277	0.023548	0.085539	0.014985	0.0042356	0.024176	0.025385	0.027199	0.0012088	0.0018132	0.0030221	0.022665
22	3.8124	4.0502	4.4423	0.23776	0.3921	0.62986	2.7255	4.9758	2.2503	4.0732	0.98921	4.1015	0.48065	-2.0098	14.689	3.672	3.7775	0.24513	1.0978	0.25225	4.2909	8.7609	2.9183	2.0353	19.35	19.35	19.35	0	0.076433	0.065525	-0.86689	0.043563	0.99535	0.99018	0.018605	0.48604	0.00506	-1.1719	0.013129	0.06841	0.043756	0.046874	0.038682	0.044424	0.050468	0.0057419	0.0060441	0.011786	0.026195
22	3.5881	4.0896	4.4788	0.50153	0.38916	0.89069	2.634	5.3246	2.6907	4.0529	0.98804	4.0987	0.61086	-0.1632	3.3714	1.8333	2.1085	0.49497	1.2196	0.46177	2.6703	3.7804	3.3799	2.2563	5.27	20.22	0.21	8.6315	0.29838	0.067104	-0.8247	0.048653	0.97432	0.58203	0.0047551	0.51094	0.0079892	-1.1609	0.032245	0.072949	0.030254	0.02587	0.045029	0.050166	0.051979	0.0051375	0.0018132	0.0069507	0.024479
22	3.4891	4.213	4.5551	0.72394	0.34213	1.0661	2.5948	5.621	3.0262	4.0716	0.98126	4.142	0.75997	-0.27799	2.4731	2.1278	2.9282	0.33053	1.194	0.4355	2.1199	3.5191	2.3845	1.6393	19.76	19.76	19.76	0	0.45775	0.07403	-0.67658	0.057273	0.99594	0.74493	0.037018	0.50178	0.0044321	-1.1737	0.027656	0.082857	-0.044158	0.10755	0.038682	0.044122	0.049562	0.0054397	0.0054397	0.010879	0.019341
23	1.1204	1.2664	1.3986	0.14599	0.13222	0.2782	0.78058	1.8769	1.0964	1.2648	0.9852	1.2829	0.21463	0.18244	3.7042	0.62813	0.38145	0.57837	1.1868	0.57177	1.8918	1.3745	1.6284	1.0552	1.3113	4.6	0.12	1.3988	-0.15061	0.11813	0.38544	0.11787	0.94962	0.52186	0.022814	0.47288	0.0014237	-1.3216	0.19221	0.1646	-0.096289	0.061909	0.014808	0.01511	0.016621	0.00030221	0.001511	0.0018132	0.011336
23	2.0444	2.436	2.8792	0.39157	0.44322	0.83479	1.1755	3.6591	2.4837	2.474	0.96613	2.5493	0.61487	-0.062713	2.5091	0.69214	0.43098	0.42147	1.2219	0.63491	4.6152	3.6487	1.8717	1.811	2.505	8.91	0.18	3.7008	-0.50915	0.088545	0.16303	0.088711	0.97305	0.72954	0.08483	0.5035	0.0045351	-1.3986	0.21585	0.22777	-0.092133	0.047938	0.014204	0.014808	0.016621	0.00060441	0.0018132	0.0024176	0.010879
23	2.3599	2.522	2.8049	0.1621	0.28299	0.44509	0.93622	3.8239	2.8876	2.5746	0.9812	2.6153	0.4597	-0.25462	5.6873	0.76818	0.50636	0.47075	1.1404	0.55844	3.4993	4.2005	3.0198	1.81	9.64	9.64	9.64	0	-0.29578	0.070243	0.12061	0.06864	0.98458	0.84892	0.019527	0.47942	0.0030389	-1.5216	0.36994	0.35821	-0.32509	0.11906	0.014204	0.014506	0.016017	0.00030221	0.001511	0.0018132	0.0091145
24	1.4527	1.5601	1.8521	0.10733	0.29205	0.39938	0.62907	2.8226	2.1935	1.6882	0.97097	1.7367	0.40781	0.77166	4.2425	1.035	0.74406	0.4908	1.1948	0.11717	3.2862	2.4825	0.31837	1.7258	2.295	4.53	0.06	2.235	-0.36115	0.095576	0.62374	0.079026	0.9721	0.36051	0.027897	0.46667	0.0019845	-1.488	0.33336	0.24331	-0.19395	0.10622	0.021759	0.027047	0.032336	0.0052886	0.0052886	0.010577	0.0086582
24	1.3031	1.37	1.4835	0.066931	0.11344	0.18037	0.43495	2.5001	2.0652	1.4351	0.97374	1.4713	0.32443	1.0808	7.0234	0.915	0.54811	0.43597	1.3635	0.066169	3.4634	5.1468	1.3953	1.0861	4.34	4.34	4.34	0	-0.28506	0.089584	0.38	0.087555	0.97303	0.32135	0.040449	0.48198	0.0074015	-1.1391	0.0097378	0.065127	0.017562	0.049461	0.018737	0.02055	0.022968	0.0018132	0.0024176	0.0042309	0.0069145
24	1.2005	1.28	1.4382	0.079502	0.15813	0.23763	0.52872	2.4728	1.9441	1.3725	0.97327	1.4125	0.33388	1.5171	6.428	0.86833	0.73069	0.59645	1.1545	0.17858	2.2168	1.4131	0.8448	0.57521	5.91	5.91	5.91	0	-0.40692	0.076166	0.70308	0.062	0.98167	0.23	0.041667	0.46578	0.0040275	-1.195	0.095119	0.087284	-0.0069621	0.021051	0.018435	0.019039	0.020928	0.00060441	0.0018888	0.0024932	0.0072529
25	2.4495	2.7524	2.968	0.30296	0.21555	0.51851	1.4546	3.7369	2.2823	2.7283	0.98237	2.7716	0.48806	-0.22388	3.7179	0.56	0.38777	0.39057	1.1726	0.43313	6.1179	6.9494	4.0511	2.0982	2.18	6.02	0.11	2.7181	0.0088182	0.12016	-0.91057	0.11378	0.97713	0.83841	0.068598	0.5145	0.0099322	-1.3277	0.25639	0.026023	-0.078952	0.12574	0.044727	0.046238	0.048731	0.001511	0.0024932	0.0040042	0.027199
25	2.6128	3.0516	3.3096	0.43881	0.25798	0.69679	1.9288	3.8453	1.9165	2.9551	0.98542	2.9943	0.48259	-0.49298	2.7156	0.42294	0.2707	0.53194	1.1292	0.53377	7.47	7.6407	3.6754	4.2117	3.67	7.27	0.07	3.6	-0.099661	0.13779	-1.3879	0.098624	0.99317	0.74863	0.020492	0.48427	0.0086701	-1.4085	0.1714	0.30967	-0.057307	-0.014155	0.042611	0.043518	0.045633	0.00090662	0.0021154	0.0030221	0.034754
25	2.874	3.1168	3.3576	0.24286	0.24076	0.48362	0.16457	3.68	3.5154	2.9951	0.94336	3.0576	0.61503	-2.6643	11.815	0.57077	0.40444	0.39569	1.0985	0.29845	6.5357	4.8088	3.2242	5.07	3.88	7.56	0.2	3.68	-0.08558	0.093875	-1.0183	0.089301	0.97172	0.94216	0.050129	0.48649	0.0031406	-1.9175	0.92741	0.40696	-0.64044	0.22421	0.034149	0.038531	0.0411	0.004382	0.0025688	0.0069507	0.026153
26	1.4931	1.8644	2.0661	0.37136	0.20165	0.57301	0.91675	2.6055	1.6887	1.7689	0.9685	1.8181	0.41996	-0.2929	2.4612	0.824	0.53159	0.59269	1.2149	0.4704	1.6913	2.5246	1.3984	0.17337	0.72286	2.89	0.05	0.98234	0.24006	0.15208	-0.21339	0.1506	0.90533	0.67456	0.04931	0.47036	0.0028885	-1.3189	0.13784	0.14473	-0.014379	0.051789	0.018435	0.022363	0.030221	0.0039287	0.0078574	0.011786	0.013351
26	2.9065	3.1962	3.4512	0.28971	0.255	0.54471	1.1702	4.2136	3.0434	3.1727	0.98463	3.2076	0.47236	-1.4628	9.477	2.075	1.2432	0.15477	1.2451	0.14407	10.461	12.189	-2.09	3.4338	4.54	4.54	4.54	0	-0.047182	0.090279	0.3342	0.083719	0.98472	0.96288	0.021834	0.47702	0.0042258	-1.4854	0.23742	0.25828	-0.057035	0.047685	0.029314	0.030523	0.031354	0.0012088	0.00083107	0.0020399	0.014113
26	3.2081	3.4023	3.7946	0.19425	0.39229	0.58654	2.4461	5.2254	2.7793	3.5592	0.98347	3.6121	0.61588	0.24306	5.2967	2.61	1.2634	0.30981	1.2876	0.10517	7.6077	8.4305	-5.3724	5.6139	5.51	5.51	5.51	0	0.22127	0.080009	-0.017161	0.080115	0.99097	0.87004	0.030686	0.51175	0.014545	-1.2364	0.076399	0.095088	-0.013817	0.079917	0.019946	0.026292	0.031127	0.0063463	0.0048353	0.011182	0.01744
27	1.5869	1.9112	2.1096	0.32432	0.19838	0.5227	0.95117	2.8191	1.8679	1.8728	0.97818	1.9095	0.37271	-0.08799	3.626	0.27143	0.15479	0.48136	1.2102	0.31726	8.0281	4.4326	4.7758	2.8634	1.975	3.9	0.05	1.925	0.02259	0.12154	-0.40975	0.11787	0.98485	0.62374	0.015152	0.47342	0.0050799	-1.695	0.55722	0.32788	-0.21381	0.025857	0.041704	0.042913	0.04382	0.0012088	0.00090662	0.0021154	0.035041
27	1.8397	2.0749	2.4336	0.23522	0.35873	0.59395	1.0908	4.8539	3.7631	2.2411	0.96495	2.3371	0.66301	1.9936	8.1705	0.38667	0.23335	0.73458	1.3485	0.27778	11.926	14.4	9.351	6.8675	0.21913	0.8	0.05	0.20637	-0.25995	0.099074	0.23221	0.10032	0.56471	0.080392	0.021569	0.49312	0.019569	-1.4603	0.41286	0.14971	-0.1707	0.071966	0.042611	0.04382	0.045935	0.0012088	0.0021154	0.0033243	0.036017
27	1.9718	2.5576	2.9137	0.58583	0.35609	0.94192	0.58757	3.6221	3.0345	2.4255	0.94761	2.5204	0.68508	-0.57568	2.9271	0.44	0.2859	0.60283	1.3108	0.73757	6.321	3.3835	5.6637	3.7809	2.745	5.42	0.07	2.675	-0.37732	0.12929	-1.881	0.079648	0.95423	0.67958	0.045775	0.49559	0.0030849	-1.6588	0.5711	0.11874	-0.036838	0.0067041	0.042611	0.044122	0.045633	0.001511	0.001511	0.0030221	0.03013
28	2.495	2.7254	2.9336	0.23047	0.20817	0.43863	1.2602	4.0292	2.769	2.7125	0.98538	2.7452	0.42261	-0.36156	7.389	0.564	0.3746	0.38359	1.1386	0.4651	3.6193	2.4064	3.9206	2.6963	14.7	14.7	14.7	0	-0.22281	0.063786	-0.081405	0.063692	0.98919	0.91554	0.025676	0.49628	0.0016484	-1.7941	0.6063	0.51439	-0.40008	0.073849	0.019643	0.022061	0.028407	0.0024176	0.0063463	0.008764	0.0096706
28	2.3282	2.519	2.8536	0.19085	0.33461	0.52546	1.3009	5.0517	3.7508	2.6729	0.96973	2.7519	0.65466	1.2194	6.6131	0.7205	0.45629	0.48829	1.2405	0.73786	3.8403	2.3966	4.2847	3.1379	14.76	14.76	14.76	0	-0.28432	0.073542	0.77597	0.057111	0.98857	0.2811	0.017485	0.51682	0.010187	-1.194	0.03008	0.088759	0.030861	0.045559	0.020248	0.020852	0.02327	0.00060441	0.0024176	0.0030221	0.012995
28	2.4021	2.728	3.3673	0.32594	0.63931	0.96524	1.5889	5.3596	3.7707	2.9036	0.9687	2.9958	0.73722	0.87559	4.4436	0.738	0.4625	0.57082	1.2755	0.32467	4.711	3.9492	3.8753	2.3307	5.2333	14.4	0.16	6.4941	-0.32862	0.058389	0.23638	0.055825	0.9841	0.31298	0.0025445	0.48759	0.0047058	-1.5768	0.39913	0.2524	-0.063347	-0.010565	0.021154	0.02599	0.031127	0.0048353	0.0051375	0.0099728	0.016017
29	1.7437	1.8835	2.0355	0.13978	0.15192	0.2917	1.3217	2.3967	1.0749	1.8938	0.99357	1.9055	0.21068	-0.11868	4.1182	0.45571	0.3397	0.39384	1.0765	0.40248	2.5436	2.3784	2.5104	2.2802	6.82	6.82	6.82	0	-0.23558	0.076674	-0.33271	0.076717	0.99707	0.93109	0.02346	0.50954	0.0056067	-1.2223	0.087882	0.10835	0.076621	-0.049431	0.035358	0.040193	0.045633	0.0048353	0.0054397	0.010275	0.024551
29	2.0055	2.1227	2.2677	0.11714	0.14503	0.26217	1.022	2.4873	1.4653	2.0928	0.9894	2.1109	0.27592	-1.5344	6.5445	0.51222	0.37175	0.36123	1.0938	0.75344	2.3859	1.5035	1.7695	1.0588	5.12	5.12	5.12	0	-0.27356	0.10079	-1.3735	0.079534	0.97701	0.91571	0.16284	0.50096	0.0060592	-1.1632	0.072724	0.11325	-0.033981	0.01208	0.037474	0.046238	0.057117	0.008764	0.010879	0.019643	0.022125
29	2.7066	2.8107	2.943	0.10407	0.13236	0.23643	2.3688	3.1784	0.80964	2.8172	0.99807	2.8226	0.17367	-0.21661	3.7527	0.2319	0.14154	0.45137	1.0465	0.50679	2.773	1.1469	2.1233	1.0116	2.725	4.8	0.65	2.075	-0.34624	0.07513	-0.27619	0.076367	0.99267	0.85165	0.025641	0.49174	0.021696	-1.0496	0.0019639	0.038943	0.0096495	0.0006087	0.033847	0.03566	0.037776	0.0018132	0.0021154	0.0039287	0.026126
30	3.7481	3.8573	3.972	0.10914	0.11476	0.2239	0.78024	4.3332	3.553	3.6891	0.97179	3.7455	0.64758	-2.963	11.895	0.21	0.08	0.11617	1.1173	0.39749	3.1396	4.3167	3.8361	3.201	2.325	4.56	0.09	2.235	-0.0044352	0.098634	-1.3231	0.099929	0.97645	0.93148	0.24197	0.52575	0.0037527	-1.4074	0.18818	0.17945	0.06309	-0.022991	0.06165	0.062557	0.063765	0.00090661	0.0012088	0.0021154	0.023463
30	3.5266	3.8087	3.9266	0.28212	0.11787	0.39999	0.67456	4.3903	3.7158	3.6085	0.96872	3.6667	0.65042	-2.7457	11.718	3.12	3	0.11395	1.1564	0.21356	0.95075	3.7102	0.6305	0.33681	2.585	5.12	0.05	2.535	-0.20927	0.085805	-1.3443	0.073856	0.97338	0.95057	0.15589	0.51619	0.0033652	-1.4083	0.22304	0.16332	0.010015	0.012286	0.051375	0.06165	0.062859	0.010275	0.0012088	0.011484	0.030825
30	3.9094	4.0172	4.1302	0.10789	0.11296	0.22086	1.4752	4.3209	2.8457	3.9386	0.98797	3.9639	0.44676	-4.4911	28.018	1.81	1.59	0.0069392	1.0946	0.0653	2.3635	1.558	0.5711	0.040555	5.96	5.96	5.96	0	0.0099131	0.058999	-0.57625	0.067985	0.98997	0.98161	0.64716	0.48576	0.0044566	-1.3515	0.14496	0.15206	-0.015303	0.070271	0.04926	0.061348	0.062254	0.012088	0.00090662	0.012995	0.041091
31	3.318	3.5663	3.7788	0.24831	0.21248	0.46079	0.95302	4.1327	3.1797	3.4697	0.97981	3.5094	0.52638	-2.8427	14.362	0.562	0.43374	0.29915	1.1037	0.26915	6.8596	5.5932	4.7604	5.048	4.51	8.91	0.11	4.4	-0.14233	0.077101	-1.0104	0.068192	0.9802	0.967	0.13751	0.48348	0.0028288	-1.8467	0.99216	0.28393	-0.67079	0.24161	0.02871	0.029616	0.031429	0.00090662	0.0018132	0.0027199	0.016319
31	1.8174	2.1385	2.3998	0.3211	0.2613	0.58241	1.1335	2.8012	1.6678	2.1115	0.9844	2.1418	0.35866	-0.27466	2.8602	0.38059	0.27567	0.49087	1.0674	0.57024	4.5597	3.3476	3.1267	2.7447	2.5267	6.32	0.07	2.721	0.36557	0.08991	-0.30527	0.089311	0.98681	0.75989	0.032982	0.49273	0.0055603	-1.3239	0.22447	0.15241	-0.042262	-0.0097769	0.02327	0.028407	0.032336	0.0051375	0.0039287	0.0090662	0.014204
31	2.994	3.2174	3.4143	0.2234	0.19687	0.42027	1.3669	3.7927	2.4258	3.1513	0.98441	3.1825	0.44462	-2.3052	12.376	0.304	0.19707	0.24711	1.1256	0.29649	7.7923	7.4481	6.7187	5.455	8.62	8.62	8.62	0	-0.081355	0.080272	-0.62247	0.081494	0.99076	0.96536	0.069284	0.52254	0.0052777	-1.7321	0.82583	0.30367	-0.54099	0.14405	0.027501	0.028407	0.029314	0.00090662	0.00090662	0.0018132	0.014702
32	1.0388	1.7902	2.121	0.75143	0.33078	1.0822	0.41603	2.7609	2.3449	1.6317	0.92048	1.7384	0.59957	-0.15379	1.865	0.34	0.22605	0.71023	1.2855	0.53379	6.5286	4.0086	4.587	3.5915	0.43611	4.71	0.07	1.0458	0.5145	0.12561	-1.0067	0.11267	0.84137	0.54188	0.013959	0.49428	0.001736	-1.9543	0.92853	0.3154	-0.34726	0.058763	0.02871	0.03566	0.041704	0.0069507	0.0060441	0.012995	0.014467
32	1.8134	2.0095	2.1897	0.1961	0.18015	0.37625	0.80848	2.6052	1.7967	1.9588	0.97633	1.9909	0.35625	-1.3378	6.3805	0.2948	0.17483	0.34785	1.1724	0.52039	6.1951	4.6614	4.6951	2.4911	7.82	7.82	7.82	0	-0.0067021	0.10332	-0.87478	0.092618	0.98858	0.91751	0.038071	0.48285	0.0041686	-1.5491	0.32516	0.417	-0.19603	0.0042776	0.030749	0.03566	0.038456	0.0049109	0.0027954	0.0077063	0.017489
32	1.1701	1.6348	2.0179	0.46468	0.38309	0.84777	0.25241	2.5844	2.332	1.5725	0.9156	1.669	0.55939	-0.35164	2.3939	0.24	0.14629	0.83932	1.3353	0.80503	10.45	6.3378	7.9732	3.3879	0.64929	5.75	0.09	1.4233	-0.42022	0.15022	-0.28255	0.14975	0.88781	0.59655	0.029126	0.48056	0.0068969	-1.6967	0.56448	0.36908	-0.30911	0.076103	0.019946	0.029616	0.035358	0.0096706	0.0057419	0.015413	0.0099728
33	1.7218	1.8028	1.8837	0.081016	0.080952	0.16197	1.1761	2.3111	1.1351	1.813	0.99383	1.8229	0.19034	-0.54387	10.026	0.9475	0.72706	0.40362	1.1476	0.20154	3.2729	4.919	1.4664	1.4921	8.24	8.24	8.24	0	-0.21788	0.050069	0.17557	0.047145	0.99035	0.88782	0.0060314	0.45652	0.0040971	-1.1182	-0.056741	0.14902	-0.10779	0.13487	0.035358	0.03566	0.036869	0.00030221	0.0012088	0.001511	0.025857
33	1.5628	1.638	1.7243	0.075159	0.086269	0.16143	1.2363	2.5262	1.2899	1.6578	0.99204	1.671	0.20962	1.335	12.27	1.1143	0.80054	0.4553	1.1562	0.14745	7.6277	16.853	0.26428	0.89201	8.17	8.17	8.17	0	-0.13352	0.057862	0.39265	0.053739	0.99389	0.76557	0.021978	0.47188	0.0020874	-1.4923	0.28256	0.20128	0.195	-0.18575	0.035358	0.03566	0.036265	0.00030221	0.00060441	0.00090662	0.026594
33	1.2727	1.3572	1.5227	0.084556	0.1655	0.25006	1.0158	2.8248	1.809	1.456	0.97853	1.494	0.3351	2.1677	9.0601	1.684	1.4014	0.67762	1.3905	0.62556	4.7973	8.2988	1.7005	1.8577	1.4317	3.73	0.13	1.3831	-0.29657	0.075492	0.8317	0.060271	0.95298	0.11812	0.013761	0.47532	0.0043006	-1.33	0.13506	0.24865	0.012782	-0.064817	0.030523	0.033847	0.035963	0.0033243	0.0021154	0.0054397	0.025902
34	2.6592	2.7834	3.062	0.12422	0.27859	0.40282	0.59647	3.8545	3.258	2.8589	0.97746	2.896	0.4618	-1.7149	12.498	0.665	0.36045	0.18603	1.3061	0.22734	3.6139	4.4012	1.9095	1.297	6.58	6.58	6.58	0	-0.31855	0.05211	0.098547	0.049303	0.98351	0.97301	0.044978	0.43243	0.0098376	-1.1045	-0.0053228	0.010413	0.02511	0.075265	0.044424	0.045331	0.047749	0.00090662	0.0024176	0.0033243	0.015292
34	2.4897	2.6461	2.7646	0.15637	0.11854	0.27491	0.59528	4.876	4.2807	2.7102	0.9734	2.7676	0.56089	0.91242	10.666	0	0	0	1.7824	0	13.338	9.8098	1.6496	0	5.22	5.22	5.22	0	-0.25006	0.06583	0.37855	0.060621	0.98113	0.45094	0.024528	0.41966	0.014287	-1.1894	0.021778	0.11572	-0.033525	0.087307	0.039967	0.046842	0.055304	0.0068752	0.0084618	0.015337	0.014563
34	2.236	2.2988	2.5079	0.06274	0.20916	0.27189	1.2772	4.9784	3.7012	2.5081	0.97534	2.5796	0.60322	1.8913	8.3641	0	0	0	2.0831	0	12.574	11.884	0.59066	0	5.96	5.96	5.96	0	-0.33273	0.062052	0.68885	0.048448	0.97373	0.18227	0.018062	0.40789	0.0033181	-1.6316	0.38623	0.36275	-0.073749	-0.042772	0.044727	0.045331	0.045633	0.00060441	0.00030221	0.00090662	0.03236
35	3.2987	3.6107	4.0548	0.31201	0.44412	0.75613	2.8214	4.5911	1.7697	3.6641	0.98638	3.699	0.50687	-1.3449	10.206	1.1417	0.8237	0.26866	1.0998	0.22913	3.1354	2.0266	-1.9937	3.3749	7.33	7.33	7.33	0	-0.34019	0.046391	-0.13001	0.047667	0.9932	0.99048	0.11973	0.50272	0.013654	-1.1851	0.065956	0.088996	-0.0039571	0.034909	0.035056	0.03566	0.036265	0.00060441	0.00060441	0.0012088	0.029012
35	3.3558	3.6449	3.956	0.28905	0.31108	0.60014	1.2577	4.3105	3.0528	3.6191	0.98533	3.6516	0.48612	-2.4309	15.245	1.232	0.94169	0.24866	1.0972	0.23309	1.7078	2.1672	1.4031	1.4742	7.59	7.59	7.59	0	-0.32545	0.04843	-0.36273	0.052069	0.98824	0.98431	0.22222	0.46597	0.010316	-1.1893	0.038666	0.1145	0.031932	0.0047878	0.036869	0.039891	0.044424	0.0030221	0.0045331	0.0075552	0.022121
35	2.8769	3.0584	3.471	0.18153	0.41256	0.59409	2.113	4.3148	2.2018	3.1854	0.98691	3.2215	0.48122	-0.051818	6.2387	7.99	7.56	0.33111	1.1355	0	6.9611	5.6779	-5.3361	3.9427	8.37	8.37	8.37	0	-0.36314	0.045499	0.27811	0.037628	0.99286	0.98214	0.071429	0.47676	0.006057	-1.2043	0.041165	0.077706	0.023956	0.062044	0.035358	0.03566	0.036265	0.00030221	0.00060441	0.00090662	0.023572
36	2.0583	2.3461	5.2519	0.28776	2.9058	3.1935	0.76903	7.0237	6.2546	3.3508	0.8698	3.8148	1.8233	0.78898	2.0084	0.767	0.57743	0.72717	1.3866	0.68191	9.2531	8.5558	9.291	10.907	0.30577	2.87	0.08	0.53349	-0.69582	0.13169	0.91075	0.10521	0.53069	0.31769	0.01083	0.47108	0.0097112	-1.7371	0.64811	0.59113	-0.75367	0.25237	0.019946	0.026292	0.030523	0.0063463	0.0042309	0.010577	0.0099728
36	2.1831	2.5178	2.7938	0.3347	0.27597	0.61067	0.46528	3.2035	2.7382	2.4602	0.97116	2.5043	0.46779	-1.4706	7.612	0.2463	0.16955	0.33518	1.1938	0.34115	9.5754	5.9376	10.767	7.0785	3.8	7.52	0.08	3.72	-0.049377	0.11108	-0.61488	0.10826	0.97789	0.95969	0.054616	0.5	0.010667	-1.5155	0.52285	0.30335	-0.41666	0.10718	0.021457	0.025083	0.02871	0.0036265	0.0036265	0.0072529	0.009586
36	2.0282	2.2538	2.4476	0.22562	0.19383	0.41946	0.85002	2.9832	2.1332	2.2149	0.98013	2.2467	0.37676	-1.229	7.0451	0.25367	0.16646	0.47888	1.1817	0.40877	7.6757	4.4267	7.4124	6.5397	7.91	7.91	7.91	0	-0.20783	0.080488	-0.95006	0.063806	0.9825	0.8625	0.005	0.49812	0.010226	-1.3581	0.44415	0.15864	-0.45992	0.21658	0.021759	0.024176	0.02599	0.0024176	0.0018132	0.0042309	0.01055
36	2.0583	2.3461	5.2519	0.28775	2.9058	3.1935	0.76904	7.0237	6.2546	3.3508	0.8698	3.8148	1.8233	0.78898	2.0084	0.767	0.57743	0.72717	1.3866	0.68191	9.2531	8.5558	9.291	10.907	0.30577	2.87	0.08	0.53349	-0.69583	0.13169	0.91075	0.10521	0.53069	0.31769	0.01083	0.47108	0.0096542	-1.7392	0.64806	0.60015	-0.7657	0.25746	0.019643	0.026292	0.030523	0.0066485	0.0042309	0.010879	0.010063
37	3.6112	3.9413	4.1002	0.33011	0.1589	0.48901	1.2443	4.4119	3.1676	3.8023	0.9835	3.8397	0.53461	-3.0162	15.343	1.038	0.73888	0.14799	1.1146	0.11375	4.9483	3.5547	-2.5595	3.9612	2.78	5.49	0.07	2.71	0.10384	0.084613	-0.55888	0.086967	0.98211	0.96959	0.20572	0.48387	0.0050051	-1.395	0.22636	0.14565	-0.082642	0.1062	0.047144	0.048655	0.051979	0.001511	0.0033243	0.0048353	0.025131
37	3.5054	3.7063	3.9249	0.20086	0.21866	0.41952	1.2268	4.5129	3.2861	3.6761	0.98524	3.7103	0.50195	-2.6794	15.04	1.1133	0.90429	0.23204	1.1319	0.17148	3.9787	5.0644	2.8329	2.2113	7.22	7.22	7.22	0	-0.21664	0.05774	-0.22698	0.062276	0.98219	0.96849	0.056164	0.49246	0.003657	-1.3774	0.16135	0.18105	-0.022006	0.057418	0.046842	0.047144	0.047749	0.00030221	0.00060441	0.00090662	0.023835
37	3.9644	4.1148	4.2409	0.1504	0.12608	0.27648	1.427	4.5238	3.0968	4.0247	0.9885	4.0534	0.48135	-3.8448	20.287	2.165	1.4578	0.13765	1.144	0.059282	3.5984	6.4292	1.422	1.521	6.58	6.58	6.58	0	-0.13158	0.062549	-0.47708	0.073153	0.97761	0.96119	0.0089552	0.48879	0.0092953	-1.1758	0.039276	0.087724	-0.025879	0.075207	0.047749	0.048353	0.048655	0.00060441	0.00030221	0.00090662	0.021656
38	0.82232	0.93236	1.0191	0.11003	0.086757	0.19679	0.54151	1.4156	0.87409	0.93987	0.9859	0.95338	0.15989	0.7155	4.6041	0.56222	0.42475	0.53499	1.1022	0.7137	2.3347	2.1436	0.55905	0.73154	1.3225	4.23	0.05	1.7142	-0.42264	0.063618	0.29217	0.061377	0.97354	0.51229	0.045369	0.46402	0.0013509	-1.2244	0.06549	0.083476	0.043819	0.033103	0.03294	0.033243	0.034452	0.00030221	0.0012088	0.001511	0.027815
38	3.1244	3.3862	3.6026	0.26173	0.21647	0.4782	1.3168	4.982	3.6652	3.4062	0.98187	3.4536	0.56994	-0.2643	8.7797	1.5325	1.3318	0.37768	1.1628	0.072617	9.8931	9.7408	-1.3044	2.8235	3.26	6.46	0.06	3.2	-0.20973	0.063463	0.30678	0.057994	0.98777	0.92508	0.029052	0.45636	0.0023919	-1.787	0.63361	0.36894	-0.31329	0.098275	0.033847	0.044122	0.045331	0.010275	0.0012088	0.011484	0.02887
38	3.5168	3.7113	3.8425	0.19446	0.13126	0.32572	1.289	5.0529	3.7639	3.6738	0.98425	3.7082	0.50402	-2.0222	16.918	1.7675	1.2016	0.22149	1.1928	0.14548	6.9853	10.99	2.6975	2.0766	7.5	7.5	7.5	0	-0.11822	0.062769	0.28524	0.057706	0.98547	0.97886	0.03963	0.49471	0.0054466	-1.4445	0.18121	0.34478	-0.11888	0.037948	0.044727	0.048957	0.05349	0.0042309	0.0045331	0.008764	0.031599
39	1.8615	2.0343	2.3726	0.17276	0.33833	0.51109	0.68401	3.5315	2.8475	2.1136	0.96744	2.1727	0.50348	0.094084	4.2672	1.2767	0.94276	0.46467	1.3817	0.60706	13.655	23.95	3.8429	4.3243	4.86	4.86	4.86	0	-0.47257	0.057068	0.14346	0.055295	0.96032	0.50992	0.019841	0.44732	0.0058448	-1.4796	0.26756	0.42071	-0.18567	-0.021863	0.034376	0.042158	0.052055	0.0077818	0.0098973	0.017679	0.021768
39	2.0656	2.3801	2.9412	0.31445	0.5611	0.87554	0.50498	4.2095	3.7045	2.4475	0.93988	2.5641	0.76442	-0.051592	3.1552	0.43	0.37372	0.30956	1.5931	0.66053	8.3981	3.3118	5.4559	5.2769	4.41	4.41	4.41	0	-0.61789	0.046102	-0.10336	0.046088	0.91476	0.49064	0.022869	0.44583	0.019261	-1.1029	0.043976	0.054955	-0.011209	0.016978	0.039891	0.049864	0.056815	0.0099728	0.0069507	0.016924	0.024418
39	2.0404	2.2371	2.6103	0.19672	0.37323	0.56995	0.32917	4.3204	3.9912	2.3274	0.93066	2.445	0.74914	0.16068	4.3714	0	0	0	1.9013	0	5.7862	5.5642	0.88683	0	4.49	4.49	4.49	0	-0.52715	0.070567	0.087444	0.068883	0.92739	0.39834	0.03112	0.4158	0.0042148	-1.7504	0.69706	0.36047	-0.40308	0.096856	0.042989	0.050166	0.056135	0.0071774	0.0059686	0.013146	0.024479
40	2.2949	2.4334	2.5605	0.13848	0.12717	0.26565	1.1512	2.8677	1.7165	2.3508	0.98411	2.3786	0.3629	-1.8747	6.9317	0.63375	0.48413	0.65252	1.0875	0.537	2.8208	1.6934	2.3221	2.0444	3.6067	10.5	0.14	4.8743	-0.23033	0.087024	-1.0554	0.064559	0.98708	0.90221	0.0064576	0.48292	0.0054897	-1.1873	0.095597	0.1116	0.014346	-0.03362	0.019643	0.020248	0.020852	0.00060441	0.00060441	0.0012088	0.011735
40	2.1186	2.2507	2.4785	0.13206	0.2278	0.35985	1.432	2.87	1.438	2.2853	0.98967	2.3032	0.28701	-1.2559	10.599	0.77833	0.5659	0.24528	1.1383	0.26413	2.2025	4.0841	1.2888	0.67919	5.17	5.17	5.17	0	-0.30734	0.04672	0.18254	0.043036	0.99229	0.98651	0.078998	0.47683	0.0088703	-1.2205	0.030469	0.20623	-0.0033836	-0.011442	0.02055	0.020852	0.020852	0.00030221	1.8626e-09	0.00030221	0.013702
40	2.2159	2.4049	2.5121	0.18903	0.10719	0.29622	1.1601	2.6822	1.5221	2.3318	0.99018	2.3491	0.28464	-2.1995	10.246	0.668	0.49739	0.047344	1.1273	0.30557	1.7053	1.547	1.3627	1.3475	5.36	5.36	5.36	0	-0.32636	0.063604	-0.94263	0.052009	0.98706	0.96303	0.20333	0.48148	0.0044262	-1.3346	0.11794	0.24037	0.066288	-0.089304	0.020248	0.02055	0.020852	0.0003022	0.00030221	0.00060441	0.010275
41	1.3128	1.5652	2.0173	0.25243	0.45205	0.70448	0.61356	2.6432	2.0297	1.6281	0.94365	1.7102	0.52356	0.12247	2.3548	0.754	0.55178	0.70532	1.2354	0.76672	4.6925	5.8011	3.2071	2.5982	0.55857	2.9	0.05	0.97583	-0.67558	0.10654	-0.29892	0.10745	0.85349	0.42558	0.048837	0.40793	0.0045535	-1.3282	0.21406	0.30142	-0.44262	0.25695	0.019643	0.020852	0.022665	0.0012088	0.0018132	0.0030221	0.010275
41	1.1434	1.3715	1.61	0.22809	0.23858	0.46667	0.090236	2.3868	2.2965	1.2778	0.7833	1.3982	0.56758	-0.82521	3.213	1.06	0.83835	0.42372	1.5041	0.60551	4.8439	5.5776	1.1747	0.88575	2.045	3.19	0.9	1.145	-0.38707	0.14526	1.5025	0.11899	0.83986	0.49822	0.010676	0.46702	0.0077903	-1.1853	0.044111	0.10089	0.016514	0.027081	0.018435	0.019341	0.020248	0.00090662	0.00090662	0.0018132	0.0042309
42	0.11794	1.6077	1.9164	1.4897	0.30877	1.7985	0.055758	2.5863	2.5305	1.2086	0.51653	1.5036	0.89442	-0.19974	1.4103	0.5525	0.40624	0.26765	1.9522	0.78602	11.016	7.3698	5.0823	4.2039	0.725	1.26	0.06	0.46764	-0.38512	0.28769	-0.17582	0.28578	0.61947	0.55973	0.050885	0.49002	0.018376	-1.2763	0.023904	0.29556	-0.075383	0.041288	0.021759	0.025688	0.029918	0.0039287	0.0042309	0.0081596	0.0048353
42	0.081801	1.6134	2.1644	1.5316	0.55108	2.0826	0.052754	2.6189	2.5661	1.2374	0.45543	1.5783	0.97977	-0.12983	1.3004	0.68167	0.4441	0.30388	1.9861	0.75173	5.5665	3.7129	4.124	1.7932	1.0225	1.24	0.63	0.23317	-0.5471	0.28071	-0.031064	0.28063	0.59719	0.55738	0.044496	0.44836	0.018443	-1.2421	0.11607	0.087498	0.027236	0.018004	0.019643	0.023572	0.028558	0.0039287	0.0049864	0.0089151	0.0049139
42	0.16267	1.8659	2.2352	1.7032	0.36935	2.0726	0.057542	3.0609	3.0033	1.4548	0.54622	1.7665	1.0021	-0.29813	1.5681	0.4825	0.26926	0.36788	1.7806	0.55726	9.5424	7.4215	6.3857	3.0125	0.61333	1.03	0.05	0.29556	-0.19008	0.28409	0.96018	0.27735	0.65625	0.57692	0.057692	0.46747	0.014037	-1.51	0.34395	0.24636	-0.11117	0.037304	0.019568	0.023572	0.027803	0.0040042	0.0042309	0.0082351	0.0081596
43	3.1434	3.2764	3.5091	0.13303	0.23274	0.36577	1.8152	4.0682	2.253	3.305	0.98746	3.3287	0.3972	-2.7893	21.068	0.885	0.63413	0.088972	1.2217	0.15284	3.3565	2.5179	3.2546	3.8259	7.86	7.86	7.86	0	-0.16273	0.057736	-0.51373	0.058317	0.99114	0.98481	0.074684	0.49176	0.0089756	-1.227	0.13426	0.13137	-0.059198	0.021143	0.037474	0.037776	0.03838	0.00030221	0.00060441	0.00090662	0.02502
43	2.8067	3.0005	3.2028	0.19385	0.20231	0.39616	1.3248	4.5521	3.2274	3.0753	0.98175	3.1172	0.50932	-0.2373	8.963	0	0	0	1.5186	0	4.7177	4.4373	0.25665	0	10.33	10.33	10.33	0	-0.28653	0.047796	0.24768	0.042171	0.98939	0.97107	0.037608	0.47683	0.0014252	-1.643	0.3645	0.5946	-0.4312	0.11532	0.036265	0.037171	0.038985	0.00090662	0.0018132	0.0027199	0.028625
43	2.7951	2.9407	3.2414	0.1456	0.30067	0.44627	0.72177	4.012	3.2902	2.9941	0.98057	3.0315	0.47524	-1.7992	11.525	0.765	0.5364	0.20269	1.2401	0.73415	3.1202	3.5028	1.3854	0.74748	6.68	6.68	6.68	0	-0.27927	0.06343	-0.12924	0.066287	0.975	0.96765	0.044118	0.49926	0.0043842	-1.2485	0.091206	0.066893	0.0098788	0.081084	0.036265	0.037171	0.03838	0.00090662	0.0012088	0.0021154	0.025385
44	1.5082	1.6913	1.8351	0.18312	0.14374	0.32686	1.1871	2.0853	0.89815	1.6725	0.99009	1.6868	0.21897	-0.76218	5.6902	0.88875	0.6319	0.17633	1.1896	0.35933	2.2739	3.841	1.9651	1.1188	7.59	7.59	7.59	0	0.11518	0.093011	-0.14791	0.093033	0.99342	0.98158	0.067105	0.49671	0.0013291	-1.5957	0.43053	0.20569	0.1189	-0.15893	0.036869	0.040042	0.044122	0.0031732	0.0040798	0.0072529	0.02327
44	1.7608	1.9612	2.3486	0.2004	0.38745	0.58785	1.1249	3.0972	1.9723	2.073	0.97627	2.1216	0.45132	0.46062	2.8761	0.35	0.24863	0.68009	1.1051	0.60299	5.8208	3.0507	3.0522	2.583	4.14	8.18	0.1	4.04	-0.45651	0.079507	0.5126	0.066409	0.98797	0.61011	0.031288	0.46386	0.0052259	-1.3869	0.2249	0.27662	-0.025533	-0.088229	0.036869	0.040496	0.04382	0.0036265	0.0033243	0.0069507	0.025869
44	1.6678	1.8318	2.131	0.16394	0.29928	0.46323	0.93202	3.0749	2.1429	1.9224	0.97156	1.9728	0.44303	0.51513	4.126	0.38667	0.25558	0.49473	1.1705	0.5243	4.7551	3.3043	4.6747	3.7544	8.62	8.62	8.62	0	-0.35488	0.083942	0.47693	0.071737	0.98961	0.68938	0.047344	0.49017	0.0010366	-2.1649	1.4053	0.16397	-0.60264	0.19869	0.039589	0.042611	0.044727	0.0030221	0.0021154	0.0051375	0.022046
45	2.7644	3.0169	3.3134	0.25253	0.29642	0.54894	1.0854	3.5707	2.4854	2.9548	0.9819	2.9926	0.47398	-1.7402	7.664	2.386	1.97	0.39461	1.0015	0.49235	1.1383	2.8674	3.3681	3.2597	12.51	12.51	12.51	0	-0.40508	0.052934	-0.65247	0.046002	0.98424	0.9606	0.23877	0.50946	0.0012796	-1.7358	0.6164	0.24002	-0.0020756	-0.11834	0.036567	0.036869	0.037171	0.0003022	0.00030221	0.00060441	0.025893
45	2.3925	2.6456	2.9441	0.25309	0.29847	0.55156	1.9597	3.3858	1.426	2.6703	0.98927	2.6965	0.37503	-0.25097	3.9	1.0908	0.82082	0.37915	1.046	0.19042	3.5291	2.8576	1.0788	2.1064	13.74	13.74	13.74	0	-0.34179	0.048819	0.2226	0.046438	0.99708	0.94825	0.024781	0.49015	0.0028185	-1.375	0.16812	0.23199	-0.055184	0.030522	0.036869	0.037474	0.037474	0.00060441	0	0.00060441	0.02832
45	2.4114	2.8091	3.1287	0.39769	0.31961	0.71731	1.807	4.3993	2.5922	2.8272	0.97846	2.885	0.57453	0.44727	3.9419	3.3425	2.8142	0.49804	1.0812	0.22537	4.3149	5.5188	1.0786	2.3076	13.99	13.99	13.99	0	-0.41775	0.0432	0.33355	0.037894	0.99429	0.67238	0.014276	0.47857	0.0068879	-1.1915	0.047353	0.1534	-0.043669	0.035041	0.036869	0.037171	0.037474	0.00030221	0.00030221	0.00060441	0.034149
46	2.2246	2.5444	3.0506	0.31979	0.5062	0.82599	0.89225	4.9078	4.0156	2.6934	0.95359	2.8109	0.80425	0.6988	4.0524	0.54913	0.41006	0.68028	1.1703	0.70883	11.319	8.3344	7.737	6.3799	1.4322	8.48	0.13	2.5438	-0.46325	0.069069	0.43557	0.061893	0.95103	0.39174	0.028309	0.50077	0.0048655	-1.8068	0.83381	0.32784	-0.40639	0.052132	0.022968	0.025688	0.029616	0.0027199	0.0039287	0.0066485	0.014222
46	1.3915	1.6574	2.0339	0.26588	0.37653	0.64241	0.81535	2.8189	2.0036	1.7201	0.96624	1.7757	0.44099	0.32386	2.8358	0.35707	0.25929	0.61164	1.2273	0.70073	6.4087	3.7455	5.858	4.722	1.3827	9.03	0.15	2.4775	-0.46533	0.066348	0.1544	0.065033	0.96252	0.48192	0.013149	0.47237	0.0020814	-1.8591	0.95216	0.20853	-0.33076	0.029836	0.02327	0.026896	0.029918	0.0036265	0.0030221	0.0066485	0.016682
46	1.9333	2.2782	2.561	0.34485	0.28282	0.62767	0.6392	3.9234	3.2842	2.2641	0.96116	2.3411	0.59537	0.24422	4.3054	0.51958	0.38293	0.71512	1.1815	0.69122	6.1759	3.6622	4.1057	3.8938	1.0742	9.37	0.13	2.526	-0.46366	0.070111	0.062569	0.070391	0.92115	0.37604	0.016679	0.48483	0.0039979	-1.6229	0.62557	0.18887	-0.18014	-0.010812	0.024176	0.026292	0.029012	0.0021154	0.0027199	0.0048353	0.018791
47	1.7775	1.8897	2.1309	0.11214	0.24128	0.35342	1.213	4.7916	3.5786	2.1211	0.95549	2.2391	0.71709	2.1532	7.8185	1.9467	1.7105	0.67717	1.2811	0.13122	7.3584	4.6007	0.50291	1.4957	1.64	5.04	0.06	1.9848	-0.38282	0.073821	0.83573	0.054908	0.97879	0.13939	0.031818	0.44917	0.014388	-1.1064	-0.0017206	0.033187	0.00096996	0.076209	0.012995	0.013599	0.01783	0.00060441	0.0042309	0.0048353	0.010934
47	1.2816	1.6446	1.9502	0.36305	0.30561	0.66866	0.66443	3.1368	2.4724	1.6726	0.95771	1.7407	0.4822	0.67068	4.0694	0.6675	0.52564	0.60499	1.0979	0.34024	4.0458	2.7954	3.1045	1.8627	1.9267	3.83	0.08	1.5315	-0.46364	0.068162	0.38163	0.064342	0.96435	0.44482	0.023769	0.42517	0.003105	-1.3448	0.18785	-0.035147	0.27398	-0.080564	0.013599	0.016924	0.019039	0.0033243	0.0021154	0.0054397	0.0091871
47	1.6168	1.8533	2.1532	0.23659	0.29989	0.53647	0.37871	3.0861	2.7074	1.8443	0.94896	1.9127	0.50718	-0.40689	4.1069	1.5267	1.2368	0.53573	1.1546	0.38953	3.1033	2.6205	1.8155	0.9071	5.16	5.16	5.16	0	-0.48469	0.063564	-0.32678	0.067868	0.9278	0.63538	0.021661	0.44846	0.0035536	-1.1982	0.076997	0.0107	0.11292	-0.0015669	0.012693	0.012995	0.014808	0.00030221	0.0018132	0.0021154	0.0098308
48	0.99669	1.0809	1.2435	0.084225	0.16257	0.24679	0.49641	1.8682	1.3718	1.1551	0.97016	1.1879	0.27692	0.60089	3.7356	1.0214	0.82717	0.54455	1.2272	0.3907	3.3559	3.3108	0.79067	1.2995	7.54	7.54	7.54	0	-0.43802	0.062493	0.4347	0.051943	0.98556	0.47638	0.014436	0.49409	0.0012512	-1.2288	-0.016408	0.16367	0.0089211	0.073813	0.020852	0.023874	0.027199	0.0030221	0.0033243	0.0063463	0.0098549
48	0.84177	0.97707	1.2612	0.1353	0.2841	0.4194	0.58859	2.1802	1.5916	1.082	0.95123	1.1405	0.3607	1.1599	4.0238	1.275	1.1357	0.51286	1.6195	0.33191	3.7103	4.6613	0.56253	0.34422	0.97778	6.19	0.12	1.8602	-0.50159	0.059882	0.64069	0.047277	0.82514	0.22732	0.0098361	0.46061	0.0012425	-1.2207	0.052488	0.054682	0.019977	0.094708	0.010275	0.012088	0.022363	0.0018132	0.010275	0.012088	0.007809
48	0.98765	1.1424	1.2525	0.1548	0.11003	0.26483	0.62472	1.7261	1.1014	1.1433	0.97645	1.1694	0.24572	0.36154	3.3622	0.729	0.53129	0.5511	1.1383	0.57417	1.3227	0.93976	1.1421	0.97157	7.98	7.98	7.98	0	-0.52215	0.057212	0.033557	0.057118	0.9707	0.6044	0.053724	0.489	0.0023879	-1.1009	0.073511	0.026846	0.0050852	-0.0035106	0.0099728	0.010879	0.012693	0.00090662	0.0018132	0.0027199	0.0093684
49	1.6762	1.8635	2.3292	0.18735	0.46564	0.65299	0.85803	3.1557	2.2976	1.9927	0.96728	2.0543	0.49946	0.39143	3.2257	4.47	4	0.29292	1.4109	0.56475	1.8775	2.9054	0.22961	0.05806	15.34	15.34	15.34	0	-0.58613	0.048044	0.3571	0.037705	0.96462	0.51864	0.069488	0.45006	0.0021637	-1.1417	0.024811	0.082455	-0.0063413	0.041135	0.027803	0.048353	0.057117	0.02055	0.008764	0.029314	0.016621
49	1.6575	1.9201	2.206	0.26265	0.28583	0.54848	0.86849	3.0102	2.1417	1.9325	0.96852	1.9875	0.46457	0.074621	3.3838	6.85	6.6557	0.71848	1.0959	0.46817	6.0468	4.4637	-3.0508	2.6522	6.945	12.93	0.96	5.985	-0.59258	0.049444	7.9533e-06	0.049444	0.92811	0.62832	0.064702	0.46187	0.0020441	-1.2083	0.040385	0.097976	0.037334	0.033099	0.033394	0.047144	0.048957	0.01375	0.0018132	0.015564	0.025355
49	1.5788	1.9165	2.4238	0.33775	0.50728	0.84503	0.94454	3.289	2.3445	2.0161	0.95714	2.1002	0.58819	0.4219	2.4257	0	0	0	1.6827	0	11.398	9.7851	0.18442	0	12.81	12.81	12.81	0	-0.64461	0.039948	0.33129	0.025885	0.96386	0.52033	0.059488	0.43406	0.00059901	-1.5281	0.32346	0.23487	-0.11318	0.083306	0.036567	0.045331	0.045331	0.008764	0	0.008764	0.025385
50	1.5653	1.793	1.9201	0.22774	0.1271	0.35484	1.0289	2.337	1.3081	1.7392	0.9813	1.7677	0.31617	-0.49708	3.4077	1.1925	0.87713	0.60382	1.1138	0.38288	1.8652	2.2212	1.0128	0.97885	19.75	19.75	19.75	0	-0.35641	0.063638	-0.41947	0.055712	0.99342	0.7757	0.0050633	0.49949	0.00084976	-1.5777	0.41669	0.50076	-0.44748	0.10801	0.021154	0.022665	0.026292	0.001511	0.0036265	0.0051375	0.014808
50	1.8298	1.9122	2.0196	0.082432	0.10738	0.18981	1.4821	2.3538	0.87168	1.9291	0.99571	1.9367	0.17175	-0.46726	8.2933	0.82625	0.6255	0.31837	1.1065	0.45437	2.3211	2.6676	1.7001	2.261	21.64	21.64	21.64	0	-0.17602	0.050652	0.0079618	0.05056	0.99815	0.9898	0.05146	0.48516	0.0010531	-1.5781	0.56669	0.20232	-0.21186	0.021156	0.026594	0.027803	0.028105	0.0012088	0.00030221	0.001511	0.015715
50	1.635	1.7378	1.8306	0.10279	0.092736	0.19553	1.3917	2.2541	0.8624	1.7417	0.99438	1.7513	0.18315	0.21361	5.0791	0.82846	0.63056	0.43177	1.1302	0.45256	1.7426	1.8027	1.2899	1.3671	22.13	22.13	22.13	0	-0.17614	0.070115	0.42801	0.065893	0.99773	0.90481	0.021306	0.50204	0.00097213	-1.443	0.30794	0.29127	-0.111	-0.044945	0.021457	0.022665	0.027501	0.0012088	0.0048353	0.0060441	0.016939
51	1.7322	1.8526	2.0742	0.12043	0.22157	0.342	1.0587	3.0114	1.9526	1.9172	0.98256	1.9487	0.34869	0.53901	5.7431	1.0593	0.78484	0.53686	1.0829	0.36122	2.8331	2.6482	2.6513	3.2438	16.44	16.44	16.44	0	-0.28737	0.06021	0.36258	0.053191	0.98969	0.6416	0.016374	0.48847	0.0015625	-1.6524	0.86171	0.022066	-0.45508	0.22409	0.028407	0.029918	0.032034	0.001511	0.0021154	0.0036265	0.020248
51	2.1715	2.2539	2.3328	0.082451	0.078922	0.16137	1.4559	3.0364	1.5806	2.2596	0.99372	2.2712	0.22931	-0.88734	15.175	3.3767	3.2248	0.47726	1.0628	0.29279	3.7328	1.6389	-0.42358	1.7312	21.08	21.08	21.08	0	-0.15959	0.039249	-0.078363	0.039349	0.9962	0.97529	0.018061	0.49881	0.0012053	-1.4862	0.46953	0.20389	-0.26972	0.082658	0.028105	0.029012	0.031732	0.00090662	0.0027199	0.0036265	0.019946
51	2.2359	2.3225	2.4193	0.086634	0.096753	0.18339	1.4361	3.0394	1.6033	2.3415	0.99429	2.354	0.2415	-0.24157	8.4086	1.08	0.91082	0.51752	1.0611	0.69946	2.8492	3.0753	1.2244	2.6249	7.0633	20.55	0.26	9.5366	-0.14251	0.072169	0.134	0.07124	0.98816	0.96163	0.03837	0.49194	0.0017455	-1.4295	0.33038	0.19876	-0.083577	-0.015783	0.02055	0.022665	0.026292	0.0021154	0.0036265	0.0057419	0.019039
52	1.0372	1.2211	1.5532	0.18388	0.33214	0.51602	0.64231	2.9928	2.3505	1.3414	0.95218	1.4131	0.44446	1.5542	7.0734	0.54294	0.35302	0.66686	1.3027	0.47822	4.5381	2.7825	3.8915	2.5017	0.62378	6.17	0.28	0.92528	-0.14386	0.09372	0.85118	0.074818	0.78465	0.10661	0.0056859	0.46854	0.0040375	-1.293	0.13396	0.069311	0.053725	0.038477	0.012088	0.012088	0.013524	0	0.0014355	0.0014355	0.0099728
52	1.195	1.3647	1.6253	0.16964	0.26063	0.43027	0.75515	2.7841	2.029	1.4232	0.96997	1.4665	0.35369	1.2152	7.308	0.54481	0.37288	0.58814	1.2781	0.25903	5.2603	3.4521	3.816	2.8709	2.886	17.1	0.31	4.9515	-0.11431	0.079868	0.48239	0.074709	0.97179	0.21018	0.0085999	0.4618	0.0016494	-1.6094	0.42795	0.23763	-0.041407	-0.013396	0.011484	0.01239	0.013901	0.00090662	0.001511	0.0024176	0.0057419
52	1.0661	1.2431	1.4755	0.177	0.23232	0.40932	0.49114	2.4447	1.9536	1.2892	0.96654	1.3308	0.32992	0.78738	5.4389	0.575	0.36956	0.59714	1.2549	0.50392	3.587	2.2553	3.6051	3.6221	3.3644	16.55	0.43	4.9948	-0.16927	0.08235	0.69145	0.070629	0.9692	0.23558	0.0039318	0.48181	0.0015972	-1.4717	0.13657	0.56491	-0.30524	0.076789	0.010879	0.011484	0.013901	0.00060441	0.0024176	0.0030221	0.0057419
53	2.0561	2.4144	2.8643	0.35823	0.44991	0.80814	1.2046	3.6678	2.4632	2.4487	0.97331	2.5054	0.52966	-0.053838	3.2487	0.59214	0.44952	0.47934	1.1779	0.56265	5.2421	3.6537	2.9232	2.1404	17.94	17.94	17.94	0	-0.42216	0.049605	-0.12176	0.049831	0.99171	0.72376	0.013812	0.49033	0.0044228	-1.4119	0.31939	0.29834	-0.25927	0.054028	0.032034	0.035056	0.039287	0.0030221	0.0042309	0.0072529	0.023874
53	2.215	2.5191	2.7699	0.30412	0.25075	0.55486	1.5716	4.311	2.7395	2.5514	0.98087	2.601	0.50595	0.98039	5.5507	0.9545	0.72031	0.56178	1.147	0.47311	3.6272	3.2498	2.1204	1.5933	19.87	19.87	19.87	0	-0.3496	0.048956	0.28881	0.047007	0.99647	0.60262	0.020676	0.48436	0.0015813	-1.6125	0.45088	0.25985	-0.06833	-0.029606	0.035358	0.040798	0.041402	0.0054397	0.00060441	0.0060441	0.024176
53	2.1381	2.3454	2.5993	0.20731	0.25393	0.46124	1.6528	3.9143	2.2616	2.4226	0.98277	2.4633	0.44613	0.85095	5.6162	0.87455	0.70252	0.50469	1.217	0.44039	4.7009	2.7749	2.5504	2.6115	19.74	19.74	19.74	0	-0.31016	0.05665	0.41031	0.048906	0.99544	0.73783	0.023327	0.48453	0.0013644	-1.6922	0.46919	0.56413	-0.41791	0.077144	0.032034	0.036265	0.039891	0.0042309	0.0036265	0.0078574	0.023572
54	2.3216	2.5363	2.6446	0.21471	0.10833	0.32304	1.3086	3.0969	1.7883	2.4744	0.98595	2.4932	0.30539	-2.8755	21.091	4.49	3.7628	0.31949	1.0925	0.67888	1.4719	1.5456	0.71689	0.73654	19.07	19.07	19.07	0	-0.24336	0.036914	-0.35789	0.03313	0.99112	0.98433	0.011488	0.48589	0.0046502	-1.1378	0.05718	0.080877	0.029504	-0.029296	0.030523	0.034149	0.037776	0.0036265	0.0036265	0.0072529	0.016488
54	2.4297	2.602	2.7796	0.17235	0.17758	0.34992	1.5483	3.5988	2.0505	2.6319	0.98497	2.6585	0.37503	-1.0121	11.802	2.1925	1.7367	0.39603	1.1242	0.2527	3.0494	2.5053	1.2876	4.8503	18.12	18.12	18.12	0	-0.1929	0.066038	0.11486	0.065651	0.9923	0.9736	0.052255	0.48321	0.004972	-1.2789	0.13002	0.13891	0.075372	-0.064855	0.030221	0.030825	0.032034	0.00060441	0.0012088	0.0018132	0.022061
54	2.1626	2.3074	2.4408	0.14486	0.13333	0.27819	1.9449	3.2652	1.3203	2.3487	0.9941	2.3634	0.26332	1.2787	6.5163	0.63433	1.2056	0.41451	1.1418	0.2301	4.3862	4.7129	5.3134	2.639	19.4	19.4	19.4	0	0.00055614	0.074498	0.061945	0.074777	0.99742	0.63049	0.010853	0.50259	0.0024885	-1.4992	0.30803	0.26503	0.036471	-0.10987	0.024176	0.025688	0.031127	0.001511	0.0054397	0.0069507	0.021862
55	1.5497	1.87	2.155	0.32031	0.28498	0.60528	1.384	2.9436	1.5596	1.9123	0.97673	1.9583	0.42195	0.58867	2.4664	0	0	0	1.5879	0	-0.29808	3.1323	0.18476	0	9.31	9.31	9.31	0	-0.60448	0.040996	0.4657	0.024801	0.99464	0.49034	0.021459	0.45113	0.0059377	-1.0522	-0.0040314	0.010804	0.010993	0.035367	0.043518	0.043518	0.044122	0	0.00060441	0.00060441	0.040193
55	1.8647	2.0481	2.3546	0.1834	0.30654	0.48995	1.7326	2.7735	1.0409	2.1399	0.99031	2.1609	0.30037	0.42578	2.6137	0	0	0	1.3132	0	4.049	3.1964	0.17286	0	7.89	7.89	7.89	0	-0.51436	0.045772	0.31458	0.03532	0.99493	0.74271	0.076046	0.45178	0.003105	-1.2932	0.097542	0.20898	0.012529	-0.025289	0.03566	0.039287	0.04382	0.0036265	0.0045331	0.0081596	0.032638
55	1.9252	2.1764	2.3225	0.25116	0.14609	0.39725	1.6728	2.4561	0.78331	2.1185	0.99303	2.1319	0.23921	-0.77811	3.8804	1.9933	1.8271	0.32132	0.98787	0.037388	0.027963	1.4474	1.166	1.3508	7.56	7.56	7.56	0	-0.42436	0.05246	-0.53452	0.04746	0.99603	0.98942	0.26058	0.49934	0.0047942	-1.1028	0.00027156	0.045264	0.024486	0.033495	0.043215	0.043518	0.043518	0.00030221	0	0.00030221	0.039755
56	1.0507	1.1562	1.3154	0.10551	0.15925	0.26476	0.76282	2.7863	2.0235	1.2914	0.95639	1.3657	0.44429	2.0652	6.7954	1.84	1.1092	0.64985	1.3532	0.19233	1.4195	1.0402	0.73836	0.40305	0.46923	1.43	0.09	0.35973	-0.46412	0.10586	1.1417	0.095068	0.43296	0.11193	0.04182	0.49877	0.0058709	-1.113	0.012426	0.076111	0.0049727	0.021618	0.017528	0.020248	0.02327	0.0027199	0.0030221	0.0057419	0.016319
56	0.95668	1.071	1.2178	0.11436	0.14678	0.26114	0.73578	1.8856	1.1499	1.1336	0.97516	1.1652	0.26935	1.1946	3.8528	0.57333	0.3437	0.87734	1.2365	0.73365	2.4234	3.7493	1.4041	0.8749	0.36182	1.95	0.08	0.40684	-0.57567	0.1037	0.84012	0.097756	0.59386	0.17292	0.021615	0.51139	0.0036299	-1.1716	0.072743	0.12759	-0.020958	-0.0060043	0.016924	0.01783	0.020248	0.00090662	0.0024176	0.0033243	0.011786
56	1.1672	1.2731	1.4705	0.1059	0.19736	0.30326	0.19074	1.8515	1.6607	1.2918	0.9552	1.3248	0.29365	-1.3719	7.0507	0.92667	0.49806	0.35254	1.2627	0.68133	1.7112	2.3607	1.3864	0.88511	9.79	9.79	9.79	0	-0.38947	0.083967	-0.35741	0.085271	0.95495	0.93634	0.024486	0.49706	0.0017481	-1.1628	-0.0043065	0.13198	-0.060374	0.096383	0.017528	0.020248	0.022665	0.0027199	0.0024176	0.0051375	0.0054397
57	2.5009	2.6241	2.78	0.12315	0.15598	0.27913	2.1441	3.8258	1.6817	2.6629	0.99391	2.6788	0.2915	0.99414	11.123	0.9575	0.67031	0.40549	1.1914	0.45418	2.9125	2.9249	3.4109	2.5384	8.77	8.77	8.77	0	-0.16422	0.047415	0.35763	0.045292	0.99772	0.93607	0.013699	0.49829	0.017419	-1.1263	0.058745	0.10502	-0.095928	0.060014	0.022363	0.024176	0.025688	0.0018132	0.001511	0.0033243	0.01783
57	2.6769	2.794	2.9717	0.11711	0.17767	0.29478	2.4905	3.4859	0.99541	2.8506	0.99592	2.8617	0.25264	0.046521	7.0076	1.0017	0.81173	0.28528	1.1396	0.28457	2.5759	2.1583	1.0593	1.0472	8.65	8.65	8.65	0	-0.25753	0.051623	0.44104	0.040438	0.99769	0.99537	0.054398	0.47972	0.013095	-1.1003	0.0029851	0.069733	0.016228	0.012357	0.024176	0.024479	0.025083	0.00030221	0.00060441	0.00090662	0.021759
57	2.799	3.339	3.5124	0.54004	0.1734	0.71343	2.4564	4.068	1.6115	3.1917	0.98495	3.2245	0.459	-1.1139	8.6914	0.92667	0.66748	0.10816	1.2409	0.19676	3.34	2.4117	1.5688	1.1101	9.3	9.3	9.3	0	-0.29149	0.053325	-0.35865	0.052204	0.99463	0.99248	0.07304	0.48495	0.0083294	-1.1653	0.071209	0.070728	-0.047654	0.071598	0.024781	0.025385	0.030221	0.00060441	0.0048353	0.0054397	0.024176
58	2.085	2.2645	2.4108	0.17953	0.14631	0.32584	1.4814	2.8179	1.3364	2.2373	0.99031	2.2547	0.27968	-1.1384	8.339	1.4278	1.098	0.48412	1.1027	0.3505	3.4061	3.0349	1.8094	2.3178	13.36	13.36	13.36	0	-0.083303	0.081067	-0.51522	0.072964	0.99476	0.96036	0.010471	0.47455	0.0036998	-1.2409	0.13575	0.1561	-0.046053	-0.0043657	0.03838	0.040798	0.04654	0.0024176	0.0057419	0.0081596	0.030523
58	3.1302	3.2651	3.4156	0.13489	0.15044	0.28533	1.9999	3.9432	1.9433	3.2461	0.9938	3.2615	0.31587	-2.1311	15.992	1.9233	1.7448	0.45561	1.0933	0.39759	4.8033	5.1346	1.3724	1.8931	17.78	17.78	17.78	0	-0.17486	0.043944	-0.35429	0.041642	0.99662	0.98029	0.0095721	0.49521	0.0038064	-1.3513	0.31974	0.13911	-0.28147	0.1742	0.040798	0.042611	0.044727	0.0018132	0.0021154	0.0039287	0.038078
58	2.665	3.0598	3.5534	0.39483	0.49364	0.88847	1.4792	8.1784	6.6993	3.2294	0.95007	3.4345	1.1693	2.4954	11.219	15.57	14	0.5187	1.9289	0.092129	2.6243	3.7533	0.59518	0.40273	4.384	13.31	0.26	4.8801	-0.10423	0.072219	-0.012061	0.072439	0.90506	0.057322	0.032691	0.49597	0.0030406	-1.4026	0.25959	0.26414	-0.2854	0.16456	0.040193	0.042611	0.044424	0.0024176	0.0018132	0.0042309	0.031828
59	1.248	1.3475	1.5056	0.099458	0.15808	0.25754	0.99739	1.8413	0.84389	1.3806	0.98484	1.3962	0.20851	-0.50904	7.4678	0.79812	0.60479	0.28428	1.1815	0.32667	1.9173	1.5197	1.3917	1.1053	13.5	13.5	13.5	0	-0.25943	0.068828	0.36053	0.06221	0.99408	0.99112	0.080621	0.50481	0.00066593	-1.4971	0.23764	0.41466	-0.14919	-0.0056272	0.02327	0.024176	0.025083	0.00090662	0.00090662	0.0018132	0.015715
59	1.7784	2.0015	2.2623	0.22311	0.26084	0.48395	1.3375	2.6683	1.3309	2.0102	0.98612	2.0359	0.32262	-0.20589	3.1935	1.0008	0.66418	0.46851	1.0825	0.28974	1.3853	1.1264	1.5106	0.84271	13.46	13.46	13.46	0	-0.39843	0.067946	-0.1247	0.068314	0.99554	0.89302	0.061664	0.47881	0.0043632	-1.1022	0.025369	0.061125	-0.0028226	0.0192	0.019643	0.025234	0.031052	0.0055908	0.0058175	0.011408	0.015715
59	1.9139	2.0648	2.4876	0.15089	0.42276	0.57365	1.2655	2.8956	1.6301	2.1629	0.98067	2.198	0.39089	-0.12774	4.4137	1.239	0.87313	0.37512	1.1031	0.28302	2.0529	1.5893	1.3902	1.5528	12.91	12.91	12.91	0	-0.38013	0.068951	0.43728	0.058813	0.99305	0.97915	0.15676	0.50155	0.0059973	-1.101	0.029891	0.044325	-0.016857	0.044418	0.023874	0.025083	0.025839	0.0012088	0.00075552	0.0019643	0.015715
60	2.5558	2.7823	2.9675	0.22653	0.18522	0.41175	1.8906	3.5843	1.6937	2.7663	0.99114	2.7872	0.34073	-0.85466	7.1753	1.1128	0.74661	0.36466	1.1416	0.61618	2.9302	3.3716	2.7389	2.2931	20.47	20.47	20.47	0	-0.0099461	0.081201	-0.65289	0.070385	0.99221	0.96738	0.029698	0.4944	0.0020173	-1.4278	0.25315	0.19077	-0.021159	0.0054082	0.028407	0.033545	0.034754	0.0051375	0.0012088	0.0063463	0.018132
60	2.4816	2.8552	3.245	0.37364	0.38978	0.76343	1.4806	4.5454	3.0648	2.9064	0.97444	2.9756	0.63806	0.36218	3.7603	0.99519	0.71736	0.67817	1.1759	0.33591	6.1826	6.2467	3.084	3.1622	9.0467	15.79	0.3	6.4805	-0.15918	0.094507	0.44107	0.090686	0.99189	0.61224	0.0081091	0.49705	0.0018118	-1.8576	0.80164	0.58206	-0.87649	0.35078	0.036265	0.041704	0.043518	0.0054397	0.0018132	0.0072529	0.020888
60	2.8582	3.1504	3.4345	0.29224	0.28411	0.57634	1.8695	4.7763	2.9068	3.1543	0.98407	3.2027	0.55444	0.29499	4.2626	1.8125	1.3124	0.62281	1.1559	0.48841	3.4898	7.4764	1.6168	1.1233	14.725	18.26	11.19	3.535	-0.1813	0.079918	0.38342	0.07581	0.98983	0.53797	0.0016949	0.48661	0.0032089	-1.3465	0.19243	0.14531	0.019347	-0.010231	0.034452	0.03566	0.038078	0.0012088	0.0024176	0.0036265	0.027199
61	2.1801	2.3532	2.6302	0.17316	0.27692	0.45008	1.752	3.011	1.2589	2.3855	0.98772	2.4073	0.32321	-1.1292	9.0315	0.98667	0.70816	0.29147	1.1292	0.28658	2.5059	1.3761	1.6646	2.0438	6.7	6.7	6.7	0	-0.21726	0.066568	-0.58345	0.065714	0.99405	0.98958	0.089286	0.50075	0.0074674	-1.1327	0.030575	0.017847	0.048678	0.036647	0.035963	0.042007	0.045633	0.0060441	0.0036265	0.0096706	0.027199
61	2.1109	2.2238	2.3209	0.11285	0.097157	0.21001	1.5921	3.2158	1.6237	2.2162	0.99094	2.2322	0.26653	-0.41561	15.49	2.0933	1.8762	0.43773	1.1597	0.093808	4.0856	2.3331	-1.042	1.2577	6.74	6.74	6.74	0	-0.22201	0.034934	-0.0027276	0.034935	0.99261	0.91285	0.013294	0.48077	0.0091589	-1.1315	0.046475	0.096316	-0.033808	0.023709	0.030825	0.038078	0.042007	0.0072529	0.0039287	0.011182	0.027126
61	2.0107	2.2009	2.3631	0.19016	0.16217	0.35234	1.4413	2.6221	1.1808	2.1784	0.99052	2.1945	0.26563	-1.3983	9.3224	0.96571	0.77518	0.23558	1.1032	0.27911	3.9552	3.2213	-1.0538	2.1596	7.02	7.02	7.02	0	-0.28254	0.059603	-0.41855	0.055811	0.99431	0.9872	0.15789	0.48006	0.0027865	-1.2692	0.061957	0.096331	0.076616	0.035115	0.031732	0.039891	0.04382	0.0081596	0.0039287	0.012088	0.017528
62	0.91715	1.0169	1.1158	0.099747	0.098941	0.19869	0.46001	1.5291	1.0691	1.009	0.97983	1.0271	0.19182	-0.14104	4.6134	0.22741	0.14952	0.59512	1.17	0.60991	4.6566	2.7938	3.0518	1.9907	1.59	5.87	0.1	2.4721	-0.26476	0.090736	0.044895	0.090695	0.95807	0.57609	0.01087	0.45879	0.0017286	-1.6312	0.63236	0.33153	-0.58216	0.25131	0.011786	0.013599	0.015413	0.0018132	0.0018132	0.0036265	0.0063463
62	0.83959	0.93213	1.01	0.092543	0.077913	0.17046	0.47785	1.1994	0.72152	0.90625	0.98275	0.91927	0.15415	-0.99274	4.1667	0.21935	0.13838	0.67654	1.1548	0.49235	3.5375	1.6879	2.7596	1.68	1.412	5.97	0.08	2.2846	-0.13643	0.12076	-1.0715	0.1098	0.94223	0.83494	0.013755	0.48898	0.0016553	-1.4358	0.32666	0.39234	-0.41953	0.13799	0.0093684	0.011182	0.01239	0.0018132	0.0012088	0.0030221	0.0039287
62	0.77688	0.86797	0.94666	0.091089	0.078691	0.16978	0.47911	1.1883	0.70921	0.85741	0.98573	0.86854	0.1386	-0.3602	3.7972	0.19444	0.11487	0.65989	1.1498	0.47268	3.275	2.2989	3.1168	1.4966	0.8825	6.1	0.08	1.9727	-0.027038	0.11312	-0.81749	0.10369	0.94406	0.58462	0.006993	0.4986	0.0021942	-1.3938	0.28177	0.35162	-0.33948	0.1022	0.008764	0.011182	0.013448	0.0024176	0.0022665	0.0046842	0.0039287
63	1.8774	2.1252	3.5009	0.2478	1.3756	1.6234	0.4628	5.1477	4.6849	2.5952	0.90706	2.8428	1.1603	0.88361	2.6011	0.954	0.78028	0.68074	1.1814	0.43989	6.611	4.5832	2.317	0.84881	1.068	2.62	0.05	1.1298	-0.6408	0.1169	0.6493	0.10105	0.93841	0.27899	0.076087	0.45917	0.004779	-1.7728	0.72206	0.47924	-0.62167	0.19391	0.030523	0.037776	0.045633	0.007253	0.0078574	0.01511	0.0081596
63	1.5299	1.8655	2.0834	0.33555	0.21799	0.55354	0.31629	2.6047	2.2884	1.7935	0.95012	1.8561	0.4781	-0.70452	3.6509	0.3	0.21121	0.48539	1.1688	0.65273	6.362	2.9509	6.5282	4.7141	2	3.86	0.14	1.86	-0.46016	0.11096	-1.2481	0.080511	0.96368	0.76513	0.067797	0.45146	0.0084957	-1.367	0.28502	0.19912	-0.041158	-0.074295	0.02871	0.034149	0.0411	0.0054397	0.0069507	0.01239	0.01511
63	2.1551	2.5268	2.8845	0.37174	0.3577	0.72944	0.96543	4.7545	3.789	2.6122	0.96039	2.7065	0.70825	0.74476	4.5889	0.856	0.63932	0.53965	1.1426	0.74066	4.7429	2.5164	2.5669	1.7479	8.89	11.63	6.15	2.74	-0.40629	0.064708	0.35056	0.059989	0.986	0.46864	0.020717	0.50252	0.0026945	-1.7347	0.64766	0.60388	-0.76977	0.25339	0.030523	0.034754	0.039589	0.0042309	0.0048353	0.0090662	0.021154
64	1.1446	1.2013	1.2438	0.0567	0.042544	0.099244	0.82262	1.3662	0.54354	1.1844	0.99462	1.1893	0.10808	-2.3994	18.497	1.2225	0.87015	0.17266	1.0672	0.1963	0.89453	0.65155	0.46174	0.7905	6.32	6.32	6.32	0	-0.087165	0.054448	-0.46008	0.051192	0.99213	0.95748	0.0062992	0.49685	0.0040444	-1.0935	0.0354	0.070891	0.030576	-0.041774	0.028407	0.034754	0.038078	0.0063463	0.0033243	0.0096706	0.023578
64	1.2943	1.3358	1.3911	0.041416	0.055317	0.096733	0.79554	1.4908	0.69527	1.3311	0.99549	1.3355	0.10802	-3.7225	27.164	0.89167	0.55096	0.096246	1.0603	0.099774	0.76817	1.142	0.91114	0.96837	6.9	6.9	6.9	0	-0.093869	0.065911	-0.69316	0.05581	0.98993	0.98561	0.18273	0.49424	0.0029089	-1.0276	-0.028269	0.001734	-0.011376	0.066568	0.035963	0.036265	0.037474	0.00030221	0.0012088	0.001511	0.017951
64	1.1742	1.2219	1.3125	0.047738	0.090585	0.13832	0.45028	1.722	1.2718	1.2414	0.98656	1.255	0.18397	-0.13629	13.755	5.22	4.05	0.081104	1.2285	0.36161	1.3453	2.0215	2.7288	2.9225	6.29	6.29	6.29	0	-0.18486	0.046195	0.054626	0.045439	0.97664	0.21807	0.0062305	0.43526	0.0077871	-1.0948	0.031766	0.111	-0.02117	-0.024061	0.033545	0.036869	0.03838	0.0033243	0.001511	0.0048353	0.011786
65	1.7223	2.0941	2.4426	0.3718	0.34844	0.72024	0.91953	3.8523	2.9328	2.1637	0.95881	2.2523	0.62571	0.69224	3.5718	0.425	0.31058	0.65224	1.2828	0.4004	6.9315	5.2754	4.9244	4.628	0.735	3.92	0.04	1.4257	-0.51794	0.068151	-0.11214	0.068555	0.92375	0.39651	0.043573	0.4869	0.0049558	-1.5178	0.37546	0.30038	-0.12354	-0.033549	0.021457	0.023874	0.029314	0.0024176	0.0054397	0.0078574	0.012916
65	2.3503	2.7917	3.0315	0.44138	0.23982	0.68119	1.2565	3.5163	2.2598	2.6991	0.98328	2.7377	0.45801	-0.62199	3.9549	0.40889	0.28988	0.36121	1.0923	0.30193	4.8256	3.9797	4.4933	3.1284	4.085	8.08	0.09	3.995	-0.3522	0.079697	-0.31068	0.081694	0.98537	0.91098	0.073171	0.49206	0.0049753	-1.4306	0.41207	0.2329	-0.27389	0.059997	0.044349	0.057721	0.063161	0.013373	0.0054397	0.018812	0.022118
65	2.8979	3.1037	3.3381	0.20578	0.23437	0.44014	0.38332	4.2043	3.821	3.0826	0.96138	3.1429	0.6122	-2.0414	10.424	0.528	0.37878	0.2973	1.1538	0.23803	6.7009	4.2724	4.3114	4.6832	3.195	6.2	0.19	3.005	-0.072029	0.088644	-0.54377	0.097182	0.96724	0.95008	0.063963	0.50313	0.0047988	-1.5976	0.49071	0.47818	-0.52492	0.15412	0.049864	0.055606	0.060441	0.0057419	0.0048353	0.010577	0.025688
66	0.82495	1.2276	1.4412	0.40264	0.21359	0.61623	0.65648	1.728	1.0715	1.1746	0.96037	1.2168	0.31781	-0.15844	1.7573	0.55429	0.57437	0.43649	1.287	0.61839	2.4691	1.9429	1.6962	1.644	0.53267	5.17	0.07	1.2468	0.52033	0.15251	-0.87441	0.1421	0.81932	0.63864	0.046424	0.50377	0.0015539	-1.4031	0.30279	0.16993	-0.12433	0.055771	0.011786	0.013599	0.017226	0.0018132	0.0036265	0.0054397	0.0060441
66	1.5364	1.6737	1.8292	0.13723	0.15549	0.29273	0.8395	2.5186	1.6791	1.6986	0.98091	1.7269	0.31107	0.1488	5.8274	1.1	0.82369	0.27029	1.2264	0.43625	3.2765	4.822	2.7298	3.5715	6.13	6.13	6.13	0	-0.38974	0.063285	0.22679	0.061098	0.98867	0.85113	0.059871	0.46515	0.011765	-1.0142	0.04023	0.037333	-0.033601	-0.027923	0.012088	0.012995	0.016621	0.00090662	0.0036265	0.0045331	0.0073043
66	1.5658	1.7042	1.8562	0.13833	0.15204	0.29037	0.77013	2.4579	1.6877	1.7124	0.98488	1.7352	0.28012	-0.26139	5.5324	0.8175	0.56073	0.5113	1.1159	0.34844	2.6964	3.0228	1.0866	0.66097	3.945	7.78	0.11	3.835	-0.25113	0.077777	0.30898	0.072195	0.97985	0.70781	0.018892	0.49054	0.0018569	-1.4729	0.35254	0.27791	-0.195	0.038028	0.014204	0.017226	0.019946	0.0030221	0.0027199	0.0057419	0.0096706
67	1.7306	1.8829	2.0337	0.15229	0.15074	0.30304	0.96803	2.5156	1.5476	1.8722	0.98603	1.8933	0.28235	-0.93715	6.7135	0.63769	0.44427	0.36235	1.1688	0.41321	3.461	3.3865	2.6341	1.8466	8.73	8.73	8.73	0	-0.10721	0.081823	-0.080207	0.082377	0.98861	0.90091	0.0079727	0.48347	0.0019715	-1.522	0.34183	0.28375	-0.075239	-0.027705	0.025385	0.031127	0.035056	0.0057419	0.0039287	0.0096706	0.017226
67	1.6479	1.8821	2.0618	0.23415	0.17968	0.41383	0.92556	2.807	1.8814	1.8358	0.97549	1.8736	0.37441	-0.4322	4.0275	0.53036	0.32285	0.5124	1.1309	0.41883	2.9717	2.9595	2.5401	1.5125	3.8275	13.4	0.15	5.5474	-0.36589	0.074533	-0.26895	0.073955	0.97618	0.74887	0.015454	0.49291	0.0015007	-1.504	0.24645	0.26107	0.11187	-0.11477	0.026594	0.03294	0.036869	0.0063463	0.0039287	0.010275	0.016476
67	2.4089	2.5965	2.7565	0.18761	0.15997	0.34759	1.6592	3.1072	1.448	2.553	0.98847	2.5738	0.32662	-1.7125	10.924	0.59875	0.3856	0.34642	1.1086	0.26158	3.8066	2.8834	1.866	1.537	14.6	14.6	14.6	0	-0.1756	0.065498	-0.4449	0.059315	0.99453	0.97127	0.0075239	0.49966	0.0067617	-1.2223	0.044239	0.13715	0.038984	0.0028473	0.032034	0.035056	0.038985	0.0030221	0.0039287	0.0069507	0.018317
68	1.4462	1.6669	1.9924	0.22075	0.32541	0.54617	0.28297	2.6078	2.3249	1.6534	0.93219	1.7289	0.50523	-0.68565	3.3717	0.485	0.3629	0.64535	1.1412	0.6853	5.2861	3.4155	4.2749	3.1248	1.0475	3.32	0.07	1.3251	-0.49542	0.12692	-0.58787	0.12346	0.91608	0.75758	0.051282	0.43692	0.0059301	-1.3632	0.21916	0.18886	-0.004341	-0.038781	0.034754	0.03566	0.036567	0.00090662	0.00090662	0.0018132	0.014155
68	1.3744	1.5317	1.7772	0.15736	0.24546	0.40282	0.72201	2.7407	2.0187	1.6051	0.97024	1.653	0.39492	0.79228	4.2688	0.394	0.26422	0.53636	1.1507	0.42178	3.4435	3.2185	2.8036	1.1066	4.46	4.46	4.46	0	-0.41978	0.084548	0.53036	0.074711	0.96095	0.35792	0.043384	0.46522	0.0017231	-1.7284	0.61827	0.24266	-0.10037	-0.031148	0.035056	0.035358	0.036567	0.00030221	0.0012088	0.001511	0.027924
68	1.6088	1.89	2.1612	0.28117	0.27123	0.5524	1.1025	3.2883	2.1858	1.9356	0.96955	1.9969	0.49127	0.88578	4.0821	0.40455	0.2595	0.61378	1.1206	0.31403	3.4404	1.8836	3.5993	1.8046	0.62375	3.89	0.05	1.2415	-0.47282	0.085891	0.065697	0.086104	0.94246	0.41865	0.061508	0.49702	0.005899	-1.3185	0.15833	0.1158	0.043778	0.0021146	0.035056	0.03566	0.037474	0.00060441	0.0018132	0.0024176	0.032345
69	1.6841	1.793	1.8877	0.10882	0.094727	0.20354	1.391	2.3062	0.91521	1.7924	0.99368	1.8023	0.18822	-0.63514	9.7701	0.96947	0.7238	0.35289	1.0875	0.39864	2.0112	1.3705	0.45179	1.3124	19.12	19.12	19.12	0	-0.20669	0.049502	0.17175	0.047905	0.99581	0.98428	0.023573	0.50157	0.00066637	-1.623	0.563	0.1495	-0.080284	-0.008939	0.031429	0.031732	0.032034	0.00030221	0.00030221	0.00060441	0.02327
69	0.8255	1.4317	1.6471	0.6062	0.21542	0.82162	0.63571	2.0689	1.4332	1.3178	0.94334	1.3841	0.42337	-0.11957	1.7212	0.884	1.1261	0.65577	1.3234	0.68214	2.3816	1.9751	1.1857	1.8307	6.0333	12.11	0.99	4.5981	0.74772	0.095559	-0.2555	0.093367	0.71025	0.58504	0.042105	0.51109	0.00057914	-1.6134	0.52888	0.2717	-0.21077	0.023925	0.031732	0.032034	0.032336	0.00030221	0.0003022	0.00060441	0.02298
69	1.5675	1.718	1.8855	0.15051	0.16752	0.31804	0.97387	2.7395	1.7657	1.7212	0.98145	1.7511	0.32214	0.24001	5.0478	1.9973	1.644	0.48979	1.1048	0.26562	3.4709	2.9669	0.094209	1.7867	5.61	13.84	0.33	5.6771	-0.21827	0.070712	0.6289	0.067076	0.9799	0.61367	0.011166	0.49508	0.00049679	-1.7527	0.6943	0.32666	-0.37999	0.11191	0.031732	0.032034	0.032336	0.00030221	0.0003022	0.00060441	0.023572
70	4.9491	5.268	5.6536	0.31892	0.3856	0.70452	1.38	6.1597	4.7797	5.199	0.98	5.2537	0.75603	-3.2959	17.88	2.01	0.57	0.10073	1.2014	0.018007	-3.0649	7.0103	1.9031	1.7308	5.97	11.77	0.17	5.8	-0.089537	0.068426	-0.91888	0.056785	0.98164	0.96995	0.033389	0.49373	0.0031769	-1.6976	0.65268	0.18813	-0.18241	0.039374	0.035963	0.042611	0.044424	0.0066485	0.0018132	0.0084618	0.015101
70	4.0957	4.5135	4.9021	0.41775	0.3886	0.80635	2.7312	5.721	2.9899	4.4651	0.98609	4.5095	0.63107	-1.0799	7.8651	2.5414	2.0102	0.23795	1.1906	0.338	6.1492	6.0296	-4.6619	7.4909	18.13	18.13	18.13	0	-0.16305	0.072161	-0.20887	0.072154	0.99558	0.97901	0.024309	0.47816	0.0018228	-1.824	0.77005	0.18833	-0.15122	0.017044	0.035056	0.040798	0.043518	0.0057419	0.0027199	0.0084618	0.025688
70	4.5786	4.9018	5.1206	0.32319	0.21887	0.54206	0.98419	5.5171	4.5329	4.701	0.97654	4.7617	0.7582	-2.9214	13.502	0.63091	0.34517	0.47283	1.0885	0.79362	4.2344	3.0752	4.5861	3.0276	4.835	9.51	0.16	4.675	0.13071	0.089801	-1.143	0.080219	0.97739	0.95889	0.27235	0.49177	0.0027845	-1.553	0.33831	0.27208	-0.047348	-0.0098162	0.035358	0.042611	0.044122	0.0072529	0.001511	0.008764	0.02055
71	3.6608	3.9985	6.3702	0.33768	2.3717	2.7093	1.9537	7.705	5.7512	4.8496	0.95434	5.0628	1.4536	0.32607	1.8327	0	0	0	1.5427	0	6.8079	5.8366	0.54137	0	9.9	9.9	9.9	0	-0.6109	0.085837	0.40602	0.072997	0.98594	0.45482	0.066265	0.44422	0.0023613	-1.4892	0.26965	0.17323	0.010052	0.036478	0.039589	0.044727	0.051979	0.0051375	0.0072529	0.01239	0.02806
71	4.2679	4.7303	4.8502	0.46243	0.11988	0.58231	1.2829	5.4656	4.1827	4.5348	0.98092	4.5843	0.67202	-2.625	14.13	0	0	0	1.1898	0	2.4794	8.7132	0.23323	0	4.14	8.19	0.09	4.05	-0.25537	0.04936	-0.70059	0.047898	0.98556	0.97112	0.11673	0.44699	0.0018199	-1.5099	0.33734	0.14252	-0.04939	0.079618	0.044424	0.050166	0.051979	0.0057419	0.0018132	0.0075552	0.024962
71	4.1983	4.4856	5.31	0.2873	0.82436	1.1117	1.7975	5.7721	3.9746	4.5916	0.98339	4.6497	0.73296	-1.0144	6.7477	1.472	1.1445	0.33775	1.0182	0.095313	3.1078	5.5731	3.8469	3.4105	8.58	8.58	8.58	0	-0.35068	0.063132	0.050372	0.06142	0.98725	0.97683	0.23059	0.4768	0.003118	-1.5323	0.31785	0.22994	0.0008777	-0.016129	0.042611	0.046842	0.050771	0.0042309	0.0039287	0.0081596	0.031804
72	1.9583	2.3725	2.7097	0.41423	0.33715	0.75137	0.039622	3.2353	3.1957	2.2278	0.87013	2.3329	0.69246	-1.3719	4.9161	0.38357	0.23683	0.21214	1.3058	0.70982	8.2314	7.0702	6.1232	3.7356	1.204	2.12	0.24	0.68681	-0.13786	0.15329	0.076181	0.15368	0.9329	0.85597	0.08347	0.46393	0.0062691	-1.7849	0.81021	0.23652	-0.43427	0.17417	0.032336	0.037171	0.040193	0.0048353	0.0030221	0.0078574	0.019976
72	1.7483	1.983	2.1227	0.23462	0.13972	0.37434	1.2406	2.7146	1.4739	1.9646	0.98467	1.9933	0.33696	0.041379	3.2093	0.38364	0.2425	0.56897	1.1411	0.40178	4.0008	3.2995	1.5502	2.7554	2.515	4.67	0.36	2.155	-0.29954	0.099822	-0.63364	0.091052	0.9881	0.72619	0.051587	0.49901	0.0053884	-1.422	0.22896	0.26644	-0.078445	0.0066007	0.029918	0.035358	0.041402	0.0054397	0.0060441	0.011484	0.012783
72	1.8342	2.0756	2.3153	0.24146	0.23967	0.48114	1.0008	2.7812	1.7803	2.0623	0.98189	2.0939	0.36272	-0.59595	4.4805	0.36533	0.24481	0.51885	1.2055	0.50476	6.2862	4.4283	8.3805	12.328	1.475	4.35	0.05	1.7497	-0.098088	0.097246	-0.00070025	0.097254	0.96975	0.64706	0.0033613	0.50168	0.0075407	-1.5539	0.5581	0.22141	-0.36405	0.14011	0.029616	0.035056	0.0411	0.0054397	0.0060441	0.011484	0.018132
73	2.7494	3.1378	3.5786	0.38841	0.44077	0.82919	1.6304	5.4446	3.8142	3.3233	0.96303	3.4468	0.91465	0.73638	3.2198	0.68	0.47533	0.56393	1.0522	0.18176	4.9146	2.3092	1.1488	1.9375	6.27	6.27	6.27	0	-0.50139	0.090826	0.49219	0.082048	0.98734	0.54747	0.093354	0.47068	0.006387	-1.4963	0.30021	0.30695	-0.17293	0.062851	0.025083	0.027803	0.033545	0.0027199	0.0057419	0.0084618	0.018528
73	2.6888	2.8995	3.3128	0.21073	0.41331	0.62404	1.0964	4.4215	3.3251	2.9815	0.97534	3.0427	0.6073	-0.10108	4.6167	1.455	1.1178	0.45084	1.1163	0.16877	6.807	5.656	-2.3851	3.2611	6.13	6.13	6.13	0	-0.40097	0.061005	0.12941	0.058729	0.98384	0.84491	0.037157	0.4822	0.0036095	-1.581	0.48405	0.15957	-0.15585	0.093912	0.031883	0.036869	0.042007	0.0049864	0.0051375	0.010124	0.018737
73	2.7589	3.1328	3.5202	0.37386	0.38745	0.7613	1.542	4.2906	2.7487	3.1636	0.97795	3.2225	0.61342	-0.34848	3.748	0.88857	0.7051	0.37431	1.0691	0.36578	6.4564	4.2889	0.30648	1.7004	6.61	6.61	6.61	0	-0.44302	0.067968	0.089747	0.06626	0.99096	0.9006	0.14458	0.46908	0.0047402	-1.4214	0.25069	0.23482	-0.18797	0.12451	0.038002	0.041402	0.042913	0.0033998	0.001511	0.0049109	0.022744
74	1.558	1.7092	1.7762	0.15122	0.066955	0.21818	0.72512	2.3306	1.6054	1.6425	0.98216	1.6647	0.271	-1.3076	7.082	1.835	1.4286	0.66362	1.1325	0.33229	7.7443	6.3248	-2.7427	3.1145	1.2533	3.65	0.04	1.6947	-0.21941	0.087532	-0.79896	0.065527	0.96842	0.81842	0.010526	0.45383	0.0091319	-1.1989	0.083989	0.088169	0.021071	0.0082216	0.017528	0.018132	0.022363	0.00060441	0.0042309	0.0048353	0.0080961
74	1.6	1.7463	1.92	0.14629	0.17369	0.31998	0.66764	2.3801	1.7125	1.7446	0.98058	1.7718	0.30933	-0.64927	5.5365	0.46714	0.30476	0.32842	1.1553	0.40873	4.2262	6.5393	2.2608	1.1812	3.64	3.64	3.64	0	-0.4333	0.066871	0.0043477	0.066852	0.98108	0.89459	0.086486	0.44444	0.011401	-1.2099	0.12141	0.14857	-0.069149	0.01153	0.016319	0.018132	0.018132	0.0018132	0	0.0018132	0.0078574
74	1.8295	1.9405	2.0505	0.111	0.11007	0.22107	0.52722	2.3885	1.8613	1.9189	0.98354	1.9369	0.26298	-2.9939	17.817	0.64	0.54063	0.12694	1.1612	0.10934	3.6377	2.0018	2.4948	1.5676	3.94	3.94	3.94	0	-0.18803	0.067028	-0.31837	0.071648	0.98496	0.97243	0.0401	0.46482	0.017134	-1.0836	0.030545	0.064267	-0.020232	0.011706	0.016621	0.018132	0.018132	0.001511	0	0.001511	0.0084557
75	1.1602	1.3691	1.6342	0.20887	0.26515	0.47402	0.62444	2.394	1.7696	1.4199	0.97211	1.4587	0.3343	0.53253	3.6284	0.74889	0.7043	0.53237	1.1677	0.43594	3.139	2.344	1.8013	2.1982	2.4	6.97	0.08	3.2316	-0.13672	0.12857	0.10983	0.129	0.98056	0.50417	0.031944	0.49652	0.00086212	-1.6144	0.43825	0.17788	0.042717	-0.043679	0.029012	0.032638	0.038682	0.0036265	0.0060441	0.0096706	0.019946
75	1.9251	2.3818	2.5986	0.45672	0.21683	0.67355	1.229	3.2757	2.0467	2.2631	0.97528	2.3137	0.48118	-0.2665	2.5583	0.846	0.64869	0.78058	1.0473	0.45822	2.3326	0.94506	1.1827	0.92576	1.69	6.5	0.12	2.4591	-0.57975	0.087682	-0.58563	0.07769	0.89944	0.63352	0.044693	0.47427	0.0066263	-1.1231	0.020354	0.045358	0.016462	0.041824	0.029918	0.030523	0.030825	0.00060441	0.00030221	0.00090662	0.025011
75	1.8856	2.4411	2.8186	0.55556	0.37752	0.93308	0.52776	3.2666	2.7389	2.3431	0.95177	2.4147	0.58361	-0.68643	3.7697	1.2243	1.0276	0.75439	1.0007	0.71482	4.7821	3.1533	0.90371	2.2102	8.61	8.61	8.61	0	-0.50811	0.066242	-0.13547	0.066324	0.98057	0.89257	0.10286	0.47368	0.0093917	-1.1162	0.03771	0.062779	-0.0063969	0.023201	0.030523	0.032034	0.040798	0.001511	0.008764	0.010275	0.024479
76	0.66718	0.71904	0.83726	0.051865	0.11821	0.17008	0.44484	1.3157	0.87083	0.77088	0.97453	0.79263	0.18437	1.2375	4.5784	0.36	0.24476	0.67006	1.0591	0.22602	1.9817	0.6747	1.6026	1.7822	0.29357	2	0.04	0.51881	-0.44322	0.091787	0.40051	0.08312	0.89448	0.24221	0.038369	0.48558	0.0013025	-1.2488	0.13592	0.080209	0.014756	0.019665	0.039589	0.040496	0.041402	0.00090662	0.00090662	0.0018132	0.021904
76	1.0444	1.1409	1.2878	0.09653	0.14694	0.24347	0.54158	1.7726	1.231	1.1563	0.97941	1.1776	0.22274	-0.067355	4.4157	0.309	0.18075	0.59005	1.137	0.25914	3.4709	2.3668	2.4143	1.7412	1.0733	3.07	0.03	1.4123	-0.24736	0.10119	-0.86301	0.087564	0.96942	0.64832	0.021407	0.48773	0.0022124	-1.4236	0.21461	0.24357	-0.026707	-0.0058929	0.039287	0.043518	0.047144	0.0042309	0.0036265	0.0078574	0.026673
76	1.8517	1.9651	2.0588	0.11344	0.093695	0.20714	0.82708	2.405	1.5779	1.9418	0.98699	1.9595	0.26247	-2.2951	12.002	0.51286	0.35063	0.25873	1.1092	0.094335	2.127	2.159	1.996	1.0688	2.23	4.38	0.08	2.15	-0.12132	0.07779	-0.84234	0.072743	0.97333	0.96222	0.08	0.44321	0.0025024	-1.4116	0.22063	0.22172	-0.0032742	-0.026756	0.040496	0.0411	0.043215	0.00060441	0.0021154	0.0027199	0.030209
77	1.7778	2.0097	2.3262	0.23196	0.31642	0.54838	0.83157	2.6647	1.8332	2.0206	0.97919	2.0548	0.37333	-0.68234	4.3365	0	0	0	1.3235	0	1.793	3.1987	0.26798	0	2.565	5.03	0.1	2.465	-0.39766	0.064917	-0.59913	0.068001	0.9786	0.9358	0.095331	0.46979	0.0013748	-1.4842	0.23008	0.3805	-0.13998	0.014009	0.034149	0.036869	0.040722	0.0027199	0.0038531	0.006573	0.019157
77	1.8811	2.1436	2.8735	0.26249	0.72991	0.9924	0.74343	3.2925	2.5491	2.2921	0.9607	2.3715	0.60885	0.02649	2.4022	0	0	0	1.4881	0	0.28537	2.5117	0.39698	0	3.095	6.13	0.06	3.035	-0.58751	0.061287	-0.27062	0.068454	0.9808	0.7344	0.1632	0.45192	0.0011489	-1.6557	0.53052	0.2993	-0.22339	0.049589	0.028105	0.029616	0.035963	0.001511	0.0063463	0.0078574	0.016222
77	1.8071	2.1356	2.7018	0.32852	0.5662	0.89472	1.0683	3.4809	2.4126	2.2828	0.96419	2.3611	0.60294	0.31535	2.2781	3.05	2.99	0.44372	1.2598	0.1918	-0.38261	4.6049	0.47548	0.08742	3.02	5.97	0.07	2.95	-0.55552	0.069104	-0.02754	0.069786	0.98678	0.54876	0.076033	0.48841	0.0017555	-1.6422	0.54462	0.23327	-0.095112	-0.040226	0.026594	0.030221	0.034149	0.0036265	0.0039287	0.0075552	0.021457
78	2.9452	3.2348	3.5251	0.28955	0.29037	0.57992	1.3915	4.6073	3.2158	3.2273	0.97796	3.2851	0.61321	-0.44473	5.0187	0.61714	0.41691	0.57399	1.0432	0.38779	6.1081	4.6394	1.0565	6.4098	1.5367	4.48	0.04	2.0814	-0.33948	0.079715	-0.085711	0.080309	0.98488	0.88985	0.066955	0.47403	0.0091197	-1.4074	0.17316	0.2274	0.039851	-0.031929	0.023572	0.027199	0.029918	0.0036265	0.0027199	0.0063463	0.009858
78	2.4522	3.3314	3.9537	0.87918	0.62227	1.5015	1.394	5.1427	3.7487	3.2242	0.95356	3.3547	0.92662	-0.029999	2.1477	0.758	0.58099	0.48327	1.1797	0.38718	7.0386	3.8088	0.34262	3.523	2.195	4.35	0.04	2.155	-0.52571	0.075855	-0.33511	0.077455	0.98194	0.58239	0.027088	0.48869	0.0075613	-1.4159	0.23079	0.18949	-0.048849	0.045401	0.025688	0.030221	0.03566	0.0045331	0.0054397	0.0099728	0.010529
78	2.2789	2.4345	2.6518	0.15564	0.21724	0.37287	1.2223	3.6193	2.397	2.4967	0.98333	2.5339	0.43226	0.15311	5.6011	0.8225	0.69039	0.3626	1.1242	0.10365	5.1991	3.9272	3.9805	3.4879	1.955	3.88	0.03	1.925	-0.31524	0.066138	0.21757	0.061579	0.98728	0.91858	0.07888	0.4898	0.0059953	-1.3809	0.16047	0.18516	0.041298	-0.0047733	0.023572	0.027501	0.029918	0.0039287	0.0024176	0.0063463	0.013805
79	2.4476	2.7337	3.0655	0.28605	0.33178	0.61783	0.51007	3.5705	3.0604	2.5825	0.93767	2.687	0.74236	-1.1099	3.5587	0.59	0.44844	0.59837	1.1903	0.84734	5.385	1.5873	4.2654	4.5798	1.2975	4.79	0.05	2.0182	-0.40952	0.15592	-1.3332	0.1274	0.93028	0.82018	0.1633	0.48713	0.0028888	-1.8344	0.9429	0.03812	-0.17778	0.031719	0.028407	0.032336	0.035358	0.0039287	0.0030221	0.0069507	0.012995
79	2.6268	2.9866	3.3677	0.35982	0.38108	0.7409	0.75482	4.039	3.2841	2.8597	0.94904	2.9605	0.76572	-0.93782	3.5974	0.44533	0.28862	0.84728	1.0243	0.8023	8.242	4.8713	6.8718	6.2065	1.125	3.53	0.06	1.455	-0.18356	0.14129	0.021827	0.14117	0.94395	0.80678	0.022124	0.5096	0.0063093	-1.8365	0.95246	0.17095	-0.39442	0.10834	0.027199	0.032034	0.036869	0.0048353	0.0048353	0.0096706	0.01353
79	2.0059	2.4754	3.3272	0.46952	0.85183	1.3214	0.57692	3.7483	3.1714	2.5784	0.94559	2.6823	0.7393	-0.287	2.5336	0.33143	0.24767	0.45469	1.0781	0.44449	8.8477	5.16	6.189	3.5549	2.855	5.64	0.07	2.785	-0.50555	0.094708	-0.3191	0.096735	0.97917	0.77257	0.16319	0.45739	0.0053873	-1.6123	0.4221	0.51536	-0.38394	0.059631	0.038985	0.042913	0.046238	0.0039287	0.0033243	0.007253	0.025083
80	2.1864	2.8234	3.3207	0.63703	0.49728	1.1343	1.1039	4.1826	3.0788	2.7809	0.9614	2.875	0.72941	-0.097395	2.4308	2.026	1.5218	0.56719	1.0213	0.30246	3.0677	6.6639	2.0614	1.956	10.54	10.54	10.54	0	-0.61413	0.042327	-0.049505	0.042485	0.97668	0.67071	0.063433	0.48366	0.0015296	-1.6716	0.47245	0.43909	-0.34297	0.10339	0.030221	0.036869	0.039665	0.0066485	0.0027954	0.0094439	0.024089
80	2.7691	2.9621	3.208	0.19302	0.24584	0.43886	2.2593	3.8701	1.6108	3.0092	0.99172	3.0319	0.3704	-0.19677	5.861	1.2786	1.0452	0.29589	1.0745	0.16132	2.2347	1.8115	0.89726	0.59732	10.87	10.87	10.87	0	-0.31381	0.049219	0.19409	0.04655	0.99632	0.98804	0.075437	0.48711	0.0045841	-1.368	0.19403	0.27079	-0.12379	0.027465	0.028105	0.029314	0.033545	0.0012088	0.0042309	0.0054397	0.021112
80	3.0515	3.3658	3.8138	0.3143	0.44796	0.76226	2.3145	5.1655	2.851	3.4538	0.98271	3.5062	0.60379	0.30135	5.3844	1.2243	1.0666	0.38515	1.1005	0.18695	3.1904	3.0138	2.0249	1.8668	12.33	12.33	12.33	0	-0.34912	0.042761	0.22158	0.038935	0.99514	0.93436	0.045381	0.48094	0.0060674	-1.2539	0.10232	0.13965	-0.02654	0.038877	0.022061	0.028407	0.033243	0.0063463	0.0048353	0.011182	0.020248
81	4.6524	5.4286	6.6512	0.77612	1.2226	1.9987	0.047564	9.1928	9.1452	5.328	0.68387	5.849	2.4131	-0.66845	3.1654	2.04	1.72	0.33979	1.4112	0.42918	5.0114	8.836	3.2365	2.0319	1.1	1.94	0.04	0.8375	-0.35553	0.17779	1.0864	0.16975	0.86486	0.74099	0.11036	0.42438	0.010119	-1.5718	0.28659	0.21166	0.20488	-0.13058	0.029314	0.030825	0.03906	0.001511	0.0082351	0.0097461	0.0085917
81	3.7982	4.0065	4.1786	0.20826	0.17211	0.38037	2.8593	5.1362	2.2768	4.0178	0.99074	4.0496	0.50641	-0.67051	7.5786	0.85	0.54006	0.33118	1.074	0.14767	5.4363	4.5258	1.1899	1.7805	0.03	0.03	0.03	0	-0.20788	0.068413	-0.33004	0.07075	0.99324	0.96622	0.077703	0.50847	0.050226	-1.1285	0.034162	0.05795	0.006796	0.031778	0.022288	0.03007	0.037776	0.0077818	0.0077063	0.015488	0.019341
81	3.8251	4.941	5.2432	1.1158	0.30224	1.4181	1.7567	6.1525	4.3958	4.5023	0.96829	4.6142	1.0098	-0.78053	3.1706	1.83	1.76	0.16185	1.2427	0.3298	3.3787	3.7754	1.0573	0.18583	4.56	4.56	4.56	0	-0.45343	0.08008	-1.2521	0.050179	0.98272	0.83369	0.056156	0.44156	0.023845	-1.132	0.039137	0.062881	0.044491	-0.01381	0.037776	0.040193	0.047446	0.0024176	0.0072529	0.0096706	0.025458
82	3.3276	4.1245	5.0991	0.79685	0.97458	1.7714	1.1078	6.7839	5.6761	4.1305	0.95325	4.2775	1.1115	-0.15921	3.6166	2.53	2.43	0.49517	1.3981	0.19937	9.5438	12.397	2.2702	0.40549	3.51	3.51	3.51	0	-0.49118	0.037398	-0.00071651	0.03741	0.95628	0.54098	0.010929	0.3589	0.046306	-1.2991	0.13747	0.25461	-0.063608	-0.027444	0.020852	0.02599	0.030825	0.0051375	0.0048353	0.0099728	0.010547
82	4.0519	4.3714	4.616	0.31944	0.2446	0.56404	0.4869	6.7008	6.2139	4.3046	0.95561	4.408	0.94955	-1.0854	7.5638	0.185	0.11102	0.1958	1.4519	0.31888	10.41	11.999	14.834	14.794	3.57	3.57	3.57	0	-0.39633	0.053754	-0.23786	0.05295	0.97534	0.85479	0.016438	0.43407	0.095753	-1.0958	0.051912	-0.0029473	0.16347	-0.11395	0.024479	0.027199	0.032638	0.0027199	0.0054397	0.0081596	0.013164
83	1.579	2.1235	2.8506	0.54444	0.72713	1.2716	1.2308	3.4345	2.2037	2.2161	0.95158	2.3192	0.68387	0.16216	1.5467	0.78222	0.56936	0.66414	1.1841	0.62555	1.5165	2.1175	2.8548	1.9211	0.61	4.83	0.08	1.2397	0.72561	0.10981	-0.45557	0.10874	0.83333	0.4899	0.054293	0.54614	0.003336	-1.3203	0.13037	0.14843	0.078761	-0.036628	0.044727	0.045331	0.046238	0.00060441	0.00090662	0.001511	0.03981
83	2.4617	2.6227	2.9029	0.16098	0.28016	0.44114	2.0242	3.6622	1.6379	2.6854	0.99175	2.7081	0.34996	0.63916	3.8089	0.39158	0.25649	0.54785	1.0633	0.42285	4.3281	3.1377	3.3348	2.9613	7.65	7.65	7.65	0	-0.30343	0.086142	0.30615	0.086019	0.99738	0.62435	0.031414	0.5059	0.012169	-1.2026	0.044235	0.10367	0.07688	-0.020762	0.042309	0.042913	0.043518	0.00060441	0.00060441	0.0012088	0.039063
83	2.3761	2.7955	3.0064	0.41948	0.2109	0.63038	1.4324	3.3636	1.9313	2.698	0.98578	2.7316	0.42741	-0.66886	3.4924	0.64222	0.48671	0.34495	1.1342	0.4226	2.789	1.8073	1.6958	0.98668	7.04	7.04	7.04	0	-0.49017	0.060327	-0.65294	0.056061	0.98732	0.90563	0.13944	0.48378	0.0079948	-1.1451	0.025422	0.067509	0.047309	0.0057008	0.041402	0.041704	0.042309	0.00030221	0.00060441	0.00090662	0.032143
84	5.0067	5.2793	5.9827	0.27262	0.70334	0.97595	2.2361	7.0737	4.8376	5.363	0.98515	5.4288	0.84271	-0.86198	5.6316	0.425	0.28889	0.36093	1.1186	0.57141	10.314	6.5739	11.14	7.6953	3.15	3.15	3.15	0	-0.18471	0.10504	0.33323	0.097314	0.98125	0.89063	0.034375	0.47962	0.059087	-1.2542	0.052114	0.19797	-0.053341	0.059543	0.031883	0.03566	0.037776	0.0037776	0.0021154	0.005893	0.023744
84	4.4292	5.6254	6.459	1.1962	0.83354	2.0297	2.5271	8.6727	6.1455	5.4509	0.97036	5.6009	1.2875	0.052664	2.846	0.436	0.30297	0.63262	1.2038	0.32839	13.426	10.148	16.053	11.606	0.552	1.83	0.07	0.66001	-0.15973	0.14658	0.58911	0.14582	0.87589	0.55319	0.035461	0.48043	0.115	-1.2616	0.090395	0.17818	-0.02771	0.024142	0.031505	0.036265	0.037474	0.0047597	0.0012088	0.0059686	0.027746
84	6.2651	6.9658	7.6961	0.70074	0.73032	1.4311	2.0509	8.6321	6.5812	6.8592	0.97474	6.9663	1.217	-1.6505	8.0881	0.5425	0.32291	0.19485	1.1345	0.591	-0.41965	6.495	9.3192	5.0372	3.78	3.78	3.78	0	-0.13947	0.10243	-1.4078	0.073101	0.98433	0.95822	0.18538	0.47644	0.045969	-1.259	0.094373	0.16213	-0.045822	0.049265	0.044727	0.047144	0.048353	0.0024176	0.0012088	0.0036265	0.025385
85	1.4624	1.7135	2.1557	0.25119	0.44214	0.69334	0.47913	3.1003	2.6212	1.7991	0.94383	1.8757	0.53048	0.23629	3.3981	0.62583	0.41493	0.59887	1.2399	0.62917	4.4658	5.7372	2.8206	1.395	2.62	7.39	0.09	3.375	-0.49439	0.065086	0.30294	0.061002	0.97733	0.56675	0.02267	0.45397	0.0030659	-1.3943	0.086397	0.28376	0.11503	-0.089673	0.029918	0.032638	0.038078	0.0027199	0.0054397	0.0081596	0.018413
85	1.2983	1.5536	1.8468	0.25534	0.29324	0.54857	0.42713	3.0672	2.6401	1.5958	0.94344	1.6783	0.51955	0.61089	4.1898	0.39875	0.26364	0.55564	1.2014	0.53723	4.9446	2.5972	3.2988	1.4461	0.54917	2.61	0.06	0.71552	-0.4714	0.11172	0.48269	0.10726	0.87805	0.31133	0.04878	0.47414	0.0042797	-1.3526	0.11766	0.17163	0.09585	-0.030477	0.024781	0.030523	0.03566	0.0057419	0.0051375	0.010879	0.012088
85	1.4822	1.8203	2.1051	0.33813	0.28481	0.62294	0.46235	4.3068	3.8445	1.9225	0.91968	2.0777	0.78803	1.1536	4.7231	0.58118	0.42263	0.79405	1.1161	0.34949	5.8047	2.2184	2.9542	2.1123	0.59	2.62	0.11	0.74831	-0.47387	0.095196	0.53149	0.094992	0.81967	0.14465	0.018322	0.45656	0.0091076	-1.2588	0.056815	0.13469	0.073899	-0.0043458	0.031429	0.038682	0.041704	0.0072529	0.0030221	0.010275	0.010323
86	3.2326	3.3226	3.3933	0.089948	0.070718	0.16067	1.1364	3.8073	2.6709	3.2557	0.98773	3.2786	0.38704	-4.0209	23.499	3.025	2.5828	0.12268	1.1322	0.054681	3.812	4.7803	1.5107	0.99657	7.05	7.05	7.05	0	-0.10197	0.051183	-0.70444	0.056817	0.98451	0.96901	0.06338	0.50776	0.003033	-1.4162	0.26815	0.18831	-0.11177	0.071876	0.02327	0.027199	0.034452	0.0039287	0.0072529	0.011182	0.010961
86	3.7976	3.8706	4.0084	0.072987	0.1378	0.21079	1.6407	4.993	3.3524	3.9273	0.99016	3.953	0.45074	-2.4538	19.845	0	0	0	1.3084	0	3.2877	3.467	0.22062	0	9.16	9.16	9.16	0	-0.17768	0.045493	-0.010085	0.045773	0.98696	0.97935	0.03587	0.47987	0.0031724	-1.3061	0.086358	0.16637	-0.016205	0.069859	0.034754	0.035056	0.035056	0.00030221	0	0.00030221	0.021327
86	3.326	3.617	3.9329	0.29097	0.31586	0.60683	1.4823	4.9184	3.4362	3.649	0.98425	3.688	0.53497	-1.3371	10.751	0	0	0	1.4077	0	-0.12211	7.2851	0.22685	0	9.49	9.49	9.49	0	-0.29691	0.033572	-0.13722	0.037441	0.98848	0.97173	0.020942	0.46017	0.0026518	-1.4339	0.19516	0.25393	0.049288	-0.064228	0.034452	0.034754	0.035056	0.00030221	0.00030221	0.00060441	0.016791
87	1.8941	2.0639	2.2896	0.1698	0.22571	0.39551	1.585	3.8435	2.2585	2.1586	0.98402	2.1971	0.40954	1.6135	7.4335	0.94143	0.7264	0.58028	1.1889	0.3105	3.753	2.8624	1.9254	1.7027	9.55	9.55	9.55	0	-0.30954	0.061187	0.53169	0.048768	0.98955	0.18286	0.013584	0.4864	0.0025346	-1.4255	0.24724	0.25282	-0.10029	0.026299	0.033545	0.035358	0.036567	0.0018132	0.0012088	0.0030221	0.024176
87	2.3642	2.7084	3.3163	0.34427	0.60788	0.95215	1.426	4.3862	2.9602	2.8409	0.97161	2.9192	0.67156	0.35964	2.7374	0.61813	0.43369	0.56337	1.099	0.57172	3.0911	1.8464	2.6704	1.9297	3.4833	9.96	0.1	4.5812	-0.53318	0.060137	0.22973	0.054695	0.97446	0.57616	0.042573	0.4858	0.0022835	-1.627	0.48002	0.3335	-0.22317	0.036989	0.031429	0.032034	0.034149	0.00060441	0.0021154	0.0027199	0.027066
87	2.2387	2.4856	2.9644	0.24687	0.47884	0.7257	1.2842	4.2912	3.0069	2.6359	0.96955	2.7165	0.65671	0.6278	3.3114	0.67833	0.52284	0.56571	1.1562	0.6854	5.011	4.633	2.5979	2.8348	8.58	8.58	8.58	0	-0.53097	0.076088	0.48133	0.062018	0.94661	0.39933	0.043382	0.51893	0.0036647	-1.4941	0.3567	0.24903	-0.09809	-0.012995	0.036567	0.038078	0.038682	0.001511	0.00060441	0.0021154	0.030221
88	3.9208	4.5456	4.8665	0.62482	0.32086	0.94568	2.9073	5.3421	2.4348	4.3888	0.98615	4.4343	0.6333	-1.2772	6.9946	1.1475	0.88121	0.27012	1.0822	0.30437	3.9978	3.9242	3.1596	2.4811	14.83	14.83	14.83	0	-0.28149	0.061866	0.15053	0.06191	0.99461	0.98922	0.16038	0.50169	0.0030955	-1.6129	0.48662	0.20112	-0.09603	0.021488	0.034754	0.035358	0.03566	0.00060441	0.00030221	0.00090662	0.033391
88	4.6652	4.9452	5.9928	0.28004	1.0475	1.3276	2.1032	7.1875	5.0843	5.2739	0.97813	5.3593	0.95323	-0.5776	5.9661	1.456	1.2494	0.38639	1.1932	0.81998	4.5984	2.1784	3.4115	3.7281	13.09	13.09	13.09	0	-0.31951	0.068609	-0.15903	0.071615	0.98858	0.97791	0.07083	0.49314	0.0038375	-1.8318	0.95721	0.15407	-0.53084	0.2516	0.034754	0.035358	0.03566	0.00060441	0.00030221	0.00090662	0.032638
88	3.4927	3.6759	4.0636	0.18316	0.38776	0.57093	3.2883	4.7714	1.4832	3.7723	0.99421	3.7915	0.38098	-0.60944	9.5497	4.71	3.6728	0.21353	1.1139	0.15168	3.1797	2.5825	-1.7263	1.9699	15.01	15.01	15.01	0	-0.21166	0.046816	0.35945	0.037527	0.99599	0.99266	0.026035	0.48764	0.0027961	-1.3446	0.11482	0.23986	-0.094912	0.085151	0.032034	0.032638	0.03294	0.00060441	0.00030221	0.00090662	0.025688
89	1.6266	1.7199	1.8296	0.093253	0.10976	0.20302	1.4174	2.1533	0.73597	1.737	0.99496	1.7457	0.17396	0.85533	10.492	1.4165	0.99248	0.43323	1.1768	0.20852	2.0635	2.1455	0.35778	1.2253	37.28	37.28	37.28	0	0.0086908	0.051992	0.011707	0.052011	0.99865	0.82301	0.0051185	0.50094	0.00068154	-1.5652	0.37812	0.43076	-0.30202	0.05862	0.01783	0.022968	0.025385	0.0051375	0.0024176	0.0075552	0.013599
89	1.6788	1.7952	1.9098	0.11639	0.1146	0.23099	1.3706	2.302	0.93139	1.7937	0.99073	1.8047	0.19823	-1.271	16.452	0.91654	0.61588	0.3853	1.1765	0.23954	3.195	2.9361	2.0042	2.6182	24.11	24.11	24.11	0	-0.090699	0.043633	0.14097	0.04309	0.99626	0.97094	0.0016604	0.49252	0.002617	-1.3117	0.14701	0.22647	-0.082238	0.021198	0.021457	0.02599	0.02871	0.0045331	0.0027199	0.0072529	0.017226
89	1.6966	1.7629	1.8426	0.066301	0.079713	0.14601	1.5453	2.116	0.57068	1.7721	0.99567	1.7773	0.13594	-2.2514	30.965	1.0707	0.70182	0.18414	1.1349	0.14969	1.5007	1.2142	1.0095	1.9248	33.05	33.05	33.05	0	-0.045075	0.042889	0.072845	0.042364	0.99818	0.99697	0.027609	0.49924	0.00069416	-1.5214	0.35692	0.37787	-0.25427	0.041058	0.021759	0.022968	0.023874	0.0012088	0.00090662	0.0021154	0.015715
90	1.6271	1.7745	2.1196	0.14745	0.34509	0.49254	0.56144	2.5647	2.0032	1.8045	0.96675	1.8512	0.41305	-0.54093	3.5791	0.998	0.79597	0.51975	1.1686	0.38672	3.6821	1.9858	-0.18074	1.1157	5.3	5.3	5.3	0	-0.48435	0.074758	-0.19698	0.076314	0.97959	0.81262	0.051948	0.44796	0.0084523	-1.1014	0.046582	0.02613	-0.000739	0.030991	0.027501	0.031127	0.041553	0.0036265	0.010426	0.014053	0.012693
90	1.5291	1.8906	2.1788	0.3615	0.28824	0.64973	0.73075	2.6625	1.9318	1.8476	0.96751	1.8943	0.41837	-0.46906	3.4853	1.04	0.80287	0.33242	1.3348	0.43774	2.4306	3.0312	1.1363	0.70134	5.63	5.63	5.63	0	-0.44302	0.064058	-0.4986	0.055777	0.98768	0.73063	0.012324	0.46737	0.0059255	-1.1438	-0.053701	0.23169	-0.074722	0.041821	0.025688	0.031732	0.042913	0.0060441	0.011182	0.017226	0.015413
90	1.591	1.8481	2.0265	0.25708	0.17846	0.43553	0.51325	2.7482	2.235	1.7965	0.96544	1.8438	0.41518	-0.70232	4.2543	1.0717	0.68321	0.7391	1.1877	0.59901	5.027	5.4905	2.7264	2.271	3.265	6.28	0.25	3.015	-0.41044	0.085823	-0.67675	0.079822	0.94277	0.72139	0.01506	0.47964	0.0044263	-1.2537	0.1671	0.20345	-0.36106	0.24546	0.032034	0.035358	0.040798	0.0033243	0.0054397	0.008764	0.014204
91	2.9018	3.3084	3.4436	0.40661	0.13517	0.54178	1.5615	3.8204	2.2589	3.0921	0.98248	3.1366	0.52669	-1.1896	3.7928	1.04	0.40719	0.11977	1.1715	0.0092907	0.84583	0.31599	-3.1678	3.2189	2.115	4.02	0.21	1.905	0.59865	0.082023	-1.2554	0.051731	0.94811	0.82075	0.07783	0.6052	0.010211	-1.2124	0.01239	0.097033	0.078874	0.025245	0.043518	0.044122	0.044424	0.00060441	0.00030221	0.00090662	0.029012
91	3.053	3.1699	3.249	0.11691	0.079117	0.19603	1.3093	3.4167	2.1074	3.0791	0.98688	3.1014	0.37131	-3.9122	22.307	3.06	2.45	0.041397	1.1035	0	1.3097	0.55409	-9.6548	6.9229	4.33	4.33	4.33	0	0.072626	0.065153	-0.88653	0.059458	0.9931	0.97931	0.53793	0.5553	0.0047968	-1.3408	0.090297	0.17061	0.079774	0.00083456	0.043518	0.04382	0.044122	0.00030221	0.0003022	0.00060441	0.037909
91	2.7658	2.9314	3.0322	0.16562	0.1008	0.26642	1.7023	3.2852	1.5829	2.8726	0.99223	2.8892	0.30973	-2.4913	13.541	1.2933	0.85355	0.11446	1.0897	0.045295	2.1077	1.2122	-2.8632	4.6711	4.49	4.49	4.49	0	0.030945	0.079859	-0.87082	0.071778	0.99335	0.97561	0.22395	0.55778	0.0070025	-1.2289	0.017182	0.1028	0.0706	0.039337	0.042762	0.04382	0.044122	0.0010577	0.0003022	0.0013599	0.029012
92	1.1474	1.2565	1.434	0.10901	0.17757	0.28658	0.40347	1.7191	1.3157	1.2837	0.97601	1.3057	0.23868	-1.2593	6.7551	2.83	1.96	0.29979	1.2066	0.51165	3.4365	4.177	4.931	4.5921	2.97	2.97	2.97	0	-0.48434	0.063808	-0.040858	0.064875	0.96417	0.95765	0.052117	0.48693	0.0040276	-1.2517	0.07963	0.115	0.082982	-0.02375	0.017528	0.019643	0.02327	0.0021154	0.0036265	0.0057419	0.0093684
92	1.004	1.0517	1.1491	0.047675	0.097377	0.14505	0.50735	1.4008	0.89346	1.0742	0.98833	1.0848	0.15118	-0.6833	6.9757	1.58	1.42	0.39666	1.1262	0	1.2406	0.57577	-2.0635	1.718	2.07	2.07	2.07	0	-0.3348	0.069639	-0.37788	0.075072	0.98565	0.96172	0.062201	0.49519	0.0037148	-1.1235	-0.0060091	-0.0042202	0.086264	0.050336	0.019643	0.024479	0.028407	0.0048353	0.0039287	0.008764	0.011145
92	0.9111	0.99256	1.1281	0.08146	0.1355	0.21696	0.35061	1.5032	1.1526	1.01	0.97101	1.0336	0.21978	-0.47103	4.4384	0.585	0.475	0.61477	1.1626	0.54621	3.5781	2.0521	0.26354	1.1282	0.82	2.34	0.05	1.0748	-0.51925	0.081852	-0.27459	0.084278	0.94488	0.74803	0.043307	0.43874	0.0037004	-1.1872	0.018105	0.16481	-0.0017189	0.0088139	0.024781	0.02599	0.03226	0.0012088	0.0062708	0.0074796	0.0081596
93	1.9134	2.1764	2.7941	0.263	0.61778	0.88078	0.78934	4.5992	3.8099	2.3545	0.9641	2.4408	0.6433	0.95789	4.788	0.42	0.23	0.3529	1.7122	0.52361	5.5566	4.0322	4.4858	3.866	1.6233	4.75	0.05	2.2109	-0.44661	0.05678	0.20158	0.050046	0.96185	0.2751	0.016064	0.44869	0.0045439	-1.3315	0.22536	0.047797	-0.07367	0.13303	0.025385	0.029616	0.034754	0.0042309	0.0051375	0.0093684	0.019314
93	1.5945	1.7743	2.0751	0.17979	0.30085	0.48064	0.56888	3.0535	2.4847	1.8329	0.95775	1.8994	0.4985	0.16275	3.91	0.525	0.41772	0.56333	1.1767	0.38854	6.8818	6.1241	4.4605	4.7157	1.81	3.51	0.11	1.7	-0.38568	0.10674	-0.45325	0.11027	0.93103	0.45093	0.050398	0.45479	0.0045434	-1.4795	0.48628	0.11741	-0.14475	0.021595	0.025688	0.027501	0.031732	0.0018132	0.0042309	0.0060441	0.02078
94	4.0088	4.1904	4.3835	0.18161	0.19301	0.37461	1.0514	4.9351	3.8838	4.1023	0.97979	4.1455	0.59623	-3.4113	18.135	0.63857	0.36668	0.16769	1.1567	0.17868	2.8152	3.809	2.5018	1.1555	3.235	6.37	0.1	3.135	0.0012884	0.072654	-0.76532	0.078883	0.98151	0.96764	0.12635	0.47994	0.0021216	-1.6772	0.50036	0.25775	-0.086902	0.0062922	0.028105	0.029012	0.029918	0.00090662	0.00090662	0.0018132	0.012233
94	3.7743	3.9812	4.1814	0.2069	0.2002	0.40711	1.9403	4.7455	2.8052	3.9532	0.98029	3.9809	0.46944	-3.9516	31.577	0.69333	0.51256	0.1974	1.1391	0.78917	5.4363	4.1796	6.1305	6.1713	14.83	14.83	14.83	0	-0.063452	0.055446	-0.12219	0.056457	0.99194	0.98791	0.048355	0.52285	0.004202	-1.5242	0.23818	0.35929	-0.0004657	-0.072423	0.029918	0.033847	0.038078	0.0039287	0.0042309	0.0081596	0.021723
94	4.2317	4.4557	4.7031	0.22401	0.24734	0.47136	1.3457	5.51	4.1644	4.4371	0.9812	4.48	0.61852	-2.9684	18.728	0.91857	0.57997	0.14372	1.1816	0.12612	2.6004	3.444	3.071	1.5362	7.26	7.26	7.26	0	-0.10429	0.067895	-0.29044	0.071335	0.9877	0.97541	0.069672	0.49932	0.0060851	-1.3718	0.12279	0.20273	0.062716	-0.016022	0.028105	0.029012	0.029616	0.00090662	0.00060441	0.001511	0.018737
95	0.76833	0.90685	1.284	0.13852	0.37715	0.51567	0.36	2.1738	1.8138	1.0523	0.93792	1.1246	0.39655	1.198	4.1485	1.036	0.92624	0.71298	1.5409	0.67004	3.3205	1.4334	3.5804	3.4304	0.36625	3.23	0.05	0.75723	-0.53065	0.077364	0.67761	0.062558	0.84848	0.27946	0.040404	0.47049	0.00080164	-1.7547	0.72397	0.28618	-0.38678	0.13232	0.021759	0.025083	0.02871	0.0033243	0.0036265	0.0069507	0.012693
95	1.0242	1.1895	1.3619	0.16532	0.17236	0.33768	0.61109	1.9528	1.3417	1.2108	0.97404	1.2405	0.26979	0.41463	3.7717	0.315	0.20881	0.51355	1.232	0.431	4.6509	3.5746	2.7926	1.9862	5.86	5.86	5.86	0	-0.40969	0.074349	0.3313	0.073266	0.98816	0.5736	0.033841	0.50169	0.003161	-1.3647	0.0956	0.40508	-0.15941	0.025654	0.027803	0.031732	0.035963	0.0039287	0.0042309	0.0081596	0.0096404
95	0.85692	1.0475	1.3847	0.19055	0.33726	0.52781	0.44203	1.9308	1.4888	1.124	0.94474	1.1806	0.36128	0.29015	2.4561	0.34278	0.21577	0.56802	1.3141	0.6575	4.2932	2.4094	2.2987	1.5876	1.0583	4.77	0.11	1.6727	-0.53192	0.081879	0.32126	0.080493	0.95008	0.4571	0.021841	0.47031	0.0023981	-1.5108	0.31246	0.34882	-0.11941	-0.029186	0.016017	0.022665	0.029918	0.0066485	0.0072529	0.013901	0.0081596
96	3.6439	4.1989	4.3892	0.55503	0.19028	0.74531	0.99193	5.0387	4.0468	3.975	0.97423	4.0376	0.70872	-2.0614	9.0095	2.86	2.72	0.22676	1.1421	0.096659	1.7546	7.2461	0.67492	0.11876	2.24	4.43	0.05	2.19	-0.28955	0.069505	-1.0585	0.06209	0.97577	0.94934	0.10352	0.47461	0.0031163	-1.4856	0.26429	0.21085	-0.031137	0.042014	0.024479	0.02871	0.030825	0.0042309	0.0021154	0.0063463	0.0065065
96	3.3539	3.7223	4.1609	0.36839	0.43867	0.80706	0.87612	4.9009	4.0248	3.6738	0.96778	3.7481	0.74266	-1.4038	6.7929	0.7825	0.67276	0.2095	1.1611	0.21048	5.8333	4.5362	1.3967	0.53227	2.365	4.69	0.04	2.325	-0.37947	0.059389	-0.70914	0.064459	0.97505	0.93763	0.085239	0.47292	0.0034698	-1.5663	0.35371	0.28448	-0.07248	0.0009908	0.030825	0.032336	0.035056	0.001511	0.0027199	0.0042309	0.0084013
96	3.2819	3.6605	4.1658	0.37862	0.50528	0.88389	0.74471	5.4034	4.6587	3.6986	0.96994	3.7717	0.73896	-1.0186	6.91	1.4333	1.3277	0.39047	1.1527	0.13219	10.398	5.4648	-1.5016	2.4563	2.425	4.8	0.05	2.375	-0.32925	0.054031	-0.41763	0.059438	0.9776	0.93686	0.032587	0.4898	0.002496	-1.8492	0.77126	0.31773	-0.32717	0.087804	0.030523	0.032336	0.037474	0.0018132	0.0051375	0.0069507	0.0092777
97	1.5735	1.6941	1.8995	0.12064	0.20542	0.32606	0.57731	2.6501	2.0727	1.7552	0.96256	1.8098	0.44107	-0.089013	3.674	1.24	0.94	0.32631	1.3235	0.45639	5.0038	7.6888	0.80519	0.29523	3.94	3.94	3.94	0	-0.554	0.067591	-0.022493	0.068026	0.96069	0.81818	0.093366	0.45566	0.0027445	-1.5185	0.36831	0.31422	-0.27993	0.11704	0.022061	0.024176	0.026292	0.0021154	0.0021154	0.0042309	0.0090662
97	2.6408	3.0676	3.4672	0.42678	0.39961	0.82639	0.76202	4.2797	3.5176	2.958	0.95078	3.0613	0.78852	-0.85675	3.6254	0.995	0.89522	0.34275	1.1734	0.49451	4.8414	5.8612	1.8714	0.92592	0.87667	2.53	0.03	1.1692	-0.59462	0.075745	-0.87078	0.071583	0.93165	0.82734	0.10072	0.44404	0.016239	-1.2207	0.10928	0.089262	-0.076477	0.10024	0.022363	0.024781	0.027425	0.0024176	0.0026443	0.005062	0.014044
97	3.7563	4.106	4.2251	0.34971	0.11909	0.4688	0.6349	4.795	4.1601	3.7209	0.94163	3.8423	0.9581	-1.7472	5.2906	2.45	2.41	0.66903	0.90184	0	8.2541	3.2307	-3.9176	3.7846	0.98333	2.86	0.03	1.3271	-0.55205	0.10558	-1.559	0.066427	0.94788	0.86319	0.13355	0.46078	0.027431	-1.1682	0.047554	0.11342	-0.062962	0.0717	0.032336	0.035056	0.036567	0.0027199	0.001511	0.0042309	0.016319
98	1.3092	1.3923	1.4921	0.083071	0.0998	0.18287	1.1142	2.4847	1.3705	1.4534	0.98604	1.4772	0.26393	2.3727	12.788	1.6567	1.2956	0.64521	1.3073	0.084606	7.5896	11.395	0.39138	0.50159	6.86	6.86	6.86	0	-0.24475	0.047479	0.51559	0.037682	0.99419	0.12645	0.0072674	0.51092	0.0035082	-1.4581	0.17375	0.4284	-0.073097	-0.069221	0.025688	0.028105	0.031127	0.0024176	0.0030221	0.0054397	0.018132
98	0.98298	1.0763	1.2809	0.09328	0.20459	0.29787	0.84455	1.6453	0.80075	1.134	0.98533	1.1514	0.19936	0.79728	3.7901	1.1333	0.64083	0.34495	1.1335	0.25352	0.86512	0.69595	0.40056	0.95756	3.805	6.49	1.12	2.685	-0.36002	0.049326	0.47394	0.04166	0.98819	0.27428	0.0026247	0.46912	0.0063073	-1.0227	0.024024	0.012466	-0.014484	0.0031608	0.018132	0.018737	0.019341	0.00060441	0.00060441	0.0012088	0.018132
98	1.5523	1.6684	1.7592	0.11605	0.090869	0.20691	1.0406	2.2386	1.1981	1.6439	0.98996	1.6577	0.21306	-0.17446	13.383	0.95333	0.68783	0.5905	1.1652	0.25853	5.8577	11.682	1.0687	2.6874	5.81	10.26	1.36	4.45	-0.078059	0.04987	-0.1572	0.048404	0.99224	0.59397	0.0034483	0.48404	0.0010545	-2.0475	1.267	-0.07171	-0.16078	0.013563	0.033545	0.034149	0.034452	0.00060441	0.00030221	0.00090662	0.023146
99	1.0004	1.1543	1.3188	0.15389	0.1645	0.31839	0.65678	1.6303	0.97355	1.1526	0.97924	1.1741	0.22339	-0.23073	3.1539	0.3315	0.18984	0.62373	1.1619	0.72997	2.5708	1.3577	2.7152	1.4143	6.7133	19.06	0.25	8.7336	-0.33399	0.095193	-0.09794	0.095307	0.9896	0.71238	0.012871	0.49827	0.0012047	-1.4726	0.30583	0.17334	0.077282	-0.082868	0.037776	0.03838	0.038985	0.00060441	0.00060441	0.0012088	0.02871
99	1.1077	1.2575	1.4063	0.14984	0.14876	0.29861	0.80403	1.7151	0.91109	1.2551	0.98635	1.2717	0.20461	0.033936	2.6897	0.27127	0.16597	0.64926	1.1525	0.63365	3.2699	1.233	3.1936	1.6858	0.84444	3.94	0.15	1.0019	-0.31507	0.11273	0.24182	0.11092	0.91815	0.46271	0.0072607	0.53765	0.0016351	-1.5531	0.39118	0.30844	-0.091409	-0.054053	0.037474	0.038078	0.038682	0.00060441	0.00060441	0.0012088	0.029356
99	1.1164	1.2538	1.4152	0.13743	0.16137	0.2988	0.78796	1.8297	1.0417	1.2728	0.98506	1.2917	0.22001	0.32328	3.0229	0.23	0.13912	0.62241	1.1695	0.69798	4.3937	1.9793	3.9959	1.7019	0.66053	2.32	0.13	0.64585	-0.1018	0.13387	0.95931	0.12318	0.9377	0.42891	0.015974	0.4948	0.0027057	-1.5421	0.39857	0.26752	-0.045449	-0.076963	0.037171	0.038078	0.038682	0.00090662	0.00060441	0.001511	0.031732
[truncated: 1,893 more columns]
