# Supplementary material for: Detecting Parkinson’s disease from sustained phonation and speech signals
Source: PLoS One. 2017 Oct 5;12(10):e0185613. doi: 10.1371/journal.pone.0185613 (PMC5628839; doi:10.1371/journal.pone.0185613)
Supplement: S2 File — (ZIP) [file pone.0185613.s002.zip › AC/phonation/AC_phonation_emobase.csv]

id	frameTime	pcm_intensity_sma_max	pcm_intensity_sma_min	pcm_intensity_sma_range	pcm_intensity_sma_maxPos	pcm_intensity_sma_minPos	pcm_intensity_sma_amean	pcm_intensity_sma_linregc1	pcm_intensity_sma_linregc2	pcm_intensity_sma_linregerrA	pcm_intensity_sma_linregerrQ	pcm_intensity_sma_stddev	pcm_intensity_sma_skewness	pcm_intensity_sma_kurtosis	pcm_intensity_sma_quartile1	pcm_intensity_sma_quartile2	pcm_intensity_sma_quartile3	pcm_intensity_sma_iqr1_2	pcm_intensity_sma_iqr2_3	pcm_intensity_sma_iqr1_3	pcm_loudness_sma_max	pcm_loudness_sma_min	pcm_loudness_sma_range	pcm_loudness_sma_maxPos	pcm_loudness_sma_minPos	pcm_loudness_sma_amean	pcm_loudness_sma_linregc1	pcm_loudness_sma_linregc2	pcm_loudness_sma_linregerrA	pcm_loudness_sma_linregerrQ	pcm_loudness_sma_stddev	pcm_loudness_sma_skewness	pcm_loudness_sma_kurtosis	pcm_loudness_sma_quartile1	pcm_loudness_sma_quartile2	pcm_loudness_sma_quartile3	pcm_loudness_sma_iqr1_2	pcm_loudness_sma_iqr2_3	pcm_loudness_sma_iqr1_3	pcm_fftMag_mfcc_sma_1__max	pcm_fftMag_mfcc_sma_1__min	pcm_fftMag_mfcc_sma_1__range	pcm_fftMag_mfcc_sma_1__maxPos	pcm_fftMag_mfcc_sma_1__minPos	pcm_fftMag_mfcc_sma_1__amean	pcm_fftMag_mfcc_sma_1__linregc1	pcm_fftMag_mfcc_sma_1__linregc2	pcm_fftMag_mfcc_sma_1__linregerrA	pcm_fftMag_mfcc_sma_1__linregerrQ
1	0	1.6944e-05	5.3921e-11	1.6944e-05	661	0	3.4779e-06	1.2839e-09	2.999e-06	2.1859e-06	7.7694e-12	2.8011e-06	1.3163	5.2734	1.296e-06	2.7987e-06	4.9792e-06	1.5028e-06	2.1805e-06	3.6833e-06	2.2768	0.04451	2.2323	661	0	1.1598	6.597e-05	1.1352	0.26489	0.10757	0.32828	0.14748	3.0919	0.9344	1.1477	1.3841	0.21329	0.23644	0.44974	14.156	-5.627	19.783	2	683	2.7792	-0.0016376	3.39	2.3618	8.8494
1	0	1.2804e-05	1.8123e-08	1.2786e-05	2	335	2.6487e-06	3.1723e-09	1.5797e-06	1.3875e-06	3.4687e-12	1.9623e-06	1.3788	6.0232	1.2892e-06	2.189e-06	3.6375e-06	8.9973e-07	1.4485e-06	2.3482e-06	1.8918	0.27379	1.618	526	335	1.0644	0.00042178	0.92224	0.21117	0.070083	0.2772	0.0011841	3.0271	0.887	1.0768	1.241	0.18982	0.16415	0.35397	12.919	-7.2728	20.191	2	500	0.32847	-0.010381	3.8268	2.8241	11.789
1	0	4.4135e-05	2.5724e-10	4.4135e-05	526	0	9.4176e-06	-1.2655e-08	1.4435e-05	6.5535e-06	7.2035e-11	8.9694e-06	1.1714	3.8339	2.3214e-06	6.1716e-06	1.4696e-05	3.8501e-06	8.5245e-06	1.2375e-05	2.8218	0.083755	2.738	258	0	1.4773	-0.00082551	1.8046	0.39093	0.23751	0.52279	0.11519	2.3951	1.0867	1.4713	1.8576	0.38454	0.38633	0.77087	12.359	-4.1767	16.536	656	38	5.995	0.0042341	4.3161	2.2401	8.2399
2	0	2.8031e-06	2.2356e-09	2.8008e-06	39	480	7.3495e-07	-1.2924e-09	1.1705e-06	3.639e-07	2.1082e-13	5.2367e-07	0.94797	3.6256	3.0214e-07	6.4148e-07	1.0406e-06	3.3933e-07	3.9909e-07	7.3843e-07	1.271	0.15916	1.1119	51	480	0.7535	-0.00040734	0.89078	0.15265	0.035332	0.20404	-0.0035503	2.4865	0.59532	0.75124	0.90495	0.15593	0.1537	0.30963	16.551	-4.0066	20.558	586	0	12.012	0.0040912	10.633	1.2721	2.9722
2	0	1.5492e-06	5.2825e-09	1.5439e-06	60	63	3.8323e-07	-4.6119e-10	5.4972e-07	1.9661e-07	5.6384e-14	2.5622e-07	0.8152	3.5863	1.6373e-07	3.5688e-07	5.4979e-07	1.9315e-07	1.9292e-07	3.8607e-07	1.0757	0.19528	0.88038	60	63	0.63691	-0.00018787	0.70473	0.13293	0.02505	0.16306	-0.17137	2.2986	0.51179	0.64799	0.76921	0.13621	0.12121	0.25742	20.28	3.8914	16.388	168	0	15.773	-0.0042946	17.324	0.99373	1.9735
2	0	1.7608e-06	2.4852e-09	1.7583e-06	36	760	4.3171e-07	-5.0941e-10	6.2886e-07	2.6194e-07	9.8174e-14	3.3341e-07	0.80503	2.9622	1.4721e-07	3.5026e-07	6.7314e-07	2.0305e-07	3.2288e-07	5.2593e-07	1.1787	0.12211	1.0566	36	760	0.65606	-0.00023361	0.74647	0.16575	0.038558	0.2032	-0.10863	2.2863	0.51015	0.65293	0.82196	0.14278	0.16903	0.31181	17.874	6.965	10.909	91	6	13.721	-0.0036563	15.136	1.1133	2.3426
3	0	5.2788e-05	2.395e-09	5.2786e-05	102	0	1.093e-05	-2.7627e-08	2.0254e-05	6.3897e-06	8.2446e-11	1.056e-05	1.4367	4.7355	2.7209e-06	7.9914e-06	1.4964e-05	5.2705e-06	6.9723e-06	1.2243e-05	3.213	0.15125	3.0618	86	0	1.7155	-0.0017721	2.3135	0.35379	0.23204	0.59298	0.07585	2.6709	1.2788	1.751	2.0995	0.4722	0.34844	0.82064	4.3284	-12.213	16.541	609	0	-0.80834	0.0042322	-2.2367	1.0865	2.0335
3	0	7.7208e-06	1.2647e-08	7.7082e-06	245	0	2.022e-06	-1.3744e-09	2.5751e-06	8.4446e-07	1.2017e-12	1.1419e-06	1.1839	4.4678	1.2426e-06	1.73e-06	2.57e-06	4.8741e-07	8.3996e-07	1.3274e-06	1.8434	0.16558	1.6779	245	0	1.1142	-0.00018364	1.1882	0.15615	0.041151	0.20731	0.029237	4.0309	0.98735	1.1014	1.2476	0.11407	0.14619	0.26026	6.2635	-2.9099	9.1734	804	212	-0.2176	0.0023979	-1.1828	0.79105	1.0814
3	0	7.383e-06	6.0787e-08	7.3222e-06	63	7	1.9827e-06	-2.5474e-09	2.9444e-06	9.0889e-07	1.4962e-12	1.3436e-06	1.333	4.5618	1.0354e-06	1.6071e-06	2.5344e-06	5.7171e-07	9.2726e-07	1.499e-06	1.8135	0.32333	1.4901	88	7	1.0933	-0.00041476	1.2499	0.16866	0.051005	0.24331	0.13792	3.2345	0.93247	1.0866	1.2373	0.15413	0.15067	0.30481	8.7167	-2.9329	11.65	755	92	0.84683	0.0073399	-1.924	1.1261	2.0893
4	0	9.2913e-07	4.3194e-11	9.2909e-07	5	0	1.3669e-07	-4.3326e-10	2.697e-07	8.2065e-08	1.2979e-14	1.3746e-07	1.8569	7.0909	4.476e-08	8.0861e-08	1.8668e-07	3.6101e-08	1.0582e-07	1.4192e-07	0.90781	0.048679	0.85913	5	0	0.45052	-0.00041703	0.57855	0.092792	0.013825	0.13895	0.48106	2.7072	0.34693	0.4204	0.54205	0.073468	0.12165	0.19512	9.9393	-7.1597	17.099	593	0	5.59	0.0083212	3.0354	1.2175	2.5635
4	0	6.922e-06	2.5009e-08	6.897e-06	1	510	6.0316e-07	-2.5627e-09	1.3835e-06	3.5562e-07	4.1457e-13	7.8627e-07	4.2203	25.964	2.1438e-07	3.7717e-07	6.6372e-07	1.6279e-07	2.8656e-07	4.4934e-07	1.6827	0.28147	1.4012	1	510	0.71473	-0.00081785	0.96377	0.10888	0.021601	0.20577	1.2259	5.6101	0.56772	0.68621	0.82472	0.11849	0.13851	0.257	13.141	-2.2047	15.346	382	609	7.7423	0.0082146	5.2409	1.5013	3.4817
4	0	5.7905e-05	1.655e-07	5.7739e-05	63	517	1.3557e-05	-3.8752e-08	2.5182e-05	6.002e-06	6.7859e-11	1.0633e-05	1.4671	5.0781	5.849e-06	1.0742e-05	1.7712e-05	4.8926e-06	6.9706e-06	1.1863e-05	3.1117	0.57514	2.5365	86	517	1.7963	-0.001638	2.2877	0.27688	0.12776	0.45664	0.17702	2.8952	1.484	1.7869	2.0945	0.30289	0.30762	0.61051	5.9168	-5.9497	11.867	338	600	3.1574	-0.0021329	3.7973	0.88095	1.4336
5	0	7.5005e-06	8.1513e-09	7.4923e-06	531	324	1.0121e-06	3.9007e-09	-1.1524e-07	8.4269e-07	1.3327e-12	1.3258e-06	1.9008	6.5175	1.7146e-07	3.8527e-07	1.1532e-06	2.1381e-07	7.6791e-07	9.8172e-07	1.8282	0.23526	1.593	531	324	0.83211	0.0010666	0.52386	0.24532	0.090013	0.34899	0.79248	2.5749	0.56771	0.72387	1.0199	0.15616	0.29606	0.45223	11.78	1.5757	10.204	531	29	7.437	0.0073697	5.3072	1.0788	1.9504
5	0	1.9512e-05	1.7282e-08	1.9495e-05	220	402	4.3161e-06	8.2589e-11	4.2915e-06	3.3831e-06	1.7943e-11	4.236e-06	1.3268	3.8509	1.2326e-06	2.441e-06	6.0435e-06	1.2084e-06	3.6025e-06	4.8109e-06	2.4329	0.26894	2.1639	220	402	1.3563	1.5866e-05	1.3515	0.38127	0.20889	0.45705	0.33374	2.2933	1.0268	1.2539	1.6891	0.22716	0.43517	0.66233	12.991	0.48728	12.504	595	388	5.6013	-0.0034543	6.629	1.163	2.5639
5	0	2.34e-05	7.0464e-09	2.3393e-05	169	0	4.8495e-06	-2.0331e-09	5.4422e-06	3.3368e-06	1.8068e-11	4.2644e-06	1.3451	4.7214	1.5725e-06	3.5621e-06	6.9393e-06	1.9896e-06	3.3772e-06	5.3668e-06	2.5691	0.15733	2.4118	169	0	1.4259	-0.00029573	1.5121	0.37582	0.2039	0.45429	0.0068801	2.4837	1.0756	1.4091	1.7638	0.33344	0.3547	0.68814	17.291	-3.5673	20.858	576	0	6.8848	0.0040502	5.7041	1.2666	3.2755
6	0	2.2199e-05	1.1534e-08	2.2187e-05	1534	562	1.98e-06	-1.0874e-09	2.8184e-06	1.2071e-06	3.6321e-12	1.9664e-06	3.4707	23.571	8.1689e-07	1.4502e-06	2.5226e-06	6.3335e-07	1.0723e-06	1.7057e-06	2.285	0.23283	2.0522	1534	562	0.96899	-0.00017067	1.1006	0.22888	0.084357	0.30023	0.61047	3.7061	0.75955	0.94659	1.1464	0.18704	0.19982	0.38686	15.595	-8.544	24.139	93	1526	5.1143	-0.0058278	9.6075	1.8285	5.5664
6	0	3.3939e-05	1.1164e-08	3.3927e-05	111	1919	3.937e-06	-4.3804e-09	8.1401e-06	2.3747e-06	1.2033e-11	4.2341e-06	2.4555	10.992	1.2531e-06	2.5978e-06	5.0404e-06	1.3448e-06	2.4426e-06	3.7874e-06	2.7477	0.22158	2.5261	111	1919	1.1841	-0.00041066	1.5781	0.26548	0.10725	0.39882	0.53176	3.306	0.89276	1.1545	1.4162	0.26176	0.26168	0.52345	16.697	-5.089	21.786	0	1858	3.8699	-0.0041321	7.8347	2.0761	7.4254
6	0	2.2932e-05	9.4208e-09	2.2923e-05	24	19	1.8041e-06	-5.0973e-10	2.4007e-06	1.1417e-06	2.7332e-12	1.6888e-06	3.4418	27.558	7.1865e-07	1.3824e-06	2.4081e-06	6.6373e-07	1.0257e-06	1.6895e-06	2.55	0.22349	2.3265	24	19	0.98678	-5.3258e-05	1.0491	0.22016	0.076863	0.27957	0.444	3.9192	0.79337	0.97364	1.1624	0.18027	0.18873	0.369	17.059	-9.0861	26.145	2336	18	2.4616	-0.0013298	4.0182	3.0271	13.087
7	0	1.0213e-05	1.1154e-09	1.0212e-05	163	796	1.847e-06	-4.2744e-09	3.5525e-06	1.2615e-06	2.9863e-12	1.9895e-06	1.6812	5.6268	4.0776e-07	1.017e-06	2.6046e-06	6.0921e-07	1.5877e-06	2.1969e-06	1.8728	0.12784	1.745	151	796	0.9098	-0.00064028	1.1653	0.20493	0.067795	0.29934	0.50908	3.0847	0.69294	0.87546	1.0861	0.18252	0.21067	0.39319	12.276	-5.993	18.269	767	1	4.8182	0.0066545	2.163	1.6796	4.2566
7	0	1.7411e-05	7.643e-10	1.741e-05	122	792	2.5631e-06	-5.8443e-09	4.8863e-06	1.879e-06	7.2253e-12	3.0048e-06	2.1024	7.9047	5.2445e-07	1.3186e-06	3.5346e-06	7.9418e-07	2.2159e-06	3.0101e-06	2.1459	0.094242	2.0516	49	792	1.0207	-0.00064165	1.2758	0.25663	0.10083	0.3501	0.46822	2.8287	0.74602	0.97381	1.2578	0.22778	0.28395	0.51173	11.724	-8.9602	20.685	766	790	6.1162	0.0022901	5.2058	1.1213	3.752
7	0	2.2935e-05	3.7483e-09	2.2932e-05	31	0	2.7425e-06	-9.6376e-09	5.7783e-06	2.0885e-06	9.2655e-12	3.5139e-06	2.3979	9.8669	4.5128e-07	1.3193e-06	3.7921e-06	8.6799e-07	2.4728e-06	3.3408e-06	2.3295	0.16075	2.1688	31	0	1.0239	-0.00093673	1.319	0.27275	0.11336	0.37746	0.55326	2.5353	0.71211	0.94954	1.2902	0.23742	0.34066	0.57808	10.665	1.4476	9.2178	384	3	5.4053	0.0081624	2.8341	1.2916	2.623
8	0	1.0288e-05	1.5773e-09	1.0286e-05	215	0	1.6076e-06	-1.2389e-09	2.0164e-06	1.508e-06	3.673e-12	1.931e-06	1.5928	4.793	2.9853e-07	6.2777e-07	2.4138e-06	3.2924e-07	1.786e-06	2.1152e-06	1.8527	0.099032	1.7536	174	0	0.8821	-0.00029268	0.97869	0.2852	0.12161	0.35318	0.75221	2.8307	0.62489	0.78267	1.0768	0.15778	0.29417	0.45195	17.115	-13.582	30.697	369	0	8.86	0.0041122	7.503	3.191	15.993
8	0	1.8965e-05	2.3308e-09	1.8963e-05	22	332	2.5493e-06	-3.5844e-09	3.8756e-06	2.5453e-06	1.0608e-11	3.346e-06	1.9272	6.6498	3.5105e-07	1.0133e-06	3.7734e-06	6.622e-07	2.7601e-06	3.4223e-06	2.3864	0.13735	2.2491	22	332	0.98365	-0.00034335	1.1107	0.38358	0.21481	0.46926	0.52431	2.5422	0.61171	0.90992	1.3261	0.29821	0.41623	0.71443	12.285	-2.2403	14.525	431	583	6.7802	-0.0022455	7.611	1.7948	5.9026
8	0	3.2101e-05	8.9572e-10	3.21e-05	132	723	2.3225e-06	-5.3098e-09	4.4544e-06	2.3645e-06	1.6048e-11	4.1913e-06	3.7259	19.232	2.7679e-07	6.7865e-07	2.8399e-06	4.0187e-07	2.1612e-06	2.5631e-06	2.8279	0.11451	2.7134	132	723	0.90866	-0.00059749	1.1486	0.35985	0.20158	0.46991	1.0735	4.194	0.56149	0.78981	1.1962	0.22833	0.40635	0.63467	14.924	-6.7505	21.674	694	235	4.4177	0.00049621	4.2185	2.6204	11.457
9	0	4.7539e-06	7.6375e-12	4.7539e-06	396	3	8.5511e-07	1.7025e-09	2.8221e-07	5.0267e-07	5.1335e-13	7.8936e-07	1.6635	5.8704	2.9915e-07	6.3991e-07	1.1347e-06	3.4077e-07	4.9479e-07	8.3556e-07	1.5154	0.026956	1.4885	458	3	0.78011	0.00060966	0.57496	0.1811	0.052561	0.25813	0.14017	3.1572	0.59826	0.76245	0.94368	0.16419	0.18123	0.34542	18.224	-15.884	34.108	24	4	10.299	9.9821e-05	10.265	2.152	11.286
9	0	2.0181e-05	5.2491e-08	2.0129e-05	25	0	2.821e-06	-1.8793e-09	3.4919e-06	1.6209e-06	5.547e-12	2.3869e-06	2.8172	16.834	1.2207e-06	2.4708e-06	3.7659e-06	1.2502e-06	1.2951e-06	2.5453e-06	2.456	0.32466	2.1313	25	4	1.1356	-0.00017291	1.1974	0.25078	0.097893	0.31491	0.21852	3.4393	0.91381	1.1373	1.3491	0.22347	0.21183	0.43529	16.147	-2.2721	18.419	8	704	6.648	-0.011863	10.883	2.009	6.9254
9	0	1.0533e-05	1.3562e-08	1.0519e-05	18	304	2.1969e-06	-2.3691e-09	3.1564e-06	1.1841e-06	2.3179e-12	1.6204e-06	1.3836	5.6129	9.3526e-07	1.8462e-06	2.9831e-06	9.1096e-07	1.1368e-06	2.0478e-06	1.9073	0.24987	1.6574	47	304	1.0657	-0.00023786	1.162	0.23085	0.08185	0.29146	0.026573	2.7651	0.85092	1.0847	1.2677	0.23376	0.18304	0.4168	13.614	-7.0809	20.695	177	810	7.2545	-0.0022703	8.1739	1.8175	5.8855
10	0	4.9158e-06	1.3245e-08	4.9026e-06	82	178	7.1835e-07	-1.4789e-09	1.219e-06	4.5084e-07	3.5016e-13	6.5875e-07	1.6555	6.561	2.6045e-07	4.7986e-07	1.0113e-06	2.1941e-07	5.3146e-07	7.5087e-07	1.3981	0.25584	1.1422	97	178	0.74296	-0.00042587	0.88711	0.16398	0.04233	0.22199	0.29084	2.4933	0.57854	0.72048	0.89699	0.14194	0.17651	0.31845	5.7342	-7.1751	12.909	87	524	-1.8842	-0.0095862	1.3607	1.5299	3.4415
10	0	5.472e-06	3.2381e-09	5.4688e-06	91	518	7.4453e-07	-1.3506e-09	1.2199e-06	5.1413e-07	5.2546e-13	7.7525e-07	2.2266	9.7066	2.3703e-07	4.6456e-07	1.0088e-06	2.2753e-07	5.4424e-07	7.7176e-07	1.5559	0.17906	1.3768	33	518	0.7348	-0.00038026	0.86864	0.18475	0.053508	0.24392	0.49967	3.3064	0.57183	0.71498	0.88236	0.14316	0.16738	0.31054	7.3192	-5.8702	13.189	1	328	-1.5383	-0.00076745	-1.2682	1.3916	3.4642
10	0	5.7312e-06	7.4103e-10	5.7305e-06	31	0	5.8617e-07	-7.1738e-10	8.4622e-07	4.0941e-07	3.7506e-13	6.306e-07	3.3505	20.726	2.0781e-07	3.6619e-07	7.7717e-07	1.5838e-07	4.1097e-07	5.6935e-07	1.5564	0.11502	1.4414	31	0	0.70304	-0.0002015	0.77609	0.16506	0.042579	0.21062	0.611	3.2154	0.54982	0.66954	0.83391	0.11972	0.16437	0.28409	5.4577	-9.717	15.175	0	47	-1.9801	0.0091932	-5.3126	1.7792	5.4087
11	0	1.5025e-05	4.6782e-09	1.502e-05	58	719	2.2685e-06	-2.6437e-09	3.2228e-06	1.2991e-06	3.2211e-12	1.8776e-06	2.0825	10.352	9.9624e-07	1.847e-06	3.1084e-06	8.5077e-07	1.2614e-06	2.1122e-06	2.1719	0.19979	1.9721	58	719	0.99605	-0.00031092	1.1083	0.21407	0.079249	0.28889	0.4061	4.2423	0.82525	0.9988	1.1585	0.17355	0.15965	0.3332	8.7437	-6.4295	15.173	711	362	0.77261	-0.003351	1.9823	2.3345	8.3492
11	0	1.14e-05	1.6895e-08	1.1383e-05	120	1	2.4687e-06	-2.1407e-09	3.4138e-06	1.6464e-06	3.8159e-12	2.0284e-06	0.87769	3.2218	7.7292e-07	1.918e-06	3.9556e-06	1.1451e-06	2.0376e-06	3.1827e-06	1.7518	0.25144	1.5004	120	657	0.99392	-0.00033182	1.1404	0.24478	0.090887	0.31314	0.023411	2.3543	0.77908	0.97995	1.2318	0.20087	0.25182	0.45269	6.1501	-12.173	18.323	879	757	-6.9402	-0.005616	-4.4608	2.8837	13.069
11	0	6.8656e-06	1.0597e-08	6.855e-06	124	0	1.6286e-06	-2.6101e-10	1.7224e-06	9.9101e-07	1.5473e-12	1.2451e-06	1.0799	4.0524	6.5593e-07	1.3512e-06	2.3298e-06	6.9529e-07	9.7862e-07	1.6739e-06	1.6243	0.23153	1.3928	371	0	0.91644	4.7127e-05	0.89949	0.19827	0.061691	0.24857	0.079953	3.0046	0.74124	0.91628	1.075	0.17504	0.15872	0.33376	7.5136	-8.6702	16.184	70	216	-2.5139	0.00030182	-2.6224	2.5586	10.84
12	0	3.848e-06	5.6454e-08	3.7916e-06	5	1714	5.9482e-07	-3.0289e-10	8.603e-07	2.6993e-07	1.389e-13	4.0301e-07	2.5443	15.951	3.0358e-07	5.3174e-07	7.7569e-07	2.2816e-07	2.4395e-07	4.7211e-07	1.3952	0.32028	1.0749	23	1714	0.71692	-9.5211e-05	0.80037	0.11989	0.021876	0.15556	0.19364	3.4997	0.60672	0.7302	0.82013	0.12348	0.089925	0.21341	13.908	4.8675	9.0403	453	23	10.144	0.00040204	9.7912	1.1316	2.0304
12	0	2.5011e-05	3.3283e-07	2.4678e-05	35	1824	5.2889e-06	-1.1853e-09	6.3794e-06	2.0644e-06	7.4409e-12	2.7996e-06	1.7033	9.2015	3.2841e-06	4.9367e-06	6.6803e-06	1.6527e-06	1.7435e-06	3.3962e-06	2.6061	0.61467	1.9914	35	1610	1.3907	-8.9587e-05	1.4731	0.20378	0.067871	0.26483	0.13365	3.623	1.2301	1.402	1.5556	0.1719	0.15364	0.32553	16.119	6.6893	9.4298	1365	17	11.735	0.0015925	10.27	0.97368	1.5312
12	0	2.3123e-05	1.9784e-07	2.2925e-05	35	1808	5.5522e-06	-1.4927e-09	6.9509e-06	1.9926e-06	6.7356e-12	2.7181e-06	1.4445	7.3544	3.5545e-06	5.2205e-06	6.8657e-06	1.666e-06	1.6452e-06	3.3111e-06	2.4727	0.45985	2.0129	35	0	1.4004	-0.00010385	1.4977	0.19741	0.065223	0.2615	-0.054527	3.4792	1.2387	1.423	1.5608	0.18426	0.1378	0.32205	19.506	7.0583	12.447	1825	1463	11.654	-0.00066019	12.273	1.3052	3.1398
13	0	1.93e-06	1.4601e-08	1.9154e-06	507	0	3.6619e-07	2.7988e-10	2.6431e-07	2.158e-07	8.1394e-14	2.9131e-07	1.7447	6.9518	1.5332e-07	2.9059e-07	4.7493e-07	1.3727e-07	1.8434e-07	3.2162e-07	1.0494	0.18607	0.86338	507	0	0.62556	0.00012687	0.57938	0.11587	0.020304	0.14497	0.42683	2.8079	0.5158	0.60878	0.71493	0.092978	0.10615	0.19913	13.206	3.1924	10.013	565	8	9.8891	0.0010127	9.5205	0.91295	1.4948
13	0	1.4137e-06	9.7793e-10	1.4127e-06	98	1	4.946e-07	-5.2094e-10	6.3682e-07	2.5353e-07	8.9752e-14	3.1067e-07	0.45104	2.4081	2.1571e-07	4.7955e-07	7.1468e-07	2.6384e-07	2.3513e-07	4.9897e-07	1.076	0.12125	0.95471	154	1	0.69867	-0.00030434	0.78175	0.12825	0.0261	0.16855	-0.5346	3.0943	0.59034	0.72029	0.82756	0.12995	0.10728	0.23722	13.908	-21.297	35.205	133	0	10.503	0.0047404	9.209	1.3319	5.6684
13	0	6.5804e-06	8.2269e-10	6.5796e-06	68	1	1.1044e-06	-1.1266e-09	1.5168e-06	6.3843e-07	7.8682e-13	9.1851e-07	2.1882	9.7365	4.85e-07	8.3553e-07	1.4379e-06	3.5053e-07	6.024e-07	9.5293e-07	1.5405	0.11686	1.4237	12	1	0.86833	-0.0002308	0.95281	0.1514	0.036363	0.19685	0.22168	3.285	0.73118	0.85124	0.99428	0.12006	0.14304	0.2631	13.079	-13.098	26.177	705	0	9.0749	0.0055192	7.0549	0.99838	2.262
14	0	1.6186e-05	1.5454e-08	1.6171e-05	146	649	2.5483e-06	-2.8701e-09	3.7007e-06	2.0755e-06	7.8599e-12	2.8816e-06	1.8522	6.6932	5.5881e-07	1.324e-06	3.4978e-06	7.6514e-07	2.1738e-06	2.939e-06	2.0147	0.25482	1.7599	116	649	0.9675	-0.00028107	1.0804	0.27292	0.11149	0.34021	0.51465	2.7369	0.7149	0.91101	1.2004	0.19611	0.28935	0.48546	26.529	9.4285	17.101	0	567	15.827	-0.0019397	16.606	2.857	11.923
14	0	2.1525e-05	1.4077e-08	2.1511e-05	116	716	2.0885e-06	-1.239e-09	2.6151e-06	1.8389e-06	6.8044e-12	2.6262e-06	2.4378	11.477	4.1257e-07	1.0286e-06	2.6446e-06	6.1603e-07	1.616e-06	2.2321e-06	2.3285	0.25808	2.0705	116	630	0.91141	-0.00023516	1.0114	0.27351	0.11221	0.33992	0.5649	2.9043	0.64236	0.85922	1.1424	0.21686	0.28322	0.50008	24.374	3.8046	20.569	2	837	8.6918	-0.0027871	9.8763	1.5683	5.0356
14	0	1.1662e-05	8.6337e-09	1.1653e-05	94	338	2.0287e-06	-1.3418e-09	2.4708e-06	1.7586e-06	5.5877e-12	2.3776e-06	1.8089	5.7616	4.4592e-07	1.0264e-06	2.7127e-06	5.8043e-07	1.6863e-06	2.2667e-06	1.8043	0.23616	1.5681	94	338	0.91554	-0.00025056	0.9981	0.25357	0.094872	0.31169	0.45013	2.6313	0.68764	0.85747	1.1289	0.16983	0.27147	0.4413	21.414	-0.97469	22.388	2	633	9.1311	-0.018358	15.18	1.8011	6.2502
15	0	0.00011588	6.0324e-09	0.00011587	10	699	6.7462e-06	-1.5736e-08	1.522e-05	5.0254e-06	9.4966e-11	1.0906e-05	5.7029	46.383	1.8067e-06	3.6206e-06	7.5628e-06	1.8139e-06	3.9422e-06	5.7561e-06	4.0934	0.21178	3.8816	16	699	1.3563	-0.00084077	1.8091	0.33521	0.20048	0.51859	1.3675	6.7708	1.0028	1.2819	1.6143	0.27911	0.33238	0.61149	19.718	-19.042	38.76	79	0	10.33	-0.001826	11.314	3.4689	16.081
15	0	3.8321e-05	5.7598e-08	3.8263e-05	50	619	7.3385e-06	-7.3164e-09	1.0046e-05	4.6861e-06	3.682e-11	6.2665e-06	1.471	5.8197	2.569e-06	5.9701e-06	1.0467e-05	3.401e-06	4.497e-06	7.898e-06	2.9227	0.38258	2.5401	50	619	1.5078	-0.00042737	1.6659	0.41441	0.25716	0.51528	0.077458	2.5183	1.1346	1.5187	1.8783	0.38412	0.35958	0.74371	21.581	4.7133	16.867	37	735	11.404	-0.015913	17.292	2.2263	6.665
15	0	0.00010057	3.9639e-10	0.00010057	90	0	1.8667e-05	-2.2773e-08	2.6752e-05	1.5455e-05	3.7511e-10	1.9924e-05	1.3327	4.2242	2.7833e-06	1.1696e-05	2.8735e-05	8.9123e-06	1.7039e-05	2.5952e-05	3.9815	0.077075	3.9044	90	0	1.92	-0.0007945	2.2021	0.70601	0.67921	0.84012	0.36019	2.1261	1.2484	1.7529	2.5795	0.50445	0.82666	1.3311	25.123	-5.6138	30.737	52	0	15.601	-0.012913	20.185	1.4341	4.5388
16	0	5.7757e-06	3.9601e-09	5.7717e-06	8	612	1.5111e-06	-2.1997e-09	2.248e-06	8.6523e-07	1.0758e-12	1.1213e-06	0.90113	3.3717	5.3547e-07	1.2801e-06	2.2138e-06	7.4465e-07	9.3373e-07	1.6784e-06	1.6385	0.18777	1.4507	8	612	0.88986	-0.00030644	0.99252	0.20443	0.060682	0.25339	0.1704	2.6023	0.69889	0.89381	1.0709	0.19492	0.17705	0.37197	7.4981	-3.5386	11.037	658	2	-0.42999	-0.0013143	0.010296	1.0069	2.1431
16	0	5.7878e-06	1.3296e-09	5.7865e-06	34	399	7.7476e-07	-1.9639e-09	1.3855e-06	5.3689e-07	5.3876e-13	8.1456e-07	2.0182	8.0542	2.4078e-07	4.8025e-07	1.0472e-06	2.3947e-07	5.6698e-07	8.0646e-07	1.6768	0.12844	1.5484	34	399	0.77814	-0.00060996	0.96784	0.20349	0.062536	0.27307	0.38439	2.8657	0.59181	0.75804	0.95662	0.16624	0.19858	0.36482	14.124	-5.0197	19.144	597	20	8.3515	0.01083	4.9834	1.5598	4.5859
16	0	8.2142e-06	3.4759e-09	8.2107e-06	6	675	7.7206e-07	-1.0154e-09	1.1315e-06	3.8417e-07	3.6395e-13	6.3808e-07	4.2739	38.033	3.5668e-07	6.7372e-07	1.005e-06	3.1704e-07	3.3126e-07	6.483e-07	1.6839	0.17337	1.5106	6	675	0.7675	-0.00022918	0.84863	0.15028	0.03648	0.19667	0.37382	3.7615	0.63086	0.762	0.88293	0.13114	0.12093	0.25207	10.098	-1.5768	11.675	708	673	2.4549	-0.0055593	4.4229	0.94172	1.6438
17	0	8.4364e-06	3.8452e-08	8.398e-06	524	465	2.267e-06	3.3197e-10	2.1753e-06	1.2109e-06	2.2464e-12	1.4997e-06	0.83498	3.7777	1.1044e-06	1.9932e-06	3.2136e-06	8.8883e-07	1.2204e-06	2.1092e-06	1.7215	0.3411	1.3804	518	465	1.0361	6.6846e-05	1.0177	0.22245	0.073886	0.27203	-0.13339	2.5799	0.86211	1.0367	1.2376	0.17461	0.20091	0.37551	25.549	6.5832	18.965	552	21	11.585	0.0027382	10.829	1.4348	3.7541
17	0	9.4893e-06	6.1961e-09	9.4831e-06	405	516	2.4494e-06	-2.9022e-10	2.5261e-06	1.4421e-06	3.3534e-12	1.8318e-06	1.0673	4.1425	1.0095e-06	2.0699e-06	3.4124e-06	1.0604e-06	1.3425e-06	2.4029e-06	1.8715	0.19819	1.6733	395	516	1.0381	-4.5311e-05	1.0501	0.24694	0.096917	0.31139	-0.06238	2.9325	0.83386	1.0424	1.2426	0.20856	0.20017	0.40873	20.386	-0.6779	21.063	518	529	11.84	0.0055482	10.372	1.5422	3.9534
17	0	1.3396e-05	5.5848e-08	1.334e-05	15	476	3.8077e-06	-4.0986e-09	4.7852e-06	2.1249e-06	6.9654e-12	2.6991e-06	0.80537	3.3252	1.5089e-06	3.5286e-06	5.3343e-06	2.0197e-06	1.8058e-06	3.8254e-06	1.9953	0.39768	1.5976	67	476	1.207	-0.00036114	1.2931	0.26055	0.1033	0.32525	-0.03016	2.5386	0.99596	1.212	1.4291	0.21603	0.21712	0.43315	24.543	5.0192	19.524	472	309	8.8919	-0.00011825	8.9201	1.7423	6.8573
18	0	1.8027e-06	4.3128e-10	1.8023e-06	61	0	4.0187e-07	-2.0827e-10	4.73e-07	2.4192e-07	9.0694e-14	3.0395e-07	1.3006	4.9043	1.6962e-07	3.0703e-07	5.6612e-07	1.3741e-07	2.5909e-07	3.965e-07	1.037	0.054503	0.98245	95	0	0.62121	-6.0035e-05	0.64171	0.12097	0.021953	0.14864	0.074927	2.7999	0.51303	0.60807	0.73177	0.095035	0.12371	0.21875	12.159	-0.78525	12.945	680	24	4.3848	0.0036069	3.153	1.2724	2.6853
18	0	1.6926e-06	8.4368e-09	1.6842e-06	339	206	4.1199e-07	5.2778e-12	4.0993e-07	2.5268e-07	1.0537e-13	3.2461e-07	1.3703	4.8816	1.582e-07	3.2657e-07	5.7173e-07	1.6837e-07	2.4516e-07	4.1353e-07	1.1282	0.22822	0.89997	339	206	0.63646	3.1423e-05	0.62419	0.1426	0.029395	0.1716	0.18773	2.4454	0.50836	0.62948	0.76796	0.12112	0.13848	0.2596	12.788	-0.37062	13.158	781	2	5.3416	0.0038048	3.8558	0.93928	1.6525
18	0	3.0038e-06	1.937e-08	2.9844e-06	81	70	6.9013e-07	-7.6348e-10	9.8674e-07	4.007e-07	2.3665e-13	5.158e-07	1.1229	3.9671	2.8073e-07	5.3564e-07	9.9448e-07	2.5491e-07	4.5884e-07	7.1375e-07	1.3488	0.25236	1.0965	81	70	0.74388	-0.00022787	0.83241	0.15211	0.033036	0.18882	0.15511	2.4472	0.59717	0.73931	0.88149	0.14214	0.14218	0.28432	10.637	-3.4663	14.103	777	2	5.4816	0.0085422	2.1629	1.4231	3.0756
19	0	5.8301e-06	4.9474e-08	5.7806e-06	35	167	9.7639e-07	-5.2136e-10	1.1529e-06	7.2447e-07	1.0604e-12	1.0348e-06	2.0782	7.0674	3.5622e-07	5.8379e-07	1.0531e-06	2.2757e-07	4.6926e-07	6.9684e-07	1.5543	0.32514	1.2292	35	167	0.82125	-0.00011652	0.86069	0.1714	0.047752	0.21971	0.71504	3.3799	0.67319	0.78384	0.94333	0.11065	0.15949	0.27014	16.684	2.4014	14.283	93	541	9.3347	-0.010666	12.945	2.0419	6.5594
19	0	4.7866e-06	2.1441e-08	4.7651e-06	37	220	1.0294e-06	-3.7915e-10	1.1686e-06	8.3686e-07	1.2022e-12	1.0994e-06	1.5997	4.5176	3.1996e-07	5.3519e-07	1.2131e-06	2.1523e-07	6.7791e-07	8.9315e-07	1.4558	0.28105	1.1748	37	635	0.80844	-0.00015848	0.86661	0.17827	0.050563	0.22736	0.53959	3.0472	0.65546	0.76718	0.9369	0.11172	0.16972	0.28144	15.087	-0.67065	15.758	334	574	6.9027	-0.01238	11.446	2.2567	8.5168
19	0	6.9267e-06	1.5982e-08	6.9108e-06	259	476	1.0398e-06	-9.7035e-10	1.4129e-06	7.7498e-07	1.2964e-12	1.1588e-06	2.4884	10.014	3.6456e-07	6.0529e-07	1.1932e-06	2.4072e-07	5.8796e-07	8.2868e-07	1.6256	0.20918	1.4164	259	476	0.83117	-0.00027255	0.93597	0.17551	0.050507	0.23276	0.62949	3.6826	0.67416	0.80233	0.96418	0.12817	0.16185	0.29001	15.663	-2.0464	17.709	83	731	7.6953	-0.014691	13.344	2.1397	7.0613
20	0	1.1021e-05	6.8525e-08	1.0953e-05	34	661	2.4188e-06	-2.2275e-09	3.3165e-06	1.4412e-06	3.2356e-12	1.8721e-06	1.1585	4.031	9.2726e-07	1.8986e-06	3.2702e-06	9.7129e-07	1.3717e-06	2.343e-06	1.8866	0.38905	1.4975	34	661	1.0547	-0.00031804	1.1828	0.20471	0.062201	0.26017	0.17893	2.4192	0.84959	1.0451	1.2336	0.19547	0.18854	0.38401	14.988	-4.8675	19.856	775	13	9.4375	0.0075024	6.4141	2.1502	7.8077
20	0	9.948e-06	2.7218e-08	9.9208e-06	378	336	1.5277e-06	2.3568e-09	6.4863e-07	1.0784e-06	2.389e-12	1.627e-06	2.0142	7.5991	4.8879e-07	9.5477e-07	2.1045e-06	4.6599e-07	1.1497e-06	1.6157e-06	1.7059	0.19469	1.5112	378	0	0.85738	0.0004581	0.68651	0.19157	0.058662	0.26157	0.50502	2.8476	0.65633	0.80873	1.0383	0.1524	0.22954	0.38194	13.277	-11.128	24.405	737	0	3.9739	0.014347	-1.3776	1.3624	2.982
20	0	1.138e-05	9.3776e-10	1.1379e-05	35	0	2.7918e-06	-1.8938e-09	3.5351e-06	1.8077e-06	4.8672e-12	2.2476e-06	1.0779	3.4494	1.0889e-06	2.0711e-06	4.0928e-06	9.8224e-07	2.0217e-06	3.0039e-06	1.843	0.10747	1.7355	35	0	1.0926	-0.00020967	1.1749	0.23553	0.082407	0.29098	0.021683	2.6148	0.89221	1.0737	1.3064	0.18149	0.23274	0.41423	15.95	-7.7835	23.733	724	0	9.7568	0.011902	5.085	1.6867	5.4015
21	0	3.2527e-06	4.3328e-09	3.2484e-06	45	1115	6.0723e-07	-4.2389e-10	8.7936e-07	3.2683e-07	1.7723e-13	4.4939e-07	1.3435	5.7034	2.662e-07	5.1484e-07	8.449e-07	2.4865e-07	3.3006e-07	5.787e-07	1.2658	0.13568	1.1301	363	1283	0.72894	-0.00014383	0.82127	0.15435	0.035326	0.19538	-0.1649	2.6504	0.5962	0.74329	0.86739	0.14709	0.1241	0.27119	8.3496	-6.3089	14.659	1271	1282	2.3637	0.0043117	-0.40447	0.96502	1.6333
21	0	4.5638e-06	1.0771e-08	4.553e-06	23	0	9.3142e-07	-1.1516e-09	1.6195e-06	4.6519e-07	3.8764e-13	7.3873e-07	1.6332	6.5727	4.084e-07	7.5997e-07	1.231e-06	3.5157e-07	4.7107e-07	8.2263e-07	1.4743	0.23052	1.2438	27	0	0.83653	-0.00029773	1.0144	0.15009	0.034179	0.21153	0.058992	2.8915	0.69531	0.84171	0.97166	0.14641	0.12994	0.27635	5.0499	-7.664	12.714	1070	0	0.20583	0.0057107	-3.2063	0.8208	1.1198
21	0	6.2202e-07	3.6511e-09	6.1837e-07	491	1290	1.7589e-07	2.0168e-13	1.7576e-07	8.842e-08	1.1877e-14	1.0898e-07	0.81215	3.2797	9.1599e-08	1.5434e-07	2.4635e-07	6.2745e-08	9.2009e-08	1.5475e-07	0.82358	0.14732	0.67626	491	1290	0.52047	9.9389e-06	0.51387	0.092503	0.013162	0.11479	-0.2067	2.761	0.44563	0.52247	0.6039	0.076839	0.081436	0.15828	6.6186	-1.4791	8.0977	1107	631	1.7585	0.0012093	0.95554	1.1831	2.2228
22	0	2.3101e-05	6.4809e-08	2.3037e-05	1209	1929	4.0301e-06	6.4378e-10	3.4085e-06	2.4504e-06	1.0298e-11	3.229e-06	1.4971	6.2228	1.6659e-06	3.1955e-06	5.6597e-06	1.5296e-06	2.4642e-06	3.9938e-06	2.5566	0.32699	2.2296	1209	1929	1.2403	5.8499e-05	1.1839	0.29077	0.13309	0.36628	0.31189	3.0478	0.98382	1.2194	1.4742	0.23562	0.25474	0.49036	18.731	-7.9898	26.721	1928	5	0.62898	-0.0016177	2.1908	1.5684	5.4298
22	0	3.6234e-05	3.4581e-08	3.62e-05	1424	399	4.1395e-06	1.5117e-09	2.553e-06	2.6411e-06	1.3187e-11	3.7452e-06	2.082	10.824	1.4943e-06	3.0364e-06	5.7697e-06	1.542e-06	2.7334e-06	4.2754e-06	2.858	0.35139	2.5066	1424	399	1.2373	0.00016226	1.067	0.30268	0.14401	0.39202	0.42744	2.995	0.95771	1.1928	1.4964	0.23509	0.30358	0.53866	9.826	-5.0816	14.908	486	1752	1.8009	-0.0038226	5.8127	1.6272	4.2726
22	0	2.6497e-05	9.7716e-09	2.6487e-05	1579	318	4.1304e-06	2.1161e-09	2.0481e-06	2.6771e-06	1.3892e-11	3.9165e-06	1.9326	7.3981	1.5165e-06	2.8879e-06	5.1412e-06	1.3714e-06	2.2533e-06	3.6247e-06	2.5305	0.24394	2.2866	1689	318	1.227	0.00020264	1.0276	0.28205	0.12879	0.3769	0.52907	3.2467	0.96586	1.1816	1.4647	0.21572	0.2831	0.49882	12.811	-11.909	24.72	1967	0	-0.6723	-0.005002	4.2497	2.8076	12.016
23	0	3.0485e-06	2.4235e-09	3.0461e-06	30	753	4.4471e-07	-1.6675e-10	5.3201e-07	2.0647e-07	8.4895e-14	2.957e-07	2.7634	19.392	2.4685e-07	3.8176e-07	5.7039e-07	1.349e-07	1.8864e-07	3.2354e-07	1.2094	0.16076	1.0486	30	753	0.67392	-6.0991e-05	0.70585	0.11369	0.020716	0.14511	0.13797	3.4205	0.58045	0.66992	0.76628	0.089463	0.096361	0.18582	12.327	3.888	8.4388	26	468	7.781	-0.0022411	8.9543	1.2204	2.1721
23	0	1.8921e-05	1.2312e-07	1.8798e-05	47	279	3.7485e-06	-4.7375e-09	6.1102e-06	1.7898e-06	6.0233e-12	2.8082e-06	1.5382	5.6851	1.7384e-06	2.8865e-06	5.1048e-06	1.148e-06	2.2183e-06	3.3664e-06	2.3844	0.40831	1.9761	47	388	1.2774	-0.00048735	1.5203	0.24003	0.090521	0.33201	0.40852	2.7462	1.0294	1.2439	1.5003	0.21451	0.2564	0.47091	17.06	4.4074	12.652	161	997	11.141	-0.0034691	12.871	1.4915	3.5216
23	0	1.7425e-05	2.4047e-08	1.7401e-05	135	0	3.7987e-06	-4.4295e-09	5.9448e-06	1.9506e-06	6.6102e-12	2.8546e-06	1.3959	5.4685	1.6479e-06	3.0603e-06	5.1649e-06	1.4125e-06	2.1045e-06	3.517e-06	2.3232	0.27689	2.0463	135	0	1.2858	-0.00047886	1.5178	0.27211	0.1093	0.35677	0.090411	2.5418	1.0139	1.2801	1.5392	0.26621	0.2591	0.5253	16.397	2.708	13.689	2	243	9.6819	-0.0012111	10.269	1.9014	5.6571
24	0	8.0251e-06	4.7371e-09	8.0204e-06	35	0	8.5927e-07	-1.6805e-09	1.2466e-06	5.028e-07	5.6431e-13	7.8392e-07	3.3753	22.881	3.8843e-07	7.0393e-07	1.044e-06	3.155e-07	3.4003e-07	6.5553e-07	1.8478	0.19999	1.6479	35	0	0.77321	-0.00042818	0.87191	0.18391	0.051702	0.23444	0.41739	3.6603	0.60963	0.75735	0.92281	0.14771	0.16546	0.31317	27.932	8.6236	19.308	382	0	21.447	0.016641	17.611	1.4739	4.3376
24	0	6.3169e-06	5.4975e-09	6.3114e-06	12	332	6.2287e-07	-1.1105e-09	8.6773e-07	3.6865e-07	3.1454e-13	5.7846e-07	3.9591	30.888	2.5019e-07	4.9916e-07	8.1522e-07	2.4897e-07	3.1605e-07	5.6502e-07	1.4227	0.20008	1.2226	12	332	0.71452	-0.00022371	0.76384	0.1591	0.038702	0.19879	0.064991	2.9248	0.5714	0.7136	0.85247	0.14219	0.13887	0.28106	24.093	5.2136	18.879	39	439	20.264	-0.0013382	20.559	1.1125	3.1146
24	0	3.8192e-06	1.3483e-09	3.8178e-06	30	586	5.4717e-07	-1.2128e-09	9.0797e-07	3.2651e-07	2.0403e-13	4.9756e-07	2.3325	11.135	2.2504e-07	4.1733e-07	7.3012e-07	1.9229e-07	3.1278e-07	5.0507e-07	1.4809	0.1318	1.3491	30	586	0.69634	-0.00040443	0.81666	0.14856	0.033404	0.19556	0.39248	3.4187	0.55974	0.68618	0.82247	0.12644	0.13629	0.26273	25.511	16.288	9.2227	430	0	21.832	0.0039092	20.669	1.1615	2.3014
25	0	1.3383e-05	1.6321e-08	1.3366e-05	322	114	1.7593e-06	7.6355e-10	1.5107e-06	1.4288e-06	3.7694e-12	1.9468e-06	2.0205	8.0599	4.3767e-07	1.018e-06	2.4876e-06	5.8033e-07	1.4696e-06	2.0499e-06	1.9801	0.26084	1.7193	322	463	0.86977	0.00015126	0.82054	0.23503	0.086799	0.29599	0.545	3.0504	0.63848	0.84813	1.0449	0.20964	0.19678	0.40643	8.3161	-3.0435	11.36	635	0	2.9864	0.0062604	0.9487	1.3302	2.8953
25	0	1.5128e-05	9.4018e-09	1.5119e-05	527	1	2.3644e-06	-7.7682e-10	2.6471e-06	1.684e-06	4.6e-12	2.151e-06	1.4649	6.0804	6.3513e-07	1.7986e-06	3.4549e-06	1.1635e-06	1.6563e-06	2.8197e-06	2.1153	0.23645	1.8788	527	1	0.97482	-0.0002218	1.0556	0.26441	0.10644	0.32958	0.34198	2.8089	0.7308	0.94613	1.1999	0.21533	0.25376	0.4691	8.3511	-1.3632	9.7143	369	705	3.9146	0.002181	3.1207	1.2815	2.6685
25	0	1.028e-05	2.3955e-11	1.028e-05	26	5	2.7284e-06	-9.4891e-10	3.0951e-06	1.8948e-06	5.0286e-12	2.2525e-06	0.85621	2.9756	8.5109e-07	1.9629e-06	4.283e-06	1.1118e-06	2.3201e-06	3.4319e-06	1.7605	0.036839	1.7237	26	5	1.0199	-3.6616e-05	1.034	0.24122	0.093318	0.30559	-0.52654	3.7247	0.82912	1.0239	1.2407	0.19474	0.21687	0.41161	8.8369	-26.574	35.411	750	10	4.503	0.0082297	1.3222	1.8537	14.973
26	0	2.8579e-06	4.1526e-09	2.8538e-06	258	22	6.6757e-07	9.3328e-10	4.3332e-07	3.56e-07	2.0597e-13	4.7364e-07	1.2137	4.814	2.9736e-07	5.562e-07	9.5383e-07	2.5884e-07	3.9763e-07	6.5647e-07	1.3014	0.18094	1.1205	349	22	0.74131	0.00037581	0.64698	0.16226	0.038843	0.2045	0.15931	2.5467	0.5848	0.73577	0.88032	0.15097	0.14455	0.29552	12.443	0.99601	11.447	22	342	7.758	-0.0053778	9.1078	1.3815	3.3908
26	0	1.3168e-05	1.8672e-09	1.3166e-05	21	0	2.6156e-06	-1.4366e-09	2.9417e-06	1.5205e-06	3.631e-12	1.9148e-06	1.2154	5.4386	1.0275e-06	2.212e-06	3.7558e-06	1.1845e-06	1.5438e-06	2.7283e-06	2.1511	0.14494	2.0062	21	0	1.1021	-0.00023942	1.1564	0.25492	0.093779	0.30784	0.044865	2.6581	0.85542	1.0977	1.3354	0.24228	0.23769	0.47997	11.943	-2.6218	14.565	9	454	6.3733	-0.0064029	7.8267	1.1796	2.4865
26	0	2.2588e-05	2.1615e-07	2.2371e-05	538	408	4.1136e-06	3.6365e-09	3.1136e-06	1.9512e-06	6.778e-12	2.6669e-06	1.7214	9.4484	2.2314e-06	3.601e-06	5.4748e-06	1.3696e-06	1.8737e-06	3.2434e-06	2.5006	0.60928	1.8913	538	526	1.2707	0.00024964	1.2021	0.226	0.07876	0.28344	0.29082	3.2364	1.0592	1.274	1.4628	0.21482	0.18884	0.40366	14.422	-1.2392	15.661	15	550	7.714	-0.0060492	9.3776	1.5081	3.4608
27	0	2.643e-06	6.6102e-09	2.6364e-06	25	46	3.8321e-07	-4.0236e-10	4.6187e-07	2.1548e-07	1.0175e-13	3.2221e-07	3.0169	17.648	1.8657e-07	3.2326e-07	4.987e-07	1.3669e-07	1.7544e-07	3.1213e-07	1.2062	0.20977	0.99645	25	13	0.61382	-0.00011567	0.63643	0.12864	0.026205	0.16241	0.12303	3.2108	0.50914	0.6129	0.72458	0.10375	0.11169	0.21544	2.7277	-11.068	13.796	5	24	-5.7558	-0.0061464	-4.5541	1.8494	5.1827
27	0	1.5927e-05	2.1061e-09	1.5925e-05	18	451	7.7904e-07	-3.3339e-09	1.6209e-06	6.9561e-07	2.3382e-12	1.6048e-06	6.5156	53.315	2.0333e-07	4.0563e-07	7.6629e-07	2.023e-07	3.6066e-07	5.6296e-07	1.9251	0.15293	1.7722	25	451	0.67949	-0.00053994	0.81582	0.17747	0.057522	0.25247	1.5642	7.6917	0.52158	0.64379	0.79468	0.12221	0.15089	0.2731	7.8954	-18.074	25.969	450	16	-5.0672	0.014412	-8.7062	2.3363	9.4295
27	0	9.3723e-06	2.6634e-10	9.372e-06	267	563	9.406e-07	-1.3746e-09	1.3276e-06	6.4263e-07	9.56e-13	1.003e-06	2.7971	15.693	2.955e-07	6.1697e-07	1.2851e-06	3.2147e-07	6.6811e-07	9.8959e-07	1.6892	0.073371	1.6158	267	563	0.76506	-0.00049928	0.9056	0.17946	0.054001	0.24619	0.087471	3.2569	0.61074	0.75484	0.92535	0.1441	0.17052	0.31462	9.5471	-11.882	21.429	558	270	-5.2988	0.013627	-9.1347	2.6179	12.602
28	0	2.5442e-05	5.7588e-09	2.5436e-05	35	0	4.3714e-06	-3.4264e-09	6.8984e-06	2.103e-06	9.1652e-12	3.361e-06	2.3079	10.628	2.2819e-06	3.481e-06	5.2607e-06	1.1991e-06	1.7798e-06	2.9789e-06	2.4189	0.18681	2.2321	11	0	1.2932	-0.00023566	1.467	0.22514	0.082256	0.30387	0.40561	3.5196	1.0847	1.2739	1.4792	0.18924	0.20529	0.39453	26.418	-2.4064	28.824	1472	0	16.868	0.005691	12.671	2.0358	6.6264
28	0	4.883e-05	4.0847e-08	4.8789e-05	17	0	4.9383e-06	-5.3257e-09	8.8872e-06	2.7499e-06	1.5612e-11	4.5626e-06	2.9106	17.798	1.9678e-06	3.8361e-06	6.3295e-06	1.8683e-06	2.4934e-06	4.3617e-06	3.1201	0.35845	2.7617	17	0	1.2706	-0.00036578	1.5418	0.25405	0.10045	0.35356	0.63454	4.0099	1.0141	1.2474	1.5015	0.2333	0.25413	0.48743	19.494	-5.3242	24.818	1345	1483	14.977	0.0016587	13.747	1.2935	3.8434
28	0	3.7151e-05	1.3178e-07	3.702e-05	57	1371	6.0819e-06	-7.1824e-09	1.1709e-05	3.0892e-06	1.8265e-11	5.3698e-06	1.9606	7.5279	2.6687e-06	4.3263e-06	7.5637e-06	1.6576e-06	3.2374e-06	4.895e-06	2.7593	0.52128	2.238	385	1239	1.3782	-0.00047158	1.7476	0.25897	0.10462	0.38754	0.55891	3.2073	1.1006	1.3368	1.6279	0.23624	0.29111	0.52735	21.807	-2.5391	24.346	879	1567	14.594	0.0038165	11.604	1.8331	6.3479
29	0	4.4482e-06	1.9132e-08	4.429e-06	99	518	6.3435e-07	-6.3771e-10	8.5054e-07	4.4611e-07	3.5053e-13	6.0511e-07	1.8564	7.636	2.1104e-07	4.2834e-07	8.5588e-07	2.173e-07	4.2754e-07	6.4484e-07	1.5039	0.24486	1.2591	99	293	0.692	-0.00011636	0.73145	0.1631	0.041708	0.2055	0.51424	3.3123	0.54671	0.67213	0.8185	0.12542	0.14637	0.27179	21.367	5.2493	16.118	7	454	12.066	-0.00333	13.195	1.8404	5.2685
29	0	4.7661e-06	3.7775e-08	4.7283e-06	212	309	9.8965e-07	-1.1323e-09	1.2823e-06	5.7767e-07	5.5023e-13	7.6086e-07	1.3722	5.1531	4.3818e-07	7.5004e-07	1.4033e-06	3.1186e-07	6.5329e-07	9.6514e-07	1.5227	0.29784	1.2248	212	309	0.80631	-0.00030512	0.88518	0.15739	0.038817	0.20223	0.2914	2.9954	0.65536	0.79399	0.94492	0.13863	0.15093	0.28956	24.276	2.5831	21.693	5	239	10.187	-0.001428	10.556	2.2241	9.1845
29	0	9.0919e-06	7.1287e-09	9.0848e-06	124	441	2.0893e-06	-1.4571e-09	2.4834e-06	1.2143e-06	2.3701e-12	1.5563e-06	1.0348	4.2706	8.8423e-07	1.8494e-06	2.9722e-06	9.6513e-07	1.1229e-06	2.088e-06	1.6151	0.20072	1.4144	135	441	0.95408	-0.00029947	1.0351	0.21101	0.068561	0.266	-0.073291	2.7231	0.76144	0.96231	1.1286	0.20087	0.16628	0.36715	18.725	6.9237	11.801	393	35	12.92	0.0052342	11.504	1.5161	3.8787
30	0	1.1037e-05	1.0888e-08	1.1026e-05	75	6	2.8471e-06	-1.2395e-09	3.1341e-06	1.877e-06	5.4087e-12	2.3316e-06	1.0183	3.3146	1.0295e-06	2.0492e-06	4.1849e-06	1.0197e-06	2.1357e-06	3.1554e-06	1.9774	0.22491	1.7525	75	2	1.0928	0.00012566	1.0637	0.26038	0.10564	0.32546	-0.16486	2.9109	0.88404	1.1152	1.315	0.23112	0.19985	0.43097	5.3844	-20.878	26.263	1	68	-14.929	-0.0054248	-13.673	2.5729	16.435
30	0	1.042e-05	1.1976e-08	1.0408e-05	232	0	2.56e-06	-3.4335e-09	3.4544e-06	1.6816e-06	4.411e-12	2.163e-06	0.99873	3.3903	8.0869e-07	2.0283e-06	3.7842e-06	1.2196e-06	1.7559e-06	2.9755e-06	1.7763	0.25858	1.5177	153	0	1.0175	-0.00054505	1.1595	0.2306	0.085809	0.30423	-0.073256	2.798	0.83451	1.0211	1.2066	0.18656	0.18551	0.37207	2.2446	-21.126	23.371	521	448	-15.204	-0.011183	-12.291	2.2626	11.436
30	0	1.2209e-05	2.7237e-08	1.2181e-05	432	0	3.6242e-06	5.6625e-09	1.9425e-06	1.9367e-06	5.9816e-12	2.632e-06	0.75969	2.7917	1.4404e-06	3.0083e-06	5.3665e-06	1.5679e-06	2.3582e-06	3.9261e-06	2.0528	0.28571	1.7671	432	0	1.2085	0.00075032	0.98562	0.24834	0.095774	0.33524	-0.053317	2.6558	0.96913	1.2198	1.4387	0.25067	0.2189	0.46957	-3.8445	-23.759	19.915	593	335	-17.43	0.00067737	-17.631	2.2791	9.8774
31	0	1.8686e-05	9.1455e-10	1.8685e-05	102	3	5.0833e-06	-2.6654e-09	6.2894e-06	2.7994e-06	1.2519e-11	3.6063e-06	1.0642	3.8338	2.3288e-06	4.2624e-06	7.0764e-06	1.9336e-06	2.814e-06	4.7476e-06	2.1831	0.11798	2.0651	364	3	1.3192	-0.0001276	1.377	0.25439	0.10547	0.32647	-0.16802	3.3205	1.1145	1.3072	1.5361	0.19266	0.22884	0.4215	22.773	-15.742	38.515	79	0	13.173	-0.0016567	13.923	2.2415	12.004
31	0	5.6258e-06	3.3105e-09	5.6225e-06	421	263	1.0656e-06	1.3446e-09	5.5864e-07	7.1771e-07	9.2875e-13	1.0073e-06	1.6703	6.0097	3.346e-07	7.2771e-07	1.4438e-06	3.9311e-07	7.1613e-07	1.1092e-06	1.5029	0.17937	1.3235	666	263	0.78311	0.00018229	0.71439	0.18447	0.053178	0.234	0.31418	2.933	0.60924	0.76998	0.93402	0.16073	0.16404	0.32478	21.394	5.8928	15.501	168	4	16.67	-0.00075834	16.956	1.5327	4.6711
31	0	1.848e-05	1.9728e-09	1.8478e-05	178	0	3.8702e-06	-9.3288e-10	4.2718e-06	2.3578e-06	9.6124e-12	3.1091e-06	1.4363	5.1408	1.6666e-06	2.9841e-06	5.0631e-06	1.3175e-06	2.0791e-06	3.3966e-06	2.2042	0.15391	2.0503	178	0	1.1976	-5.5579e-05	1.2215	0.25153	0.099103	0.31511	-0.010303	2.9451	0.98115	1.2056	1.409	0.22446	0.2034	0.42786	21.836	-5.0535	26.89	83	0	14.843	-0.0024	15.876	1.7567	6.3368
32	0	4.5344e-06	6.6707e-10	4.5338e-06	536	97	7.4431e-07	1.5662e-09	1.3035e-07	5.7048e-07	6.7854e-13	8.9695e-07	1.7139	5.7491	1.0873e-07	3.5206e-07	1.0977e-06	2.4332e-07	7.456e-07	9.8892e-07	1.5675	0.10757	1.4599	536	97	0.70931	0.00070547	0.43277	0.21458	0.075105	0.31727	0.51105	2.6036	0.47167	0.66118	0.92699	0.18951	0.26581	0.45532	12.661	-4.9038	17.565	731	0	6.4464	0.0059482	4.1147	1.901	5.9536
32	0	4.0024e-06	6.6472e-09	3.9957e-06	493	91	9.187e-07	5.6524e-10	6.9713e-07	6.0526e-07	6.0703e-13	7.8958e-07	1.3104	4.4756	3.2405e-07	6.6792e-07	1.3499e-06	3.4386e-07	6.8201e-07	1.0259e-06	1.5069	0.19196	1.315	493	91	0.8391	0.00019978	0.76078	0.21725	0.071776	0.27171	0.11822	2.5612	0.6452	0.82868	1.0274	0.18348	0.19871	0.3822	15.041	-4.6112	19.652	752	14	8.9103	-0.0019623	9.6795	1.9925	7.6659
32	0	3.1911e-06	1.2447e-09	3.1899e-06	609	913	6.3628e-07	-9.1403e-10	1.0581e-06	4.5521e-07	3.7379e-13	6.582e-07	1.3656	4.3064	1.3753e-07	3.7931e-07	9.1611e-07	2.4178e-07	5.368e-07	7.7857e-07	1.4094	0.12892	1.2804	609	913	0.69683	-0.00041602	0.88882	0.20243	0.065163	0.27835	0.21569	2.3873	0.49368	0.67714	0.89685	0.18346	0.21971	0.40317	19.992	-6.5441	26.536	598	781	12.518	0.0039847	10.679	2.2242	12.584
33	0	3.1785e-06	1.5716e-09	3.1769e-06	18	71	4.612e-07	-2.4676e-10	5.6299e-07	3.3252e-07	1.85e-13	4.3413e-07	1.8603	9.0384	1.301e-07	3.3416e-07	6.9191e-07	2.0406e-07	3.5775e-07	5.6181e-07	1.413	0.11545	1.2976	18	71	0.65573	-5.0092e-05	0.67639	0.18548	0.049445	0.22268	0.28899	2.6368	0.48127	0.63838	0.8266	0.15711	0.18822	0.34533	11.558	0.29474	11.263	2	92	5.7366	0.0027494	4.6025	1.3438	2.9189
33	0	5.2674e-06	1.7491e-09	5.2657e-06	7	181	3.6789e-07	-2.8901e-10	4.8552e-07	2.7734e-07	1.8345e-13	4.3368e-07	4.7861	43.051	9.6772e-08	2.4808e-07	5.0932e-07	1.513e-07	2.6124e-07	4.1254e-07	1.6447	0.14099	1.5037	7	181	0.60845	-7.1677e-05	0.63763	0.1806	0.047388	0.21834	0.4852	3.5642	0.43246	0.59471	0.76793	0.16226	0.17321	0.33547	12.442	3.3539	9.088	457	1	8.4536	-0.00028943	8.5714	1.0411	1.817
33	0	6.502e-06	2.6413e-09	6.4994e-06	4	263	3.4946e-07	-7.4201e-10	6.715e-07	2.8792e-07	2.7834e-13	5.5945e-07	5.6458	45.958	6.551e-08	2.1093e-07	4.4073e-07	1.4542e-07	2.2981e-07	3.7522e-07	1.587	0.13818	1.4488	22	263	0.56939	-0.00021022	0.66063	0.17486	0.046035	0.22094	0.84577	4.6471	0.39043	0.5521	0.71889	0.16167	0.16678	0.32846	13.155	3.7671	9.3878	829	18	9.0554	0.0022885	8.0622	1.5371	3.3168
34	0	7.0626e-06	2.4643e-08	7.0379e-06	22	662	1.5373e-06	-2.1877e-09	2.2614e-06	9.2121e-07	1.4332e-12	1.2683e-06	1.3846	5.001	6.053e-07	1.193e-06	2.1415e-06	5.8771e-07	9.4846e-07	1.5362e-06	1.6727	0.2652	1.4075	75	662	0.89375	-0.00056173	1.0797	0.19518	0.055646	0.25924	0.14455	2.5722	0.6995	0.87728	1.0812	0.17778	0.20393	0.38171	23.374	-13.441	36.815	660	50	-2.4127	0.019409	-8.8369	2.7828	13.853
34	0	1.3828e-05	3.9414e-09	1.3824e-05	8	525	1.2056e-06	-2.3033e-09	1.8102e-06	8.8424e-07	1.7618e-12	1.3726e-06	3.5269	24.351	3.1877e-07	8.1289e-07	1.5613e-06	4.9412e-07	7.4845e-07	1.2426e-06	1.9333	0.15986	1.7734	8	525	0.77992	-0.00059453	0.93598	0.20228	0.066088	0.27247	0.8429	4.2953	0.59743	0.7315	0.92366	0.13407	0.19215	0.32623	24.976	-9.1131	34.089	524	23	1.7814	0.016127	-2.4519	2.8033	13.679
34	0	8.7579e-06	9.3273e-11	8.7578e-06	19	0	1.1976e-06	-3.1906e-09	2.1627e-06	8.2636e-07	1.3858e-12	1.3028e-06	2.5004	11.23	3.3122e-07	7.8352e-07	1.5303e-06	4.523e-07	7.4682e-07	1.1991e-06	1.733	0.054105	1.6789	19	0	0.80086	-0.00056975	0.97321	0.1841	0.053392	0.25165	0.67309	3.8144	0.61375	0.77708	0.94934	0.16333	0.17226	0.33559	16.129	-12.107	28.237	605	19	1.1984	0.022387	-5.5737	2.9357	12.319
35	0	2.2065e-05	1.7773e-08	2.2048e-05	322	208	3.399e-06	-6.5086e-09	5.7747e-06	2.9464e-06	1.5829e-11	4.209e-06	1.9161	6.434	6.339e-07	1.4742e-06	4.5931e-06	8.4034e-07	3.1188e-06	3.9592e-06	2.5272	0.28931	2.2379	322	208	1.1468	-0.00067013	1.3914	0.36577	0.19916	0.46815	0.69682	2.7815	0.79499	1.037	1.4431	0.24199	0.40612	0.64811	13.848	-2.1436	15.992	729	173	2.9901	0.0057005	0.90944	1.1125	2.4795
35	0	2.9601e-05	3.1228e-09	2.9598e-05	56	328	3.9502e-06	-4.9122e-09	5.8193e-06	3.654e-06	2.544e-11	5.1583e-06	2.2712	8.9632	7.3516e-07	1.661e-06	5.3461e-06	9.2582e-07	3.6852e-06	4.611e-06	2.763	0.17014	2.5929	56	328	1.2004	-0.00041989	1.3602	0.43522	0.28613	0.54283	0.63386	2.7799	0.81051	1.0908	1.5519	0.2803	0.46109	0.74139	8.7391	-3.2232	11.962	621	133	2.2409	0.010365	-1.7029	1.7084	4.6553
35	0	1.9005e-05	7.7807e-09	1.8997e-05	24	705	2.4898e-06	-2.7448e-09	3.6371e-06	2.0819e-06	7.4045e-12	2.8008e-06	1.9699	7.5729	5.9541e-07	1.3651e-06	3.6439e-06	7.6965e-07	2.2789e-06	3.0485e-06	2.3967	0.20973	2.187	24	705	1.0708	-0.00027834	1.1871	0.33644	0.16568	0.41256	0.50536	2.6356	0.75821	1.0039	1.3669	0.2457	0.36295	0.60865	14.535	0.73553	13.8	773	66	6.6149	0.0066802	3.8225	1.114	2.1112
36	0	0.00011889	1.129e-09	0.00011888	67	0	7.2831e-06	-3.0411e-08	1.9858e-05	7.6227e-06	1.4008e-10	1.389e-05	3.1659	15.421	6.7562e-07	1.5577e-06	5.4606e-06	8.8206e-07	3.9029e-06	4.785e-06	3.6918	0.11861	3.5732	67	0	1.2048	-0.0016059	1.8688	0.41866	0.28557	0.65795	1.2146	4.027	0.7547	1.0151	1.4845	0.2604	0.46936	0.72976	32.62	-0.78898	33.409	796	827	14.23	0.013124	8.8029	2.3209	10.574
36	0	7.9853e-06	2.0288e-09	7.9833e-06	150	2	1.8618e-06	2.8448e-10	1.7529e-06	1.2779e-06	2.6097e-12	1.6167e-06	1.2015	4.1287	5.9386e-07	1.4352e-06	2.7135e-06	8.4133e-07	1.2783e-06	2.1196e-06	1.7554	0.14666	1.6087	452	2	0.97335	7.5424e-05	0.9445	0.26901	0.10636	0.32655	-0.11956	2.4019	0.73565	0.99729	1.2164	0.26164	0.21911	0.48075	23.697	4.7415	18.955	235	1	15.507	0.00027871	15.401	2.9172	11.538
36	0	1.0865e-05	3.4979e-09	1.0862e-05	228	85	1.1598e-06	-1.1078e-09	1.6001e-06	8.7875e-07	1.5581e-12	1.2739e-06	2.7125	15.435	2.7772e-07	7.7382e-07	1.5177e-06	4.9611e-07	7.4384e-07	1.2399e-06	1.7018	0.1714	1.5304	362	85	0.80553	-0.00026085	0.90922	0.22063	0.072209	0.27532	0.24312	2.5034	0.58611	0.7957	0.99593	0.20959	0.20022	0.40981	23.999	6.8068	17.192	783	67	13.544	0.0071107	10.718	2.4317	8.1896
36	0	0.00011889	1.157e-09	0.00011889	67	0	7.2832e-06	-3.0412e-08	1.9858e-05	7.6227e-06	1.4008e-10	1.389e-05	3.166	15.423	6.7545e-07	1.5578e-06	5.4612e-06	8.8234e-07	3.9034e-06	4.7857e-06	3.6919	0.12027	3.5716	67	0	1.2048	-0.0016059	1.8689	0.41866	0.28555	0.65795	1.2146	4.027	0.75481	1.0151	1.4844	0.26032	0.46926	0.72958	32.603	-0.78628	33.389	796	827	14.23	0.013125	8.8029	2.3206	10.573
37	0	1.2849e-05	1.7195e-08	1.2831e-05	525	42	2.8e-06	5.0947e-09	1.3862e-06	1.5887e-06	4.1871e-12	2.2036e-06	1.2643	4.782	1.116e-06	2.2802e-06	3.961e-06	1.1643e-06	1.6807e-06	2.845e-06	2.0262	0.25796	1.7682	525	42	1.1212	0.0008006	0.89905	0.24113	0.086725	0.3213	-0.0079513	2.5227	0.8965	1.1177	1.351	0.22119	0.23331	0.4545	6.667	-11.362	18.029	551	49	-3.132	0.018269	-8.2017	1.7612	5.8635
37	0	1.467e-05	5.977e-08	1.461e-05	20	0	3.0257e-06	-1.7364e-09	3.656e-06	1.5631e-06	3.96e-12	2.0231e-06	1.0835	4.6549	1.427e-06	2.7391e-06	4.0697e-06	1.3121e-06	1.3306e-06	2.6427e-06	2.1447	0.356	1.7887	20	0	1.194	-0.00017566	1.2578	0.23168	0.079904	0.28507	0.0012392	2.6213	0.98486	1.1782	1.4036	0.19331	0.22539	0.4187	6.3264	-8.5184	14.845	698	33	0.41928	0.006282	-1.8611	2.123	6.2122
37	0	1.0203e-05	1.0745e-07	1.0096e-05	220	662	3.737e-06	9.9431e-11	3.7039e-06	1.7606e-06	4.5026e-12	2.122e-06	0.44655	2.4477	2.0197e-06	3.4609e-06	5.2365e-06	1.4411e-06	1.7757e-06	3.2168e-06	1.8501	0.48853	1.3615	515	660	1.2467	6.3693e-05	1.2254	0.21234	0.070398	0.26561	-0.33223	2.9168	1.0751	1.2684	1.4302	0.19325	0.16181	0.35506	6.9986	-7.7937	14.792	663	27	-1.7582	0.0072591	-4.1754	1.5124	3.5309
38	0	5.1684e-07	1.1897e-09	5.1565e-07	14	446	7.0387e-08	-2.0783e-10	1.2484e-07	4.4714e-08	3.9904e-15	7.0587e-08	2.3494	11.071	2.4149e-08	4.5862e-08	9.0093e-08	2.1713e-08	4.4231e-08	6.5944e-08	0.81822	0.11261	0.70561	14	446	0.36812	-0.00036591	0.46399	0.077143	0.0095793	0.11249	0.66945	3.837	0.29362	0.35271	0.4333	0.059094	0.080586	0.13968	12.27	-8.408	20.678	1	26	-1.1848	0.0014594	-1.5671	1.9528	7.1973
38	0	2.9161e-05	2.5948e-09	2.9159e-05	18	0	3.4579e-06	-7.0864e-09	5.7609e-06	2.1287e-06	1.099e-11	3.5726e-06	3.4378	20.292	1.3232e-06	2.614e-06	4.2326e-06	1.2908e-06	1.6186e-06	2.9094e-06	2.5606	0.1398	2.4208	18	0	1.1583	-0.00066464	1.3743	0.24554	0.10003	0.34004	0.42812	3.8158	0.92336	1.1525	1.3601	0.22915	0.20756	0.4367	12.832	-6.0213	18.853	5	0	1.3683	0.0011297	1.0011	1.6665	4.7972
38	0	1.9984e-05	1.1004e-08	1.9973e-05	17	747	3.6638e-06	-5.1436e-09	5.6003e-06	2.3238e-06	9.2825e-12	3.2459e-06	1.6144	6.255	1.4046e-06	2.5741e-06	5.2401e-06	1.1694e-06	2.666e-06	3.8354e-06	2.4236	0.25547	2.1681	30	747	1.1854	-0.00061889	1.4184	0.28207	0.12217	0.37459	0.36763	2.9143	0.92103	1.1487	1.4363	0.22766	0.28765	0.51531	13.432	-10.152	23.583	0	566	-1.7818	-0.012183	2.8052	2.0758	7.1036
39	0	6.5807e-06	1.9637e-09	6.5788e-06	110	497	7.9626e-07	-3.1905e-09	1.5923e-06	5.4556e-07	7.2688e-13	9.6899e-07	2.7536	13.027	1.7644e-07	4.6834e-07	1.064e-06	2.919e-07	5.9561e-07	8.8752e-07	1.6943	0.13635	1.5579	110	497	0.73063	-0.0010205	0.98524	0.19247	0.058372	0.28296	0.44665	2.9539	0.52163	0.70929	0.90951	0.18765	0.20023	0.38788	0.37674	-27.916	28.292	55	499	-7.3747	-0.020243	-2.324	2.3736	9.2009
39	0	1.6208e-05	3.2109e-10	1.6207e-05	37	476	1.3045e-06	-7.5511e-09	3.1016e-06	1.0473e-06	3.2782e-12	2.0879e-06	3.4965	16.997	2.3575e-07	6.4937e-07	1.424e-06	4.1362e-07	7.7464e-07	1.1883e-06	2.2696	0.086973	2.1826	37	476	0.80172	-0.0016065	1.1841	0.19397	0.063748	0.33569	0.90172	4.1455	0.55746	0.7462	0.97692	0.18874	0.23072	0.41945	3.1193	-23.31	26.429	71	474	-8.4573	-0.027364	-1.9446	2.5592	9.6824
39	0	1.6156e-05	1.1785e-10	1.6155e-05	26	0	1.1131e-06	-5.8615e-09	2.5111e-06	9.1467e-07	2.5602e-12	1.7929e-06	4.3925	29.237	1.8249e-07	5.3094e-07	1.3662e-06	3.4845e-07	8.3523e-07	1.1837e-06	2.2438	0.058939	2.1849	26	0	0.78543	-0.0013206	1.1004	0.23501	0.087867	0.34795	0.55612	3.7739	0.53833	0.74028	1.0396	0.20194	0.29932	0.50127	1.9514	-25.498	27.45	57	470	-10.741	-0.020954	-5.7435	3.3919	15.806
40	0	6.3539e-06	1.8977e-08	6.3349e-06	140	1066	1.4585e-06	-8.3237e-10	1.9075e-06	1.0275e-06	1.7269e-12	1.3395e-06	1.4569	4.3466	5.343e-07	8.6864e-07	1.9632e-06	3.3435e-07	1.0946e-06	1.4289e-06	1.6914	0.23082	1.4606	59	1066	0.9405	-0.00018545	1.0406	0.20399	0.064351	0.26018	0.44586	2.7422	0.75751	0.89033	1.1201	0.13282	0.2298	0.36261	10.986	-0.31444	11.3	1074	480	4.6539	-0.0011478	5.2731	1.864	5.3088
40	0	5.4157e-06	3.7365e-09	5.412e-06	117	0	1.5177e-06	-1.7309e-09	1.9626e-06	9.4674e-07	1.282e-12	1.1611e-06	0.87252	2.7076	6.176e-07	1.1182e-06	2.4379e-06	5.0058e-07	1.3198e-06	1.8203e-06	1.5468	0.17416	1.3727	117	0	0.95719	-0.00042083	1.0653	0.18974	0.053854	0.24035	-0.11279	2.5103	0.78059	0.95906	1.1429	0.17847	0.18383	0.3623	17.469	1.9791	15.49	514	380	5.3576	-0.0050296	6.6502	1.3073	3.2107
40	0	5.465e-06	7.1204e-08	5.3938e-06	64	295	1.4079e-06	-1.2246e-09	1.7367e-06	1.0201e-06	1.5664e-12	1.2659e-06	1.1878	3.3673	4.5464e-07	8.9662e-07	2.0421e-06	4.4198e-07	1.1455e-06	1.5875e-06	1.5534	0.26903	1.2844	64	0	0.93939	-0.00025156	1.0069	0.22742	0.072162	0.27146	0.2594	2.2024	0.71161	0.91526	1.1435	0.20365	0.22822	0.43187	8.3276	-7.4045	15.732	523	0	4.8419	-0.00016726	4.8868	0.83596	1.4581
41	0	5.124e-06	1.5684e-09	5.1224e-06	21	5	6.3324e-07	-2.7165e-09	1.2118e-06	3.5708e-07	3.4185e-13	6.7377e-07	2.9068	13.669	2.2966e-07	4.4852e-07	7.2914e-07	2.1886e-07	2.8062e-07	4.9948e-07	1.6253	0.13338	1.4919	21	5	0.71464	-0.0009139	0.9093	0.13234	0.034534	0.21731	0.86797	4.5124	0.57873	0.68646	0.82793	0.10773	0.14147	0.24921	14.356	-9.1113	23.467	15	0	5.8142	0.0032672	5.1183	2.0466	7.6937
41	0	3.976e-06	2.1489e-10	3.9758e-06	154	376	4.4019e-07	-9.552e-10	7.0621e-07	3.3665e-07	2.7768e-13	5.4895e-07	3.3443	18.341	1.2201e-07	3.0483e-07	5.3796e-07	1.8282e-07	2.3314e-07	4.1596e-07	1.5116	0.078161	1.4335	154	376	0.60464	-0.0004936	0.74211	0.20043	0.064428	0.26599	0.1428	3.6135	0.46161	0.63016	0.74068	0.16855	0.11052	0.27907	17.049	-23.604	40.652	88	398	5.6225	-0.015849	10.037	5.9394	69.46
42	0	2.7541e-06	6.1223e-11	2.754e-06	230	199	3.4599e-07	-9.0609e-10	5.4895e-07	3.2314e-07	2.0399e-13	4.6668e-07	2.1039	8.5191	1.6737e-09	1.6784e-07	5.2011e-07	1.6617e-07	3.5227e-07	5.1844e-07	1.2195	0.047557	1.1719	138	199	0.46956	-0.00088839	0.66856	0.24817	0.083323	0.31078	0.19459	1.8537	0.12921	0.50383	0.70985	0.37463	0.20601	0.58064	28.273	-16.579	44.852	62	400	4.9314	-0.036239	13.049	6.0086	52.577
42	0	2.7743e-06	3.1301e-12	2.7743e-06	187	347	4.3817e-07	-1.5697e-09	7.7015e-07	3.8513e-07	2.6189e-13	5.4662e-07	1.489	5.1744	1.2304e-09	2.1545e-07	7.2855e-07	2.1422e-07	5.131e-07	7.2732e-07	1.3506	0.020911	1.3297	187	347	0.49904	-0.0012766	0.76904	0.27009	0.10168	0.3551	0.16997	1.6501	0.11972	0.53635	0.78707	0.41663	0.25071	0.66735	25.45	-25.601	51.051	109	158	3.5075	-0.029624	9.7728	6.8816	84.039
42	0	3.8867e-06	7.3034e-12	3.8866e-06	205	162	5.8039e-07	1.0892e-10	5.5795e-07	5.9798e-07	6.1466e-13	7.8411e-07	1.7309	5.6013	1.6075e-09	2.5672e-07	8.2978e-07	2.5512e-07	5.7306e-07	8.2817e-07	1.4612	0.026808	1.4344	408	162	0.54399	-0.00041913	0.63033	0.30399	0.12932	0.36306	0.19489	2.0284	0.13358	0.56678	0.81799	0.43321	0.2512	0.68441	29.851	-18.131	47.982	52	176	7.3042	-0.018885	11.195	7.1999	80.847
43	0	1.701e-05	8.7831e-08	1.6922e-05	205	612	3.5654e-06	-1.8976e-09	4.3102e-06	2.243e-06	7.4894e-12	2.7703e-06	1.0071	3.8582	1.3009e-06	2.9384e-06	5.4104e-06	1.6375e-06	2.472e-06	4.1095e-06	2.0767	0.4389	1.6378	282	612	1.1753	-0.00020765	1.2568	0.26639	0.10623	0.32932	0.08294	2.5121	0.94303	1.1737	1.4057	0.23062	0.23209	0.4627	18.424	2.0131	16.411	779	0	9.8942	0.001077	9.4715	2.1807	7.7312
43	0	1.5477e-05	1.3964e-08	1.5463e-05	62	0	2.8273e-06	-3.4492e-09	4.6071e-06	1.8455e-06	5.6656e-12	2.593e-06	1.71	6.5134	9.6976e-07	2.0613e-06	3.861e-06	1.0916e-06	1.7997e-06	2.8913e-06	2.1024	0.26841	1.834	91	0	1.0556	-0.00030444	1.2127	0.23286	0.083574	0.30301	-0.051013	2.8058	0.84648	1.0721	1.2609	0.22558	0.18887	0.41445	15.479	-1.8261	17.305	1027	2	5.873	-0.0033821	7.6181	2.0581	7.7003
43	0	1.7153e-05	5.4484e-09	1.7147e-05	48	0	2.8753e-06	-3.1002e-09	3.9216e-06	1.7399e-06	4.9864e-12	2.3135e-06	1.6098	7.4298	1.1208e-06	2.2797e-06	4.0825e-06	1.1588e-06	1.8028e-06	2.9617e-06	2.2267	0.17443	2.0523	48	0	1.069	-0.00031847	1.1765	0.22496	0.079429	0.2886	0.18539	3.3883	0.87454	1.0604	1.2564	0.18581	0.19602	0.38183	11.921	-19.87	31.791	664	675	8.1225	0.00075115	7.869	1.3715	6.4381
44	0	1.8524e-06	9.2134e-10	1.8515e-06	577	312	2.6085e-07	1.1513e-10	2.1739e-07	2.2426e-07	9.425e-14	3.0803e-07	1.9587	6.968	4.642e-08	1.482e-07	3.5834e-07	1.0178e-07	2.1014e-07	3.1192e-07	1.1967	0.11882	1.0779	577	312	0.53399	3.0951e-05	0.5223	0.18011	0.049566	0.22274	0.53424	2.769	0.36154	0.5064	0.6784	0.14486	0.172	0.31686	20.217	-0.82784	21.045	755	8	9.62	0.012956	4.7293	1.5813	3.8369
44	0	7.5185e-06	3.1271e-09	7.5154e-06	34	393	7.393e-07	-1.5106e-09	1.3639e-06	6.4621e-07	8.7291e-13	1.0016e-06	2.5345	11.037	1.0455e-07	3.2392e-07	1.0377e-06	2.1938e-07	7.1376e-07	9.3314e-07	1.753	0.1493	1.6037	34	573	0.70697	-0.00046734	0.90022	0.25028	0.091715	0.32279	0.67486	2.8032	0.45018	0.64538	0.91914	0.1952	0.27376	0.46896	24.006	5.7282	18.278	380	153	15.313	0.0085321	11.785	2.0056	6.7508
44	0	8.9718e-06	4.7968e-10	8.9713e-06	105	708	7.5234e-07	-1.93e-09	1.5832e-06	7.6867e-07	1.5804e-12	1.3457e-06	3.6338	18.466	8.3767e-08	2.5687e-07	9.0572e-07	1.7311e-07	6.4885e-07	8.2195e-07	1.9313	0.087823	1.8435	105	708	0.6671	-0.00044157	0.8572	0.268	0.1134	0.35423	1.1169	4.2318	0.40952	0.58027	0.86668	0.17075	0.2864	0.45715	23.794	4.1575	19.637	558	0	16.483	0.0059285	13.931	2.0193	6.8393
45	0	1.3152e-05	1.888e-08	1.3133e-05	267	2	3.2624e-06	-3.067e-09	5.2007e-06	1.6178e-06	4.3342e-12	2.364e-06	1.0071	3.7928	1.3944e-06	2.6692e-06	4.6591e-06	1.2748e-06	1.9899e-06	3.2647e-06	2.158	0.25616	1.9019	267	2	1.2113	-0.00034175	1.4273	0.2398	0.087364	0.32084	0.039638	2.6619	0.99915	1.2025	1.442	0.20332	0.23954	0.44286	10.835	-0.71471	11.55	1249	40	4.3385	0.0018371	3.1774	0.96043	1.6338
45	0	1.0769e-05	4.847e-08	1.072e-05	42	1191	2.0434e-06	-1.3995e-09	3.0007e-06	1.0482e-06	1.9024e-12	1.486e-06	1.3878	5.6444	9.7127e-07	1.7063e-06	2.7665e-06	7.3498e-07	1.0603e-06	1.7953e-06	1.9685	0.36577	1.6027	1352	1191	1.0535	-0.00020331	1.1926	0.21254	0.065702	0.26862	0.12596	2.6009	0.85553	1.0548	1.2402	0.19931	0.18539	0.3847	11.54	-0.86527	12.405	0	50	3.2571	0.0020373	1.8636	1.111	1.918
45	0	2.7559e-05	2.1764e-08	2.7537e-05	14	0	2.9378e-06	-3.5493e-09	5.417e-06	1.5321e-06	5.0683e-12	2.6683e-06	2.6581	15.593	1.1618e-06	2.2525e-06	3.8729e-06	1.0907e-06	1.6204e-06	2.7111e-06	2.515	0.18305	2.332	14	0	1.1503	-0.00041363	1.4393	0.23091	0.080655	0.32942	0.27302	3.0171	0.91368	1.1346	1.3724	0.22092	0.2378	0.45871	8.9335	-1.8277	10.761	3	37	4.9936	0.0020491	3.5623	1.2829	2.6428
46	0	1.522e-05	2.3305e-09	1.5218e-05	26	1	2.8403e-06	-2.8908e-09	4.7237e-06	1.8474e-06	6.0079e-12	2.6818e-06	1.5725	5.7627	8.5756e-07	1.9392e-06	4.1143e-06	1.0817e-06	2.175e-06	3.2567e-06	2.1229	0.15595	1.967	57	1	1.0883	-0.00038544	1.3395	0.27185	0.11325	0.36647	0.23725	2.6013	0.81339	1.0617	1.3426	0.24827	0.28093	0.5292	11.606	-18.548	30.153	1258	0	5.2267	0.0040946	2.5591	2.3167	9.3972
46	0	7.7972e-06	3.3329e-09	7.7938e-06	107	1487	8.3824e-07	-9.895e-10	1.5883e-06	6.1177e-07	7.9158e-13	9.8962e-07	2.5131	11.615	2.0167e-07	4.7188e-07	1.1292e-06	2.7021e-07	6.573e-07	9.2751e-07	1.7544	0.11994	1.6345	20	1487	0.73328	-0.00024792	0.9212	0.19471	0.059239	0.26651	0.67319	3.2877	0.54232	0.70121	0.88369	0.15889	0.18248	0.34137	12.153	-4.9348	17.088	107	536	4.6387	-0.0025313	6.5574	2.2002	7.8635
46	0	1.4916e-05	1.613e-09	1.4915e-05	25	1313	1.7792e-06	-1.9617e-09	3.069e-06	1.2332e-06	2.9833e-12	1.8811e-06	2.3319	10.425	5.3297e-07	1.2122e-06	2.3146e-06	6.7927e-07	1.1024e-06	1.7816e-06	2.1489	0.1413	2.0076	58	1313	0.92093	-0.00034618	1.1485	0.23473	0.084456	0.31899	0.48174	3.3537	0.68771	0.90236	1.13	0.21465	0.22763	0.44227	9.8422	-11.167	21.009	91	1303	3.2239	-0.001418	4.1562	2.0658	7.9748
47	0	1.3138e-05	3.2112e-08	1.3106e-05	22	120	8.0097e-07	-2.1145e-09	1.4945e-06	5.811e-07	1.195e-12	1.1644e-06	5.4692	41.523	2.6189e-07	5.2742e-07	8.8523e-07	2.6553e-07	3.5781e-07	6.2334e-07	2.0092	0.2845	1.7247	22	120	0.76104	-0.00034244	0.87336	0.1561	0.0393	0.20861	1.1669	6.0291	0.61486	0.74199	0.86689	0.12712	0.1249	0.25203	28.13	7.5841	20.546	656	12	16.03	0.012083	12.067	2.6703	10.088
47	0	3.3078e-06	7.7963e-09	3.3e-06	43	543	4.7872e-07	-1.0223e-09	7.7722e-07	2.9218e-07	1.6365e-13	4.3983e-07	2.2796	10.93	1.6124e-07	3.7215e-07	6.2811e-07	2.1092e-07	2.5596e-07	4.6687e-07	1.2591	0.23227	1.0268	43	543	0.65325	-0.00050353	0.80028	0.1314	0.025254	0.18024	0.36845	3.0252	0.51586	0.65302	0.76458	0.13717	0.11155	0.24872	31.408	9.5477	21.861	584	248	18.72	0.011362	15.402	2.9744	13.334
47	0	5.8774e-06	9.7912e-09	5.8676e-06	27	536	7.0566e-07	-1.7677e-09	1.1918e-06	4.6407e-07	4.5416e-13	7.3021e-07	2.7283	14.701	2.1518e-07	4.7365e-07	9.9014e-07	2.5847e-07	5.1649e-07	7.7496e-07	1.463	0.17644	1.2866	27	536	0.72514	-0.00051018	0.86544	0.15356	0.034148	0.20182	0.12443	3.0555	0.57359	0.72775	0.86432	0.15416	0.13657	0.29073	26.848	7.4885	19.36	524	549	18.576	0.0091451	16.061	2.3185	8.5551
48	0	1.2199e-06	1.3472e-08	1.2065e-06	13	0	2.96e-07	-3.2708e-10	4.198e-07	1.0929e-07	2.2875e-14	1.6732e-07	1.9199	8.6188	1.8037e-07	2.7588e-07	3.5469e-07	9.5508e-08	7.8809e-08	1.7432e-07	1.0541	0.27233	0.78177	13	0	0.58828	-0.0001672	0.65156	0.091717	0.012863	0.11917	0.28409	3.4685	0.50813	0.5841	0.66514	0.075975	0.081036	0.15701	21.43	6.8456	14.584	612	745	17.371	0.0024177	16.456	1.546	4.3048
48	0	3.0564e-06	2.0304e-08	3.0361e-06	17	290	3.4721e-07	-4.9661e-10	5.7342e-07	1.6194e-07	8.7053e-14	3.2272e-07	3.9331	24.924	1.8791e-07	2.6132e-07	3.7579e-07	7.3409e-08	1.1447e-07	1.8788e-07	1.2944	0.25386	1.0406	21	290	0.61805	-0.00019673	0.70767	0.089	0.015802	0.13596	1.1615	6.0914	0.53916	0.60624	0.67024	0.067083	0.064	0.13108	27.669	11.243	16.426	837	124	18.837	0.008386	15.017	1.5787	4.1331
48	0	3.3533e-06	3.591e-09	3.3497e-06	89	144	6.6504e-07	-1.5044e-09	1.2773e-06	3.0607e-07	2.3333e-13	5.9883e-07	2.0278	7.2135	2.7495e-07	4.6537e-07	7.9823e-07	1.9042e-07	3.3286e-07	5.2328e-07	1.4342	0.18025	1.254	89	144	0.76217	-0.00052289	0.97499	0.13587	0.035069	0.22406	0.82496	3.388	0.61058	0.71123	0.8655	0.10065	0.15427	0.25492	21.369	7.1285	14.24	600	0	16.813	0.0065162	14.161	1.1429	2.1796
49	0	7.3024e-06	5.1892e-09	7.2972e-06	62	105	6.3549e-07	-7.9912e-10	1.266e-06	4.2995e-07	4.4472e-13	7.5987e-07	3.4824	20.283	1.9924e-07	3.9497e-07	7.8332e-07	1.9573e-07	3.8835e-07	5.8407e-07	1.8155	0.1942	1.6213	62	105	0.68833	-0.00020974	0.85382	0.15827	0.041906	0.22593	1.2521	5.7496	0.53322	0.65376	0.80723	0.12053	0.15348	0.27401	12.058	-16.489	28.547	1563	798	-9.2251	0.0062106	-14.125	3.5561	21.64
49	0	5.2564e-06	1.3177e-09	5.255e-06	65	1330	7.0247e-07	-9.0171e-10	1.3274e-06	4.2822e-07	4.0479e-13	7.3153e-07	2.5961	12.234	2.0764e-07	5.2659e-07	9.3722e-07	3.1895e-07	4.1063e-07	7.2958e-07	1.6078	0.12037	1.4875	53	1330	0.69774	-0.00031873	0.91862	0.16227	0.042581	0.24263	0.64689	3.8411	0.52761	0.67837	0.83493	0.15076	0.15656	0.30732	11.586	-14.954	26.539	1326	1384	-0.99184	0.0036245	-3.5036	2.42	10.329
49	0	9.1501e-06	1.5862e-10	9.1499e-06	41	0	9.0558e-07	-1.9236e-09	2.179e-06	8.7589e-07	1.6236e-12	1.4714e-06	2.5187	9.3461	7.7653e-08	2.9003e-07	9.544e-07	2.1238e-07	6.6437e-07	8.7675e-07	1.9416	0.065762	1.8759	41	0	0.7308	-0.00052959	1.0814	0.27476	0.11176	0.39088	0.86683	3.1183	0.44087	0.65021	0.92476	0.20934	0.27456	0.48389	13.711	-6.9685	20.68	1309	245	0.67236	0.0073197	-4.1733	1.5829	4.3421
50	0	7.4343e-06	1.0027e-08	7.4243e-06	403	1961	1.175e-06	-7.7893e-10	1.9423e-06	6.1528e-07	7.3776e-13	9.6653e-07	1.5757	5.9744	4.9383e-07	8.8976e-07	1.5764e-06	3.9593e-07	6.8662e-07	1.0825e-06	1.762	0.22081	1.5411	403	1961	0.85183	-0.00017357	1.0228	0.16326	0.044913	0.23381	0.43865	3.3004	0.69817	0.83297	0.9856	0.1348	0.15263	0.28743	24.622	9.0523	15.569	807	24	18.818	0.0010141	17.819	1.4649	3.6906
50	0	4.4442e-06	1.9973e-10	4.444e-06	551	0	1.1346e-06	-3.1074e-10	1.4692e-06	5.219e-07	4.5776e-13	7.0363e-07	1.0658	4.1748	6.2816e-07	9.9419e-07	1.4908e-06	3.6603e-07	4.9666e-07	8.6269e-07	1.5117	0.077549	1.4342	574	0	0.86137	-9.9988e-05	0.96901	0.16234	0.040587	0.21084	-0.029473	2.8757	0.71274	0.86572	1.0075	0.15299	0.14173	0.29472	23.581	-7.7862	31.367	2133	5	16.208	0.0036481	12.281	1.6368	5.6169
50	0	5.72e-06	7.6396e-09	5.7124e-06	32	1399	8.3017e-07	-3.0143e-10	1.162e-06	3.8464e-07	2.6637e-13	5.5056e-07	1.6046	9.029	4.2175e-07	7.2306e-07	1.1349e-06	3.013e-07	4.1183e-07	7.1314e-07	1.6801	0.20423	1.4759	32	1399	0.77283	-8.7837e-05	0.86954	0.13992	0.032004	0.18742	0.30963	3.3611	0.64093	0.76708	0.89353	0.12615	0.12645	0.2526	18.644	6.7288	11.915	1810	2018	12.669	8.9187e-05	12.571	1.754	4.5779
51	0	6.8023e-06	3.0341e-09	6.7993e-06	48	1058	8.1449e-07	-6.3907e-10	1.3398e-06	4.4176e-07	4.226e-13	7.1743e-07	2.7377	16.327	3.3589e-07	6.825e-07	1.055e-06	3.4661e-07	3.7249e-07	7.191e-07	1.7418	0.15356	1.5882	48	1058	0.75753	-0.00016887	0.89634	0.16704	0.044915	0.2266	0.22343	3.445	0.60512	0.76163	0.89917	0.15651	0.13753	0.29404	16.426	3.3953	13.031	1636	229	9.399	0.0026168	7.248	1.363	3.1548
51	0	1.418e-05	4.4753e-09	1.4176e-05	48	343	1.5076e-06	-1.0014e-09	2.5591e-06	7.276e-07	1.5176e-12	1.3735e-06	4.2128	31.124	7.1903e-07	1.2693e-06	1.9179e-06	5.503e-07	6.4861e-07	1.1989e-06	2.2079	0.18376	2.0241	64	343	0.95075	-0.00017978	1.1395	0.18114	0.056702	0.2619	0.54829	5.1921	0.78132	0.96399	1.1092	0.18267	0.14522	0.32789	20.189	5.517	14.672	389	1795	13.213	-0.0015621	14.853	1.9585	5.8207
51	0	9.7847e-06	1.533e-08	9.7693e-06	71	1965	1.9786e-06	-7.6469e-10	2.7842e-06	9.6528e-07	1.5288e-12	1.3211e-06	1.2136	5.006	9.8802e-07	1.6238e-06	2.724e-06	6.3576e-07	1.1002e-06	1.736e-06	1.9653	0.23995	1.7254	71	5	1.0459	-0.00012476	1.1773	0.20416	0.06377	0.26369	0.1972	2.7809	0.8661	1.0248	1.2316	0.15872	0.20681	0.36553	22.932	7.3744	15.558	765	3	17.839	-0.0011746	19.077	1.6352	5.332
52	0	1.4826e-05	2.6822e-08	1.4799e-05	25	2127	9.1889e-07	-2.1189e-10	1.2166e-06	5.2835e-07	8.2521e-13	9.2454e-07	6.2637	69.808	4.0933e-07	7.2617e-07	1.1609e-06	3.1684e-07	4.3468e-07	7.5152e-07	2.1446	0.27891	1.8657	25	987	0.81865	-3.5674e-05	0.86877	0.15265	0.039177	0.20004	0.79018	6.1924	0.68763	0.81645	0.93764	0.12883	0.12119	0.25002	24.278	-11.366	35.644	2661	0	16.804	0.00021672	16.5	3.0562	14.519
52	0	1.3703e-05	1.6985e-08	1.3686e-05	45	0	1.3886e-06	-3.6785e-10	1.9225e-06	8.4055e-07	1.4844e-12	1.2568e-06	3.1794	21.102	5.6611e-07	1.0158e-06	1.8226e-06	4.4968e-07	8.0682e-07	1.2565e-06	2.116	0.29241	1.8235	45	0	0.9124	-6.2814e-05	1.0036	0.18677	0.056634	0.24374	0.64717	4.1574	0.74294	0.892	1.0644	0.14906	0.17245	0.32151	27.706	-18.141	45.847	2450	0	19.861	0.0018468	17.181	2.0036	7.9118
52	0	6.0234e-06	3.7234e-08	5.9862e-06	16	575	8.6346e-07	-9.8895e-11	1.0142e-06	4.3299e-07	3.5123e-13	5.99e-07	2.0238	9.9728	4.5413e-07	6.9971e-07	1.1146e-06	2.4558e-07	4.1487e-07	6.6046e-07	1.5527	0.35189	1.2008	16	575	0.80263	-2.1968e-05	0.83611	0.12741	0.025644	0.1613	0.34416	3.1888	0.68717	0.79257	0.90888	0.1054	0.11631	0.22171	27.387	2.7863	24.6	2410	33	19.04	0.003397	13.863	2.6391	11.167
53	0	6.9252e-06	5.6529e-09	6.9195e-06	199	1096	9.5515e-07	-7.8468e-10	1.6637e-06	6.178e-07	7.4498e-13	9.5526e-07	2.1572	9.3944	2.8393e-07	7.0337e-07	1.2802e-06	4.1944e-07	5.7679e-07	9.9624e-07	1.6221	0.19299	1.4291	49	1096	0.76591	-0.00018952	0.93705	0.1714	0.045572	0.23526	0.3359	3.0365	0.60289	0.75557	0.91153	0.15268	0.15596	0.30864	17.73	-2.8625	20.592	412	1806	7.8443	0.0024249	5.6546	2.1515	7.3108
53	0	1.0219e-05	5.5766e-09	1.0213e-05	95	1951	1.2344e-06	-6.8233e-10	1.9095e-06	6.9978e-07	1.0152e-12	1.0804e-06	2.7707	17.293	4.9703e-07	1.02e-06	1.6971e-06	5.23e-07	6.7707e-07	1.2001e-06	1.8306	0.20666	1.624	95	1951	0.86723	-0.00013356	0.99938	0.18712	0.052284	0.24106	0.17604	2.8592	0.69602	0.86025	1.0367	0.16422	0.17643	0.34065	17.965	1.6868	16.279	1921	45	12.123	0.00327	8.8874	1.2992	3.272
53	0	7.4569e-06	5.2116e-09	7.4517e-06	76	1802	1.0104e-06	-6.1115e-10	1.6118e-06	5.4021e-07	5.8724e-13	8.4138e-07	2.1917	11.247	4.2791e-07	8.2832e-07	1.3294e-06	4.0041e-07	5.0103e-07	9.0144e-07	1.6197	0.18641	1.4333	122	893	0.81531	-0.00014695	0.95991	0.17053	0.045724	0.22957	0.26358	3.0546	0.66214	0.80475	0.96634	0.14262	0.16159	0.30421	19.568	-6.2596	25.827	388	1968	11.088	-0.00095802	12.031	2.3624	9.1344
54	0	4.581e-06	3.4634e-08	4.5463e-06	1344	1000	1.4937e-06	6.4954e-12	1.4875e-06	7.0468e-07	7.4644e-13	8.6398e-07	0.4294	2.7206	7.7389e-07	1.4918e-06	2.045e-06	7.1795e-07	5.5318e-07	1.2711e-06	1.4894	0.32151	1.1679	1412	283	0.89725	4.4004e-05	0.85521	0.15472	0.0381	0.1967	-0.26869	2.9876	0.77604	0.91347	1.0282	0.13743	0.11477	0.25221	30.271	-0.52642	30.797	1894	1911	18.804	0.0082212	10.948	1.8928	5.9808
54	0	9.4157e-06	1.8312e-08	9.3974e-06	879	1748	2.4868e-06	-2.6785e-10	2.7296e-06	1.4146e-06	3.0703e-12	1.7578e-06	0.85111	3.5057	1.0214e-06	2.2315e-06	3.5373e-06	1.2101e-06	1.3058e-06	2.5159e-06	1.8052	0.25985	1.5453	1027	1813	1.042	5.3386e-07	1.0415	0.22122	0.075213	0.27425	-0.089048	2.7258	0.85311	1.0556	1.2314	0.20245	0.17583	0.37828	28.918	-4.3128	33.231	770	1813	22.172	0.0016948	20.635	2.5388	11.654
54	0	8.4353e-06	1.9867e-08	8.4154e-06	1059	692	1.7555e-06	4.334e-10	1.3371e-06	1.0451e-06	1.7863e-12	1.3582e-06	1.3073	4.9392	7.0416e-07	1.4177e-06	2.4431e-06	7.1354e-07	1.0254e-06	1.7389e-06	1.8603	0.27183	1.5885	1059	692	0.97414	9.3691e-05	0.88368	0.20393	0.062985	0.25635	0.28521	2.6686	0.78944	0.95043	1.1521	0.16099	0.20168	0.36267	26.318	9.4365	16.882	970	1923	20.648	0.00093953	19.741	2.0229	6.5659
55	0	3.2436e-06	1.129e-08	3.2323e-06	145	747	5.6914e-07	-1.0607e-09	1.0608e-06	3.3073e-07	2.0809e-13	5.3743e-07	1.7783	6.1337	2.1701e-07	4.0041e-07	7.0168e-07	1.834e-07	3.0127e-07	4.8467e-07	1.4207	0.24205	1.1786	145	747	0.66239	-0.00036077	0.82961	0.13651	0.031859	0.20298	0.81998	3.8194	0.53198	0.62998	0.7699	0.097998	0.13992	0.23792	17.557	-3.5677	21.124	927	21	10.508	0.013382	4.3053	1.9332	5.7515
55	0	3.9483e-06	6.7674e-09	3.9416e-06	94	781	7.0956e-07	-1.212e-09	1.1853e-06	3.8514e-07	2.6373e-13	5.8254e-07	1.6397	6.5619	2.8085e-07	5.4503e-07	9.7427e-07	2.6418e-07	4.2923e-07	6.9341e-07	1.3702	0.22338	1.1468	92	781	0.72048	-0.00034345	0.85528	0.13471	0.029859	0.18956	0.55589	3.588	0.59515	0.70041	0.83201	0.10526	0.1316	0.23686	11.589	-0.71398	12.303	342	22	6.3625	0.0017952	5.6579	2.056	6.3999
55	0	2.4487e-06	7.9995e-09	2.4407e-06	103	497	6.8496e-07	-5.6281e-10	8.9658e-07	3.4536e-07	1.9145e-13	4.5433e-07	0.90452	3.5788	3.4685e-07	6.0029e-07	9.6602e-07	2.5344e-07	3.6573e-07	6.1917e-07	1.3042	0.21422	1.09	103	497	0.72435	-0.00011334	0.76696	0.13515	0.030425	0.17616	0.16634	3.2514	0.61444	0.71392	0.83448	0.09948	0.12056	0.22004	14.439	-2.9571	17.396	752	49	3.9227	0.010213	0.08272	1.3409	3.0831
56	0	3.6716e-06	2.1557e-08	3.65e-06	30	279	3.9102e-07	-1.0546e-09	8.1763e-07	2.6938e-07	1.9362e-13	5.0441e-07	3.6314	18.277	1.4056e-07	2.4294e-07	3.938e-07	1.0238e-07	1.5085e-07	2.5323e-07	1.4149	0.25551	1.1594	50	451	0.59514	-0.00035239	0.73768	0.12094	0.024817	0.17778	1.2733	5.7418	0.47337	0.57135	0.67577	0.097985	0.10442	0.2024	13.98	5.5351	8.4453	256	2	9.8556	-0.0019003	10.624	1.2319	2.3312
56	0	1.6007e-06	2.1614e-09	1.5986e-06	93	838	2.1806e-07	-4.085e-10	3.9658e-07	1.1036e-07	2.4509e-14	1.875e-07	2.3752	11.894	9.4137e-08	1.6874e-07	2.7558e-07	7.4601e-08	1.0684e-07	1.8144e-07	1.104	0.15358	0.95038	93	838	0.51806	-0.00025262	0.62846	0.093855	0.013843	0.13385	0.49649	3.7556	0.42324	0.50711	0.60157	0.083867	0.094458	0.17833	16.385	5.0886	11.297	281	667	10.173	-0.0071436	13.295	1.4111	2.9488
56	0	1.7656e-06	4.7402e-09	1.7608e-06	93	487	2.9027e-07	-3.3419e-10	4.6004e-07	1.7116e-07	4.9438e-14	2.4303e-07	1.3778	5.7772	9.3417e-08	2.1399e-07	4.3283e-07	1.2057e-07	2.1884e-07	3.3942e-07	1.0639	0.16716	0.89678	95	487	0.55922	-0.00019403	0.65779	0.11653	0.02089	0.15536	0.34659	2.5163	0.43582	0.54742	0.67004	0.1116	0.12263	0.23423	22.096	5.1332	16.963	995	0	9.1115	0.0030736	7.5501	1.2908	3.4063
57	0	9.0201e-06	1.1679e-07	8.9033e-06	3	519	2.4807e-06	-1.0914e-09	2.9565e-06	1.2731e-06	2.3772e-12	1.5662e-06	0.80283	3.2818	1.258e-06	2.0998e-06	3.5379e-06	8.4178e-07	1.4381e-06	2.2799e-06	1.8519	0.46736	1.3846	3	426	1.112	-0.00011192	1.1608	0.22125	0.068558	0.26335	-0.1262	2.2819	0.90645	1.1301	1.3175	0.22361	0.18746	0.41107	25.576	11.572	14.004	836	2	19.708	0.0057319	17.209	1.3343	3.0165
57	0	8.1998e-06	3.4863e-08	8.165e-06	39	1	2.5527e-06	-9.1019e-10	2.9441e-06	1.2904e-06	2.4212e-12	1.5724e-06	0.60145	2.8739	1.2433e-06	2.3806e-06	3.5774e-06	1.1373e-06	1.1968e-06	2.3341e-06	1.7943	0.35229	1.442	39	1	1.1213	-0.00011816	1.1721	0.1992	0.061123	0.24897	-0.25087	2.7801	0.94368	1.1496	1.298	0.20595	0.14841	0.35436	31.29	11.075	20.215	859	1	24.096	0.0073207	20.948	1.8655	5.7661
57	0	1.2315e-05	8.9399e-08	1.2226e-05	232	865	3.5552e-06	-2.5136e-09	4.719e-06	1.9084e-06	5.5092e-12	2.4416e-06	0.87679	3.3096	1.5641e-06	2.993e-06	5.1773e-06	1.4289e-06	2.1843e-06	3.6132e-06	1.9914	0.46038	1.531	187	717	1.2269	-0.00030951	1.3702	0.23771	0.084446	0.30217	0.0088378	2.4909	1.0094	1.2195	1.458	0.21014	0.23848	0.44862	32.927	7.1515	25.775	541	0	22.159	0.013994	15.68	2.0508	8.0874
58	0	3.7235e-06	8.8176e-09	3.7146e-06	15	292	4.8482e-07	-1.2603e-10	5.6882e-07	3.2421e-07	2.1231e-13	4.6332e-07	2.2844	10.247	1.8335e-07	3.4362e-07	6.1731e-07	1.6027e-07	2.7369e-07	4.3396e-07	1.3446	0.20542	1.1392	15	292	0.64412	-4.2548e-05	0.67247	0.13641	0.028481	0.16956	0.37619	2.9511	0.51844	0.62867	0.76002	0.11023	0.13135	0.24157	17.281	-0.05265	17.334	1333	1005	5.6167	0.000778	5.0982	2.4591	8.4486
58	0	8.7686e-06	6.9234e-09	8.7617e-06	351	550	1.4645e-06	-6.3032e-10	2.0227e-06	8.8747e-07	1.6195e-12	1.3128e-06	2.0304	7.8366	5.9648e-07	1.1093e-06	1.8243e-06	5.1283e-07	7.1498e-07	1.2278e-06	1.7869	0.18239	1.6045	351	550	0.92472	-0.00010299	1.0159	0.19311	0.058157	0.24685	0.27852	2.9822	0.75008	0.91565	1.0843	0.16557	0.16866	0.33423	16.003	-6.5166	22.52	1771	13	2.0259	0.00065607	1.445	1.0959	2.2766
58	0	0.00013382	6.1269e-10	0.00013381	1589	999	2.0159e-06	3.0031e-10	1.6814e-06	2.1274e-06	3.6751e-11	6.0654e-06	12.437	214.55	3.2298e-07	7.2581e-07	1.9241e-06	4.0283e-07	1.1983e-06	1.6011e-06	4.17	0.10075	4.0692	1589	999	0.84325	-8.0288e-05	0.93269	0.27702	0.15234	0.39371	1.9086	11.117	0.58717	0.78373	1.0349	0.19656	0.25116	0.44773	14.767	-1.8039	16.571	2228	82	4.3602	0.0011156	3.1175	1.99	5.3156
59	0	8.789e-07	1.2409e-09	8.7766e-07	177	0	1.9552e-07	-4.537e-11	2.2608e-07	1.2006e-07	2.3726e-14	1.5504e-07	1.3912	5.141	8.0476e-08	1.5492e-07	2.636e-07	7.4442e-08	1.0868e-07	1.8312e-07	0.85108	0.12229	0.72879	74	0	0.49805	-1.2182e-05	0.50625	0.1016	0.015992	0.12655	-0.014523	2.7368	0.41167	0.49384	0.58483	0.082168	0.090987	0.17316	22.73	1.53	21.2	898	89	11.333	0.0085454	5.5776	2.2388	7.8504
59	0	2.735e-06	2.1022e-09	2.7329e-06	240	881	5.7099e-07	-2.7194e-10	7.5346e-07	3.9416e-07	2.4843e-13	5.0945e-07	1.381	4.7623	1.7773e-07	4.0525e-07	8.3465e-07	2.2752e-07	4.294e-07	6.5692e-07	1.2541	0.13995	1.1141	373	881	0.67311	-7.4076e-05	0.72282	0.15595	0.036895	0.19422	0.18665	2.5902	0.53113	0.66558	0.8045	0.13445	0.13893	0.27337	15.211	2.7791	12.432	849	239	8.2903	0.0046359	5.1796	1.5743	3.6026
59	0	5.1091e-06	1.6106e-08	5.093e-06	5	522	7.7313e-07	-6.5748e-10	1.1975e-06	5.0579e-07	5.124e-13	7.5666e-07	2.3937	10.114	2.9498e-07	5.6706e-07	9.6375e-07	2.7208e-07	3.9669e-07	6.6877e-07	1.4734	0.25687	1.2165	5	522	0.74706	-0.00020847	0.88163	0.15822	0.039447	0.21329	0.32296	3.071	0.60386	0.73585	0.88071	0.13199	0.14486	0.27685	18.672	1.5915	17.081	1284	285	5.8379	0.0021462	4.4526	1.8931	5.9753
60	0	2.3507e-05	1.2488e-08	2.3494e-05	1620	1867	2.595e-06	5.9907e-10	1.9812e-06	2.0432e-06	7.954e-12	2.8425e-06	2.2283	9.6783	7.0395e-07	1.4997e-06	3.5291e-06	7.9575e-07	2.0294e-06	2.8251e-06	2.5609	0.25188	2.309	1620	1867	1.0591	6.6678e-05	0.99075	0.3066	0.14454	0.38223	0.73194	3.2142	0.7713	0.98323	1.2986	0.21193	0.31539	0.52732	20.333	-3.1345	23.467	802	2041	12.324	0.00028643	12.031	3.2067	16.041
60	0	2.9358e-05	1.7259e-09	2.9356e-05	2144	0	3.6518e-06	-9.0852e-10	4.8824e-06	2.6178e-06	1.3171e-11	3.6981e-06	2.2393	10.206	1.1129e-06	2.5011e-06	5.0279e-06	1.3882e-06	2.5268e-06	3.915e-06	2.7522	0.13954	2.6127	114	0	1.2003	-8.5767e-05	1.3165	0.31953	0.1602	0.40584	0.43904	3.0508	0.9082	1.174	1.4598	0.26577	0.28588	0.55165	16.153	-18.177	34.33	115	2684	2.2975	-0.0071951	12.043	3.3262	16.832
60	0	5.5036e-05	3.4804e-09	5.5032e-05	81	1968	4.2468e-06	-1.3814e-09	6.2817e-06	3.3813e-06	2.3357e-11	4.9737e-06	2.714	15.095	1.0377e-06	2.5299e-06	5.554e-06	1.4922e-06	3.0241e-06	4.5164e-06	3.3014	0.15764	3.1438	81	1218	1.2384	-0.00010986	1.4002	0.37868	0.21932	0.47756	0.45956	2.9439	0.87001	1.1991	1.5445	0.32904	0.3454	0.67444	20.398	2.4174	17.98	77	2946	12.689	-0.00086082	13.957	1.9302	5.813
61	0	1.0276e-05	9.3223e-10	1.0275e-05	160	554	1.1304e-06	-2.1657e-09	1.8526e-06	1.2045e-06	2.6024e-12	1.6664e-06	2.1605	7.861	9.9776e-08	3.4627e-07	1.5279e-06	2.4649e-07	1.1816e-06	1.4281e-06	2.0073	0.11287	1.8945	160	554	0.76014	-0.00042625	0.90229	0.31959	0.1477	0.393	0.77049	2.8896	0.45786	0.66331	1.0008	0.20545	0.33745	0.5429	12.68	-4.5724	17.252	159	74	6.1042	0.0042494	4.687	2.2288	8.1342
61	0	1.066e-05	4.1288e-10	1.066e-05	14	306	7.8332e-07	-1.96e-09	1.4419e-06	7.7969e-07	1.1632e-12	1.1438e-06	2.7788	15.926	9.5507e-08	2.6263e-07	1.148e-06	1.6713e-07	8.8536e-07	1.0525e-06	2.0326	0.088892	1.9438	14	634	0.71284	-0.00059229	0.91185	0.28015	0.11487	0.35792	0.62011	2.7344	0.45265	0.64177	0.98888	0.18912	0.34711	0.53623	16.39	5.6822	10.708	6	20	10.599	0.0046209	9.0466	0.90511	1.5572
61	0	6.9395e-06	2.7047e-09	6.9368e-06	240	182	9.5866e-07	-9.8272e-10	1.3016e-06	8.3375e-07	1.0618e-12	1.0493e-06	1.4866	5.2427	2.0689e-07	4.2757e-07	1.4889e-06	2.2068e-07	1.0614e-06	1.2821e-06	1.773	0.15285	1.6201	240	182	0.766	-0.00018263	0.82974	0.26188	0.095314	0.31092	0.41199	2.2767	0.51958	0.7044	0.99989	0.18482	0.2955	0.48032	17.889	3.9471	13.942	449	194	11.808	0.0063856	9.5793	1.5742	3.9156
62	0	1.2312e-06	5.2851e-10	1.2307e-06	34	0	2.9264e-07	-1.982e-10	3.5597e-07	1.6351e-07	4.5467e-14	2.1635e-07	1.2901	4.9487	1.2036e-07	2.5322e-07	3.966e-07	1.3286e-07	1.4338e-07	2.7624e-07	1.056	0.095615	0.96041	34	0	0.59626	-0.00016011	0.64742	0.13751	0.028773	0.17219	0.016985	2.7398	0.46876	0.59736	0.70905	0.1286	0.11169	0.24029	17.538	-5.3795	22.917	75	0	9.1073	-0.014709	13.807	1.37	3.8228
62	0	1.3489e-06	1.5505e-09	1.3473e-06	270	425	3.8521e-07	-4.0819e-10	5.3277e-07	1.457e-07	3.6545e-14	2.0934e-07	0.9155	3.9671	2.2626e-07	3.4834e-07	5.1585e-07	1.2208e-07	1.6751e-07	2.8959e-07	0.97485	0.11852	0.85633	294	425	0.61799	-0.00023384	0.70252	0.084515	0.01211	0.12041	-0.19077	3.074	0.53774	0.61445	0.70843	0.076709	0.093982	0.17069	18.209	0.41995	17.789	21	0	8.3876	-0.0083335	11.4	1.6948	4.9881
62	0	1.3269e-06	4.0311e-09	1.3229e-06	4	634	3.9438e-07	-3.0749e-10	5.0353e-07	1.231e-07	2.8897e-14	1.8133e-07	1.2626	6.5277	2.7541e-07	3.743e-07	4.823e-07	9.8882e-08	1.0801e-07	2.0689e-07	1.0862	0.16064	0.9256	4	634	0.63784	-0.0001775	0.70085	0.082274	0.011653	0.11393	-0.2329	4.1543	0.57323	0.64699	0.7134	0.073762	0.066407	0.14017	17.133	1.3939	15.739	27	650	8.4211	-0.011985	12.676	1.3035	2.6436
63	0	2.1749e-05	2.6399e-09	2.1746e-05	38	534	1.8906e-06	-9.9988e-09	4.6302e-06	1.8269e-06	8.1375e-12	3.2632e-06	3.1097	13.962	2.1893e-07	6.0946e-07	1.9631e-06	3.9053e-07	1.3536e-06	1.7442e-06	2.2597	0.16062	2.0991	34	534	0.81175	-0.0013764	1.1889	0.23333	0.091286	0.37265	1.1796	4.3886	0.55252	0.71828	0.96858	0.16576	0.25031	0.41606	19.304	-1.4722	20.776	376	0	8.9658	0.01947	3.631	2.1051	7.6249
63	0	2.32e-06	2.0648e-09	2.318e-06	147	407	4.638e-07	-1.0642e-09	6.8142e-07	3.5585e-07	2.1077e-13	4.7606e-07	1.4494	4.6841	1.0754e-07	2.8577e-07	6.262e-07	1.7823e-07	3.4043e-07	5.1866e-07	1.196	0.13971	1.0562	147	407	0.59233	-0.0006523	0.72572	0.15413	0.037236	0.20784	0.11399	2.5785	0.4502	0.58896	0.72822	0.13876	0.13926	0.27803	15.592	-2.1387	17.73	33	408	7.244	0.014451	4.2889	2.6386	10.425
63	0	1.5647e-05	4.1207e-10	1.5646e-05	59	1782	1.2347e-06	-1.2719e-09	2.368e-06	9.2074e-07	2.3518e-12	1.6674e-06	4.1318	27.786	2.7351e-07	6.9752e-07	1.6929e-06	4.2401e-07	9.9539e-07	1.4194e-06	2.0064	0.08503	1.9213	54	1782	0.79982	-0.00026078	1.0322	0.20618	0.067957	0.29321	0.51484	3.412	0.58768	0.76833	0.98857	0.18065	0.22023	0.40088	11.778	-11.828	23.606	1485	1777	4.1473	0.0037594	0.79775	1.7298	5.1465
64	0	1.6938e-06	2.1363e-09	1.6916e-06	2	75	2.6251e-07	-1.2385e-10	3.0159e-07	1.5087e-07	3.6513e-14	1.9242e-07	1.6421	11.034	1.0211e-07	2.522e-07	3.8102e-07	1.501e-07	1.2882e-07	2.7891e-07	1.1264	0.14612	0.98032	2	75	0.51454	-4.9019e-05	0.53	0.10895	0.018595	0.13666	0.27584	3.6654	0.4101	0.52222	0.60411	0.11212	0.08189	0.19401	14.609	4.9581	9.6508	559	14	9.75	0.0024782	8.9681	1.1241	2.0053
64	0	1.192e-06	1.6233e-09	1.1903e-06	177	0	3.91e-07	-6.127e-11	4.1217e-07	1.9055e-07	5.1628e-14	2.2755e-07	0.41323	2.657	2.0268e-07	3.6912e-07	5.6685e-07	1.6644e-07	1.9773e-07	3.6417e-07	0.96071	0.12063	0.84008	133	0	0.5688	-5.9642e-05	0.5894	0.099335	0.015546	0.12525	-0.24597	3.0353	0.48666	0.5769	0.65527	0.090236	0.078367	0.1686	16.724	3.6808	13.043	2	691	9.6273	-0.0022445	10.403	1.126	2.1378
64	0	1.1494e-06	1.7814e-09	1.1477e-06	3	0	2.5232e-07	-2.172e-10	3.215e-07	1.255e-07	2.4639e-14	1.6199e-07	0.92655	4.5993	1.2234e-07	2.3181e-07	3.5603e-07	1.0948e-07	1.2422e-07	2.337e-07	0.93173	0.096107	0.83562	60	0	0.51696	-0.00012374	0.55637	0.09715	0.014729	0.12348	-0.1093	2.9878	0.43077	0.52407	0.60555	0.093292	0.081484	0.17478	14.555	1.9763	12.579	24	0	8.3549	-0.0013213	8.7757	1.342	3.1104
65	0	5.8987e-06	1.8843e-10	5.8985e-06	18	0	8.5308e-07	-2.8351e-09	1.4967e-06	5.1066e-07	5.9403e-13	8.5598e-07	2.785	12.749	3.3922e-07	5.9975e-07	1.0759e-06	2.6053e-07	4.761e-07	7.3663e-07	1.6865	0.074148	1.6123	18	0	0.78862	-0.00056369	0.91658	0.15641	0.039464	0.212	0.63594	4.1835	0.64408	0.75271	0.91726	0.10863	0.16455	0.27318	12.161	-9.7207	21.882	435	0	5.8233	0.018689	1.5809	1.5976	4.9546
65	0	4.4083e-06	4.4834e-09	4.4038e-06	61	645	1.0329e-06	-1.6717e-09	1.7142e-06	5.3336e-07	4.8235e-13	7.9838e-07	1.1282	4.0817	4.3655e-07	7.8826e-07	1.4978e-06	3.5171e-07	7.0954e-07	1.0612e-06	1.5193	0.18403	1.3353	61	645	0.80881	-0.00050928	1.0163	0.16455	0.040182	0.23361	0.21202	2.6978	0.64604	0.79865	0.97379	0.15261	0.17515	0.32775	4.0792	-12.025	16.104	0	324	-4.6039	0.0030408	-5.8431	1.7064	5.4955
65	0	1.0122e-05	1.1465e-10	1.0122e-05	99	0	1.4354e-06	-1.1569e-09	1.8033e-06	8.714e-07	1.3985e-12	1.2016e-06	2.1391	12.373	5.7776e-07	1.1171e-06	1.9462e-06	5.3929e-07	8.2914e-07	1.3684e-06	1.8906	0.049845	1.8407	99	0	0.87924	-0.00014642	0.9258	0.20453	0.070811	0.26746	0.0319	3.5907	0.71623	0.8682	1.0468	0.15197	0.17863	0.3306	4.2154	-13.477	17.692	5	0	-5.059	-0.00020781	-4.9929	1.6741	5.3
66	0	1.7173e-06	1.5737e-09	1.7157e-06	335	3	3.8313e-07	8.7313e-10	3.7374e-08	1.908e-07	6.8659e-14	3.2956e-07	0.87808	3.2466	7.6507e-08	3.2831e-07	5.9688e-07	2.5181e-07	2.6856e-07	5.2037e-07	1.1098	0.14336	0.96641	333	3	0.61162	0.00060739	0.37109	0.12478	0.025165	0.21095	0.12339	2.0345	0.42238	0.61771	0.77874	0.19533	0.16102	0.35635	18.601	-12.818	31.419	449	1	12.778	0.0066653	10.138	2.1373	9.1636
66	0	4.0359e-06	7.907e-08	3.9569e-06	10	591	8.4603e-07	-1.3202e-09	1.2513e-06	3.6937e-07	2.6054e-13	5.6168e-07	2.1778	9.2817	4.9474e-07	6.7779e-07	1.0176e-06	1.8305e-07	3.3984e-07	5.229e-07	1.4636	0.42793	1.0357	10	591	0.83025	-0.00027197	0.91375	0.1301	0.026498	0.16979	0.7085	3.2854	0.71258	0.79815	0.92198	0.085568	0.12383	0.2094	19.266	-0.48045	19.746	483	614	13.352	0.014621	8.863	1.3739	4.0944
66	0	3.1953e-06	6.4649e-09	3.1888e-06	21	0	8.519e-07	-5.9304e-10	1.0862e-06	3.8008e-07	2.3939e-13	5.0767e-07	1.0297	4.3968	4.8036e-07	7.7363e-07	1.1416e-06	2.9326e-07	3.6796e-07	6.6122e-07	1.3547	0.21759	1.1371	171	0	0.80551	-0.00019126	0.88106	0.14572	0.034895	0.19184	-0.051275	3.0276	0.67546	0.81109	0.93058	0.13563	0.11949	0.25512	15.881	-20.579	36.46	459	3	10.983	0.0012776	10.478	1.6929	12.171
67	0	3.5849e-06	9.0275e-09	3.5759e-06	39	1	4.7441e-07	-2.0739e-10	5.6504e-07	3.5549e-07	2.2824e-13	4.8061e-07	2.0377	9.0675	1.3762e-07	3.0818e-07	6.8005e-07	1.7057e-07	3.7187e-07	5.4243e-07	1.2981	0.2056	1.0925	129	242	0.60651	-5.433e-06	0.60889	0.15462	0.037878	0.19463	0.49456	3.053	0.47215	0.58551	0.7235	0.11336	0.13799	0.25136	21.422	3.0383	18.384	874	28	9.9107	0.0078361	6.4863	1.6278	4.6032
67	0	4.0305e-06	3.9748e-09	4.0266e-06	91	1204	4.8122e-07	-4.3597e-10	8.1866e-07	3.5655e-07	2.4713e-13	5.3398e-07	2.3312	11.098	1.0418e-07	3.062e-07	6.7963e-07	2.0203e-07	3.7343e-07	5.7545e-07	1.4341	0.18832	1.2458	19	1204	0.59021	-0.00017077	0.72238	0.15476	0.036693	0.20621	0.57456	3.1435	0.43636	0.56762	0.71372	0.13127	0.1461	0.27736	23.676	-0.40394	24.079	1548	17	13.651	0.001817	12.245	2.3008	8.8774
67	0	7.1062e-06	3.401e-09	7.1028e-06	8	1365	9.8041e-07	-3.5593e-10	1.2397e-06	7.4256e-07	8.8003e-13	9.4999e-07	1.5428	6.406	2.2947e-07	6.4109e-07	1.5078e-06	4.1163e-07	8.6668e-07	1.2783e-06	1.6738	0.15449	1.5193	8	1002	0.72866	-7.8523e-05	0.78586	0.19604	0.056889	0.24079	0.38579	2.8068	0.53901	0.71394	0.89806	0.17493	0.18413	0.35906	23.852	0.96007	22.891	1456	4	11.234	-0.0012454	12.141	1.3937	4.0658
68	0	1.9473e-06	9.1864e-10	1.9464e-06	23	354	3.1159e-07	-1.0549e-09	5.3523e-07	1.6085e-07	5.4898e-14	2.6767e-07	2.2467	10.715	1.3482e-07	2.555e-07	3.9213e-07	1.2068e-07	1.3663e-07	2.573e-07	1.217	0.11082	1.1062	23	354	0.59447	-0.00069815	0.74248	0.11494	0.021198	0.16892	0.1649	3.8146	0.49817	0.5922	0.68445	0.094027	0.092251	0.18628	6.2939	-11.606	17.9	412	424	-1.4115	0.0057411	-2.6286	2.6544	10.249
68	0	2.2672e-06	2.6517e-09	2.2646e-06	31	1	3.2058e-07	-1.1537e-09	5.8421e-07	1.9059e-07	8.9226e-14	3.354e-07	3.1569	15.246	1.3616e-07	2.328e-07	3.814e-07	9.6635e-08	1.486e-07	2.4524e-07	1.1721	0.14376	1.0283	36	1	0.5953	-0.00049905	0.70933	0.12202	0.025556	0.17294	0.61035	4.099	0.48659	0.58331	0.68326	0.096725	0.09995	0.19667	12.199	-9.3273	21.526	451	22	2.848	0.028492	-3.6625	2.368	8.3635
68	0	2.9304e-06	1.5472e-08	2.915e-06	26	317	4.8515e-07	-1.1485e-09	7.717e-07	2.8353e-07	1.6407e-13	4.3767e-07	2.1802	9.313	1.9247e-07	3.5211e-07	6.4463e-07	1.5963e-07	2.9252e-07	4.5215e-07	1.2897	0.2555	1.0342	19	206	0.68157	-0.00040568	0.78279	0.14421	0.032838	0.19044	0.38066	3.0348	0.55009	0.66279	0.80478	0.1127	0.14199	0.2547	9.8353	-15.894	25.73	490	42	-0.85173	0.030056	-8.3506	2.7472	12.41
69	0	2.3794e-06	5.5533e-09	2.3738e-06	56	1451	4.8167e-07	-2.5355e-10	7.2317e-07	2.3459e-07	9.7254e-14	3.4164e-07	1.5235	6.6156	2.3374e-07	4.1656e-07	6.3961e-07	1.8282e-07	2.2305e-07	4.0587e-07	1.225	0.21052	1.0145	56	1451	0.66589	-0.00010609	0.76694	0.11871	0.021633	0.15824	0.12921	2.7814	0.56118	0.66127	0.77465	0.10009	0.11338	0.21348	18.663	2.1383	16.525	1750	1905	13.402	-0.0011194	14.468	2.0603	6.3491
69	0	1.9915e-06	1.6975e-09	1.9898e-06	1544	128	2.9666e-07	3.6604e-10	-3.2955e-08	1.6823e-07	5.8645e-14	3.0806e-07	1.6298	6.1079	5.845e-08	1.9047e-07	4.368e-07	1.3202e-07	2.4633e-07	3.7835e-07	1.1911	0.12478	1.0664	1658	128	0.54688	0.00026148	0.31142	0.11712	0.021601	0.20025	0.27358	2.3987	0.38865	0.53599	0.69605	0.14734	0.16006	0.3074	19.331	5.6	13.731	596	1785	12.255	-0.0012961	13.422	1.9625	5.7772
69	0	5.2215e-06	9.0672e-10	5.2206e-06	115	1703	6.1919e-07	-3.3444e-10	9.9276e-07	3.8551e-07	2.8942e-13	5.7964e-07	2.3902	12.149	2.2063e-07	4.8243e-07	8.1947e-07	2.618e-07	3.3704e-07	5.9884e-07	1.6213	0.12137	1.4999	115	1703	0.71357	-9.4544e-05	0.81918	0.18058	0.049239	0.23013	0.25523	3.0127	0.5469	0.70757	0.87095	0.16067	0.16338	0.32405	23.82	4.0837	19.737	1088	208	13.571	-0.0029062	16.817	3.1166	14.839
70	0	5.0777e-05	3.4342e-08	5.0743e-05	272	1193	7.1193e-06	-3.5254e-09	9.2222e-06	6.345e-06	6.5857e-11	8.2057e-06	1.7454	6.0068	1.6675e-06	3.2566e-06	1.0337e-05	1.5891e-06	7.0804e-06	8.6695e-06	3.2269	0.25014	2.9767	272	0	1.3486	-0.0002516	1.4987	0.36848	0.22002	0.47701	0.86487	3.6577	1.0057	1.2505	1.5851	0.24481	0.33459	0.5794	21.064	-9.9793	31.044	0	1193	-0.40398	0.0012687	-1.1608	2.2021	8.5394
70	0	4.7497e-05	4.0461e-08	4.7457e-05	538	1783	5.2468e-06	-1.9393e-09	6.998e-06	3.8361e-06	2.6004e-11	5.1988e-06	1.9941	8.8563	1.7275e-06	3.1919e-06	7.0774e-06	1.4644e-06	3.8855e-06	5.3499e-06	3.1036	0.35115	2.7524	538	1783	1.3238	-0.00010689	1.4204	0.31961	0.1689	0.41474	0.82242	3.4731	1.045	1.243	1.5323	0.19798	0.28936	0.48734	21.342	-3.8249	25.167	0	669	4.3998	0.0011895	3.3258	2.2545	8.4796
70	0	5.0247e-05	4.145e-08	5.0206e-05	213	134	6.1649e-06	-5.3767e-10	6.4254e-06	5.1953e-06	4.9196e-11	7.0156e-06	2.0524	7.7958	1.7902e-06	3.1279e-06	8.134e-06	1.3377e-06	5.0061e-06	6.3438e-06	3.2089	0.26485	2.944	213	0	1.3376	8.6514e-05	1.2957	0.36382	0.22479	0.47473	0.82233	3.8698	1.0234	1.2519	1.5674	0.22849	0.31553	0.54402	24.246	-10.203	34.449	0	150	-2.5024	-0.0026641	-1.2117	3.0954	17.876
71	0	7.1443e-05	1.4656e-09	7.1441e-05	224	0	6.1797e-06	-1.5488e-08	1.3854e-05	5.625e-06	8.0891e-11	1.0028e-05	2.8533	12.675	4.9225e-07	1.8268e-06	7.0876e-06	1.3345e-06	5.2609e-06	6.5954e-06	3.0085	0.14091	2.8676	271	0	1.1501	-0.0011268	1.7084	0.38367	0.23026	0.57826	0.65261	2.7656	0.67535	1.0571	1.5195	0.38171	0.46248	0.84419	19.854	-5.1562	25.01	0	964	-0.39795	-0.0039752	1.5718	1.2588	4.9494
71	0	2.3417e-05	1.4101e-10	2.3417e-05	25	0	3.8884e-06	-4.4748e-09	5.7387e-06	2.6967e-06	1.3018e-11	3.7632e-06	1.853	7.073	1.2525e-06	2.7387e-06	5.0761e-06	1.4862e-06	2.3373e-06	3.8235e-06	2.2592	0.059821	2.1994	32	0	1.1557	-0.00033246	1.2932	0.25041	0.10338	0.3312	0.22966	3.3945	0.92696	1.1499	1.3462	0.22296	0.19623	0.4192	22.511	-8.9396	31.45	3	562	-4.9329	-0.0094638	-1.0196	2.7047	15.79
71	0	2.5951e-05	5.7456e-09	2.5945e-05	65	0	3.5466e-06	-6.0651e-09	6.1516e-06	2.6407e-06	1.4165e-11	4.0537e-06	2.3086	9.6406	8.353e-07	1.9876e-06	5.1643e-06	1.1523e-06	3.1767e-06	4.329e-06	2.3601	0.2016	2.1585	65	0	1.0948	-0.00058915	1.3479	0.26651	0.10679	0.35802	0.33307	2.9347	0.82752	1.0667	1.3343	0.23913	0.26761	0.50674	22.127	-11.181	33.308	0	753	-7.1915	-0.0065036	-4.3982	1.8423	10.606
72	0	6.754e-06	4.7951e-11	6.754e-06	448	396	9.036e-07	-1.5177e-10	9.4966e-07	6.328e-07	7.7993e-13	8.8354e-07	2.163	10.774	2.5839e-07	6.8388e-07	1.2426e-06	4.2549e-07	5.5874e-07	9.8423e-07	1.5437	0.046608	1.4971	507	391	0.75002	-0.00018482	0.80612	0.22574	0.082308	0.28872	-0.22631	3.017	0.57199	0.75762	0.9459	0.18563	0.18828	0.37391	17.362	-17.151	34.513	203	391	9.5718	-0.0088476	12.257	2.812	22.539
72	0	2.9734e-06	1.6934e-09	2.9717e-06	179	20	6.0687e-07	-7.7251e-10	7.9961e-07	4.2864e-07	3.1833e-13	5.7512e-07	1.5075	5.4242	1.7237e-07	4.2529e-07	8.9444e-07	2.5292e-07	4.6915e-07	7.2207e-07	1.3762	0.12557	1.2506	498	20	0.68963	-0.00014366	0.72547	0.19897	0.059025	0.24383	0.30253	2.6465	0.50593	0.66669	0.8679	0.16076	0.20121	0.36197	15.785	5.5232	10.262	10	163	10.936	0.00094015	10.702	1.528	3.495
72	0	4.2437e-06	7.837e-10	4.2429e-06	562	0	6.934e-07	-5.2095e-10	8.4734e-07	5.1228e-07	4.8906e-13	7.0497e-07	1.9187	7.6475	1.9403e-07	4.5614e-07	9.9761e-07	2.6212e-07	5.4147e-07	8.0358e-07	1.5148	0.1132	1.4016	562	0	0.70043	-0.00022395	0.76661	0.20188	0.063062	0.25402	0.28145	2.8507	0.51009	0.67961	0.87524	0.16952	0.19563	0.36515	22.103	-20.345	42.449	209	586	11.994	-0.0051266	13.509	3.1191	22.292
73	0	2.5499e-05	5.6248e-08	2.5443e-05	50	455	3.3113e-06	-1.0989e-08	6.7564e-06	2.2366e-06	1.0592e-11	3.8158e-06	2.4506	10.405	8.5987e-07	1.9821e-06	4.4253e-06	1.1222e-06	2.4433e-06	3.5654e-06	2.5177	0.37813	2.1395	23	0	1.1559	-0.0012025	1.5329	0.2845	0.12243	0.41225	0.55859	2.8828	0.83311	1.0929	1.4256	0.25981	0.33272	0.59254	22.143	10.428	11.715	504	211	15.687	0.0057778	13.876	1.7751	4.5392
73	0	1.2959e-05	4.243e-09	1.2955e-05	25	496	2.0256e-06	-4.9615e-09	3.5488e-06	1.5783e-06	4.297e-12	2.2523e-06	1.727	6.1227	3.8898e-07	1.1527e-06	2.9377e-06	7.6374e-07	1.785e-06	2.5487e-06	1.9595	0.16783	1.7917	25	496	0.96801	-0.00072646	1.191	0.31098	0.1376	0.39273	0.40896	2.2523	0.64724	0.9174	1.2603	0.27016	0.34292	0.61309	18.617	-1.5813	20.199	266	311	14.58	0.0044383	13.217	1.4835	3.7721
73	0	1.5359e-05	1.8692e-08	1.534e-05	69	526	2.695e-06	-5.4695e-09	4.4972e-06	1.8332e-06	5.7374e-12	2.6121e-06	1.5786	6.1263	6.3832e-07	1.7143e-06	4.0271e-06	1.076e-06	2.3129e-06	3.3888e-06	2.1876	0.24417	1.9434	88	526	1.0852	-0.00065534	1.3011	0.31444	0.13944	0.39374	0.20477	2.323	0.7689	1.0642	1.3909	0.2953	0.32671	0.62201	20.168	6.01	14.158	326	659	16.472	0.0045178	14.984	1.3538	2.9603
74	0	2.7664e-06	2.2934e-09	2.7641e-06	227	0	7.376e-07	-5.2352e-10	8.3602e-07	4.5106e-07	3.2097e-13	5.694e-07	1.1848	3.888	3.0411e-07	5.5898e-07	1.0478e-06	2.5487e-07	4.8877e-07	7.4365e-07	1.3564	0.16117	1.1953	227	0	0.77969	-0.00024433	0.82563	0.16955	0.045333	0.21457	0.36718	2.9479	0.62647	0.76406	0.90861	0.13759	0.14455	0.28214	23.115	-5.6652	28.78	362	5	8.6722	0.022903	4.3664	3.8197	21.276
74	0	8.5371e-06	4.1714e-09	8.5329e-06	18	0	1.9686e-06	-6.1071e-09	3.0862e-06	1.325e-06	2.8029e-12	1.7948e-06	1.0823	3.5249	4.9843e-07	1.2841e-06	3.0268e-06	7.857e-07	1.7427e-06	2.5284e-06	1.8705	0.14327	1.7273	18	0	1.0512	-0.0013126	1.2914	0.28254	0.11849	0.37125	0.12714	2.0313	0.74723	1.0088	1.335	0.26155	0.32622	0.58777	18.39	4.088	14.302	340	2	13.898	0.0064424	12.719	1.8884	5.3464
74	0	1.0276e-05	1.6578e-09	1.0275e-05	64	167	1.6522e-06	-5.4381e-09	2.7235e-06	1.2228e-06	3.0445e-12	1.8517e-06	2.2505	8.7614	4.0178e-07	1.184e-06	2.0824e-06	7.8218e-07	8.9843e-07	1.6806e-06	2.0107	0.14302	1.8677	64	167	0.97735	-0.00076015	1.1271	0.30352	0.14165	0.38621	0.14659	2.8533	0.71259	1.0126	1.2181	0.30003	0.20549	0.50552	23.231	0.62421	22.607	391	0	10.647	-0.00063815	10.773	1.8416	6.9473
75	0	1.1249e-06	3.0825e-09	1.1218e-06	31	271	2.2803e-07	9.1677e-11	1.9521e-07	1.3547e-07	3.0927e-14	1.7688e-07	1.3508	5.4124	8.8407e-08	1.8468e-07	3.1543e-07	9.6274e-08	1.3075e-07	2.2703e-07	0.98291	0.1185	0.86441	43	1	0.53906	0.0001596	0.48193	0.11984	0.022045	0.1521	0.19567	2.6411	0.42826	0.53018	0.64647	0.10192	0.11629	0.21821	13.329	-2.8986	16.227	2	27	3.7927	0.0090927	0.53754	1.798	5.4286
75	0	4.2908e-06	8.7513e-09	4.282e-06	19	869	6.577e-07	-1.2355e-09	1.2075e-06	3.666e-07	3.1014e-13	6.4119e-07	2.4006	10.651	2.52e-07	4.7331e-07	8.2722e-07	2.2132e-07	3.5391e-07	5.7523e-07	1.3664	0.22101	1.1454	10	876	0.73376	-0.00044472	0.93166	0.13888	0.03074	0.20934	0.3079	2.8755	0.58753	0.72369	0.86629	0.13616	0.14261	0.27876	8.7851	-1.8723	10.657	868	137	3.2792	0.00217	2.3136	1.177	2.3976
75	0	7.8486e-06	1.0575e-10	7.8485e-06	14	868	7.6873e-07	-1.9518e-09	1.6178e-06	4.2629e-07	4.3882e-13	8.2441e-07	2.6486	13.685	2.3855e-07	4.8185e-07	1.0058e-06	2.433e-07	5.2398e-07	7.6727e-07	1.7493	0.055892	1.6934	14	865	0.74418	-0.00065856	1.0307	0.13552	0.030468	0.2406	0.36886	3.562	0.58013	0.73009	0.89357	0.14996	0.16348	0.31344	19.703	-18.059	37.762	861	867	2.8814	-0.0053978	5.2294	2.1008	8.4183
76	0	3.0453e-07	6.6435e-10	3.0387e-07	40	136	4.5138e-08	-1.1606e-10	6.9046e-08	2.9037e-08	1.5824e-15	4.2117e-08	2.259	11.62	1.3527e-08	3.5607e-08	6.5659e-08	2.208e-08	3.0053e-08	5.2133e-08	0.63827	0.088693	0.54957	26	136	0.30162	-0.00024501	0.35209	0.075053	0.0086243	0.097353	0.49392	3.196	0.23328	0.29542	0.36499	0.062134	0.069573	0.13171	20.495	7.6077	12.887	398	4	15.831	0.011442	13.473	1.2648	2.6322
76	0	6.8284e-07	1.4615e-09	6.8138e-07	47	0	1.2778e-07	-2.3127e-10	1.6502e-07	9.1898e-08	1.4781e-14	1.2348e-07	1.6761	6.3116	3.896e-08	8.6546e-08	1.789e-07	4.7586e-08	9.235e-08	1.3994e-07	0.78758	0.12519	0.66239	39	0	0.40175	-0.00030474	0.45082	0.099313	0.015363	0.12716	0.36864	2.8763	0.30614	0.39642	0.48541	0.090281	0.088989	0.17927	18.532	2.0357	16.496	321	8	11.81	0.018762	8.7888	1.958	5.4555
76	0	2.7782e-06	3.1294e-09	2.7751e-06	148	446	5.6802e-07	-6.2478e-10	7.0734e-07	3.6895e-07	2.179e-13	4.7371e-07	1.1881	4.5481	1.9444e-07	4.734e-07	8.3589e-07	2.7897e-07	3.6249e-07	6.4145e-07	1.2749	0.17553	1.0994	148	209	0.66645	-0.00028458	0.72991	0.16604	0.040272	0.20401	-0.016691	2.5604	0.51705	0.67207	0.81114	0.15502	0.13908	0.2941	14.125	5.1156	9.0095	0	161	8.3021	-0.0051805	9.4574	1.3715	2.9329
77	0	3.4205e-06	2.7803e-09	3.4177e-06	171	455	6.0904e-07	-1.6645e-09	1.0335e-06	4.2932e-07	3.1642e-13	6.1377e-07	1.5894	5.0992	1.758e-07	3.7959e-07	7.9944e-07	2.0379e-07	4.1985e-07	6.2364e-07	1.323	0.15327	1.1698	43	455	0.64657	-0.00053551	0.78313	0.16709	0.042855	0.22157	0.55436	3.0475	0.47827	0.61383	0.7773	0.13556	0.16347	0.29903	20.595	0.95063	19.645	510	35	8.396	0.0078067	6.4053	1.8699	5.5873
77	0	6.5417e-06	1.3637e-09	6.5403e-06	86	0	9.6819e-07	-2.6939e-09	1.8033e-06	7.0882e-07	1.0897e-12	1.1502e-06	2.2396	8.1851	2.6347e-07	5.5313e-07	1.1857e-06	2.8967e-07	6.326e-07	9.2226e-07	1.6749	0.10542	1.5695	114	0	0.74449	-0.00064291	0.94379	0.17426	0.051731	0.25498	0.56374	3.255	0.56384	0.71742	0.89836	0.15357	0.18095	0.33452	25.524	0.92683	24.597	619	22	11.462	0.019809	5.3208	1.3796	2.8681
77	0	6.5844e-06	2.4857e-09	6.5819e-06	95	0	9.9811e-07	-3.2826e-09	1.9829e-06	7.0835e-07	1.1082e-12	1.1969e-06	2.2721	8.7092	2.1846e-07	5.8393e-07	1.1548e-06	3.6547e-07	5.7089e-07	9.3636e-07	1.5273	0.1604	1.3669	151	0	0.73673	-0.00072742	0.95495	0.17687	0.049612	0.25601	0.47807	2.8856	0.53769	0.71796	0.89168	0.18026	0.17372	0.35398	20	6.1322	13.868	600	134	13.046	0.011747	9.522	1.2884	3.0548
78	0	1.7817e-05	1.1193e-08	1.7806e-05	36	203	3.3009e-06	-8.5962e-09	5.2737e-06	2.2718e-06	8.7779e-12	3.175e-06	1.6314	5.7232	1.0318e-06	2.3187e-06	4.5665e-06	1.2869e-06	2.2478e-06	3.5347e-06	2.3584	0.2251	2.1333	36	203	1.1315	-0.00087631	1.3326	0.29245	0.13358	0.38357	0.34847	2.7825	0.84738	1.0918	1.3961	0.24438	0.30435	0.54873	14.114	-4.8415	18.955	401	276	3.7043	0.0060613	2.3132	3.7131	18.39
78	0	2.6458e-05	3.754e-08	2.642e-05	121	397	3.9615e-06	-1.8632e-08	8.0419e-06	2.9451e-06	1.6999e-11	4.7512e-06	1.8565	6.3052	7.1196e-07	2.007e-06	5.1974e-06	1.295e-06	3.1905e-06	4.4855e-06	2.6197	0.36384	2.2559	121	319	1.1452	-0.0019593	1.5743	0.31179	0.15044	0.46053	0.70209	2.8936	0.79377	1.0634	1.4104	0.26962	0.34697	0.61659	14.013	-1.5129	15.526	107	286	5.5063	0.0014695	5.1845	2.7535	11.483
78	0	1.3986e-05	1.5229e-08	1.3971e-05	27	143	2.3085e-06	-8.4366e-09	3.9495e-06	1.8208e-06	5.6547e-12	2.5606e-06	1.7166	5.8669	4.628e-07	1.3068e-06	3.3524e-06	8.4396e-07	2.0457e-06	2.8896e-06	2.1447	0.2556	1.8891	27	143	0.98505	-0.0011604	1.2108	0.29811	0.13182	0.38586	0.42573	2.6107	0.67724	0.9543	1.2249	0.27706	0.27057	0.54763	14.605	0.94077	13.665	344	6	10.423	-0.0017701	10.768	2.0352	6.7281
79	0	8.6416e-06	3.7434e-11	8.6416e-06	144	0	1.7737e-06	-2.166e-09	2.3585e-06	1.3138e-06	2.7864e-12	1.7032e-06	1.4358	4.8607	4.8273e-07	1.2179e-06	2.5121e-06	7.3517e-07	1.2943e-06	2.0294e-06	1.867	0.045876	1.8212	144	0	0.93047	-0.00041686	1.043	0.25201	0.096026	0.31665	0.29729	2.7151	0.69007	0.8951	1.151	0.20503	0.25587	0.4609	16.352	-11.204	27.557	3	540	1.6414	0.015277	-2.4835	2.991	15.991
79	0	1.0067e-05	2.6774e-09	1.0064e-05	628	0	2.443e-06	-1.9371e-10	2.5082e-06	1.5124e-06	3.6531e-12	1.9117e-06	1.0689	3.7608	9.9721e-07	2.0238e-06	3.4417e-06	1.0266e-06	1.4179e-06	2.4444e-06	1.8545	0.1682	1.6863	383	3	1.0526	-6.6474e-05	1.0749	0.24424	0.09496	0.30843	-0.17848	3.0017	0.85617	1.0511	1.2714	0.19489	0.22031	0.4152	16.542	-9.4969	26.038	3	67	-0.12999	0.0096748	-3.3855	3.2566	16.857
79	0	1.1259e-05	3.8228e-10	1.1259e-05	116	3	1.6927e-06	-5.5982e-09	3.291e-06	1.1824e-06	2.7978e-12	1.9111e-06	1.9485	7.2358	4.1101e-07	9.2189e-07	2.2663e-06	5.1088e-07	1.3444e-06	1.8553e-06	2.0528	0.08387	1.9689	116	3	0.91343	-0.00081579	1.1463	0.26737	0.11337	0.36265	0.35771	2.7584	0.66329	0.87787	1.1354	0.21458	0.25753	0.47211	7.2647	-17.213	24.478	0	458	-7.1912	-0.00031493	-7.1013	3.3271	16.68
80	0	9.8742e-06	1.6452e-09	9.8725e-06	68	0	2.0432e-06	-3.8418e-09	4.0928e-06	1.1713e-06	2.5301e-12	1.9832e-06	1.503	5.0516	5.1263e-07	1.3781e-06	2.978e-06	8.655e-07	1.5999e-06	2.4654e-06	1.796	0.14456	1.6514	20	0	0.97158	-0.0005889	1.2858	0.20851	0.066037	0.31465	0.25155	2.4722	0.72865	0.95361	1.1907	0.22496	0.23712	0.46208	19.097	-9.105	28.202	1067	0	14.248	-0.0032167	15.964	1.6994	4.9207
80	0	1.9775e-05	4.2465e-09	1.9771e-05	76	0	2.6819e-06	-1.6725e-09	3.5876e-06	1.7546e-06	5.744e-12	2.4531e-06	2.151	9.8335	9.9571e-07	1.9852e-06	3.5023e-06	9.8948e-07	1.5171e-06	2.5066e-06	2.4071	0.17048	2.2366	76	0	1.0998	-0.00019351	1.2046	0.24981	0.10165	0.32452	0.67994	3.6545	0.87941	1.0521	1.2863	0.17268	0.23421	0.40689	20.815	2.257	18.558	1083	537	16.552	0.0042114	14.272	0.9472	1.9067
80	0	2.4418e-05	5.4694e-08	2.4363e-05	52	739	3.4914e-06	-2.8417e-09	5.2376e-06	2.3442e-06	1.0283e-11	3.3618e-06	2.1902	9.5185	1.264e-06	2.3933e-06	4.5591e-06	1.1293e-06	2.1658e-06	3.2951e-06	2.4385	0.32818	2.1103	52	739	1.1925	-0.00029194	1.3719	0.2601	0.11087	0.34874	0.56537	3.3722	0.94143	1.1639	1.3931	0.2225	0.22915	0.45165	21.115	10.756	10.359	1229	10	14.052	-0.00062504	14.436	0.93796	1.6567
81	0	7.3273e-05	3.8269e-11	7.3273e-05	61	210	1.1408e-05	-3.9651e-08	2.0111e-05	8.534e-06	1.4133e-10	1.2911e-05	2.0729	7.7599	2.6243e-06	7.4927e-06	1.5056e-05	4.8683e-06	7.5635e-06	1.2432e-05	3.2186	0.042696	3.1759	53	210	1.5695	-0.0012173	1.8367	0.55412	0.48806	0.71552	-0.39166	2.8052	1.2009	1.6409	2.0245	0.43995	0.3836	0.82356	8.1902	-15.782	23.972	243	217	-1.1321	0.0062761	-2.5097	2.3371	10.669
81	0	1.7063e-05	5.7246e-09	1.7057e-05	22	0	3.8951e-06	-9.4517e-09	5.2703e-06	2.2881e-06	8.4827e-12	3.0195e-06	1.2397	4.7729	1.5907e-06	3.0593e-06	5.8017e-06	1.4686e-06	2.7424e-06	4.2111e-06	2.2331	0.20131	2.0317	22	0	1.2205	-0.00065634	1.316	0.26911	0.11416	0.34238	-0.10976	3.0065	0.99344	1.2165	1.4627	0.2231	0.24613	0.46923	6.943	-2.7568	9.6998	1	241	0.46273	-0.0064045	1.3946	1.0025	1.766
81	0	1.7167e-05	7.6949e-08	1.709e-05	69	12	5.1517e-06	-1.0209e-08	7.4895e-06	2.8395e-06	1.2528e-11	3.7891e-06	0.82774	2.8573	2.0403e-06	4.088e-06	7.5271e-06	2.0477e-06	3.4391e-06	5.4868e-06	2.2141	0.40978	1.8043	69	12	1.3206	-0.00083615	1.512	0.28574	0.12095	0.36499	0.060393	2.3986	1.0667	1.2974	1.5789	0.23071	0.28157	0.51228	5.791	-8.1802	13.971	458	32	-1.1647	0.010401	-3.5467	1.4713	3.57
82	0	3.2173e-05	9.7784e-08	3.2075e-05	78	73	4.4111e-06	-1.8864e-08	7.8255e-06	3.4663e-06	2.5339e-11	5.408e-06	2.4991	10.418	1.1422e-06	2.2041e-06	5.3017e-06	1.062e-06	3.0976e-06	4.1596e-06	2.7881	0.43131	2.3568	88	73	1.256	-0.0014911	1.5259	0.34634	0.18529	0.45793	0.90373	3.2429	0.91398	1.1193	1.5404	0.20532	0.42106	0.62638	10.067	-3.6669	13.734	255	12	5.2478	0.0059604	4.1689	1.5315	3.9261
82	0	6.1913e-05	1.9567e-07	6.1717e-05	12	76	7.5242e-06	-3.3538e-08	1.3561e-05	6.2313e-06	8.1057e-11	9.6577e-06	2.7468	12.238	1.9715e-06	3.5038e-06	1.0032e-05	1.5323e-06	6.528e-06	8.0603e-06	3.3137	0.48703	2.8267	24	76	1.4484	-0.0015543	1.7281	0.41521	0.26233	0.53719	0.85094	3.1845	1.0436	1.3094	1.7629	0.26588	0.45341	0.71929	13.786	2.9034	10.883	97	40	7.7071	-0.0050437	8.615	1.9024	5.4675
83	0	1.0614e-05	9.3678e-09	1.0604e-05	631	0	1.6712e-06	4.8455e-09	-2.3792e-07	9.8253e-07	2.1317e-12	1.8302e-06	1.5931	5.5115	3.1869e-07	8.6874e-07	2.542e-06	5.5005e-07	1.6732e-06	2.2233e-06	1.9134	0.21919	1.6942	631	0	0.90559	0.0010775	0.48105	0.18704	0.056771	0.34205	0.36703	2.413	0.63954	0.86775	1.1552	0.22821	0.28747	0.51568	11.986	-9.4944	21.48	0	319	-2.6839	-0.0025065	-1.6963	1.3144	3.5463
83	0	1.2714e-05	3.3358e-08	1.2681e-05	46	123	2.3927e-06	-2.2004e-09	3.2289e-06	1.184e-06	2.5479e-12	1.6678e-06	1.771	8.3336	1.246e-06	2.0882e-06	3.0862e-06	8.4222e-07	9.98e-07	1.8402e-06	2.0387	0.35999	1.6788	46	123	1.0915	-0.00026321	1.1915	0.18708	0.057128	0.24591	0.12534	3.207	0.92413	1.0942	1.2467	0.1701	0.15249	0.32259	11.483	-1.9384	13.421	724	50	4.3046	0.0085199	1.0671	1.1573	2.1984
83	0	8.3872e-06	3.947e-08	8.3478e-06	34	632	2.4903e-06	-4.3497e-09	4.0235e-06	1.1228e-06	2.0569e-12	1.686e-06	0.86372	3.3462	1.1371e-06	2.1719e-06	3.4769e-06	1.0348e-06	1.305e-06	2.3398e-06	1.8663	0.34455	1.5218	139	655	1.0821	-0.00075913	1.3497	0.18672	0.054286	0.27968	0.0034642	2.5932	0.87125	1.0848	1.2826	0.21357	0.19775	0.41132	20.402	1.1739	19.228	705	156	7.5692	0.013028	2.9766	1.6041	4.8348
84	0	8.5653e-05	1.5631e-07	8.5497e-05	90	315	1.7504e-05	-2.7327e-08	2.1822e-05	1.3661e-05	3.0035e-10	1.751e-05	1.4572	4.67	5.0491e-06	1.0871e-05	2.602e-05	5.822e-06	1.5149e-05	2.0971e-05	3.5304	0.56401	2.9664	271	315	1.8368	-0.0013916	2.0567	0.49388	0.36495	0.61739	0.099867	2.5382	1.4013	1.8365	2.2538	0.43512	0.41738	0.8525	15.428	1.9209	13.507	3	219	7.8209	0.016471	5.2186	1.8511	5.7452
84	0	0.00012414	7.8033e-08	0.00012406	253	202	1.8569e-05	1.1636e-08	1.6957e-05	1.8021e-05	5.8887e-10	2.4285e-05	1.9535	7.0264	1.4566e-06	9.1634e-06	2.536e-05	7.7068e-06	1.6197e-05	2.3904e-05	4.0326	0.37758	3.6551	125	202	1.7884	-0.00084291	1.9052	0.7705	0.79144	0.8922	0.40893	2.0937	1.0218	1.646	2.5113	0.62424	0.86535	1.4896	14.372	-0.26026	14.632	212	67	7.2607	0.020133	4.4722	3.121	13.393
84	0	0.00016128	4.1976e-08	0.00016124	117	343	2.3556e-05	-4.4582e-08	3.2004e-05	2.0281e-05	7.8151e-10	2.838e-05	1.8749	6.4243	3.957e-06	1.134e-05	3.1813e-05	7.3832e-06	2.0473e-05	2.7856e-05	4.5131	0.33311	4.18	117	343	1.9069	-0.0017946	2.247	0.59769	0.56784	0.77884	0.47727	3.0118	1.36	1.8076	2.3858	0.44765	0.5782	1.0258	13.212	-2.5146	15.727	367	63	4.5703	0.013009	2.1051	2.8525	11.203
85	0	4.4242e-06	1.413e-09	4.4227e-06	16	789	6.9538e-07	-1.8042e-09	1.4071e-06	3.8415e-07	2.8151e-13	6.7142e-07	1.9221	7.6315	2.323e-07	4.4978e-07	9.1021e-07	2.1747e-07	4.6043e-07	6.779e-07	1.4938	0.13046	1.3633	39	789	0.73752	-0.00059087	0.97062	0.15416	0.035435	0.2315	0.52064	2.8926	0.56794	0.69732	0.87772	0.12938	0.1804	0.30978	9.2506	-4.8849	14.136	763	7	2.3133	0.008236	-0.93578	1.7244	4.6571
85	0	5.4868e-06	4.8272e-10	5.4863e-06	40	682	6.2726e-07	-1.9745e-09	1.3104e-06	3.9661e-07	3.7248e-13	7.2698e-07	2.8841	13.428	2.1195e-07	3.863e-07	7.8991e-07	1.7435e-07	4.0361e-07	5.7797e-07	1.6601	0.091813	1.5683	40	682	0.70395	-0.00074292	0.961	0.15873	0.039795	0.24876	0.58966	4.0694	0.55094	0.67441	0.84459	0.12347	0.17018	0.29365	9.6109	-12.08	21.691	256	691	2.9536	-0.0047136	4.5846	2.7657	12.15
85	0	1.8918e-05	3.4696e-10	1.8918e-05	43	1009	1.2247e-06	-3.3437e-09	2.95e-06	9.9018e-07	2.5788e-12	1.8903e-06	3.7269	21.383	2.9213e-07	6.5153e-07	1.2212e-06	3.594e-07	5.6963e-07	9.2903e-07	2.1913	0.082203	2.1091	41	1009	0.81094	-0.00068991	1.1669	0.1938	0.062472	0.32372	1.03	4.5659	0.59221	0.76523	0.96298	0.17301	0.19776	0.37077	11.456	-29.2	40.656	970	1007	3.2121	0.0024583	1.9436	1.6373	12.02
86	0	1.0634e-05	4.2478e-08	1.0591e-05	257	0	3.7568e-06	-9.9033e-10	4.1059e-06	1.608e-06	4.0053e-12	2.0115e-06	0.49019	3.0635	2.279e-06	3.6784e-06	4.9896e-06	1.3993e-06	1.3113e-06	2.7106e-06	1.9785	0.23371	1.7448	153	0	1.2726	-7.7116e-05	1.2998	0.22456	0.079858	0.28303	-0.31339	3.0125	1.084	1.2826	1.4759	0.19866	0.19331	0.39197	13.395	-3.4675	16.862	665	0	5.641	0.0075649	2.9744	1.9122	5.2358
86	0	2.8452e-05	6.5761e-08	2.8387e-05	59	698	6.438e-06	-2.9083e-09	7.7685e-06	2.7717e-06	1.3376e-11	3.7373e-06	1.1806	6.2377	3.8033e-06	5.9813e-06	8.3829e-06	2.178e-06	2.4016e-06	4.5796e-06	2.4661	0.39966	2.0664	57	0	1.4913	-0.00011857	1.5456	0.25293	0.10193	0.3208	-0.35386	3.1492	1.2911	1.522	1.693	0.23092	0.17097	0.40189	10.236	-2.6983	12.935	320	15	5.4761	0.0060475	2.7093	1.6426	4.267
86	0	2.4211e-05	1.2702e-09	2.421e-05	173	0	5.3629e-06	-3.8522e-09	7.1928e-06	2.451e-06	1.1303e-11	3.5244e-06	1.6172	7.5102	2.9037e-06	4.9156e-06	6.7906e-06	2.0119e-06	1.875e-06	3.8869e-06	2.3745	0.1151	2.2593	48	0	1.3893	-0.0002019	1.4852	0.23443	0.092264	0.30877	-0.21741	3.6814	1.2165	1.4053	1.5763	0.18872	0.171	0.35972	13.438	-4.1879	17.626	633	31	6.5442	0.01248	0.61598	1.6764	4.6104
87	0	5.308e-06	4.019e-09	5.304e-06	37	195	8.5722e-07	-7.3258e-10	1.2063e-06	5.3149e-07	4.6621e-13	7.1198e-07	1.4775	6.5163	2.8848e-07	7.4811e-07	1.1858e-06	4.5962e-07	4.3767e-07	8.9729e-07	1.5912	0.1779	1.4133	37	195	0.76662	-0.000136	0.83143	0.19042	0.05442	0.23627	-0.029702	2.551	0.5971	0.7678	0.94435	0.1707	0.17655	0.34725	21.433	5.8868	15.546	835	38	15.286	0.0079901	11.479	1.601	4.3053
87	0	1.8917e-05	1.4067e-08	1.8903e-05	26	0	1.9712e-06	-2.4171e-09	3.2438e-06	1.1347e-06	2.6307e-12	1.7809e-06	3.1948	25.726	6.9978e-07	1.5882e-06	2.8051e-06	8.8837e-07	1.217e-06	2.1053e-06	2.1065	0.2202	1.8863	54	0	0.9988	-0.00039644	1.2075	0.22008	0.071286	0.29298	0.10949	2.6117	0.77964	1.0007	1.2059	0.22102	0.20528	0.4263	25.153	4.9779	20.175	1019	83	13.96	0.010545	8.4079	1.5113	3.8316
87	0	1.7598e-05	7.727e-09	1.759e-05	14	876	2.2841e-06	-4.5201e-09	4.3069e-06	1.3909e-06	3.9598e-12	2.308e-06	2.4049	11.932	6.5459e-07	1.7121e-06	3.097e-06	1.0575e-06	1.385e-06	2.4424e-06	2.2027	0.22055	1.9822	97	876	1.0095	-0.00063107	1.292	0.2295	0.081838	0.32937	0.34544	2.7287	0.75607	0.98845	1.2379	0.23238	0.24946	0.48184	23.403	6.6483	16.755	802	106	15.635	0.009381	11.437	1.2497	2.6033
88	0	5.9566e-05	8.9129e-08	5.9477e-05	694	0	1.1659e-05	-1.9858e-09	1.3127e-05	7.0838e-06	8.358e-11	9.1815e-06	1.3579	4.9264	4.8856e-06	9.0627e-06	1.577e-05	4.177e-06	6.707e-06	1.0884e-05	3.2055	0.44135	2.7642	694	0	1.7324	-0.00016201	1.8522	0.36145	0.20094	0.45357	0.12062	2.7169	1.406	1.7286	2.0387	0.32258	0.31015	0.63273	15.461	-0.33093	15.792	0	60	7.2313	0.0019985	5.7534	2.5522	8.839
88	0	0.00011437	1.9915e-09	0.00011437	191	4	1.7523e-05	-1.1307e-08	2.4918e-05	1.0536e-05	2.14e-10	1.524e-05	2.1386	9.3119	7.5747e-06	1.2899e-05	2.2233e-05	5.3245e-06	9.3341e-06	1.4659e-05	3.6823	0.13067	3.5516	87	4	1.9654	-0.00025564	2.1326	0.39475	0.25665	0.51574	0.12082	3.5616	1.6411	1.9438	2.2823	0.30273	0.33841	0.64114	17.683	-12.579	30.262	0	1307	-0.38118	0.0026852	-2.1373	1.5894	6.5881
88	0	4.105e-05	1.9389e-08	4.1031e-05	51	488	7.252e-06	-1.6703e-09	8.4997e-06	4.5993e-06	3.199e-11	5.7017e-06	1.0717	4.4784	2.6612e-06	6.0442e-06	1.0778e-05	3.383e-06	4.7333e-06	8.1163e-06	2.6745	0.28762	2.3869	554	488	1.434	-5.7175e-05	1.4767	0.35826	0.19029	0.43692	0.045116	2.4342	1.1249	1.4395	1.7361	0.31457	0.29663	0.61119	16.947	8.0592	8.8877	0	21	12.425	0.0012978	11.455	0.92853	1.5246
89	0	3.9538e-06	3.0899e-09	3.9507e-06	20	0	7.1028e-07	-5.1576e-11	8.0588e-07	4.3734e-07	3.3736e-13	5.8344e-07	1.5383	5.6858	2.9927e-07	5.4346e-07	9.241e-07	2.442e-07	3.8064e-07	6.2483e-07	1.438	0.17283	1.2651	25	0	0.72905	-9.8898e-06	0.74738	0.14836	0.03361	0.18364	-0.042048	2.7413	0.60359	0.73105	0.86082	0.12746	0.12977	0.25723	32.396	14.077	18.318	3577	2	23.428	0.0011859	21.23	1.8943	5.4991
89	0	3.1851e-06	2.6813e-09	3.1824e-06	360	1744	6.479e-07	-6.4977e-11	7.2603e-07	3.7001e-07	2.3586e-13	4.8775e-07	1.3255	4.9487	3.0149e-07	5.3076e-07	8.7483e-07	2.2928e-07	3.4406e-07	5.7334e-07	1.2211	0.15907	1.0621	2311	1744	0.70724	-2.4137e-06	0.71014	0.14532	0.033307	0.18251	-0.13939	2.9247	0.59019	0.70934	0.83419	0.11915	0.12485	0.244	33.854	15.475	18.38	2252	2307	22.71	-4.6381e-05	22.766	2.2803	8.6028
89	0	3.927e-06	4.3963e-09	3.9226e-06	3202	2135	6.1543e-07	-2.2915e-11	6.5314e-07	3.6291e-07	2.4244e-13	4.9286e-07	1.7048	7.0363	2.8e-07	4.8604e-07	7.9129e-07	2.0604e-07	3.0525e-07	5.1129e-07	1.3092	0.17947	1.1297	3202	2135	0.70573	5.7349e-07	0.70478	0.14068	0.031252	0.17678	-0.055688	2.9327	0.58685	0.70488	0.82672	0.11803	0.12184	0.23988	30.679	12.419	18.26	17	144	17.979	0.00058753	17.012	1.4708	3.9347
90	0	3.9222e-06	1.9809e-08	3.9023e-06	69	290	8.0287e-07	-1.9892e-09	1.334e-06	4.8799e-07	4.2801e-13	7.2276e-07	1.4451	4.8149	2.7844e-07	5.3995e-07	1.091e-06	2.6152e-07	5.5109e-07	8.1261e-07	1.4383	0.23843	1.1999	69	290	0.76057	-0.00058224	0.91603	0.17459	0.046695	0.23405	0.29697	2.5498	0.58646	0.7377	0.92909	0.15124	0.19139	0.34262	13.541	-1.1741	14.715	166	64	7.8769	0.012314	4.589	2.731	11.259
90	0	5.1147e-06	1.6335e-08	5.0984e-06	49	512	9.3262e-07	-2.3336e-09	1.5895e-06	6.6235e-07	8.186e-13	9.8131e-07	1.6575	5.3894	2.2215e-07	5.7024e-07	1.2632e-06	3.4808e-07	6.9297e-07	1.0411e-06	1.5421	0.25024	1.2918	49	512	0.77864	-0.00067143	0.96765	0.20217	0.061835	0.27164	0.5878	2.723	0.57545	0.72555	0.95818	0.1501	0.23263	0.38274	19.839	-0.85377	20.693	560	58	6.4345	0.024288	-0.40267	2.6026	10.73
90	0	6.6635e-06	6.2086e-10	6.6628e-06	103	0	8.0743e-07	-1.9369e-09	1.4466e-06	5.6467e-07	6.8788e-13	9.0801e-07	2.446	10.97	2.0949e-07	4.9253e-07	1.0911e-06	2.8304e-07	5.9855e-07	8.8158e-07	1.7149	0.10833	1.6066	103	0	0.73138	-0.00053868	0.90914	0.19958	0.059745	0.26516	0.53249	3.109	0.5319	0.7072	0.90211	0.1753	0.19491	0.37021	23.343	-0.12424	23.468	643	1	9.5501	0.018335	3.4995	2.1728	8.0008
91	0	1.4733e-05	1.4407e-08	1.4719e-05	398	10	5.0991e-06	1.6531e-08	1.6276e-06	1.909e-06	6.0525e-12	3.1763e-06	0.38889	2.3724	2.38e-06	4.8839e-06	7.5708e-06	2.5039e-06	2.6869e-06	5.1908e-06	2.1516	0.25006	1.9015	394	10	1.2732	0.0015434	0.94912	0.23009	0.080843	0.34063	-0.087586	2.5042	1.0195	1.2857	1.5323	0.26625	0.24661	0.51286	17.76	6.9776	10.783	265	16	14.116	0.016016	10.752	1.1797	2.1567
91	0	1.3826e-05	5.4348e-08	1.3771e-05	187	0	6.0099e-06	4.2112e-09	5.1024e-06	2.835e-06	1.1409e-11	3.4183e-06	0.060304	2.0202	3.4198e-06	6.0063e-06	8.7969e-06	2.5865e-06	2.7907e-06	5.3772e-06	2.1591	0.35488	1.8042	187	0	1.3964	0.00030476	1.3307	0.28614	0.12349	0.35345	-0.46098	2.6584	1.1666	1.4375	1.6671	0.27089	0.22965	0.50054	13.776	6.0336	7.7425	99	431	10.902	0.003863	10.069	1.0129	1.6095
91	0	1.1184e-05	6.6692e-08	1.1117e-05	441	92	4.4158e-06	3.6836e-09	3.5944e-06	2.1574e-06	6.3094e-12	2.5564e-06	0.098449	1.9116	2.0967e-06	4.3016e-06	6.5041e-06	2.2048e-06	2.2026e-06	4.4074e-06	1.9429	0.42193	1.521	441	0	1.2607	0.00039818	1.1719	0.27153	0.10447	0.32728	-0.2885	2.3357	1.011	1.2855	1.5297	0.27454	0.24423	0.51877	17.067	7.5459	9.5216	388	244	12.45	0.004008	11.556	1.2888	2.6599
92	0	1.1949e-06	6.6969e-09	1.1882e-06	77	36	2.8915e-07	-1.2377e-09	4.7604e-07	1.8278e-07	5.7666e-14	2.6341e-07	1.4793	4.5281	1.1016e-07	2.0227e-07	3.655e-07	9.21e-08	1.6323e-07	2.5533e-07	1.0251	0.18461	0.8405	39	36	0.54312	-0.0007652	0.65866	0.11077	0.020288	0.15738	0.38296	2.9386	0.44095	0.52857	0.63405	0.087616	0.10548	0.1931	12.244	3.9374	8.307	65	38	8.8924	0.0062705	7.9455	1.3805	2.9126
92	0	8.9004e-07	1.8105e-09	8.8822e-07	37	56	2.213e-07	-5.465e-10	2.7731e-07	1.3452e-07	2.6387e-14	1.6566e-07	0.79656	3.3865	8.713e-08	1.8865e-07	3.3515e-07	1.0152e-07	1.465e-07	2.4802e-07	0.96086	0.14701	0.81385	37	56	0.49311	-0.00025437	0.51918	0.11351	0.020998	0.14569	0.04728	2.9905	0.40599	0.49848	0.58674	0.092485	0.088263	0.18075	16.891	2.4402	14.451	6	205	12.202	0.0015398	12.044	1.5734	4.1774
92	0	1.0016e-06	2.3488e-10	1.0014e-06	41	70	2.0476e-07	-1.0598e-09	3.367e-07	1.2249e-07	2.6008e-14	1.7849e-07	1.5738	5.8377	7.7805e-08	1.6028e-07	2.7694e-07	8.2479e-08	1.1665e-07	1.9913e-07	0.96407	0.081134	0.88294	41	70	0.48058	-0.00072806	0.57122	0.11257	0.020934	0.15393	0.057998	2.9954	0.39184	0.47385	0.58101	0.082008	0.10716	0.18916	18.093	3.3873	14.706	3	249	14.257	0.0026091	13.932	1.6581	4.8284
93	0	1.2e-05	8.606e-09	1.1991e-05	38	467	1.5111e-06	-7.4027e-09	3.3396e-06	1.0945e-06	2.6723e-12	1.9471e-06	2.4088	9.7817	2.7312e-07	7.62e-07	1.861e-06	4.8888e-07	1.099e-06	1.5879e-06	2.09	0.21616	1.8738	34	467	0.84891	-0.0014413	1.2049	0.21029	0.073461	0.34041	0.77421	3.461	0.59652	0.80953	1.019	0.21301	0.20947	0.42247	10.362	-7.6879	18.05	164	494	5.3916	0.0029392	4.6657	1.7439	5.5051
93	0	7.8899e-06	2.5908e-09	7.8873e-06	32	372	7.2185e-07	-3.1146e-09	1.3027e-06	5.4841e-07	7.4995e-13	9.2899e-07	3.235	18.2	1.641e-07	4.2285e-07	8.9938e-07	2.5875e-07	4.7653e-07	7.3528e-07	1.843	0.16045	1.6825	32	3	0.68359	-0.00083193	0.83875	0.19743	0.066021	0.27219	0.54333	3.5875	0.49374	0.66092	0.84576	0.16718	0.18484	0.35202	15.052	-2.3724	17.425	75	5	6.7055	0.017761	3.3931	2.1987	9.0742
94	0	1.8276e-05	3.407e-10	1.8275e-05	481	0	4.6357e-06	1.7085e-09	4.0847e-06	2.5284e-06	1.0382e-11	3.2378e-06	1.3095	4.6882	2.3246e-06	3.6433e-06	6.3215e-06	1.3187e-06	2.6782e-06	3.9969e-06	2.3481	0.087939	2.2602	570	0	1.343	0.00018804	1.2823	0.26978	0.11822	0.34562	0.2716	3.4596	1.1014	1.3151	1.5414	0.21378	0.22621	0.43999	13.551	-8.3297	21.88	10	0	4.2906	-0.0029732	5.2494	1.027	2.6405
94	0	2.615e-05	2.086e-09	2.6148e-05	1408	1485	4.5255e-06	1.1884e-10	4.4373e-06	2.6771e-06	1.226e-11	3.5018e-06	1.6036	6.5266	1.9538e-06	3.5032e-06	6.0882e-06	1.5494e-06	2.5851e-06	4.1345e-06	2.6355	0.12378	2.5117	1408	1485	1.3093	-4.3954e-05	1.3419	0.29012	0.1313	0.36285	0.44428	3.1167	1.048	1.2556	1.555	0.20756	0.29945	0.50701	20.57	-1.8851	22.455	1476	1485	7.1651	0.0030384	4.9091	1.1164	2.5743
94	0	2.206e-05	6.6694e-08	2.1993e-05	696	9	5.836e-06	4.097e-10	5.687e-06	3.3355e-06	1.7377e-11	4.1694e-06	1.1894	3.9534	2.7099e-06	4.382e-06	7.7515e-06	1.6721e-06	3.3695e-06	5.0416e-06	2.523	0.40902	2.114	696	9	1.4584	1.692e-05	1.4523	0.29246	0.13142	0.36254	0.42082	2.8376	1.197	1.3942	1.6626	0.19721	0.26839	0.46561	12.977	-2.0849	15.061	0	25	2.9927	9.3239e-05	2.9588	1.2262	2.8323
95	0	1.5807e-06	2.0541e-10	1.5805e-06	34	1	1.6873e-07	-6.0469e-10	3.4712e-07	1.1919e-07	3.3797e-14	2.1081e-07	3.0653	14.57	5.0924e-08	1.0329e-07	1.8852e-07	5.2365e-08	8.5233e-08	1.376e-07	1.1453	0.073549	1.0718	34	1	0.44822	-0.00044455	0.57937	0.10904	0.021016	0.16361	1.1765	5.1431	0.33477	0.42398	0.52145	0.089206	0.097478	0.18668	8.9952	-12.49	21.486	524	0	3.0691	0.0115	-0.32328	1.7296	4.8362
95	0	1.2034e-06	1.359e-09	1.2021e-06	271	319	2.2356e-07	-3.7936e-10	3.349e-07	1.4426e-07	3.7853e-14	2.0494e-07	1.8366	7.4374	7.1448e-08	1.6941e-07	3.0916e-07	9.7966e-08	1.3974e-07	2.3771e-07	1.0509	0.1198	0.93114	271	553	0.5089	-0.00031465	0.60125	0.12119	0.023255	0.16158	0.22435	3.0812	0.40326	0.50592	0.61178	0.10266	0.10586	0.20852	7.2281	-7.1234	14.351	535	54	2.3484	0.0056818	0.68082	1.6293	4.1151
95	0	1.9462e-06	1.8802e-09	1.9443e-06	87	526	2.6232e-07	-6.5451e-10	4.7078e-07	1.6718e-07	5.6314e-14	2.6617e-07	1.9888	8.1273	7.8779e-08	1.6243e-07	3.5813e-07	8.3651e-08	1.957e-07	2.7935e-07	1.0669	0.14197	0.92495	158	526	0.53843	-0.00038354	0.66059	0.12313	0.023883	0.16992	0.31382	2.953	0.42153	0.52758	0.65103	0.10605	0.12345	0.2295	11.307	-5.9624	17.269	534	81	3.7326	0.0075154	1.339	2.3914	9.2013
96	0	1.5082e-05	1.7001e-07	1.4912e-05	58	354	4.1784e-06	-6.9727e-09	5.7437e-06	1.9198e-06	6.2257e-12	2.6545e-06	1.0788	4.1633	2.2067e-06	3.5373e-06	5.544e-06	1.3306e-06	2.0067e-06	3.3373e-06	2.173	0.55318	1.6198	58	0	1.3367	-0.00053881	1.4577	0.23148	0.081765	0.29439	0.0015027	2.6739	1.1194	1.3412	1.5552	0.22183	0.21398	0.43581	15.761	-5.0323	20.794	11	183	0.081775	-0.0019151	0.51172	2.6761	16.642
96	0	1.257e-05	1.4629e-07	1.2423e-05	51	440	3.743e-06	-8.5982e-09	5.7893e-06	1.7749e-06	4.8692e-12	2.5042e-06	0.99194	3.7204	1.7904e-06	3.2751e-06	5.0207e-06	1.4847e-06	1.7456e-06	3.2303e-06	2.0402	0.43443	1.6058	43	438	1.2878	-0.0010058	1.5272	0.23184	0.081032	0.31657	0.011744	2.6567	1.0704	1.2818	1.509	0.21142	0.22714	0.43856	17.443	-6.4004	23.844	471	24	0.92774	0.0095799	-1.3523	1.9594	9.9461
96	0	1.963e-05	5.8948e-10	1.9629e-05	33	0	3.6153e-06	-6.7337e-09	5.255e-06	1.4857e-06	4.2826e-12	2.2765e-06	2.1395	11.51	2.1667e-06	3.2363e-06	4.3383e-06	1.0696e-06	1.102e-06	2.1716e-06	2.376	0.078944	2.2971	33	0	1.3021	-0.00055243	1.4366	0.20833	0.071889	0.27919	-0.33068	4.5409	1.1531	1.3077	1.4778	0.15457	0.17009	0.32467	17.978	-8.9595	26.937	485	0	0.48565	0.0075832	-1.3608	1.9356	10.062
97	0	4.7645e-06	4.6724e-10	4.764e-06	19	0	6.1035e-07	-2.2537e-09	1.0633e-06	3.9387e-07	3.4994e-13	6.4705e-07	2.9118	14.73	1.9614e-07	4.5878e-07	7.8474e-07	2.6264e-07	3.2596e-07	5.8861e-07	1.551	0.096899	1.4541	19	0	0.6779	-0.00071834	0.82229	0.1767	0.04669	0.23168	0.42174	3.2246	0.49899	0.66432	0.83831	0.16533	0.174	0.33932	23.5	0.6504	22.849	401	0	16.561	0.0054823	15.459	1.6216	4.5099
97	0	1.604e-05	1.3917e-08	1.6026e-05	27	218	2.5364e-06	-1.3166e-08	4.3335e-06	1.4152e-06	4.1587e-12	2.2898e-06	2.0051	9.682	9.073e-07	1.9887e-06	3.5235e-06	1.0814e-06	1.5348e-06	2.6162e-06	2.2084	0.2393	1.9691	27	218	1.0644	-0.0019416	1.3294	0.22543	0.086321	0.33152	0.30383	3.0594	0.83067	1.0613	1.2796	0.23061	0.21833	0.44893	21.253	10.119	11.134	271	18	16.091	0.012419	14.396	1.4292	3.3913
97	0	1.4249e-05	4.4507e-08	1.4205e-05	15	260	4.6598e-06	-1.553e-08	7.0048e-06	2.0735e-06	7.2085e-12	3.0089e-06	0.48164	2.8548	2.3433e-06	4.5549e-06	6.5465e-06	2.2116e-06	1.9917e-06	4.2032e-06	2.0773	0.28834	1.7889	57	302	1.266	-0.0016911	1.5213	0.26147	0.10683	0.35877	-0.29695	2.6987	1.0572	1.2755	1.5142	0.21829	0.23867	0.45697	20.232	9.2032	11.029	175	284	16.323	0.0019778	16.025	1.5186	3.6822
98	0	3.0984e-06	2.6599e-09	3.0957e-06	5	471	2.7649e-07	-4.465e-10	4.2919e-07	1.4407e-07	5.6414e-14	2.534e-07	4.6263	40.026	1.4047e-07	2.2963e-07	3.4597e-07	8.9161e-08	1.1633e-07	2.0549e-07	1.3958	0.12661	1.2692	5	471	0.56823	-0.00022832	0.64631	0.12539	0.026528	0.16902	0.24404	4.2598	0.4771	0.56131	0.67337	0.084214	0.11206	0.19627	14.961	0.98079	13.98	480	55	5.4649	0.0042458	4.0129	1.5868	4.215
98	0	1.9037e-06	4.4171e-09	1.8992e-06	0	751	1.5115e-07	-2.8142e-10	2.5781e-07	8.69e-08	1.7441e-14	1.4575e-07	3.9346	34.456	6.5021e-08	1.1715e-07	1.8183e-07	5.2126e-08	6.4686e-08	1.1681e-07	1.1855	0.1699	1.0156	0	295	0.49513	-0.0002494	0.58966	0.098034	0.015972	0.13769	0.43833	3.9733	0.41005	0.48915	0.57139	0.079104	0.082244	0.16135	16.162	1.2396	14.922	466	263	7.1661	0.0035884	5.8061	2.2103	7.8598
98	0	2.3307e-06	3.2264e-10	2.3304e-06	7	0	4.5364e-07	-1.2925e-10	5.2835e-07	2.7515e-07	1.149e-13	3.417e-07	1.1076	4.4253	1.8206e-07	3.5806e-07	6.6575e-07	1.76e-07	3.0768e-07	4.8369e-07	1.1629	0.080518	1.0824	7	0	0.67349	-3.6085e-05	0.69435	0.16162	0.038079	0.19551	0.15809	2.3107	0.52059	0.65664	0.82294	0.13604	0.1663	0.30234	22.872	-6.3517	29.224	1115	0	9.5611	-0.00049734	9.8486	2.4922	10.266
99	0	9.2094e-07	2.3295e-10	9.2071e-07	9	1609	1.6306e-07	-7.195e-11	2.3555e-07	1.0066e-07	1.7348e-14	1.3821e-07	1.3965	5.1584	6.0046e-08	1.2313e-07	2.3093e-07	6.3089e-08	1.0779e-07	1.7088e-07	0.94176	0.073031	0.86873	9	1609	0.46757	-6.1267e-05	0.5293	0.11491	0.020062	0.14606	0.27259	2.6816	0.36189	0.45571	0.56739	0.093824	0.11167	0.2055	26.396	-2.5429	28.939	149	1367	19.035	-0.0017105	20.758	2.0541	7.687
99	0	1.113e-06	3.2246e-09	1.1098e-06	133	1177	1.9394e-07	-9.5358e-11	2.6598e-07	1.1713e-07	2.5971e-14	1.6644e-07	1.8898	7.5288	8.3088e-08	1.454e-07	2.5399e-07	6.231e-08	1.0859e-07	1.709e-07	1.0246	0.1621	0.86245	133	1177	0.50627	-7.3396e-05	0.56172	0.11427	0.020875	0.14799	0.46957	3.1259	0.40585	0.49013	0.60049	0.084281	0.11037	0.19465	25.781	3.4821	22.299	1049	204	16.826	0.0034217	14.241	2.4033	9.1096
99	0	1.0647e-06	1.9914e-09	1.0627e-06	7	196	1.836e-07	-2.9905e-11	2.0224e-07	1.0556e-07	2.1399e-14	1.4668e-07	1.8936	8.247	8.4657e-08	1.4553e-07	2.3742e-07	6.0871e-08	9.1892e-08	1.5276e-07	0.99958	0.14421	0.85537	7	196	0.50732	-2.5064e-05	0.52295	0.1062	0.018198	0.1352	0.29127	3.1881	0.41907	0.49748	0.59436	0.078416	0.096876	0.17529	23.07	-3.7262	26.796	38	1200	15.592	0.0017544	14.498	3.0394	15.124
[truncated: 941 more columns]
