# Supplementary material for: Detecting Parkinson’s disease from sustained phonation and speech signals
Source: PLoS One. 2017 Oct 5;12(10):e0185613. doi: 10.1371/journal.pone.0185613 (PMC5628839; doi:10.1371/journal.pone.0185613)
Supplement: S2 File — (ZIP) [file pone.0185613.s002.zip › AC/phonation/AC_phonation_emobase2010.csv]

id	pcm_loudness_sma_maxPos	pcm_loudness_sma_minPos	pcm_loudness_sma_amean	pcm_loudness_sma_linregc1	pcm_loudness_sma_linregc2	pcm_loudness_sma_linregerrA	pcm_loudness_sma_linregerrQ	pcm_loudness_sma_stddev	pcm_loudness_sma_skewness	pcm_loudness_sma_kurtosis	pcm_loudness_sma_quartile1	pcm_loudness_sma_quartile2	pcm_loudness_sma_quartile3	pcm_loudness_sma_iqr1_2	pcm_loudness_sma_iqr2_3	pcm_loudness_sma_iqr1_3	pcm_loudness_sma_percentile1_0	pcm_loudness_sma_percentile99_0	pcm_loudness_sma_pctlrange0_1	pcm_loudness_sma_upleveltime75	pcm_loudness_sma_upleveltime90	pcm_fftMag_mfcc_sma_0__maxPos	pcm_fftMag_mfcc_sma_0__minPos	pcm_fftMag_mfcc_sma_0__amean	pcm_fftMag_mfcc_sma_0__linregc1	pcm_fftMag_mfcc_sma_0__linregc2	pcm_fftMag_mfcc_sma_0__linregerrA	pcm_fftMag_mfcc_sma_0__linregerrQ	pcm_fftMag_mfcc_sma_0__stddev	pcm_fftMag_mfcc_sma_0__skewness	pcm_fftMag_mfcc_sma_0__kurtosis	pcm_fftMag_mfcc_sma_0__quartile1	pcm_fftMag_mfcc_sma_0__quartile2	pcm_fftMag_mfcc_sma_0__quartile3	pcm_fftMag_mfcc_sma_0__iqr1_2	pcm_fftMag_mfcc_sma_0__iqr2_3	pcm_fftMag_mfcc_sma_0__iqr1_3	pcm_fftMag_mfcc_sma_0__percentile1_0	pcm_fftMag_mfcc_sma_0__percentile99_0	pcm_fftMag_mfcc_sma_0__pctlrange0_1	pcm_fftMag_mfcc_sma_0__upleveltime75	pcm_fftMag_mfcc_sma_0__upleveltime90	pcm_fftMag_mfcc_sma_1__maxPos	pcm_fftMag_mfcc_sma_1__minPos	pcm_fftMag_mfcc_sma_1__amean	pcm_fftMag_mfcc_sma_1__linregc1	pcm_fftMag_mfcc_sma_1__linregc2	pcm_fftMag_mfcc_sma_1__linregerrA	pcm_fftMag_mfcc_sma_1__linregerrQ
1	0.88844	0	0.93579	5.5082e-05	0.91533	0.21783	0.072543	0.2696	0.07522	2.994	0.74773	0.93553	1.124	0.1878	0.18845	0.37625	0.36222	1.5888	1.2266	0.055108	0.0080645	0.88844	0	-1.4144	-0.0032905	-0.19195	1.7855	8.8028	3.05	-4.5442	52.534	-2.7461	-1.3147	0.20324	1.4314	1.5179	2.9493	-8.737	3.6067	12.344	0.97177	0.37097	0.0026882	0.91801	4.7132	-0.0014328	5.2454	2.3405	8.6135
1	0.78274	0.49851	0.85654	0.0003347	0.74425	0.17418	0.048058	0.22863	-0.010609	3.0532	0.71588	0.86831	1.0002	0.15244	0.13188	0.28432	0.3374	1.4412	1.1038	0.066964	0.011905	0.99554	0	-0.98144	0.014497	-5.8453	1.5805	3.8011	3.422	-0.14933	2.0973	-4.2409	-0.74004	1.9315	3.5009	2.6715	6.1724	-7.1584	5.1062	12.265	0.23958	0.0059524	0.0029762	0.74405	1.7013	-0.010054	5.0745	2.7736	11.436
1	0.32617	0	1.1968	-0.00065267	1.4546	0.32294	0.1625	0.42978	0.10477	2.418	0.88015	1.1939	1.5051	0.31375	0.31123	0.62498	0.34747	2.1453	1.7978	0.12389	0.018963	0.40582	0	2.7222	-0.02221	11.495	4.0926	27.077	7.2662	-0.73771	2.4642	-4.1762	6.0697	7.961	10.246	1.8913	12.137	-15.899	14.86	30.759	0.5512	0.034134	0.82933	0.04804	7.4661	0.0039089	5.922	2.2427	8.1569
2	0.075893	0.71429	0.61123	-0.00033675	0.72421	0.1251	0.023742	0.16736	-0.013658	2.4933	0.48242	0.60763	0.73396	0.12521	0.12633	0.25154	0.24247	0.9795	0.73703	0.11012	0.017857	0.089286	0	-17.722	-0.014161	-12.971	1.8342	6.7484	3.7808	-0.77181	3.8098	-19.743	-16.939	-14.993	2.8033	1.9464	4.7497	-26.775	-11.444	15.331	0.54762	0.12798	0.87202	0	12.424	0.0039126	11.111	1.3265	3.267
2	0.083333	0.0875	0.51686	-0.00015045	0.57095	0.10902	0.016864	0.13357	-0.17595	2.3203	0.41154	0.5243	0.62532	0.11275	0.10103	0.21378	0.23095	0.77821	0.54726	0.077778	0.0055556	0.0083333	0.99861	-29.469	-0.012121	-25.111	1.3994	3.4888	3.1363	0.45384	2.8181	-32.165	-29.873	-27.407	2.2917	2.4656	4.7573	-34.155	-21.94	12.215	0.10278	0.015278	0.23333	0	15.876	-0.0044899	17.49	0.97434	1.7741
2	0.046632	0.98446	0.5311	-0.00019406	0.60592	0.13492	0.025622	0.16581	-0.11513	2.2989	0.41011	0.53041	0.66843	0.12029	0.13802	0.25832	0.17982	0.8376	0.65778	0.12565	0.0025907	0.09456	0	-27.212	-0.0044065	-25.513	1.886	6.4203	2.7175	-0.04543	3.5239	-28.743	-27.317	-25.95	1.4254	1.3671	2.7924	-34.136	-21.221	12.915	0.17487	0.079016	0.19689	0.007772	13.791	-0.0033969	15.1	1.1302	2.4495
3	0.12779	0	1.3835	-0.0014397	1.8672	0.29171	0.15776	0.4858	0.092615	2.7086	1.0255	1.4099	1.697	0.3844	0.28711	0.67152	0.37095	2.5065	2.1356	0.096582	0.02526	0.12779	0	2.0418	-0.029037	11.798	3.9491	30.207	7.8759	-1.3754	6.9696	-5.041	4.8584	7.9686	9.8993	3.1102	13.01	-13.842	11.181	25.023	0.76672	0.50371	0.99703	0	0.80923	0.0047961	-0.80225	1.1143	2.2418
3	0.30511	0	0.90013	-0.00013485	0.9542	0.12697	0.027792	0.16962	0.059204	4.1426	0.79679	0.89042	1.0058	0.093629	0.11542	0.20904	0.52613	1.3302	0.80405	0.083437	0.007472	0.30511	0.99875	-7.3933	-0.0063677	-4.8399	1.3193	3.868	2.459	-0.70205	3.4297	-8.9097	-7.0266	-5.4802	1.8831	1.5464	3.4295	-13.885	-3.5175	10.367	0.47821	0.1208	0.99875	0.25778	2.1754	0.0021098	1.3293	0.75477	0.89034
3	0.11687	0.0092961	0.88536	-0.00032932	1.0092	0.13975	0.034762	0.19971	0.16076	3.2468	0.74894	0.88168	1.0032	0.13274	0.12151	0.25425	0.45034	1.3726	0.92228	0.078353	0.010624	0.086321	0.99867	-8.7818	-0.012517	-4.0753	1.998	8.6149	4.0023	-0.63487	2.3424	-12.118	-7.1482	-5.4071	4.9702	1.7411	6.7113	-17.773	-3.5888	14.185	0.52855	0.14475	0.88446	0.12218	2.8023	0.0066368	0.30691	1.0098	1.6897
4	0.0081699	0	0.36317	-0.00033569	0.46572	0.076466	0.0093703	0.11352	0.45826	2.6987	0.2797	0.34009	0.43527	0.060391	0.095184	0.15557	0.13794	0.63312	0.49517	0.078431	0.004902	0.0065359	0.98693	-29.42	-0.02712	-21.135	2.3571	9.3198	5.6812	0.3224	2.3349	-33.726	-29.95	-26.02	3.7765	3.9302	7.7067	-40.667	-18.349	22.319	0.18464	0.084967	0.96895	0.001634	5.3212	0.0071605	3.1337	1.0814	2.0599
4	0.0016474	0.8402	0.57832	-0.00067768	0.78366	0.088594	0.014185	0.16818	1.248	5.6483	0.45878	0.557	0.66546	0.098217	0.10846	0.20668	0.31948	1.1698	0.85034	0.016474	0.0049423	0.029654	0.92092	-20.972	-0.037445	-9.6258	2.6257	11.831	7.4082	0.62896	3.0643	-26.726	-22.046	-15.549	4.6796	6.4969	11.176	-33.911	-0.91783	32.993	0.054366	0.023064	0.62932	0.046129	7.7555	0.0074169	5.5082	1.4531	3.0577
4	0.14381	0.86455	1.4497	-0.0013174	1.843	0.23322	0.090238	0.37678	0.13372	2.9512	1.1911	1.439	1.6865	0.24792	0.24749	0.49541	0.66532	2.3976	1.7323	0.06689	0.018395	0	0.95819	7.1498	-0.012302	10.822	0.80607	1.2067	2.391	0.25417	2.2729	5.2334	6.9357	8.8454	1.7023	1.9097	3.612	2.7066	11.98	9.2738	0.12876	0.006689	0.15217	0	3.9282	-0.0024618	4.663	0.81926	1.0899
5	0.92188	0.5625	0.67257	0.00086974	0.42252	0.20116	0.060547	0.28541	0.76981	2.5323	0.45118	0.58267	0.83705	0.13149	0.25437	0.38587	0.25318	1.347	1.0939	0.078125	0.010417	0.91667	0.078125	-15.346	0.021232	-21.45	1.9462	5.6478	4.2558	0.031557	1.3317	-19.266	-16.603	-11.3	2.6629	5.3027	7.9655	-21.847	-8.8694	12.977	0.33854	0.078125	0.92188	0.043403	10.046	0.0071135	8.0005	1.0612	1.9263
5	0.371	0.67791	1.093	1.0218e-05	1.09	0.31251	0.14333	0.37859	0.2763	2.3489	0.81875	1.029	1.3698	0.21023	0.34079	0.55102	0.36835	1.9002	1.5319	0.18212	0.045531	0.080944	0.99831	-1.0975	-0.010274	1.9437	0.91866	1.5321	2.1507	0.18212	2.9334	-2.8672	-0.87864	0.22862	1.9886	1.1073	3.0958	-5.3576	4.3942	9.7518	0.11467	0.028668	0.99831	0.6543	8.1404	-0.0045589	9.4898	1.1455	2.2462
5	0.29088	0	1.1574	-0.00018542	1.2112	0.30434	0.13363	0.36688	0.0092466	2.4746	0.87657	1.1549	1.4283	0.27835	0.2734	0.55175	0.30761	1.8973	1.5897	0.13941	0.010327	0.10327	0.99828	-2.5475	-0.015703	2.0064	1.4854	11.656	4.3119	-4.0298	28.155	-3.5173	-1.6865	-0.22243	1.8307	1.4641	3.2948	-21.519	1.8306	23.35	0.95181	0.53701	0.99139	0	9.5523	0.0034218	8.5599	1.2385	3.1964
6	0.9961	0.0084416	0.78127	-0.0001439	0.892	0.18871	0.057379	0.24793	0.59408	3.7443	0.61074	0.76372	0.92556	0.15297	0.16184	0.31482	0.28604	1.4892	1.2031	0.011688	0.0012987	0.99156	0.96364	-9.0971	7.6652e-07	-9.0977	1.775	6.1304	2.476	1.3484	7.6964	-10.635	-9.3276	-7.9553	1.3071	1.3724	2.6795	-14.047	-0.35335	13.694	0.01039	0.0045455	0.06039	0.99091	6.4182	-0.0058035	10.884	1.7536	5.1469
6	0.057903	0.75065	0.9563	-0.00033206	1.2744	0.22109	0.07457	0.32915	0.51559	3.2674	0.71464	0.93219	1.1554	0.21755	0.22318	0.44073	0.34315	1.8621	1.5189	0.019823	0.0026082	0.055816	0.99948	-5.7422	-0.0033933	-2.4915	1.8024	8.9411	3.5309	-3.2853	25.414	-6.8282	-5.4922	-4.172	1.3361	1.3202	2.6563	-21.382	1.144	22.526	0.85603	0.064684	0	0.96922	5.3286	-0.0042164	9.368	2.1028	7.5973
6	0.010261	0.2531	0.79436	-3.9638e-05	0.8407	0.18517	0.054144	0.23422	0.37338	3.688	0.63094	0.7872	0.94395	0.15626	0.15675	0.31301	0.30095	1.4093	1.1084	0.0034203	0.00085507	0.0081231	0.99872	-11.716	-0.00069441	-10.904	2.0299	8.7141	2.989	-0.84172	18.542	-13.108	-11.868	-10.439	1.2395	1.4296	2.6692	-19.033	-2.7872	16.246	0.048311	0.0089782	0.99872	0.0076956	4.0051	-0.001251	5.4674	3.0398	13.019
7	0.1897	0.0025126	0.73764	-0.00050646	0.93896	0.16846	0.045692	0.24338	0.56406	3.0403	0.55821	0.70766	0.8859	0.14945	0.17824	0.32769	0.31639	1.4052	1.0888	0.052764	0.011307	0.035176	0.99874	-8.9029	-0.017999	-1.7483	1.4549	6.4983	4.8584	-0.99341	4.9662	-11.54	-8.3353	-5.1844	3.2049	3.1508	6.3557	-25.139	-0.45218	24.687	0.39196	0.048995	0.96231	0.0012563	5.8732	0.0075279	2.8809	1.5646	3.6683
7	0.061791	0.99874	0.82464	-0.00049337	1.02	0.21114	0.068184	0.2845	0.5147	2.8363	0.59786	0.78051	1.0123	0.18265	0.23176	0.41441	0.32907	1.5581	1.2291	0.050441	0.0088272	0.15006	0.99874	-6.9763	-0.017073	-0.21561	1.5909	11.942	5.217	-3.4535	24.201	-8.8596	-6.6778	-3.5585	2.1818	3.1193	5.3012	-30.392	-0.50613	29.886	0.91677	0.34805	0.96595	0.99622	7.7578	0.004558	5.9528	1.0789	3.7721
7	0.049363	0	0.82765	-0.00075235	1.0635	0.2244	0.077463	0.30994	0.55744	2.5944	0.57718	0.7721	1.0504	0.19492	0.27827	0.47319	0.32738	1.5952	1.2678	0.02707	0.0015924	0.1035	0	-6.1515	-0.023416	1.1895	1.2789	4.5815	4.7542	-0.35119	3.0639	-9.3619	-7.175	-1.8992	2.187	5.2758	7.4627	-19.833	2.5105	22.343	0.36624	0.068471	0.99682	0.0047771	7.1981	0.009622	4.1816	1.1235	1.9464
8	0.26444	0	0.71142	-0.00023208	0.78766	0.23258	0.081261	0.28845	0.75775	2.8571	0.50345	0.62807	0.8774	0.12462	0.24933	0.37395	0.22077	1.4464	1.2257	0.092705	0.016717	0.28571	0.039514	-12.327	-0.0036337	-11.134	2.7173	12.308	3.5755	-0.79007	3.6432	-14.452	-11.752	-9.7099	2.7006	2.0417	4.7423	-22.549	-5.6123	16.936	0.17325	0.028875	0.54103	0	11.171	0.0047666	9.6053	3.1633	15.888
8	0.02981	0.89024	0.78934	-0.00027727	0.89151	0.31251	0.14295	0.38267	0.52015	2.5717	0.48748	0.72932	1.0498	0.24184	0.32052	0.56236	0.1729	1.7364	1.5635	0.047425	0.0094851	0.00271	0.99865	-9.3268	-0.01584	-3.4898	1.3029	2.7101	3.7547	-0.015237	1.7662	-12.767	-9.262	-5.8734	3.505	3.3886	6.8936	-16.187	-2.5186	13.668	0.13144	0.0094851	0.61924	0	9.0902	-0.0026122	10.053	1.7118	5.7253
8	0.16479	0.90262	0.73186	-0.00047289	0.92102	0.29282	0.13231	0.37982	1.0438	4.1466	0.45108	0.62864	0.96113	0.17757	0.33249	0.51006	0.16726	1.9784	1.8111	0.022472	0.0049938	0.20599	0.99875	-8.4054	-0.011985	-3.6113	2.6181	9.837	4.1854	0.4991	2.857	-11.039	-9.0303	-6.4374	2.0088	2.5928	4.6017	-16.981	1.1784	18.159	0.14607	0.049938	0.79526	0.29338	6.873	0.00073034	6.5809	2.6328	11.456
9	0.68256	0.0044709	0.62737	0.00047595	0.46792	0.15227	0.036813	0.21287	0.14216	3.1022	0.47546	0.61665	0.76384	0.14119	0.14719	0.28839	0.087037	1.1626	1.0755	0.089419	0.017884	0.99553	0.0029806	-17.617	0.026511	-26.498	3.3351	39.118	8.0925	-4.1823	30.659	-20.816	-16.784	-13.032	4.0324	3.7518	7.7842	-57.191	-7.6715	49.519	0.92101	0.2608	0.035768	0.0059613	12.002	0.00058915	11.805	2.1489	12.014
9	0.035112	0.62921	0.91439	-0.00015738	0.97034	0.20807	0.06709	0.26103	0.13788	3.3676	0.74483	0.92491	1.0901	0.18008	0.16517	0.34525	0.34455	1.5989	1.2544	0.015449	0.002809	0.037921	0.002809	-3.0921	0.0083631	-6.0652	2.5868	17.014	4.4687	-1.4195	13.12	-5.1526	-2.8276	-1.4029	2.325	1.4247	3.7497	-17.927	7.4455	25.373	0.16292	0.039326	0.011236	0.98174	8.686	-0.011905	12.918	2.0032	6.8681
9	0.028465	0.37624	0.86182	-0.00019271	0.93957	0.19021	0.054881	0.23854	0.02238	2.7532	0.67955	0.87826	1.0265	0.19871	0.14821	0.34692	0.34483	1.4371	1.0923	0.065594	0.012376	0.009901	0	-5.4172	-0.0043176	-3.675	2.339	10.665	3.4175	0.80368	5.9934	-7.3994	-5.7036	-3.7982	1.6958	1.9054	3.6012	-12.288	6.4185	18.707	0.032178	0.011139	0.21906	0.0074257	9.1817	-0.0019363	9.963	1.7954	5.6257
10	0.035556	0.8	0.59916	-0.00034229	0.71451	0.13482	0.028373	0.18117	0.30175	2.4778	0.46348	0.58777	0.72012	0.1243	0.13235	0.25665	0.27099	0.99106	0.72008	0.060741	0.002963	0.04	0.99852	-8.6241	-0.010922	-4.9433	1.3726	3.35	2.807	1.1235	5.3645	-10.119	-9.0783	-7.703	1.0405	1.3753	2.4158	-13.547	0.46758	14.014	0.084444	0.02963	0.12444	0.7763	-0.38834	-0.0089823	2.6387	1.5011	3.3601
10	0.047009	0.73789	0.59373	-0.00029728	0.69793	0.15163	0.036427	0.20014	0.45656	3.3068	0.4577	0.58156	0.71318	0.12386	0.13162	0.25548	0.19578	1.1516	0.95584	0.049858	0.012821	0.068376	0	-8.7274	-0.0086906	-5.6813	1.508	5.3115	2.9005	-0.92077	9.383	-10.433	-9.0107	-6.793	1.4228	2.2177	3.6404	-15.11	-2.8939	12.216	0.5755	0.15385	0.0014245	0.46866	-0.11534	-0.00067834	0.12242	1.3578	3.1867
10	0.042877	0	0.5672	-0.00016606	0.62715	0.13511	0.028851	0.17335	0.56713	3.3221	0.44819	0.54421	0.672	0.096028	0.12779	0.22382	0.22203	1.0397	0.81769	0.016598	0.0013831	0.023513	0	-9.7617	-0.012587	-5.2178	1.5999	4.3858	3.3596	0.27617	3.1495	-11.888	-10.144	-7.8886	1.7439	2.2558	3.9997	-16.79	-2.0699	14.72	0.16459	0.058091	0.62517	0.047026	-0.55072	0.0091916	-3.8689	1.7701	5.3067
11	0.080556	0.99861	0.80378	-0.00022287	0.8839	0.17905	0.055083	0.23923	0.40285	4.0853	0.66285	0.80533	0.9375	0.14248	0.13217	0.27465	0.28497	1.5173	1.2323	0.025	0.0041667	0.37222	0	-7.7611	-0.005054	-5.9442	1.8421	8.7468	3.1385	-2.4264	14.904	-8.913	-7.6094	-6.1482	1.3036	1.4613	2.7649	-21.202	-2.5757	18.627	0.80278	0.15	0.054167	0.50278	1.3951	-0.0032088	2.5486	2.2998	8.0349
11	0.13621	0.74574	0.79694	-0.00023727	0.90134	0.20551	0.063944	0.25997	-0.01827	2.3815	0.60705	0.79265	0.98633	0.18559	0.19368	0.37927	0.24655	1.3516	1.1051	0.12032	0.017026	0.079455	0.99886	-2.6983	-0.0031345	-1.3191	1.7999	6.941	2.7526	-1.8877	14.692	-3.8498	-2.6487	-1.6171	1.2011	1.0316	2.2327	-12.375	2.8661	15.241	0.70375	0.11464	0.99773	0.85925	-5.0935	-0.0055299	-2.6604	2.8763	12.908
11	0.17294	0.6848	0.74033	5.2005e-05	0.72172	0.16493	0.042519	0.20648	0.058881	2.9765	0.59765	0.74065	0.87924	0.143	0.13859	0.28159	0.25813	1.2455	0.98741	0.086471	0.019526	0.026499	0.10181	-7.0565	-0.0063426	-4.7859	2.7184	14.664	4.0481	-0.95347	4.5513	-9.9595	-6.8069	-3.7755	3.1526	3.0314	6.184	-20.991	-0.63502	20.356	0.42259	0.087866	0.097629	0.30126	-0.90357	0.0018894	-1.58	2.5071	10.071
12	0.013135	0.57624	0.58092	-7.6079e-05	0.64749	0.098424	0.014793	0.12756	0.1536	3.4421	0.48869	0.59196	0.66299	0.10327	0.071034	0.1743	0.32181	0.88766	0.56585	0.0079954	0.0045688	0	0.88578	-22.518	-0.003397	-19.545	2.0242	7.1314	3.1748	1.2293	5.5985	-24.431	-23.037	-21.313	1.3939	1.7245	3.1184	-28.382	-10.601	17.781	0.018846	0.0091376	0.88863	0.011993	9.7123	0.00038539	9.3751	1.1047	1.9652
12	0.019042	0.33243	1.1258	-7.4526e-05	1.1942	0.16751	0.045735	0.21748	0.11064	3.6095	0.98931	1.1349	1.261	0.14559	0.12608	0.27167	0.63902	1.684	1.0449	0.0092492	0.0016322	0.0092492	0.69097	-10.638	-0.0019521	-8.845	1.7129	5.0925	2.483	0.97176	5.3744	-12.389	-10.735	-9.374	1.6539	1.3614	3.0152	-15.444	-2.2206	13.224	0.018498	0.0065288	0.99402	0.0092492	11.447	0.0017283	9.8598	0.99684	1.6462
12	0.018697	0	1.1352	-8.0341e-05	1.2103	0.16226	0.04412	0.21449	-0.084043	3.5105	1.0016	1.1514	1.269	0.14984	0.11754	0.26737	0.63958	1.629	0.98942	0.018697	0.0026709	0.0010684	0.99947	-10.879	-0.0026699	-8.3814	2.1346	8.3409	3.2284	-1.084	9.5184	-12.45	-10.965	-9.0653	1.4849	1.8995	3.3844	-22.63	-3.0761	19.554	0.059295	0.0064103	0.97489	0.78098	11.347	-0.00063325	11.94	1.3608	3.4258
13	0.80579	0.68457	0.50391	0.00010142	0.46715	0.097255	0.014189	0.121	0.39989	2.7735	0.41312	0.48909	0.58178	0.075974	0.092687	0.16866	0.27668	0.79283	0.51615	0.11019	0.020661	0.0055096	0.51377	-20.112	0.0035302	-21.392	3.2727	14.084	3.8251	-0.38297	1.7829	-23.712	-18.77	-16.838	4.942	1.9324	6.8745	-27.151	-14.031	13.12	0.052342	0.0068871	0.7989	0.011019	10.138	0.00019988	10.066	0.82365	1.2194
13	0.28309	0.0055147	0.56744	-0.00022756	0.62922	0.10562	0.017607	0.13742	-0.54875	3.1115	0.47917	0.58098	0.67309	0.10181	0.092111	0.19392	0.22199	0.81004	0.58804	0.23897	0.027574	0.022059	0	-17.523	-0.01183	-14.311	1.1477	5.0634	2.918	-2.8039	27.558	-19.247	-17.578	-15.391	1.669	2.187	3.856	-22.796	-11.846	10.95	0.90257	0.15441	0.86581	0	10.5	0.0042202	9.3545	1.2163	5.0186
13	0.016438	0.0013699	0.69931	-0.00017474	0.76301	0.12734	0.0258	0.16479	0.16579	3.2583	0.58933	0.69384	0.81164	0.10452	0.1178	0.22231	0.33071	1.1004	0.76969	0.058904	0.0027397	0.012329	0	-11.808	-0.0073753	-9.1195	1.1336	3.1984	2.3694	-1.0307	22.373	-13.182	-12.42	-11.137	0.76215	1.2827	2.0448	-15.223	-5.8686	9.3548	0.81918	0.12329	0.92192	0	9.9657	0.0058598	7.8298	0.99697	2.1942
14	0.12235	0.51685	0.78153	-0.00021365	0.86699	0.22422	0.075227	0.27869	0.48749	2.7396	0.57319	0.73406	0.98607	0.16087	0.25201	0.41287	0.28155	1.4775	1.196	0.051186	0.0087391	0.13608	0	-9.0218	-0.0098437	-5.0843	2.4153	11.348	4.0656	-0.48696	6.3823	-11.816	-9.4132	-6.0292	2.4031	3.384	5.7871	-17.217	-1.096	16.121	0.49813	0.1186	0.0012484	0.70787	16.369	-0.0022097	17.253	2.85	11.854
14	0.13679	0.56958	0.73688	-0.00018562	0.8155	0.22583	0.076163	0.27969	0.55726	2.8733	0.51905	0.69715	0.92498	0.1781	0.22782	0.40593	0.25815	1.4334	1.1752	0.009434	0.0011792	0.13915	0	-8.1011	-0.0018065	-7.3361	1.8669	9.2905	3.0799	-3.2617	22.802	-9.3897	-7.7641	-6.3635	1.6257	1.4005	3.0262	-21.512	-3.5164	17.996	0.86792	0.17453	0.0023585	0.98703	9.2105	-0.003055	10.504	1.5153	4.5918
14	0.14307	0.51446	0.73969	-0.00022594	0.8138	0.20942	0.065257	0.25902	0.43075	2.6395	0.54616	0.6937	0.92553	0.14754	0.23182	0.37936	0.25926	1.3611	1.1018	0.082192	0.022831	0.78082	0	-8.7527	0.0045107	-10.232	1.9261	6.5527	2.699	-1.8475	12.279	-10.349	-8.4373	-6.7042	1.9117	1.7332	3.6448	-18.016	-4.7297	13.287	0.79452	0.24962	0.0030441	0.96347	9.5847	-0.019105	15.851	1.6924	5.0164
15	0.014884	0.65023	1.0975	-0.00067358	1.4592	0.27601	0.13577	0.42363	1.3849	6.9376	0.8152	1.0307	1.3024	0.21549	0.27175	0.48724	0.38484	2.435	2.0502	0.0093023	0.0065116	0.0083721	0	-1.1036	-0.011973	5.3258	2.0694	8.6604	4.7397	0.51965	5.5798	-3.9904	-1.4039	1.6615	2.5865	3.0654	5.6519	-12.321	16.014	28.334	0.022326	0.013953	0.073488	0	10.797	-0.0019662	11.853	3.4882	16.26
15	0.067751	0.70325	1.2231	-0.00033483	1.3465	0.34137	0.17334	0.4224	0.066738	2.4772	0.92218	1.2233	1.5328	0.3011	0.3095	0.6106	0.37974	2.1885	1.8087	0.071816	0.012195	0.90108	0	2.1588	0.0032964	0.94406	1.1347	4.8923	2.3207	-6.6103	66.376	1.7249	2.377	3.0991	0.65206	0.72215	1.3742	-7.5283	4.8873	12.416	0.97696	0.64634	0.050136	0.99594	12.197	-0.016335	18.217	2.2496	6.8403
15	0.12712	0	1.5563	-0.00061016	1.772	0.57732	0.45371	0.68503	0.35846	2.1019	1.0115	1.42	2.0854	0.40855	0.66538	1.0739	0.45132	2.9517	2.5004	0.13983	0.019774	0.12712	0	5.8856	0.0051169	4.0768	1.4791	17.354	4.2951	-9.0009	107.94	5.3338	6.3622	7.3708	1.0284	1.0086	2.037	-11.044	10.323	21.368	0.98305	0.92514	0.074859	0	16.684	-0.012927	21.253	1.4645	4.8861
16	0.011976	0.72904	0.71752	-0.00024501	0.79923	0.16852	0.041707	0.20962	0.13647	2.6	0.5672	0.70894	0.86349	0.14174	0.15455	0.29629	0.31085	1.2142	0.90335	0.070359	0.010479	0.002994	0.98503	-5.8116	-0.010179	-2.4168	1.0127	1.7547	2.3681	-0.21023	4.2418	-6.9866	-5.9177	-3.9413	1.0689	1.9764	3.0452	-11.758	-1.1861	10.572	0.011976	0.005988	0.98503	0.20808	0.32762	-0.0010235	0.66896	1.0482	2.1663
16	0.054839	0.64355	0.63069	-0.00048972	0.78226	0.16836	0.042467	0.22394	0.399	2.8328	0.47502	0.60848	0.77123	0.13346	0.16275	0.29621	0.22936	1.1659	0.93657	0.064516	0.0048387	0.032258	0.96613	-15.688	-0.019067	-9.7868	1.6042	5.5135	4.1423	-0.051903	4.8509	-17.563	-16.041	-13.672	1.5214	2.3698	3.8912	-28.135	-4.7845	23.351	0.080645	0.024194	0.9629	0.032258	10.568	0.010122	7.4347	1.497	4.5137
16	0.0084986	0.95609	0.62022	-0.00017967	0.68355	0.12516	0.02504	0.16242	0.33253	3.6515	0.51157	0.61703	0.72038	0.10546	0.10335	0.20881	0.28779	0.9949	0.70711	0.0070822	0.0028329	0.0084986	0	-12.635	-0.002963	-11.59	1.1072	2.3135	1.6365	0.0059479	11.581	-13.484	-12.731	-11.86	0.75347	0.87048	1.6239	-15.771	-7.2133	8.5578	0.05949	0.0084986	0.022663	0.95326	3.0127	-0.0064479	5.2855	0.88572	1.3299
17	0.94182	0.84545	0.83674	4.46e-05	0.8245	0.18375	0.050328	0.22445	-0.13431	2.6485	0.68468	0.84147	0.99648	0.15678	0.15501	0.3118	0.3251	1.3064	0.98133	0.081818	0.010909	0.038182	0	-3.5321	0.0020563	-4.0965	1.199	3.021	1.7685	-2.2424	14.105	-4.1842	-3.4093	-2.3486	0.77489	1.0608	1.8357	-9.4927	-0.84227	8.6505	0.77273	0.15091	0.99818	0.038182	12.148	0.0016715	11.689	1.3546	3.0256
17	0.74953	0.9962	0.84331	-7.598e-06	0.84531	0.20017	0.063578	0.25215	-0.020947	2.9044	0.67995	0.83955	1.0053	0.1596	0.16573	0.32533	0.21679	1.4459	1.2291	0.085389	0.013283	0.75142	0.9981	-3.7138	-0.0043173	-2.5784	2.1286	14.523	3.8672	-5.5605	53.722	-4.9244	-3.2931	-1.8023	1.6313	1.4908	3.1221	-17.316	0.61436	17.93	0.97533	0.60531	0.98292	0.045541	12.575	0.0049644	11.269	1.4994	3.4991
17	0.031579	0.99789	0.98174	-0.00028288	1.0488	0.21334	0.069392	0.26626	-0.033642	2.5429	0.80691	0.98255	1.1731	0.17564	0.19057	0.3662	0.39864	1.541	1.1424	0.10105	0.014737	0.63368	0.99789	-0.5385	-0.0060976	0.90663	2.1677	12.756	3.6682	-3.8368	23.156	-1.001	0.28556	1.3875	1.2866	1.102	2.3886	-17.257	2.7817	20.039	0.94105	0.57263	0.99368	0.65053	9.7254	-0.0017739	10.146	1.5974	5.8263
18	0.1395	0	0.50136	-4.1913e-05	0.51561	0.099755	0.015004	0.12277	0.0092667	2.8204	0.41391	0.49297	0.59084	0.079062	0.097869	0.17693	0.22403	0.77627	0.55224	0.13363	0.014684	0.16446	0	-16.452	-0.0081285	-13.688	1.1366	3.2255	2.4039	-1.6305	11.672	-18.11	-16.133	-14.734	1.9769	1.3989	3.3758	-22.685	-12.696	9.9898	0.79001	0.24376	0.99853	0.038179	6.2858	0.0033871	5.1342	1.241	2.4047
18	0.43517	0.54044	0.51428	3.2147e-05	0.50177	0.11745	0.020056	0.1418	0.13384	2.4224	0.40799	0.51083	0.62374	0.10284	0.11291	0.21575	0.22986	0.83191	0.60205	0.065469	0.0089859	0.52503	0.99872	-19.407	-0.0052804	-17.353	2.1354	8.2478	3.1077	-0.48167	7.3176	-21.52	-19.57	-18.089	1.9499	1.4805	3.4304	-25.668	-13.059	12.609	0.49166	0.1258	0.99743	0.0025674	7.2386	0.0035227	5.8683	0.84846	1.2888
18	0.10452	0.66065	0.60151	-0.00018289	0.67229	0.12572	0.022481	0.15542	0.12938	2.4331	0.48488	0.59959	0.71461	0.11471	0.11502	0.22973	0.283	0.93592	0.65292	0.036129	0.0012903	0.11355	0.99871	-15.519	-0.015963	-9.3417	1.3514	2.8137	3.9455	0.11116	1.8208	-18.979	-14.913	-12.212	4.0659	2.7007	6.7666	-22.968	-7.5265	15.441	0.17935	0.033548	0.99226	0.0025806	7.3902	0.008521	4.0926	1.342	2.8018
19	0.051852	0.24741	0.66526	-9.1052e-05	0.69594	0.14122	0.032239	0.18043	0.69143	3.3194	0.54058	0.63988	0.77174	0.099305	0.13186	0.23116	0.35401	1.1446	0.79061	0.060741	0.0088889	0.063704	0.0074074	-10.653	0.0045288	-12.179	1.8705	5.7793	2.5609	-0.23061	2.9547	-12.25	-10.827	-8.6429	1.4234	2.184	3.6074	-17.216	-5.3836	11.832	0.22667	0.026667	0.13778	0.80296	10.765	-0.011774	14.733	1.9975	6.1934
19	0.050546	0.26776	0.65407	-0.00011975	0.69784	0.14691	0.034445	0.18731	0.51161	3.0259	0.52599	0.62571	0.7578	0.099716	0.13208	0.2318	0.27232	1.1233	0.85098	0.096995	0.021858	0.76639	0.99863	-9.9994	0.0041872	-11.53	1.5796	4.2469	2.2427	-0.21397	3.1374	-11.775	-9.8385	-8.179	1.9363	1.6596	3.5959	-14.321	-5.0128	9.3086	0.31421	0.030055	0.45628	0.78415	8.4956	-0.012526	13.074	2.2123	7.9351
19	0.1721	0.6206	0.67378	-0.00022338	0.75933	0.14579	0.034759	0.19289	0.57798	3.6076	0.54879	0.65076	0.77665	0.10196	0.12589	0.22785	0.28767	1.2397	0.95201	0.044329	0.014342	0.87484	0.99478	-8.3042	-0.00060122	-8.0739	1.4823	4.5254	2.1315	-1.4689	7.6201	-9.0254	-8.1198	-7	0.9056	1.1198	2.0254	-16.309	-3.7833	12.525	0.206	0.018253	0.19817	0.95306	9.2918	-0.014586	14.878	2.1066	6.8662
20	0.042289	0.82214	0.85333	-0.00025599	0.95611	0.16939	0.042588	0.21475	0.18057	2.4259	0.69274	0.84063	1.0021	0.14789	0.16145	0.30934	0.43785	1.311	0.87312	0.04602	0.0012438	0.0062189	0.97264	-5.1935	-0.012803	-0.052992	1.2383	2.7503	3.403	0.63097	4.5043	-7.3365	-5.1031	-3.51	2.2334	1.5931	3.8265	-12.29	5.5145	17.805	0.053483	0.016169	0.96393	0.016169	10.519	0.0071847	7.634	2.1356	7.4898
20	0.50806	0	0.69305	0.00037382	0.55417	0.15702	0.039962	0.21543	0.48885	2.8796	0.53032	0.6563	0.84338	0.12599	0.18708	0.31306	0.29991	1.2528	0.95285	0.043011	0.0067204	0.55645	0.42608	-6.768	0.010442	-10.647	3.7939	23.586	5.3493	0.1806	2.6711	-10.967	-6.0827	-3.6911	4.8846	2.3916	7.2762	-18.206	5.2008	23.407	0.11828	0.057796	0.99059	0	5.0589	0.014031	-0.15368	1.3653	2.9989
20	0.0447	0	0.88269	-0.00015294	0.94249	0.19392	0.055853	0.23885	-0.00015009	2.6265	0.71704	0.86788	1.0601	0.15084	0.19218	0.34302	0.36795	1.3918	1.0238	0.17241	0.019157	0.11239	0.99872	-5.3072	-0.013352	-0.086743	1.9265	10.287	4.404	-2.0643	8.8577	-6.2533	-5.1209	-3.1928	1.1323	1.9281	3.0605	-23.524	0.92567	24.449	0.46616	0.13921	0.72414	0	10.839	0.012101	6.1077	1.7159	5.4448
21	0.28315	0.86973	0.58989	-0.00011071	0.66079	0.12807	0.024493	0.16178	-0.14877	2.6187	0.47668	0.60544	0.70528	0.12876	0.099844	0.2286	0.21577	0.9183	0.70252	0.094384	0.0070203	0.031981	0.99922	-15.407	-0.0089315	-9.686	1.7884	6.1786	4.1357	-1.1015	10.489	-18.174	-16.11	-12.152	2.0637	3.9584	6.0221	-25.088	-8.187	16.901	0.73245	0.20515	0.99142	0.99922	4.0872	0.0040835	1.4717	0.85362	1.2155
21	0.022632	0	0.67485	-0.00023252	0.81343	0.12634	0.024099	0.17468	0.077056	2.887	0.55641	0.68145	0.78958	0.12504	0.10813	0.23317	0.284	1.1011	0.81713	0.073764	0.010897	0.010059	0.91366	-12.844	-0.011733	-5.8514	1.5376	4.2762	4.539	0.60445	2.7984	-16.072	-13.884	-10.105	2.1883	3.7786	5.9669	-20.799	-1.7638	19.036	0.082146	0.0083822	0.82649	0	1.982	0.0052174	-1.1276	0.80676	1.0651
21	0.37029	0.093514	0.41944	1.0249e-05	0.41265	0.077924	0.0093053	0.096544	-0.24437	2.7852	0.35681	0.42392	0.48928	0.067106	0.065366	0.13247	0.18895	0.62123	0.43228	0.14253	0.015083	0.11312	0.99925	-24.082	-0.0031608	-21.988	1.9395	6.0508	2.7413	-1.0728	3.4456	-25.91	-23.027	-22.086	2.8824	0.94166	3.824	-31.92	-20.107	11.813	0.52715	0.038462	0.83484	0.53469	3.43	0.0013381	2.5435	1.1246	2.009
22	0.62675	0.060135	0.99881	5.3557e-05	0.94718	0.24015	0.091019	0.30316	0.31408	3.0822	0.78921	0.9866	1.1904	0.19739	0.20378	0.40117	0.37158	1.7758	1.4042	0.027994	0.0020736	0.85122	0.99948	2.4993	0.00063017	1.8918	1.6983	6.5968	2.5923	-4.023	40.46	1.2532	3.0175	4.2175	1.7643	1.2	2.9643	-5.2215	6.3068	11.528	0.97615	0.46915	0.99844	0.002592	2.8567	-0.001657	4.454	1.3746	4.2153
22	0.67907	0.28088	0.99585	0.00013588	0.85345	0.25198	0.099562	0.32608	0.39269	2.9864	0.76066	0.95826	1.2016	0.1976	0.2433	0.44091	0.34434	1.8017	1.4574	0.011445	0.00047687	0.6762	0.014783	1.3884	0.0041192	-2.9284	1.5088	4.1243	3.2159	-0.52048	2.6373	-0.93938	1.8794	4.0834	2.8188	2.204	5.0228	-6.7062	6.6754	13.382	0.20124	0.0071531	0.23414	0.83357	3.8676	-0.003615	7.6561	1.4875	3.6774
22	0.85961	0.16175	0.9858	0.00015688	0.83166	0.23153	0.086713	0.30764	0.46682	3.1873	0.77391	0.95284	1.1747	0.17892	0.22191	0.40083	0.35836	1.8262	1.4678	0.042726	0.008647	0.78891	0	2.8136	0.0056782	-2.7652	2.162	7.6387	4.2454	-0.64389	2.1562	-0.9354	4.5589	5.8762	5.4943	1.3173	6.8116	-6.1435	9.1476	15.291	0.38505	0.06409	0.99949	0	1.5908	-0.0051154	6.6166	2.6724	10.959
23	0.028708	0.72057	0.54694	-4.4287e-05	0.57006	0.093256	0.014075	0.11939	0.11096	3.4149	0.46897	0.54386	0.62074	0.07489	0.076885	0.15178	0.26785	0.84283	0.57498	0.038278	0.0028708	0.015311	0	-21.556	-0.0028701	-20.058	2.3929	9.4576	3.1949	-0.25311	3.569	-23.579	-21.207	-19.465	2.3716	1.7415	4.1131	-29.885	-13.58	16.305	0.066986	0.02488	0.02488	0.94354	8.49	-0.0023573	9.7205	1.2173	2.1547
23	0.047236	0.38995	1.0345	-0.00040246	1.2345	0.19514	0.060495	0.27177	0.42098	2.7866	0.83033	0.9991	1.217	0.16877	0.21789	0.38666	0.51647	1.7101	1.1936	0.041206	0.0020101	0.16583	0.95578	-8.9504	-0.012379	-2.7978	2.5538	12.209	4.9853	-0.77113	3.2965	-11.828	-8.359	-5.1265	3.4694	3.2325	6.7019	-23.183	-1.1329	22.05	0.36181	0.073367	0.16181	0.67337	11.786	-0.0036822	13.616	1.514	3.5339
23	0.13961	0	1.0438	-0.00037756	1.2261	0.22277	0.073853	0.29148	0.066198	2.5736	0.8249	1.0375	1.2516	0.21258	0.21411	0.42669	0.42271	1.687	1.2643	0.079628	0.008273	0.023785	0.99897	-7.1431	-0.0074102	-3.5639	2.2092	10.404	3.8318	-1.5617	10.105	-8.9105	-6.9165	-5.0162	1.9939	1.9003	3.8942	-20.299	0.24987	20.549	0.47363	0.068252	0.0020683	0.94726	10.277	-0.0013845	10.946	1.879	5.4742
24	0.076253	0	0.62923	-0.00033638	0.70626	0.14965	0.034588	0.19125	0.43895	3.8196	0.4945	0.61715	0.7489	0.12265	0.13175	0.2544	0.21578	1.1482	0.93243	0.0065359	0.0021786	0.065359	0	-22.115	-0.023684	-16.691	2.7755	14.7	4.9546	0.66658	3.5293	-25.314	-23.919	-19.041	1.3944	4.8776	6.272	-30.836	-10.231	20.605	0.21351	0.084967	0.83224	0	22.172	0.01626	18.449	1.3878	3.6046
24	0.027335	0.36446	0.57725	-0.00015986	0.61226	0.13089	0.026327	0.16351	0.0072965	2.9937	0.46299	0.57921	0.68687	0.11621	0.10767	0.22388	0.18112	0.91644	0.73532	0.027335	0.0045558	0.013667	0.99772	-24.557	-0.013324	-21.639	2.0372	7.5376	3.2231	0.74361	5.4375	-26.201	-25.208	-23.871	0.99279	1.337	2.3298	-32.213	-15.412	16.801	0.088838	0.038724	0.088838	0.99772	20.839	-0.00041633	20.93	1.0696	2.3229
24	0.05059	0.9882	0.56449	-0.00032881	0.66182	0.12318	0.022811	0.16118	0.35276	3.3948	0.45738	0.55937	0.66779	0.10199	0.10842	0.21041	0.2402	1.003	0.76281	0.025295	0.0033727	0.042159	0.99831	-26.242	-0.01924	-20.547	1.8916	6.2541	4.1354	1.2472	4.6013	-28.902	-27.493	-24.248	1.4093	3.2443	4.6536	-32.041	-13.305	18.736	0.082631	0.030354	0.72513	0	22.369	0.0036376	21.292	1.1421	2.2115
25	0.49615	0.77966	0.70514	0.00014029	0.65968	0.19296	0.058694	0.24369	0.49607	3.0307	0.52234	0.69095	0.85133	0.16861	0.16038	0.32899	0.24471	1.2931	1.0484	0.029276	0.0046225	0.52234	0.92912	-8.254	-0.0020513	-7.5894	1.9243	7.2984	2.7288	-0.88623	5.3319	-9.5399	-8.1377	-6.6826	1.4021	1.4551	2.8572	-18.178	-3.2198	14.958	0.24961	0.078582	0.95994	0.027735	3.9911	0.0059604	2.0599	1.3874	3.1207
25	0.7259	0.0013774	0.78345	-0.00018156	0.84927	0.21994	0.073626	0.274	0.33247	2.8006	0.57712	0.76124	0.9795	0.18412	0.21827	0.40239	0.24509	1.4579	1.2128	0.03168	0.0027548	0.011019	0	-7.2203	-0.0032995	-6.0242	1.8599	5.7665	2.4989	-1.2054	6.7535	-8.465	-6.7901	-5.555	1.6749	1.2352	2.9101	-13.898	-2.5379	11.36	0.52479	0.038567	0.50826	0.96556	4.1379	0.0018771	3.4574	1.376	2.989
25	0.032425	0.0077821	0.82283	-9.6022e-06	0.82652	0.19837	0.062257	0.24952	-0.51509	3.6615	0.67051	0.82429	1.0039	0.15377	0.17957	0.33334	0.044591	1.3293	1.2848	0.16991	0.020752	0.033722	0.0051881	-7.8316	0.0026386	-8.8474	3.8553	77.565	8.8266	-5.9258	40.75	-8.1119	-6.0522	-4.7819	2.0597	1.2703	3.33	-63.337	-1.7313	61.606	0.97276	0.63684	0.79637	0.01297	5.1308	0.0084064	1.8943	1.8487	15.477
26	0.698	0.044	0.60041	0.00032513	0.51929	0.13308	0.02616	0.16841	0.1365	2.5652	0.46628	0.60286	0.71898	0.13658	0.11612	0.2527	0.25343	1.0086	0.75516	0.09	0.018	0.662	0	-15.176	0.016548	-19.304	3.9424	24.286	5.4763	-0.58785	2.7306	-17.893	-14.2	-11.194	3.693	3.0059	6.6989	-27.642	-5.3787	22.263	0.286	0.056	0.044	0.684	8.2801	-0.0057303	9.7098	1.3563	3.2802
26	0.04646	0	0.89461	-0.000153	0.92911	0.21025	0.064229	0.25422	0.010932	2.7178	0.69436	0.89797	1.0942	0.20362	0.19625	0.39987	0.31992	1.423	1.1031	0.030973	0.0022124	0.030973	0	-2.5886	0.0016537	-2.9615	2.1332	7.8532	2.8107	-1.6572	12.932	-4.526	-2.5498	-0.38168	1.9762	2.1681	4.1443	-9.8018	2.1561	11.958	0.6792	0.20354	0.019912	0	7.1405	-0.0057385	8.4345	1.1602	2.2869
26	0.98175	0.95985	1.0304	0.00023258	0.96684	0.18892	0.056595	0.24072	0.17458	3.3715	0.85413	1.0364	1.1924	0.18224	0.156	0.33825	0.48588	1.5904	1.1045	0.0054745	0.0018248	0.9781	0	-0.39706	0.012985	-3.9484	2.1036	6.9093	3.336	0.74042	2.8887	-2.6677	-1.2154	1.1281	1.4523	2.3435	3.7958	-5.8675	7.5194	13.387	0.15146	0.04562	0.027372	0.95255	8.422	-0.0052929	9.8696	1.4968	3.3825
27	0.064267	0.77121	0.49211	-9.5714e-05	0.51068	0.10928	0.018876	0.13781	0.033069	3.1609	0.40248	0.49686	0.58641	0.094382	0.089548	0.18393	0.17401	0.83667	0.66266	0.028278	0.0051414	0.061697	0	-15.152	0.0087048	-16.841	3.3251	18.728	4.4366	-1.0576	7.1088	-18.197	-14.575	-12.248	3.6221	2.3268	5.9489	-24.87	-6.5022	18.367	0.47558	0.066838	0.012853	0.47815	-5.4195	-0.0069885	-4.0637	1.8656	5.1709
27	0.049702	0.89662	0.5457	-0.00045895	0.6609	0.14984	0.040182	0.21124	1.4687	7.2381	0.41314	0.51911	0.64133	0.10596	0.12223	0.22819	0.17844	1.3431	1.1647	0.021869	0.0079523	0.031809	0.89463	-12.334	-0.020388	-7.217	3.6858	23.265	5.6594	0.63559	5.4951	-15.77	-13.098	-9.895	2.6722	3.2032	5.8754	-28.529	5.3615	33.89	0.063618	0.031809	0.89463	0.031809	-4.4756	0.012241	-7.5481	2.2032	8.8973
27	0.47594	0.0053476	0.61602	-0.00035914	0.71658	0.14669	0.035713	0.19773	0.19792	3.245	0.4845	0.61096	0.74904	0.12646	0.13808	0.26454	0.16388	1.084	0.92007	0.01426	0.0035651	0.52406	0	-11.033	-0.025371	-3.9295	4.3437	39.117	7.4832	-1.2926	5.1772	-15.865	-8.7919	-5.7925	7.0735	2.9994	10.073	-36.625	-0.95773	35.667	0.59537	0.16578	0.99465	0.48307	-4.7594	0.011761	-8.0526	2.5196	11.614
28	0.028513	0	1.0457	-0.00019379	1.1884	0.18472	0.055014	0.2486	0.37744	3.5523	0.87473	1.0331	1.1981	0.1584	0.16496	0.32335	0.5424	1.7338	1.1913	0.031908	0.0067889	0.00611	0.99661	-11.394	-0.0074034	-5.9454	1.8136	6.9412	4.1051	-0.8499	8.9138	-13.823	-11.458	-8.9532	2.3648	2.505	4.8698	-19.193	-1.2773	17.916	0.21113	0.025119	0.99932	0	17.632	0.0057522	13.399	2.0647	6.8786
28	0.011479	0	1.0286	-0.00029641	1.2479	0.20829	0.067816	0.28961	0.59647	3.8533	0.81906	1.0106	1.2139	0.19152	0.20333	0.39485	0.4857	1.8123	1.3266	0.0047265	0.0020257	0.018906	0.99865	-11.944	-0.0069179	-6.8248	2.8031	14.219	4.7923	0.11734	8.227	-14.418	-12.719	-10.153	1.6991	2.5662	4.2653	-21.029	3.1138	24.142	0.15192	0.031735	0.90817	0.99932	15.051	0.0012365	14.136	1.1896	2.8298
28	0.24601	0.83067	1.1154	-0.00038135	1.4136	0.21249	0.070285	0.31618	0.54469	3.2127	0.89109	1.0818	1.314	0.19075	0.23211	0.42286	0.49771	1.9814	1.4837	0.030671	0.0044728	0.24665	0.92204	-10.015	-0.0091563	-2.8546	2.3693	9.8024	5.1878	0.57836	2.7487	-13.98	-11.222	-5.9537	2.7577	5.2682	8.0258	-20.066	3.9598	24.026	0.039617	0.010224	0.56166	0.32588	14.448	0.0036011	11.632	1.7316	5.2721
29	0.14645	0.26036	0.55617	-7.9075e-05	0.58286	0.13596	0.029425	0.17223	0.46855	3.3883	0.43246	0.54318	0.65914	0.11072	0.11596	0.22668	0.21	1.0181	0.80813	0.023669	0.0044379	0.16272	0.013314	-18.271	-0.0055414	-16.401	1.4037	4.0136	2.2766	-0.41438	4.054	-19.889	-18.243	-16.766	1.6462	1.4773	3.1235	-25.99	-13.586	12.404	0.23669	0.057692	0.010355	0.6716	13.321	-0.0035085	14.505	1.6405	4.2086
29	0.41165	0.6	0.6489	-0.00022233	0.70603	0.13522	0.028363	0.17163	0.23859	2.8799	0.5179	0.64849	0.76196	0.13059	0.11347	0.24406	0.30578	1.0311	0.72533	0.029126	0.0058252	0.17087	0.99806	-16.181	-0.0061624	-14.597	1.8402	7.1648	2.8292	-1.61	6.3571	-17.246	-15.624	-14.221	1.6219	1.4038	3.0258	-26.201	-12.367	13.834	0.66408	0.2	0.007767	0.46408	11.545	-0.0023814	12.157	1.9301	7.3466
29	0.25046	0.14286	0.76797	-0.00023905	0.83227	0.17422	0.047305	0.22065	-0.08446	2.8121	0.61231	0.78109	0.90477	0.16878	0.12368	0.29246	0.26522	1.262	0.99676	0.13915	0.029685	0.09833	0.80705	-10.939	-0.0075636	-8.9047	0.95288	1.5961	1.7266	0.032026	2.7322	-12.192	-10.912	-9.8639	1.2808	1.0477	2.3285	-14.902	-7.051	7.8509	0.14471	0.024119	0.72913	0.074212	14.742	0.0064967	12.995	1.3896	3.2859
30	0.16269	0.0043384	0.8758	0.00012527	0.84699	0.21782	0.073307	0.27127	-0.11108	2.8741	0.69401	0.8956	1.0486	0.20159	0.15297	0.35456	0.23881	1.4604	1.2216	0.058568	0.0065076	0.13883	0	-3.3013	0.0050656	-4.4664	2.4145	25.566	5.101	-4.5329	26.689	-2.8056	-2.1937	-1.5969	0.61186	0.59681	1.2087	-32.503	1.0018	33.505	0.92842	0.69848	0	0.14751	-12.709	-0.0053435	-11.48	2.4396	14.149
30	0.23314	0	0.81675	-0.00040979	0.92289	0.19166	0.058932	0.2504	-0.0657	2.7451	0.66463	0.82473	0.98903	0.1601	0.1643	0.3244	0.24694	1.3966	1.1497	0.11175	0.026975	0.1079	0.99807	-3.7198	-0.003096	-2.918	2.0001	14.298	3.8096	-3.7144	19.973	-3.6954	-2.9034	-2.1362	0.79192	0.7672	1.5591	-23.159	0.85452	24.014	0.89017	0.10019	0.99807	0.8632	-13.002	-0.011595	-9.9986	2.028	8.3844
30	0.72973	0.60642	0.96877	0.00066173	0.77323	0.21324	0.069488	0.28684	-0.041466	2.5975	0.76514	0.97207	1.1681	0.20694	0.19602	0.40296	0.31795	1.5845	1.2665	0.13176	0.035473	0.1402	0	-1.5603	0.0011453	-1.8987	1.2356	4.7362	2.1851	-4.2335	28.87	-1.9175	-1.1735	-0.5016	0.74401	0.67186	1.4159	-10.317	0.74494	11.062	0.94932	0.58108	0	0.56588	-15.24	0.00025077	-15.314	2.1077	7.7411
31	0.4031	0.0033223	1.0666	-0.00010114	1.1122	0.21005	0.071985	0.26959	-0.18167	3.3413	0.90752	1.0562	1.2433	0.14872	0.18706	0.33578	0.39844	1.668	1.2696	0.13843	0.017719	0.21484	0	-4.2168	-0.0013097	-3.6261	2.4469	15.92	4.0046	-3.9214	28.308	-5.4752	-3.3804	-1.9064	2.0948	1.4741	3.5688	-22.212	0.54088	22.752	0.94463	0.42968	0.087486	0	14.212	-0.0013515	14.821	2.167	11.798
31	0.88564	0.66489	0.6333	0.00015519	0.57502	0.1513	0.036546	0.19412	0.27961	3.0056	0.49408	0.62528	0.74907	0.13119	0.12379	0.25499	0.23091	1.1457	0.91477	0.057181	0.014628	0.57447	0.15824	-15.09	0.013434	-20.134	2.1724	7.4293	3.9918	-0.39689	2.3336	-18.893	-14.09	-11.807	4.8038	2.2822	7.086	-23.887	-8.6213	15.266	0.44415	0.077128	0.2234	0.0053191	17.413	-0.00044161	17.579	1.5372	4.6651
31	0.20722	0	0.96717	-2.8826e-05	0.97954	0.20752	0.067269	0.25946	-0.017826	2.9086	0.78528	0.97736	1.1458	0.19208	0.16846	0.36054	0.34656	1.5797	1.2332	0.054715	0.0023283	0.72061	0.99884	-6.3527	-5.0443e-05	-6.331	1.8134	6.6016	2.5694	-1.6926	10.385	-7.5296	-5.9788	-4.8137	1.5508	1.1651	2.716	-15.143	-1.3215	13.821	0.31083	0.017462	0.096624	0	15.696	-0.0021296	16.609	1.7381	6.224
32	0.41304	0.12404	0.57192	0.00057831	0.34608	0.17345	0.049228	0.25743	0.52969	2.6366	0.38174	0.52992	0.74516	0.14818	0.21524	0.36342	0.13603	1.2013	1.0653	0.086957	0.016624	0.89898	0.0038363	-19.86	0.027102	-30.443	4.7769	34.534	8.4832	-0.62813	2.4136	-27.042	-16.442	-12.814	10.6	3.6283	14.228	-41.691	-8.1429	33.548	0.50895	0.13427	0.93478	0	6.9047	0.0058119	4.6351	1.839	5.5144
32	0.63043	0.11637	0.67964	0.00017065	0.613	0.1803	0.049599	0.22601	0.097338	2.5492	0.51513	0.66754	0.83916	0.15242	0.17162	0.32403	0.18571	1.189	1.0032	0.11765	0.026854	0.88747	0.99872	-14.797	0.0011416	-15.243	2.8074	14.842	3.8611	-1.5253	6.8236	-16.291	-13.952	-12.331	2.3386	1.6213	3.96	-27.634	-7.9601	19.674	0.53453	0.028133	0.95269	0.019182	9.8793	-0.0022576	10.761	1.9278	7.3409
32	0.66124	0.7709	0.56363	-0.00033544	0.71793	0.16699	0.044078	0.2281	0.22387	2.3838	0.397	0.5458	0.72781	0.14879	0.18201	0.3308	0.13058	1.0709	0.9403	0.096634	0.017372	0.0076004	0.99023	-21.814	-0.019475	-12.855	5.0867	47.531	8.6222	-1.4106	5.5301	-25.777	-19.974	-15.67	5.8025	4.3047	10.107	-53.503	-9.2656	44.237	0.52443	0.091205	0.64929	0.84799	13.274	0.0032489	11.779	2.2578	13.367
33	0.021871	0.08627	0.5285	-3.2456e-05	0.54184	0.15001	0.032853	0.18142	0.2983	2.717	0.38601	0.51769	0.66671	0.13168	0.14902	0.2807	0.17459	0.94952	0.77493	0.018226	0.0072904	0.16282	0.99879	-17.488	-0.0054343	-15.255	1.2633	2.4722	2.0345	-0.023853	3.8072	-18.62	-17.723	-16.524	0.89713	1.1992	2.0964	-21.988	-13.052	8.9362	0.19927	0.026731	0.0024301	0.11179	7.9165	0.0024211	6.9214	1.373	2.9482
33	0.0086207	0.22537	0.49099	-6.369e-05	0.51682	0.14741	0.031511	0.17814	0.43524	3.3846	0.34617	0.48209	0.62387	0.13591	0.14178	0.2777	0.14889	0.92975	0.78086	0.0073892	0.0024631	0.0036946	0	-19.88	-0.0024577	-18.884	1.3109	3.2443	1.8911	1.2123	7.4457	-20.979	-19.905	-19.085	1.0735	0.82008	1.8936	-23.357	-12.793	10.564	0.033251	0.0024631	0.012315	0.0012315	10.697	-0.00091187	11.067	0.87484	1.331
33	0.023095	0.3037	0.45977	-0.0001711	0.53377	0.14305	0.030874	0.18084	0.88811	4.8918	0.3136	0.4433	0.58095	0.12971	0.13765	0.26735	0.15999	1.0103	0.85035	0.0092379	0.0057737	0.020785	0.99885	-23.53	-0.0091844	-19.557	2.5028	9.3451	3.8232	1.3414	4.8179	-26.204	-24.637	-21.512	1.5671	3.1257	4.6928	-29.114	-10.865	18.249	0.038106	0.010393	0.94111	0.020785	11.267	0.0021472	10.338	1.4804	3.0335
34	0.11364	0.80606	0.72064	-0.00043031	0.86243	0.16229	0.038863	0.21351	0.15523	2.5671	0.56326	0.70986	0.87655	0.1466	0.16669	0.3133	0.26453	1.1919	0.92739	0.063636	0.0060606	0.019697	0.99848	-9.9604	-0.016357	-4.5706	1.9487	8.2268	4.2355	-1.5994	14.174	-12.243	-10.428	-7.8936	1.8155	2.5341	4.3496	-22.784	-1.2403	21.544	0.54091	0.090909	0.99848	0.075758	-1.5619	0.018348	-7.6074	2.5534	11.172
34	0.015296	0.47419	0.63197	-0.00046642	0.75371	0.16506	0.044733	0.22292	0.8522	4.2646	0.47861	0.60112	0.75419	0.12251	0.15307	0.27558	0.23623	1.3894	1.1532	0.01912	0.011472	0.026769	0.99809	-11.149	-0.014952	-7.2465	2.2544	10.177	3.908	0.17534	10.294	-13.185	-11.627	-9.9768	1.5575	1.6504	3.2079	-18.092	1.0951	19.187	0.10707	0.042065	0.99809	0.021032	2.2888	0.01451	-1.4984	2.5974	11.177
34	0.024876	0	0.64577	-0.00044435	0.77952	0.15049	0.035885	0.20462	0.65579	3.9043	0.49207	0.62266	0.76681	0.13059	0.14415	0.27474	0.26983	1.2424	0.97253	0.028192	0.0099502	0.029851	0	-12.698	-0.023383	-5.66	2.4011	10.281	5.1815	0.9664	3.9971	-15.457	-14.467	-10.664	0.99063	3.8029	4.7935	-23.42	3.1256	26.546	0.10282	0.024876	0.99834	0.031509	2.3027	0.019801	-3.6573	2.8	11.298
35	0.089286	0.038462	0.92523	-0.00053998	1.1215	0.29817	0.13207	0.38072	0.68727	2.7644	0.64245	0.83273	1.1718	0.19028	0.33908	0.52936	0.29127	1.8749	1.5836	0.070055	0.016484	0.078297	0.99863	-3.2632	-0.012265	1.195	1.0854	2.157	2.9666	0.21626	1.8005	-5.8339	-4.0708	-0.72619	1.7632	3.3446	5.1078	-7.8654	2.7542	10.62	0.20604	0.049451	0.99863	0.078297	5.3814	0.0054682	3.3937	0.98434	1.9123
35	0.073781	0.43215	0.97206	-0.00034535	1.1029	0.35546	0.19181	0.44445	0.64077	2.7812	0.65504	0.88063	1.2523	0.22559	0.37164	0.59723	0.2444	2.1584	1.914	0.072464	0.018445	0.29776	0.99868	-3.3576	-0.01167	1.0654	1.29	3.8378	3.2212	-1.6609	12.362	-5.7105	-3.1581	-0.5363	2.5524	2.6218	5.1742	-9.2826	1.1105	10.393	0.81423	0.35046	0.82477	0.0039526	4.7	0.010309	0.79281	1.5433	3.9426
35	0.028777	0.84532	0.86625	-0.0002238	0.95947	0.27443	0.1104	0.33661	0.5218	2.6569	0.60976	0.80779	1.1021	0.19803	0.29434	0.49237	0.29386	1.7204	1.4265	0.044365	0.0035971	0.057554	0.9988	-7.216	-0.012352	-2.0712	1.143	2.4325	3.3581	0.60687	2.8398	-9.714	-8.0339	-4.9031	1.6801	3.1308	4.8109	-13.333	0.8813	14.215	0.17626	0.053957	0.92686	0.057554	9.2465	0.0069675	6.3445	1.0038	1.7733
36	0.081212	0	0.97816	-0.0013151	1.52	0.34412	0.1909	0.53758	1.2018	4.0036	0.61298	0.82269	1.2131	0.20971	0.39046	0.60017	0.25128	2.5288	2.2775	0.029091	0.0072727	0.18909	0.97939	-6.2721	-0.040073	10.238	5.5857	44.755	11.655	0.40077	2.0302	-14.018	-11.352	7.2404	2.6665	18.592	21.259	-29.906	13.758	43.663	0.32121	0.16242	0.96485	0.99879	14.995	0.013095	9.6002	2.2405	9.0592
36	0.5924	0.0026212	0.78847	6.2122e-05	0.7648	0.21925	0.070635	0.26612	-0.094024	2.396	0.58914	0.80438	0.98682	0.21523	0.18245	0.39768	0.21361	1.3544	1.1408	0.11927	0.014417	0.38008	0.0013106	-10.802	-0.00090579	-10.457	3.7073	30.079	5.4881	-3.217	23.093	-13.548	-10.174	-7.2193	3.3738	2.9547	6.3285	-33.87	-3.7578	30.112	0.8886	0.26737	0.30799	0.0013106	16.342	0.00061824	16.107	2.8733	11.261
36	0.45649	0.47919	0.65414	-0.00021403	0.7389	0.18064	0.04836	0.2253	0.21405	2.5179	0.48084	0.64712	0.81925	0.16628	0.17213	0.33841	0.21416	1.1748	0.9606	0.030265	0.0037831	0.28625	0.99874	-12.291	-0.010133	-8.278	2.6776	12.515	4.2304	-1.1976	5.4194	-14.308	-11.624	-9.5467	2.6838	2.0771	4.7609	-25.783	-4.9697	20.814	0.42875	0.02396	0.98739	0	14.3	0.0067694	11.619	2.3802	7.9253
36	0.081212	0	0.97817	-0.0013153	1.5201	0.34407	0.19083	0.53755	1.2022	4.0041	0.61198	0.82279	1.2128	0.21081	0.38997	0.60078	0.25107	2.5288	2.2778	0.029091	0.0072727	0.18909	0.97939	-6.2722	-0.040074	10.238	5.5858	44.758	11.655	0.40073	2.0304	-14.019	-11.354	7.2399	2.6647	18.594	21.259	-29.906	13.758	43.664	0.32121	0.16242	0.96485	0.99879	14.996	0.013095	9.6002	2.2402	9.0582
37	0.94937	0.075949	0.90138	0.0006647	0.71793	0.20352	0.06009	0.26711	0.038508	2.4139	0.69171	0.90049	1.1049	0.20878	0.20437	0.41315	0.33676	1.4689	1.1321	0.081374	0.0072333	0.05425	0	-0.33558	0.0015075	-0.75164	2.1322	10.22	3.206	-3.3154	20.167	-1.7149	0.30586	1.7293	2.0207	1.4235	3.4442	-15.825	3.0471	18.872	0.92043	0.4123	0.99638	0.052441	-0.99831	0.019712	-6.4387	1.5668	4.5804
37	0.027624	0	0.95683	-0.00014178	1.0081	0.19806	0.057994	0.24263	-0.04072	2.5032	0.77792	0.94379	1.139	0.16587	0.19517	0.36104	0.38907	1.4516	1.0626	0.060773	0.0013812	0.030387	0.99862	-1.5173	-0.0082872	1.4785	1.7738	7.9039	3.3021	-1.9237	13.343	-2.9862	-1.7234	0.15513	1.2628	1.8785	3.1414	-16.051	4.5936	20.644	0.49448	0.10359	0.96409	0.04558	2.6715	0.0064597	0.33637	2.0499	5.7628
37	0.7756	0.99398	1.0011	7.0696e-05	0.9777	0.1748	0.048393	0.2204	-0.31146	2.9952	0.86696	1.0112	1.1518	0.14423	0.14056	0.28479	0.42684	1.4622	1.0354	0.1506	0.031627	0.027108	0.99849	0.6726	-0.0058882	2.6245	1.2699	6.9103	2.8608	-4.3041	28.987	-0.011768	0.74774	1.8454	0.75951	1.0977	1.8572	-14.704	4.5402	19.244	0.94729	0.097892	0.99849	0.040663	0.94642	0.0079201	-1.6791	1.4785	3.2163
38	0.02682	0.87356	0.29793	-0.00029177	0.37393	0.064043	0.0067112	0.092974	0.65562	3.8821	0.23738	0.2859	0.34749	0.048523	0.061589	0.11011	0.11424	0.53327	0.41903	0.017241	0.0076628	0.047893	0	-31.668	-0.019278	-26.646	1.6473	6.1363	3.8177	0.6945	4.5661	-34.307	-32.21	-29.658	2.0963	2.5526	4.6489	-41.324	-20.302	21.022	0.070881	0.022989	0.0038314	0.049808	-0.47432	-0.00020455	-0.42103	1.9411	7.1516
38	0.027778	0	0.93232	-0.00054411	1.1083	0.20187	0.066946	0.27804	0.44243	3.8065	0.73721	0.92077	1.1071	0.18356	0.18634	0.3699	0.35518	1.6741	1.3189	0.020062	0.0061728	0.021605	0	-4.3582	-0.009717	-1.2148	2.2531	14.209	4.1848	-1.897	23.075	-6.5316	-4.5893	-2.6423	1.9423	1.9469	3.8893	-11.082	5.6371	16.719	0.63735	0.080247	0.007716	0	2.0868	0.0010405	1.7502	1.6876	5.0303
38	0.039947	0.99467	0.9576	-0.00047684	1.1364	0.2349	0.084585	0.30866	0.34389	2.874	0.72473	0.93455	1.1704	0.20982	0.23581	0.44564	0.32873	1.7544	1.4257	0.046605	0.0066578	0.027963	0.99867	-1.1589	0.0007465	-1.4388	2.487	10.482	3.2416	-1.1892	8.1162	-3.2927	-0.89825	1.226	2.3944	2.1242	4.5187	-9.253	5.3856	14.639	0.4474	0.04261	0	0.75366	-1.1215	-0.012387	3.5234	2.1293	7.3692
39	0.22133	0	0.59156	-0.00082622	0.79646	0.15825	0.039141	0.23063	0.43531	2.9465	0.42418	0.57569	0.73635	0.15151	0.16067	0.31218	0.14278	1.1877	1.0449	0.034205	0.0040241	0.044266	0.99799	-7.7358	-0.024315	-1.7056	1.7459	6.9538	4.3731	-1.2482	7.4225	-9.718	-7.5328	-4.9317	2.1852	2.6011	4.7863	-23.298	1.1857	24.484	0.42052	0.046278	0.14085	0.99799	-6.0829	-0.022076	-0.60813	2.0305	6.5572
39	0.078059	0.98945	0.64986	-0.0012979	0.95681	0.15989	0.043254	0.27348	0.91474	4.0906	0.45166	0.60762	0.79307	0.15596	0.18546	0.34142	0.20268	1.4626	1.2599	0.016878	0.0021097	0.052743	0.99789	-5.069	-0.040377	4.48	2.2997	12.667	6.5719	-1.9011	8.2182	-6.8174	-3.6318	-0.90866	3.1857	2.7231	5.9088	-31.434	4.6188	36.052	0.65401	0.1097	0.061181	0.99578	-7.1159	-0.031305	0.28776	2.2227	7.4463
39	0.054737	0	0.63603	-0.0010437	0.88338	0.19482	0.061023	0.28549	0.63186	4.0357	0.4214	0.5996	0.83949	0.1782	0.2399	0.4181	0.097342	1.4388	1.3415	0.010526	0.0042105	0.058947	0.99789	-5.957	-0.039732	3.4594	2.6963	25.102	7.4015	-2.6586	12.796	-7.1564	-5.3881	-1.8498	1.7683	3.5383	5.3066	-40.77	5.2423	46.012	0.72	0.084211	0.12	0.98947	-9.1577	-0.023971	-3.4765	3.2002	14.483
40	0.054782	0.98979	0.76003	-0.0001465	0.83885	0.1698	0.044363	0.21549	0.39618	2.7194	0.61189	0.72044	0.90789	0.10855	0.18745	0.296	0.30906	1.2802	0.97112	0.10585	0.01857	0.053853	0.987	-10.18	-0.0036233	-8.2303	2.3395	10.359	3.4099	-2.2745	9.3035	-10.706	-9.4689	-8.4409	1.2367	1.028	2.2647	-22.892	-5.6284	17.263	0.54782	0.013928	0.99721	0.44568	5.4065	-0.00076922	5.8203	1.7168	4.5415
40	0.22852	0	0.77544	-0.00034464	0.8635	0.15577	0.036391	0.19745	-0.13171	2.5428	0.63113	0.77736	0.92174	0.14624	0.14438	0.29061	0.3614	1.174	0.81264	0.17969	0.029297	0.017578	0.99805	-10.867	-0.0098469	-8.3508	1.0231	1.6668	1.9455	0.42172	3.968	-12.081	-11.203	-9.9179	0.87766	1.2853	2.1629	-14.5	-5.8184	8.6815	0.14844	0.029297	0.99805	0.70508	5.1343	-0.0053502	6.5013	1.2034	2.4196
40	0.11963	0	0.75964	-0.00017918	0.80748	0.1888	0.049781	0.22483	0.23151	2.1819	0.57345	0.74088	0.93989	0.16742	0.19901	0.36643	0.31706	1.2145	0.89745	0.16822	0.041121	0.10841	0.99813	-10.157	-0.0093645	-7.6568	1.0786	2.8975	2.2336	-2.2376	10.144	-10.854	-9.5372	-8.7886	1.3168	0.74859	2.0654	-19.46	-7.4444	12.016	0.74579	0.14953	0.32336	0	4.837	-0.0012485	5.1704	0.78448	1.3204
41	0.049528	0.011792	0.57769	-0.00072908	0.73189	0.11056	0.023841	0.17834	0.8677	4.5622	0.46835	0.55448	0.67567	0.086126	0.12119	0.20732	0.24184	1.1226	0.8808	0.025943	0.004717	0.09434	0.95519	-17.734	-0.045024	-8.2113	3.1671	17.657	6.9301	-0.51862	2.7813	-21.422	-17.497	-11.873	3.9247	5.6249	9.5496	-34.309	-7.4062	26.903	0.31604	0.17217	0.035377	0	6.4967	0.00087543	6.3115	2.0951	8.0541
41	0.27748	0.67748	0.48955	-0.0004001	0.60038	0.16416	0.043056	0.21717	0.14954	3.5799	0.36919	0.51059	0.60597	0.14141	0.095372	0.23678	0.075934	1.1749	1.099	0.027027	0.012613	0.010811	0.5982	-27.046	-0.037483	-16.663	11.403	271.86	17.548	-1.8167	4.7355	-24.226	-20.859	-17.763	3.3666	3.0965	6.463	-75.019	-11.431	63.588	0.82523	0.14595	0.15856	0.71712	5.9759	-0.017527	10.831	6.4077	80.361
42	0.3139	0.44619	0.37782	-0.00074994	0.54468	0.20034	0.054719	0.25306	0.23046	1.8664	0.10312	0.38909	0.57017	0.28597	0.18109	0.46706	0.052711	0.9262	0.87349	0.065022	0.017937	0.53363	0.9417	-37.071	-0.0806	-19.137	23.476	696.98	28.367	-0.50283	1.4711	-69.257	-19.619	-13.332	49.638	6.287	55.925	-83.583	-6.1014	77.481	0.56278	0.26906	0.13901	0.89686	5.3513	-0.040398	14.34	6.5514	61.986
42	0.44418	0.82423	0.40153	-0.001093	0.63106	0.21536	0.065229	0.28788	0.18955	1.6447	0.095912	0.42092	0.63853	0.325	0.21761	0.54262	0.029092	0.9835	0.95441	0.092637	0.014252	0.46318	0.30404	-38.686	-0.12622	-12.18	23.038	729.64	31.064	-0.41889	1.348	-75.709	-19.45	-11.358	56.259	8.0916	64.351	-85.02	-6.0532	78.966	0.56532	0.35392	0.25891	0.3753	3.6956	-0.0363	11.319	7.3472	94.875
42	0.99512	0.39512	0.43941	-0.0003423	0.50941	0.24662	0.085294	0.29485	0.20323	2.0461	0.10683	0.45993	0.65906	0.3531	0.19913	0.55223	0.028969	1.1031	1.0741	0.068293	0.014634	0.082927	0.76829	-32.312	-0.056278	-20.803	24.201	729.45	27.818	-0.70464	1.7561	-63.643	-15.283	-10.854	48.361	4.4288	52.79	-82.59	-3.3156	79.275	0.6122	0.28049	0.12683	0.42927	7.7992	-0.021844	12.266	7.7922	94.218
43	0.36015	0.48276	0.94908	-0.00016495	1.0136	0.21973	0.072691	0.27218	0.060101	2.5346	0.76402	0.94894	1.1456	0.18492	0.1967	0.38162	0.38496	1.5387	1.1537	0.08046	0.0051086	0.024266	0.99872	-4.0656	-0.0057525	-1.8164	1.5389	4.7363	2.5352	-0.44779	7.56	-5.4405	-3.9223	-2.7262	1.5182	1.1962	2.7144	-9.4029	2.8222	12.225	0.18391	0.025543	0.99489	0.0012771	10.746	0.0011728	10.288	2.1524	7.5088
43	0.08835	0.8767	0.8517	-0.0002394	0.97487	0.19283	0.056731	0.24859	-0.049287	2.7841	0.68513	0.862	1.0178	0.17687	0.15577	0.33264	0.26681	1.4108	1.144	0.023301	0.0019417	0.036893	0	-4.7349	-0.0063747	-1.4551	1.8407	10.292	3.7262	-1.1832	24.847	-6.529	-5.5511	-4.1251	0.97789	1.4261	2.4039	-10.058	6.1091	16.168	0.56893	0.061165	0.99709	0.00097087	6.8653	-0.0034143	8.622	2.1058	8.0369
43	0.071322	0	0.86542	-0.00027721	0.95856	0.18952	0.055409	0.24147	0.16142	3.2395	0.69924	0.86291	1.0323	0.16367	0.16937	0.33304	0.33353	1.4227	1.0892	0.013373	0.0029718	0.041605	0.99851	-6.7557	-0.0099862	-3.4003	1.53	7.4137	3.3433	-1.9077	15.494	-8.1706	-7.3958	-5.1378	0.77482	2.258	3.0329	-22.607	0.88701	23.494	0.37444	0.060921	0.38336	0.99851	9.1901	0.0015443	8.6712	1.2497	3.6583
44	0.76627	0.41434	0.42969	2.1252e-05	0.4217	0.15009	0.034212	0.18502	0.51703	2.7028	0.2904	0.40664	0.54797	0.11625	0.14133	0.25758	0.12878	0.87905	0.75027	0.070385	0.011952	0.011952	0	-20.472	0.0042474	-22.069	1.9972	6.5227	2.7157	-0.59591	4.1715	-22.285	-20.1	-18.638	2.1849	1.4617	3.6466	-27.018	-15.285	11.733	0.51926	0.099602	0.9907	0.010624	10.997	0.012899	6.1467	1.5626	3.7997
44	0.041212	0.70667	0.57178	-0.00036977	0.72413	0.20479	0.061454	0.26308	0.69971	2.8823	0.36258	0.52369	0.74138	0.1611	0.2177	0.3788	0.1717	1.264	1.0923	0.037576	0.0048485	0.11394	0.9903	-17.325	-0.014868	-11.199	2.223	7.4308	4.4686	0.31293	2.4741	-20.488	-18.361	-14.285	2.1267	4.0757	6.2024	-26.678	-8.251	18.427	0.19758	0.055758	0.45939	0.18545	17.157	0.0088341	13.517	1.9859	6.6991
44	0.12224	0.69383	0.54032	-0.00035034	0.69062	0.21905	0.07568	0.28849	1.1085	4.2312	0.33265	0.46923	0.71024	0.13659	0.241	0.37759	0.10201	1.5188	1.4168	0.031432	0.016298	0.11641	0	-19.091	-0.011777	-14.039	2.791	14.054	4.7521	0.090871	5.5214	-21.805	-19.968	-16.7	1.8368	3.2681	5.1049	-29.216	-7.7398	21.476	0.28871	0.086147	0.64959	0	18.124	0.0067151	15.243	2.0786	7.0599
45	0.21157	0.0015848	0.97598	-0.00026565	1.1435	0.2005	0.061957	0.26706	-0.0087831	2.669	0.79882	0.97688	1.1634	0.17806	0.18651	0.36457	0.38655	1.5638	1.1772	0.081616	0.0071315	0.080032	0	-8.952	-0.0078423	-4.0074	1.3558	5.9525	3.757	-2.3852	11.814	-10.027	-8.4885	-6.4059	1.5388	2.0826	3.6214	-27.451	-4.1577	23.293	0.77813	0.19097	0.9897	0.031696	6.9405	0.0018552	5.7709	0.93363	1.4407
45	0.98975	0.87189	0.84683	-0.00016415	0.95887	0.17955	0.047244	0.22679	0.086172	2.5905	0.67748	0.84735	1.0056	0.16988	0.15828	0.32816	0.38817	1.3563	0.96809	0.033675	0.0029283	0.030747	0	-10.611	-0.0062954	-6.3148	1.2799	2.9864	3.0247	0.28141	2.706	-12.621	-11.023	-8.7797	1.598	2.2437	3.8417	-16.8	-3.736	13.064	0.14495	0.016837	0	0.036603	5.8226	0.0020762	4.4056	1.0726	1.7342
45	0.010036	0	0.92513	-0.00032145	1.1492	0.19662	0.059186	0.27558	0.21129	2.9885	0.72727	0.91435	1.1132	0.18708	0.19888	0.38596	0.36954	1.5537	1.1841	0.010753	0.0028674	0.015054	0.99928	-10.522	-0.010262	-3.369	1.4811	3.7117	4.5596	0.64441	3.2261	-13.79	-10.945	-8.0533	2.8456	2.8914	5.737	-19.092	0.8716	19.964	0.10824	0.033692	0.6	0.027957	7.5193	0.0018978	6.1966	1.2533	2.4571
46	0.023828	0.00076864	0.88198	-0.00030678	1.0814	0.22182	0.075485	0.29792	0.25624	2.5921	0.65785	0.86143	1.0829	0.20357	0.22145	0.42503	0.27386	1.5708	1.2969	0.089162	0.0092237	0.081476	0.99923	-8.882	-0.01572	1.3357	2.5348	12.506	6.8819	-0.21744	3.8795	-12.836	-9.3009	-5.2075	3.5356	4.0934	7.629	-25.958	6.0102	31.968	0.2329	0.073021	0.46656	0	6.5647	0.0038681	4.0504	2.4432	10.375
46	0.01321	0.98217	0.59354	-0.0001988	0.74393	0.15971	0.039996	0.21805	0.66787	3.3084	0.43536	0.56826	0.72102	0.13291	0.15276	0.28567	0.22257	1.1931	0.97058	0.028402	0.002642	0.033686	0.92999	-17.632	-0.0097237	-10.276	2.3837	12.332	5.513	-0.64271	3.9267	-21.197	-17.307	-13.835	3.8908	3.4714	7.3622	-31.759	-7.1635	24.596	0.3679	0.051519	0.070674	0	5.8239	-0.0028137	7.9525	2.1683	7.7358
46	0.044174	0.74486	0.745	-0.00027101	0.92279	0.19102	0.056228	0.25842	0.48582	3.3986	0.55859	0.73349	0.90689	0.17491	0.1734	0.3483	0.23721	1.4646	1.2274	0.019802	0.0022848	0.017517	0.99695	-11.943	-0.013293	-3.2222	2.8192	13.054	6.2001	-0.84745	4.6307	-15.27	-10.814	-8.1512	4.4556	2.6631	7.1186	-34.074	0.43216	34.506	0.24296	0.048743	0.069307	0.99238	4.8174	-0.0017013	5.9334	2.2083	9.1388
47	0.033639	0.18349	0.61631	-0.00026567	0.70305	0.12758	0.02625	0.1696	1.1002	5.8368	0.49897	0.60418	0.70834	0.10521	0.10417	0.20937	0.34213	1.1418	0.79971	0.0045872	0.0015291	0.018349	0.90673	-14.314	-0.025065	-6.1305	3.0492	14.848	6.1025	1.4314	4.8573	-17.955	-16.376	-12.945	1.5792	3.4302	5.0093	-25.313	4.3464	29.66	0.097859	0.041284	0.90673	0.10092	16.903	0.011214	13.242	2.601	9.59
47	0.073883	0.93299	0.53004	-0.00039715	0.64541	0.10835	0.017236	0.14727	0.39594	3.0771	0.42023	0.53123	0.62	0.11101	0.088766	0.19977	0.25063	0.92742	0.67679	0.037801	0.010309	0.036082	0.99828	-19.682	-0.031609	-10.5	3.1085	15.744	6.6292	-0.12314	2.6347	-25.456	-17.882	-15.589	7.574	2.2929	9.8669	-34.568	-4.1241	30.444	0.094502	0.027491	0.77148	0.42612	19.477	0.010478	16.433	2.9188	12.746
47	0.04927	0.9781	0.58951	-0.00039866	0.69854	0.12473	0.022392	0.16239	0.15821	2.9516	0.46552	0.5867	0.7014	0.12118	0.1147	0.23588	0.24035	0.96535	0.725	0.018248	0.0072993	0.05292	0.99818	-17.958	-0.036892	-7.8681	3.0536	24.438	7.6483	-1.9294	8.78	-20.438	-16.909	-13.042	3.5293	3.8662	7.3955	-49.213	-6.2436	42.969	0.58577	0.089416	0.9562	0.13504	19.446	0.0097077	16.791	2.2451	7.6864
48	0.017219	0.36291	0.47666	-0.00012687	0.52448	0.075197	0.0088095	0.097847	0.21348	3.5439	0.41294	0.47411	0.5417	0.061175	0.067594	0.12877	0.24921	0.74116	0.49195	0.019868	0.0039735	0.017219	0.99868	-29.594	-0.017026	-23.175	1.832	5.5262	4.3927	0.43192	3.0012	-32.55	-30.847	-27.236	1.7028	3.6107	5.3135	-38.124	-20.032	18.093	0.22119	0.034437	0.022517	0.98676	17.182	0.0015578	16.595	1.5725	4.5262
48	0.018702	0.31903	0.50122	-0.00015213	0.57028	0.073946	0.010946	0.11198	1.1536	6.0813	0.43665	0.49051	0.54407	0.053864	0.053563	0.10743	0.28473	0.86096	0.57623	0.015402	0.0044004	0.013201	0.9989	-31.676	-0.021522	-21.904	1.6997	4.8966	6.0656	0.51646	2.7172	-36.428	-32.515	-28.138	3.9125	4.3776	8.2901	-42.198	-16.69	25.508	0.033003	0.009901	0.92079	0.13641	18.582	0.0072372	15.297	1.5006	3.9038
48	0.10714	0.17734	0.61889	-0.00042906	0.79288	0.11202	0.023859	0.18432	0.81756	3.3872	0.49362	0.57991	0.7094	0.086297	0.12948	0.21578	0.2988	1.1201	0.82135	0.083744	0.028325	0.062808	0.99877	-29.666	-0.017736	-22.474	1.3211	2.8857	4.4911	-0.21973	2.6404	-32.809	-29.053	-27.059	3.7554	1.9942	5.7496	-40.586	-21.339	19.247	0.18966	0.060345	0.92118	0	17.277	0.0069353	14.465	1.2794	2.6232
49	0.03934	0.45812	0.55481	-0.00016525	0.68495	0.13204	0.029577	0.1877	1.2168	5.7911	0.43042	0.52496	0.65458	0.094541	0.12962	0.22416	0.23325	1.1884	0.95512	0.01269	0.0044416	0.068528	0.99683	-11.591	-0.011189	-2.7803	1.1898	5.6489	5.6178	-1.2231	5.9641	-14.681	-11.279	-7.0819	3.4014	4.1973	7.5986	-32.232	-3.0235	29.209	0.47081	0.16117	0.99175	0.50571	-8.6625	0.0047828	-12.429	3.7466	24.469
49	0.023121	0.51156	0.56319	-0.00025364	0.73858	0.13508	0.02946	0.19932	0.59814	3.7444	0.42704	0.55085	0.67802	0.12382	0.12717	0.25099	0.16186	1.1505	0.98864	0.030347	0.0065029	0.0086705	0.99061	-14.45	-0.011979	-6.1661	1.5835	5.7284	5.3511	-1.1083	4.5638	-17.103	-13.549	-11.024	3.5535	2.5255	6.079	-30.459	-5.8594	24.6	0.38945	0.087428	0.95809	0.99928	0.57744	0.0032512	-1.6708	2.4428	10.216
49	0.031014	0	0.58945	-0.00042312	0.86892	0.22655	0.076643	0.32049	0.86808	3.1649	0.35439	0.51743	0.7403	0.16304	0.22288	0.38591	0.11745	1.4356	1.3182	0.062027	0.0060514	0.0083207	0	-14.22	-0.016323	-3.4392	1.1613	5.1035	6.6262	-0.31577	3.0084	-18.486	-14.611	-8.8363	3.8742	5.7751	9.6493	-32.999	-2.6981	30.301	0.33661	0.1475	0.99017	0.18533	2.5554	0.0067762	-1.9203	1.4732	3.774
50	0.20478	0.99644	0.69028	-0.00014035	0.82831	0.13399	0.030252	0.19134	0.42883	3.301	0.56556	0.67125	0.80353	0.10569	0.13228	0.23797	0.28895	1.207	0.91803	0.022358	0.0010163	0.011687	0	-19.183	-0.0056729	-13.604	2.0614	7.5482	4.235	-0.56924	3.5637	-21.067	-18.473	-16.677	2.5941	1.796	4.3901	-29.066	-11.317	17.749	0.099085	0.0055894	0.41006	0.012195	19.637	0.0013751	18.285	1.4445	3.5588
50	0.25616	0	0.6958	-8.1014e-05	0.78289	0.13474	0.027899	0.17444	-0.044083	2.8918	0.56958	0.69854	0.81891	0.12896	0.12037	0.24933	0.29419	1.0757	0.78154	0.079963	0.0069735	0.0083682	0	-16.677	-0.0032401	-13.193	1.4209	3.1647	2.6856	0.51248	2.7621	-18.83	-17.01	-14.958	1.82	2.0521	3.8721	-21.178	-10.509	10.669	0.0079033	0.0013947	0.99163	0.0018596	17.516	0.0038134	13.417	1.6641	5.8486
50	0.014545	0.63591	0.62496	-7.0376e-05	0.70234	0.11516	0.021729	0.15403	0.28523	3.3574	0.51959	0.61972	0.72411	0.10012	0.10439	0.20451	0.30612	1.0209	0.71477	0.005	0.0013636	0.013636	0	-17.343	-0.001394	-15.81	1.9254	5.8301	2.5717	0.037559	3.1475	-19.025	-17.128	-15.866	1.8973	1.2612	3.1586	-22.715	-10.981	11.734	0.1	0.021818	0.82273	0.14682	13.777	0.0003024	13.445	1.7591	4.6169
51	0.029233	0.85932	0.61247	-0.00013679	0.7247	0.13707	0.030375	0.18595	0.21923	3.4555	0.48851	0.61448	0.72705	0.12596	0.11258	0.23854	0.21027	1.0908	0.8805	0.015834	0.001827	0.023143	0	-15.016	-0.0060427	-10.058	1.8473	6.7602	3.8684	-0.20612	4.4462	-17.22	-15.564	-12.365	1.6559	3.1998	4.8557	-25.85	-6.3258	19.524	0.19245	0.014007	0.99635	0.13946	10.65	0.0024462	8.6432	1.344	3.0631
51	0.030505	0.60963	0.76843	-0.00014606	0.92157	0.15069	0.038923	0.21621	0.48526	4.9914	0.62798	0.78081	0.90128	0.15283	0.12047	0.2733	0.29109	1.4534	1.1623	0.012869	0.0052431	0.031459	0	-13.404	-0.0014118	-11.924	1.3931	4.1467	2.2086	0.0041806	9.6143	-14.4	-13.543	-12.681	0.85739	0.86182	1.7192	-20.955	-6.0374	14.918	0.056721	0.020019	0.18541	0.85558	14.474	-0.0016144	16.167	2.0104	6.1112
51	0.033729	0.0023753	0.84595	-0.00010135	0.95257	0.16794	0.043061	0.21646	0.18501	2.7595	0.69678	0.83249	0.99473	0.13571	0.16224	0.29795	0.39581	1.3442	0.9484	0.044181	0.0028504	0.031829	0.97862	-13.44	-0.0012191	-12.157	1.5269	4.6608	2.2825	-0.26305	10.201	-14.561	-13.6	-12.705	0.9612	0.89416	1.8554	-20.657	-6.3834	14.273	0.11354	0.036105	0.31116	0.0014252	18.764	-0.0011452	19.969	1.6762	5.6793
52	0.0089031	0.3515	0.66471	-2.8974e-05	0.70537	0.12472	0.026231	0.16365	0.76328	6.0825	0.55855	0.66309	0.76148	0.10454	0.098387	0.20293	0.32211	1.1721	0.84994	0.0035613	0.0014245	0.0067664	0.99003	-23.812	-0.002453	-20.369	5.9171	50.971	7.4111	0.44923	4.0865	-29.128	-25.62	-18.954	3.5073	6.6665	10.174	-36.245	-3.8685	32.376	0.13462	0.022436	0.94765	0	17.003	0.00022802	16.683	3.0187	14.225
52	0.015512	0	0.74046	-4.9953e-05	0.81289	0.15242	0.037753	0.19875	0.61565	4.1083	0.60364	0.72461	0.86343	0.12096	0.13882	0.25979	0.35655	1.3034	0.94688	0.0079283	0.002413	0.0062048	0.99966	-23.361	-0.0029355	-19.105	3.8098	25.855	5.6479	0.14356	5.9592	-26.191	-23.667	-20.095	2.524	3.572	6.096	-38.404	-4.466	33.938	0.031713	0.011031	0.84419	0	20.001	0.0018188	17.363	1.9904	7.7537
52	0.0052528	0.18877	0.65101	-1.6708e-05	0.67645	0.10436	0.01723	0.13208	0.32466	3.1656	0.55644	0.64455	0.73804	0.088114	0.09349	0.1816	0.37653	0.99215	0.61563	0.0085358	0.0003283	0.0049245	0.99081	-24.827	-0.0044595	-18.037	4.441	33.163	6.9671	-0.070438	4.607	-29.42	-25.555	-20.609	3.8654	4.9461	8.8115	-44.746	-6.6195	38.127	0.09652	0.012804	0.7912	0.010834	19.15	0.0032747	14.164	2.621	11.088
53	0.027162	0.60754	0.61784	-0.0001531	0.75586	0.14126	0.031165	0.19371	0.30384	2.9887	0.48584	0.61095	0.73725	0.12511	0.1263	0.25141	0.22384	1.0995	0.8757	0.031042	0.0049889	0.019956	0.99945	-9.6132	-0.007732	-2.6428	1.9379	6.5578	4.7719	-0.5306	3.0182	-13.326	-8.7683	-5.9414	4.5575	2.827	7.3845	-22.892	-0.43175	22.461	0.30876	0.021064	0.22838	0.47228	9.7359	0.0021474	7.8001	2.1242	7.0952
53	0.048053	0.71168	0.69953	-0.00010686	0.80511	0.15604	0.036306	0.20006	0.10078	2.7655	0.55881	0.69808	0.84396	0.13926	0.14588	0.28514	0.27598	1.1681	0.8921	0.017704	0.0020233	0.010116	0	-10.338	-0.006628	-3.7899	1.6129	5.2766	4.4255	0.7144	4.3749	-13.178	-10.648	-8.1664	2.5303	2.4818	5.0121	-20.838	2.572	23.41	0.064745	0.03743	0.97167	0.022762	13.847	0.0034672	10.421	1.2783	3.0795
53	0.062055	0.45422	0.65791	-0.00011894	0.77478	0.14233	0.031765	0.19058	0.23686	3.1031	0.53205	0.6491	0.7834	0.11705	0.1343	0.25135	0.25155	1.1418	0.89025	0.032553	0.0045778	0.02238	0	-10.608	-0.0039393	-6.7375	1.9402	7.3402	3.5126	0.73784	7.5007	-12.464	-11.075	-9.5407	1.3898	1.5338	2.9236	-18.01	1.361	19.371	0.13021	0.03001	0.19736	0.99949	12.716	-0.0012032	13.898	2.3243	8.5391
54	0.73965	0.29492	0.726	3.9916e-05	0.68792	0.12888	0.026144	0.16318	-0.26437	2.9199	0.6214	0.73822	0.83969	0.11681	0.10147	0.21829	0.32325	1.077	0.75376	0.061812	0.0047145	0.0057622	0.99948	-14.972	-0.0063377	-8.9262	1.3655	6.0579	4.2727	-2.6703	21.57	-18.328	-13.371	-12.266	4.9571	1.1053	6.0624	-23.84	-7.0149	16.825	0.79204	0.060241	0.99214	0.0041907	20.633	0.0081317	12.876	1.8321	5.247
54	0.56709	0.13142	0.84032	2.5651e-06	0.838	0.18439	0.052198	0.22847	-0.13926	2.7287	0.6842	0.85126	1.0007	0.16706	0.14947	0.31654	0.31101	1.3325	1.0215	0.097736	0.010491	0.019879	0.99945	-15.344	-0.0031931	-12.454	2.2559	9.5172	3.5077	-0.13474	10.051	-17.379	-15.808	-14.117	1.5716	1.6912	3.2628	-22.832	-5.6223	17.21	0.22308	0.06074	0.42518	0.99945	23.869	0.0017489	22.287	2.4465	10.517
54	0.54899	0.68999	0.78664	7.6968e-05	0.71245	0.16885	0.04331	0.21248	0.25568	2.7027	0.63402	0.76979	0.9365	0.13577	0.16671	0.30248	0.36685	1.2837	0.91683	0.037843	0.0010368	0.0046656	0	-16.698	-0.00031529	-16.394	1.7763	6.0094	2.4577	1.6819	6.6746	-18.303	-17.283	-15.958	1.02	1.3242	2.3442	-20.05	-8.2521	11.798	0.019181	0.007776	0.50285	0.99689	22.47	0.0010544	21.454	2.0388	6.7368
55	0.15676	0.57838	0.53145	-0.0002992	0.66968	0.11489	0.0223	0.16936	0.74316	3.8008	0.42434	0.50711	0.61656	0.082774	0.10944	0.19222	0.19471	1.0211	0.82638	0.045405	0.0021622	0.020541	0.99892	-22.275	-0.02028	-12.906	1.2954	2.453	5.6372	0.55456	2.289	-27.559	-22.448	-19.064	5.1116	3.3842	8.4958	-29.75	-9.0681	20.682	0.12973	0.021622	0.9027	0.022703	11.17	0.013153	5.093	1.9317	5.7767
55	0.1175	0.91826	0.58227	-0.00027593	0.69016	0.11232	0.020679	0.15675	0.54859	3.5679	0.47609	0.56503	0.6762	0.088936	0.11117	0.20011	0.25757	1.0229	0.76533	0.045977	0.010217	0.02682	0	-17.686	-0.013312	-12.481	1.3601	2.9244	3.4609	0.89378	2.4928	-20.276	-19.475	-15.3	0.80085	4.1742	4.975	-21.491	-9.0651	12.426	0.10345	0.024266	0.43678	0.042146	7.2516	0.0017579	6.5642	2.0209	6.1752
55	0.13733	0.97467	0.58486	-8.3928e-05	0.61629	0.11378	0.021732	0.14853	0.051874	3.2822	0.49615	0.5808	0.67916	0.084644	0.098363	0.18301	0.22321	0.9566	0.73339	0.054667	0.0093333	0.061333	0.99867	-16.888	-0.012484	-12.213	1.0256	1.9697	3.0455	-0.24063	1.8621	-19.455	-16.39	-14.283	3.0653	2.1065	5.1718	-22.548	-11.619	10.929	0.24533	0.04	0.92267	0.065333	4.8363	0.010011	1.0872	1.32	3.0146
56	0.061958	0.55886	0.48261	-0.00027867	0.59491	0.098636	0.016568	0.14416	1.2951	5.8526	0.38446	0.46172	0.54972	0.077265	0.087999	0.16526	0.23252	0.97973	0.74721	0.021066	0.0061958	0.047088	0.99876	-21.783	-0.015515	-15.53	3.2308	18.812	5.6458	1.4711	5.1517	-24.904	-23.092	-20.377	1.8119	2.7146	4.5265	-29.858	-4.733	25.125	0.076828	0.061958	0.31722	0.0024783	10.272	-0.0022322	11.171	1.1782	2.1057
56	0.10665	0.96101	0.41978	-0.00020006	0.5069	0.077587	0.0094499	0.10948	0.49031	3.7992	0.34209	0.41158	0.48736	0.069491	0.075775	0.14527	0.19825	0.70818	0.50993	0.010321	0.0022936	0.073394	0.32225	-24.505	-0.010778	-19.811	2.4818	10.584	4.2361	0.82612	3.3977	-27.435	-25.115	-22.915	2.3208	2.1999	4.5207	-32.37	-13.345	19.025	0.097477	0.03211	0.32225	0.76491	10.577	-0.0075436	13.863	1.4167	2.9551
56	0.093688	0.48028	0.45267	-0.00015735	0.53236	0.095379	0.013981	0.1269	0.33713	2.5373	0.35054	0.44377	0.54187	0.093232	0.0981	0.19133	0.2132	0.73857	0.52537	0.038462	0.0039448	0.091716	0.99606	-21.681	-0.01394	-14.62	3.4688	35.808	7.2428	-3.8146	20.616	-23.039	-21.104	-18.067	1.9352	3.0369	4.9721	-61.993	-13.803	48.189	0.94477	0.29389	0.98126	0	9.5274	0.0027388	8.1402	1.2521	3.1586
57	0.0034483	0.50115	0.901	-8.4952e-05	0.93791	0.18237	0.047098	0.21807	-0.1742	2.3398	0.73492	0.91697	1.0721	0.18205	0.1551	0.33715	0.4161	1.3274	0.91135	0.051724	0.0022989	0.0057471	0.47816	-9.8049	-0.0066842	-6.9006	1.3639	3.4539	2.5044	0.90492	4.7384	-11.551	-9.8676	-8.434	1.6834	1.4336	3.1169	-14.756	-1.4487	13.307	0.031034	0.012644	0.96207	0.0022989	20.443	0.0054656	18.069	1.3131	2.9048
57	0.045455	0.0011655	0.90546	-0.00010288	0.94954	0.16671	0.042859	0.20859	-0.28964	2.7836	0.76536	0.92976	1.0479	0.16441	0.11812	0.28252	0.39387	1.331	0.93714	0.094406	0.01049	0.0058275	0.93706	-10.466	-0.0086887	-6.743	1.414	2.9371	2.7511	0.71792	2.5889	-12.471	-11.223	-8.2675	1.2472	2.956	4.2032	-15.13	-3.9572	11.172	0.081585	0.011655	0.99883	0.0011655	25.006	0.0072147	21.915	1.8503	5.7435
57	0.20238	0.72403	0.99226	-0.00025917	1.1119	0.19577	0.057627	0.24981	-0.014449	2.5385	0.8162	0.98444	1.1868	0.16824	0.20231	0.37056	0.42594	1.5493	1.1233	0.10714	0.019481	0.089827	0.99892	-7.7431	-0.012953	-1.7651	1.6787	4.6627	4.0744	0.01549	1.7807	-11.659	-6.7621	-4.566	4.897	2.1961	7.0932	-14.412	0.13583	14.548	0.19481	0.047619	0.5855	0	23.05	0.014032	16.574	2.0531	8.0333
58	0.01127	0.21938	0.51859	-3.7047e-05	0.54323	0.11439	0.019987	0.14209	0.35956	2.9421	0.41534	0.50844	0.61361	0.093103	0.10517	0.19827	0.23398	0.86497	0.63099	0.010518	0.0015026	0.0097671	0.99925	-14.899	-0.0034436	-12.609	2.03	6.0411	2.7914	-1.1629	5.7707	-15.916	-14.355	-13.241	1.5617	1.1133	2.675	-22.658	-8.9666	13.691	0.40947	0.024042	0.99925	0.75507	7.472	0.00041946	7.193	2.4005	8.0494
58	0.19842	0.31091	0.7441	-7.6961e-05	0.81214	0.164	0.041435	0.20732	0.25109	2.9608	0.5998	0.74013	0.87852	0.14033	0.1384	0.27872	0.31116	1.2716	0.96044	0.037309	0.003957	0.0084794	0.99491	-6.1701	-0.0037542	-2.8513	0.96769	2.04	2.3907	-0.72376	6.7409	-7.4473	-6.1415	-4.7202	1.3058	1.4213	2.7271	-14.31	-0.53233	13.778	0.098361	0.0090447	0.99491	0.0073488	3.953	0.0006922	3.3411	1.0969	2.1505
58	0.71384	0.44879	0.67853	-6.4341e-05	0.7501	0.22605	0.10053	0.31976	1.8577	10.674	0.46819	0.63235	0.83424	0.16416	0.2019	0.36606	0.17878	1.9407	1.7619	0.0013477	0.00044924	0.73136	0.99955	-7.7981	-0.0038639	-3.4995	3.2935	38.197	6.6604	0.40683	5.4622	-10.727	-8.2406	-4.2318	2.4865	4.0087	6.4953	-24.544	13.099	37.643	0.047619	0.034591	0.73675	0.036837	6.6822	0.0013626	5.1663	2.0795	5.6554
59	0.055019	0	0.4023	-6.4394e-06	0.40663	0.084077	0.010897	0.10442	-0.027732	2.7102	0.32857	0.40087	0.47495	0.072296	0.074081	0.14638	0.16598	0.63589	0.46991	0.096654	0.012639	0.065428	0.99926	-23.117	-0.0075992	-18.01	2.0387	6.5911	3.9111	0.19306	2.9639	-25.632	-24.003	-20.035	1.6288	3.968	5.5968	-31.323	-14.751	16.572	0.28178	0.069145	0.66766	0	13.098	0.0084176	7.4411	2.2142	7.5466
59	0.27836	0.65746	0.54277	-5.6527e-05	0.58061	0.12908	0.025341	0.16068	0.16274	2.6475	0.42306	0.53913	0.65027	0.11607	0.11114	0.22721	0.19844	0.90553	0.7071	0.058955	0.0044776	0.26493	0.99925	-14.608	-0.0076404	-9.4924	1.4951	3.6213	3.5151	-0.099048	2.2668	-17.265	-14.756	-11.57	2.5087	3.186	5.6947	-22.568	-8.339	14.229	0.30597	0.088806	0.63358	0.014925	10.279	0.0045748	7.2161	1.5577	3.5142
59	0.003879	0.40497	0.60308	-0.00016776	0.71112	0.13125	0.027162	0.17624	0.32715	3.0588	0.4836	0.59677	0.71258	0.11317	0.11581	0.22898	0.24321	1.0694	0.82615	0.038014	0.0046548	0.2211	0.99922	-11.889	-0.0077214	-6.9159	1.8588	6.5072	3.8422	-0.75926	6.4039	-14.043	-12.223	-8.6103	1.8196	3.6129	5.4325	-20.016	-5.6548	14.361	0.69434	0.25291	0.99612	0.22808	7.6718	0.0018467	6.4825	1.8735	5.8135
60	0.7914	0.91207	0.8544	5.7222e-05	0.79586	0.25077	0.096854	0.31304	0.73131	3.2331	0.6182	0.79393	1.0516	0.17573	0.25771	0.43344	0.31668	1.7251	1.4084	0.022472	0.0014656	0.0063508	0.99658	-10.58	-0.0011652	-9.388	1.6809	5.0356	2.3473	-0.12591	4.1027	-11.97	-10.663	-9.0526	1.307	1.61	2.917	-16.257	-5.3534	10.903	0.076698	0.0043967	0.39179	0.99707	14.341	0.00022258	14.113	3.1363	15.35
60	0.79202	0	0.9686	-6.9713e-05	1.0629	0.26145	0.10741	0.33224	0.43917	3.1064	0.72591	0.94671	1.1796	0.22081	0.23292	0.45373	0.31388	1.868	1.5541	0.019579	0.0018471	0.78426	0	-7.242	-9.555e-05	-7.1127	3.358	17.652	4.202	0.15115	3.2274	-10.393	-7.5763	-4.5454	2.8162	3.0308	5.8471	-16.258	2.3982	18.656	0.24012	0.034725	0.042482	0.9915	4.0149	-0.0076726	14.396	3.3151	16.834
60	0.027514	0.41372	1.0006	-8.6858e-05	1.1284	0.30832	0.14594	0.38909	0.48392	3.0011	0.70445	0.97042	1.2506	0.26597	0.28014	0.54611	0.28597	2.0081	1.7222	0.0057745	0.00067935	0.0030571	0.99626	-9.8773	-0.0025158	-6.1754	2.7095	10.666	3.9035	0.34573	3.6432	-12.135	-10.142	-8.0748	1.9927	2.0671	4.0598	-18.831	-0.815	18.016	0.01087	0.002038	0.026155	0.99185	14.854	-0.0011262	16.511	1.9359	5.8331
61	0.2406	0.84511	0.60906	-0.00035565	0.72713	0.25528	0.095908	0.31713	0.79241	2.9962	0.36673	0.53042	0.80192	0.16369	0.27149	0.43519	0.10798	1.4611	1.3531	0.046617	0.0075188	0.11128	0.9985	-12.735	-0.0085357	-9.901	1.2583	2.9292	2.3694	0.66522	3.8344	-14.366	-12.983	-11.333	1.3831	1.6504	3.0336	-17.137	-5.5458	11.591	0.040601	0.010526	0.2391	0.11128	8.7446	0.0046269	7.2084	2.3098	8.3667
61	0.020896	0.45672	0.57567	-0.000472	0.73356	0.22541	0.075438	0.28943	0.60588	2.7572	0.37419	0.52136	0.77297	0.14716	0.25161	0.39878	0.08773	1.2323	1.1446	0.010448	0.0029851	0.023881	0.99851	-15.42	-0.0095292	-12.233	0.98763	1.7417	2.2668	0.85492	6.123	-16.494	-15.534	-14.409	0.96025	1.1247	2.085	-20.236	-6.8568	13.38	0.022388	0.01194	0.0089552	0.029851	13.577	0.0051439	11.857	0.91123	1.4446
61	0.34483	0.26149	0.61715	-0.00014052	0.66598	0.21362	0.063404	0.25338	0.42405	2.3134	0.41887	0.56333	0.8067	0.14446	0.24337	0.38783	0.18072	1.1681	0.98735	0.030172	0.0028736	0.03592	0	-15.396	-0.0077839	-12.692	1.2378	2.9217	2.3168	-0.26563	4.4372	-17.001	-15.22	-14.03	1.7815	1.1893	2.9708	-19.86	-9.7673	10.093	0.25431	0.033046	0.95259	0.27874	14.566	0.0068575	12.183	1.5263	3.6313
62	0.053375	0	0.48462	-0.00012532	0.52447	0.11128	0.01892	0.13947	0.010562	2.7351	0.38357	0.48577	0.57583	0.1022	0.090057	0.19226	0.1848	0.79955	0.61475	0.11931	0.028257	0.026688	0	-26.424	-0.0054356	-24.695	2.4549	11.241	3.4986	-1.1256	7.1657	-27.997	-26.043	-24.42	1.954	1.6231	3.5771	-36.236	-19.347	16.889	0.3438	0.031397	0.11774	0	9.0402	-0.01505	13.826	1.3822	3.9237
62	0.40777	0.58946	0.50154	-0.00018407	0.56781	0.069648	0.0082106	0.098379	-0.20028	3.0603	0.43915	0.50028	0.57597	0.061133	0.075694	0.13683	0.2617	0.70687	0.44517	0.10264	0.0069348	0.95146	0	-27.498	-0.0014459	-26.978	2.8514	15.811	3.9877	-1.583	6.1767	-28.914	-26.606	-24.864	2.308	1.7419	4.05	-40.358	-21.646	18.712	0.52288	0.040222	0.029126	0	7.8157	-0.0082766	10.795	1.7314	5.1691
62	0.0056497	0.89548	0.5184	-0.00013858	0.56739	0.067566	0.0078665	0.093106	-0.25808	4.295	0.46473	0.52418	0.58043	0.059446	0.056255	0.1157	0.27502	0.7092	0.43418	0.014124	0.0056497	0.8065	0.98446	-28.515	0.0022916	-29.325	2.6105	11.681	3.4497	-0.51925	3.4973	-30.534	-28.132	-26.212	2.4025	1.9203	4.3228	-37.77	-21.195	16.575	0.13277	0.018362	0.0056497	0.91808	7.8287	-0.011812	12.004	1.3332	2.7645
63	0.062271	0.97802	0.65731	-0.0010966	0.95613	0.19228	0.062355	0.30369	1.152	4.309	0.44863	0.58689	0.79259	0.13826	0.2057	0.34396	0.19919	1.5633	1.3641	0.038462	0.0054945	0.045788	0.99817	-8.8107	-0.046469	3.852	4.2389	29.485	9.1175	0.36058	2.6272	-14.713	-11.37	0.17369	3.3429	11.544	14.887	-29.775	8.3176	38.093	0.27106	0.16117	0.68864	0	9.6382	0.019387	4.3551	2.046	6.8626
63	0.36118	0.9484	0.48067	-0.00049933	0.58204	0.12552	0.024656	0.16762	0.14086	2.5656	0.36121	0.4815	0.58849	0.12029	0.10699	0.22728	0.15967	0.84644	0.68677	0.041769	0.004914	0.13514	0.99754	-14.943	-0.037486	-7.3332	3.5923	20.856	6.3445	-1.1758	4.9028	-17.926	-13.535	-10.579	4.3904	2.9569	7.3473	-35.884	-5.748	30.136	0.61179	0.18673	0.081081	0.027027	7.8579	0.014898	4.8336	2.4999	9.1157
63	0.030337	0.9764	0.64705	-0.00020687	0.83106	0.16838	0.045308	0.23792	0.48185	3.2962	0.47259	0.62447	0.8025	0.15187	0.17803	0.3299	0.17963	1.322	1.1423	0.020225	0.0039326	0.026404	0.99944	-6.3075	-0.0091584	1.8388	2.4927	15.394	6.127	-0.76174	8.4426	-10.154	-6.1069	-3.0532	4.0475	3.0537	7.1012	-18.852	7.3186	26.171	0.48427	0.091573	0.83427	0.99831	4.8212	0.0036311	1.5913	1.6967	4.8701
64	0.0031797	0.11924	0.41516	-3.4987e-05	0.42615	0.09107	0.013003	0.11421	0.20461	3.5067	0.33598	0.42195	0.49278	0.08597	0.070839	0.15681	0.16787	0.69996	0.53209	0.0063593	0.0031797	0.0015898	0.99841	-30.411	-0.0030923	-29.44	0.95074	1.6141	1.389	-0.3507	7.2136	-31.105	-30.27	-29.538	0.83487	0.73267	1.5675	-34.412	-27.966	6.446	0.0063593	0.0047695	0.88871	0.022258	12.182	0.0028788	11.278	1.0973	1.9478
64	0.19303	0	0.4574	-4.3337e-05	0.47231	0.085257	0.011418	0.1072	-0.37211	3.1908	0.39248	0.46715	0.53435	0.074676	0.067199	0.14187	0.1765	0.68839	0.51189	0.053701	0.0058055	0.41074	0.99855	-28.636	-0.0027136	-27.702	0.98221	1.9202	1.4871	-0.51781	5.8281	-29.547	-28.695	-27.568	0.85164	1.1271	1.9787	-32.112	-25.568	6.5438	0.30334	0.013062	0.0029028	0.99419	12.042	-0.0021897	12.795	1.1033	1.9805
64	0.094488	0	0.41666	-9.6421e-05	0.44722	0.082035	0.01046	0.10379	-0.14597	2.9921	0.34788	0.42511	0.49	0.077233	0.064885	0.14212	0.17754	0.66302	0.48549	0.037795	0.0047244	0	0.99843	-28.004	-0.0064143	-25.97	1.2811	4.2945	2.3826	-0.96349	16.931	-29.044	-28.197	-26.756	0.84702	1.4413	2.2883	-35.347	-22.684	12.663	0.011024	0.0062992	0.040945	0	10.738	-0.0014809	11.208	1.3335	3.0934
65	0.039823	0	0.64081	-0.00046061	0.74468	0.12832	0.026921	0.17474	0.68599	4.494	0.52706	0.61266	0.74085	0.0856	0.12818	0.21378	0.31695	1.1312	0.81424	0.017699	0.0044248	0.070796	0	-10.31	-0.037735	-1.8012	2.0024	11.513	5.9796	0.6706	3.4275	-14.645	-10.591	-7.8015	4.054	2.7899	6.8439	-21.094	5.491	26.585	0.09292	0.059735	0.92257	0	6.9237	0.01875	2.6956	1.6051	4.69
65	0.075031	0.69742	0.65124	-0.00040188	0.8144	0.1369	0.028156	0.19249	0.21231	2.7361	0.51813	0.6401	0.78491	0.12197	0.14481	0.26678	0.25599	1.1097	0.85373	0.052891	0.00369	0.081181	0	-4.1935	-0.011666	0.54298	1.8883	8.8028	4.0372	-0.42576	3.3823	-7.3243	-3.5553	-1.0162	3.769	2.5391	6.3081	-14.197	2.859	17.056	0.44034	0.094711	0	0.41082	-3.0309	0.0033991	-4.4109	1.696	5.2249
65	0.15615	0	0.70776	-8.5258e-05	0.73474	0.1731	0.049149	0.22224	0.026634	3.4299	0.56841	0.70101	0.85844	0.1326	0.15743	0.29003	0.13898	1.2063	1.0673	0.015773	0.0047319	0.15142	0.0031546	-2.1702	0.0023652	-2.9188	3.3725	52.228	7.2399	-4.7754	29.972	-3.1455	-1.6948	0.25813	1.4507	1.953	3.4036	-47.425	5.657	53.082	0.96372	0.21609	0.0078864	0	-3.0801	0.00074811	-3.3168	1.5758	4.3536
66	0.42152	0.0037975	0.49409	0.00049267	0.29973	0.10263	0.016949	0.17197	0.13395	2.0613	0.34262	0.50023	0.62506	0.15761	0.12483	0.28244	0.18547	0.84132	0.65585	0.12405	0.011392	0.96709	0	-25.543	0.017569	-32.474	3.6187	19.855	5.9924	-0.50605	1.9657	-31.306	-23.612	-20.77	7.6943	2.8418	10.536	-36.61	-16.576	20.035	0.40506	0.081013	0.56835	0.0037975	13.13	0.0065906	10.53	2.2098	9.5456
66	0.01634	0.96569	0.6734	-0.00021857	0.74018	0.1067	0.01796	0.13947	0.64164	3.2512	0.57645	0.64778	0.75043	0.071328	0.10265	0.17397	0.39918	1.0335	0.63432	0.031046	0.003268	0.039216	0.99837	-17.125	-0.020952	-10.724	1.7564	4.5662	4.2741	0.51054	3.5159	-20.091	-17.552	-14.914	2.5389	2.6384	5.1772	-25.618	-6.7238	18.895	0.11601	0.068627	0.78922	0.10131	13.844	0.015082	9.2368	1.2938	3.1305
66	0.21701	0	0.65329	-0.00015282	0.71342	0.12028	0.023788	0.1581	-0.0916	3.0602	0.54875	0.65772	0.75185	0.10897	0.094127	0.20309	0.26065	1.0165	0.75583	0.088832	0.01269	0.024112	0	-16.032	-0.0058857	-13.716	1.8725	8.9032	3.2704	-1.2291	11.748	-17.498	-16.068	-14.528	1.4294	1.5399	2.9694	-27.674	-7.7254	19.949	0.25508	0.036802	0.62817	0.0038071	11.494	0.0010765	11.07	1.7076	12.309
67	0.14794	0.27752	0.49069	-6.7567e-07	0.49098	0.12718	0.025421	0.15944	0.46575	2.9966	0.38348	0.47297	0.59251	0.08949	0.11954	0.20903	0.19718	0.90164	0.70446	0.03211	0.0034404	0.017202	0	-17.571	-0.0048674	-15.451	2.1978	9.9491	3.3838	-1.4091	6.8639	-19.085	-17.164	-15.404	1.921	1.7598	3.6809	-29.242	-11.457	17.785	0.31651	0.021789	0.98509	0.03211	11.82	0.0074699	8.5665	1.5877	4.2632
67	0.01229	0.77878	0.47762	-0.00013555	0.58233	0.12786	0.02506	0.16947	0.54173	3.0725	0.35221	0.45994	0.57953	0.10773	0.11959	0.22732	0.18487	0.91603	0.73116	0.01423	0.0012937	0.010996	0.99935	-20.037	-0.0075183	-14.229	2.7975	12.811	4.9061	-0.78299	5.4487	-21.689	-19.346	-17.41	2.3432	1.9358	4.279	-35.549	-6.735	28.814	0.09379	0.018111	0.86611	0.010996	15.644	0.0013742	14.582	2.2536	8.5574
67	0.0054983	0.68866	0.5843	-6.0605e-05	0.62836	0.16379	0.03958	0.20057	0.37638	2.7578	0.42664	0.57186	0.72529	0.14522	0.15342	0.29864	0.21292	1.0817	0.86878	0.013058	0.0013746	0.0027491	0.99931	-12.666	-0.002018	-11.199	1.8447	6.0791	2.6072	-1.2599	10.22	-13.794	-12.327	-11.217	1.4665	1.1099	2.5764	-20.8	-6.8195	13.981	0.17526	0.0082474	0.99931	0.0027491	13.212	-0.0018054	14.524	1.3687	3.7301
68	0.054502	0.83886	0.48185	-0.00055459	0.59859	0.093751	0.014063	0.13648	0.20442	3.6574	0.39371	0.48174	0.55898	0.088024	0.077242	0.16527	0.15753	0.81078	0.65326	0.023697	0.007109	0.082938	0.83649	-18.934	-0.040443	-10.421	4.5943	39.975	8.0155	-1.9035	7.8455	-20.381	-18.096	-13.662	2.2854	4.434	6.7194	-49.937	-8.5841	41.353	0.76303	0.22038	0.9763	0.83175	0.76666	0.0056109	-0.41444	2.5218	9.464
68	0.079121	0.098901	0.47844	-0.00035848	0.55982	0.1014	0.017547	0.14059	0.52984	3.9549	0.38893	0.47189	0.55227	0.082956	0.080381	0.16334	0.16595	0.86845	0.7025	0.054945	0.01978	0.03956	0	-20.848	-0.03149	-13.7	2.7362	14.08	5.5846	0.1969	3.8073	-24.297	-21.485	-17.594	2.8113	3.8917	6.703	-34.285	-7.0155	27.269	0.2044	0.052747	0.99121	0.037363	4.9471	0.028554	-1.5346	2.5437	9.6675
68	0.090543	0.63783	0.55179	-0.00034749	0.63797	0.12174	0.023244	0.1604	0.29635	3.0741	0.44001	0.53722	0.65544	0.097213	0.11823	0.21544	0.19741	0.96334	0.76593	0.052314	0.016097	0.082495	0.96378	-16.051	-0.033342	-7.7823	2.9165	13.567	6.0374	0.29016	2.9396	-19.688	-16.243	-12.219	3.4448	4.0239	7.4687	-27.923	-1.5585	26.365	0.080483	0.062374	0.98592	0.094567	1.0386	0.029818	-6.3562	2.9272	13.283
69	0.029427	0.76248	0.53803	-8.3706e-05	0.61763	0.099545	0.015308	0.13199	0.043954	2.8779	0.4492	0.5348	0.6309	0.085597	0.096101	0.1817	0.24714	0.84549	0.59834	0.03836	0.0015765	0.01629	0	-20.03	-0.0011337	-18.952	1.4931	4.1071	2.1202	0.04094	8.7331	-21.253	-20.124	-18.969	1.1289	1.155	2.2839	-24.604	-13.421	11.183	0.3011	0.036259	0.9196	0.99632	15.159	-0.0010095	16.119	2.0855	6.4738
69	0.92162	0.13063	0.44128	0.00021033	0.25219	0.096166	0.014659	0.16307	0.2808	2.4303	0.31131	0.43126	0.56263	0.11996	0.13136	0.25132	0.13938	0.8462	0.70682	0.031128	0.0044469	0.89327	0	-26.233	0.01365	-38.504	3.1886	15.515	8.1095	-0.47535	1.6915	-35.87	-23.102	-19.209	12.767	3.8936	16.661	-42.053	-15.617	26.437	0.50139	0.15509	0.3313	0.98277	13.738	-0.0011348	14.758	1.9623	5.6988
69	0.051523	0.09319	0.57578	-7.5882e-05	0.66042	0.14948	0.033725	0.19004	0.2358	3.0109	0.43811	0.57117	0.70414	0.13305	0.13297	0.26602	0.18753	1.0622	0.87464	0.017025	0.0022401	0.013441	0	-19.624	-0.00098319	-18.527	3.0917	18.147	4.3068	-0.71147	4.6525	-21.492	-18.983	-17.305	2.5094	1.6777	4.1871	-32.239	-8.6567	23.583	0.13262	0.016577	0.48746	0.09319	15.001	-0.0030388	18.391	3.1349	14.861
70	0.22838	0	1.0826	-0.00019391	1.198	0.29895	0.14595	0.3878	0.8807	3.7694	0.80887	1.0055	1.2775	0.19663	0.27195	0.46859	0.42574	2.2683	1.8426	0.025189	0.0025189	0.055416	0	6.9948	-0.0012499	7.7385	1.9694	17.962	4.2599	-4.8414	31.758	6.0883	7.519	9.0047	1.4308	1.4856	2.9164	-18.379	11.28	29.659	0.97145	0.2796	0	0.47859	2.0202	0.0014047	1.1844	2.1783	7.9932
70	0.29823	0.98836	1.0665	-8.2192e-05	1.1406	0.26219	0.11426	0.34072	0.78756	3.4476	0.83784	1.003	1.2366	0.16517	0.23355	0.39872	0.42765	1.9962	1.5686	0.021619	0.0011086	0.29601	0	3.3104	-0.0026596	5.708	2.2464	9.991	3.451	-1.925	13.475	1.3996	3.9837	5.6039	2.5841	1.6201	4.2043	-8.4666	9.3056	17.772	0.83149	0.12195	0	0.37084	7.1094	0.0014025	5.845	2.1757	7.8706
70	0.22027	0	1.0763	8.8836e-05	1.0333	0.29714	0.15051	0.38874	0.85757	3.9322	0.8223	1.0116	1.2622	0.18929	0.25063	0.43992	0.34222	2.2002	1.858	0.02999	0.0031024	0.7456	0	6.0423	0.005097	3.5804	2.6716	28.076	5.4864	-5.1622	36.817	5.8199	7.0187	8.2649	1.1989	1.2461	2.445	-22.369	10.745	33.114	0.95864	0.79938	0	0.15512	-0.10184	-0.0024823	1.0971	2.9842	16.136
71	0.27401	0	0.92236	-0.00088791	1.361	0.31815	0.15535	0.46862	0.68078	2.8325	0.54427	0.84353	1.2086	0.29926	0.36507	0.66433	0.22512	2.149	1.9239	0.046512	0.0091001	0.061678	0	4.7234	-0.016427	12.838	2.8396	15.01	6.0832	-0.16812	3.5999	-0.11416	1.9572	11.122	2.0714	9.1652	11.237	-5.8022	15.047	20.85	0.44995	0.31547	0	0.97472	1.0689	-0.0046328	3.3575	1.1337	3.905
71	0.05697	0	0.92969	-0.00027175	1.0416	0.20925	0.071917	0.27587	0.16256	3.2956	0.74614	0.92734	1.0998	0.1812	0.17243	0.35363	0.29118	1.6608	1.3697	0.046061	0.009697	0.082424	0	3.4347	-0.002963	4.6555	1.8347	21.066	4.6437	-7.3881	73.153	3.0366	4.6885	5.1211	1.6519	0.43264	2.0845	-13.29	6.5088	19.799	0.98182	0.86182	0.0036364	0.68242	-3.0226	-0.0099869	1.092	2.6397	14.413
71	0.075846	0.72812	0.87894	-0.00046058	1.0761	0.22383	0.07503	0.29667	0.29667	2.9193	0.66572	0.8585	1.0839	0.19278	0.22541	0.41819	0.26295	1.5711	1.3081	0.01867	0.0035006	0.039673	0	4.4876	-0.0063638	7.2114	1.5876	10.089	3.5452	-3.8394	32.967	3.1856	4.822	7.1553	1.6363	2.3333	3.9696	-8.3163	9.1159	17.432	0.97666	0.44107	0	0.87865	-5.298	-0.0069839	-2.3089	1.7407	8.9319
72	0.83802	0.62479	0.60512	-0.00011238	0.63906	0.1819	0.054445	0.23416	-0.20578	3.023	0.46789	0.60695	0.75986	0.13905	0.15291	0.29197	0.042952	1.1256	1.0827	0.06281	0.0099174	0.83306	0.64298	-16.76	-0.0091047	-14.01	7.5959	211.9	14.643	-3.8544	18.629	-17.141	-13.255	-10.136	3.886	3.1191	7.005	-90.001	-5.8208	84.181	0.91736	0.46777	0.033058	0.64628	11.16	-0.0087723	13.809	2.8569	25.89
72	0.62575	0.040241	0.55398	-0.00013638	0.58781	0.15921	0.037943	0.19577	0.25361	2.6713	0.41119	0.53767	0.69307	0.12648	0.1554	0.28189	0.15994	1.0282	0.86825	0.05835	0.012072	0.32797	0	-16.439	-0.014714	-12.79	2.3443	9.2033	3.6959	-0.34855	2.812	-18.678	-15.854	-14.266	2.8244	1.5878	4.4122	-25.377	-9.5119	15.865	0.15895	0.046278	0.022133	0.92757	12.849	0.0016958	12.429	1.3878	3.1211
72	0.95416	0	0.567	-0.00017884	0.61958	0.166	0.042371	0.20808	0.25077	2.8022	0.41192	0.55598	0.70937	0.14407	0.15339	0.29745	0.14355	1.0829	0.93934	0.035654	0.008489	0.55348	0.25467	-15.975	-0.0022643	-15.309	2.9741	14.704	3.8538	-0.68114	4.5598	-18.386	-15.823	-13.197	2.5631	2.6261	5.1892	-28.264	-8.4343	19.83	0.16808	0.010187	0.35484	0.99491	13.751	-0.0039057	14.899	3.0079	20.363
73	0.136	0.7376	0.92968	-0.00095897	1.2289	0.23688	0.084165	0.33779	0.51463	2.8017	0.66501	0.88876	1.1609	0.22375	0.27218	0.49593	0.35493	1.8012	1.4462	0.0448	0.0096	0.0896	0	-4.6897	-0.025201	3.173	2.2143	8.0525	5.3597	0.13934	2.3184	-8.386	-5.0182	-1.6182	3.3678	3.4	6.7677	-15.096	5.5131	20.609	0.224	0.1232	0.8064	0.3376	16.92	0.0060501	15.032	1.7926	4.5587
73	0.30229	0.81046	0.78529	-0.00058915	0.96527	0.25367	0.091697	0.3202	0.40645	2.2619	0.51349	0.74567	1.0294	0.23217	0.28377	0.51594	0.23424	1.4984	1.2642	0.11765	0.019608	0.044118	0	-6.5073	-0.017784	-1.0743	1.8543	7.263	4.1394	0.15742	3.8696	-8.6563	-7.4287	-4.1304	1.2275	3.2983	4.5259	-14.483	2.0883	16.571	0.25163	0.10621	0.43464	0.50817	15.889	0.0048988	14.392	1.4906	3.8103
73	0.13546	0.80061	0.87932	-0.00051914	1.0496	0.25799	0.093867	0.32181	0.22605	2.376	0.61443	0.86047	1.1257	0.24603	0.26525	0.51128	0.29029	1.6279	1.3376	0.045662	0.0076104	0.03653	0	-6.4226	-0.017147	-0.79822	1.8872	6.4652	4.1282	0.079309	2.6068	-9.222	-6.9845	-3.951	2.2375	3.0336	5.2711	-15.633	1.4585	17.092	0.24658	0.10959	0.49619	0.010654	17.844	0.0047044	16.301	1.3088	2.5752
74	0.60695	0	0.63146	-0.00016607	0.66243	0.14029	0.031093	0.17724	0.34132	2.9449	0.50379	0.61519	0.73525	0.1114	0.12006	0.23146	0.25434	1.0529	0.79858	0.11765	0.032086	0.013369	0.97861	-17.066	-0.020416	-13.258	3.5282	19.531	4.9386	-1.7438	6.9818	-18.528	-15.762	-14.214	2.7664	1.5481	4.3145	-36.063	-8.2464	27.817	0.19519	0.013369	0.96791	0.013369	11.345	0.021076	7.4145	3.587	18.464
74	0.049451	0	0.85304	-0.0010742	1.048	0.23258	0.079983	0.30451	0.10059	2.0332	0.60486	0.82792	1.0932	0.22306	0.26527	0.48833	0.27922	1.4381	1.1588	0.20604	0.032967	0.0054945	0.99725	-17.566	-0.02506	-13.017	1.6656	5.0602	3.4633	-0.33122	3.6785	-19.366	-17.359	-15.516	2.0075	1.8426	3.8501	-24.894	-10.421	14.474	0.18956	0.043956	0.41758	0.0054945	16.689	0.0061798	15.567	1.8708	5.359
74	0.16327	0.42602	0.79429	-0.0006196	0.91542	0.25011	0.095569	0.31699	0.095533	2.8388	0.56807	0.82225	0.98529	0.25418	0.16304	0.41722	0.15474	1.5762	1.4215	0.07398	0.02551	0.010204	0.99745	-14.138	-0.0060615	-12.953	1.5892	5.7644	2.497	-2.2294	16.3	-15.103	-14.156	-12.94	0.9469	1.2167	2.1636	-24.26	-8.0445	16.216	0.35969	0.033163	0.99745	0	13.497	-0.0011642	13.724	1.6894	5.6238
75	0.043417	0.0014006	0.4351	0.00013663	0.38639	0.09906	0.015075	0.12597	0.20064	2.6307	0.34539	0.42323	0.5255	0.077835	0.10227	0.18011	0.17385	0.73292	0.55907	0.051821	0.0056022	0.042017	0	-22.401	-0.0040012	-20.974	3.8166	23.801	4.9479	-0.8074	7.0237	-25.678	-22.406	-19.203	3.2721	3.2035	6.4756	-39.275	-11.904	27.371	0.493	0.068627	0.0028011	0.14566	3.919	0.0090376	0.69706	1.77	5.3853
75	0.012387	0.9786	0.59381	-0.00035421	0.75091	0.11515	0.021371	0.17209	0.32176	2.9012	0.47067	0.58613	0.70399	0.11546	0.11786	0.23332	0.24134	1.0362	0.79485	0.060811	0.012387	0.02027	0.97635	-12.783	-0.014406	-6.3938	1.6853	4.5544	4.2651	-0.68999	2.7634	-15.522	-11.247	-9.7722	4.2752	1.4746	5.7498	-23.797	-5.5059	18.291	0.24324	0.052928	0.97748	0.15878	4.3001	0.001782	3.5098	1.1505	2.3434
75	0.016129	0.99654	0.60021	-0.00051922	0.82529	0.11389	0.021623	0.19634	0.41679	3.5003	0.46536	0.58125	0.72472	0.11589	0.14348	0.25937	0.19788	1.119	0.92114	0.016129	0.0011521	0.026498	0.99539	-12.705	-0.01693	-5.3662	2.3556	35.243	7.2964	-6.1967	56.727	-15.214	-10.829	-8.8732	4.3852	1.9556	6.3408	-36.775	-5.5363	31.238	0.97696	0.61521	0.99194	0.99885	3.6552	-0.0057511	6.1483	2.124	8.2805
76	0.063415	0.28293	0.24417	-0.00019694	0.28444	0.06283	0.0060059	0.080927	0.45155	3.1403	0.18959	0.23871	0.29859	0.04912	0.059883	0.109	0.087076	0.46692	0.37985	0.031707	0.0073171	0.1	0.96585	-38.721	-0.028778	-32.836	2.2015	7.9509	4.4218	0.82089	3.308	-41.496	-39.808	-36.105	1.6873	3.7034	5.3907	-46.585	-27.186	19.399	0.080488	0.041463	0.97073	0.0097561	16.683	0.010588	14.517	1.3082	2.7404
76	0.12188	0	0.32562	-0.00024331	0.36442	0.082888	0.010621	0.10548	0.30437	2.7828	0.24843	0.3214	0.39392	0.072969	0.072514	0.14548	0.12175	0.58778	0.46603	0.05625	0.0125	0.1125	0	-28.2	-0.018859	-25.192	2.7047	11.805	3.8522	-0.29786	3.4123	-29.963	-28.182	-25.48	1.7805	2.7017	4.4821	-38.496	-19.312	19.184	0.10312	0.03125	0.94688	0.025	12.907	0.017843	10.061	1.9264	5.17
76	0.33333	0.47072	0.53691	-0.00020424	0.58214	0.13612	0.027149	0.16684	-0.0031771	2.5357	0.41255	0.54635	0.65553	0.1338	0.10918	0.24297	0.1833	0.90335	0.72006	0.045045	0.0045045	0.047297	0	-18.256	-0.00071237	-18.099	1.5867	7.1072	2.6675	-3.0637	19.102	-19.184	-17.952	-17.039	1.2323	0.91269	2.145	-31.805	-14.047	17.758	0.73649	0.085586	0.022523	0.43018	9.7044	-0.0037999	10.546	1.3329	2.8467
77	0.11024	0.89567	0.5226	-0.00041427	0.62762	0.1378	0.029345	0.18176	0.53	3.0681	0.38503	0.50381	0.62415	0.11877	0.12034	0.23912	0.1708	1.031	0.8602	0.061024	0.017717	0.068898	0	-15.076	-0.017828	-10.556	1.6038	11.957	4.335	-1.4263	10.635	-17.405	-14.903	-12.448	2.5018	2.4554	4.9572	-29.178	-6.9866	22.191	0.61614	0.1063	0.99213	0.068898	10.084	0.0072101	8.2565	1.8584	5.2633
77	0.18447	0	0.60204	-0.00050568	0.75804	0.14341	0.035116	0.20798	0.58775	3.3438	0.45282	0.58397	0.72373	0.13115	0.13976	0.27091	0.20955	1.155	0.94542	0.040453	0.0016181	0.050162	0	-13.9	-0.031278	-4.2512	1.7328	10.83	6.4781	-0.1134	2.7274	-18.447	-15.159	-7.6387	3.2883	7.5201	10.808	-26.013	-3.405	22.608	0.411	0.20227	0.99838	0.035599	13.03	0.019183	7.1123	1.3452	2.6046
77	0.25251	0	0.59814	-0.0005701	0.76831	0.14676	0.034027	0.20908	0.48811	2.9519	0.43811	0.58326	0.72447	0.14515	0.14122	0.28637	0.21902	1.1206	0.90157	0.060201	0.0083612	0.098662	0	-14.555	-0.027767	-6.267	1.918	13.132	6.009	-0.1022	3.439	-19.31	-15.842	-9.7051	3.4674	6.1372	9.6046	-25.767	-3.9736	21.793	0.39632	0.17057	0.98829	0.025084	14.678	0.011468	11.255	1.2581	2.9305
78	0.078775	0.4442	0.91502	-0.00070755	1.0763	0.24338	0.091296	0.31624	0.33566	2.7088	0.67781	0.87663	1.1176	0.19883	0.24093	0.43976	0.32658	1.7007	1.3741	0.059081	0.010941	0.070022	0.98031	-0.89661	-0.019641	3.5815	3.0759	15.214	4.6827	-0.8746	4.8958	-3.5802	-0.25977	2.0035	3.3205	2.2633	5.5838	-17.13	7.6396	24.77	0.37637	0.10066	0.87746	0.60394	4.7645	0.004853	3.6581	3.6996	18.235
78	0.27752	0.73165	0.92214	-0.0015767	1.2651	0.2567	0.10295	0.37726	0.70457	2.9432	0.63141	0.85526	1.14	0.22384	0.28473	0.50857	0.35049	1.8935	1.543	0.057339	0.0091743	0.11009	0	-2.0303	-0.038042	6.2438	2.5127	14.527	6.1198	-0.31281	2.0502	-6.8664	-0.46363	3.1517	6.4028	3.6153	10.018	-13.745	8.6854	22.43	0.34404	0.052752	0.24541	0.65596	6.7816	0.00069648	6.6301	2.7941	11.758
78	0.069767	0.47545	0.79912	-0.00096651	0.98565	0.24326	0.087321	0.31461	0.42034	2.5927	0.55981	0.76809	1.0034	0.20828	0.23526	0.44354	0.23582	1.5535	1.3177	0.059432	0.0077519	0.077519	0	-8.4637	-0.013419	-5.8738	1.7983	6.8509	3.0163	-0.028597	6.6597	-10.045	-8.6047	-7.3952	1.4407	1.2096	2.6503	-15.349	-0.59034	14.758	0.1447	0.074935	0.13695	0.01292	11.749	-0.0028418	12.298	2.0604	6.9791
79	0.26766	0	0.75009	-0.00031304	0.83415	0.20692	0.065021	0.25959	0.31557	2.7564	0.54707	0.72567	0.92047	0.1786	0.1948	0.37341	0.23416	1.3783	1.1442	0.078067	0.011152	0.14126	0	-9.8139	-0.030097	-1.733	5.3282	56.645	8.8596	-1.5908	5.8342	-10.745	-8.3592	-2.9789	2.3855	5.3804	7.7658	-36.193	0.48715	36.68	0.82528	0.29182	0.0055762	0.99814	2.7175	0.013955	-1.0294	2.7253	13.395
79	0.57079	0	0.85142	-3.3556e-05	0.86266	0.20072	0.064151	0.25336	-0.14311	2.951	0.69035	0.85043	1.0213	0.16008	0.17082	0.3309	0.19578	1.4076	1.2118	0.078987	0.0089419	0.099851	0	-8.4354	-0.0097671	-5.1634	5.4178	64.692	8.2627	-1.9247	8.2293	-9.5316	-6.8108	-3.6637	2.7209	3.1471	5.868	-37.537	2.1958	39.732	0.77198	0.17586	0.0044709	0.99553	2.2318	0.0087088	-0.68562	3.1395	15.437
79	0.20387	0.0052724	0.73501	-0.00065048	0.91975	0.219	0.075817	0.29535	0.38002	2.8199	0.53066	0.70845	0.9215	0.1778	0.21305	0.39084	0.12893	1.4621	1.3332	0.054482	0.0052724	0.18981	0.0017575	-10.292	-0.02671	-2.7065	3.586	47.45	8.1669	-2.7592	19.514	-14.86	-8.7759	-3.8381	6.0841	4.9378	11.022	-28.751	-0.84739	27.903	0.89455	0.46749	0	0.80492	-6.4023	0.001942	-6.9539	3.3287	17.863
80	0.018779	0	0.78413	-0.00047832	1.0386	0.17495	0.046445	0.2609	0.23835	2.4696	0.5864	0.76743	0.96714	0.18103	0.1997	0.38073	0.24814	1.3585	1.1104	0.1061	0.01784	0.015962	0	-10.253	-0.016139	-1.6676	1.3722	5.6056	5.4976	-0.43771	3.1848	-14.355	-9.9026	-6.0993	4.4526	3.8033	8.2558	-23.4	-1.1466	22.253	0.44601	0.14366	0.40469	0	15.812	-0.0037558	17.81	1.7107	5.0101
80	0.070305	0	0.88627	-0.00015109	0.96786	0.20436	0.06841	0.26577	0.63517	3.6511	0.70701	0.8485	1.0375	0.14149	0.18895	0.33043	0.36763	1.6053	1.2377	0.029602	0.0027752	0.048104	0.99907	-8.3717	-0.0085311	-3.7649	1.2991	2.903	3.1607	0.27294	2.6033	-10.556	-8.9545	-6.1157	1.6016	2.8388	4.4403	-14.453	-1.7208	12.732	0.22942	0.080481	0.98242	0.49676	17.973	0.0042182	15.695	0.94235	1.9521
80	0.20293	0.60228	0.95969	-0.00023337	1.1027	0.21665	0.076269	0.28827	0.5066	3.2878	0.75816	0.93825	1.1313	0.18008	0.19301	0.3731	0.41114	1.758	1.3469	0.039935	0.007335	0.028525	0.99918	-4.5664	-0.0083795	0.57025	1.1917	2.5823	3.3751	0.13683	3.4314	-6.8329	-5.0641	-2.1778	1.7689	2.8862	4.6551	-12.362	3.6323	15.994	0.20293	0.04727	0.99267	0.012225	15.493	-0.00073639	15.945	0.90426	1.5159
81	0.12128	0.48055	1.2667	-0.00094305	1.4723	0.46097	0.32939	0.58613	-0.3704	2.7313	0.97188	1.3341	1.6534	0.36222	0.31929	0.68151	0.061645	2.4541	2.3924	0.10526	0.022883	0.16476	0.53547	0.61799	-0.022816	5.5919	17.235	758.32	27.688	-2.4656	7.6778	5.8166	8.4014	13.091	2.5848	4.6897	7.2745	-87.55	19.956	107.51	0.87414	0.38215	0.55606	0.49657	-0.13975	0.0057341	-1.3898	2.6046	14.661
81	0.076125	0	0.98171	-0.0006567	1.0763	0.22417	0.078095	0.28477	-0.053084	2.8617	0.78713	0.97123	1.1965	0.1841	0.22525	0.40936	0.2983	1.631	1.3327	0.069204	0.010381	0.15917	0	1.9076	-0.013532	3.8562	1.4722	7.93	3.0339	-3.4309	29.243	1.0797	2.0618	3.0161	0.98203	0.95433	1.9364	-4.8621	7.0736	11.936	0.89619	0.15571	0.0034602	0.98616	1.5503	-0.0087033	2.8036	0.88115	1.3276
81	0.13377	0.11404	1.0684	-0.0006947	1.2264	0.2381	0.084629	0.30495	0.042598	2.3642	0.84237	1.0671	1.2955	0.22474	0.22838	0.45312	0.45659	1.6963	1.2397	0.14474	0.013158	0.13816	0.99781	3.9671	-0.025917	9.8634	1.9733	9.0932	4.5533	-0.78815	3.1851	1.2067	5.638	7.0016	4.4313	1.3636	5.7949	-8.8471	11.382	20.229	0.45175	0.085526	0.99781	0.070175	-0.1976	0.0073801	-1.8766	1.4431	3.4809
82	0.24444	0.23056	1.0142	-0.0011512	1.2209	0.28711	0.12791	0.37712	0.84663	3.1808	0.7356	0.90822	1.2666	0.17262	0.35838	0.531	0.42863	2.0799	1.6513	0.036111	0.013889	0.033333	0.98333	1.2883	-0.043309	9.0623	1.3598	4.5581	4.9815	-0.60313	4.3211	-1.9302	1.8688	5.5073	3.799	3.6385	7.4375	-15.246	12.063	27.309	0.061111	0.011111	0.71111	0.0027778	7.896	0.0054864	6.9112	1.5375	4.0702
82	0.067039	0.21229	1.1739	-0.0011596	1.3809	0.3339	0.17239	0.43215	0.83868	3.2247	0.83952	1.0612	1.4285	0.2217	0.36731	0.58901	0.4837	2.3088	1.8251	0.036313	0.0055866	0.03352	0.99721	2.0565	-0.02686	6.851	1.8781	6.3014	3.7426	-1.1365	9.1734	0.90537	2.2272	3.367	1.3218	1.1398	2.4616	-7.3363	10.935	18.271	0.19274	0.019553	0.30168	0.0083799	10.181	-0.0050523	11.082	1.7879	4.8555
83	0.8028	0.13104	0.72885	0.00087132	0.38685	0.15415	0.03868	0.27887	0.36793	2.4241	0.51105	0.70255	0.92854	0.1915	0.22598	0.41748	0.22982	1.3736	1.1438	0.073791	0.0089059	0.88677	0	-14.744	0.024537	-24.375	2.4859	10.784	6.4637	-0.19081	1.5903	-20.6	-14.262	-8.4291	6.3384	5.8324	12.171	-25.171	-5.8709	19.3	0.48346	0.1972	0	0.40585	-1.7692	-0.0034538	-0.41357	1.3346	3.5145
83	0.060686	0.16227	0.87907	-0.00021573	0.96073	0.15887	0.041146	0.20826	0.038706	3.2101	0.73581	0.88447	1.0124	0.14866	0.12796	0.27662	0.41299	1.3916	0.97857	0.022427	0.0026385	0.062005	0.97098	-11.295	-0.008026	-8.2571	1.5582	3.5563	2.5769	0.45605	3.1228	-12.855	-11.654	-9.7975	1.2018	1.8561	3.0578	-16.546	-4.7048	11.841	0.07124	0.022427	0.95515	0.065963	4.8501	0.0076943	1.9379	1.1426	2.1611
83	0.19772	0.60455	0.87732	-0.00064531	1.1038	0.15293	0.036852	0.23238	-0.0029961	2.6767	0.70191	0.87595	1.0438	0.17403	0.16783	0.34187	0.33832	1.3852	1.0469	0.079659	0.0085349	0.095306	0.99858	-11.837	-0.015221	-6.4947	1.2951	3.756	3.6466	-0.68466	3.3617	-14.729	-10.809	-9.0511	3.9196	1.7581	5.6778	-20.678	-6.0905	14.588	0.51778	0.11664	0.99431	0.071124	8.3083	0.012791	3.8188	1.5596	4.5966
84	0.86306	0.57962	1.4932	-0.0011177	1.6681	0.39942	0.24045	0.50071	0.079342	2.5582	1.1314	1.4981	1.8145	0.3667	0.31637	0.68307	0.52127	2.5508	2.0295	0.082803	0.0095541	0.13376	0.99682	8.5747	-0.017809	11.362	2.1727	8.88	3.3891	-0.64768	3.9625	6.8897	8.4238	10.92	1.5341	2.496	4.03	-1.9629	14.603	16.566	0.30892	0.092357	0.0095541	0.69745	10.103	0.014657	7.8094	1.7859	5.1433
84	0.45455	0.73818	1.4503	-0.00061447	1.5345	0.62151	0.52021	0.72291	0.40119	2.1338	0.85361	1.3192	2.0388	0.46556	0.71968	1.1852	0.35845	3.054	2.6955	0.094545	0.021818	0.92364	0.78545	7.5769	-0.024466	10.929	4.1005	24.065	5.2761	-0.20437	1.8542	3.0379	7.8892	12.6	4.8513	4.7107	9.5621	-2.3061	16.216	18.522	0.28727	0.043636	0.77091	0.24364	9.7642	0.015708	7.6122	3.2433	14.359
84	0.31034	0.90981	1.5331	-0.0013687	1.7904	0.48726	0.37592	0.63096	0.4574	2.9935	1.0941	1.4658	1.9236	0.37172	0.45781	0.82953	0.36912	3.1584	2.7893	0.034483	0.0026525	0.31034	0.99735	12.439	-0.011085	14.523	2.8647	13.819	3.9082	-0.88708	4.6364	9.834	12.618	15.583	2.7835	2.9658	5.7493	0.17311	18.451	18.278	0.51194	0.19629	0.97347	0.28117	6.9636	0.014621	4.2148	2.775	10.253
85	0.02033	0.75604	0.59746	-0.00047514	0.78419	0.12661	0.024072	0.18901	0.55308	2.8475	0.45795	0.56681	0.70927	0.10886	0.14247	0.25132	0.26325	1.0716	0.80831	0.053367	0.0076239	0.036849	0.99873	-17.32	-0.024832	-7.5614	2.3932	10.117	6.4763	-0.32925	3.2084	-21.878	-17.327	-12.009	4.5508	5.3184	9.8692	-32.353	-4.843	27.51	0.37357	0.076239	0.9695	0.0088945	2.4812	0.0098783	-1.401	1.7405	4.5113
85	0.057971	0.98841	0.57218	-0.00060818	0.78169	0.13112	0.027127	0.20446	0.65076	4.0681	0.44401	0.54252	0.6856	0.09851	0.14307	0.24158	0.14512	1.2073	1.0622	0.030435	0.0086957	0.033333	0.98841	-20.093	-0.021538	-12.673	4.6004	31.868	7.0903	-0.56541	4.4444	-24.109	-19.987	-15.582	4.1224	4.4043	8.5267	-43.06	-4.8825	38.177	0.17246	0.053623	0.88841	0.99275	3.4264	-0.00081922	3.7086	2.5401	10.822
85	0.041748	0.97961	0.65353	-0.00054985	0.93643	0.16267	0.044227	0.26638	1.0058	4.5132	0.47436	0.62102	0.77973	0.14666	0.15872	0.30538	0.16164	1.4753	1.3136	0.016505	0.0019417	0.037864	0.9699	-17.353	-0.020894	-6.6028	4.1681	26.875	8.0914	-0.31759	4.5344	-21.126	-17.286	-14.326	3.8401	2.9598	6.8	-41.966	0.85845	42.825	0.16505	0.072816	0.94175	0.97767	4.0881	0.0048668	1.5841	1.6783	13.214
86	0.21764	0	1.0275	-7.7993e-05	1.0549	0.18749	0.055547	0.23622	-0.34777	3.0243	0.87903	1.0376	1.1951	0.15859	0.15743	0.31602	0.43275	1.5323	1.0995	0.18919	0.015647	0.90469	0	-5.4569	-0.0038018	-4.1224	1.459	6.6012	2.6826	-3.1209	19.407	-6.3507	-4.8848	-4.0769	1.4659	0.80782	2.2737	-17.598	-1.12	16.478	0.70413	0.042674	0.94595	0	7.0128	0.0083218	4.0919	1.9299	5.2985
86	0.062432	0.58927	1.2057	-9.1407e-05	1.2474	0.21031	0.071305	0.26811	-0.45203	3.3448	1.0445	1.2287	1.3776	0.18421	0.14887	0.33308	0.48816	1.7289	1.2408	0.07448	0.0043812	0.050383	0	-1.9532	-0.0052065	0.42098	1.2072	5.0679	2.6365	-1.4846	18.576	-3.1939	-2.614	-1.1309	0.57998	1.4831	2.063	-7.9097	4.6329	12.543	0.35816	0.072289	0.35049	0.016429	7.3773	0.006904	4.229	1.6448	4.234
86	0.18249	0	1.1208	-0.00016354	1.1982	0.19686	0.064115	0.25713	-0.21664	3.5589	0.96993	1.1315	1.2811	0.16161	0.14951	0.31113	0.44901	1.6843	1.2352	0.067511	0.007384	0.037975	0.99895	-4.1865	-0.012268	1.6225	1.048	4.1951	3.9328	-0.19101	4.6394	-7.4735	-3.9962	-2.2132	3.4773	1.7829	5.2602	-11.39	4.5805	15.971	0.37236	0.052743	0.66772	0.0327	8.3014	0.012841	2.2212	1.7039	4.6034
87	0.038906	0.20505	0.61922	-0.00010622	0.66968	0.15746	0.037087	0.19478	-0.026233	2.5497	0.48199	0.62005	0.76364	0.13806	0.1436	0.28166	0.19395	1.0307	0.83675	0.014721	0.0010515	0.033649	0	-15.924	-0.012462	-10.005	1.9253	7.4804	4.3801	1.0338	4.5571	-18.704	-16.811	-13.895	1.8931	2.9158	4.809	-23.075	-1.2431	21.832	0.067298	0.016824	0.87802	0.039958	16.435	0.0082324	12.524	1.6111	4.3264
87	0.05138	0	0.80643	-0.000316	0.97233	0.18138	0.048494	0.24018	0.10922	2.6155	0.62511	0.80958	0.97458	0.18448	0.16499	0.34947	0.3	1.3447	1.0447	0.010466	0.00095147	0.038059	0	-10.588	-0.017834	-1.2251	1.7175	8.4628	6.1432	-0.035322	2.7167	-14.764	-11.17	-5.7123	3.5944	5.4577	9.0521	-24.473	1.4614	25.934	0.31208	0.10752	0.96955	0.078972	14.994	0.010504	9.4793	1.5136	3.739
87	0.10862	0.98096	0.81434	-0.00049678	1.0359	0.19081	0.056531	0.27006	0.32778	2.7842	0.61056	0.79926	0.99974	0.1887	0.20048	0.38918	0.32339	1.4623	1.1389	0.014558	0.0033595	0.1187	0	-13.189	-0.019874	-4.3252	1.9994	8.4127	5.8874	0.12778	3.0398	-16.761	-14.099	-9.2918	2.6625	4.8071	7.4696	-27.433	-1.091	26.342	0.19149	0.059351	0.8981	0.1187	16.565	0.0094106	12.368	1.256	2.6235
88	0.46987	0.80636	1.3966	-0.00012415	1.4882	0.30057	0.13983	0.37767	0.039963	2.7411	1.1247	1.3943	1.6535	0.26962	0.25916	0.52878	0.58638	2.243	1.6567	0.050102	0.0060934	0.045362	0	-0.0673	-0.0059285	4.308	1.9986	6.9422	3.6513	0.073703	4.3301	-2.5927	-0.71441	1.9538	1.8783	2.6682	4.5465	-6.2488	7.9447	14.194	0.31009	0.11307	0	0.040623	8.7874	0.0016781	7.549	2.5708	8.8637
88	0.14625	0.0030628	1.5878	-0.0002051	1.7216	0.32651	0.17467	0.42503	0.14184	3.5059	1.3105	1.5727	1.848	0.26212	0.27534	0.53746	0.62243	2.6854	2.063	0.051302	0.0068913	0.12021	0	6.3062	-0.0065376	10.572	1.9319	11.747	4.2215	-1.7477	16.587	3.7716	4.6745	9.5512	0.90292	4.8766	5.7795	-3.3472	14.2	17.547	0.89816	0.22358	0	0.99923	1.0593	0.0027121	-0.71036	1.5355	5.7855
88	0.37131	0.32708	1.1586	-4.5805e-05	1.1927	0.29359	0.12818	0.35857	0.035327	2.4378	0.90167	1.1584	1.4031	0.25671	0.24476	0.50148	0.43202	1.9027	1.4707	0.087131	0.0053619	0.045576	0	-3.0776	-0.0042201	0.068458	1.1188	2.8836	2.4874	0.036196	5.8225	-4.9437	-3.9516	-1.0003	0.99219	2.9512	3.9434	-6.7723	3.0919	9.8642	0.37802	0.049598	0	0.018767	13.271	0.0013408	12.271	0.91523	1.466
89	0.0067476	0.30769	0.58864	-8.1536e-06	0.60374	0.12293	0.02301	0.15194	-0.074106	2.7248	0.48174	0.59071	0.69939	0.10897	0.10867	0.21764	0.24328	0.91699	0.67371	0.013495	0.0010796	0.0064777	0	-20.517	-2.0093e-05	-20.48	1.7136	5.5252	2.3507	-0.67371	19.377	-21.959	-20.481	-19.224	1.4785	1.2569	2.7354	-25.146	-14.905	10.241	0.36194	0.0064777	0.96545	0.00080972	24.173	0.001201	21.949	1.928	5.6985
89	0.96171	0.72576	0.5724	-2.2155e-06	0.57506	0.11917	0.022419	0.14974	-0.15777	2.9302	0.47556	0.57329	0.67657	0.097734	0.10328	0.20101	0.19868	0.90768	0.709	0.082813	0.010404	0.99376	0.99958	-19.842	-0.0010005	-18.641	1.8593	6.8012	2.6987	-1.3644	15.534	-21.432	-19.685	-18.297	1.7471	1.3884	3.1355	-26.188	-13.875	12.313	0.38077	0.0049938	0.93716	0.9638	23.516	-6.5496e-05	23.595	2.307	8.7646
89	0.97355	0.40711	0.57126	-2.966e-07	0.57174	0.11576	0.02116	0.14547	-0.063054	2.9175	0.47444	0.57092	0.67299	0.096486	0.10206	0.19855	0.22147	0.89549	0.67402	0.034357	0.0012162	0.043782	0	-17.758	-0.00043975	-17.035	1.1546	2.5864	1.6615	-0.92674	11.281	-18.686	-17.727	-16.843	0.95848	0.88408	1.8426	-22.218	-13.748	8.4696	0.22682	0.0063849	0.0051687	0.043782	18.649	0.00055029	17.744	1.4844	3.9747
90	0.1297	0.54511	0.61368	-0.00044613	0.73213	0.14393	0.032095	0.1918	0.29688	2.5804	0.47095	0.59673	0.75356	0.12578	0.15683	0.28261	0.22836	1.0619	0.8335	0.078947	0.011278	0.056391	0.99812	-17.609	-0.026135	-10.67	2.4052	9.2123	5.0321	-0.68982	3.9474	-19.8	-17.779	-14.104	2.0206	3.6756	5.6963	-31.2	-9.0636	22.136	0.40789	0.12406	0.31203	0.048872	9.475	0.012021	6.2833	2.4528	9.4776
90	0.087344	0.91266	0.6293	-0.00054549	0.78204	0.16697	0.041792	0.2227	0.55648	2.67	0.4591	0.59184	0.77201	0.13273	0.18018	0.31291	0.25222	1.1647	0.91246	0.081996	0.012478	0.078431	0.99822	-16.736	-0.028716	-8.6956	2.1878	7.7639	5.4214	-0.60527	2.7829	-20.303	-15.579	-12.226	4.7237	3.3539	8.0775	-30.255	-7.9244	22.33	0.32264	0.02139	0.86631	0.069519	8.2143	0.021472	2.2022	2.2981	8.386
90	0.15654	0	0.59018	-0.00042438	0.72959	0.16436	0.04054	0.21688	0.55198	3.0709	0.43184	0.56692	0.73393	0.13508	0.16702	0.3021	0.21323	1.1632	0.94994	0.030395	0.0030395	0.15198	0.97568	-18.93	-0.024224	-10.973	2.8802	21.157	6.5061	-2.0868	10.11	-21.335	-17.619	-14.952	3.7155	2.6673	6.3829	-49.269	-9.3651	39.904	0.6383	0.10942	0.9772	0.0015198	10.936	0.016586	5.4879	2.057	6.8572
91	0.94258	0.023923	1.0259	0.0012804	0.75892	0.19004	0.055573	0.28186	-0.086563	2.4925	0.82124	1.0444	1.2349	0.22313	0.19058	0.41371	0.45366	1.5828	1.1292	0.11244	0.0095694	0.99043	0	-13.319	0.020211	-17.533	1.4321	4.2115	3.1873	-1.9874	7.5472	-13.705	-12.41	-11.483	1.2952	0.92722	2.2224	-25.247	-9.0868	16.16	0.75359	0.11483	0.63397	0.038278	14.591	0.017332	10.977	1.1607	2.098
91	0.4359	0.1049	1.1269	0.0003051	1.0617	0.237	0.086841	0.2971	-0.54355	2.8391	0.95669	1.157	1.3451	0.20034	0.18806	0.3884	0.43749	1.6469	1.2094	0.20979	0.016317	0.37296	0	-11.983	0.0050194	-13.057	1.2337	3.7504	2.0339	-4.0548	27.648	-12.571	-11.494	-10.898	1.0776	0.59604	1.6736	-20.129	-9.7427	10.387	0.94639	0.45455	0.23077	0.044289	11.647	0.0039207	10.808	1.0248	1.5874
91	0.99324	0.20721	1.0134	0.0003124	0.94425	0.22629	0.07353	0.27411	-0.29962	2.3684	0.81172	1.0354	1.2419	0.22368	0.20653	0.43021	0.37154	1.5188	1.1473	0.23423	0.031532	0.54054	0	-13.642	0.0009116	-13.844	1.5882	4.3418	2.087	-1.6856	8.524	-14.742	-13.18	-12.191	1.5616	0.98977	2.5513	-20.149	-10.563	9.5863	0.64189	0.18919	0.87387	0.54955	12.855	0.0042365	11.917	1.3139	2.7508
92	0.13	0.12	0.44144	-0.00059205	0.52995	0.091241	0.01376	0.12802	0.37887	2.9714	0.35231	0.43037	0.52034	0.078063	0.08997	0.16803	0.17648	0.74324	0.56676	0.07	0.01	0.023333	0.99667	-23.046	-0.033861	-17.984	1.6323	6.6206	3.9012	-1.4233	10.44	-25.755	-23.28	-20.773	2.4745	2.5071	4.9817	-38.342	-15.475	22.867	0.42333	0.08	0.21667	0.19	10.626	0.0083585	9.3759	1.3398	2.7693
92	0.18227	0.27586	0.39906	-0.00021034	0.4203	0.093155	0.014199	0.11979	0.050758	3.0016	0.32544	0.40219	0.47314	0.076751	0.070944	0.14769	0.14754	0.67127	0.52373	0.049261	0.0049261	0.2069	0	-27.512	-0.025806	-24.905	1.4019	3.9339	2.4941	0.44221	2.5994	-29.218	-28.114	-26.076	1.1037	2.0382	3.1419	-32.089	-22.157	9.9315	0.22167	0.083744	0.029557	0.28571	13.698	0.0065249	13.039	1.3826	3.1976
92	0.16599	0.2834	0.38864	-0.00059613	0.46196	0.093499	0.014536	0.12784	0.05449	2.9724	0.31228	0.37538	0.47407	0.063097	0.098691	0.16179	0.094442	0.67532	0.58088	0.044534	0.0080972	0.1498	0.95142	-29.47	-0.04633	-23.771	1.9953	7.1178	4.2462	-0.8199	5.5649	-31.378	-29.798	-26.779	1.5797	3.0192	4.5989	-44.366	-20.579	23.786	0.21862	0.052632	0.012146	0.2915	15.765	0.0063538	14.983	1.5207	3.665
93	0.069106	0.96545	0.68536	-0.0011495	0.96756	0.17425	0.049742	0.2764	0.74575	3.4291	0.48761	0.65044	0.8213	0.16283	0.17087	0.33369	0.22002	1.4122	1.1922	0.028455	0.004065	0.063008	0	-11.215	-0.027095	-4.5628	1.6235	8.1435	4.7909	0.47715	3.679	-14.651	-12.114	-7.8783	2.5375	4.2353	6.7728	-23.042	1.9073	24.949	0.11382	0.026423	0.37805	0.99797	7.2716	0.0037192	6.3585	1.633	4.3928
93	0.086253	0.69003	0.5583	-0.00064953	0.67846	0.15997	0.043772	0.22048	0.57414	3.6982	0.40428	0.54095	0.69251	0.13666	0.15156	0.28823	0.17412	1.1426	0.96845	0.0080863	0.0026954	0.097035	0	-16.624	-0.030855	-10.915	3.6388	26.439	6.1122	-0.46531	4.4745	-19.633	-17.102	-12.735	2.5305	4.3676	6.8981	-35.435	-3.9286	31.507	0.19677	0.080863	0.20216	0.013477	8.2167	0.01789	4.907	1.9852	7.4456
94	0.88647	0	1.0865	0.00020085	1.0221	0.22154	0.080117	0.28549	0.28668	3.445	0.88825	1.0681	1.2372	0.17981	0.16914	0.34895	0.43444	1.8126	1.3782	0.1182	0.026439	0.12442	0	1.0241	0.004525	-0.42845	1.8746	17.428	4.2583	-6.6677	58.946	0.62382	1.5597	2.5577	0.93587	0.99805	1.9339	-19.868	4.9655	24.833	0.97667	0.81337	0.015552	0	6.365	-0.0027678	7.2534	1.0176	2.7419
94	0.94943	0.99798	1.0566	-2.7584e-05	1.077	0.23593	0.087255	0.29563	0.49427	3.0591	0.84387	1.0128	1.2535	0.16896	0.2407	0.40966	0.48774	1.8101	1.3224	0.030344	0.0033715	0.008766	0.99933	-1.1771	-0.0023947	0.59735	1.4939	10.871	3.4528	-9.1171	124.63	-2.0413	-0.79335	0.25211	1.2479	1.0455	2.2934	-7.7388	3.1866	10.925	0.99258	0.77141	0.99528	0.010115	8.9446	0.0034906	6.3581	1.0498	2.1871
94	0.96	0.012414	1.1853	3.1815e-05	1.1738	0.24001	0.087389	0.29569	0.49678	2.7586	0.96824	1.129	1.3649	0.16076	0.23595	0.39671	0.61693	1.8998	1.2829	0.11172	0.012414	0.18759	0.99862	3.0767	-0.0020466	3.8176	1.4942	6.8032	2.6432	-3.8964	31.085	2.1725	3.2005	4.0784	1.028	0.8779	1.9059	-8.239	7.6135	15.852	0.95724	0.10207	0	0.035862	5.0374	2.0612e-05	5.03	1.2857	3.0661
95	0.057823	0.0017007	0.3618	-0.00035632	0.46638	0.088797	0.013908	0.13254	1.1382	5.0234	0.27027	0.34299	0.42052	0.072725	0.077523	0.15025	0.12568	0.78617	0.66049	0.028912	0.0085034	0.056122	0	-26.064	-0.036482	-15.356	2.8291	19.089	7.5787	0.45321	3.0258	-31.89	-28.328	-20.264	3.5619	8.0645	11.626	-37.907	-8.8074	29.099	0.20748	0.076531	0.89116	0	4.0187	0.0095896	1.2041	1.6879	4.739
95	0.46325	0.9453	0.41064	-0.00025176	0.48415	0.099509	0.015614	0.13199	0.23725	3.0443	0.32473	0.40897	0.49764	0.084242	0.088668	0.17291	0.12444	0.76874	0.6443	0.032479	0.010256	0.030769	0.99829	-23.195	-0.020212	-17.293	1.9887	6.8433	4.3005	0.34109	2.6817	-26.445	-23.489	-20.517	2.9561	2.9724	5.9286	-32.026	-12.725	19.301	0.11795	0.02735	0.91453	0.092308	3.3242	0.0042039	2.0966	1.5577	3.7751
95	0.24882	0.82835	0.4338	-0.0003083	0.53153	0.10175	0.016134	0.13903	0.31802	2.9233	0.33881	0.42399	0.52569	0.085182	0.1017	0.18688	0.13396	0.78611	0.65215	0.051969	0.0094488	0.12756	0.95276	-25.035	-0.030923	-15.233	3.2751	17.352	7.0344	-0.20274	2.4732	-29.321	-25.932	-18.954	3.3887	6.9785	10.367	-41.24	-12.967	28.273	0.20157	0.0062992	0.92913	0.12756	5.2338	0.0083198	2.5965	2.3066	8.6204
96	0.12975	0.47651	1.0777	-0.00041296	1.1697	0.19386	0.057464	0.24557	-0.020469	2.6972	0.90781	1.0748	1.2646	0.16702	0.18973	0.35674	0.52743	1.6262	1.0987	0.071588	0.0089485	0.085011	0	3.4883	-0.0097053	5.6526	2.1993	18.215	4.4479	-3.373	19.733	2.3622	4.6171	5.7743	2.2549	1.1573	3.4122	-15.383	8.472	23.855	0.90157	0.40716	0.024608	0.4094	1.8187	-0.005933	3.1418	2.3352	12.603
96	0.10759	0.92827	1.0372	-0.00079955	1.2262	0.19706	0.059238	0.26685	-0.1093	2.7826	0.84196	1.0317	1.2245	0.18972	0.19278	0.3825	0.36302	1.602	1.239	0.17511	0.044304	0.065401	0	1.806	-0.016424	5.6903	1.8697	14.904	4.467	-2.4765	13.155	0.67606	2.1806	4.2429	1.5045	2.0623	3.5668	-17.677	9.5927	27.269	0.74473	0.084388	0.99367	0.050633	2.4455	0.0061303	0.99568	1.7891	8.1812
96	0.068041	0	1.0505	-0.00046514	1.1631	0.172	0.049131	0.23102	-0.32423	4.5867	0.92641	1.059	1.1938	0.13259	0.13482	0.26741	0.44	1.5467	1.1066	0.012371	0.0041237	0.057732	0	1.9862	-0.01391	5.3525	1.8003	17.272	4.5896	-3.145	23.276	0.28895	2.3638	4.1482	2.0748	1.7844	3.8593	-16.297	11.297	27.594	0.86392	0.074227	0.99794	0	1.9643	0.0039998	0.99633	1.7309	7.6615
97	0.0475	0	0.54981	-0.00057293	0.66411	0.14621	0.032099	0.19099	0.42691	3.285	0.40824	0.542	0.68246	0.13376	0.14046	0.27422	0.17279	1.0772	0.90439	0.0225	0.005	0.0275	0.9975	-18.069	-0.03375	-11.336	2.0485	9.956	5.0143	-1.0412	6.569	-19.53	-18.244	-16.755	1.286	1.4884	2.7744	-37.42	-9.3146	28.105	0.27	0.15	0.8975	0	16.926	0.0044175	16.045	1.5661	4.2634
97	0.099631	0.80443	0.86727	-0.0015253	1.0732	0.18598	0.05939	0.27134	0.33453	3.1142	0.6822	0.85778	1.0391	0.17558	0.18128	0.35685	0.31548	1.4903	1.1748	0.04059	0.00369	0.077491	0.99631	-7.0826	-0.06244	1.3468	2.3264	13.094	6.079	-1.3323	5.1019	-8.8151	-6.2592	-2.867	2.5559	3.3922	5.9481	-28.024	1.8164	29.84	0.4428	0.12546	0.99631	0.066421	16.657	0.011687	15.079	1.3997	3.3149
97	0.19	0.87	1.0308	-0.001237	1.2157	0.21861	0.073079	0.29078	-0.21704	2.6085	0.86636	1.0326	1.2343	0.16625	0.20168	0.36794	0.36605	1.6007	1.2347	0.13667	0.03	0.14667	0.99667	-2.9018	-0.050677	4.6744	2.8404	19.853	6.2541	-2.5153	10.263	-2.5014	-0.86527	0.024184	1.6361	0.88946	2.5256	-29.827	3.5506	33.377	0.80333	0.29333	0.58333	0.94667	17.202	0.00078489	17.085	1.4744	3.5546
98	0.0073314	0.65982	0.46021	-0.00018555	0.52339	0.1027	0.017804	0.13834	0.23578	4.2893	0.38462	0.45469	0.545	0.070075	0.090311	0.16039	0.13083	0.81563	0.6848	0.0058651	0.0014663	0.0087977	0.70381	-21.147	-0.012998	-16.721	1.5851	4.4176	3.3116	0.98529	5.1209	-23.331	-21.473	-19.802	1.8579	1.6717	3.5296	-27.606	-11.426	16.18	0.01173	0.0073314	0.70528	0.22727	7.6623	0.0038963	6.3356	1.5381	3.9803
98	0	0.99339	0.40169	-0.00020625	0.47954	0.080408	0.01064	0.11254	0.44614	3.9482	0.33175	0.39936	0.46262	0.067613	0.063256	0.13087	0.16592	0.72623	0.56031	0.0013228	0.0013228	0	0.6164	-26.822	-0.015501	-20.971	1.6066	4.5094	3.9942	0.15898	2.0544	-30.078	-27.434	-23.447	2.6434	3.9876	6.631	-34.306	-18.427	15.879	0.025132	0.0026455	0.38095	0.34788	9.2748	0.0025645	8.3067	2.256	8.049
98	0.0051993	0	0.54294	-2.7882e-05	0.55901	0.13541	0.026627	0.16344	0.13087	2.2786	0.41805	0.53358	0.66786	0.11552	0.13428	0.2498	0.23486	0.87046	0.6356	0.17331	0.02253	0.0060659	0	-21.625	-0.0024728	-20.2	2.2126	10.981	3.4146	-1.9649	19.81	-23.042	-21.163	-19.74	1.8788	1.423	3.3018	-31.506	-14.11	17.396	0.098787	0.007799	0.96707	0	10.372	-0.00055641	10.693	2.443	9.8374
99	0.0044709	0.7993	0.37657	-4.8724e-05	0.42558	0.094714	0.013771	0.12072	0.24442	2.6877	0.28984	0.36751	0.46105	0.077669	0.093539	0.17121	0.12762	0.66843	0.54081	0.045703	0.0049677	0.0029806	0.9995	-33.183	-0.0035704	-29.591	2.9543	13.448	4.2134	-0.38213	3.6239	-36.052	-33.072	-30.246	2.9791	2.8267	5.8058	-43.659	-24.127	19.531	0.30005	0.032787	0.074019	0.67909	20.115	-0.0019563	22.083	1.9502	7.1406
99	0.088138	0.70113	0.40887	-6.0025e-05	0.45413	0.094232	0.014108	0.12162	0.44943	3.0785	0.32597	0.39642	0.48698	0.070452	0.090555	0.16101	0.16426	0.72503	0.56077	0.041087	0.0039761	0.13519	0.9841	-30.544	-0.0059721	-26.041	2.7442	12.247	4.3606	0.079327	2.5017	-33.753	-30.713	-27.243	3.0395	3.4702	6.5097	-39.817	-20.847	18.97	0.050364	0.0066269	0.69516	0.13519	18.124	0.0033283	15.615	2.304	8.3491
99	0.0056225	0.15743	0.40903	-1.7136e-05	0.41969	0.088901	0.012742	0.11305	0.18758	3.1198	0.33775	0.4037	0.48113	0.065947	0.077432	0.14338	0.16444	0.68959	0.52514	0.040161	0.0056225	0.11406	0.4241	-29.512	-0.0031292	-27.566	3.537	19.777	4.5871	0.3618	3.2309	-32.565	-29.888	-26.921	2.6776	2.9664	5.644	-40.143	-17.654	22.489	0.10763	0.021687	0.65542	0.96386	16.929	0.0020697	15.641	2.9927	14.711
[truncated: 1,534 more columns]
