# Supplementary material for: Detecting Parkinson’s disease from sustained phonation and speech signals
Source: PLoS One. 2017 Oct 5;12(10):e0185613. doi: 10.1371/journal.pone.0185613 (PMC5628839; doi:10.1371/journal.pone.0185613)
Supplement: S2 File — (ZIP) [file pone.0185613.s002.zip › AC/phonation/AC_phonation_emo_large.csv]

id	frameTime	pcm_LOGenergy_sma_range	pcm_LOGenergy_sma_maxPos	pcm_LOGenergy_sma_minPos	pcm_LOGenergy_sma_maxameandist	pcm_LOGenergy_sma_minameandist	pcm_LOGenergy_sma_linregc1	pcm_LOGenergy_sma_linregc2	pcm_LOGenergy_sma_linregerrA	pcm_LOGenergy_sma_linregerrQ	pcm_LOGenergy_sma_qregc1	pcm_LOGenergy_sma_qregc2	pcm_LOGenergy_sma_qregc3	pcm_LOGenergy_sma_qregerrA	pcm_LOGenergy_sma_qregerrQ	pcm_LOGenergy_sma_centroid	pcm_LOGenergy_sma_variance	pcm_LOGenergy_sma_stddev	pcm_LOGenergy_sma_skewness	pcm_LOGenergy_sma_kurtosis	pcm_LOGenergy_sma_quartile1	pcm_LOGenergy_sma_quartile2	pcm_LOGenergy_sma_quartile3	pcm_LOGenergy_sma_iqr1_2	pcm_LOGenergy_sma_iqr2_3	pcm_LOGenergy_sma_iqr1_3	pcm_LOGenergy_sma_percentile95_0	pcm_LOGenergy_sma_percentile98_0	pcm_LOGenergy_sma_zcr	pcm_LOGenergy_sma_numPeaks	pcm_LOGenergy_sma_meanPeakDist	pcm_LOGenergy_sma_peakMean	pcm_LOGenergy_sma_peakMeanMeanDist	pcm_LOGenergy_sma_amean	pcm_LOGenergy_sma_absmean	pcm_LOGenergy_sma_qmean	pcm_LOGenergy_sma_nzabsmean	pcm_LOGenergy_sma_nzqmean	pcm_LOGenergy_sma_nzgmean	pcm_LOGenergy_sma_nnz	mfcc_sma_0__range	mfcc_sma_0__maxPos	mfcc_sma_0__minPos	mfcc_sma_0__maxameandist	mfcc_sma_0__minameandist	mfcc_sma_0__linregc1	mfcc_sma_0__linregc2	mfcc_sma_0__linregerrA	mfcc_sma_0__linregerrQ
1	0.0125	9.3205	660	0	1.1016	8.2189	0.00038055	-9.5311	0.2472	0.32003	-3.0148e-06	0.0026326	-9.8111	200.16	227.56	0.49681	0.32678	0.57165	-7.2987	89.075	-9.4797	-9.3698	-9.2396	0.10991	0.13024	0.24015	-8.7507	-8.5629	0	1	749	-8.3174	1.0715	-9.3889	9.3889	88.479	9.3889	88.479	9.3749	748	12.083	3	0	6.2731	5.81	-0.00069814	-3.2692	1.063	1.8768
1	0.0125	3.2188	671	0	1.298	1.9208	0.0017909	-10.321	0.24718	0.099204	-1.4617e-06	0.0027775	-10.432	160.31	65.386	0.48888	0.22134	0.47046	-0.29549	2.6993	-10.118	-9.6171	-9.3576	0.50046	0.2595	0.75995	-9.0466	-8.9501	0	13	54.583	-9.3767	0.33978	-9.7165	9.7165	94.631	9.7165	94.631	9.7052	676	10.814	4	502	7.1614	3.6528	-0.0049762	-2.9874	1.3501	2.7153
1	0.0125	10.473	322	0	1.5861	8.887	-0.0023379	-7.8334	0.60453	0.73229	-1.3386e-05	0.0082902	-9.2381	280.22	266.07	0.51705	1.0202	1.01	-1.8516	11.937	-9.5501	-8.3481	-8.0275	1.202	0.32064	1.5227	-7.7355	-7.6079	0	3	26.5	-7.9645	0.79711	-8.7616	8.7616	77.786	8.7616	77.786	8.7089	795	12.012	7	0	3.0459	8.9666	0.0021031	-2.9386	1.0475	1.8771
2	0.0125	4.2977	58	0	0.99331	3.3044	-0.0019192	-11.419	0.27511	0.15868	-4.3041e-06	0.00098605	-11.745	171.18	92.739	0.50822	0.29895	0.54676	-0.89301	5.0435	-12.375	-11.949	-11.663	0.42589	0.28551	0.7114	-11.317	-11.228	0	3	271.5	-11.846	0.22078	-12.067	12.067	145.9	12.067	145.9	12.055	676	13.424	567	0	2.0863	11.338	0.0014773	1.2078	0.68809	1.0572
2	0.0125	3.3737	62	723	1.0782	2.2954	-0.0017385	-12.632	0.18043	0.071006	1.9075e-06	-0.0031176	-12.466	116.77	47.388	0.50722	0.20302	0.45058	-0.0919	4.2277	-13.608	-13.374	-12.904	0.23421	0.46971	0.70392	-12.516	-12.321	0	2	438	-12.78	0.48024	-13.26	13.26	176.03	13.26	176.03	13.252	724	11.269	169	0	2.1769	9.0925	-0.0023281	4.06	0.48326	0.62268
2	0.0125	2.3737	73	0	0.9287	1.445	-0.00087571	-12.569	0.21085	0.083501	2.2985e-07	-0.0010538	-12.546	162.79	64.714	0.50374	0.12198	0.34926	0.13092	3.5212	-13.11	-12.941	-12.726	0.16935	0.21476	0.3841	-12.25	-12.163	0	9	86.75	-12.717	0.1911	-12.908	12.908	166.75	12.908	166.75	12.904	776	5.8751	93	8	2.17	3.7051	-0.0017443	3.0556	0.53633	0.58188
3	0.0125	9.5892	85	0	1.6105	7.9787	-0.0046469	-7.0679	0.52555	0.68638	-1.5945e-05	0.0061316	-8.2804	212.81	263.82	0.52961	1.5111	1.2293	-1.3509	6.8516	-9.7354	-8.2772	-7.7592	1.4582	0.51798	1.9762	-7.1811	-7.1351	0	0	678	0	8.6385	-8.6385	8.6385	76.135	8.6385	76.135	8.5586	677	6.9172	610	0	2.3839	4.5333	0.0025778	-5.9835	0.44448	0.33599
3	0.0125	5.3729	104	0	0.78187	4.591	-0.0012762	-9.3801	0.19381	0.12989	-4.0387e-06	0.001975	-9.8157	140.88	73.866	0.50804	0.21806	0.46696	-1.921	15.949	-10.221	-9.8548	-9.5068	0.36611	0.34803	0.71414	-9.3489	-9.277	0	1	807	-9.1678	0.72595	-9.8937	9.8937	98.104	9.8937	98.104	9.8832	806	5.628	805	0	2.6942	2.9338	0.0015357	-5.4444	0.36952	0.22412
3	0.0125	4.1436	66	0	1.0561	3.0875	-0.0020168	-9.2602	0.288	0.22937	-6.912e-06	0.0032017	-9.916	185.72	107.86	0.51202	0.4231	0.65046	-0.68091	3.5258	-10.5	-9.8807	-9.4448	0.61936	0.43591	1.0553	-9.172	-9.0891	0	2	681	-9.7778	0.24369	-10.022	10.022	100.85	10.022	100.85	10.001	756	7.0081	0	93	5.0566	1.9515	0.0034678	-5.6078	0.48314	0.44768
4	0.0125	5.5881	6	0	1.812	3.7761	-0.0037258	-12.376	0.36255	0.25114	-4.1808e-07	-0.0034687	-12.403	223.35	154.62	0.51333	0.69009	0.83072	0.11232	2.9282	-14.137	-13.581	-13.058	0.55602	0.523	1.079	-12.034	-11.882	0	9	72.625	-13.495	0.027637	-13.522	13.522	183.54	13.522	183.54	13.496	616	14.53	360	0	2.1195	12.411	0.0040139	-3.7623	0.59798	0.82709
4	0.0125	5.3268	10	562	3.2165	2.1103	-0.0049313	-10.636	0.3751	0.2502	9.3623e-06	-0.010642	-10.056	199.15	111.4	0.51986	1.0067	1.0034	0.75771	4.0075	-12.855	-12.232	-11.611	0.62239	0.62167	1.2441	-10.225	-9.1999	0	12	54.273	-12.034	0.10553	-12.14	12.14	148.38	12.14	148.38	12.096	611	6.0148	384	610	2.4281	3.5867	0.0034175	-2.4438	0.65132	0.65673
4	0.0125	3.1597	12	0	1.128	2.0317	-0.0028692	-7.1069	0.16386	0.061809	-2.5915e-06	-0.0013143	-7.2622	97.464	34.222	0.5172	0.3096	0.55641	-0.15142	2.379	-8.3752	-7.9006	-7.5351	0.4746	0.36556	0.84015	-7.0943	-7.0583	0	4	194.67	-7.5904	0.37732	-7.9677	7.9677	63.794	7.9677	63.794	7.9483	601	4.9653	142	600	1.2861	3.6792	-0.00095709	-3.4498	0.4316	0.31877
5	0.0125	2.3857	509	32	1.2101	1.1757	0.0031736	-12.246	0.30042	0.13578	-3.4434e-06	0.0051673	-12.438	171.24	74.427	0.4856	0.41812	0.64662	0.11954	1.5445	-11.888	-11.516	-10.736	0.37164	0.77977	1.1514	-10.345	-10.235	0	13	43.417	-11.054	0.27281	-11.327	11.327	128.72	11.327	128.72	11.308	580	5.0614	0	30	2.2918	2.7696	0.0027506	-1.8745	0.50752	0.4382
5	0.0125	3.255	49	596	0.96343	2.2916	-0.0019604	-8.918	0.16657	0.055468	-2.5944e-06	-0.00041415	-9.0713	96.948	30.279	0.50943	0.16961	0.41184	-0.30654	4.1214	-9.8376	-9.4396	-9.2252	0.39798	0.21437	0.61236	-8.904	-8.6258	0	3	92.5	-8.9628	0.53935	-9.5022	9.5022	90.461	9.5022	90.461	9.4933	597	6.5017	596	384	4.0073	2.4943	-0.0015884	-1.552	0.54658	0.60812
5	0.0125	6.8271	46	584	0.8684	5.9587	-0.0026244	-8.9242	0.27445	0.4007	-1.274e-05	0.004816	-9.6472	159.89	172.62	0.51235	0.59712	0.77274	-3.9301	25.343	-9.847	-9.5335	-9.2691	0.31359	0.26433	0.57793	-9.0275	-8.9488	0	0	586	0	9.6906	-9.6906	9.6906	94.504	9.6906	94.504	9.6645	585	11.444	577	0	5.4181	6.0259	0.0017927	-1.9442	0.6164	0.84886
6	0.0125	4.1296	1537	0	2.3263	1.8033	-0.00026463	-9.8552	0.30782	0.1812	1.4432e-06	-0.00249	-9.2837	372.3	178.38	0.50306	0.19509	0.44169	1.4086	6.9819	-10.356	-10.148	-9.8833	0.2078	0.26496	0.47275	-9.2232	-9.0485	0	15	106.07	-9.5069	0.55241	-10.059	10.059	101.38	10.059	101.38	10.049	1543	12.595	0	1527	5.1689	7.4257	-0.0026453	0.089733	0.85116	1.2935
6	0.0125	7.2154	110	1920	1.6244	5.591	-0.00098556	-8.4638	0.28335	0.24344	-3.1275e-08	-0.00092551	-8.483	548.76	467.51	0.51651	0.54214	0.7363	-1.759	14.564	-9.7819	-9.4778	-9.0557	0.30411	0.42215	0.72627	-8.2077	-8.0308	0	4	305.67	-9.259	0.15093	-9.41	9.41	89.09	9.41	89.09	9.3829	1921	12.898	0	1858	7.8131	5.0853	-0.0021836	-0.37619	1.0217	1.7945
6	0.0125	6.6211	27	2342	1.6735	4.9476	-0.0001097	-9.8115	0.36844	0.27485	4.6218e-07	-0.0011921	-9.3891	731.64	560.18	0.50194	0.28035	0.52948	-1.7841	19.438	-10.222	-9.963	-9.6649	0.25858	0.29801	0.55659	-9.0677	-8.795	0	0	2344	0	9.9399	-9.9399	9.9399	99.082	9.9399	99.082	9.9264	2343	12.607	2337	20	6.6176	5.9896	-0.0003953	-2.8295	1.4837	3.0775
7	0.0125	6.0774	63	799	1.6567	4.4207	-0.0032523	-8.7242	0.21579	0.18098	-4.0668e-06	-2.9442e-06	-9.1563	174.93	114.68	0.52101	0.74512	0.86321	-0.83725	4.6246	-10.585	-9.9606	-9.3787	0.62405	0.58186	1.2059	-8.8243	-8.6618	0	3	44.5	-8.6981	1.3254	-10.023	10.023	101.22	10.023	101.22	9.9876	800	9.1379	768	3	4.4375	4.7004	0.0042144	-4.2778	0.90497	1.1928
7	0.0125	7.7674	119	795	1.356	6.4113	-0.0032299	-8.4106	0.27639	0.3193	-5.8579e-06	0.0014271	-9.0269	216.81	193.24	0.52147	0.87014	0.93281	-2.6023	15.904	-10.109	-9.6364	-9.0804	0.47312	0.55599	1.0291	-8.6205	-8.5262	0	0	797	0	9.6945	-9.6945	9.6945	94.854	9.6945	94.854	9.6549	796	10.029	767	791	3.0455	6.9833	0.0018321	-2.6778	0.55821	0.85495
7	0.0125	5.6761	71	0	1.7886	3.8875	-0.0040914	-8.2696	0.24338	0.20966	-5.258e-06	-0.00077358	-8.618	158.47	117.02	0.52175	0.76683	0.87569	-0.50258	3.6969	-10.068	-9.6201	-8.8661	0.44822	0.754	1.2022	-8.224	-8.0173	0	1	633	-8.0967	1.4637	-9.5604	9.5604	92.168	9.5604	92.168	9.5211	632	5.9572	0	66	3.628	2.3293	0.0042265	-3.5407	0.64033	0.68898
8	0.0125	4.7336	190	0	1.0659	3.6677	-0.0002437	-10.155	0.45333	0.41758	-1.5333e-05	0.0098911	-11.27	201.65	110.39	0.50056	0.41975	0.64788	-1.5158	6.342	-10.464	-10.118	-9.8411	0.34678	0.27638	0.62317	-9.4173	-9.3222	0	3	299	-10.271	-0.035971	-10.235	10.235	105.18	10.235	105.18	10.216	662	17.248	380	0	4.0807	13.167	0.0026065	-1.6789	1.5449	3.8924
8	0.0125	3.8473	194	741	0.83924	3.0081	-0.0025734	-8.6727	0.2102	0.076997	-3.6493e-06	0.00013078	-9.0062	120.51	40.491	0.51586	0.38083	0.61711	-0.6781	2.9109	-10.166	-9.4859	-9.0728	0.67984	0.41316	1.093	-8.8906	-8.8308	0	3	269.5	-9.6914	-0.065265	-9.6261	9.6261	93.043	9.6261	93.043	9.6068	742	7.3654	460	701	2.9437	4.4216	-0.00092306	-1.4399	0.82361	1.2691
8	0.0125	4.4892	167	804	1.4931	2.9961	-0.0023703	-8.8492	0.36003	0.19168	1.6685e-06	-0.0037118	-8.6697	281.34	149.08	0.5156	0.49509	0.70362	0.26408	3.2578	-10.159	-10	-9.2445	0.15842	0.75564	0.91406	-8.4803	-8.4168	0	5	41.25	-10.015	-0.21279	-9.8021	9.8021	96.576	9.8021	96.576	9.7764	805	9.6786	639	236	4.8773	4.8013	0.00096655	-3.1898	1.2336	2.4657
9	0.0125	8.6437	439	3	1.348	7.2957	0.0028445	-12.31	0.49535	0.7082	-1.1727e-05	0.010749	-13.196	327.94	370.98	0.48516	1.0154	1.0077	-3.78	25.544	-11.69	-11.334	-10.783	0.35622	0.55085	0.90707	-10.232	-10.132	0	5	128.75	-10.401	0.95	-11.351	11.351	129.87	11.351	129.87	11.313	675	16.162	25	6	3.6752	12.487	-3.8924e-05	0.35262	1.0096	2.4654
9	0.0125	6.7971	28	0	1.7215	5.0756	0.00074298	-10.267	0.35043	0.34826	3.4642e-06	-0.0017339	-9.9725	241.78	236.81	0.49487	0.37184	0.60979	-2.177	19.401	-10.178	-9.9854	-9.7877	0.1925	0.1977	0.3902	-9.0271	-8.5846	0	3	336.5	-9.026	0.97564	-10.002	10.002	100.4	10.002	100.4	9.9842	716	9.7834	9	707	5.2169	4.5664	-0.0058638	0.57698	0.98883	1.7506
9	0.0125	5.8701	9	0	1.6316	4.2385	-0.00071095	-10.011	0.30764	0.2057	3.775e-06	-0.0037725	-9.5979	219.23	139.08	0.50406	0.23347	0.48319	-0.81616	13.087	-10.586	-10.286	-10.064	0.30062	0.22222	0.52284	-9.5119	-9.184	0	3	289	-9.7192	0.58031	-10.299	10.299	106.31	10.299	106.31	10.288	812	10.394	178	811	3.3313	7.0627	-0.00099014	-0.89936	0.88856	1.4527
10	0.0125	5.0713	15	678	1.7801	3.2912	-0.0016589	-10.22	0.30194	0.18112	5.5996e-06	-0.0054554	-9.7919	173.35	97.841	0.50797	0.28685	0.53558	0.43122	8.8331	-11.035	-10.869	-10.639	0.16632	0.22945	0.39577	-9.6503	-9.143	0	1	680	-10.518	0.26418	-10.783	10.783	116.55	10.783	116.55	10.769	679	6.4061	88	610	3.7524	2.6537	-0.005281	-3.7108	0.74103	0.7976
10	0.0125	4.981	40	0	1.192	3.789	-0.001281	-10.279	0.26525	0.17147	-4.1945e-07	-0.00098527	-10.314	188.49	120.89	0.50631	0.23963	0.48952	-0.97366	11.72	-10.993	-10.801	-10.542	0.19287	0.25903	0.4519	-9.8658	-9.6764	0	3	280	-10.034	0.6963	-10.731	10.731	115.39	10.731	115.39	10.72	706	7.5811	0	330	5.3128	2.2683	-0.00025609	-5.2283	0.69713	0.91238
10	0.0125	4.3207	18	0	1.2261	3.0945	-0.0012478	-10.418	0.2715	0.14021	7.4837e-07	-0.0017911	-10.353	193.01	101.3	0.50627	0.20879	0.45693	-0.57617	8.2675	-11.114	-10.938	-10.64	0.17514	0.29829	0.47343	-10.02	-9.8479	0	3	173.5	-10.332	0.53968	-10.871	10.871	118.4	10.871	118.4	10.862	727	8.5563	0	35	4.5292	4.0271	0.0047643	-7.3416	0.88614	1.3791
11	0.0125	5.6054	44	0	0.88263	4.7227	-0.00081692	-9.3416	0.26961	0.29059	-5.1286e-06	0.0028911	-9.7878	188.52	181.32	0.50442	0.31974	0.56546	-4.0829	27.388	-9.7593	-9.5811	-9.3878	0.17813	0.19329	0.37142	-9.0236	-8.8358	0	2	602	-9.0732	0.5637	-9.637	9.637	93.191	9.637	93.191	9.6224	724	7.3877	713	669	3.9688	3.4189	-0.0017038	-3.8034	1.0612	1.7804
11	0.0125	5.5357	71	884	0.79565	4.74	-0.00081532	-8.8873	0.21337	0.21049	-2.5473e-06	0.0014365	-9.2187	212.34	166.71	0.50594	0.25387	0.50386	-4.417	34.979	-9.3893	-9.2757	-8.9764	0.11357	0.29937	0.41294	-8.6835	-8.5712	0	1	886	-8.4605	0.78724	-9.2477	9.2477	85.774	9.2477	85.774	9.2356	885	9.0611	880	763	5.6689	3.3923	-0.0027102	-6.8238	1.36	2.921
11	0.0125	4.6851	124	720	0.84167	3.8434	-0.0002294	-9.5411	0.45501	0.45868	-1.1891e-05	0.0083322	-10.567	213.23	177.65	0.50074	0.46096	0.67894	-2.35	10.13	-9.8538	-9.4459	-9.2031	0.40787	0.24285	0.65073	-8.9695	-8.9115	0	3	311	-9.1782	0.4455	-9.6237	9.6237	93.077	9.6237	93.077	9.602	721	8.1388	72	201	4.8528	3.2859	9.7845e-05	-6.2485	1.1459	2.2474
12	0.0125	2.954	22	1754	1.957	0.99698	-0.00060538	-11.75	0.26028	0.11614	6.4021e-07	-0.0017283	-11.422	419.54	165.91	0.50692	0.2102	0.45848	1.1669	5.1732	-12.554	-12.359	-12.114	0.19464	0.24547	0.4401	-11.401	-11.022	0	33	53.969	-11.877	0.40356	-12.281	12.281	151.02	12.281	151.02	12.272	1755	5.0413	1557	1512	2.6518	2.3895	0.0001724	-0.58226	0.52167	0.44031
12	0.0125	2.3306	18	1841	1.3944	0.93615	-0.00024608	-10.278	0.22047	0.086013	5.6111e-07	-0.0012791	-9.9613	380.38	121.35	0.50332	0.10313	0.32115	1.1355	5.3693	-10.732	-10.54	-10.355	0.19248	0.18485	0.37733	-9.9138	-9.6037	0	41	44.85	-10.235	0.26956	-10.505	10.505	110.45	10.505	110.45	10.5	1842	5.1472	1366	371	2.8585	2.2888	0.00060817	-0.1207	0.44764	0.34055
12	0.0125	4.0027	7	1874	1.4691	2.5336	-0.00035041	-10.128	0.22789	0.092786	3.2138e-07	-0.00095267	-9.9401	391.82	160.68	0.50497	0.12876	0.35883	0.0078843	8.0321	-10.657	-10.511	-10.283	0.14633	0.22707	0.3734	-9.8166	-9.5988	0	14	137.69	-10.042	0.41444	-10.456	10.456	109.47	10.456	109.47	10.45	1875	9.5395	1827	0	3.4634	6.0761	-0.00045022	0.78429	0.62609	0.73807
13	0.0125	2.5745	5	729	1.1948	1.3797	0.0001515	-12.038	0.46854	0.2898	9.3617e-06	-0.0066731	-11.21	234.12	110.62	0.49855	0.29082	0.53927	-0.37541	1.8827	-12.52	-11.802	-11.551	0.71743	0.25077	0.9682	-11.313	-11.153	0	5	162.25	-11.327	0.65609	-11.983	11.983	143.87	11.983	143.87	11.971	730	5.3864	566	0	1.4623	3.924	0.00084375	-1.0987	0.44108	0.35758
13	0.0125	5.2868	7	0	0.70735	4.5794	-0.0016139	-11.212	0.19553	0.19035	-4.3894e-06	0.00078711	-11.43	113.1	99.022	0.50541	0.25553	0.5055	-4.0754	31.439	-11.876	-11.671	-11.314	0.20508	0.35694	0.56201	-11.137	-11.088	0	1	549	-11.217	0.43602	-11.653	11.653	136.05	11.653	136.05	11.643	548	16.275	341	0	1.558	14.717	0.0023431	-1.0586	0.604	1.4569
13	0.0125	5.6143	8	0	1.2835	4.3308	-0.0012379	-9.9663	0.24249	0.13372	4.3156e-06	-0.0044012	-9.5804	117.58	76.104	0.50659	0.20252	0.45002	-1.0145	17.667	-10.668	-10.524	-10.277	0.14406	0.24737	0.39143	-9.5626	-9.439	0	0	735	0	10.42	-10.42	10.42	108.78	10.42	108.78	10.41	734	16.309	711	0	1.9739	14.335	0.0023822	-2.2855	0.48856	0.76914
14	0.0125	6.5417	116	0	1.1446	5.3971	-0.0016561	-9.0474	0.28672	0.2635	-3.3471e-06	0.001035	-9.4076	244.99	191.07	0.51082	0.41161	0.64157	-1.728	13.786	-10.057	-9.7873	-9.1766	0.26984	0.61075	0.88058	-8.8566	-8.7103	0	3	329	-9.4256	0.28761	-9.7132	9.7132	94.758	9.7132	94.758	9.6932	805	8.1557	3	561	5.0218	3.1339	-0.00086227	4.1544	1.4153	2.9056
14	0.0125	6.3326	116	0	0.77374	5.5589	-0.0001912	-9.8238	0.27134	0.2375	-1.9915e-06	0.0015016	-10.063	240.24	192.28	0.50078	0.23971	0.4896	-4.6728	40.547	-10.084	-9.8646	-9.6514	0.21943	0.21328	0.43272	-9.3758	-9.2917	0	0	852	0	9.9051	-9.9051	9.9051	98.35	9.9051	98.35	9.8944	851	10.444	3	837	7.8705	2.5738	-0.0012635	0.93137	0.79553	1.282
14	0.0125	6.1567	467	0	0.56716	5.5895	9.7126e-05	-10.054	0.28211	0.20476	-4.6858e-06	0.0031897	-10.393	186.15	119.96	0.49871	0.20511	0.45289	-4.9889	50.555	-10.205	-9.9606	-9.7396	0.2448	0.221	0.46581	-9.596	-9.5523	0	0	662	0	10.022	-10.022	10.022	100.64	10.022	100.64	10.013	661	10.972	3	638	6.099	4.8728	-0.0091089	3.5474	0.89503	1.5499
15	0.0125	5.7919	15	1078	2.9688	2.8232	-0.002045	-8.7508	0.28095	0.16151	1.7427e-06	-0.0039236	-8.4136	283.79	149.59	0.5182	0.56725	0.75316	0.71085	4.5319	-10.323	-10.046	-9.2137	0.27677	0.83274	1.1095	-8.8299	-8.002	0	3	137.5	-9.7809	0.07225	-9.8531	9.8531	97.651	9.8531	97.651	9.8229	1079	18.737	80	0	4.5514	14.185	-0.00080387	1.0033	1.69	3.9259
15	0.0125	6.5852	47	0	0.86422	5.721	-0.00032648	-9.0825	0.28746	0.25189	1.1097e-06	-0.0011488	-8.981	198.16	185.37	0.50152	0.25678	0.50674	-4.6171	42.604	-9.405	-9.2059	-8.9339	0.19909	0.27206	0.47114	-8.6369	-8.5011	0	1	743	-8.3502	0.8532	-9.2034	9.2034	84.96	9.2034	84.96	9.1912	742	8.2799	39	736	4.9315	3.3484	-0.0077164	3.9021	1.0622	1.5204
15	0.0125	10.438	91	0	0.73513	9.7026	-9.4549e-05	-8.2343	0.27348	0.75003	-6.7557e-06	0.0047088	-8.8027	237.35	487.63	0.49998	0.7504	0.86626	-7.6798	70.218	-8.2641	-8.1732	-8.0378	0.090948	0.13536	0.22631	-7.8162	-7.6503	0	1	713	-7.5566	0.71132	-8.2679	8.2679	69.109	8.2679	69.109	8.2371	712	16.712	52	0	4.4469	12.265	-0.0057647	5.1319	0.72554	1.4017
16	0.0125	2.4519	3	659	1.1051	1.3468	-0.0013405	-9.6038	0.1402	0.037033	-2.0466e-07	-0.0012031	-9.6191	94.238	24.855	0.50672	0.10465	0.3235	-0.49418	4.8062	-10.222	-10.037	-9.8337	0.18509	0.20293	0.38801	-9.6621	-9.4481	0	5	95	-10.102	-0.048639	-10.054	10.054	101.18	10.054	101.18	10.048	672	5.8439	659	4	4.4586	1.3853	9.4063e-05	-5.2601	0.49553	0.49303
16	0.0125	4.9825	34	623	1.281	3.7014	-0.0028581	-10.121	0.22491	0.18243	-5.8497e-06	0.00078623	-10.499	142.04	95.851	0.5127	0.44749	0.66895	-1.5005	7.5402	-11.245	-10.918	-10.599	0.3278	0.31886	0.64666	-10.163	-9.837	0	2	26	-11.411	-0.39921	-11.012	11.012	121.7	11.012	121.7	10.992	624	9.5409	0	21	2.9873	6.5535	0.0053436	-2.5462	0.73558	1.0678
16	0.0125	5.1016	9	0	1.6816	3.4199	-0.00070517	-10.744	0.17986	0.097112	4.3303e-07	-0.0010118	-10.708	127.73	68.665	0.50308	0.11794	0.34343	-0.61114	26.178	-11.14	-10.99	-10.883	0.14932	0.10719	0.25651	-10.653	-9.9642	0	0	710	0	10.994	-10.994	10.994	120.98	10.994	120.98	10.988	709	7.5224	708	0	2.6932	4.8292	-0.0024934	-3.2784	0.44775	0.38223
17	0.0125	4.7332	23	0	0.5619	4.1713	0.00041006	-9.9861	0.17541	0.11369	-2.5181e-06	0.0018	-10.114	102.15	61.051	0.49718	0.11798	0.34348	-5.9507	59.879	-9.9745	-9.8564	-9.6814	0.1181	0.17498	0.29308	-9.5576	-9.5042	0	1	554	-9.6258	0.24709	-9.8729	9.8729	97.592	9.8729	97.592	9.8676	553	8.4367	552	23	6.172	2.2647	0.0014508	1.3144	0.69234	0.84729
17	0.0125	8.1096	397	530	0.88071	7.2289	-0.00075535	-9.7561	0.35396	0.56281	-5.1309e-06	0.001964	-9.9958	215.22	292.68	0.50242	0.57621	0.75909	-5.9825	49.558	-10.081	-9.8571	-9.7068	0.22385	0.15031	0.37416	-9.3015	-9.2095	0	0	532	0	9.9562	-9.9562	9.9562	99.703	9.9562	99.703	9.9334	531	10.733	519	530	4.7426	5.9901	0.0034528	1.1366	0.7036	0.86502
17	0.0125	5.1898	16	0	0.61343	4.5764	-0.0011002	-9.2401	0.32965	0.37986	-2.1715e-05	0.0092797	-10.065	136.83	115.89	0.50358	0.40301	0.63483	-4.2854	25.312	-9.5217	-9.3391	-9.2064	0.18262	0.13266	0.31529	-9.0969	-9.0546	0	0	480	0	9.503	-9.503	9.503	90.711	9.503	90.711	9.485	479	9.5305	473	298	7.7666	1.7639	0.00086525	0.43427	0.87402	1.7205
18	0.0125	5.4369	80	0	0.83494	4.602	-0.0011771	-11.156	0.19776	0.13193	-1.9176e-06	0.00013456	-11.305	135.86	87.291	0.50508	0.18611	0.4314	-3.0503	29.475	-11.77	-11.526	-11.316	0.24469	0.2096	0.45429	-10.9	-10.835	0	1	686	-10.744	0.81422	-11.559	11.559	133.79	11.559	133.79	11.551	685	11.565	683	0	3.6083	7.9563	0.0024335	-4.0091	0.60568	0.65941
18	0.0125	3.4618	411	782	0.94349	2.5183	-0.0011182	-11.515	0.26518	0.13809	-3.8531e-06	0.0018949	-11.907	190.86	83.853	0.50547	0.20198	0.44942	-0.66828	6.1838	-12.271	-11.988	-11.665	0.28319	0.3229	0.60609	-11.216	-11.132	0	2	81	-11.079	0.87373	-11.952	11.952	143.06	11.952	143.06	11.944	783	6.0451	777	3	3.1298	2.9152	0.0020524	-3.6877	0.45704	0.38053
18	0.0125	2.5316	83	778	1.2126	1.3191	-0.0024263	-10.408	0.17968	0.05743	-1.1788e-07	-0.0023346	-10.42	140.61	44.716	0.51323	0.35512	0.59592	0.1108	1.7793	-11.854	-11.399	-10.866	0.4555	0.53288	0.98838	-10.434	-10.321	0	7	111.83	-11.156	0.19636	-11.352	11.352	129.22	11.352	129.22	11.336	779	6.9107	778	3	2.3341	4.5766	0.0040962	-4.51	0.66685	0.69864
19	0.0125	3.8576	40	0	0.91222	2.9454	-0.00014012	-10.884	0.23344	0.11207	-3.2282e-06	0.0020454	-11.13	153.29	67.688	0.49999	0.11282	0.33589	-1.6517	13.99	-11.078	-10.897	-10.743	0.18033	0.15474	0.33507	-10.527	-10.22	0	5	152.75	-10.505	0.42601	-10.931	10.931	119.61	10.931	119.61	10.926	678	6.8038	182	543	3.5106	3.2932	-0.0043058	1.43	1.0111	1.5977
19	0.0125	3.5685	564	735	0.75639	2.8121	0.0002253	-11.016	0.19763	0.093153	-1.7898e-06	0.0015408	-11.177	146.06	64.717	0.49806	0.095444	0.30894	-2.5488	21.553	-11.076	-10.915	-10.769	0.1612	0.1461	0.3073	-10.552	-10.344	0	6	41.6	-10.549	0.38431	-10.933	10.933	119.63	10.933	119.63	10.929	736	7.4783	735	564	3.7503	3.7281	-0.0056207	0.96948	1.0825	2.0098
19	0.0125	3.6632	671	0	0.74827	2.9149	-0.00081986	-10.307	0.23979	0.13471	-3.2146e-06	0.0016553	-10.624	173.49	88.218	0.50431	0.168	0.40988	-2.1663	10.965	-10.782	-10.561	-10.358	0.22077	0.20336	0.42413	-10.171	-10.099	0	4	171	-10.11	0.51316	-10.623	10.623	113.01	10.623	113.01	10.615	771	8.8818	87	721	3.8118	5.07	-0.0067508	1.8825	1.0677	1.8226
20	0.0125	3.0519	6	807	1.3456	1.7062	-0.0015426	-9.5417	0.17011	0.048143	-1.2474e-06	-0.00053595	-9.6769	124.84	35.922	0.5096	0.17761	0.42144	0.056521	3.9934	-10.406	-10.116	-9.9018	0.28974	0.2143	0.50404	-9.4286	-9.179	0	1	809	-10.115	0.048729	-10.164	10.164	103.49	10.164	103.49	10.155	808	9.7002	776	14	2.6437	7.0565	0.003639	-2.0693	1.0387	1.8294
20	0.0125	3.1789	429	318	1.581	1.5979	0.0014649	-11.164	0.52626	0.43949	-1.8048e-06	0.0028112	-11.331	388.26	324.09	0.49074	0.53927	0.73435	0.053674	2.2595	-11.288	-10.464	-10.153	0.82463	0.31093	1.1356	-9.296	-9.1162	0	6	137.4	-9.8953	0.72239	-10.618	10.618	113.28	10.618	113.28	10.592	747	18.839	739	0	4.689	14.15	0.007864	-6.022	0.66686	0.87493
20	0.0125	3.9814	32	786	0.72627	3.2552	-0.0014794	-9.6632	0.28995	0.23428	-3.8772e-06	0.0015681	-10.062	242.62	159.16	0.50884	0.34724	0.58927	-2.6379	11.585	-10.304	-10.186	-10.01	0.11812	0.17656	0.29468	-9.6038	-9.5547	0	5	181.5	-9.8625	0.38212	-10.245	10.245	105.3	10.245	105.3	10.229	787	10.158	725	5	3.3755	6.7824	0.0061969	-2.7995	0.78437	1.1279
21	0.0125	6.9201	348	1284	1.3564	5.5637	-0.0011705	-10.173	0.30679	0.20289	-7.681e-08	-0.0010719	-10.194	395.73	260.6	0.51108	0.39143	0.62564	-1.947	17.458	-11.3	-10.949	-10.499	0.35139	0.4495	0.8009	-10.038	-9.8509	0	2	1228	-10.828	0.09621	-10.925	10.925	119.74	10.925	119.74	10.908	1285	5.8222	1262	1283	3.0895	2.7328	0.0020772	-6.0214	0.44851	0.34778
21	0.0125	3.4611	13	1196	1.5286	1.9324	-0.0016733	-9.4829	0.20161	0.070545	9.1782e-07	-0.002771	-9.2642	220.03	72.942	0.5155	0.40487	0.63629	0.15088	2.2204	-10.977	-10.576	-9.9492	0.40062	0.62726	1.0279	-9.4262	-9.252	0	13	62.417	-10.544	-0.06075	-10.483	10.483	110.31	10.483	110.31	10.464	1197	10.353	1071	0	2.3805	7.9729	0.0029011	-7.4143	0.42227	0.3164
21	0.0125	2.3897	153	1313	0.80021	1.5895	-0.00025052	-11.963	0.28627	0.1329	-1.7606e-06	0.0020893	-12.481	282.96	105.09	0.50191	0.14215	0.37703	-0.92627	3.6875	-12.375	-12.018	-11.874	0.35701	0.14412	0.50113	-11.661	-11.54	0	20	68.421	-12.062	0.067394	-12.129	12.129	147.26	12.129	147.26	12.124	1330	4.2138	2	655	2.7595	1.4543	0.00059273	-5.2029	0.5496	0.47616
22	0.0125	6.5456	1637	1931	1.1018	5.4439	0.00027472	-9.2345	0.25534	0.16794	-8.5498e-07	0.0019257	-9.7655	359.16	215.16	0.49481	0.19142	0.43752	-3.2217	32.491	-9.2007	-8.9598	-8.6705	0.24096	0.2893	0.53026	-8.4998	-8.3287	0	2	1488	-8.3945	0.57471	-8.9692	8.9692	80.639	8.9692	80.639	8.9594	1932	13.51	1929	6	8.8175	4.6927	-0.00047333	-3.7267	0.74515	1.1643
22	0.0125	3.8081	1420	30	1.8413	1.9668	0.00063414	-9.6312	0.32358	0.1851	-9.2683e-07	0.0025796	-10.311	468.63	193.8	0.48738	0.33288	0.57696	-0.40149	3.2873	-9.3393	-8.8519	-8.578	0.48737	0.27396	0.76133	-8.1332	-7.9185	0	15	103.5	-8.1763	0.78944	-8.9657	8.9657	80.717	8.9657	80.717	8.9473	2100	7.4464	487	1749	3.8941	3.5523	-0.0017502	-1.6049	0.75899	0.96208
22	0.0125	3.8361	1555	0	1.5279	2.3082	0.0010458	-9.9085	0.33586	0.21689	-8.1143e-07	0.0026435	-10.433	513.87	318.73	0.48041	0.57057	0.75536	-0.38944	2.3857	-9.4226	-8.7256	-8.3464	0.69695	0.37921	1.0762	-7.7025	-7.5652	0	7	318.17	-8.1287	0.75031	-8.879	8.879	79.407	8.879	79.407	8.8473	1970	12.356	1969	2	6.706	5.65	-0.0019317	-2.8801	1.3965	2.9006
23	0.0125	3.7263	17	0	1.2523	2.474	-0.00029391	-12.471	0.354	0.20212	1.1794e-06	-0.00153	-12.256	368.66	202.2	0.50156	0.21004	0.4583	-0.19679	3.8224	-12.945	-12.615	-12.317	0.32936	0.2983	0.62766	-11.935	-11.612	0	12	77.455	-12.148	0.47775	-12.625	12.625	159.61	12.625	159.61	12.617	1049	4.1204	27	439	2.2427	1.8777	-0.00081845	-0.75412	0.65196	0.63768
23	0.0125	3.1639	103	0	1.1972	1.9667	-0.0018085	-9.6787	0.32973	0.21635	5.5971e-07	-0.0023671	-9.5859	328.38	214.4	0.51373	0.48836	0.69883	-0.29922	2.5539	-11.052	-10.563	-10.079	0.48929	0.48374	0.97303	-9.5277	-9.4545	0	10	95.444	-10.091	0.49018	-10.581	10.581	112.45	10.581	112.45	10.558	999	6.3053	162	349	2.8336	3.4717	-0.0014041	1.4793	0.79565	0.99851
23	0.0125	6.0735	24	0	1.385	4.6885	-0.0011543	-9.9291	0.27261	0.1862	-6.4772e-08	-0.0010915	-9.9393	265.59	180.78	0.50839	0.29089	0.53934	-1.5517	13.405	-10.71	-10.513	-10.227	0.19778	0.28546	0.48324	-9.651	-9.3552	0	0	972	0	10.489	-10.489	10.489	110.31	10.489	110.31	10.476	971	10.627	4	0	3.227	7.4003	-0.00095757	0.3011	0.9072	1.348
24	0.0125	5.4561	31	0	1.8071	3.649	-0.0028209	-10.924	0.41512	0.3598	9.8671e-06	-0.0073795	-10.574	163.89	155.08	0.50832	0.50195	0.70849	-0.12678	5.8099	-11.96	-11.71	-11.276	0.24999	0.43378	0.68377	-10.195	-9.9922	0	3	99.5	-11.351	0.22487	-11.576	11.576	134.5	11.576	134.5	11.554	463	9.0358	383	1	3.1141	5.9217	0.0075977	4.4043	0.74233	1.0871
24	0.0125	4.5807	15	441	2.1246	2.4561	-0.0027525	-11.546	0.39931	0.30338	9.6776e-06	-0.0070203	-11.233	171.15	125.32	0.50721	0.42672	0.65324	1.089	6.3853	-12.448	-12.277	-12.013	0.17054	0.26434	0.43489	-10.498	-10.187	0	2	126	-11.633	0.52014	-12.153	12.153	148.12	12.153	148.12	12.134	442	9.83	40	440	2.0144	7.8156	-0.00066259	5.7831	0.60607	0.83269
24	0.0125	4.7547	16	0	2.1097	2.645	-0.0028729	-11.464	0.32206	0.20796	7.5192e-06	-0.0073544	-11.02	158.04	100.33	0.51076	0.4531	0.67313	1.0933	5.7572	-12.675	-12.49	-12.173	0.18544	0.31682	0.50226	-10.705	-10.353	0	4	156	-12.076	0.24397	-12.32	12.32	152.24	12.32	152.24	12.301	597	6.3091	400	0	1.9421	4.367	0.001814	5.7696	0.58256	0.57724
25	0.0125	3.2679	622	604	1.3704	1.8975	0.00030358	-10.149	0.497	0.40309	-7.9113e-06	0.0054617	-10.709	304.69	221.93	0.49759	0.40637	0.63747	-0.36377	3.2122	-10.487	-9.9887	-9.6704	0.49842	0.31828	0.81669	-8.98	-8.907	0	9	66.125	-9.4225	0.62789	-10.05	10.05	101.42	10.05	101.42	10.03	653	6.0553	624	63	3.0319	3.0234	0.0037132	-5.406	0.62551	0.6291
25	0.0125	4.8268	9	0	1.2992	3.5276	-0.00059625	-9.6141	0.45777	0.31947	-7.9203e-06	0.0051776	-10.315	258.36	160.97	0.503	0.33526	0.57902	-0.96909	5.1031	-10.158	-9.701	-9.4243	0.45693	0.27666	0.7336	-9.1051	-8.9473	0	9	77.125	-9.3808	0.45061	-9.8314	9.8314	96.992	9.8314	96.992	9.8149	730	5.2995	370	705	2.2986	3.0009	0.0010131	-4.0579	0.65599	0.68799
25	0.0125	8.7388	512	6	0.81486	7.9239	0.00034133	-9.8759	0.58256	1.306	-1.2022e-05	0.0096463	-11.075	420.74	787.64	0.49709	1.3118	1.1453	-4.7746	28.966	-9.766	-9.4802	-9.258	0.28586	0.22217	0.50802	-9.0309	-8.9736	0	4	247.33	-9.3132	0.43055	-9.7438	9.7438	96.253	9.7438	96.253	9.6932	775	22.327	752	0	2.1464	20.181	0.0038697	-4.7208	0.86991	3.7181
26	0.0125	3.9872	333	0	1.4582	2.529	0.0020529	-12.243	0.57247	0.52945	2.5331e-06	0.00077875	-12.136	290.08	265.68	0.49166	0.61866	0.78655	-0.70562	2.9683	-12.157	-11.563	-11.18	0.59322	0.38393	0.97715	-10.613	-10.415	0	4	79.333	-11.215	0.51155	-11.727	11.727	138.13	11.727	138.13	11.701	504	5.8207	23	343	2.4765	3.3442	-0.0027733	0.02952	0.69931	0.86629
26	0.0125	4.5975	13	0	1.0506	3.5469	0.00011581	-9.9004	0.31725	0.21752	6.4904e-06	-0.0028308	-9.6779	132.97	94.41	0.49846	0.21776	0.46664	-2.2194	16.186	-10.115	-9.8282	-9.6084	0.28723	0.21976	0.50699	-9.2991	-9.0474	0	2	250	-9.5112	0.36289	-9.8741	9.8741	97.715	9.8741	97.715	9.8637	455	11.694	10	0	2.7053	8.9888	-0.0022417	-1.0796	0.58437	0.80222
26	0.0125	3.7311	537	551	1.4006	2.3305	0.0016512	-10.007	0.32043	0.17339	1.7103e-06	0.00070879	-9.9208	174.86	94.881	0.49114	0.24262	0.49257	0.3963	4.1857	-9.8418	-9.6683	-9.3511	0.17349	0.31717	0.49067	-8.6618	-8.3573	0	3	208.5	-8.8018	0.75051	-9.5523	9.5523	91.488	9.5523	91.488	9.5393	552	7.0372	16	551	3.1819	3.8552	-0.00269	-0.12216	0.73558	0.82116
27	0.0125	5.0815	25	2	1.6378	3.4437	0.00022796	-11.323	0.49483	0.42664	-1.5961e-05	0.0064846	-11.731	187.58	154.4	0.49807	0.42731	0.65369	-1.0426	6.7922	-11.669	-11.217	-10.849	0.45271	0.36762	0.82033	-10.46	-10.046	0	14	29.231	-10.71	0.56834	-11.279	11.279	127.64	11.279	127.64	11.26	393	6.6763	6	24	4.1774	2.4989	-0.0032796	-7.37	0.81825	1.081
27	0.0125	5.1543	17	451	2.6617	2.4926	-0.0019936	-10.208	0.52649	0.52163	1.4417e-06	-0.0027231	-10.147	267.02	264.08	0.50688	0.60676	0.77895	0.77564	5.5149	-11.137	-10.799	-10.427	0.33879	0.37171	0.7105	-9.0952	-8.3034	0	13	38.667	-9.8426	0.87019	-10.713	10.713	115.37	10.713	115.37	10.683	507	12.064	450	19	5.7864	6.2776	0.008109	-9.791	1.0805	2.0137
27	0.0125	7.5832	295	0	1.5146	6.0686	-0.0021832	-9.8558	0.58435	0.88903	-2.9774e-05	0.014609	-11.432	228.63	218.75	0.50893	1.0158	1.0079	-2.3096	10.829	-10.815	-10.212	-9.8992	0.60263	0.31273	0.91537	-9.4015	-9.1607	0	5	48.25	-9.234	1.2375	-10.472	10.472	110.67	10.472	110.67	10.428	565	11.434	560	272	7.9855	3.4489	0.0082746	-9.9074	1.3908	3.8357
28	0.0125	4.5971	24	0	1.4689	3.1282	-0.00063034	-9.6966	0.28685	0.14846	-1.0788e-07	-0.00047112	-9.7357	423.46	218.82	0.5073	0.22069	0.46978	-0.47417	5.9754	-10.411	-10.124	-9.886	0.28667	0.23786	0.52452	-9.5775	-8.9666	0	18	73.882	-9.8198	0.34193	-10.162	10.162	103.48	10.162	103.48	10.151	1477	15.68	1473	0	4.3606	11.319	0.0027067	0.93356	0.96954	1.544
28	0.0125	6.5215	30	1483	2.2606	4.2609	-0.0009963	-9.4736	0.39399	0.2799	1.8541e-06	-0.0037459	-8.7944	437.64	277.92	0.51173	0.46206	0.67975	0.33061	6.8677	-10.571	-10.351	-9.9436	0.21939	0.40764	0.62703	-8.9053	-8.3595	0	8	158.43	-9.7975	0.41483	-10.212	10.212	104.75	10.212	104.75	10.189	1484	9.1652	1346	1483	2.0573	7.1079	0.00075164	1.4765	0.60034	0.75871
28	0.0125	4.6192	387	0	2.3939	2.2253	-0.0011849	-9.0066	0.35497	0.22236	4.5518e-07	-0.0018986	-8.8202	543.08	337.94	0.51527	0.51037	0.7144	0.34054	3.0295	-10.43	-10.039	-9.4191	0.39058	0.62021	1.0108	-8.6938	-8.2573	0	19	81.611	-9.361	0.57453	-9.9356	9.9356	99.226	9.9356	99.226	9.9093	1569	11.375	879	1568	3.9062	7.469	0.0016793	0.54348	0.92388	1.546
29	0.0125	4.6434	91	0	0.96017	3.6832	-0.00044332	-10.763	0.30354	0.18088	-1.805e-06	0.00078048	-10.901	207.25	120.2	0.50156	0.18843	0.43408	-1.4507	11.873	-11.122	-10.911	-10.638	0.21056	0.27334	0.4839	-10.241	-10.129	0	12	43.636	-10.56	0.35296	-10.913	10.913	119.28	10.913	119.28	10.905	679	7.4867	8	455	4.5013	2.9854	-0.00172	1.2524	0.87708	1.2018
29	0.0125	3.9758	160	518	0.90586	3.07	-0.0014866	-10.024	0.43173	0.38061	-2.2349e-05	0.01009	-11.021	164.01	93.041	0.50521	0.43021	0.65591	-1.7401	7.1212	-10.613	-10.258	-9.97	0.35488	0.28784	0.64272	-9.6681	-9.6088	0	7	70.167	-9.9661	0.44246	-10.409	10.409	108.77	10.409	108.77	10.389	519	11.271	7	241	7.8914	3.3793	-0.0013388	0.22189	1.1162	2.4279
29	0.0125	1.5508	98	0	0.61388	0.93688	-0.00067686	-9.6017	0.14063	0.037266	-1.4331e-06	9.9892e-05	-9.6718	78.272	19.697	0.50221	0.048523	0.22028	-0.060613	3.4923	-9.9164	-9.8029	-9.6434	0.11352	0.15947	0.27299	-9.4155	-9.3466	0	20	24	-9.583	0.20214	-9.7852	9.7852	95.798	9.7852	95.798	9.7827	543	6.7457	0	41	3.7602	2.9855	0.0022791	0.24052	0.7716	1.0159
30	0.0125	7.6228	77	0	0.59731	7.0255	0.0011607	-9.2423	0.4851	0.96836	-3.3659e-05	0.016778	-10.447	236.69	313.46	0.49391	0.99263	0.99631	-4.534	25.882	-8.83	-8.7052	-8.6349	0.1248	0.070293	0.19509	-8.472	-8.4251	0	0	466	0	8.973	-8.973	8.973	81.507	8.973	81.507	8.9305	465	15.767	0	70	12.306	3.4609	-0.0030347	-10.741	1.1836	3.6162
30	0.0125	6.6603	127	522	0.77149	5.8888	-0.0014493	-8.6838	0.40477	0.63856	-2.3955e-05	0.011055	-9.7696	198.25	209.23	0.50601	0.68643	0.82851	-3.9588	22.135	-9.1441	-8.8606	-8.659	0.28353	0.20158	0.48511	-8.4467	-8.3701	0	0	524	0	9.0621	-9.0621	9.0621	82.808	9.0621	82.808	9.031	523	12.008	0	355	8.8647	3.1434	-0.0063446	-10.242	1.1017	2.5955
30	0.0125	5.9764	573	0	0.50573	5.4707	0.0010843	-8.9085	0.23763	0.22503	-3.3745e-06	0.0030888	-9.1066	158.87	129.17	0.4929	0.25971	0.50962	-5.6337	47.46	-8.6882	-8.5084	-8.336	0.17986	0.17236	0.35221	-8.1782	-8.1155	0	0	596	0	8.5864	-8.5864	8.5864	73.986	8.5864	73.986	8.5738	595	12.144	0	335	9.2666	2.877	-0.00077067	-12.247	1.1045	2.1245
31	0.0125	4.8704	253	0	0.58722	4.2832	-0.00044328	-9.1546	0.26621	0.27757	-4.5864e-06	0.0037074	-9.78	225.6	180.14	0.50303	0.29101	0.53945	-4.0677	23.987	-9.4261	-9.2533	-9.096	0.17274	0.15737	0.33011	-8.9078	-8.8484	0	2	41	-9.4422	-0.086987	-9.3552	9.3552	87.811	9.3552	87.811	9.3416	906	18.391	83	2	4.4207	13.97	-0.00038223	2.6025	1.0851	2.9444
31	0.0125	3.1354	665	120	1.0924	2.0431	0.0015108	-11.599	0.29142	0.14041	-8.2707e-07	0.0021344	-11.677	218.07	105.08	0.49072	0.24883	0.49883	-0.51204	3.4508	-11.414	-10.954	-10.653	0.46025	0.30089	0.76115	-10.299	-10.198	0	14	46.538	-10.833	0.19625	-11.029	11.029	121.89	11.029	121.89	11.018	755	7.6729	147	5	2.1295	5.5434	5.3349e-05	4.0635	0.74487	1.1283
31	0.0125	4.9533	621	862	0.69486	4.2584	-0.00013186	-9.6132	0.30053	0.23649	-3.4919e-06	0.0028782	-10.045	265.55	171.66	0.5004	0.23757	0.48741	-3.3388	21.134	-9.7882	-9.5823	-9.396	0.20588	0.18627	0.39215	-9.1714	-9.094	0	7	115.5	-9.2136	0.45651	-9.6701	9.6701	93.748	9.6701	93.748	9.6589	863	17.343	84	0	3.4364	13.907	-0.00091628	3.7195	0.88903	1.8628
32	0.0125	6.3863	703	0	2.2216	4.1647	0.0043473	-13.45	0.7239	0.8556	-9.0669e-06	0.011465	-14.38	507.62	535.49	0.47512	1.8286	1.3522	-0.63583	2.5375	-12.962	-11.245	-10.648	1.7169	0.59749	2.3144	-10.12	-9.8067	0	18	43.824	-10.983	0.76065	-11.744	11.744	139.74	11.744	139.74	11.669	786	7.93	732	2	2.9592	4.9708	0.0029326	-2.9817	0.86384	1.221
32	0.0125	5.724	695	785	1.2141	4.5099	0.00024935	-11.203	0.46544	0.44251	-6.2784e-06	0.0051779	-11.847	343.4	282.12	0.49789	0.44571	0.66762	-1.8435	9.4101	-11.34	-11.01	-10.672	0.33022	0.33736	0.66759	-10.276	-10.116	0	16	48.667	-10.514	0.59154	-11.105	11.105	123.77	11.105	123.77	11.086	786	10.672	0	16	3.9448	6.727	-0.0006646	-0.086599	0.98116	1.8413
32	0.0125	6.4295	541	914	2.0248	4.4047	-0.0026898	-10.677	0.86021	1.257	-2.5199e-06	-0.00036395	-11.035	788.98	1137.7	0.51684	1.7718	1.3311	-1.1297	4.0128	-12.676	-11.561	-10.909	1.1151	0.65228	1.7673	-10.368	-10.18	0	31	28.333	-10.915	1.0032	-11.918	11.918	143.82	11.918	143.82	11.849	924	13.843	599	0	4.0458	9.7968	0.0022367	0.53788	1.2243	3.459
33	0.0125	3.3634	7	825	1.426	1.9374	-0.00087628	-10.991	0.17294	0.061411	8.7879e-07	-0.0016013	-10.891	135.16	49.076	0.50471	0.10507	0.32414	-0.34316	9.0509	-11.497	-11.365	-11.231	0.1324	0.13365	0.26605	-10.808	-10.634	0	4	213.33	-11.092	0.2604	-11.352	11.352	128.98	11.352	128.98	11.348	826	7.6576	3	0	3.216	4.4416	0.0014186	-2.299	0.6317	0.66004
33	0.0125	3.3601	15	815	1.7543	1.6058	-0.00080111	-11.309	0.26216	0.1349	3.296e-06	-0.0034873	-10.945	191.68	88.241	0.50407	0.17051	0.41292	1.6323	8.6822	-11.854	-11.678	-11.498	0.17586	0.17931	0.35517	-11.008	-10.081	0	7	111.67	-11.183	0.45265	-11.636	11.636	135.56	11.636	135.56	11.628	816	8.9097	459	0	1.8698	7.0398	0.00018012	-0.27297	0.56855	0.58208
33	0.0125	4.7757	5	869	2.3379	2.4378	-0.0016612	-11.13	0.33857	0.19447	4.12e-06	-0.0052415	-10.613	229.44	122.19	0.50959	0.36854	0.60707	1.259	6.4211	-12.16	-12.013	-11.664	0.14706	0.34866	0.49572	-10.569	-9.885	0	2	232	-11.792	0.060591	-11.852	11.852	140.85	11.852	140.85	11.836	870	5.3429	832	20	1.9187	3.4242	0.00095416	-0.72888	0.73571	0.77088
34	0.0125	6.7398	15	663	1.1103	5.6295	-0.0021913	-9.0279	0.21823	0.22877	-1.3818e-06	-0.0012752	-9.129	156.67	150.54	0.51168	0.4052	0.63656	-4.2153	34.392	-9.9617	-9.8139	-9.4597	0.14787	0.35415	0.50203	-8.9336	-8.7674	0	0	665	0	9.7543	-9.7543	9.7543	95.552	9.7543	95.552	9.7363	664	16.868	661	53	11.566	5.3026	0.010238	-8.9632	1.3532	3.0479
34	0.0125	6.9598	14	526	2.3724	4.5874	-0.0025487	-9.4902	0.35668	0.29132	6.1421e-06	-0.0057795	-9.2075	172.85	145	0.51007	0.44166	0.66458	-0.55088	16.044	-10.435	-10.214	-10.069	0.22128	0.14483	0.36611	-8.827	-8.0829	0	0	528	0	10.16	-10.16	10.16	103.68	10.16	103.68	10.139	527	15.491	525	21	9.3377	6.153	0.0080506	-5.4652	1.3475	3.0766
34	0.0125	9.9099	16	0	2.5754	7.3345	-0.0026536	-9.6304	0.35385	0.37608	7.722e-06	-0.0073332	-9.1585	175.44	200.98	0.51204	0.59229	0.76961	-0.83228	20.15	-10.742	-10.653	-10.383	0.088715	0.2698	0.35851	-9.1451	-8.248	0	0	608	0	10.434	-10.434	10.434	109.47	10.434	109.47	10.406	607	13.757	603	0	6.4889	7.2679	0.0108	-7.0799	1.46	3.0634
35	0.0125	4.7639	58	731	0.71501	4.0489	-0.0015129	-8.6825	0.1579	0.071244	-1.0626e-06	-0.00073617	-8.777	118.39	50.833	0.50931	0.17345	0.41647	-1.6499	15.921	-9.5509	-9.2544	-8.9096	0.29651	0.34477	0.64128	-8.6189	-8.5645	0	1	733	-9.1846	0.050942	-9.2355	9.2355	85.468	9.2355	85.468	9.2265	732	7.9186	730	60	5.7692	2.1494	0.0025442	-3.8478	0.52641	0.57459
35	0.0125	5.9125	32	762	0.74232	5.1702	-0.0013837	-8.7064	0.18635	0.18654	-2.7887e-06	0.00074126	-8.9759	157.29	131.16	0.50887	0.27942	0.5286	-4.9749	42.866	-9.4398	-9.175	-8.9474	0.26481	0.22765	0.49246	-8.7103	-8.5899	0	0	764	0	9.2336	-9.2336	9.2336	85.538	9.2336	85.538	9.2206	763	6.2569	616	762	3.4509	2.806	0.0049953	-5.2515	0.84892	1.1634
35	0.0125	5.0271	30	0	1.0125	4.0145	-0.0013507	-9.0367	0.16871	0.11319	6.8565e-07	-0.0019246	-8.9568	131.05	93.772	0.50923	0.21995	0.46899	-1.6907	17.156	-9.8766	-9.6804	-9.3199	0.19623	0.36045	0.55668	-8.7467	-8.6629	0	0	839	0	9.602	-9.602	9.602	92.419	9.602	92.419	9.591	838	7.8291	0	72	4.9218	2.9073	0.00244	-2.2291	0.54899	0.56513
36	0.0125	7.4316	68	826	3.0828	4.3488	-0.0048582	-8.0253	0.84814	1.0453	5.4482e-06	-0.0093639	-7.405	628.2	801.36	0.5328	2.3938	1.5472	0.34579	2.0675	-11.14	-10.654	-8.2925	0.48574	2.3613	2.8471	-7.5967	-7.4771	0	10	82.889	-9.9504	0.083785	-10.034	10.034	103.08	10.034	103.08	9.9083	828	15.858	798	827	8.8994	6.9582	0.00713	-0.28137	1.1201	2.3717
36	0.0125	7.2848	319	2	1.068	6.2169	-0.00012982	-10.607	0.47476	0.59098	-5.9518e-06	0.0044293	-11.189	367.16	401.04	0.50013	0.59181	0.76929	-3.8172	25.834	-10.968	-10.522	-10.198	0.44626	0.32351	0.76976	-9.898	-9.7818	0	6	120.4	-10.028	0.62951	-10.657	10.657	114.17	10.657	114.17	10.633	767	9.418	0	3	3.8906	5.5274	0.00070599	3.1645	1.4221	2.7572
36	0.0125	5.9715	228	0	1.4042	4.5673	-0.00094301	-10.63	0.3585	0.2947	-7.1354e-06	0.0047368	-11.382	227.04	143.91	0.50506	0.34177	0.58461	-2.3686	14.588	-11.218	-10.928	-10.664	0.28982	0.26461	0.55443	-10.297	-10.137	0	5	141.25	-10.359	0.64582	-11.005	11.005	121.45	11.005	121.45	10.991	797	11.691	784	0	5.2789	6.4123	0.0046378	0.87301	1.153	1.8777
36	0.0125	7.4343	68	826	3.0828	4.3515	-0.0048583	-8.0253	0.84815	1.0454	5.4476e-06	-0.0093635	-7.4051	628.22	801.43	0.5328	2.3939	1.5472	0.34561	2.068	-11.14	-10.654	-8.2925	0.48574	2.3613	2.847	-7.5967	-7.4771	0	10	82.889	-9.9503	0.083837	-10.034	10.034	103.08	10.034	103.08	9.9083	828	15.847	798	827	8.8907	6.956	0.0071313	-0.2815	1.12	2.3717
37	0.0125	4.967	503	0	0.57272	4.3942	0.0013213	-9.4099	0.29264	0.31517	-7.5978e-06	0.0055457	-9.8007	171.25	158.36	0.49232	0.36031	0.60026	-4.41	26.788	-9.1893	-8.902	-8.7535	0.28737	0.14848	0.43585	-8.5888	-8.5472	0	2	235	-8.6748	0.36773	-9.0426	9.0426	82.129	9.0426	82.129	9.0257	557	9.0307	0	50	4.895	4.1357	0.0082599	-9.1858	0.82447	1.3985
37	0.0125	5.7696	100	0	0.6386	5.131	-0.00080049	-8.7542	0.25828	0.3254	-5.2903e-06	0.0030456	-9.2196	205.97	205.09	0.50468	0.3537	0.59472	-4.9186	32.428	-9.1175	-8.9263	-8.7808	0.19122	0.14542	0.33664	-8.6106	-8.5369	0	0	729	0	9.0452	-9.0452	9.0452	82.169	9.0452	82.169	9.0288	728	7.9484	0	33	3.8058	4.1426	0.0031327	-6.3859	0.9272	1.281
37	0.0125	4.1493	19	666	0.46093	3.6883	-0.00069858	-8.6177	0.20966	0.25285	-6.2531e-06	0.003466	-9.0793	174.1	139.97	0.50364	0.27094	0.52052	-4.9227	29.536	-8.8582	-8.7578	-8.6459	0.1004	0.11187	0.21227	-8.5435	-8.4899	0	0	668	0	8.8503	-8.8503	8.8503	78.599	8.8503	78.599	8.8374	667	7.3768	664	28	4.069	3.3077	0.0036128	-7.5231	0.7479	0.87146
38	0.0125	4.9454	17	0	1.2474	3.698	-0.0022219	-12.7	0.25471	0.18915	-3.5729e-06	-0.0003461	-12.864	133.22	96.636	0.50638	0.30297	0.55043	-1.384	9.3154	-13.658	-13.23	-12.911	0.42889	0.31809	0.74698	-12.551	-12.267	0	2	146	-13.286	-0.0019817	-13.284	13.284	176.76	13.284	176.76	13.273	526	10.376	0	28	6.8826	3.4933	-7.9299e-06	-5.5659	0.94719	1.7769
38	0.0125	7.9606	19	0	1.3707	6.5899	-0.0011876	-9.0017	0.29453	0.3708	-1.0457e-06	-0.00050683	-9.0754	196.58	241.04	0.50611	0.42076	0.64866	-4.2795	39.148	-9.5843	-9.3514	-9.1502	0.23292	0.20113	0.43406	-8.4385	-8.2464	0	1	653	-9.0849	0.30328	-9.3882	9.3882	88.559	9.3882	88.559	9.3688	652	10.472	6	0	5.8944	4.5781	0.00016311	-4.4341	0.84494	1.2638
38	0.0125	6.2753	15	0	0.83149	5.4438	-0.00067008	-8.8151	0.2845	0.26888	-3.187e-06	0.0017297	-9.1159	228.33	188.99	0.50398	0.29016	0.53866	-4.3894	35.825	-9.2531	-9.0783	-8.8075	0.17479	0.27077	0.44557	-8.4259	-8.3172	0	0	755	0	9.0674	-9.0674	9.0674	82.508	9.0674	82.508	9.0535	754	11.515	2	567	7.4741	4.041	-0.0056971	-3.3452	1.0583	1.791
39	0.0125	5.1828	22	0	1.4216	3.7612	-0.0027411	-10.056	0.26563	0.18663	-3.2955e-06	-0.0010933	-10.193	135.48	91.599	0.50966	0.34379	0.58633	-1.5435	9.5069	-11.011	-10.71	-10.367	0.30089	0.343	0.64389	-9.9844	-9.7134	0	0	502	0	10.741	-10.741	10.741	115.72	10.741	115.72	10.726	501	13.882	71	500	4.1903	9.6913	-0.0087989	-5.9958	1.3482	2.8324
39	0.0125	6.0964	28	477	1.617	4.4794	-0.0052353	-9.049	0.29954	0.2419	-1.4911e-05	0.0018772	-9.6133	135.81	84.803	0.51921	0.76376	0.87393	-1.8379	8.7984	-10.623	-10.205	-9.773	0.41843	0.43196	0.85039	-9.1126	-8.9734	0	1	479	-8.7764	1.5213	-10.298	10.298	106.81	10.298	106.81	10.264	478	12.416	49	475	5.6171	6.7987	-0.012764	-5.8386	1.454	2.9645
39	0.0125	7.3857	28	478	1.7615	5.6242	-0.0051937	-9.189	0.40303	0.5472	-1.7287e-05	0.0030697	-9.8459	214.23	220.24	0.51883	1.063	1.031	-2.5578	12.395	-10.589	-10.352	-9.9652	0.23733	0.38662	0.62395	-9.1746	-8.8454	0	0	480	0	10.43	-10.43	10.43	109.85	10.43	109.85	10.386	479	13.425	4	472	6.4698	6.9548	-0.009387	-7.9751	1.9198	4.8705
40	0.0125	3.4019	60	1064	1.0324	2.3695	-0.0010234	-10.282	0.33632	0.20915	-3.6519e-06	0.0029207	-10.991	266.46	116.72	0.50805	0.31114	0.5578	-2.0307	6.9958	-10.913	-10.691	-10.523	0.22207	0.16797	0.39004	-10.292	-10.195	0	8	144.71	-10.842	-0.0082874	-10.834	10.834	117.69	10.834	117.69	10.821	1081	6.3872	1074	481	4.0669	2.3202	0.00019447	-2.9393	1.0326	1.674
40	0.0125	4.0746	9	0	0.77616	3.2984	-0.0016525	-10.432	0.16326	0.074512	2.5762e-06	-0.0029792	-10.318	76.33	37.099	0.50558	0.1351	0.36756	-1.5775	15.898	-11.081	-10.898	-10.566	0.18302	0.33172	0.51474	-10.296	-10.243	0	2	33	-10.775	0.081849	-10.857	10.857	118.01	10.857	118.01	10.851	516	12.198	515	0	6.0679	6.1297	-0.0016995	-2.2498	0.66142	0.85477
40	0.0125	4.1555	60	0	0.57299	3.5825	-0.0016484	-10.374	0.18189	0.12272	-9.3077e-06	0.0033591	-10.822	88.219	44.253	0.50592	0.18851	0.43418	-3.0717	18.256	-10.945	-10.711	-10.573	0.23353	0.13821	0.37174	-10.395	-10.34	0	0	540	0	10.817	-10.817	10.817	117.2	10.817	117.2	10.809	539	8.4177	524	0	1.8086	6.6091	-0.00021526	-3.0313	0.40815	0.39599
41	0.0125	5.4753	12	0	1.697	3.7783	-0.0058763	-10.845	0.42086	0.37934	-1.4568e-05	0.00032964	-11.285	177.41	145.24	0.51611	0.90401	0.95079	-0.42495	2.9549	-12.603	-12.091	-11.404	0.51111	0.68791	1.199	-10.616	-10.565	0	3	85.5	-11.839	0.25835	-12.097	12.097	147.24	12.097	147.24	12.06	427	13.478	8	0	4.695	8.7833	0.0027857	-2.5454	1.1824	2.6046
41	0.0125	6.9036	7	381	2.4054	4.4981	-0.0043437	-11.76	1.1712	2.7417	3.3969e-05	-0.023298	-10	629.11	1182.7	0.5147	3.233	1.7981	-1.5222	4.0215	-12.974	-12.385	-11.98	0.58926	0.40487	0.99412	-11.249	-11.079	0	1	560	-11.818	1.1531	-12.972	12.972	171.49	12.972	171.49	12.861	559	20.844	89	399	6.1174	14.727	-0.0077908	0.28565	3.0401	17.579
42	0.0125	7.7702	243	376	3.6349	4.1352	-0.0087754	-11.928	2.3956	7.2337	-5.3717e-06	-0.0063689	-12.107	1071.1	3245	0.52252	8.5274	2.9202	-0.45154	1.3762	-17.688	-12.075	-11.538	5.6134	0.53651	6.1499	-10.676	-10.593	0	5	103.5	-11.978	1.9151	-13.893	13.893	201.55	13.893	201.55	13.6	449	21.608	64	401	10.848	10.761	-0.017194	1.8758	3.0082	12.935
42	0.0125	7.9807	11	360	3.8788	4.102	-0.011835	-11.459	2.3607	7.3867	-1.0825e-05	-0.007256	-11.781	996.62	3123.1	0.52877	9.485	3.0798	-0.32912	1.2514	-17.782	-12.148	-11.169	5.6339	0.97877	6.6126	-10.648	-10.531	0	2	210	-11.029	2.9327	-13.962	13.962	204.43	13.962	204.43	13.633	424	25.214	110	159	10.374	14.84	-0.015139	0.63808	3.5278	20.875
42	0.0125	8.1782	35	343	3.5092	4.669	-0.0056617	-12.235	2.601	8.4068	4.8737e-05	-0.02579	-10.853	1046.3	3319.9	0.51336	8.8646	2.9773	-0.63656	1.6002	-17.534	-11.692	-11.13	5.8421	0.56119	6.4033	-10.313	-10.115	0	5	93	-10.566	2.8378	-13.404	13.404	188.54	13.404	188.54	13.097	414	23.34	54	177	10.465	12.875	-0.0097215	1.2533	3.5566	19.254
43	0.0125	5.2729	201	786	0.8449	4.428	-0.00053428	-9.2653	0.24142	0.15902	-2.8229e-06	0.0016845	-9.5556	195.32	111.78	0.50306	0.17375	0.41684	-3.9847	36.307	-9.6497	-9.4737	-9.2557	0.17594	0.21799	0.39393	-8.9591	-8.8896	0	1	788	-8.9702	0.50512	-9.4753	9.4753	89.955	9.4753	89.955	9.4669	787	7.8574	781	8	4.0336	3.8238	0.00088681	0.014429	1.0802	1.8763
43	0.0125	6.0934	39	1033	1.2034	4.8899	-0.00098749	-9.208	0.21239	0.2116	-9.8056e-08	-0.0008862	-9.2254	221.68	218.73	0.50827	0.29848	0.54634	-3.265	29.482	-9.9514	-9.7376	-9.5096	0.21377	0.22802	0.44178	-8.9655	-8.6247	0	1	1035	-8.5212	1.1968	-9.7181	9.7181	94.739	9.7181	94.739	9.7041	1034	8.8231	1029	2	4.4928	4.3304	-0.0014341	-0.78675	1.0779	2.1148
43	0.0125	5.078	47	674	0.96591	4.1121	-0.0013437	-9.2532	0.26671	0.27995	-3.5261e-06	0.00104	-9.5213	202.05	179.7	0.50707	0.34891	0.59068	-3.8327	24.908	-9.8852	-9.7143	-9.3931	0.17084	0.32124	0.49208	-9.0419	-8.85	0	1	678	-8.7571	0.95026	-9.7073	9.7073	94.581	9.7073	94.581	9.6915	677	15.55	666	676	1.7691	13.781	0.00069807	-0.72656	0.68076	1.5014
44	0.0125	4.8597	605	0	0.86227	3.9975	0.0003833	-11.825	0.31125	0.17902	-1.4341e-06	0.0014675	-11.961	235.07	132.68	0.49727	0.18604	0.43132	-1.9767	17.734	-11.954	-11.669	-11.375	0.28433	0.29459	0.57892	-11.086	-10.957	0	3	33	-11.324	0.35538	-11.68	11.68	136.6	11.68	136.6	11.672	757	10.695	755	9	5.598	5.0974	0.006516	-2.3454	0.81595	1.0072
44	0.0125	4.4666	18	828	1.5932	2.8734	-0.0022745	-10.132	0.35207	0.20475	2.2185e-06	-0.0041114	-9.8792	263.13	159.03	0.51359	0.50103	0.70784	0.054972	2.875	-11.559	-11.183	-10.53	0.37577	0.65315	1.0289	-9.8909	-9.7652	0	14	61.923	-10.929	0.14485	-11.074	11.074	123.14	11.074	123.14	11.051	829	9.1422	381	155	4.2825	4.8597	0.0040707	1.2844	1.0328	1.7408
44	0.0125	8.0821	103	0	1.6012	6.4809	-0.001709	-10.576	0.4187	0.41888	1.5707e-06	-0.003063	-10.382	336.73	354.93	0.51029	0.60015	0.77469	-1.2525	12.569	-11.714	-11.399	-10.87	0.31514	0.52974	0.84489	-10.033	-9.8039	0	5	195.25	-10.531	0.78149	-11.313	11.313	128.58	11.313	128.58	11.287	863	15.921	559	0	3.7045	12.217	0.0031429	2.0385	1.0273	1.8724
45	0.0125	4.92	339	1265	0.7815	4.1385	-0.0013688	-8.5255	0.25424	0.20151	-2.2351e-06	0.0014586	-9.1211	256.29	164.85	0.51498	0.45177	0.67214	-2.3763	11.379	-9.6204	-9.2503	-8.8987	0.37015	0.35159	0.72174	-8.7595	-8.7054	0	3	444	-9.5757	-0.18444	-9.3913	9.3913	88.648	9.3913	88.648	9.3694	1266	8.5842	0	43	6.0549	2.5293	0.00090391	-3.7788	0.4863	0.47602
45	0.0125	3.7338	44	1369	1.0462	2.6877	-0.00091888	-9.1918	0.16755	0.064517	8.422e-08	-0.0010342	-9.1655	228.44	88.198	0.51032	0.19658	0.44337	-0.53713	3.8952	-10.165	-9.7856	-9.4703	0.37937	0.31539	0.69477	-9.1781	-9.1161	0	7	65.667	-9.8924	-0.071661	-9.8207	9.8207	96.643	9.8207	96.643	9.8108	1370	10.178	0	51	7.7966	2.3811	0.0012051	-4.5294	0.54026	0.53944
45	0.0125	5.8429	18	0	1.5666	4.2763	-0.0013108	-8.5879	0.17807	0.094992	2.1696e-07	-0.0016141	-8.5173	241.02	131.49	0.51572	0.37524	0.61257	-0.68503	6.704	-9.9324	-9.422	-9.1008	0.51048	0.32113	0.83161	-8.5446	-8.4217	0	3	331.5	-9.4653	0.038909	-9.5042	9.5042	90.705	9.5042	90.705	9.4848	1399	5.4697	785	40	1.7432	3.7265	0.0011133	-3.5363	0.63227	0.62795
46	0.0125	7.6184	107	1304	2.1207	5.4977	-0.0017675	-9.2223	0.37536	0.33122	5.9415e-07	-0.0025423	-9.054	467.87	424.82	0.51814	0.77459	0.88011	-0.74453	7.4204	-10.778	-10.441	-9.9605	0.3365	0.48069	0.81719	-8.7335	-8.5295	0	11	126.5	-10.459	-0.083832	-10.375	10.375	108.41	10.375	108.41	10.338	1305	14.294	1259	1	3.8135	10.48	0.0023352	-3.6508	1.4095	3.2765
46	0.0125	4.9066	42	0	1.734	3.1726	-0.0013618	-10.573	0.30381	0.20308	2.1775e-08	-0.0013948	-10.565	460.82	308.25	0.51451	0.55918	0.74778	-0.38065	3.2355	-12.127	-11.614	-11.002	0.51231	0.61247	1.1248	-10.471	-10.288	0	26	58.56	-11.292	0.31374	-11.606	11.606	135.26	11.606	135.26	11.582	1518	9.4344	108	537	4.0682	5.3662	-0.0014367	-0.99522	1.1426	2.2394
46	0.0125	5.6257	42	1316	2.0982	3.5275	-0.0015003	-9.772	0.36828	0.28637	-8.0825e-08	-0.0013939	-9.7953	485.18	377.01	0.51492	0.61172	0.78212	-0.973	7.2966	-11.051	-10.711	-10.392	0.34073	0.31816	0.65889	-9.3703	-8.9509	0	7	207.67	-10.321	0.43829	-10.759	10.759	116.37	10.759	116.37	10.732	1317	11.228	93	1304	4.2555	6.9727	-0.0011322	-2.5566	1.1174	2.268
47	0.0125	5.6025	16	657	2.7738	2.8287	-0.003491	-10.201	0.36472	0.25113	7.9173e-06	-0.0086926	-9.6321	198.52	122.29	0.51611	0.69084	0.83117	1.469	5.5257	-11.822	-11.525	-11.22	0.29728	0.3049	0.60218	-9.2442	-8.8495	0	2	139	-11.802	-0.45433	-11.348	11.348	129.46	11.348	129.46	11.314	658	10.469	594	13	5.8869	4.5823	0.0064659	1.6526	1.2574	2.3069
47	0.0125	5.3744	22	0	2.0863	3.2881	-0.0038026	-10.979	0.35175	0.2545	4.1882e-06	-0.0062527	-10.74	197.7	142.4	0.5145	0.66829	0.81749	0.055286	3.3853	-12.752	-12.092	-11.529	0.65965	0.5628	1.2225	-10.5	-10.173	0	8	76.429	-11.94	0.15066	-12.091	12.091	146.86	12.091	146.86	12.063	586	10.275	585	249	5.991	4.2842	0.0057961	3.4067	1.411	3.0271
47	0.0125	6.7467	31	549	1.833	4.9137	-0.0045592	-10.545	0.39458	0.4813	-1.365e-05	0.0029619	-11.234	240.9	212.63	0.51687	1.0091	1.0045	-1.9124	8.5376	-12.032	-11.691	-11.209	0.34147	0.48143	0.8229	-10.624	-10.245	0	3	220.5	-11.103	0.69739	-11.801	11.801	140.27	11.801	140.27	11.762	552	9.9001	521	550	4.6662	5.234	0.0051092	3.4587	1.131	2.0644
48	0.0125	4.4945	14	758	1.546	2.9484	-0.0025735	-11.893	0.29909	0.15807	2.7431e-06	-0.0046528	-11.63	196.66	109.45	0.51199	0.47601	0.68994	0.41584	3.581	-13.261	-13.037	-12.655	0.22423	0.38123	0.60545	-11.536	-11.447	0	1	760	-12.607	0.26128	-12.868	12.868	166.06	12.868	166.06	12.849	759	9.3656	0	747	3.8328	5.5328	0.00030794	3.3028	0.73046	1.0145
48	0.0125	4.6409	14	911	2.2087	2.4322	-0.0030845	-11.538	0.30509	0.15487	2.8588e-06	-0.0056889	-11.143	242.95	112.6	0.51756	0.81432	0.9024	0.67749	2.4851	-13.571	-13.173	-12.315	0.39799	0.85817	1.2562	-11.263	-11.057	0	1	913	-13.68	-0.73654	-12.943	12.943	168.34	12.943	168.34	12.911	912	7.4882	838	126	4.1623	3.3259	0.0035462	2.477	0.73653	0.88901
48	0.0125	3.5151	35	815	1.3919	2.1232	-0.0026688	-11.35	0.18969	0.072821	-1.2807e-06	-0.001625	-11.491	152.07	56.125	0.51398	0.46803	0.68412	-0.18504	2.594	-12.951	-12.266	-12.023	0.68524	0.2435	0.92874	-11.263	-11.189	0	5	188	-12.3	0.137	-12.437	12.437	155.15	12.437	155.15	12.419	816	5.9627	749	1	2.1746	3.7882	0.0033704	1.7655	0.54499	0.49437
49	0.0125	5.9595	110	1579	1.7194	4.24	-0.0018123	-9.4495	0.19094	0.10759	-4.2551e-07	-0.0011404	-9.6262	323.3	160.09	0.52161	0.79087	0.88931	-0.65915	4.2982	-11.468	-10.85	-10.166	0.61769	0.68422	1.3019	-9.5281	-9.3543	0	0	1581	0	10.88	-10.88	10.88	119.17	10.88	119.17	10.845	1580	13.592	1564	765	9.9666	3.6257	0.0028339	-11.456	1.7099	5.0815
49	0.0125	4.8877	94	1372	1.7256	3.1621	-0.002101	-9.6632	0.19466	0.091918	-7.1115e-07	-0.0011146	-9.891	271.53	113.11	0.52149	0.80059	0.89475	-0.49076	3.2221	-11.634	-11.087	-10.46	0.54716	0.62745	1.1746	-9.6642	-9.5226	0	1	1389	-12.322	-1.2018	-11.12	11.12	124.46	11.12	124.46	11.085	1388	12.544	1327	1385	6.1716	6.3722	0.0017993	-6.6627	1.1564	2.3822
49	0.0125	8.2858	13	0	1.8984	6.3874	-0.0024813	-9.3841	0.1105	0.13838	-2.7606e-07	-0.0021158	-9.4647	158.28	181.62	0.52447	1.0392	1.0194	-0.28414	3.4741	-11.842	-10.983	-10.188	0.8583	0.79577	1.6541	-9.4679	-9.3744	0	0	1326	0	11.027	-11.027	11.027	122.63	11.027	122.63	10.98	1325	10.115	1311	185	6.0163	4.0989	0.0034649	-6.5656	0.77075	1.0184
50	0.0125	3.9466	23	2	1.1754	2.7712	-0.00085806	-10.719	0.2941	0.16624	-6.7681e-07	0.00047593	-11.157	490.29	251.93	0.51194	0.40484	0.63627	-0.86327	3.6838	-11.947	-11.419	-11.133	0.52795	0.28521	0.81316	-10.677	-10.606	0	12	156.09	-11.169	0.3948	-11.564	11.564	134.14	11.564	134.14	11.547	1972	7.5907	808	25	2.9653	4.6254	0.00041842	3.9888	0.70924	0.87797
50	0.0125	5.5287	19	0	0.91886	4.6098	-0.00023681	-10.928	0.15695	0.059163	-6.2524e-08	-0.00010219	-10.976	341.52	126.43	0.50357	0.080845	0.28433	-3.0083	41.634	-11.315	-11.168	-11.015	0.14658	0.15319	0.29977	-10.801	-10.695	0	1	2155	-11.483	-0.30012	-11.183	11.183	125.14	11.183	125.14	11.18	2154	15.655	2135	7	3.8297	11.825	0.0019522	1.131	0.81979	1.3899
50	0.0125	3.3522	177	0	0.97183	2.3804	-0.00033633	-11.2	0.19809	0.069399	1.0935e-07	-0.00057722	-11.111	425.78	149.5	0.50511	0.11519	0.3394	-0.26398	5.1627	-11.781	-11.577	-11.369	0.20311	0.20878	0.41189	-10.969	-10.821	0	8	305.71	-11.373	0.19687	-11.57	11.57	133.98	11.57	133.98	11.565	2204	5.7984	1811	324	2.9721	2.8263	0.00026011	1.0302	0.82189	1.0023
51	0.0125	5.0746	41	0	1.8272	3.2475	-0.00076099	-10.739	0.27569	0.17675	3.6791e-07	-0.0013662	-10.573	429.4	281.84	0.50888	0.3075	0.55452	-0.23638	6.7705	-11.638	-11.415	-11.085	0.22301	0.32906	0.55207	-10.445	-9.894	0	6	95.4	-11.142	0.22351	-11.365	11.365	129.47	11.365	129.47	11.352	1646	7.1676	1637	242	4.2399	2.9277	0.00144	-0.89081	0.67528	0.79122
51	0.0125	4.3371	48	0	1.3202	3.0169	-0.0003726	-10.276	0.16006	0.078786	-1.0323e-07	-0.00015581	-10.352	337.31	163.11	0.50588	0.12986	0.36035	-1.0051	12.928	-10.822	-10.682	-10.521	0.14045	0.16134	0.30179	-10.06	-9.7584	0	6	409	-10.502	0.16581	-10.668	10.668	113.93	10.668	113.93	10.662	2101	7.0588	390	1796	3.314	3.7448	-0.00066816	2.8762	0.96212	1.3834
51	0.0125	3.0571	77	0	0.85984	2.1973	-0.00023161	-10.356	0.19258	0.081736	-2.4988e-08	-0.00017893	-10.375	407.95	172.24	0.5036	0.10162	0.31878	-1.4069	11.667	-10.732	-10.604	-10.479	0.12775	0.12473	0.25248	-10.035	-9.8898	0	6	404	-10.601	-0.00027657	-10.6	10.6	112.47	10.6	112.47	10.596	2109	7.9735	767	4	2.5339	5.4396	-0.00052546	5.1833	0.80506	1.3165
52	0.0125	6.1964	24	2811	3.0363	3.1601	-0.00021001	-12.143	0.61238	0.58093	6.4411e-07	-0.0020206	-11.295	1412.3	1228.3	0.50378	0.61	0.78102	0.63796	4.1662	-12.992	-12.576	-11.95	0.41532	0.62632	1.0416	-11.078	-10.653	0	46	56.844	-11.753	0.68568	-12.439	12.439	155.33	12.439	155.33	12.413	2812	17.864	2702	0	3.8816	13.982	0.00031431	3.662	1.4745	3.4673
52	0.0125	6.1334	19	2904	2.3443	3.7892	-0.00019761	-11.85	0.46151	0.34026	3.1961e-07	-0.0011258	-11.401	1247.7	871.05	0.50377	0.36772	0.6064	0.44189	4.5809	-12.545	-12.209	-11.746	0.33576	0.46395	0.7997	-11.154	-10.756	0	43	49.476	-11.463	0.67415	-12.137	12.137	147.68	12.137	147.68	12.122	2905	23.02	2451	2	4.1628	18.857	0.0011311	4.0026	0.99421	2.0246
52	0.0125	5.3688	13	3048	2.2289	3.1398	-0.00019807	-12.214	0.45632	0.3533	4.029e-07	-0.0014261	-11.59	1195.1	839.57	0.50386	0.38369	0.61943	0.19404	4.1776	-12.924	-12.539	-12.122	0.38491	0.41648	0.80139	-11.505	-11.243	0	45	51.614	-11.961	0.5542	-12.515	12.515	157.02	12.515	157.02	12.5	3049	13.65	2290	0	4	9.6497	0.0016729	2.9336	1.3432	2.9199
53	0.0125	6.4883	35	1806	1.6937	4.7946	-0.0011918	-9.7912	0.25904	0.1445	-2.9172e-07	-0.00066492	-9.9497	473.44	252	0.51624	0.53097	0.72868	-0.49368	4.3057	-11.343	-10.932	-10.266	0.4112	0.66555	1.0768	-9.8156	-9.5671	0	8	234.71	-10.286	0.58105	-10.867	10.867	118.63	10.867	118.63	10.843	1807	8.139	0	1806	4.7154	3.4236	0.0012106	-2.0012	1.1451	2.0399
53	0.0125	5.916	24	0	1.6342	4.2818	-0.00070476	-9.8332	0.25013	0.12988	9.9452e-08	-0.00090158	-9.7684	490.48	255.48	0.51079	0.29214	0.5405	-0.26772	6.3633	-10.857	-10.519	-10.224	0.33763	0.29553	0.63316	-9.6453	-9.25	0	11	185.2	-10.158	0.3731	-10.531	10.531	111.19	10.531	111.19	10.517	1980	7.9063	1923	47	2.8083	5.098	0.0015994	-0.15223	0.66931	0.87223
53	0.0125	6.4351	145	0	1.6044	4.8306	-0.00074191	-10.063	0.27507	0.16175	3.3144e-07	-0.0013942	-9.8492	503.74	300.42	0.51103	0.33958	0.58274	-0.33851	7.3214	-11.218	-10.873	-10.398	0.34485	0.4745	0.81935	-9.7967	-9.486	0	11	187.6	-10.056	0.73751	-10.793	10.793	116.83	10.793	116.83	10.777	1969	12.104	389	1968	4.3629	7.7407	-0.00055143	1.4409	1.1682	2.1981
54	0.0125	7.0365	14	1912	0.95032	6.0861	-0.00040137	-9.9763	0.19001	0.17805	-6.0772e-07	0.0007606	-10.346	323.63	288.04	0.50591	0.22718	0.47663	-7.4012	77.492	-10.451	-10.291	-10.171	0.15968	0.12037	0.28004	-10.008	-9.9295	0	0	1914	0	10.36	-10.36	10.36	107.56	10.36	107.56	10.351	1913	14.107	1336	1912	4.9944	9.1125	0.0037669	1.2338	0.75664	1.0465
54	0.0125	6.6579	46	1814	0.90708	5.7508	-0.00035334	-9.6114	0.28497	0.20758	-3.526e-07	0.00028627	-9.8047	517.58	363.15	0.50511	0.24185	0.49178	-4.5651	44.19	-10.124	-9.8928	-9.6959	0.23078	0.19695	0.42773	-9.2858	-9.1814	0	3	149	-9.5281	0.40376	-9.9319	9.9319	98.884	9.9319	98.884	9.9211	1815	15.749	673	1814	3.1354	12.613	0.00073159	5.816	1.1656	2.4565
54	0.0125	5.296	1079	0	1.3139	3.982	0.00010626	-10.464	0.30517	0.1628	-1.5025e-07	0.00039639	-10.557	588.64	311.16	0.49809	0.16631	0.40782	-0.079034	8.6569	-10.651	-10.422	-10.119	0.22923	0.30301	0.53224	-9.6297	-9.4205	0	18	59.824	-9.7291	0.63225	-10.361	10.361	107.52	10.361	107.52	10.353	1932	8.4577	971	1924	2.5686	5.8891	0.00037303	5.3828	0.91649	1.3675
55	0.0125	2.5045	23	928	1.3216	1.1829	-0.0021043	-10.07	0.089619	0.016913	6.6884e-07	-0.002725	-9.9739	74.746	13.993	0.51421	0.33539	0.57913	0.25692	1.9364	-11.563	-11.081	-10.608	0.48213	0.47294	0.95507	-10.128	-9.9376	0	0	930	0	11.046	-11.046	11.046	122.35	11.046	122.35	11.031	929	9.4953	836	21	3.2469	6.2484	0.0055526	-2.5533	0.83939	1.0949
55	0.0125	4.3078	19	0	0.75071	3.5571	-0.001492	-10.222	0.091298	0.054468	-5.7624e-07	-0.0010397	-10.282	77.325	42.258	0.50841	0.16908	0.41119	-1.1261	11.338	-11.155	-10.831	-10.52	0.32383	0.31087	0.6347	-10.196	-10.152	0	0	787	0	10.808	-10.808	10.808	116.98	10.808	116.98	10.8	786	5.5879	342	23	2.1816	3.4063	0.00070942	-1.8674	0.91483	1.2811
55	0.0125	2.0708	51	0	0.44945	1.6214	-0.0011213	-10.368	0.13291	0.040787	-2.5664e-06	0.00080869	-10.61	82.881	21.854	0.50586	0.10019	0.31653	-0.80625	3.2405	-11.017	-10.666	-10.521	0.35041	0.1459	0.49631	-10.426	-10.38	0	5	155	-10.715	0.074809	-10.79	10.79	116.52	10.79	116.52	10.785	753	6.2563	752	49	3.3396	2.9167	0.0047359	-4.2817	0.59918	0.61244
56	0.0125	4.2158	39	809	2.6248	1.591	-0.002431	-11.755	0.48451	0.39798	6.463e-06	-0.0076596	-11.051	349.79	241.45	0.51226	0.72111	0.84918	1.5338	4.9179	-13.225	-12.957	-12.597	0.26816	0.35993	0.62809	-10.602	-10.266	0	3	217.5	-11.697	1.0421	-12.739	12.739	163	12.739	163	12.708	810	4.792	230	0	1.9135	2.8785	-0.00062906	0.88212	0.60049	0.57134
56	0.0125	2.9238	64	849	1.7165	1.2073	-0.0020562	-12.203	0.31085	0.15971	2.4108e-06	-0.0041657	-11.896	260.88	123.25	0.51089	0.43009	0.65581	0.78313	3.0887	-13.552	-13.217	-12.807	0.33545	0.40988	0.74532	-11.712	-11.506	0	10	92	-12.318	0.78444	-13.103	13.103	172.11	13.103	172.11	13.086	876	5.6055	282	650	3.0356	2.5699	-0.0034574	2.1839	0.72159	0.76254
56	0.0125	5.1189	94	1017	1.3449	3.7739	-0.0017465	-11.84	0.40187	0.34055	-2.2791e-06	0.00057138	-12.232	419.32	315.13	0.51115	0.60395	0.77714	-2.1043	9.7528	-13.003	-12.73	-12.255	0.27266	0.47486	0.74752	-11.784	-11.643	0	3	137	-11.915	0.81231	-12.728	12.728	162.6	12.728	162.6	12.706	1018	11.362	997	0	6.5217	4.8403	0.0017055	-0.72093	0.66108	0.86428
57	0.0125	2.2153	17	457	1.4033	0.81201	-0.00054094	-10.19	0.17169	0.061082	2.0361e-06	-0.0023184	-9.9318	142.99	41.641	0.50321	0.079709	0.28233	1.6028	8.8838	-10.577	-10.449	-10.326	0.12781	0.12337	0.25119	-10.058	-9.4359	0	9	76	-10.265	0.16105	-10.426	10.426	108.79	10.426	108.79	10.422	874	7.0724	837	4	2.7184	4.354	0.0027929	4.0232	0.64999	0.71456
57	0.0125	1.1989	59	861	0.58122	0.61768	-0.00044788	-10.043	0.12086	0.022843	1.5407e-06	-0.0017744	-9.8529	85.278	13.415	0.50256	0.035264	0.18779	0.7711	3.3658	-10.364	-10.275	-10.131	0.088937	0.14368	0.23262	-9.8779	-9.7553	0	15	58.071	-10.019	0.21647	-10.236	10.236	104.81	10.236	104.81	10.234	862	10.295	860	2	3.5266	6.7681	0.0035155	6.0568	0.91769	1.426
57	0.0125	4.0212	296	927	0.80844	3.2128	-0.0010542	-9.368	0.20451	0.080167	-1.3737e-06	0.00021926	-9.5645	182.21	67.18	0.50773	0.15991	0.39989	-0.84656	7.4647	-10.218	-9.7566	-9.5439	0.46107	0.21263	0.67371	-9.2901	-9.1852	0	2	66	-9.2366	0.62	-9.8566	9.8566	97.313	9.8566	97.313	9.8486	928	13.006	542	0	5.2359	7.7706	0.0070423	3.5143	1.0151	1.943
58	0.0125	5.2073	14	1334	1.1959	4.0114	-0.00020219	-10.672	0.33991	0.19091	-1.1405e-06	0.0013192	-11.01	419.46	224.22	0.50171	0.19698	0.44383	-1.5463	11.868	-11.055	-10.743	-10.527	0.31236	0.21549	0.52785	-10.21	-10.065	0	4	433.67	-10.582	0.22472	-10.807	10.807	116.98	10.807	116.98	10.798	1335	8.2563	1334	1007	5.6851	2.5712	0.00041157	-2.1877	1.1399	1.8518
58	0.0125	4.3597	16	1772	1.1204	3.2393	-0.00034148	-9.3524	0.1702	0.077448	-2.8318e-07	0.00016031	-9.5006	301.15	129.51	0.50494	0.10799	0.32863	-2.5864	23.102	-9.7763	-9.6459	-9.5089	0.13049	0.13694	0.26743	-9.1909	-9.1119	0	0	1774	0	9.655	-9.655	9.655	93.327	9.655	93.327	9.6497	1773	11.014	1772	15	6.4783	4.536	0.00032468	-3.7974	0.56202	0.58325
58	0.0125	7.2041	1629	2229	3.0537	4.1504	-0.00050992	-9.2953	0.46742	0.75941	1.5175e-07	-0.00084817	-9.1697	1017.6	1686.4	0.50938	0.86716	0.93121	0.55043	5.869	-10.301	-9.9308	-9.3699	0.36983	0.5609	0.93073	-8.228	-6.9663	0	1	2231	-6.8178	3.0458	-9.8636	9.8636	98.158	9.8636	98.158	9.8169	2230	8.4362	2229	16	5.313	3.1232	0.00046667	-3.1142	0.98839	1.3296
59	0.0125	4.8632	197	1348	0.94081	3.9224	-0.00054079	-12.109	0.28147	0.14275	5.8839e-07	-0.0013339	-11.931	360.43	183.98	0.5045	0.1871	0.43255	-1.3939	13.37	-12.738	-12.485	-12.206	0.25305	0.27872	0.53177	-11.801	-11.677	0	7	205.67	-11.913	0.56059	-12.474	12.474	155.78	12.474	155.78	12.467	1349	17.177	898	0	5.2912	11.886	0.0038882	-1.549	1.0576	1.8022
59	0.0125	3.8041	359	1343	1.1493	2.6548	-0.0010041	-10.605	0.26469	0.11502	-5.7481e-07	-0.00023212	-10.778	348.3	146.54	0.5096	0.26678	0.51651	-0.48177	3.3149	-11.613	-11.245	-10.881	0.3685	0.3637	0.73219	-10.542	-10.363	0	10	134.78	-11.034	0.24511	-11.279	11.279	127.49	11.279	127.49	11.268	1344	6.0426	850	21	3.2224	2.8202	0.0022689	-2.1149	0.68325	0.73328
59	0.0125	5.2695	191	1291	1.2106	4.0589	-0.0011512	-10.319	0.29453	0.15958	9.6735e-07	-0.0024	-10.05	336.22	187.46	0.51082	0.34392	0.58645	-0.52516	6.9062	-11.439	-11.187	-10.589	0.2516	0.59847	0.85007	-10.126	-10.013	0	6	154.4	-10.873	0.18849	-11.062	11.062	122.71	11.062	122.71	11.047	1292	8.32	1285	14	5.9909	2.3291	0.00085861	-2.3447	0.89097	1.3582
60	0.0125	3.613	1618	2042	1.0445	2.5685	0.00014512	-9.9918	0.34048	0.2012	-6.9419e-07	0.0015682	-10.478	588.25	315.5	0.49724	0.20858	0.45671	-1.0684	6.5451	-10.086	-9.7892	-9.546	0.29641	0.24313	0.53954	-9.2184	-9.0267	0	15	140.07	-9.4402	0.40283	-9.843	9.843	97.094	9.843	97.094	9.8327	2051	12.071	806	2042	3.6503	8.4202	4.2331e-05	1.277	1.6523	4.3281
60	0.0125	6.0162	11	0	1.3651	4.6512	-0.00016467	-9.2187	0.45574	0.34068	-2.8111e-08	-8.8516e-05	-9.2531	1237.6	922.59	0.50375	0.35727	0.59772	-1.0169	6.4406	-9.7955	-9.3971	-9.0261	0.3984	0.37106	0.76945	-8.618	-8.4357	0	16	173.93	-9.0374	0.4044	-9.4418	9.4418	89.505	9.4418	89.505	9.4235	2710	17.037	11	2685	7.3524	9.685	-0.0036874	1.0797	1.6812	4.3236
60	0.0125	4.8971	11	2947	1.5474	3.3497	-0.00026092	-8.9657	0.38385	0.242	6.6882e-08	-0.00045802	-8.8689	1120.3	707.88	0.50669	0.2913	0.53973	-0.66506	4.4892	-9.5851	-9.3051	-8.9913	0.28002	0.3138	0.59382	-8.5902	-8.383	0	13	220.75	-9.0403	0.30984	-9.3502	9.3502	87.717	9.3502	87.717	9.3349	2948	8.8915	78	2947	4.2836	4.608	-0.00061295	2.7109	0.93282	1.3851
61	0.0125	2.9079	198	668	0.72522	2.1826	-0.00090983	-9.987	0.29385	0.16868	-7.0069e-06	0.0037708	-10.507	177.16	76.294	0.50418	0.19955	0.44671	-0.58766	3.2208	-10.608	-10.253	-9.8973	0.3543	0.35592	0.71021	-9.6728	-9.613	0	4	179.33	-9.8988	0.39212	-10.291	10.291	106.1	10.291	106.1	10.281	669	7.9563	352	75	2.5439	5.4124	0.0035029	-2.6021	1.0248	1.7345
61	0.0125	3.4812	17	673	1.3005	2.1807	-0.0012637	-10.121	0.13188	0.044247	-7.7041e-07	-0.00074523	-10.179	88.128	29.364	0.50599	0.1047	0.32358	-0.22046	8.72	-10.706	-10.524	-10.37	0.18252	0.15397	0.33649	-10.181	-9.7443	0	4	209.33	-10.187	0.35973	-10.547	10.547	111.34	10.547	111.34	10.542	674	4.6863	7	36	2.5132	2.1731	0.002366	-0.084647	0.54595	0.49629
61	0.0125	4.1103	244	0	0.70843	3.4019	-0.0013764	-10.163	0.23254	0.12437	-4.7292e-06	0.0019293	-10.548	137.66	66.175	0.50683	0.20173	0.44914	-1.5868	9.3993	-10.896	-10.548	-10.327	0.34841	0.22058	0.56899	-10.109	-10.027	0	4	225.33	-10.307	0.33702	-10.644	10.644	113.51	10.644	113.51	10.635	700	6.1436	451	195	2.8134	3.3302	0.0027263	0.26495	0.76404	0.91903
62	0.0125	4.8939	17	0	1.5775	3.3164	-0.0012298	-12.872	0.35184	0.24051	6.661e-08	-0.0012724	-12.868	225.42	154.16	0.50417	0.29229	0.54064	-1.008	7.6583	-13.514	-13.222	-12.961	0.29172	0.26157	0.55329	-12.539	-12.11	0	11	39	-12.895	0.37037	-13.266	13.266	176.28	13.266	176.28	13.255	641	13.4	59	0	4.1089	9.2909	-0.0074691	2.8996	0.72344	1.2975
62	0.0125	3.8467	687	0	0.89933	2.9473	-0.00051249	-13.22	0.29829	0.18263	-5.8659e-06	0.0037344	-13.731	193.45	94.117	0.50162	0.19413	0.44061	-1.7426	7.9556	-13.561	-13.302	-13.132	0.2586	0.16982	0.42842	-12.925	-12.791	0	12	60.273	-12.959	0.44572	-13.405	13.405	179.89	13.405	179.89	13.398	725	10.538	23	0	5.3581	5.1801	-0.004392	1.4464	0.85344	1.3139
62	0.0125	2.944	571	0	1.1297	1.8143	-0.00022244	-13.419	0.25994	0.12549	-3.3225e-06	0.0021399	-13.699	178	78.126	0.50028	0.12758	0.35718	-0.8033	5.5348	-13.66	-13.473	-13.289	0.18703	0.18419	0.37122	-13.043	-12.871	0	13	56.583	-13.125	0.37382	-13.498	13.498	182.34	13.498	182.34	13.494	712	8.3711	5	651	4.4919	3.8792	-0.0061816	2.1683	0.64981	0.69972
63	0.0125	7.4799	26	0	2.5191	4.9608	-0.0063336	-9.1399	0.63642	0.74854	3.3341e-06	-0.0081607	-8.9734	337.61	407.87	0.52573	1.7561	1.3252	0.13366	3.2012	-11.635	-11.256	-9.6547	0.37868	1.6014	1.9801	-8.582	-8.459	0	3	246.5	-9.6814	1.1939	-10.875	10.875	120.03	10.875	120.03	10.792	549	12.409	378	0	5.1032	7.3055	0.010754	-2.3102	1.0317	1.8175
63	0.0125	6.2528	57	409	1.3781	4.8747	-0.0052731	-10.791	0.54886	0.53259	-4.1425e-05	0.01167	-11.943	161.12	107.91	0.51396	0.9221	0.96026	-1.5836	7.0252	-12.302	-11.653	-11.308	0.64884	0.3453	0.99414	-10.696	-10.597	0	4	105	-11.118	0.75105	-11.869	11.869	141.79	11.869	141.79	11.833	410	8.6288	35	409	3.7569	4.8719	0.0071301	-1.6243	1.2315	2.2758
63	0.0125	8.9043	47	1783	2.2713	6.6331	-0.0012842	-9.4999	0.38548	0.39717	1.9904e-07	-0.0016391	-9.3945	672.53	704.58	0.51766	0.83458	0.91355	-0.99009	10.409	-11.152	-10.66	-10.213	0.4928	0.44678	0.93958	-9.0381	-8.6776	0	1	1785	-10.616	0.029176	-10.645	10.645	114.15	10.645	114.15	10.607	1784	12.458	1484	1779	3.9299	8.5282	0.001941	-3.3944	0.83897	1.2845
64	0.0125	3.2855	3	632	0.91003	2.3754	-0.0002639	-12.318	0.18993	0.078452	-3.8835e-06	0.0021904	-12.576	110.64	41.145	0.50033	0.080778	0.28421	-2.1227	15.138	-12.52	-12.358	-12.236	0.16165	0.12234	0.284	-12.056	-11.979	0	4	163	-12.16	0.24178	-12.402	12.402	153.88	12.402	153.88	12.398	633	3.6859	561	254	1.8771	1.8089	0.0010485	-0.94819	0.51945	0.42361
64	0.0125	3.0349	284	692	0.38752	2.6474	-0.00015151	-11.861	0.16964	0.073784	-3.7115e-06	0.0024168	-12.157	99.814	38.901	0.50001	0.074703	0.27332	-4.6155	39.536	-12.012	-11.886	-11.771	0.12628	0.11544	0.24172	-11.604	-11.577	0	3	202.5	-11.784	0.12897	-11.913	11.913	142	11.913	142	11.91	693	7.4363	3	692	4.4768	2.9595	-0.00065717	-0.40817	0.54092	0.53743
64	0.0125	5.2748	3	638	2.0857	3.1891	-0.0014871	-11.8	0.241	0.15776	-1.1334e-06	-0.00076405	-11.877	156.58	100.05	0.50567	0.23301	0.48271	-1.7567	16.331	-12.441	-12.284	-12.099	0.15729	0.185	0.34229	-11.578	-11.386	0	2	523	-11.616	0.65837	-12.274	12.274	150.89	12.274	150.89	12.265	639	5.3433	26	133	3.2324	2.1109	-0.00056842	-1.1957	0.66549	0.74744
65	0.0125	3.9347	46	455	1.9191	2.0156	-0.0055548	-9.7779	0.30557	0.18585	-9.3646e-06	-0.0012939	-10.1	132.5	75.141	0.51802	0.72051	0.84883	-0.0079509	2.4441	-11.727	-10.993	-10.481	0.73345	0.51274	1.2462	-9.5574	-9.3234	0	4	136	-10.873	0.16825	-11.042	11.042	122.64	11.042	122.64	11.009	456	16.047	437	0	3.3576	12.689	0.0099748	-4.5541	0.79847	1.3856
65	0.0125	3.4287	335	0	1.0017	2.427	-0.0011995	-9.695	0.30971	0.20508	-2.5478e-06	0.00087951	-9.9774	257.48	154.43	0.50741	0.28511	0.53396	-0.86874	4.397	-10.581	-10.055	-9.7722	0.52595	0.28293	0.80888	-9.4674	-9.3897	0	7	80	-9.7592	0.42526	-10.184	10.184	104.01	10.184	104.01	10.171	817	8.0573	0	325	4.5535	3.5038	0.0012528	-7.8929	0.7861	1.197
65	0.0125	6.6912	97	8	1.2077	5.4834	0.00019873	-9.8964	0.45026	0.79957	-1.0064e-05	0.0066092	-10.576	315.19	450.65	0.49814	0.80091	0.89493	-4.0968	23.383	-9.9578	-9.735	-9.4938	0.22277	0.24122	0.46398	-8.9687	-8.8673	0	1	639	-8.6469	1.1862	-9.8332	9.8332	97.492	9.8332	97.492	9.7998	638	8.0488	6	151	5.4753	2.5735	-5.5925e-05	-7.6017	0.83887	1.4282
66	0.0125	3.5759	765	0	1.3976	2.1783	0.0027548	-13.98	0.54143	0.42588	-4.7342e-06	0.006509	-14.476	392.24	298.86	0.48523	0.82458	0.90807	-0.43553	1.7164	-13.901	-12.578	-12.153	1.3229	0.42528	1.7482	-11.728	-11.654	0	7	75.667	-11.874	1.0142	-12.888	12.888	166.92	12.888	166.92	12.856	794	15.105	468	4	2.8678	12.237	0.0033151	0.61136	1.0967	2.3628
66	0.0125	4.2291	24	615	1.2387	2.9904	-0.0021431	-11.072	0.22584	0.084931	1.6726e-06	-0.0031718	-10.966	135.16	50.939	0.50857	0.23017	0.47976	-0.40939	6.9137	-11.96	-11.746	-11.494	0.21371	0.25215	0.46587	-10.753	-10.622	0	1	617	-10.512	1.2183	-11.731	11.731	137.84	11.731	137.84	11.721	616	9.7415	484	615	2.8098	6.9317	0.0072912	0.024424	0.68746	1.0526
66	0.0125	4.8019	21	0	1.1601	3.6418	-0.0011467	-11.226	0.26335	0.17433	1.2811e-06	-0.0021601	-11.093	194.16	135.23	0.50585	0.24306	0.49301	-1.2694	10.817	-11.94	-11.716	-11.4	0.22386	0.31585	0.53971	-10.944	-10.661	0	2	252	-11.507	0.17264	-11.68	11.68	136.66	11.68	136.66	11.67	792	17.545	486	2	2.2793	15.265	0.00048352	0.86134	0.85942	3.1333
67	0.0125	5.3853	16	0	1.3141	4.0713	-0.00041152	-11.205	0.34049	0.24427	-7.7097e-07	0.0002623	-11.303	302.21	212.05	0.50206	0.25508	0.50505	-1.901	12.208	-11.594	-11.35	-11.076	0.24369	0.27406	0.51776	-10.753	-10.64	0	9	91.125	-10.826	0.55863	-11.385	11.385	129.87	11.385	129.87	11.374	875	9.7881	0	28	6.0735	3.7146	0.0040029	-1.6936	0.82343	1.2702
67	0.0125	5.6963	19	1549	1.6455	4.0508	-0.001157	-10.462	0.34638	0.23037	-8.8965e-07	0.00022108	-10.818	533.85	317.74	0.51283	0.49837	0.70596	-1.2999	6.4192	-11.655	-11.217	-10.906	0.43851	0.31109	0.7496	-10.492	-10.215	0	14	67.154	-11.126	0.23201	-11.358	11.358	129.51	11.358	129.51	11.337	1550	11.675	1549	27	4.6869	6.9877	0.00090826	1.3064	1.0982	2.0823
67	0.0125	5.7025	5	1458	1.1143	4.5882	-0.00052218	-9.9908	0.26689	0.13965	-8.7752e-07	0.00075725	-10.301	349.06	175.46	0.50578	0.18802	0.43361	-2.7856	23.758	-10.539	-10.297	-10.109	0.24224	0.18776	0.43	-9.8681	-9.7497	0	10	147.67	-10.033	0.3389	-10.371	10.371	107.76	10.371	107.76	10.363	1459	11.705	1458	5	6.4929	5.2126	-0.00049374	1.3579	0.67895	0.9616
68	0.0125	6.5382	26	354	1.8537	4.6845	-0.005768	-10.572	0.68147	0.84246	-2.075e-05	0.0030509	-11.195	283.5	325.33	0.51618	1.3456	1.16	-1.4894	5.7166	-12.12	-11.663	-11.012	0.45763	0.65075	1.1084	-10.46	-10.244	0	5	89.25	-10.885	0.91236	-11.798	11.798	140.53	11.798	140.53	11.745	426	8.1535	413	425	3.6439	4.5096	0.002845	-6.411	1.2288	2.2077
68	0.0125	4.6059	31	1	1.9554	2.6506	-0.0037753	-10.838	0.39524	0.29979	8.468e-06	-0.0076452	-10.544	166.38	129.28	0.51122	0.54894	0.7409	0.27657	3.7313	-12.149	-11.81	-11.325	0.33861	0.48531	0.82393	-10.373	-9.9411	0	8	54.571	-11.355	0.3458	-11.701	11.701	137.46	11.701	137.46	11.677	458	9.9624	452	23	4.1486	5.8138	0.013074	-6.8855	1.0842	1.7953
68	0.0125	4.617	22	0	2.073	2.544	-0.0038214	-10.144	0.39171	0.29234	-2.5344e-06	-0.0025543	-10.25	194.4	145.34	0.51338	0.5978	0.77317	0.48186	3.6601	-11.584	-11.126	-10.74	0.45816	0.38555	0.84371	-9.3072	-9.1786	0	7	44	-11.1	-0.00084305	-11.1	11.1	123.8	11.1	123.8	11.072	501	12.032	492	41	4.8707	7.1617	0.013717	-8.7978	1.3094	2.8038
69	0.0125	5.4458	72	0	1.0972	4.3487	-0.00048635	-10.987	0.18966	0.090823	1.84e-07	-0.00083687	-10.876	344.98	168.38	0.50648	0.16243	0.40303	-1.2559	15.626	-11.7	-11.465	-11.241	0.23422	0.22414	0.45835	-10.815	-10.605	0	3	912.5	-11.045	0.40574	-11.45	11.45	131.27	11.45	131.27	11.443	1906	7.3424	1085	1897	2.4644	4.878	-0.00049116	2.6917	0.98477	1.4709
69	0.0125	5.6148	1609	0	1.8489	3.7659	0.0017359	-14.113	0.43764	0.2822	-4.5584e-07	0.0025569	-14.359	766.17	486.59	0.47895	1.0976	1.0477	-0.36589	1.9665	-13.648	-12.226	-11.772	1.4227	0.45328	1.876	-11.045	-10.885	0	5	245	-11.45	1.0996	-12.549	12.549	158.58	12.549	158.58	12.506	1802	7.1944	597	27	3.6876	3.5068	-0.00054324	2.0387	0.96822	1.4138
69	0.0125	6.0255	37	0	1.8788	4.1467	-0.00046386	-11.171	0.36305	0.30381	4.5281e-07	-0.0014759	-10.794	799.52	615.66	0.50717	0.39346	0.62726	-0.61939	5.4258	-11.966	-11.637	-11.35	0.32832	0.28759	0.61591	-10.663	-10.415	0	3	254.5	-11.669	0.020279	-11.689	11.689	137.03	11.689	137.03	11.673	2236	9.7402	947	210	4.8733	4.8669	-0.0015649	3.743	1.4881	3.3621
70	0.0125	8.2972	67	0	0.8708	7.4264	-0.00014668	-8.1843	0.32488	0.45893	-3.2853e-06	0.0037759	-8.9642	327.81	402.3	0.50135	0.46149	0.67933	-5.3169	39.841	-8.4209	-8.1907	-7.935	0.23012	0.2557	0.48582	-7.8032	-7.7508	0	1	1196	-7.4116	0.8602	-8.2718	8.2718	68.885	8.2718	68.885	8.2496	1195	14.41	2	1194	10.147	4.2626	0.00085671	-5.0084	1.0698	2.0187
70	0.0125	7.061	540	0	1.0699	5.9911	-0.00041666	-8.4079	0.33336	0.22798	-1.7088e-07	-0.00010805	-8.5007	606.11	408.83	0.50687	0.27522	0.52461	-2.2946	21.405	-9.086	-8.7363	-8.4113	0.34964	0.32498	0.67462	-8.1074	-7.9231	0	2	1168	-7.9508	0.83337	-8.7842	8.7842	77.437	8.7842	77.437	8.7695	1807	12.27	1	672	7.7545	4.5155	0.0006208	-2.7265	1.0903	1.992
70	0.0125	8.5623	722	0	0.69998	7.8623	0.00079523	-8.9195	0.38553	0.59307	-5.5659e-06	0.0061886	-9.7896	355.27	427.48	0.49195	0.64265	0.80166	-5.0853	35.711	-8.5721	-8.3473	-8.2043	0.22478	0.14305	0.36783	-7.9928	-7.9168	0	1	971	-7.9297	0.60445	-8.5342	8.5342	73.475	8.5342	73.475	8.5047	970	15.631	1	152	11.667	3.9638	-0.0013872	-5.0706	1.5407	4.3381
71	0.0125	7.6093	54	0	1.5313	6.078	-0.00242	-7.2948	0.3953	0.36468	7.0855e-07	-0.0031229	-7.1787	371.26	359.44	0.52307	0.84591	0.91973	-0.62929	5.9116	-9.1716	-8.8985	-7.5549	0.2731	1.3436	1.6167	-7.2176	-7.0688	0	0	994	0	8.4951	-8.4951	8.4951	73.013	8.4951	73.013	8.4464	993	13.517	0	981	11.022	2.4951	-0.0021458	-4.0444	0.66535	1.4489
71	0.0125	7.7427	69	1	0.49925	7.2435	-0.00033312	-8.3245	0.28239	0.51571	-6.6604e-06	0.005175	-9.0828	198.15	331.1	0.50211	0.52205	0.72253	-6.978	61.896	-8.4808	-8.2992	-8.2041	0.18163	0.09508	0.27671	-8.0956	-8.0629	0	1	829	-7.9835	0.47876	-8.4622	8.4622	72.132	8.4622	72.132	8.4394	828	16.842	5	591	14.688	2.154	-0.004925	-5.321	1.3591	4.0786
71	0.0125	7.3212	101	0	0.59496	6.7263	-0.00095222	-7.9574	0.24817	0.30057	-1.5394e-06	0.0003701	-8.1465	235.47	252.3	0.50758	0.35646	0.59704	-4.9354	44.326	-8.5305	-8.3412	-7.9204	0.18933	0.42084	0.61017	-7.8255	-7.8074	0	0	861	0	8.3664	-8.3664	8.3664	70.353	8.3664	70.353	8.3485	860	17.458	1	759	15.179	2.2787	-0.0034208	-6.9624	0.92959	2.8094
72	0.0125	8.9779	125	383	1.8148	7.163	-0.0016361	-10.558	0.96333	2.5675	3.4105e-06	-0.0037062	-10.349	591.74	1555.7	0.50668	2.65	1.6279	-2.9491	12.44	-11.22	-10.625	-10.146	0.59512	0.47955	1.0747	-9.8223	-9.6734	0	8	71.857	-9.8712	1.1832	-11.054	11.054	124.85	11.054	124.85	10.959	608	18.148	205	391	4.758	13.39	-0.0040406	1.402	1.4371	5.7786
72	0.0125	6.9359	70	0	1.3488	5.5871	-0.0014207	-10.904	0.38649	0.3323	-1.1922e-05	0.0045404	-11.399	171.59	141.56	0.50427	0.37452	0.61198	-1.9371	17.673	-11.572	-11.2	-10.915	0.37229	0.28468	0.65697	-10.317	-10.17	0	3	211.5	-10.156	1.1025	-11.259	11.259	127.14	11.259	127.14	11.243	501	10.485	486	0	3.2251	7.2601	0.0012926	0.17796	0.86903	1.1997
72	0.0125	4.2554	579	592	1.8032	2.4522	-0.00023452	-11.079	0.46387	0.36242	1.8236e-06	-0.0013141	-10.972	271.09	213.56	0.5002	0.36403	0.60335	-0.79599	4.49	-11.504	-11.067	-10.732	0.43655	0.33521	0.77175	-10.304	-10.118	0	16	35.533	-10.589	0.55882	-11.148	11.148	124.64	11.148	124.64	11.132	593	20.773	210	587	4.8808	15.892	-0.0010721	1.739	1.594	5.8108
73	0.0125	6.1335	30	0	1.7379	4.3956	-0.0033649	-8.8142	0.41299	0.30814	2.7389e-06	-0.0050849	-8.6344	247.55	189.72	0.51707	0.68145	0.8255	0.01907	4.264	-10.379	-9.9482	-9.5618	0.4304	0.38631	0.81671	-8.3066	-8.2091	0	4	77.667	-9.8187	0.052063	-9.8708	9.8708	98.113	9.8708	98.113	9.8358	629	6.5555	505	0	3.0158	3.5397	0.0028192	2.1289	0.83726	1.0108
73	0.0125	6.1069	23	0	1.6066	4.5004	-0.0025388	-9.3904	0.27362	0.24357	-1.1765e-07	-0.0024664	-9.3978	168.85	150.03	0.512	0.44738	0.66886	-1.1267	9.5195	-10.432	-10.204	-9.8044	0.22875	0.3993	0.62805	-9.1267	-8.8476	0	3	100	-10.161	0.010482	-10.171	10.171	103.9	10.171	103.9	10.15	616	9.8917	376	312	1.8428	8.0488	0.0024808	1.8716	0.69024	0.84698
73	0.0125	5.5105	22	0	1.0487	4.4618	-0.0023483	-9.1636	0.27324	0.21869	-1.0304e-06	-0.0016683	-9.2383	185.81	143.81	0.51226	0.41948	0.64767	-1.1673	7.5636	-10.305	-9.8988	-9.5566	0.40583	0.34216	0.74798	-9.0366	-8.9355	0	3	48	-10.01	-0.071818	-9.9385	9.9385	99.194	9.9385	99.194	9.9182	661	6.4809	327	0	1.8473	4.6336	0.0023813	2.6768	0.65713	0.69759
74	0.0125	3.3236	6	367	1.4625	1.8612	-0.0025168	-11.372	0.28595	0.13011	-1.7815e-05	0.0041816	-11.791	83.035	35.626	0.50535	0.20514	0.45292	-1.1867	6.4957	-11.889	-11.766	-11.585	0.12308	0.18028	0.30336	-11.406	-11.138	0	1	378	-12.934	-1.0887	-11.845	11.845	140.51	11.845	140.51	11.837	377	13.729	364	6	6.4323	7.2967	0.01087	-2.582	1.7521	4.5627
74	0.0125	3.5427	12	366	1.2422	2.3005	-0.0041831	-10.744	0.26351	0.11218	-3.0539e-06	-0.0030654	-10.812	96.894	40.826	0.50975	0.30859	0.55551	-0.20961	4.0199	-11.793	-11.555	-11.188	0.23859	0.36707	0.60566	-10.474	-10.344	0	3	91	-11.187	0.3223	-11.51	11.51	132.78	11.51	132.78	11.496	367	6.6623	341	3	1.8927	4.7696	0.0035394	1.3601	0.89783	1.1985
74	0.0125	3.8745	2	395	0.93001	2.9445	-0.0019933	-10.917	0.22152	0.10275	-9.636e-07	-0.0016127	-10.942	88.663	40.64	0.50455	0.15468	0.39329	-2.0071	14.864	-11.499	-11.318	-11.055	0.1812	0.26266	0.44386	-10.764	-10.705	0	7	53.333	-10.799	0.51175	-11.311	11.311	128.1	11.311	128.1	11.305	396	10.288	392	1	5.9571	4.3308	0.00017911	0.4667	0.89757	1.6229
75	0.0125	5.4304	41	1	1.8171	3.6133	-0.00076836	-12.015	0.56476	0.4953	4.7874e-07	-0.0011111	-11.974	405.27	354.89	0.50304	0.52059	0.72152	-0.2241	4.9849	-12.822	-12.331	-11.818	0.49137	0.51252	1.0039	-10.97	-10.665	0	6	133.8	-11.725	0.56505	-12.29	12.29	151.57	12.29	151.57	12.269	717	9.235	3	105	5.6666	3.5684	0.0042488	-4.2676	0.90892	1.5358
75	0.0125	3.5963	16	870	1.5873	2.009	-0.0023848	-9.9245	0.33134	0.16401	-3.1636e-06	0.00043392	-10.343	256.66	114.9	0.51557	0.54111	0.7356	-0.49415	2.6376	-11.462	-10.784	-10.454	0.67837	0.32925	1.0076	-9.8863	-9.6721	0	10	64.667	-10.976	0.010654	-10.987	10.987	121.25	10.987	121.25	10.963	892	8.269	0	120	5.8049	2.4641	0.00096421	-3.3349	0.58373	0.63702
75	0.0125	9.0402	15	866	1.6057	7.4345	-0.0031597	-9.4858	0.33895	0.4672	-2.1699e-06	-0.0012697	-9.7598	306.35	394.21	0.52057	1.0998	1.0487	-2.6776	17.326	-11.459	-10.703	-10.124	0.75627	0.57901	1.3353	-9.7055	-9.5906	0	1	873	-10.007	0.85457	-10.862	10.862	119.08	10.862	119.08	10.817	872	17.398	862	868	7.5462	9.8517	-0.002349	-2.1248	0.98603	1.8395
76	0.0125	3.6576	42	0	1.7552	1.9024	-0.0034264	-13.437	0.35634	0.25208	2.2963e-06	-0.0043748	-13.372	145.46	104	0.50715	0.41976	0.64789	0.53453	3.7608	-14.49	-14.227	-13.857	0.26331	0.37036	0.63367	-12.698	-12.511	0	13	30.333	-13.959	0.18553	-14.145	14.145	200.5	14.145	200.5	14.13	414	5.5265	400	5	2.0402	3.4863	0.0047825	1.8644	0.58524	0.55126
76	0.0125	3.3293	38	0	1.5404	1.7889	-0.003092	-12.513	0.41964	0.29181	-3.6882e-05	0.0088208	-13.152	115.56	67.565	0.50487	0.37544	0.61273	-0.2676	3.1809	-13.35	-13.008	-12.561	0.34275	0.44697	0.78972	-12.069	-11.744	0	10	31.111	-12.674	0.33824	-13.012	13.012	169.7	13.012	169.7	12.998	324	7.9301	322	0	2.9681	4.9621	0.0091412	-0.49467	0.88264	1.142
76	0.0125	4.7809	147	0	0.80331	3.9775	-0.00056924	-11.068	0.27058	0.28078	-1.767e-05	0.0073295	-11.655	120.05	94.487	0.50078	0.2862	0.53498	-3.658	21.199	-11.298	-11.121	-10.982	0.17625	0.13911	0.31537	-10.639	-10.504	0	1	449	-10.479	0.71678	-11.195	11.195	125.62	11.195	125.62	11.184	448	4.2147	77	164	2.6635	1.5511	-0.0025448	-0.084491	0.64656	0.64896
77	0.0125	6.5924	56	0	0.88207	5.7104	-0.0022707	-10.551	0.31204	0.41858	-1.3949e-05	0.0048571	-11.157	164.97	176.28	0.50773	0.53121	0.72884	-2.6389	17.894	-11.48	-11.099	-10.498	0.38082	0.6019	0.98271	-10.342	-10.29	0	0	513	0	11.131	-11.131	11.131	124.43	11.131	124.43	11.109	512	9.9972	511	36	6.0385	3.9586	0.0032002	-1.0515	0.97794	1.6238
77	0.0125	5.9582	77	0	1.3827	4.5755	-0.0036917	-9.6611	0.28153	0.35401	-6.5199e-06	0.00035721	-10.079	205.46	198.21	0.5169	0.79339	0.89073	-0.76624	5.3251	-11.319	-10.93	-9.976	0.38837	0.95426	1.3426	-9.5661	-9.5257	0	1	623	-9.4326	1.3747	-10.807	10.807	117.59	10.807	117.59	10.772	622	11.936	620	23	6.9681	4.9678	0.0092658	-1.7286	0.73829	0.89958
77	0.0125	6.9217	60	0	1.5701	5.3516	-0.0035494	-9.7712	0.31185	0.40752	-4.1476e-06	-0.0010567	-10.02	206.51	237.77	0.5156	0.78799	0.88769	-0.83243	7.0691	-11.449	-10.91	-10.232	0.53889	0.67802	1.2169	-9.5407	-9.4712	0	0	603	0	10.838	-10.838	10.838	118.25	10.838	118.25	10.802	602	7.1574	601	127	3.6429	3.5145	0.0057607	0.19391	0.65921	0.83453
78	0.0125	4.6135	33	0	1.1975	3.416	-0.0029349	-9.2745	0.3454	0.25513	-5.478e-06	-0.00041502	-9.4672	164.71	114.14	0.51025	0.40768	0.6385	-1.2239	6.7857	-10.222	-9.8871	-9.5982	0.33487	0.28884	0.62371	-8.9607	-8.8096	0	7	36.667	-10.036	-0.086293	-9.9495	9.9495	99.4	9.9495	99.4	9.9299	461	8.9703	0	276	5.0772	3.8931	0.002812	-3.3822	1.8337	4.4534
78	0.0125	4.6557	50	0	1.7297	2.926	-0.005399	-8.8355	0.40595	0.3778	-1.2209e-05	-3.9225e-05	-9.2268	176.89	152.58	0.51862	0.84807	0.92091	-0.31982	2.2343	-10.751	-9.7814	-9.2527	0.96993	0.52874	1.4987	-8.7717	-8.5064	0	4	111.33	-9.9473	0.07326	-10.021	10.021	101.26	10.021	101.26	9.9788	440	8.3293	0	288	5.0938	3.2355	0.00020144	-1.8594	1.2751	2.5035
78	0.0125	4.7663	29	0	1.3627	3.4036	-0.0033873	-9.9889	0.28884	0.22508	3.9467e-06	-0.0049225	-9.8897	107.87	87.002	0.50906	0.37051	0.60869	-0.34361	6.3755	-10.979	-10.734	-10.345	0.24486	0.38887	0.63373	-9.466	-9.3437	0	3	19	-10.569	0.078714	-10.648	10.648	113.75	10.648	113.75	10.63	390	8.19	0	7	3.4601	4.73	-0.0016278	0.69795	1.0589	1.7657
79	0.0125	6.3481	60	0	1.2199	5.1282	-0.0027004	-9.7317	0.72444	1.0616	-2.4325e-05	0.010459	-10.916	330.78	421.66	0.51074	1.2402	1.1136	-1.9307	6.8641	-10.539	-10.135	-9.7785	0.40406	0.35611	0.76018	-9.4622	-9.4017	0	3	225	-10.122	0.34004	-10.462	10.462	110.7	10.462	110.7	10.409	542	15.512	4	541	9.0509	6.4607	0.0067165	-6.653	1.5335	4.4108
79	0.0125	7.3165	69	9	1.3998	5.9167	-0.00054291	-9.803	0.70276	1.1386	-5.0596e-06	0.0028673	-10.185	485.79	748.66	0.50232	1.1498	1.0723	-2.4587	11.011	-10.162	-9.7294	-9.2928	0.43275	0.43652	0.86928	-8.9914	-8.9089	0	7	108	-10.177	-0.19142	-9.9859	9.9859	100.87	9.9859	100.87	9.936	675	14.904	0	669	10.347	4.5568	0.0038454	-6.7854	1.6165	4.3385
79	0.0125	8.5983	108	3	1.2962	7.3021	-0.0027388	-9.4255	0.51792	0.86224	-9.1015e-06	0.0024673	-9.9209	309.23	465.64	0.51194	1.0675	1.0332	-2.5916	16.818	-10.771	-10.207	-9.3662	0.56446	0.84052	1.405	-9.0887	-9.0138	0	4	111	-9.8437	0.36508	-10.209	10.209	105.29	10.209	105.29	10.163	573	18.995	0	438	13.814	5.1816	-0.0011704	-8.3928	1.6886	4.5202
80	0.0125	6.3866	25	0	1.4187	4.9678	-0.0022552	-8.9834	0.23416	0.20738	-1.721e-06	-0.00041724	-9.3103	237.38	198.72	0.51925	0.69172	0.8317	-1.0983	5.6959	-10.754	-10.038	-9.5652	0.7159	0.47272	1.1886	-9.0244	-8.8991	0	1	1070	-10.506	-0.31845	-10.188	10.188	104.48	10.188	104.48	10.155	1069	12.567	417	1	1.9542	10.613	-0.0017663	3.4888	0.80212	1.2333
80	0.0125	5.2279	71	0	0.8316	4.3963	-0.00068744	-9.5939	0.15075	0.071411	3.0619e-07	-0.0010194	-9.534	158.52	76.698	0.50578	0.11777	0.34318	-2.5565	33.415	-10.164	-9.9911	-9.7936	0.17289	0.19748	0.37037	-9.384	-9.2853	0	2	875	-9.3956	0.57084	-9.9665	9.9665	99.448	9.9665	99.448	9.9608	1085	8.6346	1063	538	1.8603	6.7743	0.0016748	2.7722	0.46358	0.47781
80	0.0125	4.8789	45	1230	1.6679	3.211	-0.0011544	-8.8714	0.2176	0.11095	6.3669e-07	-0.0019375	-8.7109	250.79	130.21	0.51195	0.27923	0.52842	0.20883	6.254	-9.9165	-9.6387	-9.2847	0.27787	0.35395	0.63181	-8.5347	-8.2049	0	4	162.67	-9.4179	0.16341	-9.5813	9.5813	92.081	9.5813	92.081	9.5665	1231	4.8811	1230	16	3.0916	1.7895	-0.00047507	2.9758	0.43988	0.36351
81	0.0125	11.559	74	221	2.5635	8.9957	-0.0031447	-8.3614	1.9638	9.0744	7.6473e-05	-0.036793	-5.8995	890.06	3459.9	0.51163	9.2347	3.0389	-2.2005	6.5665	-8.6447	-8.2087	-7.5832	0.43596	0.62555	1.0615	-6.746	-6.6092	0	1	442	-7.9376	1.1156	-9.0533	9.0533	91.196	9.0533	91.196	8.6924	441	12.202	245	218	5.4371	6.7652	0.0026566	-6.0873	1.116	2.4831
81	0.0125	7.1676	47	0	0.83075	6.3368	-0.00085385	-9.089	0.27551	0.37711	-2.3417e-05	0.005984	-9.4206	86.291	103.92	0.50056	0.38233	0.61833	-6.0017	55.553	-9.313	-9.1706	-9.0369	0.14241	0.13368	0.27609	-8.5052	-8.4345	0	0	294	0	9.2137	-9.2137	9.2137	85.274	9.2137	85.274	9.1968	293	5.8343	3	0	3.8936	1.9407	-0.0023971	-4.5114	0.48722	0.44643
81	0.0125	4.0082	65	459	1.1247	2.8836	-0.0037072	-7.972	0.3721	0.32015	-2.8851e-05	0.0095355	-8.9828	97.204	52.026	0.51502	0.56249	0.75	-1.1262	3.716	-9.2098	-8.4456	-8.3022	0.76421	0.1434	0.90761	-8.0179	-7.9198	0	2	164	-7.9826	0.84019	-8.8228	8.8228	78.404	8.8228	78.404	8.7926	460	9.3957	0	33	6.2075	3.1882	0.0051319	-6.5674	0.73589	1.0211
82	0.0125	5.3368	13	362	2.0419	3.2949	-0.0074542	-7.6973	0.20204	0.12906	-7.9964e-06	-0.0045595	-7.8715	78.709	44.611	0.52355	0.73921	0.85977	-0.65762	4.1601	-9.6759	-8.9758	-8.2984	0.70013	0.67732	1.3774	-7.8261	-7.7218	0	2	254	-8.1061	0.9404	-9.0465	9.0465	82.578	9.0465	82.578	9.0068	363	6.5073	256	13	2.0583	4.449	0.0034512	-2.2985	0.75703	0.99238
82	0.0125	7.3287	13	361	1.6427	5.686	-0.0056498	-7.7842	0.29282	0.23411	-1.8611e-05	0.0010687	-8.1874	96.721	72.786	0.51798	0.58269	0.76334	-2.638	17.395	-8.9769	-8.6792	-8.5034	0.29775	0.17581	0.47356	-7.8249	-7.6053	0	0	363	0	8.804	-8.804	8.804	78.094	8.804	78.094	8.7745	362	5.8212	99	15	3.293	2.5282	-0.0027402	-0.32308	0.96391	1.4661
83	0.0125	6.8027	681	0	1.72	5.0827	0.0040958	-11.898	0.44524	0.31998	-4.6045e-06	0.0077242	-12.374	320.1	216.45	0.47318	1.1902	1.091	-0.3371	2.4615	-11.206	-10.095	-9.3045	1.1101	0.79087	1.901	-8.8131	-8.6758	0	2	205	-9.788	0.4965	-10.284	10.284	106.96	10.284	106.96	10.227	789	14.661	0	320	11.035	3.6262	-5.286e-05	-5.1142	0.68975	1.0442
83	0.0125	2.3186	9	0	1.3411	0.97751	-0.00089498	-9.2214	0.2928	0.12948	1.493e-06	-0.0020312	-9.0775	218.77	95.481	0.50529	0.16824	0.41017	0.31384	3.058	-9.8499	-9.5889	-9.2699	0.26106	0.31893	0.57999	-8.8305	-8.6108	0	22	34.238	-9.3567	0.20526	-9.5619	9.5619	91.599	9.5619	91.599	9.553	762	8.6404	0	48	5.9036	2.7367	0.0036434	-3.3843	0.56811	0.62249
83	0.0125	3.6543	18	706	1.0093	2.645	-0.0024708	-8.8538	0.21678	0.10804	-5.4283e-06	0.0013616	-9.3041	124.15	47.468	0.51426	0.36233	0.60194	-0.79404	3.5344	-10.119	-9.5657	-9.2906	0.55288	0.27501	0.82789	-8.9228	-8.8511	0	5	105	-9.4228	0.30316	-9.726	9.726	94.957	9.726	94.957	9.7079	707	8.8952	706	69	5.2844	3.6108	0.0058309	-2.2988	0.69947	0.93374
84	0.0125	3.579	299	317	1.0561	2.523	-0.0012093	-8.0731	0.29971	0.20184	8.7608e-06	-0.0039865	-7.9269	88.676	62.798	0.50231	0.21416	0.46278	-1.201	7.906	-8.4426	-8.2755	-7.9648	0.16709	0.31074	0.47784	-7.6298	-7.3316	0	4	48.667	-7.8435	0.4213	-8.2648	8.2648	68.521	8.2648	68.521	8.2523	318	7.3393	315	220	3.9687	3.3706	0.007707	-2.2383	0.90993	1.3684
84	0.0125	3.4016	260	278	1.8078	1.5938	-0.0017861	-7.8832	0.54108	0.49555	2.9351e-05	-0.0099456	-7.5065	152.45	130.17	0.50331	0.51624	0.7185	-0.06	2.7562	-8.7075	-8.0137	-7.6122	0.69383	0.40148	1.0953	-7.128	-6.4174	0	5	47.5	-7.4354	0.69608	-8.1315	8.1315	66.637	8.1315	66.637	8.0996	279	7.2829	213	254	3.161	4.1219	0.0089568	-2.5191	1.5458	3.3395
84	0.0125	4.3932	121	379	0.85919	3.534	-0.00093798	-7.1036	0.4437	0.38856	-4.0588e-05	0.014445	-8.0727	124.42	75.136	0.50276	0.39914	0.63178	-2.0294	10.433	-7.5664	-7.2004	-6.8624	0.36595	0.33797	0.70392	-6.5234	-6.4758	0	7	41.333	-6.8308	0.45055	-7.2813	7.2813	53.417	7.2813	53.417	7.2564	380	8.6423	368	107	4.7809	3.8614	0.0084347	-4.078	1.4436	2.8873
85	0.0125	8.4498	8	790	2.1279	6.322	-0.0032231	-10.049	0.36753	0.29713	-6.6927e-07	-0.0026944	-10.118	293.22	234.26	0.51813	0.83877	0.91584	-1.234	8.8245	-11.791	-11.296	-10.708	0.49584	0.58792	1.0838	-9.8917	-9.7308	0	5	126.75	-10.922	0.39995	-11.322	11.322	129.03	11.322	129.03	11.287	791	7.7392	0	8	4.4355	3.3038	0.0040555	-5.9521	0.79308	1.0172
85	0.0125	6.1122	24	683	2.1671	3.9451	-0.0036175	-10.447	0.58294	0.58122	6.4064e-08	-0.0036619	-10.442	404.34	403.36	0.51716	1.1064	1.0519	-0.89165	5.216	-12.149	-11.615	-11.112	0.53419	0.50261	1.0368	-9.8206	-9.6021	0	13	43.25	-11.523	0.17731	-11.7	11.7	138.01	11.7	138.01	11.655	694	12.094	0	692	5.7536	6.3401	-0.0018102	-3.3433	1.2414	2.4243
85	0.0125	7.9172	40	1000	2.9962	4.921	-0.0032014	-9.4225	0.69657	0.72164	-9.3058e-07	-0.0022401	-9.5878	719.37	740.49	0.52442	1.6348	1.2786	-0.60246	4.2929	-11.667	-10.922	-10.479	0.7451	0.44259	1.1877	-8.8739	-8.5927	0	19	45.389	-10.983	0.093038	-11.076	11.076	124.31	11.076	124.31	11.004	1034	19.916	0	1007	5.0543	14.861	0.0016684	-4.8526	0.77654	2.6652
86	0.0125	5.8722	145	0	0.59354	5.2786	-0.00021067	-9.4061	0.1941	0.20492	-5.5239e-06	0.0036892	-9.8644	141.65	114.93	0.5006	0.20677	0.45472	-6.0788	52.056	-9.4853	-9.4017	-9.3258	0.083516	0.075923	0.15944	-9.1501	-9.0224	0	0	708	0	9.4805	-9.4805	9.4805	90.087	9.4805	90.087	9.4712	707	9.8829	667	0	3.9216	5.9613	0.0041395	-3.7028	0.87183	1.1312
86	0.0125	6.2656	49	0	0.94193	5.3237	-0.00039146	-8.6437	0.16511	0.16927	-2.974e-07	-0.00011904	-8.6852	158.31	154.9	0.50285	0.18001	0.42427	-5.9495	60.659	-8.8934	-8.8441	-8.7698	0.049318	0.074279	0.1236	-8.3024	-8.085	0	1	918	-7.8946	0.9284	-8.823	8.823	78.025	8.823	78.025	8.8142	917	8.7158	0	16	3.9447	4.7711	0.0034832	-3.4663	0.9639	1.4904
86	0.0125	6.8716	37	0	1.1142	5.7575	-0.00091142	-8.5825	0.15563	0.18174	-8.213e-07	-0.00013036	-8.7061	170.02	170.08	0.50749	0.24447	0.49444	-4.8869	46.406	-9.1883	-9.062	-8.7913	0.12635	0.27069	0.39704	-8.4387	-8.2082	0	1	953	-7.9272	1.0886	-9.0158	9.0158	81.53	9.0158	81.53	9.004	952	8.3827	936	172	3.2736	5.1091	0.0061195	-4.3024	0.83782	1.1703
87	0.0125	5.2402	33	0	1.9749	3.2652	-0.0011328	-10.324	0.25891	0.16867	1.8503e-06	-0.002898	-10.044	214.75	145.97	0.50777	0.26621	0.51595	0.33285	9.3928	-11.183	-10.935	-10.666	0.24847	0.26846	0.51693	-9.9967	-9.4451	0	1	956	-8.8984	1.9664	-10.865	10.865	118.31	10.865	118.31	10.852	955	11.488	835	0	3.1636	8.3243	0.0041961	1.3526	0.75595	1.0051
87	0.0125	6.9336	43	0	1.5232	5.4104	-0.0015855	-9.2249	0.26928	0.23086	3.3786e-08	-0.0016211	-9.2186	282.93	243.32	0.51337	0.46359	0.68087	-1.02	9.7187	-10.419	-10.128	-9.6424	0.29115	0.48586	0.777	-8.9973	-8.7242	0	1	1055	-10.335	-0.27506	-10.06	10.06	101.66	10.06	101.66	10.037	1054	9.8867	1020	84	5.4026	4.4841	0.0051734	-0.11909	0.76414	0.98476
87	0.0125	6.349	97	0	1.5548	4.7942	-0.0020906	-9.1166	0.32507	0.27985	-4.6636e-08	-0.0020488	-9.1229	292.27	251.02	0.51499	0.5729	0.7569	-0.95509	6.9293	-10.408	-10.124	-9.6362	0.28365	0.48781	0.77146	-8.8012	-8.6974	0	1	898	-10.151	-0.097726	-10.053	10.053	101.64	10.053	101.64	10.026	897	8.0605	803	108	3.6592	4.4014	0.004486	1.4982	0.60571	0.62433
88	0.0125	7.1443	1410	0	0.61217	6.5321	-0.00040143	-7.9865	0.29461	0.22447	-4.2298e-07	0.00022459	-8.1408	420.5	325.36	0.50564	0.25393	0.50391	-3.9875	37.816	-8.5496	-8.1299	-7.9559	0.41969	0.17397	0.59367	-7.8261	-7.7545	0	3	353	-7.8185	0.46502	-8.2835	8.2835	68.87	8.2835	68.87	8.27	1481	8.0731	1476	55	4.2367	3.8363	0.00083811	-1.6685	1.2312	2.0722
88	0.0125	8.0132	163	0	0.99216	7.021	-0.00074863	-7.3128	0.30852	0.38048	-1.1013e-06	0.00069303	-7.6271	445.53	472.43	0.51009	0.46063	0.6787	-3.789	32.187	-8.1057	-7.9058	-7.3547	0.19987	0.55111	0.75097	-6.9867	-6.8943	0	1	1311	-6.8244	0.97841	-7.8028	7.8028	61.344	7.8028	61.344	7.7775	1310	14.88	3	1308	9.1459	5.7344	0.001311	-5.6027	0.80956	1.68
88	0.0125	4.9321	70	0	0.63669	4.2954	-0.00028701	-8.6258	0.17549	0.087186	3.2123e-07	-0.00076693	-8.5064	237.67	126.06	0.50371	0.10253	0.3202	-4.3472	50.971	-9.0392	-8.8493	-8.6109	0.18988	0.23838	0.42826	-8.4664	-8.3643	0	1	1496	-8.204	0.63622	-8.8402	8.8402	78.252	8.8402	78.252	8.8349	1495	5.6129	0	21	3.2768	2.3361	0.00096903	0.92973	0.4603	0.38331
89	0.0125	6.9678	22	0	1.4921	5.4757	-9.3419e-05	-11.51	0.21672	0.10111	-3.1202e-08	2.2277e-05	-11.582	803.22	371.2	0.50234	0.11111	0.33333	-2.4538	45.476	-11.873	-11.698	-11.508	0.17537	0.18915	0.36452	-11.19	-11.038	0	2	3581	-10.75	0.93371	-11.683	11.683	136.61	11.683	136.61	11.679	3709	8.8831	3578	4	4.2022	4.6808	0.00066737	6.0107	0.90672	1.271
89	0.0125	5.9691	2390	2405	1.5397	4.4294	-0.0002773	-11.305	0.20324	0.091665	1.3201e-07	-0.00059479	-11.178	481.41	212.74	0.50457	0.12876	0.35883	-1.8013	20.812	-11.862	-11.605	-11.409	0.25705	0.19527	0.45231	-11.136	-11.027	0	7	210	-10.981	0.65775	-11.639	11.639	135.59	11.639	135.59	11.633	2406	9.2917	2253	2318	5.7817	3.5101	0.0001624	6.814	1.0994	2.0052
89	0.0125	4.0298	2894	3292	0.81779	3.212	-8.0962e-05	-11.631	0.16606	0.055489	6.215e-08	-0.00028556	-11.519	520.89	174.42	0.50174	0.061412	0.24782	-1.4955	22.634	-11.922	-11.776	-11.62	0.1462	0.15576	0.30195	-11.367	-11.239	0	13	254.58	-11.274	0.48965	-11.764	11.764	138.45	11.764	138.45	11.761	3293	8.4048	19	145	5.7964	2.6084	0.00040278	4.1469	0.72775	0.94343
90	0.0125	5.3084	215	535	1.6593	3.6492	-0.004638	-10.106	0.3544	0.23463	-4.3699e-06	-0.0023001	-10.315	192.4	121.07	0.51732	0.74963	0.86581	-0.57165	3.3036	-11.764	-11.426	-10.552	0.33838	0.87393	1.2123	-10.21	-10.068	0	2	264	-10.599	0.74817	-11.347	11.347	129.51	11.347	129.51	11.315	536	9.2179	0	64	3.8234	5.3945	0.006951	-2.3738	1.6433	4.04
90	0.0125	4.5266	51	564	1.3923	3.1343	-0.0041513	-10.026	0.35488	0.2123	-1.2452e-05	0.0028714	-10.685	148.59	70.359	0.51657	0.67074	0.81899	-0.5439	2.5261	-11.822	-11.067	-10.508	0.75425	0.55932	1.3136	-10.185	-9.8877	0	2	114	-9.9453	1.2513	-11.197	11.197	126.03	11.197	126.03	11.167	565	10.821	487	40	6.6409	4.1801	0.013651	-5.4973	1.5889	4.0617
90	0.0125	5.3799	103	660	1.8605	3.5195	-0.0031264	-10.226	0.46978	0.42866	-1.026e-05	0.0036449	-10.97	284.35	209.55	0.51454	0.78455	0.88575	-1.2326	5.2415	-11.604	-11.087	-10.745	0.51707	0.34277	0.85984	-10.097	-9.8865	0	3	272	-11.008	0.25062	-11.258	11.258	127.53	11.258	127.53	11.225	661	10.773	644	107	5.9056	4.8671	0.011578	-4.1214	1.127	2.0563
91	0.0125	3.9802	409	0	0.8267	3.1535	0.0051795	-10.219	0.27758	0.14328	-2.3674e-05	0.015123	-10.913	69.092	19.14	0.47891	0.53951	0.73452	-1.6307	5.4223	-9.3791	-8.8117	-8.6705	0.56739	0.14126	0.70865	-8.3823	-8.3234	0	1	422	-8.3059	0.82545	-9.1314	9.1314	83.921	9.1314	83.921	9.104	421	5.0825	235	18	1.8316	3.2509	0.0075633	-0.12758	0.56442	0.49455
91	0.0125	5.8703	275	0	0.40378	5.4665	0.0016776	-9.2648	0.25759	0.22835	-1.8195e-05	0.0095196	-9.8268	105.74	70.976	0.49206	0.27212	0.52165	-5.5215	44.912	-8.8823	-8.8036	-8.7114	0.078705	0.092131	0.17084	-8.5759	-8.5323	0	1	433	-8.511	0.39234	-8.9033	8.9033	79.541	8.9033	79.541	8.8905	432	3.3826	174	19	1.3285	2.0541	0.0022945	-0.053063	0.46905	0.34686
91	0.0125	5.1945	438	0	0.58813	4.6063	0.0015394	-9.6019	0.23382	0.15823	-1.179e-05	0.0068097	-9.9936	105.12	56.951	0.49268	0.19786	0.44482	-4.6771	37.921	-9.3239	-9.1628	-9.0517	0.16117	0.1111	0.27227	-8.8923	-8.7961	0	1	449	-9.1857	0.072061	-9.2578	9.2578	85.905	9.2578	85.905	9.2484	448	4.6476	388	246	2.0617	2.5859	0.0027547	0.28987	0.6267	0.62886
92	0.0125	3.9467	9	302	0.96475	2.982	-0.0046693	-11.99	0.20307	0.18867	-1.0913e-05	-0.0013625	-12.157	69.717	55.638	0.50767	0.35657	0.59714	-2.2542	11.91	-13.002	-12.708	-12.311	0.29371	0.39704	0.69075	-11.985	-11.867	0	0	305	0	12.698	-12.698	12.698	161.59	12.698	161.59	12.684	304	4.2447	67	39	1.5936	2.6511	0.0046421	-1.3994	0.68932	0.71658
92	0.0125	2.6544	38	0	0.80792	1.8464	-0.00325	-12.84	0.19086	0.096256	-9.649e-06	-0.001272	-12.907	41.051	19.637	0.50181	0.13361	0.36552	-0.36183	6.4374	-13.362	-13.258	-12.976	0.10457	0.28154	0.38611	-12.509	-12.42	0	1	207	-12.426	0.7472	-13.173	13.173	173.67	13.173	173.67	13.168	206	5.9257	0	205	3.3156	2.61	0.00013306	0.93549	0.80302	1.0084
92	0.0125	3.8341	38	0	1.2244	2.6097	-0.006314	-12.639	0.28032	0.1846	-1.8586e-05	-0.0016674	-12.831	75.216	44.424	0.50784	0.39391	0.62762	-0.91739	5.5953	-13.708	-13.467	-13.036	0.24145	0.43069	0.67214	-12.479	-12.263	0	3	102	-13.223	0.20505	-13.428	13.428	180.7	13.428	180.7	13.414	251	6.9149	4	250	1.8492	5.0657	0.001688	1.7888	0.84819	1.2111
93	0.0125	6.0448	34	495	2.7412	3.3036	-0.0048907	-9.6103	0.27727	0.25387	1.9397e-06	-0.0058509	-9.5313	131.87	125.29	0.51767	0.74425	0.8627	0.26521	4.4861	-11.394	-11.029	-10.192	0.36506	0.83605	1.2011	-9.438	-8.6211	0	1	497	-8.1182	2.7026	-10.821	10.821	117.83	10.821	117.83	10.785	496	8.6667	165	495	2.4458	6.2209	0.0020991	-2.2189	0.8476	1.3629
93	0.0125	5.1314	37	0	1.6414	3.49	-0.0040119	-10.844	0.46938	0.57644	-2.7389e-05	0.0062041	-11.477	186.86	185.1	0.50945	0.76406	0.8741	-1.1865	6.0848	-11.913	-11.621	-11.103	0.29211	0.51723	0.80934	-10.229	-10.057	0	4	49.667	-11.42	0.17222	-11.592	11.592	135.14	11.592	135.14	11.561	374	9.4946	0	6	4.1031	5.3915	0.011086	-3.1072	1.0725	2.3047
94	0.0125	8.2855	211	0	0.59632	7.6892	0.00072857	-9.2623	0.3228	0.51261	-9.2048e-06	0.0066749	-9.9015	230.79	278.29	0.49488	0.53113	0.72879	-6.2666	52.093	-9.0454	-8.8984	-8.7561	0.14695	0.14227	0.28923	-8.5631	-8.4835	0	1	648	-8.448	0.57895	-9.0269	9.0269	82.017	9.0269	82.017	9.0043	647	13.075	7	0	4.3146	8.7609	-0.001411	-1.9696	0.49506	0.72371
94	0.0125	9.4261	1388	1485	0.878	8.5481	-0.00011648	-8.9217	0.25177	0.32516	-3.9301e-07	0.00046713	-9.0661	390.01	476.97	0.50126	0.32765	0.57241	-8.928	112.68	-9.126	-8.9774	-8.7963	0.14857	0.18117	0.32974	-8.5318	-8.3897	0	0	1487	0	9.0082	-9.0082	9.0082	81.475	9.0082	81.475	8.9944	1486	9.3486	1478	1485	6.0326	3.316	0.0013962	-2.1122	0.53947	0.59857
94	0.0125	6.2426	138	728	0.77559	5.467	-0.00028643	-8.6246	0.28325	0.28049	-2.1474e-06	0.0012769	-8.814	218.84	199.2	0.50131	0.28412	0.53303	-4.7923	38.428	-8.872	-8.7076	-8.4633	0.16444	0.2443	0.40874	-8.149	-8.0798	0	1	730	-8.0885	0.64039	-8.7289	8.7289	76.477	8.7289	76.477	8.715	729	7.6787	1	27	5.405	2.2737	-0.00051224	-2.8356	0.60092	0.691
95	0.0125	6.9513	34	0	2.5102	4.441	-0.0043435	-12.072	0.40107	0.39554	6.4952e-06	-0.0081821	-11.694	220.09	217.12	0.5152	0.94652	0.97289	0.35371	3.8885	-14.053	-13.558	-12.701	0.49518	0.85728	1.3525	-11.282	-11.109	0	1	593	-13.185	0.17033	-13.355	13.355	179.31	13.355	179.31	13.319	592	13.342	478	0	2.6897	10.652	0.0061979	-4.9074	0.932	1.4772
95	0.0125	3.8613	24	587	1.7628	2.0985	-0.0026439	-11.877	0.31803	0.18114	3.5426e-06	-0.0047235	-11.673	186.62	101.61	0.50939	0.38255	0.61851	0.19742	3.3277	-13.075	-12.66	-12.251	0.41514	0.40861	0.82376	-11.601	-11.125	0	19	30.556	-12.166	0.48607	-12.653	12.653	160.47	12.653	160.47	12.637	588	6.4766	11	55	2.1965	4.2801	0.0017269	-3.952	0.80131	1.0141
95	0.0125	4.6208	82	607	2.0607	2.56	-0.0042884	-11.587	0.42417	0.30402	1.3504e-06	-0.0051486	-11.496	270.6	192.89	0.51682	0.92782	0.96323	-0.097208	2.2139	-13.677	-12.988	-12.173	0.68902	0.81554	1.5046	-11.498	-11.242	0	20	31.263	-12.324	0.62918	-12.953	12.953	168.71	12.953	168.71	12.917	638	8.4587	535	82	3.5865	4.8722	0.0035253	-4.2176	1.1453	2.0783
96	0.0125	6.1377	31	0	0.69385	5.4439	-0.0015094	-8.8398	0.3352	0.42575	-2.6069e-05	0.010222	-9.7177	122.79	121.57	0.50507	0.46437	0.68145	-3.7101	21.996	-9.3529	-8.9565	-8.8346	0.39641	0.12193	0.51834	-8.6667	-8.5798	0	0	452	0	9.1794	-9.1794	9.1794	84.726	9.1794	84.726	9.1577	451	9.8715	12	185	7.4457	2.4258	-0.0015071	-4.3218	1.2828	3.7707
96	0.0125	6.0528	34	0	1.1031	4.9497	-0.0032219	-8.62	0.31624	0.42827	-1.7422e-05	0.0050882	-9.2793	165.33	162.64	0.51262	0.62592	0.79115	-2.2452	11.904	-9.6782	-9.2969	-8.8409	0.38122	0.45607	0.83729	-8.4397	-8.3393	0	2	170	-8.6362	0.75226	-9.3885	9.3885	88.769	9.3885	88.769	9.3583	478	11.751	472	25	8.1566	3.5939	0.0044988	-5.4305	0.94071	2.3298
96	0.0125	7.9851	29	0	1.4468	6.5384	-0.0027365	-8.698	0.3241	0.52288	-1.4778e-05	0.0044753	-9.2834	173.28	221.76	0.51088	0.6721	0.81982	-2.9642	19.907	-9.7291	-9.316	-8.8716	0.41309	0.44435	0.85744	-8.4414	-8.1403	0	0	490	0	9.3657	-9.3657	9.3657	88.389	9.3657	88.389	9.3342	489	18.7	486	0	8.9009	9.7994	0.0036267	-5.4948	0.9536	2.5899
97	0.0125	5.6498	14	0	1.4566	4.1932	-0.0055632	-10.759	0.28443	0.28278	-1.0021e-05	-0.0015248	-11.03	125.88	108.24	0.51453	0.70373	0.83889	-0.96768	5.9473	-12.189	-11.938	-11.517	0.2514	0.42038	0.67178	-10.568	-10.516	0	0	405	0	11.88	-11.88	11.88	141.85	11.88	141.85	11.852	404	15.552	402	0	3.3192	12.233	0.0034548	3.366	0.85341	1.5986
97	0.0125	4.9721	31	0	1.3847	3.5874	-0.0084853	-9.1528	0.38247	0.41803	-6.8126e-05	0.010181	-10.002	100.54	74.409	0.51703	0.87178	0.93369	-1.3469	4.8167	-10.525	-10.136	-9.7654	0.38896	0.371	0.75996	-9.1156	-8.9887	0	1	276	-10.274	0.041611	-10.315	10.315	107.28	10.315	107.28	10.276	275	5.8088	122	19	2.4696	3.3392	0.006298	3.1067	0.70725	0.84493
97	0.0125	5.6105	46	303	0.8706	4.7399	-0.0075061	-8.3408	0.56137	0.67273	-9.3818e-05	0.020921	-9.7716	117.59	77.557	0.51842	1.1066	1.052	-2.4731	8.9789	-9.3905	-9.0719	-8.9366	0.31859	0.13533	0.45391	-8.8188	-8.7167	0	1	305	-11.649	-2.1707	-9.478	9.478	90.939	9.478	90.939	9.428	304	5.4278	177	285	1.9197	3.5081	0.00055825	3.9576	0.81609	0.98656
98	0.0125	3.2573	6	481	2.4879	0.76938	-0.0016481	-11.706	0.23155	0.10591	5.2028e-06	-0.0052068	-11.301	128.67	49.865	0.50694	0.21212	0.46056	2.0888	9.4209	-12.55	-12.369	-12.163	0.1809	0.20563	0.38653	-11.371	-10.922	0	5	86.75	-12.136	0.13377	-12.27	12.27	150.76	12.27	150.76	12.261	685	6.4551	482	156	4.2604	2.1947	0.0020599	-2.5066	0.75029	0.92395
98	0.0125	2.7065	2	649	1.8323	0.87422	-0.0018624	-12.292	0.208	0.075614	3.531e-06	-0.0045389	-11.955	137.58	39.943	0.5084	0.24213	0.49207	0.6941	3.156	-13.396	-13.111	-12.619	0.28518	0.49195	0.77712	-12.199	-11.82	0	11	67.9	-12.865	0.13342	-12.998	12.998	169.2	12.998	169.2	12.989	759	6.276	467	264	3.9077	2.3683	0.0017167	-1.3455	0.97021	1.5005
98	0.0125	6.4275	7	2	1.7209	4.7066	-0.00018604	-11.533	0.25695	0.17404	-9.673e-07	0.00093217	-11.748	285.04	190.58	0.50111	0.1779	0.42178	-3.2991	34.397	-11.787	-11.589	-11.424	0.19798	0.1651	0.36308	-11.208	-11.086	0	6	220.2	-11.109	0.53147	-11.641	11.641	135.68	11.641	135.68	11.633	1157	12.882	1117	2	6.18	6.7017	0.00016729	-0.4022	1.1085	2.0289
99	0.0125	5.0364	345	2015	1.2235	3.8129	-0.00061405	-11.956	0.38004	0.23805	-2.9095e-07	-2.7485e-05	-12.153	768	464.44	0.50796	0.36588	0.60488	-1.086	5.759	-12.938	-12.493	-12.121	0.44469	0.37192	0.81661	-11.781	-11.655	0	39	50.763	-12.079	0.49644	-12.575	12.575	158.5	12.575	158.5	12.561	2017	14.57	155	1368	3.2576	11.312	-0.00080078	5.2729	0.96265	1.7867
99	0.0125	4.0763	1162	0	1.1379	2.9384	-0.00049598	-11.964	0.31709	0.18229	-5.6159e-09	-0.0004875	-11.966	479.54	275.62	0.50473	0.22915	0.4787	-0.85069	4.7227	-12.634	-12.271	-11.998	0.3624	0.2732	0.63559	-11.67	-11.532	0	36	35.857	-11.941	0.39768	-12.339	12.339	152.47	12.339	152.47	12.33	1512	10.205	1051	205	3.8271	6.378	0.0016821	2.2632	1.0715	1.8611
99	0.0125	3.2026	1227	530	1.3951	1.8075	-7.2813e-07	-12.339	0.37878	0.23004	1.5031e-06	-0.0018766	-11.949	444.65	249.17	0.49961	0.23004	0.47962	-0.34671	3.4371	-12.647	-12.326	-12.002	0.32135	0.32376	0.64511	-11.628	-11.451	0	49	25.146	-11.943	0.39637	-12.34	12.34	152.5	12.34	152.5	12.331	1249	14.601	0	1201	4.4795	10.122	0.00078862	2.4719	1.3975	3.243
[truncated: 5,000 more columns]
