# Supplementary material for: Detecting Parkinson’s disease from sustained phonation and speech signals
Source: PLoS One. 2017 Oct 5;12(10):e0185613. doi: 10.1371/journal.pone.0185613 (PMC5628839; doi:10.1371/journal.pone.0185613)
Supplement: S2 File — (ZIP) [file pone.0185613.s002.zip › AC/phonation/AC_phonation_Essentia_descriptors.csv]

id	average_loudness	barkbands_kurtosis_1	barkbands_kurtosis_2	barkbands_kurtosis_3	barkbands_kurtosis_4	barkbands_kurtosis_5	barkbands_kurtosis_6	barkbands_kurtosis_7	barkbands_kurtosis_8	barkbands_kurtosis_9	barkbands_kurtosis_10	barkbands_kurtosis_11	barkbands_kurtosis_12	barkbands_kurtosis_13	barkbands_skewness_1	barkbands_skewness_2	barkbands_skewness_3	barkbands_skewness_4	barkbands_skewness_5	barkbands_skewness_6	barkbands_skewness_7	barkbands_skewness_8	barkbands_skewness_9	barkbands_skewness_10	barkbands_skewness_11	barkbands_skewness_12	barkbands_skewness_13	barkbands_spread_1	barkbands_spread_2	barkbands_spread_3	barkbands_spread_4	barkbands_spread_5	barkbands_spread_6	barkbands_spread_7	barkbands_spread_8	barkbands_spread_9	barkbands_spread_10	barkbands_spread_11	barkbands_spread_12	barkbands_spread_13	dissonance_1	dissonance_2	dissonance_3	dissonance_4	dissonance_5	dissonance_6	dissonance_7	dissonance_8	dissonance_9
1	0.8598	-0.59346	32.505	1.0946	0.84613	0.83691	0.26287	1.4478	2.1766	1.185	0.57404	0.61094	10.385	140.81	-0.78863	4.4156	-0.12334	-0.18278	-0.22091	-0.48508	0.19575	0.55033	0.68083	0.26417	0.41666	3.5019	24.771	2.4171	28.243	7.9912	7.981	7.8861	7.3156	8.8363	1.6456	1.5207	0.57054	0.95016	5.484	72.194	0.027712	0.46687	0.26269	0.26648	0.26879	0.18898	0.33935	0.094272	0.15038
1	0.71914	-0.51301	43.617	1.5031	1.3575	1.4323	0.47441	2.0909	2.6341	1.6165	0.95787	0.65866	13.934	223.08	-0.43674	4.9774	0.49108	0.46547	0.45882	0.26693	0.67733	0.42537	0.41039	0.19189	0.2185	4.4664	45.393	4.035	17.513	10.347	10.073	9.9179	9.261	11.194	1.7271	1.9334	0.65689	1.2765	0.86194	4.8764	0.10066	0.48523	0.29226	0.29243	0.29392	0.2317	0.35017	0.080972	0.11847
1	0.67241	-0.83236	11.634	1.4476	1.307	1.2548	0.68309	2.0353	1.2471	1.3522	0.57174	0.78048	2.7277	19.701	-0.94142	2.7573	-0.20872	-0.294	-0.33783	-0.56249	0.062164	0.51359	0.62466	0.22466	0.4	2.0055	10.238	5.0545	27.546	7.1281	6.8046	6.7036	5.8844	7.9267	1.8146	2.0423	0.8192	1.2231	4.5505	47.95	0.088871	0.48385	0.27569	0.27948	0.28249	0.20345	0.34951	0.09528	0.14606
2	0.86396	0.031418	107.52	4.6168	3.133	2.9951	1.4872	5.0547	9.5024	3.5675	1.508	2.0596	8.4348	81.321	0.67381	8.6334	1.7056	1.5691	1.5357	1.1294	2.0757	0.88401	0.94625	0.4063	0.53996	3.5142	24.313	1.5118	10.833	8.0867	8.3359	8.3743	7.5378	9.057	1.4063	1.5192	0.83652	0.68273	-1.636	7.078	0.022627	0.46579	0.29721	0.2929	0.29147	0.25371	0.33497	0.054844	0.081255
2	0.85247	1.3475	71.871	17.643	16.118	15.496	5.1913	28.287	13.597	23.096	10.305	12.791	0.72398	3.0074	1.2446	6.8309	3.1628	3.1504	3.1762	1.9963	4.2529	1.2301	2.2566	1.1799	1.0767	0.21297	1.8752	1.4763	26.457	3.7073	3.3974	3.1419	2.4066	4.8992	1.8914	2.4926	0.7353	1.7573	5.7225	67.704	0.1459	0.48035	0.29254	0.28609	0.28543	0.23039	0.3431	0.077072	0.1127
2	0.85377	2.469	141.67	20.809	17.289	17.385	12.767	21.62	19.192	8.853	4.6179	4.2351	3.7848	19.141	1.3827	9.5315	3.3633	3.2162	3.2462	2.7275	3.6449	1.1893	0.91734	0.5187	0.39864	2.352	10.886	0.85596	17.766	3.6986	3.6422	3.6256	3.2238	4.0938	1.1974	0.87003	0.40181	0.46822	4.6523	58.126	0	0.44154	0.26896	0.26427	0.26142	0.21974	0.31451	0.068338	0.094767
3	0.71609	0.28976	85.405	5.4128	4.8854	4.8864	3.8743	5.8946	5.1719	2.0203	1.0121	1.0082	13.098	197.93	-0.25609	6.713	1.5636	1.5077	1.5093	1.2974	1.7147	0.4742	0.41733	0.21196	0.20537	5.0174	52.934	1.134	27.879	7.0672	6.8919	6.7858	6.2335	7.7625	1.9227	1.529	0.55229	0.9767	5.3297	54.792	0.18609	0.44343	0.32006	0.31952	0.31828	0.28997	0.35154	0.045999	0.061562
3	0.94569	-0.57977	110.06	6.7724	6.338	6.3292	5.8274	6.8664	6.1461	1.039	0.50181	0.53723	14.56	235	0.40287	7.9619	1.756	1.7397	1.7364	1.6247	1.8612	0.45033	0.23647	0.11172	0.12475	9.011	115.98	0.89405	33.457	7.1507	7.0327	7.0064	6.533	7.5851	1.6653	1.0521	0.47341	0.57874	11.043	179.6	0.20004	0.46551	0.31574	0.31551	0.31479	0.27899	0.35346	0.049905	0.074469
3	0.8676	3.0013	55.81	5.7186	5.3742	5.3421	4.7286	6.084	4.0005	1.3554	0.61343	0.74195	10.557	124.58	0.77799	6.1188	1.6285	1.6038	1.6063	1.5242	1.6784	0.37258	0.15421	0.082111	0.0721	7.7759	85.286	1.2946	9.2818	7.2674	7.3258	7.33	6.9278	7.7156	0.834	0.78771	0.40214	0.38557	-2.2687	16.449	0.20068	0.43204	0.31818	0.31839	0.31922	0.28817	0.34693	0.045943	0.058763
4	0.48033	-0.98637	22.466	3.8327	3.2151	3.0867	1.7643	4.9228	3.3421	3.1586	1.3225	1.8361	1.6284	7.2845	-0.50953	3.9341	1.7258	1.7331	1.7227	1.3451	2.142	0.71688	0.79686	0.3776	0.41927	-0.15554	3.6043	3.0659	25.918	8.2962	8.025	8.0815	6.7164	9.2204	2.6256	2.504	1.3651	1.1389	2.329	15.29	0.036674	0.49988	0.37651	0.38375	0.38521	0.35317	0.41143	0.051557	0.058261
4	0.019975	-1.0093	27.588	3.1563	2.7284	2.6911	1.3192	4.2123	2.9618	2.8931	1.3719	1.5212	3.4285	24.595	-0.99394	4.8396	1.8103	1.8451	1.8736	1.4938	2.1396	0.67626	0.64581	0.3798	0.26601	-0.67006	8.0524	2.7465	28.505	8.1274	7.9964	7.9082	7.0855	9.0838	2.3744	1.9983	0.82271	1.1756	3.4609	28.136	0	0.48398	0.3769	0.38575	0.38702	0.35518	0.41377	0.056215	0.058591
4	0.79593	-0.89637	3.3592	-0.23919	-0.35118	-0.38442	-0.51935	-0.11654	0.52828	0.40281	0.13493	0.26788	3.7044	20.746	-1.4183	1.4862	-0.31679	-0.35165	-0.36559	-0.53502	-0.14041	0.3631	0.39461	0.16942	0.22519	1.0163	7.1146	4.7163	20.435	8.4028	8.3094	8.2532	7.7074	9.0239	1.4791	1.3166	0.54584	0.77074	3.4623	26.358	0	0.47414	0.34028	0.34654	0.34788	0.30351	0.38689	0.065297	0.083379
5	0.76473	-0.41638	14.214	1.5158	1.025	0.8921	0.43723	1.8786	1.8857	1.4413	0.45487	0.98645	2.9179	14.939	0.37909	2.9631	0.9673	0.89162	0.87042	0.7108	1.1148	0.38882	0.40404	0.15962	0.24442	1.7812	7.479	4.0115	13.628	8.0471	8.1571	8.1749	7.8306	8.4479	0.82475	0.61723	0.34423	0.273	-0.042807	14.02	0.13669	0.47065	0.3408	0.34583	0.34933	0.30651	0.37815	0.055019	0.071643
5	0.87231	-0.20371	22.904	2.8197	2.3171	1.8771	1.0062	4.5082	2.4772	3.502	0.87093	2.6311	2.6459	19.439	0.5236	4.4788	1.2443	1.1963	1.159	0.92204	1.545	0.45897	0.62298	0.237	0.38599	1.7883	12.193	3.1842	15.609	7.8296	7.8656	7.9338	7.1633	8.4317	1.0739	1.2684	0.77051	0.49787	1.416	15.519	0.053142	0.48946	0.34753	0.35203	0.35237	0.32635	0.37704	0.047114	0.05069
5	0.94542	-0.25019	46.848	3.3724	2.6914	2.3281	1.3233	4.7862	4.161	3.463	1.0048	2.4582	6.7923	65.262	-0.60209	5.6549	1.4182	1.3686	1.3129	1.0505	1.798	0.59368	0.74756	0.26241	0.48515	2.2072	17.308	1.3782	36.633	7.8877	8.0875	8.262	7.0057	8.8205	2.5605	1.8148	1.2564	0.55846	5.8354	66.596	0	0.49867	0.35108	0.35674	0.35786	0.32326	0.38797	0.056939	0.064712
6	0.056122	-0.84884	6.1399	1.6154	1.5577	1.5122	1.1156	2.0909	0.81372	0.97527	0.39656	0.57871	0.76443	5.4113	-1.0254	2.3465	-0.097713	-0.096506	-0.099489	-0.19374	0.0066923	0.21244	0.20043	0.094249	0.10618	2.5876	32.288	3.092	17.896	5.0468	4.9364	4.92	4.5973	5.3084	0.92748	0.71109	0.32263	0.38847	5.5761	63.939	0.041006	0.46826	0.28803	0.29271	0.29319	0.24563	0.33885	0.081497	0.093221
6	0.19754	-1.4815	8.0712	2.0247	1.9042	1.8917	1.1792	2.6541	1.1099	1.4749	0.71254	0.76239	0.60542	4.2593	-0.88889	2.6735	-0.25341	-0.2731	-0.26908	-0.42142	-0.13281	0.29853	0.28862	0.15235	0.13627	4.4679	38.367	2.5336	17.709	4.6067	4.5799	4.6964	3.5735	5.3531	1.2613	1.7796	1.1229	0.6567	1.9574	18.302	0.030955	0.48441	0.31465	0.32121	0.32564	0.27498	0.35857	0.077099	0.083584
6	0.31946	-1.1158	22.856	2.8091	2.2978	2.128	1.594	3.3411	1.9853	1.7471	0.53405	1.2131	2.6549	17.135	-1.2296	3.7944	-0.11504	-0.12737	-0.11909	-0.31515	0.043855	0.36907	0.359	0.19605	0.16295	2.5639	26.593	2.2961	11.876	3.6537	3.6095	3.6158	3.1382	4.0682	0.74927	0.93003	0.47762	0.45241	2.8529	25.016	0.043913	0.48069	0.30465	0.31425	0.31845	0.25995	0.36016	0.084925	0.10022
7	0.35032	-0.40829	37.426	2.8046	2.0795	1.97	1.1564	3.2214	4.0488	2.065	0.81365	1.2513	6.3669	49.449	-0.66508	5.2903	0.54928	0.42224	0.37196	0.05422	0.89081	0.8147	0.83659	0.31774	0.51885	2.6038	14.051	3.5231	28.818	9.2023	9.2317	9.2791	7.8745	10.494	2.2107	2.6197	1.4045	1.2152	2.5951	24.94	0.096295	0.49989	0.35101	0.35846	0.36074	0.30908	0.40327	0.066753	0.094195
7	0.66586	-0.29742	26.737	1.6739	1.2988	1.2387	0.83845	1.8792	2.2894	1.0408	0.4003	0.64048	6.9988	63.196	-0.64092	4.1322	0.23733	0.11543	0.068445	-0.14506	0.46988	0.64064	0.61495	0.21351	0.40144	2.5309	12.641	4.3833	28.988	9.2514	9.1328	9.0655	8.046	10.354	2.0572	2.3081	1.0195	1.2886	3.4597	30.604	0	0.49698	0.35355	0.36137	0.36482	0.31873	0.3971	0.064179	0.078366
7	0.25842	-0.17993	44.429	2.1566	1.8352	1.7993	1.1882	2.5539	2.9901	1.3657	0.61109	0.75462	10.991	149.47	-0.79994	5.8621	-0.0062664	-0.11918	-0.15379	-0.35912	0.18996	0.66406	0.54907	0.20533	0.34374	4.0647	29.619	3.2518	23.715	8.3031	8.1403	8.0729	6.9871	9.4283	2.1817	2.4412	1.0858	1.3554	1.5027	10.874	0.093528	0.49361	0.34372	0.35155	0.35608	0.29639	0.39764	0.074181	0.10126
8	0.77469	-0.58909	12.912	2.9003	2.883	2.7901	2.237	3.7147	1.4574	1.4777	0.55309	0.9246	1.2102	10.461	-1.0419	3.3219	-0.45499	-0.56948	-0.58488	-0.80447	-0.30369	0.55204	0.50078	0.21959	0.28119	2.7998	14.07	2.7055	15.457	4.3776	4.0312	3.7025	3.3687	5.3509	1.606	1.9822	0.33377	1.6484	2.4525	12.755	0.064035	0.49852	0.29992	0.30547	0.30986	0.24568	0.35648	0.077896	0.1108
8	0.86571	-0.84414	7.772	2.9844	3.0584	3.1289	2.4702	3.5055	0.9511	1.0354	0.65876	0.37661	-0.051684	7.4045	-1.5217	2.7568	-1.0971	-1.1592	-1.1704	-1.2804	-1.0155	0.40241	0.26488	0.10998	0.1549	6.1051	53.138	2.8107	10.518	4.0431	3.8184	3.7531	3.5178	4.2498	0.86458	0.73197	0.23525	0.49672	2.7291	15.206	0.061257	0.45846	0.2905	0.29821	0.3006	0.22793	0.36371	0.088107	0.13578
8	0.44966	-0.66376	13.292	2.9982	2.8859	2.5135	1.8389	4.6776	1.8334	2.8387	0.67458	2.1641	1.0711	5.5507	-1.5058	3.3241	-0.89845	-0.9629	-1.0051	-1.171	-0.67027	0.46519	0.50077	0.16591	0.33486	3.9781	31.799	2.6418	9.8801	4.547	4.4796	4.5205	3.7494	5.128	1.2164	1.3787	0.77111	0.60757	0.92996	4.9957	0.043243	0.49573	0.29476	0.30713	0.31229	0.23506	0.36889	0.092828	0.13383
9	0.62307	-0.93801	19.806	0.17981	-0.016764	-0.036266	-0.3029	0.30838	1.4499	0.61128	0.26664	0.34464	9.7478	122.09	-0.64128	4.096	-0.11895	-0.19206	-0.22558	-0.37216	0.05507	0.4465	0.42723	0.14657	0.28065	4.348	35.119	4.9349	44.252	7.1568	6.8255	6.7956	6.5932	7.1178	3.3787	0.52463	0.20237	0.32227	9.0741	89.487	0.066884	0.49929	0.22076	0.2149	0.21864	0.13797	0.28436	0.096687	0.1464
9	0.36156	-0.53865	25.694	0.63276	0.29856	0.24767	-0.028352	0.72725	1.8543	0.75561	0.27602	0.47959	9.2625	114.63	-0.21465	4.4952	0.40891	0.32951	0.31957	0.25608	0.42283	0.38275	0.16674	0.06349	0.10325	5.61	50.617	3.4346	20.53	7.7368	7.7805	7.7791	7.2325	8.3312	1.3291	1.0987	0.54658	0.55214	3.6248	36.997	0.10708	0.49545	0.27942	0.28279	0.28483	0.21613	0.34537	0.08337	0.12924
9	0.60486	-0.5966	12.632	0.26126	0.19077	0.17594	0.0037233	0.40747	0.89324	0.40374	0.17222	0.23152	10.262	129.88	-0.18689	2.9028	0.31315	0.28069	0.27633	0.20692	0.36319	0.24446	0.15627	0.069408	0.086859	6.9002	67.809	5.7023	20.753	7.7916	7.6996	7.7051	7.5319	7.8564	1.0408	0.32457	0.17327	0.1513	7.8739	84.943	0.089366	0.49403	0.2639	0.26526	0.26641	0.19965	0.32855	0.085983	0.1289
10	0.12678	0.59217	41.965	2.4217	2.0907	2.0353	1.686	2.6062	2.7791	0.92017	0.34931	0.57086	11.556	153.57	-1.1464	5.9818	-0.24133	-0.27381	-0.26506	-0.42614	-0.13899	0.57787	0.28715	0.16109	0.12606	6.823	66.13	3.3191	18.942	7.3129	7.3256	7.3197	6.7463	7.9169	1.3687	1.1706	0.57337	0.59724	2.9592	24.586	0.19093	0.48803	0.30396	0.28945	0.27759	0.22486	0.37778	0.0863	0.15291
10	0.58679	0.05293	18.484	3.0385	2.8686	2.9219	2.0131	3.6174	1.6225	1.6043	0.90884	0.69544	3.4433	29.781	-0.77133	3.9518	-0.058673	-0.077469	-0.071291	-0.26513	0.097838	0.4052	0.36297	0.19384	0.16913	4.5085	40.362	3.168	16.708	6.6425	6.4655	6.322	5.7166	7.5015	1.5869	1.7849	0.60536	1.1795	1.9086	12.083	0.00070353	0.48434	0.27884	0.26183	0.25072	0.21057	0.33529	0.086397	0.12472
10	0.54389	-1.2786	14.629	3.1128	2.9938	3.0099	2.166	3.7891	1.5977	1.6231	0.84388	0.77922	2.4966	18.68	-0.76999	3.7437	-0.070822	-0.088256	-0.084714	-0.31319	0.12959	0.43095	0.44279	0.22848	0.21431	4.0715	36.081	3.8833	20.394	7.2078	6.8462	6.5684	5.7139	8.534	2.283	2.82	0.85448	1.9656	2.377	13.352	0.16071	0.48139	0.28559	0.27538	0.271	0.2122	0.34734	0.084116	0.13514
11	0.8773	-0.60651	62.491	2.9423	2.5953	2.6136	1.8109	3.3433	4.1978	1.5325	0.80269	0.72976	11.74	154.11	-0.96854	6.8658	-0.12892	-0.18755	-0.1955	-0.32912	-0.030072	0.56634	0.29904	0.13362	0.16542	8.5305	95.448	1.4209	11.929	3.6569	3.4839	3.4973	3.1258	3.8149	1.0263	0.68909	0.37149	0.3176	4.8412	35.323	0.065141	0.48242	0.3094	0.31443	0.31165	0.27897	0.35545	0.079223	0.076473
11	0.89501	0.20302	16.501	2.7897	2.6994	2.6538	1.8702	3.6201	1.3937	1.75	0.78361	0.96634	3.2685	29.694	-0.76078	3.4854	0.19153	0.17342	0.19618	-0.14776	0.44909	0.45475	0.59685	0.34394	0.25291	2.046	15.325	3.8402	35.328	4.8059	4.6184	4.6207	4.2553	4.9769	1.7646	0.72155	0.36538	0.35616	13.992	235.81	0	0.4849	0.33958	0.35227	0.36187	0.29903	0.38632	0.079055	0.08729
11	0.88658	-0.22029	22.291	2.1335	2.0131	2.0108	1.7223	2.3087	1.7349	0.58642	0.28853	0.29789	9.3653	101.18	-0.78674	4.3934	-0.16688	-0.27899	-0.28284	-0.48979	-0.060474	0.58891	0.42932	0.20695	0.22236	4.2265	28.322	4.1062	26.014	6.0091	5.4756	5.3018	4.4521	6.8468	2.2199	2.3948	0.84974	1.545	3.6449	26.703	0.13361	0.4816	0.35694	0.36945	0.37586	0.31313	0.41295	0.075753	0.099821
12	0.45796	2.1035	221.78	14.813	13.503	13.235	9.7173	17.825	10.771	8.1075	3.5179	4.5896	10.131	183.99	1.2699	13.006	3.1527	3.1137	3.1081	2.6781	3.5605	0.81868	0.8824	0.43	0.4524	2.6242	30.386	0.57552	10.192	3.9986	3.8565	3.8473	3.2487	4.4828	1.1409	1.2341	0.5986	0.63555	1.0553	5.2207	0.18963	0.43281	0.3309	0.33128	0.33139	0.30304	0.35929	0.039383	0.056252
12	0.74351	0.54677	204.56	34.505	32.319	31.571	23.104	43.028	15.974	19.924	8.4668	11.458	2.0924	18.65	0.66098	12.907	4.9332	4.8654	4.826	4.1862	5.6235	1.0791	1.4374	0.63983	0.79754	0.6872	6.4583	0.409	33.998	2.1244	2.0007	1.9776	1.6217	2.4257	1.3803	0.80397	0.35588	0.44809	17.046	373.88	0.086441	0.49183	0.31853	0.31851	0.31842	0.29386	0.34335	0.037016	0.049494
12	0.71584	2.1195	402.68	39.007	35.788	35.456	25.445	46.795	27.868	21.35	10.011	11.339	5.8522	57.275	1.557	16.46	5.1611	5.095	5.0962	4.3747	5.813	1.3807	1.4383	0.72149	0.71684	2.1852	15.23	0.23847	7.3704	1.9748	1.8705	1.8458	1.5039	2.2864	0.72524	0.7825	0.34183	0.44067	1.5244	9.2124	0.18241	0.45788	0.31428	0.31394	0.31363	0.29197	0.33652	0.035838	0.044552
13	0.85654	-0.56802	32.785	1.9386	1.6677	1.6723	0.45523	2.871	2.5601	2.4158	1.2171	1.1988	6.7446	73.685	0.15657	5.254	1.2955	1.314	1.347	1.0295	1.5324	0.47411	0.50291	0.31756	0.18535	2.4441	21.065	2.8304	25.043	9.3049	9.2582	9.1933	8.2319	10.414	1.9038	2.1822	0.96141	1.2208	2.681	23.287	0.24892	0.48044	0.36828	0.37061	0.37159	0.34309	0.39617	0.039902	0.053085
13	0.94496	-0.73005	12.531	3.4465	3.0852	2.9654	1.5094	4.9007	2.4101	3.3913	1.456	1.9353	0.99589	3.8626	-0.46459	2.8144	1.569	1.5492	1.5328	1.2817	1.8497	0.42355	0.56806	0.2511	0.31696	-0.079265	4.5794	5.5642	54.164	8.8294	8.2816	8.3123	7.2799	9.2219	4.2872	1.942	1.0324	0.9096	7.1382	64.661	0	0.49384	0.3657	0.36658	0.3671	0.34262	0.38948	0.043036	0.046863
13	0.78638	-1.497	17.4	2.9449	2.8072	2.8603	1.8386	3.6696	1.5729	1.831	1.0218	0.80927	2.9856	26.704	-0.27534	3.8616	1.273	1.3225	1.3761	0.97089	1.5669	0.44474	0.59601	0.40516	0.19085	0.19499	6.6022	5.7308	100.11	11.058	10.541	10.485	9.5857	11.609	5.3749	2.0229	0.89945	1.1234	14.444	237.5	0.15665	0.49636	0.36131	0.36185	0.36088	0.33425	0.39137	0.043754	0.057121
14	0.7168	-1.3277	52.001	2.9169	2.7689	2.6432	2.1658	3.6234	3.2825	1.4575	0.47733	0.9802	11.285	156.68	-1.2118	5.2836	-0.61908	-0.67436	-0.68338	-0.80256	-0.52812	0.5444	0.27445	0.11918	0.15526	7.6621	71.158	2.3078	14.948	7.9405	7.7539	7.824	6.9269	8.4405	1.5234	1.5136	0.89711	0.6165	1.7467	9.8994	0.36813	0.49573	0.49099	0.49209	0.49227	0.49056	0.49326	0.0079649	0.0027074
14	0.89377	-1.2684	44.424	3.6175	3.6344	3.6409	3.1804	4.0754	2.3449	0.89504	0.46056	0.43449	14.144	249.69	-0.87554	5.4294	-0.15071	-0.14249	-0.14074	-0.27747	-0.011014	0.40493	0.26646	0.13673	0.12973	7.9413	105.48	3.5201	15.131	7.343	7.1749	7.1909	6.7339	7.5841	1.205	0.85019	0.45701	0.39319	3.7605	22.509	0.40628	0.49357	0.48409	0.4853	0.4852	0.4817	0.4891	0.00837	0.0074013
14	0.93331	-1.1685	30.022	3.6066	3.784	3.8527	3.1881	4.2425	1.9472	1.0544	0.66466	0.38979	8.2609	119.45	-1.3128	4.4652	-0.39696	-0.48479	-0.5974	-0.87957	0.13519	0.62806	1.0148	0.28217	0.73259	2.0144	14.499	3.0229	15.236	7.3105	6.8954	6.7489	6.1871	7.8966	1.7609	1.7095	0.56179	1.1477	2.0056	7.6134	0.1702	0.49168	0.48057	0.48174	0.48159	0.47815	0.48565	0.019024	0.0074933
15	0.025864	-1.2172	57.15	0.56494	0.21133	0.25941	-0.20273	0.52922	3.8376	0.73196	0.46214	0.26981	12.13	162.5	-1.0643	6.4758	1.0569	1.0397	1.0439	0.92906	1.1421	0.4735	0.21307	0.1148	0.098268	6.1758	66.616	1.0225	35.985	9.9987	10.176	10.215	9.6157	10.658	1.8421	1.0422	0.59892	0.44329	5.1954	89.754	0.17938	0.4791	0.28682	0.27505	0.26392	0.23139	0.341	0.067685	0.10961
15	0.84519	-0.99109	184.43	0.62228	-0.57056	-0.56922	-0.71067	-0.43313	11.504	0.27755	0.14146	0.13609	13.697	208.71	-0.19533	7.0829	0.42827	0.32847	0.34021	0.15224	0.48121	0.73573	0.32898	0.18797	0.141	6.3342	49.318	0.42981	12.283	9.7052	9.9683	10.018	9.3841	10.453	1.3426	1.069	0.63393	0.43507	-3.3199	18.523	0.14223	0.5	0.26447	0.25857	0.25795	0.1998	0.31859	0.073324	0.11879
15	0.90574	-0.98411	118.97	0.59159	-0.59414	-0.61109	-0.7053	-0.44908	9.5365	0.25622	0.094202	0.16202	10.162	113.62	-0.37985	7.5313	-0.032938	-0.17031	-0.17836	-0.21952	-0.10498	0.80403	0.11454	0.041152	0.073383	7.1266	58.994	1.2079	41.471	8.0688	8.0617	8.0778	7.7212	8.3699	2.1402	0.64874	0.35665	0.29209	11.921	193.9	0.14456	0.47129	0.25426	0.2426	0.24252	0.17456	0.31081	0.085277	0.13626
16	0.6836	-0.56016	12.665	0.20825	0.11152	0.09653	-0.10935	0.36236	0.8401	0.47171	0.20588	0.26583	11.458	167.02	-0.41657	2.71	-0.070383	-0.10176	-0.11602	-0.20761	0.032596	0.24654	0.2402	0.09159	0.14861	5.9584	62.308	5.373	10.406	8.9257	9.0717	9.1205	8.5021	9.5436	0.86961	1.0415	0.61842	0.42309	-0.9702	3.9524	0.086649	0.46666	0.34877	0.35532	0.35705	0.31472	0.39246	0.061383	0.077737
16	0.68646	-1.0544	20.066	0.19799	-0.068323	-0.095126	-0.36699	0.28395	1.6181	0.65093	0.27186	0.37907	8.2758	91.957	-0.87234	3.5952	-0.31615	-0.37394	-0.38433	-0.54833	-0.17878	0.44723	0.36956	0.164	0.20555	4.3408	31.937	2.6366	9.2	7.5169	7.5869	7.5501	7.1079	8.1395	0.85941	1.0316	0.44216	0.58939	-1.3157	7.4786	0.096312	0.45714	0.34661	0.36364	0.37183	0.30638	0.4045	0.073585	0.098125
16	0.17059	-0.75488	35.086	-0.038489	-0.29937	-0.32	-0.47978	-0.077727	2.5623	0.40205	0.15978	0.24227	11.636	145.33	-0.67507	4.6363	0.364	0.34213	0.33884	0.25878	0.43206	0.39641	0.17328	0.080051	0.093225	7.6578	79.056	1.844	34.912	10.06	10.198	10.455	9.1407	10.742	1.8809	1.6014	1.3139	0.28751	6.808	101.52	0.084403	0.46709	0.3502	0.35266	0.35362	0.31769	0.38572	0.054937	0.068034
17	0.97029	-0.61819	30.526	0.34181	0.1233	0.12339	-0.11614	0.36255	2.2702	0.47869	0.23953	0.23915	11.451	142.57	-0.59798	4.6666	0.087616	0.05476	0.053608	-0.0066085	0.11843	0.43362	0.12504	0.060216	0.064826	7.841	76.385	3.6506	12.073	10.467	10.552	10.504	10.048	11.15	1.0577	1.1019	0.45568	0.64627	-1.9481	11.17	0.23395	0.49062	0.31528	0.31604	0.31674	0.30359	0.32709	0.027846	0.023503
17	0.88024	-0.44349	556.86	4.2052	0.18313	0.17627	0.01466	0.36532	39.278	0.35066	0.16161	0.18905	12.595	172.45	-0.48606	17.78	0.29338	0.11453	0.11945	0.02886	0.19037	1.4387	0.16151	0.090594	0.070914	9.5728	105.74	0.17801	12.5	10.503	10.671	10.673	10.266	11.072	1.4568	0.80552	0.40618	0.39933	-5.0239	33.373	0.25844	0.4966	0.33224	0.32629	0.32239	0.30966	0.35073	0.038037	0.041068
17	0.94489	-0.20862	105.28	1.5937	0.64337	0.60938	0.23888	1.1159	8.3428	0.87698	0.3705	0.50649	10.829	125.91	-0.39328	8.8085	0.11677	-0.010749	-0.0054266	-0.13679	0.10465	0.84852	0.24145	0.13137	0.11008	7.6945	70.1	0.91548	12.576	10.038	10.214	10.222	9.5183	10.894	1.3809	1.3753	0.70352	0.67175	-2.3498	14.884	0.21205	0.47892	0.31271	0.30746	0.30646	0.27183	0.34509	0.051227	0.073253
18	0.92095	-0.14391	124.21	1.4544	0.59693	0.59435	0.35213	0.8469	8.579	0.49478	0.24223	0.25255	12.188	160.85	0.14735	7.4079	0.84628	0.80783	0.82273	0.66973	0.91615	0.63399	0.24642	0.153	0.093422	7.8977	77.173	0.67216	37.216	10.191	10.288	10.342	9.625	10.843	2.032	1.2184	0.71719	0.50122	6.9443	109.37	0.11386	0.47474	0.3437	0.34596	0.34852	0.31084	0.37596	0.046808	0.065124
18	0.88557	-0.72173	177.3	4.9592	2.532	1.5026	0.81283	6.3097	13.117	5.4969	0.68981	4.8071	9.4624	108.37	-0.080482	9.8917	1.6556	1.4616	1.2694	0.99517	2.3122	1.0844	1.317	0.27425	1.0428	2.7712	18.452	0.63491	11.715	8.2036	8.6291	9.0423	6.6192	9.8127	1.9432	3.1935	2.4231	0.77042	-0.92178	3.6379	0.17875	0.44484	0.3224	0.31887	0.31418	0.298	0.34912	0.036969	0.051121
18	0.91358	-0.79028	147.97	3.0703	2.0502	1.6123	0.73617	4.2398	8.474	3.5036	0.87616	2.6275	15.034	254.43	0.31427	9.5887	1.3913	1.2905	1.2189	0.80811	1.916	0.77495	1.1079	0.4108	0.69708	3.9115	39.264	0.88713	13.384	8.7395	8.8733	9.092	7.1351	10.174	2.0754	3.0389	1.957	1.0819	-0.055148	2.8442	0.15731	0.44725	0.33064	0.33061	0.33348	0.28869	0.36679	0.049056	0.078097
19	0.92823	-0.73249	74.714	0.47622	0.054303	0.015721	-0.21899	0.40476	4.515	0.62374	0.23471	0.38903	15.36	249.74	-0.33745	5.7958	0.623	0.58444	0.5791	0.46362	0.71594	0.42287	0.25233	0.11548	0.13684	7.7432	88.817	1.7956	13.399	8.917	8.9179	8.8307	7.8657	10.144	1.4522	2.2787	0.965	1.3137	-0.40482	4.3644	0.098674	0.45918	0.29188	0.29411	0.29439	0.23008	0.35758	0.083545	0.1275
19	0.94968	-1.0299	22.437	0.1565	-0.087778	-0.12799	-0.37788	0.28274	1.7662	0.66061	0.24989	0.41072	9.5888	109.14	0.25589	3.3268	0.64225	0.59701	0.58572	0.50733	0.70929	0.27437	0.20196	0.078387	0.12357	5.2034	42.781	1.7583	14.03	10.546	10.763	11.046	8.8702	12.09	2.1273	3.2202	2.1757	1.0445	-0.56522	3.0985	0.12054	0.45519	0.33747	0.35062	0.35232	0.29048	0.40735	0.077493	0.11687
19	0.92507	-0.89014	19.642	-0.22607	-0.47335	-0.52057	-0.66014	-0.19213	1.4456	0.46802	0.13957	0.32844	9.9274	122.07	0.019992	2.8337	0.48448	0.42442	0.39889	0.32529	0.57462	0.32574	0.24933	0.073601	0.17573	3.6213	22.046	3.3312	14.057	10.704	10.565	10.417	9.2544	12.17	1.6899	2.9161	1.1629	1.7531	-0.10967	3.0748	0.10729	0.45356	0.32862	0.33681	0.3388	0.27045	0.3992	0.08065	0.12875
20	0.88102	-1.0531	95.612	0.092138	-0.37395	-0.41186	-0.65641	-0.015679	5.6381	0.64073	0.24455	0.39618	15.159	245.45	-0.43801	7.285	0.76033	0.72664	0.72606	0.58365	0.87082	0.4612	0.28717	0.14241	0.14476	9.4543	125.71	1.373	15.695	10.082	9.9955	9.9641	9.6645	10.389	1.2217	0.7248	0.29963	0.42518	-0.52624	22.712	0.13285	0.43919	0.28423	0.28509	0.28839	0.20851	0.35508	0.084535	0.14657
20	0.49305	-1.0121	82.537	0.17083	-0.22458	-0.23375	-0.42832	-0.0024728	4.7397	0.42585	0.19457	0.23128	16.434	283.19	-0.7875	5.3972	0.65806	0.69196	0.69041	0.57245	0.81456	0.44399	0.24211	0.11796	0.12415	2.8983	44.158	1.187	14.479	11.6	11.795	11.812	11.086	12.473	1.4184	1.3869	0.72578	0.66113	-3.1081	20.698	0.1475	0.48809	0.31368	0.31767	0.32095	0.25094	0.37783	0.080615	0.1269
20	0.95145	-1.0335	72.133	0.76478	-0.031161	-0.0251	-0.33927	0.26483	5.9051	0.6041	0.31417	0.28993	10.645	124.78	0.32021	5.3314	0.96659	0.90913	0.92692	0.7574	1.0253	0.47785	0.26788	0.16952	0.098356	4.6096	34.481	0.69507	16.67	9.32	9.3639	9.2384	8.7125	10.266	1.6243	1.5537	0.52591	1.0278	-1.4239	11.388	0.1322	0.49397	0.29057	0.29498	0.29852	0.22693	0.35595	0.086769	0.12902
21	0.72097	0.18324	421.7	4.1205	2.8108	2.7252	1.8199	3.973	18.805	2.1532	0.90533	1.2478	20.456	443.62	0.29181	12.049	1.4968	1.4368	1.4206	1.1531	1.7531	0.70398	0.60001	0.26752	0.33249	8.5947	118.5	0.40068	21.293	12.363	12.466	12.484	11.621	13.275	1.5794	1.6545	0.86291	0.79161	-1.5542	15.142	0.2321	0.49254	0.37893	0.38244	0.38526	0.34749	0.41177	0.043508	0.064277
21	0.46782	-1.6049	28.574	3.3452	3.0022	2.9255	2.145	4.0128	2.1344	1.8679	0.7805	1.0874	4.884	47.461	0.07797	4.8963	1.5872	1.5393	1.5272	1.3178	1.7849	0.42697	0.46709	0.20935	0.25774	1.7784	12.464	4.424	78.594	12.86	12.856	12.939	11.792	13.752	3.3067	1.9594	1.1468	0.81257	15.273	303.14	0.22157	0.47663	0.37227	0.37613	0.3781	0.34679	0.40155	0.043575	0.054761
21	0.91591	-0.18512	20.169	1.7234	1.3341	1.2328	0.76783	2.1029	1.7431	1.3351	0.46496	0.87011	4.2796	34.297	0.3912	4.162	1.243	1.1742	1.1442	1.0161	1.3922	0.37628	0.37604	0.1281	0.24794	2.3619	13.438	6.4859	18.22	13.567	13.744	13.782	13.097	14.315	1.2237	1.2181	0.68451	0.53358	-1.2312	6.6863	0.24772	0.45659	0.38781	0.39257	0.39491	0.36104	0.41941	0.040943	0.05837
22	0.85876	-0.66802	154.27	1.356	0.87878	0.88131	0.097406	1.6551	6.899	1.5577	0.78391	0.77377	19.356	397.28	-0.80554	8.2488	-0.014792	-0.14726	-0.15675	-0.2846	0.0090644	0.61634	0.29366	0.12785	0.16581	6.8872	82.095	0.54566	12.391	8.2389	8.124	8.0969	7.3887	8.9134	1.2186	1.5248	0.70829	0.81647	-0.1117	6.8788	0.13946	0.47535	0.36049	0.37655	0.38277	0.32518	0.41548	0.07278	0.090301
22	0.1507	-0.46431	8.9197	1.4395	1.2431	1.1819	0.63586	1.9726	1.2899	1.3367	0.54603	0.79072	2.1082	10.28	-1.2205	2.5833	-0.20154	-0.24213	-0.27255	-0.58031	0.15687	0.5166	0.73718	0.30777	0.42942	0.58653	3.7821	3.4016	15.18	7.5719	7.6717	7.7644	6.7132	8.445	1.3085	1.7318	1.0511	0.68068	-0.14329	5.4353	0.12396	0.47576	0.32447	0.33352	0.33712	0.26658	0.39327	0.081528	0.12669
22	0.84092	-0.64636	23.999	1.5383	1.3486	1.4459	0.16176	2.3409	1.8345	2.1791	1.2841	0.89497	3.9388	37.769	-0.23082	3.6482	0.47161	0.39563	0.3552	0.10739	0.76473	0.49415	0.65734	0.24781	0.40953	1.4554	7.4345	2.9848	13.957	9.6989	9.8172	9.8536	9.2373	10.324	1.1461	1.0869	0.61636	0.47053	-1.0089	6.4961	0.12311	0.47821	0.36728	0.38112	0.38976	0.32581	0.41917	0.069635	0.093368
23	0.70766	0.96952	153.2	7.5934	5.8714	5.6411	4.1161	8.087	9.3547	3.9709	1.525	2.4459	9.8623	138.46	0.96752	9.0104	2.0294	1.8672	1.8132	1.5688	2.2737	0.80237	0.70491	0.24436	0.46055	3.0844	19.699	0.81834	8.5793	5.2545	5.3284	5.3864	4.5441	5.9968	1.0708	1.4527	0.84222	0.61044	-0.46137	4.0045	0.12542	0.46967	0.31369	0.31109	0.30711	0.2396	0.39055	0.089683	0.15095
23	0.74942	-0.96615	43.036	5.8964	3.6928	3.4402	1.1001	6.7906	7.4625	5.6905	2.3401	3.3504	2.162	7.5848	-0.37288	4.9753	1.777	1.6035	1.5882	1.0935	2.1442	0.93786	1.0508	0.49472	0.55605	1.0677	3.7664	1.7821	16.324	5.8788	5.7333	5.6683	4.1585	7.4379	2.2151	3.2794	1.5098	1.7695	0.4593	3.1081	0.095208	0.48607	0.32781	0.33471	0.33251	0.23981	0.434	0.10765	0.19418
23	0.75599	-0.57385	69.953	4.1926	3.0996	3.0547	1.5624	4.7267	6.3803	3.1643	1.4923	1.672	6.642	58.532	0.42576	6.2585	1.6077	1.5172	1.4887	1.2611	1.8305	0.66553	0.56939	0.22755	0.34184	3.1503	19.193	0.90559	16.007	6.2643	6.3588	6.3833	5.4989	7.1697	1.4996	1.6708	0.88438	0.78643	0.24324	7.6579	0.008738	0.47463	0.30729	0.3099	0.30751	0.24167	0.38292	0.0904	0.14125
24	0.49631	-1.4117	59.657	0.2501	-0.86022	-0.9435	-1.1714	-0.38248	6.6334	0.78892	0.22791	0.56101	7.5799	62.882	-1.1571	6.5614	-0.084447	-0.173	-0.14529	-0.39903	-0.0024093	0.92347	0.39662	0.25375	0.14288	5.2273	34.533	1.4777	12.913	7.0815	7.0316	7.0476	6.3112	7.7201	1.3722	1.4089	0.73633	0.67255	0.015939	8.7485	0.091801	0.46922	0.18967	0.17375	0.16355	0.1294	0.23849	0.075108	0.10909
24	0.38072	-1.501	192.65	1.8681	-1.0175	-1.0363	-1.1597	-0.83774	17.63	0.322	0.12344	0.19856	8.2518	79.357	-1.4464	10.098	0.39587	0.26398	0.26301	0.10878	0.42114	1.2917	0.31236	0.15423	0.15813	4.7014	29.838	0.47296	10.836	7.8453	8.0169	8.0542	7.4878	8.4713	1.4234	0.98349	0.56637	0.41712	-2.8796	14.163	0.12399	0.45222	0.19782	0.18131	0.17548	0.1456	0.22869	0.063632	0.083084
24	0.45414	-1.5057	94.188	0.21452	-1.1018	-1.1072	-1.2128	-0.9801	8.4931	0.23268	0.1056	0.12709	8.4612	80.341	-1.4328	7.8455	0.31955	0.2806	0.28247	0.14192	0.41554	0.89318	0.27362	0.14055	0.13307	4.6087	33.864	0.69234	10.376	7.7896	7.8334	7.796	7.4026	8.3392	1.1735	0.93658	0.39339	0.5432	-2.9934	19.048	0.10705	0.49159	0.19115	0.18043	0.17914	0.14032	0.22312	0.06602	0.082795
25	0.59264	-0.66168	17.743	1.7171	0.77292	0.7	0.45071	1.241	2.877	0.79026	0.24929	0.54096	2.9673	12.253	-1.1304	3.0464	0.15755	0.0082689	-0.020502	-0.32324	0.39732	0.83314	0.72056	0.30274	0.41782	1.3203	4.5591	4.0028	19.252	6.8572	6.7574	6.7338	6.1533	7.4088	1.4835	1.2555	0.58057	0.67494	2.8367	21.892	0.13833	0.48633	0.34401	0.3455	0.3413	0.29821	0.40122	0.065543	0.10301
25	0.80032	-0.85678	14.691	1.102	0.72744	0.65706	0.3796	1.216	1.4541	0.83645	0.27746	0.55899	3.8987	28.649	-0.59729	2.5343	0.21535	0.11772	0.089513	-0.18326	0.47511	0.55332	0.65836	0.27277	0.38559	1.2691	4.7276	5.358	21.448	7.0466	6.7368	6.7122	6.2496	7.2731	1.4281	1.0235	0.46269	0.56084	4.4007	36.648	0.12211	0.48746	0.34292	0.3416	0.33819	0.29721	0.39283	0.063637	0.095628
25	0.92176	-1.506	7.6428	-0.080551	-0.2079	-0.21528	-0.40516	0.0041338	0.78742	0.40929	0.18988	0.21942	5.432	43.2	-0.85231	2.3744	-0.32371	-0.43624	-0.44265	-0.59072	-0.26894	0.46545	0.32179	0.14807	0.17371	2.6103	11.05	6.5502	85.66	8.871	7.6857	7.6767	7.2183	8.1711	7.3884	0.9528	0.45839	0.49441	7.3993	62.495	0.096919	0.49573	0.36374	0.36792	0.36906	0.33582	0.39773	0.063227	0.061908
26	0.83498	-1.3187	28.498	0.10081	-0.46234	-0.50812	-0.82165	-0.01146	2.9319	0.81019	0.31352	0.49666	8.0056	75.039	-0.48452	4.9588	0.64541	0.53816	0.56096	0.24272	0.78801	0.65109	0.54529	0.31823	0.22706	3.0202	18.798	3.1148	15.927	12.322	12.72	12.823	11.766	13.469	1.8559	1.7028	1.0573	0.64557	-1.6953	6.9164	0.082326	0.49263	0.30031	0.28899	0.28043	0.2653	0.32981	0.05394	0.064515
26	0.66307	-1.2627	44.344	0.15882	-0.3709	-0.40531	-0.63362	-0.039358	3.9272	0.59426	0.2283	0.36595	9.37	96.482	-0.97177	6.0166	-0.14077	-0.22794	-0.23443	-0.35748	-0.085436	0.71037	0.27204	0.12305	0.14899	6.2485	47.741	2.7541	36.903	11.283	11.411	11.466	10.737	11.976	2.2339	1.2389	0.72944	0.50948	7.0498	89.082	0.15829	0.49034	0.28914	0.27986	0.2721	0.25606	0.31918	0.051096	0.063126
26	0.66048	-1.2379	47.029	0.28991	-0.29971	-0.34273	-0.548	0.034626	3.9194	0.58263	0.20528	0.37735	9.2869	98.335	-0.69396	6.3558	0.02633	-0.051576	-0.055474	-0.12388	0.028529	0.64464	0.15241	0.06841	0.084002	7.3633	62.158	3.0478	14.425	10.561	10.646	10.713	9.923	11.236	1.1404	1.3135	0.79006	0.52343	-2.6812	19.404	0.19262	0.484	0.28507	0.27092	0.25843	0.23881	0.328	0.065023	0.089196
27	0.34928	-0.81497	5.794	1.3	1.1095	1.07	0.33289	1.965	1.3029	1.6322	0.73706	0.89509	0.82833	3.6346	-1.289	1.6105	-0.22752	-0.21382	-0.2096	-0.44085	0.0047922	0.36854	0.44564	0.23125	0.21439	0.97086	8.629	4.5357	13.601	9.0494	9.2496	9.2804	7.7518	10.686	2.1154	2.9342	1.5286	1.4055	-0.2997	2.4391	0.071919	0.48887	0.34901	0.36115	0.35982	0.31222	0.41276	0.078332	0.10054
27	0.021865	-0.76575	6.8485	1.8146	1.4484	1.4362	0.72262	2.1985	1.6485	1.4759	0.71354	0.76232	1.3018	4.1539	-1.6269	1.4344	-0.67176	-0.74665	-0.75027	-0.95579	-0.53028	0.50213	0.42551	0.20552	0.21999	1.5055	6.091	3.6272	14.177	7.6749	7.8438	7.8242	6.6995	9.0273	1.8328	2.3278	1.1247	1.2031	-0.17261	3.0825	0.092024	0.48634	0.34493	0.3563	0.36082	0.30095	0.4026	0.082695	0.10166
27	0.55769	-1.0496	8.1301	3.1527	3.0869	3.1507	2.0089	4.0374	1.6659	2.0286	1.1419	0.88668	0.39526	3.7211	-2.0079	1.6335	-0.70966	-0.69592	-0.68518	-1.0639	-0.34939	0.49697	0.71453	0.37874	0.33579	0.23232	4.5943	3.2422	13.377	6.3143	6.0383	5.9818	5.033	7.1565	1.7743	2.1234	0.94874	1.1747	0.97122	4.1113	0.13002	0.49998	0.35874	0.36674	0.36546	0.31985	0.41618	0.077427	0.096331
28	0.5183	-1.2283	224.06	3.8754	0.33494	0.050001	-0.49473	1.7345	19.841	2.2292	0.54473	1.6845	9.2203	92.705	-0.22461	10.603	1.1609	0.87532	0.7948	0.47514	1.4365	1.0961	0.9614	0.31966	0.64174	2.5515	14.701	0.072563	38.723	5.664	5.6712	5.7922	4.7761	6.3242	2.0274	1.548	1.0161	0.53196	7.3299	114.93	0.079682	0.44453	0.2723	0.27371	0.27465	0.23028	0.31528	0.06395	0.085
28	0.26634	-0.61761	577.75	4.7662	2.3459	2.1842	1.4578	3.5573	28.958	2.0996	0.72645	1.3731	16.97	306.7	0.16415	17.576	1.5266	1.4012	1.375	1.1071	1.7477	1.125	0.64064	0.26793	0.37271	9.7547	130.83	0.12316	61.54	4.8052	4.6558	4.6388	4.2543	5.0915	2.5322	0.83725	0.38446	0.45279	18.065	397.08	0.084712	0.49668	0.27218	0.27013	0.26911	0.23701	0.30528	0.054997	0.068274
28	0.31393	-0.86703	85.404	2.786	1.7224	1.6305	0.59978	3.0289	5.8027	2.4291	1.0307	1.3984	9.0074	107.29	-0.26579	8.5913	1.1848	1.0725	1.0506	0.70754	1.4814	0.82476	0.77387	0.34306	0.4308	2.8793	20.39	1.6656	17.69	5.0875	4.9474	4.8602	4.4085	5.6607	1.1079	1.2522	0.45172	0.80051	2.6062	27.413	0.079316	0.47362	0.26216	0.2598	0.2583	0.22286	0.29971	0.059757	0.076852
29	0.88902	-1.503	6.7389	-0.99201	-1.0461	-1.0516	-1.1972	-0.88406	0.5146	0.31312	0.14562	0.1675	11.598	173.52	-1.174	2.1491	-0.41044	-0.43518	-0.43443	-0.61712	-0.25476	0.32125	0.36236	0.18269	0.17967	2.0278	16.117	6.4814	13.825	9.6672	9.6432	9.6319	8.8075	10.501	1.3442	1.6939	0.82447	0.86944	0.23825	3.0844	0.080477	0.48317	0.32436	0.3328	0.33939	0.27329	0.37913	0.075108	0.10584
29	0.91582	-1.6001	3.9374	-0.17804	-0.24175	-0.25943	-0.71987	0.27174	0.73809	0.99161	0.46044	0.53117	0.99456	6.3165	-1.6838	1.3599	-0.82929	-0.90762	-0.94454	-1.1618	-0.57958	0.48938	0.58223	0.21726	0.36496	1.1332	4.7457	6.5189	13.518	8.7032	8.5175	8.5162	7.6907	9.3469	1.2792	1.6561	0.82544	0.8307	0.89025	3.7665	0.14341	0.46629	0.32764	0.33496	0.3369	0.26762	0.3984	0.077849	0.13078
29	0.95255	-0.86	1.9023	0.77627	0.7882	0.78136	0.6567	0.93338	0.35735	0.27669	0.12467	0.15202	-0.90424	7.6211	-1.1574	0.3626	-0.8713	-0.90321	-0.92315	-0.99319	-0.77334	0.1887	0.21985	0.070035	0.14982	1.7853	9.8918	3.5657	9.427	5.1243	5.0676	5.0249	4.7084	5.5124	0.68409	0.80402	0.31647	0.48755	1.0709	8.5634	0.083277	0.45835	0.34201	0.34422	0.34831	0.29343	0.38683	0.064147	0.093408
30	0.95436	0.84893	10.023	6.8775	7.215	7.448	5.7399	8.2241	1.955	2.4843	1.7082	0.77611	-0.84376	3.2968	-0.42281	2.1792	0.44808	0.46227	0.46081	0.30995	0.61753	0.36752	0.30758	0.15086	0.15672	0.63153	6.5266	2.3298	13.355	3.1571	2.8808	2.8442	2.6594	3.1756	1.2004	0.51622	0.18478	0.33144	4.9763	35.034	0.018479	0.46294	0.33474	0.33294	0.33073	0.29647	0.37381	0.062288	0.077342
30	0.90713	0.91652	58.95	5.9433	5.5506	5.5909	4.791	6.2295	4.6074	1.4386	0.79987	0.63869	9.6217	103.05	-0.35924	6.5388	0.36354	0.30443	0.2973	0.099416	0.52371	0.62695	0.4243	0.19788	0.22642	6.8614	62.116	1.81	10.315	3.2665	3.1193	3.1224	2.6648	3.5676	1.0238	0.90272	0.45753	0.44519	3.8241	23.917	0.094193	0.4867	0.35913	0.35957	0.36191	0.31346	0.40102	0.061678	0.087562
30	0.88048	-1.3168	32.988	12.045	10.812	8.9526	7.3076	18.036	7.3547	10.728	1.645	9.083	0.96936	2.7299	-0.64015	3.4216	1.1714	1.1129	1.055	0.54314	1.7985	0.73289	1.2554	0.51185	0.74352	0.40666	2.432	0.88623	19.044	2.5877	2.4408	2.5721	1.6459	2.9732	1.8021	1.3272	0.92613	0.4011	5.7446	45.933	0.088031	0.48987	0.34002	0.33997	0.33411	0.29065	0.40103	0.07294	0.11039
31	0.94854	-1.4439	22.883	2.2171	2.1742	2.2629	1.504	2.6671	1.5518	1.1631	0.75884	0.40425	7.1524	88.068	-0.98981	4.1112	-0.42236	-0.50766	-0.50962	-0.62053	-0.39088	0.51553	0.22966	0.11091	0.11874	5.156	35.255	3.3505	77.05	7.2748	6.7466	6.7187	6.3125	7.2367	5.4063	0.92422	0.4062	0.51802	11.146	134.52	0.20214	0.48938	0.26544	0.26028	0.26125	0.24654	0.27209	0.036271	0.025545
31	0.82272	-0.35199	13.18	0.61314	0.44705	0.41311	0.23802	0.72396	0.95048	0.48594	0.17509	0.31086	8.1096	98.284	-0.67709	3.0653	-0.074527	-0.1193	-0.12346	-0.24984	0.019562	0.32598	0.2694	0.12639	0.14302	4.1529	33.373	4.91	21.802	8.7546	8.7407	8.7382	8.3119	9.1745	1.0727	0.86257	0.42627	0.43629	5.5847	69.729	0.20284	0.49178	0.27768	0.27643	0.27573	0.26539	0.28888	0.027771	0.023493
31	0.93181	-0.88977	31.85	1.0028	0.65489	0.63035	0.31056	1.0483	2.4728	0.73776	0.31978	0.41797	9.2222	99.186	-0.8261	4.6131	-0.38545	-0.51195	-0.52226	-0.60079	-0.4025	0.59379	0.19829	0.078533	0.11976	5.722	42.308	3.6837	60.677	8.2185	8.0553	8.0487	7.5132	8.6105	2.9671	1.0973	0.53546	0.56185	14.915	262.48	0.21494	0.48269	0.27833	0.27361	0.27475	0.26089	0.28405	0.033483	0.023164
32	0.36918	-1.5894	41.186	-0.15056	-0.88307	-0.94422	-1.1736	-0.47026	3.9878	0.70332	0.22936	0.47396	8.043	74.488	-1.0842	5.199	0.40819	0.32955	0.33787	-0.097684	0.74012	0.82102	0.8378	0.43556	0.40224	2.0749	11.305	3.164	19.152	10.097	10.172	10.261	9.2809	10.886	1.5657	1.6052	0.98055	0.6247	0.16263	10.605	0.078874	0.49101	0.38616	0.4013	0.40635	0.35531	0.4372	0.071985	0.081893
32	0.7964	-1.6387	38.686	-0.52647	-0.94129	-0.97884	-1.1978	-0.60966	2.6746	0.58817	0.21898	0.36918	10.899	145.79	-1.004	5.531	0.086457	-0.0065352	-0.044106	-0.30154	0.36361	0.70437	0.66515	0.25743	0.40772	2.5759	16.046	6.3491	16.927	9.8243	9.8694	9.8885	9.0676	10.633	1.345	1.5654	0.82085	0.74455	0.72657	6.7731	0.12245	0.49732	0.3788	0.39126	0.39783	0.33453	0.43486	0.074979	0.10033
32	0.68237	-1.6472	50.83	1.6933	-0.28926	-0.87105	-1.2608	1.8459	5.6624	3.1067	0.38974	2.7169	3.4434	20.925	-1.1264	5.7393	0.85341	0.64063	0.48956	0.027714	1.5557	1.1453	1.528	0.46185	1.0661	0.97568	3.6105	1.51	21.887	8.7876	9.117	9.557	6.7427	10.611	2.7445	3.8683	2.8143	1.0541	-0.17126	3.8146	0.10909	0.49751	0.39196	0.40689	0.41726	0.34646	0.44656	0.074324	0.1001
33	0.46022	-0.69587	7.1771	1.7447	1.6789	1.6754	1.3334	2.0316	0.75356	0.69815	0.34193	0.35623	1.6735	12.669	-1.2388	1.733	-0.52843	-0.5544	-0.55413	-0.6429	-0.46645	0.24874	0.17646	0.08877	0.087689	4.8248	41.571	3.3453	17.318	6.2765	6.1963	6.1793	5.894	6.5325	0.89734	0.63857	0.28534	0.35323	5.5434	67.458	0.10286	0.49895	0.37403	0.38998	0.40117	0.32986	0.4277	0.080565	0.097834
33	0.21105	-0.7466	38.783	0.87573	0.68034	0.6511	0.21192	1.2072	2.2217	0.99531	0.43918	0.55613	14.233	240.67	-1.3742	5.3489	-0.54224	-0.56726	-0.56841	-0.66502	-0.46719	0.43574	0.19783	0.096603	0.10123	8.2499	102.77	1.9427	10.159	6.9817	6.9505	6.9566	6.4003	7.4887	1.0097	1.0884	0.55621	0.53214	-0.30302	5.1418	0.09511	0.47911	0.33519	0.34543	0.34806	0.29167	0.39394	0.073843	0.10226
33	0.057292	-1.1063	17.837	1.0968	0.79522	0.67728	0.11487	1.7115	1.8071	1.5966	0.5624	1.0342	4.4827	35.823	-1.2688	3.8653	-0.67522	-0.73758	-0.73783	-0.85979	-0.61487	0.45587	0.24492	0.12197	0.12296	5.8432	49.301	2.4569	9.6569	6.516	6.5137	6.5131	5.9231	7.1053	0.97195	1.1822	0.59	0.59222	-0.18968	4.7036	0.092818	0.49382	0.35494	0.37016	0.38002	0.30721	0.41339	0.08378	0.10618
34	0.70587	0.32039	545.85	10.925	8.6804	8.7918	7.0756	10.062	32.729	2.9868	1.7162	1.2706	15.411	249.5	-1.183	20.892	1.3297	1.2178	1.1578	0.86774	1.6879	1.373	0.82019	0.29009	0.5301	10.775	148.08	0.2481	6.1751	3.7098	3.7355	3.7625	3.2409	4.1759	0.68292	0.93497	0.52161	0.41336	-0.55688	6.4386	0.09223	0.47359	0.32617	0.32669	0.32547	0.27954	0.37629	0.071897	0.09675
34	0.11236	-0.3864	770.31	7.8906	3.539	3.4477	2.9837	4.277	51.552	1.2933	0.46403	0.82922	14.192	209.14	-0.11888	21.918	0.6857	0.51074	0.4923	0.34673	0.71161	1.6238	0.36487	0.14557	0.21931	10.86	133.42	0.14552	35.823	4.9064	4.7677	4.7395	4.5726	5.0193	2.1491	0.44664	0.1669	0.27973	12.866	187.26	0	0.47789	0.31599	0.32209	0.31963	0.27727	0.37183	0.076886	0.094568
34	0.056734	-0.75254	16.381	3.0644	2.6939	2.6309	2.2656	3.2479	1.7404	0.98227	0.3653	0.61697	3.4637	20.763	-1.1333	3.0112	0.31062	0.26911	0.25768	0.13724	0.42382	0.34072	0.28657	0.12043	0.16614	2.2892	22.309	2.1933	27.244	5.02	4.9123	4.9234	4.6493	5.153	1.4938	0.50369	0.27407	0.22962	12.463	186.43	0.096888	0.46679	0.32427	0.32691	0.32595	0.27382	0.38192	0.075782	0.1081
35	0.88846	-0.60681	8.7738	3.0099	3.0171	2.9915	2.7769	3.3086	0.71055	0.53172	0.21459	0.31714	0.51134	20.696	-0.79374	2.8221	-0.087901	-0.11089	-0.13088	-0.275	0.093194	0.28329	0.36819	0.14412	0.22407	3.4611	36.285	3.5391	21.592	4.3325	4.1494	4.1254	4.0128	4.3341	1.3702	0.32129	0.11258	0.20871	9.5576	104.45	0.080055	0.49379	0.35736	0.37264	0.37953	0.31848	0.41302	0.084199	0.094535
35	0.88652	-0.13089	33.2	5.4684	5.4611	5.4726	4.9874	5.9119	2.2607	0.92447	0.48516	0.43931	8.7143	104.25	-0.67403	5.2496	0.36556	0.34199	0.32914	-0.065483	0.77517	0.57994	0.84065	0.39462	0.44603	3.1938	26.872	2.3654	18.641	4.2734	4.0439	3.9088	3.6715	4.6864	1.3915	1.0149	0.23735	0.77752	6.7953	64.874	0.10849	0.48679	0.36363	0.3779	0.38472	0.32514	0.41702	0.077015	0.091877
35	0.83506	-0.58804	18.834	4.4323	4.4636	4.4794	3.962	4.9334	1.271	0.97138	0.5174	0.45398	3.1243	49.213	-1.0129	3.9991	-0.34651	-0.4295	-0.48396	-0.61245	-0.13764	0.43592	0.47481	0.12849	0.34632	4.1156	35.879	2.7739	21.094	3.7366	3.5336	3.4835	3.3243	3.8432	1.2538	0.51885	0.15922	0.35963	8.9792	110.06	0.097842	0.48706	0.35462	0.36909	0.37304	0.32896	0.40133	0.067803	0.07237
36	0.03689	-1.5065	56.842	-0.050445	-0.66957	-0.69048	-0.99526	-0.30206	4.3569	0.6932	0.30477	0.38843	10.491	125.24	-0.63136	6.5985	0.29707	0.17175	0.15603	-0.11664	0.49157	0.74874	0.60821	0.27267	0.33554	4.0107	27.78	1.7086	15.024	10.453	10.702	10.7	10.036	11.372	1.6414	1.3368	0.66389	0.6729	-2.1573	10.59	0.086733	0.49625	0.33513	0.3355	0.32759	0.22558	0.46123	0.11363	0.23565
36	0.89243	-1.4329	212.24	0.94697	-0.85734	-0.86938	-1.1031	-0.58747	16.03	0.51566	0.23376	0.2819	11.171	134.69	-0.43284	10.48	0.36106	0.20778	0.20015	0.00049918	0.43033	1.0468	0.42983	0.19965	0.23018	7.1128	61.261	0.5084	14.839	10.22	10.34	10.335	9.6456	11.043	1.5973	1.3971	0.68984	0.70727	-2.8068	18.459	0.15345	0.49634	0.42782	0.46279	0.48492	0.39129	0.49003	0.098921	0.098744
36	0.81427	-1.3373	65.431	0.053112	-0.67643	-0.69968	-0.91272	-0.39366	5.9676	0.51906	0.21304	0.30602	9.4397	93.801	-0.4933	7.3447	0.28234	0.17954	0.17136	-0.0077011	0.38316	0.79167	0.39087	0.17906	0.21181	6.5419	54.221	1.0461	16.214	10.616	10.725	10.723	10.114	11.34	1.4298	1.2263	0.60945	0.6168	-2.8683	21.36	0.1719	0.497	0.46739	0.48755	0.48956	0.47887	0.49222	0.056647	0.013345
36	0.036891	-1.5071	56.779	-0.050624	-0.6697	-0.69073	-0.99529	-0.30204	4.3548	0.69325	0.30456	0.38869	10.488	125.15	-0.63137	6.596	0.29706	0.17174	0.15603	-0.11665	0.49157	0.74867	0.60822	0.27268	0.33554	4.0098	27.769	1.7083	15.024	10.452	10.702	10.7	10.036	11.372	1.6414	1.3368	0.66387	0.6729	-2.1575	10.59	0.086732	0.49625	0.33513	0.3355	0.32759	0.22558	0.46123	0.11363	0.23565
37	0.94788	-0.96061	4.5572	-0.055782	-0.11227	-0.12163	-0.22043	0.014603	0.45631	0.23503	0.098794	0.13624	6.6997	63.664	-1.0483	2.1639	-0.73189	-0.79902	-0.79222	-0.85095	-0.76069	0.35335	0.090254	0.058731	0.031524	5.5592	38.119	7.4827	31.102	10.987	10.826	10.844	10.588	11.026	1.8053	0.43776	0.2556	0.18215	9.7219	104.02	0.18606	0.49435	0.38821	0.3906	0.39109	0.35429	0.42595	0.052378	0.071655
37	0.94724	-1.1233	4.0141	-0.54015	-0.59606	-0.59772	-0.75009	-0.43872	0.49951	0.31137	0.15237	0.159	6.2492	51.158	-0.91592	1.8432	-0.58985	-0.66416	-0.66739	-0.74311	-0.57875	0.37319	0.16436	0.075715	0.088645	4.3906	25.249	7.6018	31.255	11.555	11.439	11.408	10.853	12.089	1.5338	1.2365	0.55464	0.68186	8.3486	100.71	0.21412	0.47658	0.37791	0.38197	0.38233	0.34422	0.419	0.051655	0.074773
37	0.97122	-0.89613	4.3666	-0.42553	-0.4813	-0.48564	-0.5835	-0.37043	0.47019	0.21307	0.097856	0.11521	6.5788	56.697	-0.8611	1.8507	-0.49994	-0.59154	-0.61412	-0.6861	-0.45185	0.38847	0.23425	0.071979	0.16227	3.6373	18.211	7.8869	12.478	11.361	11.401	11.398	11.065	11.745	0.61823	0.68013	0.33284	0.34729	-1.9631	11.492	0.16178	0.47685	0.3839	0.38703	0.38936	0.34817	0.42125	0.050276	0.073076
38	0.77505	-0.00081195	21.562	3.2853	3.06	2.9302	1.8818	4.4977	2.1031	2.6158	1.0483	1.5675	3.1153	26.181	0.04754	3.7699	1.0375	1.0277	1.0143	0.73227	1.3498	0.46202	0.61752	0.28203	0.33549	0.80188	7.0151	3.869	13.42	5.9722	5.6353	5.5396	4.889	6.5731	1.6377	1.6841	0.65054	1.0335	1.5823	6.0305	0.16155	0.47386	0.32022	0.31781	0.31683	0.28717	0.3504	0.05368	0.063228
38	0.59013	-0.97809	14.534	1.6188	1.4373	1.3941	0.90555	2.0553	1.2961	1.1498	0.48852	0.66125	4.5817	41.101	-0.68304	3.6125	0.56167	0.52432	0.52997	0.24713	0.79021	0.45692	0.54308	0.28284	0.26024	1.5984	10.62	4.6047	22.005	6.4412	6.2198	6.235	5.6915	6.7177	1.6183	1.0262	0.54351	0.48272	5.4279	43.766	0.12822	0.49404	0.32274	0.32571	0.3263	0.28638	0.36386	0.062977	0.077478
38	0.75978	-0.44179	14.221	1.7586	1.6482	1.6242	1.2273	2.1171	1.1161	0.88974	0.39692	0.49282	4.777	50.506	-0.75223	3.1279	0.54265	0.55702	0.5848	0.08114	0.97736	0.57595	0.89622	0.50366	0.39256	0.11734	3.5196	4.4584	15.783	7.7394	7.6674	7.5938	6.6282	8.8537	1.6479	2.2255	0.96559	1.2599	0.5202	4.1177	0.12922	0.49573	0.35798	0.36094	0.36038	0.33291	0.39009	0.0632	0.057176
39	0.3929	-0.96173	6.849	2.1028	1.8355	1.7854	0.95024	2.8212	1.5143	1.8709	0.83514	1.0358	0.93402	3.3982	-0.37661	2.7031	1.3416	1.3564	1.3423	1.0688	1.6723	0.54028	0.60343	0.27343	0.33	-0.36113	3.5415	8.9379	51.437	15.629	14.425	14.04	11.839	17.78	5.4772	5.9403	2.2003	3.74	2.1033	11.058	0.31211	0.49763	0.44765	0.45174	0.45259	0.44141	0.46037	0.025965	0.018959
39	0.11526	-1.0328	5.3246	1.612	1.5645	1.5357	1.0123	2.1746	0.98512	1.1623	0.5234	0.6389	0.43618	4.0064	-0.48822	2.2245	1.0829	1.1627	1.191	0.80307	1.4657	0.56496	0.66266	0.38791	0.27476	-0.73305	3.0531	7.393	33.219	16.092	16.112	16.369	13.085	18.625	4.8722	5.54	3.2836	2.2564	0.31735	3.1752	0.094016	0.49867	0.44166	0.44719	0.44847	0.42886	0.46298	0.041941	0.034117
39	0.10503	-0.66868	5.3438	1.7193	1.6792	1.6931	0.66925	2.6613	1.3054	1.9921	1.0238	0.96826	0.26455	2.4674	-0.35302	2.2347	1.2097	1.3137	1.3804	0.83068	1.6631	0.63504	0.83239	0.54977	0.28263	-0.82753	2.8406	7.1975	38.178	17.076	16.636	16.469	14.923	18.683	5.2519	3.7599	1.5458	2.2141	1.0625	5.2426	0.14716	0.49942	0.44148	0.44809	0.44955	0.43515	0.45812	0.040279	0.022973
40	0.94018	0.18964	127.58	3.1673	1.23	1.1947	0.79752	1.7332	8.9395	0.9357	0.39715	0.53855	9.206	111.28	0.27346	9.8967	1.1201	0.86122	0.85342	0.68284	1.0552	0.95559	0.37233	0.17058	0.20176	4.1576	27.991	0.97766	10.345	6.9853	7.2806	7.2709	6.7891	7.7914	1.4021	1.0023	0.48181	0.52046	-1.946	6.884	0.16013	0.45973	0.31731	0.31913	0.32059	0.28981	0.34554	0.047478	0.055732
40	0.93083	-0.7695	195.82	2.4612	1.3983	1.3499	1.0087	1.8847	13.108	0.87592	0.34116	0.53476	14.338	211.44	-0.44288	7.881	0.97006	0.92829	0.92914	0.82442	1.0305	0.53481	0.20604	0.10472	0.10131	10.044	127.33	0.22072	20.701	6.7498	6.5954	6.5816	6.2876	6.9309	1.3964	0.64335	0.294	0.34935	4.1708	49.687	0.13516	0.48902	0.30743	0.30377	0.30071	0.27103	0.34261	0.057569	0.071579
40	0.95167	0.084079	120.22	2.5828	1.4101	1.3749	1.0153	1.8751	8.6885	0.85974	0.3596	0.50014	11.363	146.87	0.2315	9.5487	1.1595	1.0174	1.0126	0.92024	1.1244	0.73919	0.20413	0.092348	0.11178	7.6734	77.79	0.8182	21.624	6.9747	6.9998	6.995	6.7658	7.2433	1.4714	0.47748	0.22916	0.24832	4.0527	49.752	0	0.46867	0.31712	0.31672	0.31303	0.29015	0.35065	0.052407	0.060497
41	0.31409	-0.94769	76.981	4.9621	1.1907	0.89597	0.25777	2.7131	12.15	2.4553	0.63821	1.8171	3.5952	16.335	0.23281	7.4087	1.4755	1.0949	1.0233	0.75039	1.5826	1.3182	0.83217	0.27288	0.5593	2.3491	8.39	1.2462	29.236	7.0546	7.2856	7.4139	6.1422	8.1726	2.7354	2.0305	1.2718	0.75871	2.9281	26.841	0.065487	0.49845	0.35837	0.35415	0.35138	0.31814	0.39572	0.063309	0.077586
41	0.39368	-1.1135	759.49	32.172	2.5888	2.1807	0.38647	5.6072	105.17	5.2208	1.7942	3.4265	4.4201	23.568	0.10076	19.754	2.7156	1.556	1.5468	1.0319	2.0986	3.6405	1.0667	0.51495	0.55171	2.7585	10.151	0.28009	32.457	6.5421	6.3564	6.3019	4.7001	8.1217	3.7531	3.4216	1.6018	1.8197	3.2528	21.197	0.089917	0.49814	0.38633	0.38186	0.38084	0.35936	0.4064	0.059825	0.047047
42	0.20732	-1.4348	425.13	38.228	7.9752	1.4128	0.20597	28.869	87.156	28.663	1.2068	27.456	3.0611	11.932	-0.23554	18.754	3.0394	1.6972	0.88267	0.33392	4.6896	4.2275	4.3557	0.54875	3.807	1.7828	5.5471	0.76804	21.964	7.3704	7.4437	7.6924	5.0127	9.3772	3.4198	4.3645	2.6797	1.6848	0.21688	4.0004	0.12095	0.49985	0.42404	0.45052	0.45729	0.41263	0.47487	0.084757	0.062238
42	0.32352	-0.7319	468.29	47.922	15.021	1.7595	0.89117	55.674	92.735	54.783	0.86837	53.915	2.5206	9.2568	-0.020542	18.473	3.6545	2.2841	0.85607	0.54249	6.8817	4.5842	6.3392	0.31359	6.0256	1.3415	3.6614	0.62648	45.452	7.3161	6.8845	7.0942	4.3997	8.9497	5.7578	4.55	2.6945	1.8555	3.8658	24.355	0.10725	0.49606	0.42609	0.45047	0.45607	0.41605	0.4737	0.079591	0.05765
42	0.28228	-0.82857	390.65	21.599	5.1582	1.2015	0.26579	17.964	48.971	17.698	0.9357	16.763	3.8416	22.797	-0.27767	15.592	2.416	1.3267	0.9091	0.40781	3.0809	3.1878	2.6731	0.50129	2.1718	1.8106	5.7265	0.57222	26.757	8.0529	8.0646	8.2149	6.2521	9.5766	4.0226	3.3245	1.9628	1.3617	1.4157	7.8578	0.11721	0.49868	0.43048	0.45887	0.46187	0.43656	0.47516	0.082672	0.038595
43	0.88006	-0.87905	89.405	1.0431	0.53132	0.52189	0.3353	0.74619	5.5154	0.41089	0.18659	0.2243	13.515	203.1	-1.1378	8.3118	-0.54136	-0.62848	-0.62019	-0.84889	-0.42462	0.73857	0.42427	0.2287	0.19557	8.13	84.077	1.5963	12.419	7.648	7.6442	7.6354	7.0608	8.2451	0.96329	1.1843	0.57456	0.6097	-0.22704	11.085	0.14822	0.48685	0.26969	0.24544	0.22242	0.201	0.33593	0.090259	0.13493
43	0.6328	-1.2428	10.598	1.695	1.6181	1.5967	0.96316	2.3158	1.0011	1.3526	0.63353	0.71911	2.6247	22.535	-1.1548	2.8301	-0.61743	-0.66108	-0.6713	-0.84701	-0.45473	0.40406	0.39229	0.17572	0.21657	4.3285	31.731	5.6601	26.301	7.6813	7.4349	7.417	7.1752	7.7305	1.3627	0.55533	0.24177	0.31355	7.6084	87.546	0.18613	0.49515	0.24528	0.22394	0.2126	0.20525	0.26533	0.06749	0.060082
43	0.79957	-0.81775	12.058	2.3098	2.2239	2.2385	1.7471	2.6714	1.23	0.92432	0.49138	0.43294	3.7983	28.251	-1.2856	3.1123	-0.87411	-0.96542	-0.97879	-1.0606	-0.8435	0.46594	0.21709	0.081806	0.13528	5.0814	35.2	3.4688	36.318	6.7227	6.3789	6.3793	6.0622	6.6949	2.4871	0.63266	0.31703	0.31562	8.5208	88.089	0.18343	0.49638	0.29172	0.28877	0.30162	0.20169	0.35014	0.089217	0.14845
44	0.88056	-1.0045	16.01	0.42017	0.24353	0.13163	-0.30597	1.0168	1.3252	1.3228	0.4376	0.88521	6.3624	67.976	-0.96339	2.6739	-0.20233	-0.23069	-0.22697	-0.35139	-0.11744	0.33763	0.23395	0.12442	0.10953	4.4588	34.651	2.4103	20.619	7.4848	7.5494	7.6974	6.428	8.3747	1.4797	1.9467	1.2693	0.67731	1.7186	20.872	0	0.49568	0.35322	0.36854	0.37508	0.3178	0.40619	0.079718	0.088396
44	0.32766	-1.1507	17.71	-0.23466	-0.47561	-0.56774	-0.81908	0.052129	1.4804	0.87121	0.25135	0.61987	9.6607	115.04	-0.75533	3.882	-0.19537	-0.24323	-0.24653	-0.42332	-0.056554	0.41375	0.36677	0.17679	0.18998	5.296	47.944	2.5254	31.722	7.8363	7.9252	7.9561	7.1535	8.6353	1.7338	1.4818	0.80259	0.67918	6.9534	101.6	0.073721	0.47853	0.29259	0.29752	0.30052	0.22375	0.36527	0.091031	0.14152
44	0.30744	-1.3036	15.617	-0.3677	-0.67021	-0.71554	-0.98659	-0.26316	1.5868	0.72343	0.27105	0.45238	7.2602	65.033	-0.86332	3.7437	-0.13528	-0.20215	-0.19413	-0.36853	-0.051828	0.49096	0.3167	0.1744	0.1423	4.4413	30.629	3.0964	33.201	8.5184	8.6249	8.6393	7.9608	9.26	1.8579	1.2992	0.67849	0.6207	5.9083	85.287	0.082597	0.48457	0.31849	0.33242	0.33563	0.26891	0.38952	0.093856	0.12061
45	0.90383	-1.1813	9.8183	1.0418	1.0691	1.1013	0.66213	1.4116	0.7456	0.74948	0.43912	0.31037	3.2169	38.942	-3.1259	2.2652	-0.86538	-0.92039	-0.92152	-1.0627	-0.77578	0.37646	0.28696	0.14123	0.14573	2.6451	23.009	4.9106	52.717	6.491	6.2669	6.2166	5.8559	6.7785	2.1551	0.9226	0.36074	0.56186	18.244	387.99	0.098238	0.46428	0.31116	0.31482	0.31762	0.25029	0.37373	0.074995	0.12344
45	0.80648	-0.87695	10.866	0.39567	0.37503	0.38304	0.15053	0.58351	0.57944	0.43298	0.23251	0.20047	10.775	186.81	-1.0052	3.2436	-0.50801	-0.54583	-0.56489	-0.76779	-0.28574	0.34069	0.48206	0.20291	0.27915	3.3403	32.748	5.3009	30.958	7.0291	6.9617	6.9828	6.4641	7.4169	1.2173	0.95278	0.51872	0.43406	13.262	254.91	0.11114	0.4766	0.30553	0.31035	0.31221	0.25643	0.36055	0.072549	0.10412
45	0.33536	-1.8077	11.812	0.96042	0.91624	0.89056	0.42688	1.457	0.80215	1.0301	0.46368	0.56639	4.1394	56.807	-1.2256	3.1258	-0.70565	-0.73887	-0.74434	-0.93717	-0.52963	0.33527	0.40754	0.19282	0.21472	3.8413	37.233	4.513	113.69	6.8409	6.5971	6.63	5.9771	7.1515	4.4572	1.1744	0.65286	0.52149	22.82	546.78	0.11587	0.49766	0.30739	0.31278	0.31609	0.24961	0.36934	0.078632	0.11973
46	0.44323	-0.72389	99.89	4.2867	2.9183	2.6336	1.7135	4.6924	7.2289	2.9789	0.9201	2.0588	8.4553	94.652	-0.16839	8.3017	0.94698	0.80561	0.78021	0.62128	1.0407	0.74025	0.41944	0.15893	0.26051	4.885	39.427	1.0959	39.976	4.8945	4.4951	4.5432	3.1815	5.7125	2.5168	2.5311	1.3618	1.1693	5.3426	68.985	0.11153	0.49452	0.27398	0.26937	0.26968	0.20932	0.32882	0.081489	0.1195
46	0.28297	0.39833	25.072	7.1928	6.3507	6.098	3.8636	9.3431	4.5143	5.4795	2.2344	3.2451	1.3298	4.7837	-0.77774	3.6403	1.1694	1.1547	1.185	0.66067	1.5882	0.63777	0.92753	0.52433	0.4032	0.29654	3.0788	1.804	16.97	4.4403	4.3773	4.3684	3.4567	5.3157	1.3593	1.859	0.91174	0.94729	1.4033	13.087	0.12691	0.48013	0.24745	0.23328	0.22281	0.2017	0.28581	0.069546	0.084103
46	0.26228	0.81224	32.568	7.0798	5.6334	5.1927	3.2293	8.919	5.616	5.6898	1.9634	3.7263	1.6917	5.9974	-0.30897	4.7606	1.0048	0.96349	0.96621	0.67745	1.2441	0.60028	0.56664	0.28875	0.27789	1.7194	9.8832	1.1665	17.503	4.3276	4.2614	4.3492	3.0281	5.3191	1.7144	2.291	1.321	0.96993	1.1339	8.6864	0	0.47278	0.26177	0.25159	0.24421	0.2116	0.30634	0.066872	0.094734
47	0.039723	-0.82648	71.694	0.62086	0.15347	0.07096	-0.24608	0.71803	4.5847	0.96412	0.31704	0.64707	13.64	205.35	0.078876	4.2341	0.79952	0.77861	0.76321	0.59218	0.99586	0.39578	0.40369	0.17103	0.23265	3.3016	27.325	1.2536	16.74	12.185	12.224	12.193	10.892	13.619	2.0237	2.7279	1.3019	1.426	-1.1113	7.872	0.15452	0.43997	0.29788	0.29432	0.29352	0.26277	0.32746	0.050249	0.064695
47	0.33534	-0.91032	91.888	0.59145	-0.039931	-0.027289	-0.27	0.16485	6.2708	0.43484	0.24271	0.19214	12.765	179.83	0.30005	5.1027	0.77458	0.71812	0.7365	0.55476	0.84472	0.4761	0.28995	0.18173	0.10822	5.8733	45.399	0.54007	13.24	10.061	10.179	10.136	9.2281	11.216	1.8182	1.9878	0.90792	1.0799	-1.4432	8.4228	0.16532	0.49859	0.25697	0.25046	0.25137	0.22653	0.27256	0.051611	0.046035
47	0.44863	-0.77069	13.289	0.42462	0.29083	0.33712	-0.13815	0.62725	1.1134	0.76539	0.47527	0.29013	6.7529	75.599	0.075475	2.2888	0.68812	0.64445	0.64745	0.47655	0.80635	0.32446	0.32979	0.1709	0.1589	1.1929	5.8199	2.0891	12.578	9.521	9.7966	9.96	8.5501	10.716	1.6328	2.166	1.4099	0.75614	-1.1369	4.9642	0.11594	0.5	0.27288	0.26082	0.25564	0.2355	0.2965	0.071294	0.060997
48	0.80203	-1.0255	72.915	7.6329	5.353	4.4029	2.7211	9.8851	9.7301	7.164	1.6818	5.4822	3.3942	19.334	0.75439	7.4625	2.4569	2.3588	2.2783	1.8304	3.048	1.0639	1.2176	0.44796	0.76966	1.1063	5.6234	0.88234	32.994	6.1322	5.74	5.9112	3.914	7.2236	3.233	3.3095	1.9972	1.3124	2.2174	16.389	0.21891	0.45378	0.34184	0.34492	0.34406	0.31907	0.37249	0.042662	0.053425
48	0.37757	-1.0479	49.177	13.016	12.648	14.213	2.8153	19.351	9.8646	16.535	11.397	5.1382	0.2813	2.5926	0.70323	6.127	2.934	3.0602	3.3637	1.5955	3.918	1.2859	2.3225	1.7681	0.5544	-0.26373	1.7894	1.433	14.063	5.0752	4.0792	3.5109	2.5494	6.7458	3.5587	4.1964	0.96151	3.2349	1.1984	3.1113	0.21464	0.44666	0.34816	0.34862	0.34865	0.31673	0.38042	0.044036	0.063688
48	0.81253	9.7536	162.08	30.143	27.768	27.564	18.844	37.098	15.176	18.254	8.7195	9.5341	2.7867	19.95	2.4769	11.559	4.572	4.4051	4.3867	3.6631	5.1839	1.0862	1.5208	0.72362	0.79716	1.3939	7.7562	0.94479	5.2109	2.7423	2.6569	2.642	2.3746	2.9688	0.64899	0.59415	0.26739	0.32676	0.94403	4.8252	0.19211	0.43534	0.32983	0.33005	0.32921	0.29856	0.36323	0.045029	0.064669
49	0.28536	-1.3916	24.282	3.5322	2.8448	2.4092	1.6535	4.9073	2.5756	3.2539	0.75573	2.4982	2.0935	12.24	-0.91067	4.5055	1.1286	1.1848	1.1924	0.58972	1.7649	0.87368	1.1752	0.60266	0.57251	-0.17569	2.7284	2.8072	21.144	11.17	11.077	10.948	7.7731	14.638	4.0904	6.8645	3.1754	3.6891	-0.10442	1.8788	0.056962	0.48986	0.33331	0.33872	0.3394	0.29478	0.38131	0.06739	0.086535
49	0.45642	-0.67742	15.201	1.8631	1.5418	1.4704	1.1019	2.1246	1.3753	1.0227	0.36844	0.65425	3.033	20.659	-1.5627	3.6601	0.03072	0.091842	0.1341	-0.40344	0.50262	0.63484	0.90606	0.53754	0.36852	-0.0055958	4.4254	2.6686	18.605	6.8301	7.0395	7.0948	6.1288	7.8397	1.6119	1.7109	0.96596	0.74491	0.82877	12.664	0.078374	0.49876	0.29968	0.30913	0.31298	0.24623	0.36434	0.086832	0.11811
49	0.43675	-1.1319	49.302	2.275	1.8097	1.7895	0.65665	3.0034	3.3904	2.3467	1.1328	1.2139	8.573	101.46	-1.1433	6.0729	-0.11208	-0.21763	-0.34076	-0.59634	0.40735	0.6929	1.0037	0.25558	0.74811	2.9414	23.037	1.9507	11.966	5.9038	6.1439	6.2134	5.5488	6.6002	1.0941	1.0514	0.66464	0.3868	-0.96295	7.4195	0.043335	0.46911	0.26893	0.27174	0.27184	0.20169	0.3416	0.091762	0.1399
50	0.79153	-0.90814	27.152	0.40383	0.20828	0.18288	-0.14902	0.61636	1.5618	0.76538	0.3319	0.43348	11.954	185.23	-0.58815	4.2196	0.087557	-0.0042561	-0.01868	-0.21449	0.23483	0.47629	0.44932	0.19581	0.25351	2.9169	18.765	3.3537	19.594	5.2255	5.1264	5.1054	4.7339	5.5609	0.88204	0.82691	0.37144	0.45547	5.9782	87.365	0.091325	0.47221	0.2124	0.2025	0.19902	0.15471	0.25724	0.072174	0.10253
50	0.91774	-0.32867	26.895	1.4087	1.1532	1.1393	0.79599	1.5383	1.8267	0.74234	0.34333	0.39901	8.7258	103.45	-0.59524	4.6188	-0.018335	-0.12425	-0.131	-0.27609	0.041085	0.51138	0.31717	0.14509	0.17208	4.217	27.505	3.1792	19.403	5.0488	4.857	4.8298	4.282	5.4863	1.296	1.2043	0.54778	0.65652	4.9676	47.614	0.10264	0.48048	0.20373	0.19392	0.19577	0.13755	0.2466	0.074131	0.10905
50	0.76303	-0.33532	21.364	0.7722	0.63081	0.59927	0.30845	1.0162	1.1581	0.7078	0.29082	0.41698	10.651	160.32	-0.39567	3.6658	0.08757	0.032321	0.018056	-0.1215	0.21467	0.35358	0.33617	0.13955	0.19661	3.935	31.768	3.8987	12.133	5.8359	5.7063	5.6205	5.1879	6.3961	0.81904	1.2081	0.43258	0.77553	1.0113	5.8426	0.0020744	0.48394	0.21979	0.21058	0.208	0.16015	0.26615	0.076157	0.106
51	0.11553	0.61637	11.071	3.6041	3.5696	3.5644	3.1871	3.9626	0.86299	0.77551	0.3773	0.3982	2.2171	19.648	-1.7751	3.0439	0.72619	0.73134	0.73754	0.57789	0.87238	0.31133	0.29449	0.15965	0.13484	0.66186	18.286	3.477	25.464	6.6785	6.6823	6.7067	6.0256	7.2904	1.3302	1.2649	0.68113	0.58376	4.6065	63.566	0.11925	0.49797	0.35127	0.36276	0.36956	0.26324	0.44867	0.1005	0.18543
51	0.23852	-0.51847	98.254	2.0133	1.3947	1.2832	0.51887	2.4936	4.4798	1.9747	0.76431	1.2104	14.027	263.9	-0.38621	8.5372	0.39958	0.35632	0.35162	0.12003	0.60201	0.52731	0.48198	0.23159	0.25039	7.4422	93.92	1.0803	29.83	7.144	7.5664	7.6342	6.964	8.0332	1.7027	1.0693	0.67019	0.39909	1.5514	37.592	0	0.48417	0.315	0.31841	0.318	0.19414	0.44352	0.12394	0.24937
51	0.77355	0.14699	44.289	2.9737	2.6821	2.5838	1.8778	3.6831	2.3851	1.8052	0.706	1.0992	9.9474	144.49	-0.25532	5.347	0.2928	0.19327	0.15533	0.02418	0.43826	0.46643	0.41408	0.13115	0.28293	4.0982	34.291	2.732	14.981	5.0708	4.7734	4.7352	4.5418	5.0817	1.139	0.53994	0.1934	0.34654	3.0973	16.03	0.097279	0.48048	0.20385	0.1939	0.19466	0.14534	0.24093	0.070971	0.095597
52	0.044444	-1.0542	635.43	7.4905	4.7934	4.6147	2.1235	7.8206	26.484	5.6971	2.4913	3.2058	16.614	328.57	0.52652	18.929	2.2197	2.117	2.1137	1.6636	2.5772	1.0362	0.91362	0.45009	0.46353	6.5229	82.079	0.21286	14.463	5.4337	5.0722	4.8063	3.5226	7.1537	2.4241	3.6312	1.2837	2.3475	0.68013	2.7339	0.13903	0.49755	0.24684	0.23323	0.23091	0.19632	0.27477	0.070303	0.078455
52	0.13148	0.029571	671.36	7.7964	5.6202	5.5758	3.3629	7.9665	24.024	4.6036	2.2128	2.3908	20.859	514.91	0.87871	18.786	2.3547	2.2871	2.3084	1.912	2.6196	0.93021	0.70764	0.39644	0.3112	8.0031	121.69	0.17702	39.37	4.3577	4.2242	4.1723	3.4904	5.062	1.7269	1.5716	0.68189	0.88972	7.1964	139.24	0.13487	0.49162	0.2225	0.21264	0.20983	0.18612	0.24477	0.058148	0.05865
52	0.41072	-0.34612	277.14	7.6508	5.7954	5.9294	3.3953	7.9274	17.596	4.5321	2.5341	1.9981	10.814	133.24	0.8344	11.838	2.4394	2.3994	2.4352	2.0192	2.7082	0.89527	0.68902	0.41595	0.27308	4.7772	41.283	0.20874	21.57	5.0743	4.8764	4.8359	3.7706	6.0631	1.938	2.2924	1.0653	1.2271	1.0675	7.4663	0.18369	0.49928	0.26715	0.25619	0.25382	0.23617	0.28095	0.05325	0.044783
53	0.50983	-1.3007	19.548	-0.32451	-0.46919	-0.52121	-0.88027	0.045937	1.1351	0.92621	0.35906	0.56715	11.18	178.65	-0.52578	4.2027	0.26475	0.22622	0.22138	-0.079064	0.54118	0.4441	0.62025	0.30044	0.3198	1.8042	13.463	4.689	18.08	10.425	10.606	10.632	9.6269	11.532	1.5593	1.9052	1.0054	0.89981	-0.3199	3.4213	0.13259	0.48911	0.37804	0.3948	0.40352	0.33241	0.43976	0.076863	0.10735
53	0.53503	-1.3865	20.361	-0.58173	-0.68654	-0.70063	-0.89374	-0.45118	1.1082	0.44255	0.19311	0.24945	14.555	242.24	-0.77372	3.907	-0.17333	-0.2041	-0.21265	-0.32295	-0.068136	0.31422	0.25481	0.11029	0.14452	6.9284	79.821	3.261	15.822	9.2784	9.0706	9.0614	8.337	9.8225	1.3985	1.4855	0.72446	0.76102	1.2925	6.7332	0.11074	0.48668	0.30779	0.31276	0.31249	0.24195	0.38409	0.086931	0.14214
53	0.55609	-1.23	103.46	-0.17571	-0.45527	-0.48477	-0.73705	-0.11449	3.7599	0.62256	0.25228	0.37028	25.091	681.69	-0.54159	7.0361	0.15047	0.080254	0.008767	-0.19963	0.50312	0.51882	0.70275	0.2084	0.49435	4.1679	45.622	1.0616	20.56	9.7488	9.522	9.4042	8.8683	10.411	1.5521	1.5431	0.53596	1.0071	1.2222	9.3186	0.12076	0.48435	0.32218	0.32601	0.3263	0.25278	0.39867	0.089772	0.14589
54	0.87031	-1.5783	136.94	2.2117	1.876	2.013	0.92639	2.5516	6.684	1.6252	1.0866	0.53865	15.693	277.14	-1.4275	6.6473	-0.21796	-0.19283	-0.092355	-0.64658	0.059959	0.626	0.70654	0.55423	0.15231	4.8142	47.91	0.37484	37.107	7.1727	7.1305	7.1301	6.4899	7.772	1.7876	1.2821	0.64022	0.64189	10.706	182.9	0.06647	0.49001	0.25299	0.24568	0.24099	0.17502	0.32574	0.097674	0.15072
54	0.8407	-1.0897	119.02	3.1715	2.5903	2.5453	1.8964	3.3745	6.521	1.4781	0.64889	0.8292	13.001	191.39	-2.2099	7.8848	-1.1139	-1.2273	-1.2621	-1.4769	-0.90811	0.78556	0.56876	0.2148	0.35396	6.3967	61.15	0.76736	17.298	4.7073	4.5734	4.5693	3.9793	5.1759	1.304	1.1966	0.59001	0.60657	3.4914	29.127	0.055893	0.4914	0.17794	0.1556	0.1423	0.10202	0.2358	0.096527	0.13378
54	0.6037	-1.0172	14.826	2.0022	1.7111	1.627	0.97292	2.6174	1.6835	1.6445	0.65407	0.99045	1.8759	9.3941	-2.2025	3.2874	-0.94259	-0.95135	-0.95308	-1.2143	-0.68498	0.52875	0.52929	0.26119	0.2681	1.823	14.827	2.2344	12.611	4.5962	4.5489	4.556	3.8202	5.2634	1.2105	1.4431	0.73579	0.70732	1.8248	11.96	0.048078	0.49224	0.18107	0.16692	0.16084	0.10143	0.24456	0.096485	0.14313
55	0.68202	-0.33169	7.757	2.3815	2.2254	2.199	1.9564	2.5472	0.71039	0.59082	0.24257	0.34826	1.9622	12.12	-1.3411	1.6365	-0.89151	-0.98415	-0.9999	-1.1317	-0.80513	0.37373	0.32656	0.13179	0.19476	2.2158	10.165	3.0527	6.8186	3.562	3.5048	3.4928	3.4044	3.6291	0.34688	0.22479	0.088469	0.13632	4.2865	32.428	0.060683	0.49067	0.34983	0.35156	0.34823	0.29667	0.41309	0.077835	0.11642
55	0.90082	-0.48122	5.6193	1.8676	1.7685	1.7403	1.2377	2.3557	0.81209	1.118	0.50258	0.6154	0.78895	3.924	-1.1215	0.99055	-0.59138	-0.62313	-0.62046	-0.80765	-0.44394	0.30655	0.36371	0.18719	0.17652	1.2514	6.1996	3.2787	13.068	4.3544	4.2843	4.2855	3.8943	4.672	0.78859	0.7777	0.39121	0.38649	5.8785	60.861	0.089978	0.4957	0.31677	0.31982	0.31603	0.27664	0.37057	0.076869	0.093925
55	0.96494	-0.76037	6.9268	2.1265	2.1869	2.2575	1.6203	2.6121	0.744	0.99176	0.63723	0.35453	0.46679	7.8847	-0.94362	1.5577	-0.57526	-0.61915	-0.61289	-0.75535	-0.49544	0.26686	0.25991	0.14246	0.11745	2.538	16.135	3.7907	8.1156	4.3821	4.2861	4.2525	4.1471	4.4922	0.47766	0.34511	0.10535	0.23976	2.9574	17.057	0.063027	0.48281	0.31475	0.31862	0.31224	0.27703	0.37298	0.083948	0.095958
56	0.12292	-0.96946	12.002	3.6157	3.4186	3.3579	2.0618	4.8969	2.4557	2.8352	1.2961	1.539	0.62687	3.521	-0.0046059	2.7589	1.4118	1.4512	1.4483	1.0967	1.8115	0.6017	0.71476	0.35158	0.36318	-0.3864	2.8807	4.629	29.642	8.1491	7.9046	7.8676	7.1359	8.7473	1.8301	1.6113	0.73173	0.87962	4.803	55.253	0	0.42297	0.27684	0.27341	0.27332	0.25941	0.28756	0.031904	0.028151
56	0.55672	-0.98512	13.523	2.588	2.014	1.6529	0.45103	4.2992	2.9079	3.8481	1.2019	2.6462	1.1937	3.8912	0.093022	2.733	1.159	1.0823	1.0063	0.74177	1.5747	0.58685	0.83294	0.26456	0.56838	0.5957	2.5783	4.606	12.81	8.4043	8.0903	8.0108	7.4436	8.896	1.6375	1.4524	0.56728	0.88514	0.68774	3.0228	0.15753	0.49792	0.28962	0.28511	0.28426	0.26119	0.31073	0.049484	0.049543
56	0.70919	-0.78439	1110.6	15.962	1.9722	1.9641	1.495	2.4654	99.246	0.9704	0.46908	0.50132	8.4415	78.227	0.21447	19.903	1.4977	1.151	1.1882	0.90589	1.3216	2.1855	0.41575	0.28228	0.13347	6.4121	47.093	0.13906	13.739	9.4821	9.8859	9.9312	9.2477	10.434	2.1796	1.1859	0.68342	0.50245	-2.8369	11.997	0.20494	0.47963	0.29502	0.29005	0.29024	0.27604	0.30371	0.032679	0.027671
57	0.86179	-1.1149	132.46	0.47399	-0.070434	-0.087143	-0.42333	0.31589	6.9574	0.73922	0.33619	0.40303	18.151	343.04	0.14317	8.4914	0.87099	0.81556	0.79752	0.70123	0.96596	0.49539	0.26472	0.096289	0.16843	10.494	153.29	1.1063	13.723	10.694	10.777	10.752	10.191	11.412	1.2748	1.221	0.56071	0.66032	-1.9055	14.25	0.17348	0.47518	0.28355	0.27303	0.26664	0.24152	0.31731	0.057358	0.075788
57	0.95102	-1.302	15.539	-0.60932	-0.78292	-0.84549	-1.0297	-0.41103	1.1359	0.61865	0.1842	0.43445	10.609	138.36	-0.084589	3.2948	0.3528	0.31795	0.29039	0.15887	0.53215	0.29533	0.37328	0.13153	0.24176	3.038	28.072	2.2875	15.735	10.704	10.609	10.599	10.303	10.935	0.89921	0.63219	0.29546	0.33673	-1.3027	27.473	0.17339	0.45065	0.25218	0.24253	0.23666	0.22494	0.27185	0.043245	0.046908
57	0.91449	-1.3322	38.041	-0.43951	-0.6717	-0.67889	-0.92467	-0.40435	2.585	0.52032	0.24577	0.27454	13.192	184.16	-0.45714	5.3418	0.12936	0.1079	0.11199	-0.062178	0.26981	0.36913	0.33199	0.17416	0.15782	7.4505	101.66	1.0067	16.968	10.225	10.178	10.172	9.7285	10.64	1.0984	0.91141	0.44369	0.46772	-2.4974	30.781	0.18012	0.41268	0.24101	0.23363	0.23319	0.21393	0.25422	0.040256	0.040285
58	0.568	-0.67409	7.233	1.9417	1.9137	1.9409	1.4392	2.3338	0.75008	0.89462	0.50178	0.39284	1.4594	10.868	-0.93961	2.6579	-0.25102	-0.26627	-0.27446	-0.44381	-0.072371	0.28327	0.37144	0.16935	0.20209	2.2295	22.618	3.3587	17.275	6.7268	6.6455	6.6137	6.0836	7.2711	1.0832	1.1876	0.53011	0.65747	2.0329	19.338	0.19222	0.48585	0.36202	0.36994	0.37316	0.30562	0.42781	0.078716	0.12218
58	0.61195	-0.22589	7.763	2.7347	2.4555	2.4307	2.0177	2.943	1.2488	0.92526	0.41296	0.5123	2.0021	7.0915	-0.59555	2.1341	0.19394	0.19694	0.19591	0.07071	0.32521	0.19744	0.2545	0.12521	0.1293	1.1141	15.957	3.7277	16.95	6.0831	6.0087	5.9488	5.4816	6.6556	1.0897	1.1739	0.46718	0.70676	2.129	19.632	0.21024	0.48839	0.34249	0.33872	0.33477	0.28416	0.40117	0.072008	0.11702
58	0.0024208	-0.6254	30.777	1.6101	1.5157	1.5294	1.054	1.9501	1.3996	0.89605	0.47533	0.42072	16.621	333.74	-0.67511	4.6817	-0.21125	-0.23765	-0.24278	-0.31071	-0.15433	0.26313	0.15638	0.067937	0.088446	12.634	222.7	2.22	16.383	7.0033	6.9463	6.8476	6.2527	7.8372	1.0701	1.5845	0.59495	0.98954	0.76994	8.3777	0.14318	0.48979	0.35841	0.36488	0.36786	0.29757	0.42621	0.08048	0.12864
59	0.90922	-1.1216	93.456	0.16971	-0.20395	-0.20642	-0.43831	0.035343	5.3489	0.47365	0.23189	0.24177	15.679	258.15	-0.4277	7.7646	0.20659	0.14906	0.15134	-0.017946	0.31149	0.55331	0.32943	0.16929	0.16014	9.6008	120.43	1.1776	87.324	9.0111	8.7393	8.823	8.0094	9.3017	3.6983	1.2922	0.81359	0.47863	17.138	350.81	0.068481	0.49818	0.26856	0.2692	0.2671	0.20446	0.33813	0.086289	0.13366
59	0.87684	-0.89007	55.674	-0.083677	-0.36132	-0.37882	-0.51275	-0.1749	3.1431	0.33784	0.13393	0.20392	14.049	217.56	-0.94792	6.2839	0.27012	0.22623	0.20451	0.03289	0.46298	0.49892	0.43009	0.17162	0.25847	5.947	62.112	1.4403	12.232	10.868	11.044	11.098	10.591	11.389	1.01	0.79746	0.50661	0.29085	-4.2488	32.743	0.13109	0.47941	0.31735	0.32139	0.32315	0.25645	0.38284	0.082778	0.12639
59	0.82654	-1.2664	59.055	-0.14698	-0.46711	-0.47605	-0.66231	-0.25403	3.5904	0.40828	0.18626	0.22202	12.842	182.47	-0.90944	6.3256	0.24952	0.20564	0.21416	0.073243	0.32098	0.4855	0.24774	0.14092	0.10682	8.1415	87.24	1.2672	13.554	11.099	11.11	11.092	10.79	11.467	1.1147	0.67694	0.30191	0.37503	-4.2298	34.569	0.1398	0.49121	0.33296	0.34279	0.34391	0.26615	0.41721	0.089379	0.15106
60	0.74867	-0.93255	13.506	1.0941	0.90333	0.82938	0.43512	1.5195	1.1226	1.0843	0.39425	0.69009	3.3718	27.81	-1.4355	3.6676	-0.47508	-0.52539	-0.53175	-0.71063	-0.32743	0.45244	0.3832	0.17888	0.20432	2.0791	16.117	3.892	35.211	5.9231	5.4354	5.416	4.754	6.1554	2.0126	1.4015	0.66208	0.73939	5.2771	62.414	0.041342	0.4938	0.28495	0.29507	0.29973	0.21826	0.36256	0.096498	0.14429
60	0.36127	-1.3708	51.28	9.5297	8.499	7.7714	4.2962	14.157	6.6559	9.8609	3.4751	6.3857	0.99801	4.7761	-1.6474	4.2732	-0.13434	-0.2382	-0.22953	-0.81562	0.32187	0.88361	1.1375	0.5861	0.5514	1.0956	5.1113	0.8709	75.111	4.1498	3.5425	3.401	2.4854	4.8826	3.4256	2.3972	0.91559	1.4816	9.8914	174.12	0.042823	0.4948	0.31156	0.32005	0.3238	0.23661	0.39597	0.10405	0.15936
60	0.28546	0.2668	13.161	4.2651	4.2386	4.2603	2.8463	5.5877	1.8363	2.7413	1.4139	1.3274	0.42299	3.9897	-1.9246	0.71206	-1.0553	-1.0672	-1.0701	-1.2608	-0.86795	0.29219	0.39284	0.1907	0.20214	0.58051	4.4554	1.9275	21.263	3.3275	3.1735	3.1768	2.6899	3.6504	1.117	0.96049	0.48692	0.47357	7.3535	106.02	0.030415	0.48057	0.25895	0.26467	0.26591	0.20202	0.32483	0.087562	0.12281
61	0.88437	-1.189	56.263	2.4522	2.2374	2.2343	1.4093	3.0716	3.5924	1.6624	0.82501	0.83734	12.315	178.3	-1.526	6.5432	-0.93413	-1.0573	-1.0325	-1.3485	-0.81596	0.72042	0.53254	0.31603	0.21651	5.5628	50.172	1.7321	12.621	5.5495	5.2553	5.2672	4.4922	5.9947	1.5845	1.5025	0.77495	0.72754	1.7569	7.25	0.078633	0.46818	0.323	0.3344	0.33956	0.26511	0.39339	0.09075	0.12828
61	0.49636	-1.175	21.927	1.2061	1.0618	1.0716	0.4324	1.6714	1.8205	1.239	0.63923	0.59974	8.5809	93.83	-1.4079	4.1707	-0.88643	-0.92782	-0.92887	-1.068	-0.78549	0.49424	0.28255	0.13918	0.14338	7.8113	76.439	3.7112	10.843	6.3204	6.2131	6.1342	5.5228	7.061	1.0903	1.5382	0.61138	0.92681	0.64271	3.6212	0.079317	0.49459	0.34781	0.36715	0.38257	0.29708	0.4064	0.086815	0.10932
61	0.90916	-1.248	21.12	0.3945	0.30101	0.46445	-0.75405	1.0292	1.9342	1.7832	1.2185	0.56472	7.2493	75.297	-1.3622	4.2667	-0.70099	-0.8038	-0.8232	-1.1063	-0.46248	0.6043	0.64386	0.28314	0.36071	4.0664	31.248	3.358	12.253	7.4136	6.9987	6.6628	5.8282	8.841	1.921	3.0127	0.83455	2.1782	0.55364	2.1554	0.065912	0.4972	0.34296	0.36707	0.38086	0.28007	0.42649	0.10937	0.14641
62	0.79442	-1.2122	70.332	3.9604	2.5485	2.2999	1.0991	4.4952	6.2801	3.3961	1.2008	2.1953	5.4437	49.163	-0.40199	7.3556	1.8663	1.7496	1.7126	1.3794	2.1939	0.85737	0.8145	0.33322	0.48128	1.6606	9.597	2.1551	24.599	8.9654	9.0345	9.1552	7.4266	10.401	2.6913	2.9742	1.7286	1.2456	1.0044	8.8174	0	0.49698	0.44487	0.44891	0.44856	0.43639	0.46212	0.034574	0.025728
62	0.94812	1.049	175.09	14.691	11.625	11.029	6.421	18.022	15.342	11.601	4.6084	6.9929	5.2002	45.545	1.25	8.3988	3.2042	3.0771	3.0465	2.4322	3.7832	1.0831	1.351	0.61431	0.73665	1.2663	5.7846	0.55939	9.8861	4.8518	4.7474	4.6438	3.4333	6.2688	1.8129	2.8355	1.2105	1.625	0.24161	2.4994	0.036755	0.48168	0.44972	0.45653	0.45782	0.44413	0.46633	0.033011	0.022201
62	0.95323	1.0487	100.02	21.052	17.953	17.482	10.171	26.675	15.436	16.503	7.3108	9.1924	1.8081	7.281	1.2497	8.2779	3.7928	3.6739	3.6881	2.8916	4.4277	1.2049	1.5361	0.79647	0.73959	0.84774	3.9626	1.2268	10.382	4.0677	3.8084	3.6517	2.6684	5.2618	1.8124	2.5934	0.98326	1.6102	0.83189	3.2556	0.2944	0.48547	0.44904	0.45513	0.45658	0.44323	0.46415	0.024826	0.020919
63	0.11929	-0.90501	69.929	1.6576	0.72297	0.72794	0.34927	1.0867	6.7377	0.73746	0.37867	0.35879	7.8489	68.16	-0.30884	6.1716	0.56259	0.47814	0.49058	0.25606	0.67533	0.71119	0.41927	0.23452	0.18475	5.1772	36.716	1.3272	25.248	10.262	10.108	10.125	9.1131	11.068	2.7382	1.9544	1.0124	0.94208	1.0284	9.1566	0.27772	0.47876	0.34968	0.34651	0.34592	0.32681	0.3674	0.034796	0.040582
63	0.70052	-0.55984	38.937	1.1513	0.58567	0.55187	0.17647	1.0625	3.4719	0.88601	0.37541	0.51061	8.4716	85.092	-0.16397	5.4734	0.49347	0.35188	0.35287	0.2197	0.48209	0.63726	0.2624	0.13318	0.12922	4.6142	30.119	2.5195	19.683	9.8881	9.7306	9.6847	8.7073	10.846	2.0322	2.1384	0.97742	1.161	1.1296	7.3042	0.29287	0.47767	0.36786	0.36423	0.36449	0.34768	0.38024	0.034787	0.032559
63	0.25765	-1.4618	60.142	1.1051	0.85422	0.84612	0.46167	1.2629	2.8801	0.80127	0.38445	0.41682	17.182	325.48	-0.21038	6.244	0.40128	0.36825	0.37266	0.2175	0.51017	0.40541	0.29267	0.15516	0.13751	8.2013	103.87	1.8409	38.453	10.393	10.186	10.124	9.178	11.319	1.9229	2.1409	0.94646	1.1945	4.6562	64.076	0.11878	0.49798	0.36987	0.36693	0.36691	0.3539	0.38	0.028421	0.026103
64	0.94515	-0.93769	112.04	0.68984	-0.238	-0.25741	-0.39172	-0.045463	8.8315	0.34626	0.13432	0.21195	10.974	126.88	-0.87524	9.2193	0.14963	0.07526	0.079391	-0.048714	0.19097	0.80957	0.23969	0.1281	0.11158	9.1056	94.247	0.92865	7.8206	6.5365	6.6132	6.621	6.318	6.8929	0.70996	0.57483	0.30292	0.27191	-4.4133	32.129	0.11984	0.41513	0.27293	0.26901	0.26268	0.2273	0.32337	0.066512	0.096074
64	0.96208	-0.91402	102.92	0.87357	-0.12774	-0.13689	-0.47984	0.24264	8.4863	0.72248	0.34296	0.37953	10.265	112.98	-0.92335	8.5616	-0.21321	-0.31823	-0.32991	-0.45185	-0.16125	0.8328	0.2906	0.12194	0.16866	7.6651	69.355	1.0219	8.0336	6.3093	6.3922	6.3808	6.0054	6.8018	0.85348	0.79649	0.37544	0.42105	-2.4982	15.174	0.095046	0.47231	0.26735	0.26476	0.26411	0.21588	0.31496	0.072936	0.099077
64	0.32909	-0.96927	168.25	1.7707	0.3619	0.35357	0.12021	0.62025	12.385	0.50004	0.23336	0.26668	10.986	133.16	-1.0154	11.122	-0.11176	-0.22077	-0.21028	-0.37949	-0.083024	1.0408	0.29647	0.16921	0.12725	7.851	72.84	0.8586	14.707	5.9273	6.0038	6.0344	5.6288	6.3177	0.98456	0.68898	0.40568	0.28331	0.86822	31.44	0.066824	0.43668	0.28271	0.28211	0.28061	0.23314	0.33408	0.069862	0.10093
65	0.49319	-1.3275	41.129	0.62025	-0.48067	-0.56505	-0.93291	0.14032	4.4427	1.0732	0.36786	0.70537	6.0098	46.249	-0.90084	5.695	0.71347	0.52408	0.47925	0.20433	0.93347	0.86363	0.72914	0.27492	0.45422	2.5979	12.476	3.8865	64.739	13.005	13.027	13.083	11.742	14.198	4.931	2.4559	1.3415	1.1144	6.8598	68.836	0.13053	0.4961	0.34816	0.34854	0.34846	0.28462	0.41263	0.076802	0.12801
65	0.76278	-1.3394	22.95	0.84016	0.45416	0.40702	0.14511	0.85747	2.0988	0.71235	0.26191	0.45044	7.0658	61.603	-0.42451	3.8725	0.43552	0.39635	0.39763	0.20974	0.58038	0.49397	0.37064	0.1879	0.18274	3.9725	25.335	5.1926	24.898	14.207	14.161	13.983	12.92	15.759	2.4122	2.8382	1.0625	1.7758	0.017557	4.6105	0.20404	0.47428	0.38037	0.38784	0.39306	0.33289	0.43233	0.06287	0.099436
65	0.77296	-0.74703	20.406	0.75859	0.45433	0.43855	0.31908	0.62115	1.8625	0.30207	0.11947	0.18259	7.5858	67.042	-0.2463	3.8882	0.28247	0.19132	0.18006	0.055992	0.34917	0.47667	0.29317	0.12407	0.16911	4.2249	25.57	5.5581	48.992	13.366	13.116	13.065	12.492	13.843	2.7653	1.3509	0.5733	0.77759	8.3838	103.84	0.18	0.49029	0.36622	0.37491	0.37673	0.32049	0.42568	0.07391	0.10519
66	0.72343	-1.3694	25.177	1.5986	1.05	0.8579	-0.0061492	2.4905	2.5871	2.4967	0.86405	1.6326	3.3526	24.379	0.13926	4.607	1.5022	1.4358	1.3986	1.1108	1.8351	0.55036	0.72426	0.28779	0.43648	1.1833	5.9825	2.8065	24.907	11.124	11.205	11.369	9.2625	12.819	2.5573	3.5566	2.106	1.4506	0.31626	5.3361	0	0.48836	0.33872	0.33507	0.337	0.30762	0.35866	0.042537	0.051043
66	0.83001	-0.92274	113.81	1.2346	0.52463	0.52012	0.034212	1.0241	7.4794	0.98988	0.4859	0.50397	13.494	196.49	0.72224	8.586	1.3336	1.2705	1.2634	1.1354	1.42	0.58054	0.28465	0.128	0.15665	8.9595	102.54	1.0092	33.255	11.608	11.56	11.616	10.713	12.295	2.5605	1.5824	0.90323	0.67921	3.6593	38.944	0.028012	0.48212	0.33247	0.32898	0.32746	0.30126	0.35975	0.048007	0.058481
66	0.77344	-1.1616	25.877	1.2785	0.79418	0.59612	0.04226	1.9422	2.444	1.9	0.55386	1.3461	5.237	44.201	-0.19439	4.8229	1.3265	1.2809	1.251	1.0566	1.5648	0.50278	0.5082	0.19446	0.31374	1.8154	12.639	3.6701	29.351	11.506	11.553	11.631	10.126	12.824	2.2534	2.6983	1.5049	1.1934	1.5505	15.899	0.27898	0.49678	0.34318	0.33378	0.32918	0.30915	0.3676	0.046883	0.058451
67	0.74956	-1.7275	53.715	-0.50626	-0.86062	-0.85074	-0.99362	-0.74739	3.6284	0.24623	0.14288	0.10335	12.386	167.29	-0.66207	5.6077	-0.076435	-0.17611	-0.18371	-0.28672	-0.050289	0.54468	0.23643	0.10301	0.13343	6.5877	58.229	1.536	15.613	12.091	12.03	11.97	11.514	12.666	1.4033	1.1522	0.45601	0.69614	-3.0665	25.8	0.0017601	0.4778	0.37201	0.38328	0.38647	0.3158	0.4444	0.080133	0.1286
67	0.47344	-1.4909	32.874	-0.22846	-0.40555	-0.4459	-0.81162	0.081233	1.8548	0.89285	0.36572	0.52714	12.624	194.83	-0.84947	4.7023	-0.49522	-0.5721	-0.57219	-0.68671	-0.45731	0.43403	0.22941	0.11452	0.11488	6.9154	67.041	1.4831	15.85	9.9293	9.7303	9.6119	8.7637	10.934	1.7592	2.1699	0.84823	1.3216	0.51436	5.2095	0.11927	0.46305	0.32462	0.33265	0.33578	0.26331	0.39574	0.092195	0.13243
67	0.81511	-1.1527	188.72	1.082	0.65074	0.65772	0.28686	1.0007	7.9436	0.7138	0.37086	0.34294	21.568	498.61	-0.73305	7.8367	-0.28818	-0.32579	-0.32612	-0.40511	-0.24579	0.5006	0.15932	0.078992	0.080326	12.117	169.44	0.43409	13.935	9.2703	9.1155	9.1018	8.2853	9.973	1.4771	1.6877	0.81653	0.87119	0.011159	7.3608	0.14615	0.49481	0.37084	0.38685	0.39127	0.3054	0.45948	0.099858	0.15408
68	0.42163	-1.3281	56.541	1.1497	-0.061917	-0.11933	-0.45411	0.44509	6.4837	0.8992	0.33478	0.56442	7.1014	57.557	-0.67623	6.8147	0.45189	0.26805	0.27813	-0.01289	0.52882	0.99437	0.54172	0.29102	0.25069	3.6683	20.085	2.0708	22.34	11.425	11.581	11.683	10.624	12.332	2.2827	1.7081	1.0595	0.64865	-0.53212	10.097	0.13661	0.49343	0.32602	0.32641	0.32679	0.28171	0.37035	0.066918	0.088637
68	0.28097	-1.4684	57.402	0.45089	-0.047509	-0.03473	-0.51225	0.39168	4.4786	0.90393	0.47752	0.42641	10.923	133.99	-1.0353	6.67	-0.17362	-0.25325	-0.25809	-0.44713	-0.04968	0.70215	0.39745	0.18904	0.20841	6.3643	55.147	2.2592	13.508	8.8762	8.7621	8.657	8.0008	9.7338	1.3631	1.733	0.65615	1.0769	-0.22215	6.8983	0.1128	0.49421	0.28879	0.28618	0.28532	0.23801	0.33605	0.073013	0.098043
68	0.58848	-1.0704	19.663	0.77818	0.59432	0.61274	-0.070966	1.2228	1.9744	1.2937	0.6837	0.61005	7.301	68.219	-0.79008	3.7016	-0.13058	-0.22914	-0.2516	-0.48315	0.069813	0.55601	0.55297	0.23155	0.32142	3.2703	21.35	3.8479	12.771	8.3504	7.968	7.8385	7.285	8.91	1.6399	1.6249	0.55343	1.0715	1.1102	3.8318	0.10936	0.43602	0.30423	0.30031	0.29922	0.25925	0.34355	0.061758	0.084301
69	0.74039	-0.55986	59.309	2.8143	2.7082	2.7097	2.3524	3.0609	2.7807	0.70845	0.35723	0.35122	17.553	337.62	-0.91253	6.1942	-0.27448	-0.31342	-0.33061	-0.46442	-0.12803	0.44945	0.33638	0.13381	0.20257	8.3577	112.72	1.9585	22.082	4.7499	4.6152	4.6169	4.1809	5.046	1.0471	0.86505	0.43597	0.42908	6.9024	98.087	0	0.48076	0.25952	0.26178	0.26572	0.1727	0.34297	0.099529	0.17027
69	0.34844	-0.74238	117.9	0.78746	0.49729	0.47477	0.15217	0.88745	4.359	0.73528	0.3226	0.41268	25.125	670.71	-0.90351	8.2437	-0.21212	-0.25262	-0.24428	-0.45973	-0.062166	0.45661	0.39756	0.21544	0.18212	9.7903	164.6	1.1052	11.82	6.2892	6.1934	6.1691	5.5825	6.8529	0.9894	1.2705	0.58662	0.68384	0.97692	7.0928	0.077773	0.48631	0.2803	0.28552	0.28772	0.19954	0.36711	0.10507	0.16757
69	0.29126	-1.0396	43.135	0.92875	0.75585	0.73339	0.2839	1.2727	2.2175	0.98883	0.44948	0.53934	15.31	279.05	-0.5099	5.5604	0.23027	0.19567	0.19381	-0.078707	0.47378	0.46684	0.55248	0.27252	0.27996	3.9051	40.09	1.7393	10.918	6.2007	6.1668	6.1687	5.6857	6.6443	0.78925	0.95867	0.48303	0.47564	0.48727	6.9574	0.062259	0.49031	0.24816	0.25226	0.25284	0.17777	0.32557	0.093934	0.14779
70	0.87324	-1.5632	22.183	0.53668	0.34281	0.30744	0.039275	0.71709	1.6706	0.67782	0.26817	0.40965	9.6876	108.41	-0.98307	4.305	-0.59314	-0.66991	-0.67576	-0.78645	-0.54166	0.50504	0.24479	0.11068	0.13411	6.4603	53.196	2.0188	43.837	9.5103	9.4297	9.5943	8.3187	10.212	2.6316	1.8929	1.2756	0.61736	7.9293	91.045	0.10973	0.49199	0.32784	0.33554	0.33845	0.2527	0.41256	0.094214	0.15986
70	0.59873	-1.3035	133.66	-0.25702	-0.62035	-0.62083	-0.83963	-0.40008	5.0226	0.43955	0.2188	0.22075	24.614	649.4	-0.89155	8.1241	-0.070436	-0.082851	-0.057928	-0.35669	0.14114	0.49686	0.49783	0.29876	0.19907	7.9201	113.48	0.97264	38.956	11.559	11.861	11.977	10.866	12.625	1.9901	1.7592	1.1109	0.64832	2.329	49.974	0.081637	0.48536	0.31581	0.32381	0.3282	0.25164	0.38722	0.086219	0.13557
70	0.94166	-1.32	20.562	0.13822	0.0053416	-0.029237	-0.35371	0.43355	1.4913	0.78727	0.32448	0.46279	10.512	136.57	-0.90836	3.76	-0.53341	-0.60429	-0.59501	-0.71255	-0.51457	0.42673	0.19799	0.11754	0.080446	6.6379	59.34	1.6256	23.114	10.492	10.423	10.334	9.8325	11.192	1.4933	1.3591	0.5014	0.85774	1.7033	27.011	0.12279	0.49508	0.3293	0.33813	0.34414	0.24694	0.41732	0.098284	0.17038
71	0.31548	-0.75768	37.523	-0.0041589	-0.18668	-0.24986	-0.4063	0.15928	1.885	0.56557	0.15644	0.40913	18.49	366.6	0.10593	5.0459	0.42078	0.38928	0.36673	0.308	0.51565	0.28433	0.20765	0.058726	0.14892	11.151	171.81	4.1082	18.228	14.067	14.437	14.794	12.328	15.835	2.3127	3.5072	2.4659	1.0414	-0.6679	2.7509	0.26414	0.48858	0.3722	0.36709	0.36239	0.32984	0.41374	0.053795	0.083899
71	0.85821	-0.98419	31.535	0.31199	-0.046228	-0.12938	-0.32322	0.39707	1.8842	0.72029	0.19384	0.52646	13.036	211.82	-0.0074308	4.8205	0.43498	0.35859	0.32179	0.11934	0.67144	0.43917	0.55209	0.20245	0.34964	3.5212	30.689	4.5076	23.416	11.135	11.405	11.524	9.936	12.638	2.2589	2.702	1.588	1.114	0.39605	6.4281	0.23531	0.48817	0.38401	0.38651	0.3873	0.32478	0.44666	0.068088	0.12188
71	0.74108	-0.72905	31.25	-0.17328	-0.42543	-0.46552	-0.56321	-0.20745	1.8532	0.35576	0.097687	0.25808	14.455	232.99	-0.37478	4.5695	0.30164	0.23219	0.19911	0.023369	0.50717	0.40956	0.4838	0.17574	0.30806	4.6387	43.764	4.7748	18.963	12.583	12.783	12.95	11.273	13.959	1.7542	2.6861	1.6775	1.0086	-0.7047	4.4696	0.25219	0.49767	0.38893	0.38823	0.38878	0.33826	0.43709	0.057997	0.098823
72	0.62232	-1.1147	53.337	1.6883	0.36938	0.25633	-0.21693	1.1818	6.3167	1.3987	0.47326	0.92548	5.6566	37.682	-1.5135	7.2755	-0.12873	-0.33086	-0.33756	-0.53885	-0.10949	1.1618	0.42936	0.20128	0.22808	4.3715	23.205	2.8978	38.58	7.4307	6.8559	6.9027	5.6902	7.9282	3.7553	2.238	1.2124	1.0255	4.0921	26.601	0	0.49936	0.36619	0.37516	0.37269	0.31196	0.44331	0.092283	0.13136
72	0.72609	-1.384	107.9	0.002731	-0.74298	-0.76773	-0.97536	-0.4611	7.626	0.51426	0.20763	0.30663	13.246	185.4	-0.75146	8.6893	0.035624	-0.035331	-0.0099203	-0.26574	0.14426	0.77586	0.41	0.25582	0.15418	7.7576	78.837	0.98419	15.834	9.2303	9.1654	9.1397	8.2731	10.109	1.6457	1.836	0.86668	0.96929	-0.029777	7.2859	0.106	0.49939	0.3602	0.37387	0.3771	0.32204	0.41925	0.082481	0.09721
72	0.42544	-1.2647	11.606	-0.24997	-0.41207	-0.40459	-0.81914	-0.019952	1.0532	0.79919	0.41455	0.38464	6.2198	64.887	-1.12	3.388	-0.18177	-0.19748	-0.19831	-0.41674	0.023414	0.42856	0.44015	0.21843	0.22172	2.5158	20.997	4.2682	35.245	8.5075	8.005	7.9403	7.1462	8.9931	3.6566	1.8469	0.79407	1.0528	4.7252	30.59	0.1249	0.49946	0.37456	0.37842	0.37609	0.32266	0.43882	0.080042	0.11616
73	0.37146	-1.1219	14.226	0.43651	0.20921	0.15506	-0.24932	0.77603	1.5277	1.0254	0.40438	0.62098	5.923	47.752	-0.48023	3.5391	0.39547	0.32614	0.30993	0.15863	0.52609	0.49929	0.36746	0.1513	0.21616	2.5783	15.215	5.4926	11.866	9.5229	9.564	9.5393	8.8591	10.318	1.1082	1.4591	0.68013	0.779	-0.31897	3.0714	0.17171	0.47352	0.30631	0.30351	0.30554	0.25846	0.34451	0.066402	0.086049
73	0.6704	-0.99705	30.395	0.18676	-0.1297	-0.19175	-0.43535	0.30005	2.2493	0.7354	0.2436	0.4918	10.289	127.75	-0.70622	5.2149	0.39194	0.30283	0.26853	0.16447	0.50979	0.52695	0.34532	0.10406	0.24126	4.4324	34.528	4.6535	18.038	11.2	11.132	11.127	10.553	11.722	1.4248	1.1697	0.57454	0.59517	0.73718	9.6793	0.21526	0.47717	0.30733	0.29876	0.29977	0.25398	0.34151	0.060516	0.08753
73	0.69453	-1.1378	5.9496	-0.072198	-0.19186	-0.24363	-0.59137	0.31118	0.78983	0.90254	0.34774	0.5548	3.3582	22.547	-0.42015	2.3665	0.17909	0.1267	0.11527	-0.009462	0.28569	0.31932	0.29516	0.12474	0.17042	3.0502	17.556	7.0991	20.87	10.757	10.729	10.797	9.6305	11.69	1.5151	2.0593	1.1666	0.89263	1.3132	9.67	0.19938	0.48375	0.29118	0.28587	0.28937	0.23269	0.33205	0.061696	0.099359
74	0.96047	-1.1637	74.315	4.0815	2.6241	2.5432	1.1193	4.2907	7.7393	3.1714	1.4239	1.7474	6.4631	52.62	-0.21403	5.9807	1.8457	1.8242	1.8293	1.4986	2.1397	0.72725	0.64105	0.33068	0.31037	1.5526	12.024	0.63395	14.41	7.0149	7.1033	7.1245	5.741	8.4233	2.5718	2.6823	1.3835	1.2988	0.14702	3.8085	0.11817	0.48239	0.34131	0.34834	0.35057	0.29247	0.39974	0.076328	0.10727
74	0.84587	-0.91198	209.47	9.778	7.5093	6.9247	3.6255	12.562	18.02	8.9367	3.2992	5.6376	8.8475	95.574	0.034632	11.665	2.7168	2.6871	2.6408	2.1148	3.3519	1.1806	1.2371	0.526	0.71108	2.8531	22.4	0.43561	12.179	4.1621	3.9716	3.9131	3.1745	4.8856	1.7189	1.7111	0.73855	0.97252	1.3518	6.5391	0.081539	0.47832	0.30841	0.31553	0.31738	0.2634	0.36398	0.075053	0.10058
74	0.9415	-0.87448	133.95	8.136	6.3351	6.0375	3.9244	9.3409	13.749	5.4165	2.1131	3.3034	7.7388	67.57	0.25854	7.7161	2.5612	2.543	2.524	2.1326	2.9914	0.80008	0.85873	0.39141	0.46732	2.1605	16.417	0.41729	13.081	4.8837	4.6335	4.5128	3.9132	5.5953	1.6537	1.682	0.59956	1.0825	1.3853	8.3709	0.11303	0.45347	0.32879	0.33825	0.34175	0.28558	0.38391	0.069925	0.098337
75	0.42309	-1.0532	51.541	1.3346	0.23949	0.19383	-0.35621	0.9265	5.1348	1.2827	0.55003	0.73268	7.4158	66.006	-1.2091	6.7322	0.83289	0.72371	0.71782	0.46679	0.99239	0.93108	0.52559	0.25103	0.27457	2.0528	11.737	1.4741	14.958	10.737	10.995	10.986	9.2249	12.784	2.5176	3.559	1.761	1.798	-0.74821	3.672	0.11941	0.46977	0.3707	0.37524	0.37602	0.349	0.39994	0.048594	0.050945
75	0.28629	-0.5741	13.832	0.23945	0.067615	0.049	-0.083858	0.25632	0.94586	0.34018	0.13286	0.20732	10.023	130.65	-0.46074	2.9948	0.1745	0.081304	0.015311	-0.062806	0.3574	0.37596	0.4202	0.078117	0.34209	2.6817	15.936	4.1327	12.979	9.6539	9.6745	9.5753	8.6003	10.947	1.5471	2.3467	0.97495	1.3718	-0.51764	3.4454	0.14544	0.44727	0.34746	0.3565	0.36185	0.32402	0.3783	0.050005	0.054273
75	0.25136	-1.3132	78.041	0.55761	-0.088429	-0.23596	-0.44601	0.56421	5.2755	1.0102	0.21005	0.80017	12.974	178.18	-0.9452	8.5465	0.24069	0.23204	0.28212	-0.14397	0.50788	0.62922	0.65186	0.42609	0.22577	6.9875	86.061	1.9194	55.628	11.292	11.529	12.195	7.6739	14.052	4.4249	6.3784	4.5216	1.8568	2.4866	28.032	0.1725	0.48639	0.36275	0.36708	0.36687	0.34079	0.39378	0.048814	0.052992
76	0.46542	-0.51063	18.643	1.0345	0.77328	0.78131	0.32453	1.206	1.8383	0.88143	0.45678	0.42465	6.6486	56.249	-0.31913	3.013	0.39504	0.35026	0.36039	0.18729	0.49295	0.40996	0.30566	0.1731	0.13256	3.3631	19.469	3.4615	11.633	5.6574	5.5332	5.5072	4.9416	6.1767	1.0291	1.2351	0.56569	0.66942	2.275	12.969	0.16328	0.47397	0.31753	0.31503	0.31111	0.28469	0.35324	0.058682	0.068545
76	0.66711	-0.59323	16.351	2.0675	1.8943	1.966	0.9808	2.6645	2.0002	1.6837	0.98517	0.69852	4.5203	31.831	0.062479	3.2502	0.85448	0.83122	0.83228	0.64323	1.0171	0.38684	0.37384	0.18906	0.18478	2.9874	19.458	3.6194	18.746	6.7101	6.5495	6.5881	5.5872	7.4346	1.8108	1.8474	1.0009	0.8465	3.5278	22.686	0.079516	0.47906	0.30599	0.31257	0.3139	0.28615	0.33632	0.053211	0.050178
76	0.86697	-0.10592	20.4	4.6523	4.861	4.9884	3.9222	5.5451	1.9453	1.623	1.0662	0.5568	2.6817	26.114	-0.67889	3.5564	0.74423	0.79226	0.82109	0.39262	1.1342	0.53694	0.74163	0.42847	0.31316	0.58791	7.4607	3.1696	13.096	4.7304	4.5876	4.6524	4.0744	4.9711	1.127	0.89671	0.57799	0.31872	3.2344	19.878	0.12306	0.48213	0.31954	0.31851	0.31649	0.27622	0.36483	0.064891	0.088603
77	0.85185	-0.56193	14.95	0.78479	0.65509	0.6366	0.50941	0.83775	1.099	0.32834	0.12719	0.20115	10.234	126.9	-0.68906	3.5966	-0.33945	-0.39209	-0.38642	-0.48861	-0.3069	0.42246	0.18171	0.10219	0.079516	6.1621	48.863	4.5137	22.254	7.0484	6.7905	6.7405	6.4881	7.1929	1.5084	0.70475	0.2524	0.45236	6.3633	56.517	0.13795	0.48745	0.26253	0.24509	0.23764	0.17071	0.33435	0.095525	0.16364
77	0.70218	-0.77262	46.43	1.2674	1.032	1.0348	0.73602	1.3224	2.9493	0.58634	0.29878	0.28756	13.785	206.75	-0.5788	6.3595	-0.34281	-0.41978	-0.42087	-0.47593	-0.36146	0.5278	0.11447	0.055059	0.059409	9.6599	110.23	3.1228	37.774	6.1159	5.8574	5.8733	5.4873	6.1955	2.1685	0.70819	0.38601	0.32218	11.787	169.5	0.13864	0.49402	0.23291	0.213	0.20031	0.15959	0.29181	0.089486	0.13222
77	0.50573	-0.79545	20.923	1.3897	1.3123	1.3133	1.0376	1.5848	1.4261	0.54723	0.27573	0.2715	10.738	141.24	-0.66701	4.2895	-0.40902	-0.46588	-0.4673	-0.53664	-0.39229	0.41243	0.14435	0.06934	0.075007	8.467	85.742	4.4953	10.341	5.7012	5.5348	5.532	5.2128	5.8625	0.89584	0.64972	0.31915	0.33057	2.6863	11.938	0.12418	0.4967	0.2415	0.22075	0.20216	0.15778	0.32089	0.09946	0.16311
78	0.71072	-0.40493	47.306	2.1798	1.5625	1.5699	1.0085	2.1016	4.5134	1.0931	0.5614	0.53173	8.4176	79.099	0.0010144	5.793	0.73841	0.63876	0.61915	0.41615	0.90058	0.57767	0.48443	0.20301	0.28142	4.4611	33.816	1.512	16.867	8.7929	8.6501	8.4791	7.4121	10.23	2.0469	2.8181	1.067	1.7511	0.34481	5.6623	0.12105	0.48836	0.34209	0.34753	0.347	0.27532	0.4208	0.090519	0.14548
78	0.29773	-0.73874	76.942	1.7036	0.797	0.73792	0.20643	1.5057	6.0259	1.2993	0.53148	0.76783	10.48	128.01	-0.45766	6.4854	0.54654	0.44503	0.42734	0.22986	0.69557	0.72925	0.46571	0.19748	0.26823	4.2609	28.919	1.2077	13.813	8.624	8.7088	9.0351	6.5907	10.174	2.2322	3.5837	2.4445	1.1392	-0.33036	2.8645	0.11023	0.45765	0.27022	0.26619	0.25988	0.20929	0.3357	0.081623	0.12642
78	0.58729	-0.62298	37.331	1.1714	0.24824	0.090097	-0.22246	1.0352	4.4049	1.2577	0.31255	0.94512	6.7394	52.342	-0.60055	5.2557	0.37756	0.24576	0.2078	-0.023703	0.59116	0.77395	0.61486	0.2315	0.38336	2.9276	15.673	2.3221	15.577	6.8824	6.8663	6.9013	5.7927	7.8699	1.7105	2.0772	1.1086	0.96853	0.72467	6.5274	0.10155	0.46139	0.24315	0.2411	0.24	0.18347	0.30094	0.077816	0.11747
79	0.83468	-1.0873	68.956	1.794	0.70182	0.71747	0.09405	1.2783	6.4022	1.1843	0.62342	0.56084	7.9513	74.148	-1.289	7.7272	0.45204	0.25018	0.25456	-0.0067267	0.49831	0.99189	0.50504	0.26129	0.24375	3.7315	22.658	2.4429	39.303	7.6539	7.4013	7.4321	5.6106	9.1305	3.463	3.52	1.8215	1.6984	4.4721	38.49	0.15754	0.49983	0.33128	0.32892	0.32706	0.27948	0.38206	0.077742	0.10258
79	0.80963	-1.3231	30.3	0.64706	0.029603	-0.036239	-0.41326	0.60415	3.1827	1.0174	0.37702	0.64038	6.2651	47.471	-1.2818	4.6547	-0.12162	-0.27633	-0.28922	-0.50587	-0.020998	0.78829	0.48487	0.21665	0.26822	3.0225	15.317	1.5884	12.239	7.8629	7.8927	7.9873	6.0593	9.5368	2.1341	3.4775	1.928	1.5495	-0.068674	2.2342	0.080701	0.49931	0.31677	0.31622	0.31438	0.25667	0.37945	0.088022	0.12278
79	0.72913	-0.92177	37.676	1.3884	1.0021	0.99712	0.63535	1.3789	3.2106	0.74351	0.36177	0.38174	8.5235	84.987	-1.0898	5.0657	0.33039	0.24829	0.23862	0.060222	0.45568	0.59942	0.39546	0.1784	0.21706	3.3959	23.627	2.2078	35.077	7.1648	7.1929	7.2477	6.3187	7.9576	2.5167	1.6389	0.92897	0.70988	5.4806	62.854	0.056465	0.49998	0.34838	0.3468	0.34485	0.28427	0.41326	0.091017	0.12899
80	0.69977	-0.39478	22.453	1.2576	1.1261	1.0942	0.86392	1.4519	1.2969	0.58793	0.23033	0.3576	11.94	178.55	-0.43856	3.8096	0.534	0.52615	0.54509	0.25251	0.7619	0.45515	0.50938	0.29257	0.21681	1.2329	10.195	2.7123	22.812	10.266	10.315	10.372	9.3536	11.163	1.5448	1.8091	1.0186	0.79047	0.77704	12.64	0.10389	0.48105	0.26174	0.25335	0.25357	0.19741	0.30885	0.071729	0.11143
80	0.93633	0.16845	26.071	1.2264	1.129	1.1258	0.92635	1.3378	1.4003	0.41149	0.19948	0.212	13.985	227.63	-0.1692	3.3725	0.22483	0.1872	0.18359	0.049972	0.33168	0.30736	0.2817	0.13361	0.14809	5.1834	46.235	1.9975	13.544	7.8496	7.7445	7.7049	7.3656	8.2026	0.8515	0.83699	0.33924	0.49774	0.40543	13.503	0.081497	0.46358	0.22537	0.21451	0.21266	0.1656	0.26712	0.068289	0.10152
80	0.76226	-0.12325	29.763	1.5052	1.3881	1.3868	1.151	1.6279	1.5939	0.47683	0.23582	0.24101	13.321	212.31	-0.27632	4.4729	0.67836	0.64517	0.61238	0.44337	0.91256	0.38142	0.46918	0.169	0.30018	2.6971	25.249	1.9609	17.687	9.6516	9.3018	9.1706	8.563	10.303	1.878	1.74	0.60759	1.1324	1.5326	7.318	0.13536	0.4439	0.23935	0.22794	0.22217	0.18862	0.27881	0.06117	0.090191
81	0.40559	-0.69949	610.73	25.272	-0.081055	-0.11115	-0.28916	0.18724	95.54	0.4764	0.17801	0.29839	4.369	22.263	-0.28223	18.988	1.6549	0.43198	0.40929	0.29441	0.61491	3.8493	0.3205	0.11487	0.20563	3.1924	12.149	0.48805	19.651	10.941	11.722	11.744	10.776	12.627	3.3207	1.8504	0.96743	0.88296	-1.7888	6.2936	0.14052	0.49477	0.38955	0.3886	0.38707	0.37136	0.40892	0.047277	0.037559
81	0.9057	-0.88672	3.4631	0.23639	0.15109	0.15726	-0.1969	0.48672	0.72097	0.68362	0.35416	0.32945	1.7146	7.8258	-0.033471	1.7547	0.67361	0.69014	0.68865	0.55994	0.82329	0.33071	0.26335	0.12871	0.13463	0.11513	3.6885	10.037	17.936	12.382	12.287	12.192	11.86	12.902	1.0336	1.0425	0.332	0.71051	1.311	8.4503	0.1631	0.47481	0.37109	0.3747	0.3742	0.35575	0.39462	0.048911	0.038873
81	0.82076	-0.80765	98.14	1.2048	0.012426	0.017219	-0.33289	0.34815	8.3126	0.68104	0.35011	0.33094	10.02	108.17	0.022686	8.6697	0.64516	0.46009	0.39074	0.2607	0.79818	0.85764	0.53748	0.13004	0.40744	6.1795	52.229	0.9469	15.227	11.939	12.274	12.325	11.215	13.233	1.9902	2.0182	1.1097	0.90847	-2.2416	11.096	0.25246	0.47153	0.37054	0.37222	0.37174	0.36155	0.38384	0.030677	0.022294
82	0.35675	-1.3136	110.67	0.97306	-0.68128	-0.83232	-1.0729	0.01244	9.9343	1.0854	0.24059	0.84476	9.1997	96.797	-1.0307	7.1822	0.060962	-0.10215	-0.12535	-0.348	0.19008	1.0205	0.53808	0.22265	0.31543	4.1872	24.324	0.76633	13.35	10.751	11.204	11.46	9.2687	12.627	2.3046	3.358	2.1913	1.1667	-1.5673	6.0005	0.1214	0.49122	0.32449	0.33581	0.33941	0.25146	0.41296	0.097532	0.1615
82	0.44621	-1.3569	94.335	0.45632	-1.0004	-1.0197	-1.1468	-0.81558	9.2575	0.33122	0.12711	0.20411	8.451	78.723	-0.96863	7.4945	-0.00013289	-0.2108	-0.23747	-0.3734	0.0051431	0.99398	0.37855	0.13594	0.24261	4.7959	30.879	1.2509	12.935	10.768	11.062	11.006	10.673	11.561	1.7741	0.88749	0.33293	0.55457	-2.988	14.45	0.11566	0.49682	0.34893	0.36206	0.36544	0.29854	0.41881	0.086041	0.12028
83	0.43317	-1.3827	18.751	7.4853	7.3628	7.0492	4.2842	11.068	4.4853	6.7842	2.765	4.0192	0.23463	2.3966	-3.3694	3.7264	-1.4996	-1.5031	-1.4783	-1.7923	-1.2636	0.59201	0.52872	0.31395	0.21478	2.4579	23.658	1.7669	10.875	3.9854	3.5037	3.4715	2.6396	4.4321	1.9093	1.7925	0.83191	0.96056	1.6905	5.6694	0.054049	0.47962	0.30173	0.30103	0.29278	0.24294	0.37563	0.094511	0.13268
83	0.73432	-0.68919	17.089	7.147	6.9031	6.9017	4.8455	8.9634	3.0879	4.1179	2.0563	2.0616	0.43699	3.0131	-2.701	0.80075	-2.0427	-2.0894	-2.1002	-2.2492	-1.9079	0.36732	0.34127	0.14896	0.19231	2.4829	16.155	1.5946	36.972	3.2857	3.0336	2.9583	2.5624	3.6554	2.1335	1.0929	0.39583	0.6971	12.226	189.54	0	0.47651	0.283	0.28972	0.29042	0.24034	0.33769	0.089036	0.097354
83	0.83398	-1.082	13.479	5.8493	5.6893	5.6502	3.4635	7.9933	2.9759	4.5298	2.1866	2.3431	0.20916	2.5746	-2.4411	0.70009	-1.3049	-1.3016	-1.3351	-1.5934	-0.94277	0.45163	0.65062	0.25831	0.3923	0.35509	4.5109	1.5734	13.483	2.911	2.7263	2.7052	2.2038	3.2907	1.2058	1.0869	0.5014	0.58551	4.1371	30.29	0.042235	0.46697	0.27551	0.27673	0.278	0.21928	0.33166	0.094601	0.11238
84	0.87027	-0.64466	22.462	0.88734	0.35037	0.20648	-0.11252	1.101	2.3392	1.2135	0.319	0.89454	6.4384	55.661	-0.23532	3.8202	0.76975	0.71192	0.69552	0.57229	0.88434	0.4774	0.31205	0.12323	0.18882	2.2997	15.179	3.2496	61.398	8.8371	8.722	8.9779	7.5661	9.3659	4.6722	1.7998	1.4119	0.38795	10.246	116.11	0.091007	0.49842	0.30534	0.31298	0.31517	0.24584	0.37572	0.089072	0.12988
84	0.22071	-1.3961	9.4573	0.77722	0.33239	0.24845	-0.73303	1.5657	1.8836	2.2987	0.98149	1.3172	1.7568	6.9259	-0.14638	1.7797	0.56807	0.47811	0.43517	0.30428	0.73781	0.40272	0.43353	0.13089	0.30264	1.1259	3.6664	2.4274	61.379	8.3763	8.0764	8.2365	7.0925	8.74	5.4913	1.6475	1.1441	0.50349	7.9311	74.01	0.068125	0.49998	0.32576	0.34316	0.3564	0.27753	0.38232	0.094078	0.10479
84	0.91282	-0.63136	10.233	0.54944	0.3831	0.38148	-0.05166	0.82111	1.0585	0.87277	0.43314	0.43963	5.0755	44.007	-0.59469	2.663	-0.051793	-0.14934	-0.13664	-0.33301	0.0089432	0.46815	0.34195	0.19637	0.14559	2.5768	11.656	5.294	42.682	8.186	7.8887	7.9259	7.4498	8.2531	3.6973	0.80336	0.47609	0.32726	8.2796	73.966	0.099885	0.49947	0.30651	0.31363	0.31465	0.24616	0.37905	0.094427	0.13289
85	0.22976	-1.5608	16.476	-0.56232	-0.82748	-0.84666	-1.1917	-0.42489	1.4447	0.76681	0.34504	0.42177	6.9872	69.729	-2.4194	4.1171	0.054459	-0.0066627	-0.0085201	-0.16751	0.1579	0.4978	0.32542	0.15899	0.16642	2.8955	24.009	4.3677	33.707	9.6342	9.7499	9.802	9.0196	10.376	1.9233	1.3563	0.78247	0.57388	5.9257	75.665	0.084853	0.499	0.32349	0.32645	0.32614	0.28726	0.36624	0.064878	0.07898
85	0.19081	-1.5884	39.304	0.13393	-0.74699	-0.79723	-1.1233	-0.27018	4.0825	0.85315	0.3261	0.52705	6.4381	51.325	-1.4406	5.4051	0.46709	0.33807	0.31056	0.053284	0.67789	0.8271	0.62461	0.25728	0.36733	2.5647	13.634	2.1106	23.548	9.3544	9.6166	9.6674	8.9406	10.191	1.86	1.2505	0.72687	0.52366	0.47921	18.083	0.10416	0.49214	0.31274	0.31483	0.31699	0.26128	0.36405	0.076137	0.10277
85	0.011542	-1.4109	105.71	0.38607	-0.65738	-0.71624	-1.0121	-0.18493	6.2466	0.82719	0.29587	0.53132	12.153	188.15	-1.1787	7.8986	0.13799	-0.092253	-0.12382	-0.3755	0.25412	0.9552	0.62961	0.25168	0.37794	3.3076	18.991	0.94598	28.725	8.9407	9.0349	9.0743	8.1761	9.8146	2.4872	1.6385	0.89818	0.74029	3.2905	27.599	0.074424	0.49759	0.3135	0.32098	0.32465	0.2684	0.36622	0.076239	0.097827
86	0.92973	-0.19207	98.274	3.2497	2.3816	2.4155	1.8152	2.8802	7.2915	1.0651	0.60029	0.46479	9.7671	111.08	-0.5303	8.8425	0.15002	0.035909	0.032554	-0.080169	0.1587	0.86006	0.23886	0.11272	0.12614	7.13	59.624	0.73898	8.5151	4.9878	4.9399	4.9167	4.6898	5.2363	0.78748	0.54641	0.22682	0.31959	-0.10183	12.202	0.12469	0.45706	0.28207	0.28052	0.2811	0.23008	0.32981	0.06267	0.09973
86	0.83718	-0.22177	49.586	6.1615	6.0867	6.201	4.7696	7.1751	2.8639	2.4055	1.4314	0.97407	9.0374	135.53	-0.42933	6.5342	0.072471	0.012917	0.012307	-0.1131	0.14015	0.50369	0.25325	0.12541	0.12785	7.8248	84.223	1.4867	20.992	3.5998	3.3978	3.391	3.216	3.5933	1.5508	0.37727	0.17499	0.20228	8.8946	90.969	0	0.47744	0.28183	0.27423	0.27128	0.22774	0.32661	0.069937	0.098868
86	0.76095	0.64643	102.51	5.8373	5.1222	5.0781	4.504	5.8284	6.4034	1.3244	0.57415	0.75029	11.694	155.73	-0.79979	8.4229	-0.015362	-0.089335	-0.053671	-0.33552	0.085527	0.82496	0.42105	0.28185	0.1392	6.9303	61.255	1.2118	12.705	3.5213	3.4092	3.3888	3.1663	3.6928	0.81593	0.52653	0.22253	0.304	5.3152	49.688	0.059412	0.4723	0.28581	0.28228	0.2816	0.22549	0.34044	0.076949	0.11494
87	0.35339	-1.1384	3.8685	2.0248	2.0805	2.0763	1.6612	2.5083	0.69987	0.84715	0.4151	0.43205	-0.77916	4.8791	-1.3828	1.4279	-0.80924	-0.94195	-0.96874	-1.1393	-0.691	0.50835	0.44833	0.17059	0.27774	1.7526	5.5695	4.5095	24.657	6.8602	6.1339	6.0907	5.5398	6.8144	2.4441	1.2746	0.55094	0.72367	2.7777	13.204	0.17889	0.49607	0.29293	0.28486	0.27874	0.25689	0.32506	0.048297	0.068171
87	0.51854	-1.3464	7.4175	2.2132	2.2201	2.2174	1.844	2.6017	0.74992	0.75771	0.37335	0.38437	0.4381	12.536	-1.6044	2.4394	-0.70718	-0.77992	-0.88599	-1.1821	-0.1656	0.57391	1.0165	0.29612	0.72039	0.9281	4.8526	4.2664	16.15	6.4623	6.132	5.8716	5.1988	7.5862	1.6563	2.3875	0.67277	1.7147	1.5716	7.3545	0.040402	0.4805	0.31456	0.31143	0.30314	0.25354	0.38589	0.083114	0.13235
87	0.42686	-0.97896	6.2366	2.7096	2.7364	2.759	2.3039	3.1238	0.78179	0.8199	0.45507	0.36483	-0.52566	6.7086	-1.7787	1.6546	-1.245	-1.3137	-1.3162	-1.4372	-1.1851	0.37462	0.25213	0.12095	0.13118	2.8234	15.568	3.5253	15.485	5.0387	4.858	4.808	4.5048	5.3113	1.0749	0.80656	0.30319	0.50336	5.0622	41.096	0.073117	0.47914	0.23594	0.21591	0.194	0.17932	0.29634	0.079715	0.11702
88	0.90262	-0.68775	36.023	8.5362	7.8462	7.6651	6.3222	9.7325	3.566	3.4103	1.3428	2.0675	2.0643	11.062	-2.0414	5.4223	-0.92895	-1.0044	-1.0374	-1.2331	-0.70974	0.54652	0.52332	0.19567	0.32765	4.058	40.103	1.2805	11.426	2.5264	2.3436	2.3072	2.1143	2.6455	0.91576	0.53123	0.19298	0.33826	4.4615	34.821	0.078686	0.48103	0.19434	0.17605	0.16861	0.10989	0.25707	0.095596	0.14718
88	0.86982	0.092814	55.335	13.502	13.764	13.664	12.309	15.419	3.6635	3.1101	1.355	1.7551	1.637	33.972	-1.4239	6.0608	0.65165	0.69923	0.71194	0.4687	0.90433	0.46211	0.43563	0.24324	0.1924	2.2723	37.615	1.9962	28.348	3.2261	2.9234	2.8838	2.6962	3.2299	2.0482	0.53375	0.18766	0.34609	9.1965	97.933	0.09764	0.48324	0.1947	0.17132	0.15582	0.13861	0.23504	0.079032	0.096435
88	0.94209	-1.0927	40.108	2.256	2.1588	2.0881	1.6562	2.8029	1.6643	1.1466	0.43191	0.71473	18.19	414.41	-1.3217	5.6422	-0.94833	-0.9938	-1.0079	-1.1038	-0.8556	0.36799	0.24816	0.095838	0.15232	10.736	172.55	3.8306	17.353	5.2491	5.0932	5.1094	4.5164	5.6375	0.99763	1.1211	0.59304	0.52811	3.7332	37.93	0	0.48207	0.17428	0.15288	0.14749	0.14032	0.17623	0.06043	0.03591
89	0.60164	-1.648	30.321	-0.99939	-1.1835	-1.2173	-1.3878	-0.91149	1.0752	0.4763	0.17049	0.30581	17.806	473.66	-0.29427	4.779	0.32544	0.28948	0.29312	0.13057	0.44111	0.31298	0.31054	0.16255	0.14799	3.0524	32.94	1.5608	12.617	10.511	10.54	10.533	10	11.091	0.87073	1.091	0.53299	0.55803	-1.4687	13.28	0.1999	0.49669	0.30076	0.26652	0.24729	0.23025	0.34126	0.098147	0.11102
89	0.65444	-1.4467	50.607	-0.67248	-0.8799	-0.9161	-1.0675	-0.61997	2.402	0.44749	0.15136	0.29613	18.17	355.62	-0.43821	6.6863	0.16162	0.14577	0.13587	-0.092037	0.40338	0.43326	0.49541	0.22791	0.26751	6.3062	81.781	1.0382	29.553	10.882	10.902	10.923	10.491	11.269	0.94685	0.77791	0.43156	0.34635	5.2192	171.1	0.20258	0.49914	0.30764	0.28829	0.27412	0.25793	0.34702	0.070423	0.089087
89	0.89859	-1.4277	46.167	0.18374	0.0014305	0.02647	-0.61514	0.56792	1.8397	1.1831	0.64161	0.54145	14.765	318.03	0.21434	5.2778	0.70978	0.6654	0.67594	0.44663	0.86309	0.36608	0.41646	0.22931	0.18715	3.6384	35.229	0.92457	13.221	10.95	11.083	11.056	10.623	11.596	0.92336	0.97242	0.43289	0.53953	-2.6991	20.31	0.19005	0.49595	0.29862	0.27877	0.2778	0.27057	0.28889	0.060129	0.01832
90	0.5488	-1.6734	33.966	0.081218	-0.82286	-0.81245	-1.3756	-0.29097	4.1386	1.0846	0.56313	0.52149	5.8696	41.081	-0.84386	5.5092	0.68548	0.60783	0.67973	0.027325	1.0445	0.91768	1.0172	0.65241	0.3648	1.9259	10.092	1.796	11.995	9.6208	9.9163	9.9378	8.9778	10.812	1.7398	1.8343	0.95997	0.87432	-1.758	7.4714	0.25314	0.49333	0.43483	0.44917	0.45658	0.41395	0.46958	0.053418	0.055634
90	0.6624	-1.5108	33.773	-0.30038	-0.91818	-1.0295	-1.194	-0.41976	3.4008	0.77424	0.16454	0.60971	8.0915	75.296	-0.39463	3.9553	0.5051	0.43071	0.40668	0.048372	0.86112	0.57468	0.81274	0.35831	0.45444	1.6766	9.0356	0.83282	14.406	9.3229	9.5904	9.6326	9.1065	9.99	1.5178	0.8835	0.52603	0.35747	-2.4074	13.046	0.14969	0.49996	0.40136	0.41401	0.42562	0.3487	0.45612	0.071066	0.10742
90	0.27377	-1.664	46.619	-0.28071	-1.2092	-1.2744	-1.4345	-0.85375	5.2105	0.58071	0.16008	0.42063	6.7483	50.736	-0.79109	5.8729	0.31136	0.2528	0.24253	-0.0084192	0.53455	0.71143	0.54296	0.25095	0.29201	3.3941	22.17	0.64197	15.55	9.7508	9.9597	9.9314	9.263	10.713	1.7852	1.45	0.66842	0.78153	-2.8459	14.733	0.11862	0.49998	0.38557	0.39463	0.39537	0.33094	0.45682	0.077803	0.12587
91	0.89887	0.047044	6.0049	3.0231	3.1046	3.1886	2.0554	3.9857	1.3909	1.9303	1.1331	0.79713	-0.053819	2.2221	-1.2386	0.85222	-0.79934	-0.87167	-0.89257	-0.99098	-0.71056	0.3236	0.28042	0.098408	0.18201	1.8308	7.3838	1.8704	9.3093	2.8096	2.4844	2.3676	2.1599	3.0425	1.1212	0.8826	0.20771	0.6749	2.3705	9.9348	0.10395	0.44773	0.25437	0.24744	0.2421	0.19869	0.30686	0.074112	0.10818
91	0.96807	-0.62774	8.3129	4.9496	5.0926	5.138	4.1951	5.8995	1.7179	1.7044	0.94291	0.76151	-1.0221	4.3832	-1.6545	1.407	-1.2457	-1.2957	-1.2908	-1.4563	-1.1449	0.35203	0.31141	0.16551	0.1459	3.4972	22.37	1.6219	45.272	2.6951	2.0972	2.057	1.9591	2.3159	3.7653	0.35678	0.097888	0.2589	9.4502	98.785	0.10534	0.48358	0.25266	0.24534	0.24257	0.19038	0.30584	0.081607	0.11546
91	0.94403	-0.4295	5.3207	3.0425	3.2455	3.2976	2.7038	3.6828	1.0479	0.97906	0.59385	0.38521	-0.92877	4.0123	-1.4771	1.1176	-0.92099	-0.92058	-0.89277	-1.096	-0.80077	0.31716	0.29523	0.20323	0.091992	2.4183	16.177	2.0584	7.7043	2.7702	2.5791	2.5658	2.4225	2.7623	0.75616	0.33982	0.14329	0.19653	3.2736	15.711	0.097614	0.42265	0.2527	0.24969	0.24844	0.19034	0.31154	0.077725	0.1212
92	0.92253	-0.4047	82.145	2.9975	0.32495	0.32644	0.073466	0.57345	12.759	0.49999	0.25297	0.24702	5.0392	27.813	0.4583	7.215	1.0486	0.79667	0.7932	0.72913	0.87113	1.1504	0.14201	0.064074	0.077933	4.4412	21.904	1.1711	9.1846	7.1929	7.371	7.3582	6.9469	7.8206	1.3267	0.87367	0.41124	0.46243	-3.0524	13.624	0.094604	0.45175	0.25711	0.25174	0.24359	0.19419	0.32557	0.083903	0.13137
92	0.91563	-0.24545	41.731	1.7769	1.0611	1.0494	0.50609	1.6395	4.5568	1.1334	0.5433	0.59007	7.6713	66.217	0.62314	5.4905	1.2206	1.1295	1.1144	0.9751	1.3143	0.58877	0.33919	0.13926	0.19993	4.9555	33.825	2.5292	21.78	6.1855	5.9255	5.8359	5.5818	6.4484	1.8192	0.86663	0.25418	0.61245	6.8818	60.257	0.092611	0.47291	0.26474	0.26839	0.26377	0.215	0.33104	0.078151	0.11604
92	0.7284	-0.81137	92.316	3.5412	0.97675	1.0074	0.46391	1.4283	12.139	0.96439	0.54348	0.4209	5.5948	36.074	0.15084	7.2107	1.3011	1.0902	1.1013	0.92212	1.236	1.0421	0.31383	0.1792	0.13464	4.0475	20.723	1.1034	19.321	5.6604	5.5709	5.573	5.1236	6.0142	2.0725	0.89056	0.44938	0.44119	3.8886	27.38	0.095251	0.45864	0.26741	0.26762	0.26397	0.21772	0.3248	0.079589	0.10708
93	0.039464	-1.017	11.845	3.3921	2.9349	2.758	1.6797	4.5441	2.3469	2.8643	1.0783	1.7861	1.0951	4.0111	-0.28198	2.2874	1.0012	0.97238	0.98328	0.72011	1.2028	0.45531	0.48273	0.26318	0.21955	0.13039	3.8993	3.1473	39.651	6.1752	5.796	5.8068	5.2098	6.3608	3.0586	1.151	0.59698	0.55404	7.908	77.052	0.093102	0.49172	0.26379	0.26572	0.27083	0.20125	0.31997	0.078753	0.11872
93	0.50856	-0.61294	13.338	3.2157	2.7627	2.572	1.7939	4.1128	2.5007	2.3189	0.77803	1.5409	1.9266	7.5922	-0.52844	2.3274	0.86289	0.80477	0.79134	0.61988	1.0165	0.42522	0.39665	0.17147	0.22518	1.1155	5.812	3.6826	21.636	5.4479	5.0611	4.9833	4.5595	5.7181	2.0673	1.1586	0.42375	0.73481	5.2826	35.917	0.097687	0.49105	0.30902	0.32083	0.32764	0.23405	0.394	0.097531	0.15995
94	0.96304	-1.4249	89.809	0.61484	-0.36715	-0.39372	-0.52664	-0.1545	7.3723	0.37214	0.13292	0.23922	9.231	95.559	-0.13622	7.4815	0.25932	0.11947	0.11863	0.042318	0.19828	0.81172	0.15597	0.076313	0.079652	6.6312	50.024	1.3016	19.79	10.566	10.642	10.632	10.136	11.169	1.5544	1.0325	0.49557	0.53698	-2.3122	23.244	0.18757	0.47206	0.3793	0.38458	0.38942	0.34518	0.4143	0.049416	0.069119
94	0.88421	-1.2508	463.08	1.1203	-0.49773	-0.51873	-0.69319	-0.26028	23.202	0.43291	0.17446	0.25845	17.527	321.48	-1.6583	15.217	-0.23716	-0.29864	-0.29323	-0.45489	-0.1532	0.91193	0.30169	0.16165	0.14003	12.512	186.21	0.53626	29.715	9.8016	9.9278	9.9338	9.2233	10.62	1.6996	1.3969	0.71051	0.68638	1.6806	37.491	0.14	0.48288	0.35692	0.36147	0.36487	0.31324	0.40292	0.061432	0.08968
94	0.94921	-0.96009	37.572	0.21851	-0.13622	-0.13194	-0.35535	0.074373	3.0291	0.42972	0.2234	0.20632	10.337	116.41	-0.21742	5.5045	0.24796	0.17148	0.17432	0.054423	0.28286	0.54748	0.22844	0.1199	0.10854	6.5488	54.872	2.2303	16.533	10.818	10.961	11	10.498	11.344	1.1116	0.8462	0.50209	0.34411	-3.0549	26.862	0.13807	0.48234	0.37732	0.38604	0.39304	0.34805	0.41001	0.051999	0.061961
95	0.061585	1.8986	109.52	7.8909	6.7394	6.6709	4.9731	8.6428	9.1767	3.6697	1.6978	1.972	8.9012	92.942	0.25991	8.56	1.674	1.6036	1.6004	1.3486	1.865	0.76483	0.51637	0.25176	0.26461	4.5181	35.656	0.95023	25.883	6.3989	5.8239	5.6214	4.7707	7.2821	2.6098	2.5114	0.8507	1.6607	2.5114	15.131	0.18043	0.49216	0.37074	0.37875	0.37892	0.35822	0.39893	0.04822	0.040705
95	0.55623	-0.056636	114.93	5.5119	4.4385	4.2013	2.4724	6.879	8.7943	4.4066	1.7289	2.6777	9.4455	108.3	0.17819	7.1346	1.3448	1.2879	1.3095	0.95029	1.5821	0.69937	0.63183	0.35922	0.27261	3.4389	26.612	0.97792	14.279	7.5264	7.5872	7.7183	5.5368	9.3754	2.5436	3.8386	2.1815	1.6571	0.029944	2.3895	0.15225	0.49182	0.37247	0.38	0.38433	0.33001	0.42132	0.07005	0.091312
95	0.30598	-0.68383	148.21	8.1042	5.914	5.7104	2.9864	9.2487	13.4	6.2623	2.724	3.5383	7.206	65.923	0.40413	8.2175	1.8051	1.6306	1.6222	1.1035	2.1744	1.017	1.0709	0.51867	0.55224	2.2551	11.755	0.73293	13.042	5.5666	5.2639	5.1378	4.2096	6.5702	1.9942	2.3606	0.92815	1.4324	1.0008	4.308	0.080796	0.46997	0.30346	0.31474	0.31807	0.26575	0.35705	0.073585	0.091296
96	0.85135	-0.32826	54.917	3.4679	2.5435	2.4735	1.7736	3.4534	6.0095	1.6798	0.69981	0.97997	6.855	54.645	0.031137	5.5864	1.094	0.99438	0.97438	0.84746	1.1813	0.68828	0.33382	0.12692	0.20689	4.2471	24.525	1.085	12.013	9.0728	9.3455	9.3789	8.3431	10.281	1.8553	1.9381	1.0357	0.90235	-1.5726	6.8172	0.12356	0.46	0.30957	0.31463	0.3173	0.25866	0.36525	0.071527	0.10659
96	0.89772	-0.091676	72.677	2.6926	1.5885	1.5993	0.88091	2.2743	7.1947	1.3934	0.7184	0.67502	7.5485	65.185	0.20946	7.3476	1.0537	0.92827	0.91603	0.69246	1.1885	0.78976	0.49607	0.22357	0.2725	4.7678	31.844	1.3749	13.934	10.669	10.978	10.974	10.23	11.733	1.9315	1.5028	0.74395	0.75887	-2.6701	11.978	0.18306	0.43184	0.3174	0.3208	0.32232	0.26208	0.37646	0.069178	0.11438
96	0.67648	-1.1245	100.75	2.9007	1.6658	1.7006	1.1631	2.0991	8.365	0.936	0.53752	0.39848	9.1137	96.962	0.31977	8.0816	1.0849	0.94573	0.94572	0.81284	1.0786	0.75482	0.26581	0.13288	0.13293	5.6636	43.732	1.2836	45.926	10.917	11.132	11.131	10.65	11.617	3.0477	0.96673	0.48137	0.48536	6.3122	84.443	0.17271	0.47348	0.3213	0.32385	0.32818	0.26352	0.37552	0.072025	0.112
97	0.63929	-0.44843	24.238	1.0751	0.73061	0.65831	0.29261	1.3132	2.1347	1.0206	0.3657	0.65489	8.0696	82.924	-0.029107	3.8595	0.78447	0.73012	0.73687	0.54034	0.90641	0.44852	0.36606	0.19652	0.16954	2.7011	16.752	3.1888	32.44	10.877	10.978	11.077	9.5694	12.19	2.4826	2.6202	1.5071	1.113	3.1682	34.339	0.24835	0.48111	0.36639	0.36333	0.3645	0.34555	0.37876	0.032203	0.033218
97	0.74205	-1.5655	24.154	0.53991	0.040371	0.028983	-0.16577	0.26929	3.0279	0.43507	0.19476	0.24031	6.6885	49.015	0.11787	4.0896	0.58888	0.47238	0.4642	0.35503	0.60607	0.53898	0.25104	0.10917	0.14186	4.0949	23.301	2.7107	15.453	12.093	12.281	12.276	11.684	12.889	1.7655	1.2048	0.59177	0.61306	-2.7272	14.11	0.29397	0.49058	0.34521	0.33805	0.33692	0.32731	0.35104	0.03584	0.023738
97	0.93493	-0.93132	14.99	0.26107	0.087547	0.088424	-0.13157	0.30491	1.5096	0.43649	0.22	0.21649	7.8738	72.627	-0.64314	3.3294	0.0087561	-0.11589	-0.11345	-0.30039	0.063713	0.53292	0.3641	0.18694	0.17716	3.1214	16.307	7.2205	36.672	10.421	10.12	10.059	9.4155	10.948	2.6587	1.5326	0.64323	0.88932	7.2379	71.691	0	0.49551	0.31431	0.30382	0.29723	0.28454	0.33628	0.053937	0.05174
98	0.1064	-0.77024	25.655	0.39	0.27324	0.28834	-0.038512	0.5548	1.7339	0.59331	0.32686	0.26645	11.728	160.08	-0.66387	4.0714	0.62074	0.62453	0.6283	0.52752	0.714	0.34313	0.18648	0.10078	0.085702	4.5583	49.35	2.3576	11.127	8.8573	8.7905	8.7693	8.4411	9.1825	0.86361	0.7414	0.32822	0.41318	-2.0281	20.453	0.15229	0.48831	0.35672	0.36113	0.36414	0.32899	0.38725	0.047644	0.058253
98	0.35563	-1.3917	26.846	0.56569	0.51635	0.52373	0.035275	0.98267	1.6852	0.94739	0.48846	0.45894	11.923	182.11	-0.16224	3.6162	0.89974	0.91063	0.91156	0.77686	1.0425	0.30248	0.26569	0.13471	0.13098	2.2015	25.049	3.0492	13.587	8.6846	8.7293	8.7232	8.2423	9.2283	0.87377	0.98599	0.48086	0.50513	-0.91224	12.84	0.058891	0.47052	0.35181	0.35845	0.36282	0.32387	0.38428	0.056309	0.060413
98	0.35644	-1.5488	32.646	-0.03451	-0.1317	-0.11513	-0.42473	0.12817	1.7315	0.5529	0.30961	0.2433	14.893	264.39	-0.95877	2.9871	-0.1826	-0.21376	-0.22144	-0.27733	-0.13484	0.2881	0.14249	0.055885	0.086605	6.817	69.559	1.4257	17.966	7.2142	7.0313	7.0128	6.8188	7.2807	1.2194	0.4619	0.19407	0.26783	5.7883	46.573	0.11111	0.46434	0.2986	0.29698	0.29495	0.25506	0.34296	0.059988	0.087907
99	0.77061	-1.7112	11.705	1.8342	1.7731	1.7523	1.1257	2.4622	1.2861	1.3365	0.6266	0.70989	0.75139	8.2479	-1.6609	2.4994	-0.7041	-0.70933	-0.70863	-0.87706	-0.54302	0.32869	0.33403	0.16843	0.1656	2.5284	22.939	2.4795	21.743	5.2506	4.6714	4.6264	4.0259	5.4068	2.638	1.3808	0.6005	0.78032	3.7234	18.646	0.050218	0.4795	0.31553	0.32422	0.32878	0.27614	0.36319	0.076907	0.087048
99	0.68541	-1.5919	3.6582	0.81045	0.80972	0.79649	0.27436	1.3715	0.8642	1.0972	0.52213	0.57504	0.058043	3.1393	-1.6532	0.98092	-0.71058	-0.70611	-0.69446	-0.87597	-0.55956	0.26789	0.31641	0.1815	0.1349	0.74839	7.9896	2.87	20.341	5.8309	5.5266	5.4872	4.793	6.3392	1.8623	1.5461	0.69411	0.85201	3.3287	20.546	0.042421	0.48702	0.32011	0.33388	0.34119	0.27296	0.38016	0.085035	0.1072
99	0.46955	-1.6373	3.6749	0.49261	0.45707	0.42853	-0.17299	1.1442	0.9331	1.3172	0.60152	0.71569	0.23375	2.8121	-1.8041	0.54301	-0.68614	-0.69313	-0.69963	-0.88288	-0.49039	0.30851	0.39249	0.18325	0.20924	0.051107	3.3377	3.5088	19.748	6.336	6.1786	6.1817	5.3098	7.0412	1.5696	1.7314	0.87189	0.85953	2.1006	14.764	0.060036	0.4813	0.30124	0.31211	0.31971	0.24184	0.36716	0.088754	0.12532
[truncated: 1,867 more columns]
