# Supplementary material for: Detecting Parkinson’s disease from sustained phonation and speech signals
Source: PLoS One. 2017 Oct 5;12(10):e0185613. doi: 10.1371/journal.pone.0185613 (PMC5628839; doi:10.1371/journal.pone.0185613)
Supplement: S2 File — (ZIP) [file pone.0185613.s002.zip › AC/phonation/AC_phonation_IS09_emotion.csv]

id	pcm_RMSenergy_sma_max	pcm_RMSenergy_sma_min	pcm_RMSenergy_sma_range	pcm_RMSenergy_sma_maxPos	pcm_RMSenergy_sma_minPos	pcm_RMSenergy_sma_amean	pcm_RMSenergy_sma_linregc1	pcm_RMSenergy_sma_linregc2	pcm_RMSenergy_sma_linregerrQ	pcm_RMSenergy_sma_stddev	pcm_RMSenergy_sma_skewness	pcm_RMSenergy_sma_kurtosis	pcm_fftMag_mfcc_sma_1__max	pcm_fftMag_mfcc_sma_1__min	pcm_fftMag_mfcc_sma_1__range	pcm_fftMag_mfcc_sma_1__maxPos	pcm_fftMag_mfcc_sma_1__minPos	pcm_fftMag_mfcc_sma_1__amean	pcm_fftMag_mfcc_sma_1__linregc1	pcm_fftMag_mfcc_sma_1__linregc2	pcm_fftMag_mfcc_sma_1__linregerrQ	pcm_fftMag_mfcc_sma_1__stddev	pcm_fftMag_mfcc_sma_1__skewness	pcm_fftMag_mfcc_sma_1__kurtosis	pcm_fftMag_mfcc_sma_2__max	pcm_fftMag_mfcc_sma_2__min	pcm_fftMag_mfcc_sma_2__range	pcm_fftMag_mfcc_sma_2__maxPos	pcm_fftMag_mfcc_sma_2__minPos	pcm_fftMag_mfcc_sma_2__amean	pcm_fftMag_mfcc_sma_2__linregc1	pcm_fftMag_mfcc_sma_2__linregc2	pcm_fftMag_mfcc_sma_2__linregerrQ	pcm_fftMag_mfcc_sma_2__stddev	pcm_fftMag_mfcc_sma_2__skewness	pcm_fftMag_mfcc_sma_2__kurtosis	pcm_fftMag_mfcc_sma_3__max	pcm_fftMag_mfcc_sma_3__min	pcm_fftMag_mfcc_sma_3__range	pcm_fftMag_mfcc_sma_3__maxPos	pcm_fftMag_mfcc_sma_3__minPos	pcm_fftMag_mfcc_sma_3__amean	pcm_fftMag_mfcc_sma_3__linregc1	pcm_fftMag_mfcc_sma_3__linregc2	pcm_fftMag_mfcc_sma_3__linregerrQ	pcm_fftMag_mfcc_sma_3__stddev	pcm_fftMag_mfcc_sma_3__skewness	pcm_fftMag_mfcc_sma_3__kurtosis	pcm_fftMag_mfcc_sma_4__max
1	0.015814	0.00081761	0.014996	659	0	0.0093835	1.5342e-06	0.0088098	2.8841e-06	0.0017304	-0.22288	8.5588	2.8629	-7.3775	10.24	2	682	-3.5042	-0.00074723	-3.2247	1.8752	1.3789	0.059105	4.2434	1.2408	-13.366	14.607	243	8	-4.1661	-0.0027993	-3.1192	5.3217	2.385	-0.299	3.0467	-5.8051	-19.877	14.071	0	333	-15.754	0.0010345	-16.141	4.726	2.1854	1.2973	5.8449	-5.1134
1	0.015	0.00056897	0.014431	669	676	0.0079731	6.6112e-06	0.0057385	1.7502e-06	0.0018492	0.13297	2.9903	2.0748	-8.223	10.298	2	500	-4.6576	-0.0047725	-3.0445	2.8013	1.916	0.40089	2.531	2.9712	-12.363	15.335	676	1	-3.0264	-0.0014643	-2.5315	4.1919	2.0673	-0.95566	6.7113	-3.8759	-15.62	11.744	5	122	-12.013	0.0022126	-12.761	2.1213	1.5193	1.2186	7.0246	-4.8886
1	0.027802	0.0017214	0.02608	321	795	0.013852	-1.3124e-05	0.019068	1.9862e-05	0.0053812	-0.19072	2.0754	0.87185	-6.7865	7.6583	656	326	-2.0837	0.0019459	-2.8572	1.7826	1.408	-0.57281	3.6284	3.6157	-12.373	15.989	11	5	-4.0432	-0.004184	-2.3801	5.9488	2.6217	0.031171	2.6089	-0.26371	-20.877	20.613	0	51	-15.503	0.0003145	-15.628	5.8553	2.4209	0.96774	5.3169	-8.657
2	0.0039367	0.00078727	0.0031495	57	0	0.0024832	-2.4012e-06	0.0032948	1.6228e-07	0.00061846	-0.03308	2.2486	3.8369	-6.6189	10.456	566	0	1.7283	0.0012261	1.3138	0.82353	0.93859	-2.3018	20.068	4.6309	-4.751	9.382	1	595	-2.2748	-0.0015392	-1.7546	1.2858	1.1731	1.7084	9.2752	4.7204	-4.1406	8.861	24	402	0.087158	-0.0044288	1.5841	1.5275	1.5089	0.01385	2.7758	3.7048
2	0.0022735	0.00023961	0.0020339	61	724	0.001353	-1.2603e-06	0.0018093	2.7077e-08	0.00031089	0.56439	3.1381	5.3381	-3.6453	8.9834	168	724	3.2129	-0.0026027	4.155	0.52112	0.90434	-1.9172	12.356	6.6488	-1.3138	7.9625	141	322	3.3052	-0.00026503	3.4011	1.5972	1.265	-0.76595	4.0571	6.6724	-7.465	14.137	0	282	-2.8231	0.0013277	-3.3037	2.1391	1.4887	0.46684	5.3243	3.0171
2	0.0025055	0.00093931	0.0015662	72	0	0.0016002	-7.6144e-07	0.0018952	5.1569e-08	0.00028401	0.75232	3.4651	4.5126	-1.1712	5.6838	91	6	2.3788	-0.0018089	3.0797	0.5845	0.86527	-0.46745	3.8628	8.0917	1.5836	6.5081	314	53	5.1331	0.0024034	4.2018	1.1585	1.2035	-0.43829	2.6521	7.8918	-8.2401	16.132	8	687	-4.6177	-0.0045567	-2.852	3.2261	2.0659	3.0228	14.701	1.4019
3	0.029841	0.00056747	0.029273	84	0	0.015486	-3.121e-05	0.026035	1.5342e-05	0.0072488	-0.0061419	1.946	-2.7666	-10.644	7.877	671	0	-5.1088	0.0026635	-6.009	0.38778	0.81163	-0.6216	7.4558	-4.3996	-14.357	9.9573	0	82	-10.807	0.0033208	-11.93	1.52	1.3933	0.33041	3.3151	-2.7593	-16.737	13.978	0	369	-13.985	0.00070165	-14.222	1.5724	1.2614	3.1824	25.794	4.3498
3	0.010522	0.0014028	0.0091189	103	806	0.0072799	-4.8499e-06	0.0092344	9.6374e-07	0.0014968	-0.27758	2.4397	-1.9661	-6.2307	4.2646	804	212	-4.8139	0.0015481	-5.4378	0.24208	0.61003	0.46054	4.1149	-4.3106	-13.264	8.9532	806	584	-10.819	-0.0010057	-10.414	0.79516	0.92198	1.3797	9.0587	-6.3517	-17.587	11.235	806	112	-14.682	0.0025535	-15.711	1.3015	1.2866	0.90534	6.1527	-12.956
3	0.01129	0.0010984	0.010191	64	756	0.0069981	-7.1496e-06	0.0097007	1.9296e-06	0.0020906	0.0013158	2.0812	-0.56536	-6.0634	5.498	756	92	-4.3069	0.003617	-5.6742	0.37705	1.0009	1.0777	3.6429	-3.7253	-11.894	8.1683	756	181	-9.6919	0.0017879	-10.368	1.023	1.0843	1.3219	5.7788	-9.8347	-17.634	7.7998	756	241	-14.963	0.0011549	-15.399	1.2296	1.1373	1.1864	5.3655	-12.319
4	0.0028935	0.00034929	0.0025442	5	615	0.0012665	-2.4497e-06	0.0020198	1.1009e-07	0.00054759	1.0094	3.2534	-0.43073	-7.7416	7.3108	359	0	-2.5161	0.0037739	-3.6766	0.57263	1.0114	-0.89384	4.8564	-1.4042	-21.546	20.142	373	0	-5.5532	0.004857	-7.0467	2.9048	1.9107	-2.3154	17.483	-1.3524	-14.439	13.087	242	10	-6.461	0.0023127	-7.1722	3.5192	1.9205	-0.89309	4.64	1.4327
4	0.011541	0.00080589	0.010735	9	561	0.0026566	-7.2437e-06	0.0048659	1.4299e-06	0.0017499	2.8367	12.755	1.0801	-8.3598	9.44	382	610	-1.4143	0.0033136	-2.4249	0.77967	1.0589	-1.1317	6.0458	-3.4846	-11.311	7.8263	562	21	-7.4584	0.0021349	-8.1095	1.4289	1.2533	-0.27189	3.2723	-0.94052	-16.7	15.759	610	8	-6.5302	-0.00057108	-6.356	6.8498	2.6191	-1.0409	4.1297	0.29873
4	0.032677	0.0037527	0.028924	11	601	0.019337	-2.8138e-05	0.027793	4.6318e-06	0.0053426	0.31024	2.3142	-2.4463	-7.8712	5.4249	338	600	-3.7654	-0.0010506	-3.4496	0.36077	0.62778	-1.5718	10.821	-6.8649	-16.441	9.5756	22	0	-11.073	-0.0019648	-10.482	0.88458	1.0006	0.65818	6.2376	-1.9142	-21.165	19.251	601	20	-15.469	0.0092478	-18.248	1.9108	2.1198	1.2384	8.7806	-4.4043
5	0.0063447	0.0019153	0.0044293	508	30	0.0036583	5.5435e-06	0.0020534	5.4116e-07	0.0011843	0.38394	1.7753	0.80052	-3.7329	4.5334	531	29	-1.0727	0.0028626	-1.9014	0.40391	0.79601	-0.60568	3.3631	1.3646	-4.9667	6.3313	553	361	-2.3101	-0.00047718	-2.172	1.0273	1.0167	0.79403	4.0241	-5.7043	-18.269	12.564	579	147	-14.569	-0.0032671	-13.623	3.3105	1.8999	0.81139	3.6091	-14.3
5	0.013996	0.0013032	0.012693	48	597	0.0088104	-8.8095e-06	0.01144	1.0662e-06	0.0018382	0.18998	3.6585	2.3788	-4.5839	6.9627	596	382	-2.0147	-0.0012305	-1.6474	0.68554	0.85478	0.33967	6.1321	1.7996	-4.912	6.7117	415	590	-2.0125	0.0016161	-2.4949	1.4843	1.2499	0.73963	3.5635	-4.3895	-16.195	11.805	597	148	-12.408	0.0096445	-15.287	1.7099	2.117	0.56346	2.7825	-2.5931
5	0.012119	0.0002972	0.011822	45	585	0.0082695	-9.8523e-06	0.011151	1.5297e-06	0.0020754	-0.98653	4.4974	4.0063	-5.7958	9.8021	576	0	-1.4042	0.001698	-1.9009	0.79676	0.93769	1.6716	11.951	1.368	-5.945	7.313	499	53	-2.4286	0.0061797	-4.2361	1.1448	1.4959	0.27504	2.6452	-6.0688	-17.753	11.684	577	373	-12.301	0.0048438	-13.718	3.3479	2.0048	0.63796	3.5837	-1.4731
6	0.020797	0.0023105	0.018486	1535	1543	0.0067247	-8.6298e-07	0.0073905	3.2008e-06	0.00183	3.1982	19.954	2.6865	-9.1501	11.837	93	1525	-1.9513	-0.0026113	0.063267	1.2927	1.6271	-0.5146	5.0827	-2.8931	-13.966	11.073	1543	1532	-8.9828	-0.0029228	-6.7279	2.3708	2.0169	0.073199	2.4365	-7.7159	-27.196	19.48	4	1536	-19.526	0.0031263	-21.938	4.4172	2.5217	-0.17398	3.919	-4.9381
6	0.020423	0.00048816	0.019935	109	1921	0.0095991	-4.7482e-06	0.01416	3.4723e-06	0.0032269	0.93018	4.1758	4.0129	-7.551	11.564	0	1858	-2.4629	-0.0021693	-0.37928	1.7697	1.794	0.37344	3.2172	0.56826	-16.38	16.948	1920	1234	-10.328	-0.0021679	-8.2458	4.7605	2.4914	0.20837	3.3332	-11.606	-29.702	18.096	1921	206	-20.593	0.0037432	-24.189	4.8725	3.0308	-0.19486	3.1021	4.035
6	0.016033	0.00051761	0.015515	26	2342	0.0071702	-4.8235e-07	0.007735	3.1769e-06	0.001812	1.2996	7.1152	3.4849	-9.4454	12.93	2336	18	-3.2786	-0.00039541	-2.8155	3.0435	1.7649	0.042188	2.5701	-1.1205	-19.391	18.27	2342	2029	-10.775	-0.0023899	-7.9766	11.589	3.7685	-0.48898	2.0857	-6.4456	-29.727	23.282	0	2292	-21.552	0.0011707	-22.923	9.0721	3.1143	0.42981	2.9256	-0.52033
7	0.015164	0.00049071	0.014673	61	800	0.0072384	-1.1085e-05	0.011672	1.3004e-06	0.0028054	0.33137	2.5456	1.6939	-6.9048	8.5987	767	1	-2.5967	0.0042161	-4.2832	1.1641	1.4541	0.39236	2.8254	-1.7502	-13.9	12.15	791	93	-8.0805	0.0072609	-10.985	3.6102	2.5356	0.37548	2.4734	-0.96802	-19.917	18.949	797	128	-11.589	0.013574	-17.019	2.9932	3.5839	-0.035771	2.2527	3.4153
7	0.015507	0.00028868	0.015219	118	796	0.0085046	-1.1788e-05	0.013196	1.4955e-06	0.002975	-0.037562	2.6153	1.0851	-8.7875	9.8726	766	789	-1.9304	0.0016222	-2.576	0.89197	1.0155	-1.2957	13.59	-1.692	-18.504	16.812	784	173	-12.725	0.0020125	-13.526	5.2512	2.3379	0.97044	5.995	6.8479	-17.644	24.491	788	40	-9.6106	0.011318	-14.115	3.7508	3.2452	0.91323	6.32	12.467
7	0.02059	0.00099574	0.019594	70	632	0.0091791	-1.8439e-05	0.015006	3.1009e-06	0.0038018	0.61618	2.871	0.69106	-4.347	5.038	0	88	-2.2281	0.0042747	-3.5789	0.67446	1.1334	0.12997	1.9147	-1.9967	-19.189	17.192	631	126	-13.101	0.0052526	-14.761	3.7588	2.1633	0.88414	6.699	-0.63563	-16.558	15.922	632	22	-10.112	0.013543	-14.392	1.8562	2.825	0.11637	2.4482	-1.2761
8	0.01019	0.0013589	0.0088315	189	662	0.0062657	-1.9008e-06	0.0068949	2.7062e-06	0.0016848	-0.32986	3.1528	3.2713	-10.826	14.097	441	0	-0.8098	0.0022876	-1.567	3.6047	1.9484	-0.259	3.3854	1.5414	-18.333	19.874	16	238	-10.52	-0.0081717	-7.8156	11.26	3.7022	0.98046	3.8924	-14.038	-27.494	13.456	662	378	-22.268	-0.0037428	-21.029	4.3044	2.1949	0.56178	4.1211	-0.7591
8	0.012347	0.000698	0.011649	193	742	0.0084783	-1.0272e-05	0.012289	9.0678e-07	0.0024003	-0.27551	1.9452	0.95102	-6.018	6.9691	431	583	-1.7288	-0.00079112	-1.4353	1.2909	1.1488	-0.89248	4.4523	0.10276	-16.241	16.344	637	180	-9.2562	0.012707	-13.97	5.6589	3.6176	0.43024	2.5238	-11.222	-33.466	22.244	742	419	-26.828	-0.0019467	-26.105	9.0187	3.032	0.5655	4.2598	3.2732
8	0.015699	0.0011562	0.014543	166	804	0.0079228	-9.7856e-06	0.011857	3.8045e-06	0.0029959	1.045	3.1847	2.1961	-8.2458	10.442	694	235	-2.7964	0.00081779	-3.1252	2.4969	1.5915	0.502	3.8754	-3.0934	-14.742	11.649	361	178	-9.2333	0.0024445	-10.216	4.8711	2.279	0.074307	2.6763	-12.841	-34.138	21.297	804	35	-25.468	0.0053432	-27.616	5.799	2.7094	-0.11652	4.1154	3.0563
9	0.0067404	8.9989e-05	0.0066504	438	2	0.0037322	3.8979e-06	0.0024186	9.8405e-07	0.0012494	0.24616	2.9728	3.7718	-12.167	15.939	24	4	0.32845	-3.3518e-05	0.33975	2.5299	1.5906	-3.6446	27.95	4.8961	-8.0758	12.972	11	122	-3.6754	0.0025929	-4.5492	4.8249	2.2539	0.48952	2.906	-2.7194	-16.151	13.432	2	41	-12.8	-0.0033702	-11.664	2.2339	1.6325	0.93387	5.7764	1.1138
9	0.015872	0.0010085	0.014864	27	1	0.007022	1.3285e-06	0.006547	3.7375e-06	0.0019527	1.6408	8.4909	3.8869	-6.0053	9.8922	8	695	-1.5167	-0.0059279	0.6025	1.7306	1.7977	-0.3432	2.517	5.0946	-11.26	16.355	0	23	-5.4272	-0.0040062	-3.995	3.7598	2.1084	1.3206	6.1741	-2.3525	-18.153	15.801	2	394	-12.069	-0.0021274	-11.308	4.8516	2.2461	0.99865	4.606	2.0333
9	0.013193	0.0012154	0.011978	8	812	0.0059683	-2.6708e-06	0.0070527	1.7528e-06	0.0014648	1.4294	7.3541	1.852	-8.3255	10.177	176	810	-1.3197	-0.0011095	-0.86926	1.5538	1.2734	-1.1285	7.2124	1.9988	-9.3984	11.397	0	812	-5.0882	-0.0024635	-4.088	2.1722	1.5832	1.4188	6.1649	-6.3249	-15.613	9.2884	2	116	-11.987	0.0017292	-12.689	1.5756	1.3192	0.16176	4.4897	5.3291
10	0.011016	0.00060785	0.010408	19	679	0.0047286	-4.6386e-06	0.0063034	1.3819e-06	0.001487	2.1909	9.137	-1.6618	-8.1192	6.4574	0	608	-5.5089	-0.005293	-3.7119	0.79805	1.3703	0.74353	2.8137	0.089235	-9.4283	9.5175	679	261	-6.3139	7.2157e-05	-6.3384	1.4436	1.2016	1.3781	7.2432	3.872	-19.871	23.743	679	648	-16.129	-0.002817	-15.173	3.5239	1.957	3.9789	37.115	9.6559
10	0.008501	0.0011515	0.0073495	38	0	0.0048108	-3.593e-06	0.0060791	7.8971e-07	0.0011522	0.94238	4.1302	-0.56426	-7.5526	6.9884	1	329	-5.3357	-0.00021753	-5.2589	0.86955	0.93355	1.2287	6.4649	3.8509	-8.5755	12.426	0	685	-5.6205	-0.0055165	-3.6732	1.0252	1.5142	0.9524	7.2226	-8.7279	-22.278	13.55	5	324	-15.42	0.00536	-17.312	3.5619	2.1814	-0.2596	3.2914	5.1679
10	0.0080784	0.0011178	0.0069606	17	726	0.0044729	-3.1428e-06	0.0056137	5.9808e-07	0.0010164	0.96064	4.5094	-1.0822	-9.6182	8.5359	0	34	-5.6238	0.0048149	-7.3716	1.3347	1.5349	0.0073074	2.6922	-0.55695	-9.2839	8.7269	65	353	-5.8737	-0.0044701	-4.2511	1.3064	1.4787	1.1305	4.7298	-7.5749	-20.022	12.447	0	355	-15.156	0.0063264	-17.453	3.3229	2.2551	0.3366	2.8015	3.9459
11	0.012553	0.00051005	0.012043	43	724	0.0083114	-3.9841e-06	0.0097537	2.0538e-06	0.001658	-1.0026	7.6284	-0.62652	-7.6587	7.0322	712	362	-4.3958	-0.0016445	-3.8005	1.8004	1.3852	0.2128	2.4906	-1.416	-19.83	18.414	724	29	-15.852	0.0026618	-16.815	2.5106	1.6796	1.5667	12.477	-4.4779	-28.459	23.981	724	232	-20.872	-0.0010953	-20.475	8.7486	2.9667	0.49007	4.7639	-3.9237
11	0.014654	0.00066214	0.013991	69	884	0.010053	-4.2651e-06	0.011938	2.1616e-06	0.00183	-0.80756	7.0597	-2.1866	-10.723	8.5368	879	716	-8.0489	-0.0025884	-6.9048	2.981	1.8489	0.75512	2.5546	-7.3421	-20.004	12.662	881	305	-14.18	0.0038564	-15.884	2.8539	1.9556	-0.50362	3.5283	0.11972	-28.386	28.506	884	191	-20.807	-0.0019542	-19.943	4.6987	2.2244	1.7233	16.444	-0.17562
11	0.012374	0.0011068	0.011267	123	720	0.0085145	-1.8806e-06	0.0091915	4.3936e-06	0.0021323	-0.99148	3.9424	-1.4169	-9.4288	8.0119	72	201	-6.2287	0.00015459	-6.2843	2.2076	1.4861	0.3736	3.401	-3.681	-21.632	17.951	720	432	-16.973	0.0016892	-17.581	10.307	3.2297	1.0261	3.8526	-0.98032	-21.941	20.961	720	615	-13.323	-0.0085553	-10.243	10.518	3.6999	-0.48784	2.1576	1.8806
12	0.0057379	0.0010419	0.0046959	21	1754	0.0022181	-7.5215e-07	0.0028777	2.175e-07	0.00060225	2.2941	10.479	2.1628	-2.9252	5.088	1556	1510	-0.43293	0.00017067	-0.58262	0.43792	0.66738	-0.20511	3.6074	3.2924	-8.452	11.744	726	0	-1.3636	0.00074696	-2.0186	1.8811	1.4228	-0.61964	4.3685	1.5512	-12.698	14.249	1754	4	-6.839	0.00097991	-7.6984	3.7974	2.0109	-0.016557	3.0235	-10.244
12	0.010517	0.0019196	0.0085975	17	1841	0.0053076	-7.3598e-07	0.0059851	7.5746e-07	0.00095426	1.9334	9.0995	3.4185	-1.5645	4.983	1365	370	0.43545	0.0006132	-0.12901	0.3403	0.66829	-0.14525	4.5235	4.6071	-4.7275	9.3346	314	956	-0.84791	-3.7813e-05	-0.8131	1.6492	1.2844	0.11089	3.0384	1.4586	-8.9497	10.408	1841	1412	-3.9514	-0.00091757	-3.1068	1.928	1.4717	-0.12853	3.3712	-4.176
12	0.011194	0.0013139	0.0098797	6	1875	0.0054527	-1.0467e-06	0.006434	7.4808e-07	0.0010341	1.4154	8.1149	3.8441	-1.9775	5.8216	1825	1452	0.36536	-0.00046419	0.80054	0.72189	0.88605	0.54282	3.7373	6.2866	-7.2096	13.496	1857	2	-0.15978	0.0023028	-2.3186	1.8756	1.8522	-0.25846	4.3739	0.92523	-11.049	11.974	59	1629	-5.1234	-0.002142	-3.1152	1.8242	1.7804	0.11122	3.9909	-8.4455
13	0.0045369	0.001094	0.0034429	3	729	0.0025901	1.0728e-07	0.002551	4.3968e-07	0.00066347	-0.046213	2.0612	0.85812	-4.0807	4.9388	565	8	-0.78644	0.00075026	-1.0599	0.34218	0.60595	-1.1831	7.5459	-7.9829	-19.762	11.779	729	14	-15.28	0.0038799	-16.695	1.5508	1.4897	0.41072	5.2136	5.2146	-6.9314	12.146	726	16	-1.5752	0.0067129	-4.022	1.2668	1.8078	-0.060903	3.1865	-4.6832
13	0.0042122	0.00026855	0.0039437	5	548	0.0030205	-2.6107e-06	0.0037358	1.5415e-07	0.00057038	-0.90835	6.013	1.1886	-14.607	15.795	339	0	-0.40435	0.0016896	-0.86729	1.2358	1.1435	-5.9908	61.825	-7.0391	-16.645	9.606	546	156	-13.705	0.0042217	-14.862	1.579	1.4236	0.91529	5.21	4.4113	-5.8672	10.279	1	108	-1.5338	0.0033989	-2.4651	2.3711	1.6313	-0.13277	3.2624	3.7021
13	0.010392	0.0014948	0.0088971	7	734	0.0056013	-4.1759e-06	0.0071338	8.2637e-07	0.0012694	1.2531	4.5194	0.54272	-10.347	10.89	705	0	-1.3881	0.0021234	-2.1674	0.55532	0.87081	-2.2698	22.765	-8.5645	-18.668	10.104	733	620	-15.487	-0.0028572	-14.439	1.5167	1.3727	0.50634	4.5125	5.7492	-7.7816	13.531	733	60	-3.3481	0.0044414	-4.9781	1.4564	1.5312	0.61252	6.6524	-2.9958
14	0.014068	0.00094994	0.013118	109	804	0.0081451	-7.2897e-06	0.011076	2.4208e-06	0.0023001	0.26404	2.5314	9.3382	0.53421	8.804	0	567	3.8157	-0.00082187	4.1461	2.9318	1.7229	0.68119	2.6174	2.821	-20.92	23.741	0	319	-15.7	0.0095766	-19.549	4.5409	3.0812	0.96095	4.4566	6.0249	-3.9382	9.9632	15	745	-0.20784	-0.0022436	0.69409	2.818	1.7578	0.53037	3.4956	-4.4401
14	0.010385	0.0011979	0.0091871	116	0	0.0072323	-1.546e-06	0.0078901	1.4275e-06	0.0012538	-0.85396	6.2713	8.3094	-2.0178	10.327	2	837	0.39987	-0.0011335	0.88217	1.3544	1.1967	2.5894	14.959	-4.5187	-13.022	8.5033	0	22	-10.68	0.0025032	-11.745	0.54225	0.95984	0.50307	4.4452	-0.60761	-7.43	6.8224	385	35	-3.0958	0.0023173	-4.0818	1.0194	1.1594	-1.1743	4.526	-6.3269
14	0.0087828	0.0012071	0.0075757	512	661	0.0067959	-3.1323e-07	0.0068994	1.2773e-06	0.0011318	-1.0552	5.4129	6.7315	-4.4184	11.15	2	633	0.54851	-0.0089524	3.5073	1.6647	2.1428	-0.25741	2.5713	-5.6351	-13.684	8.0494	636	30	-9.5717	0.0059627	-11.542	0.84858	1.4653	-0.40219	3.7373	3.9564	-7.9461	11.902	660	46	-4.1653	0.0075439	-6.6586	1.2758	1.8315	0.33885	3.2949	-5.4468
15	0.03168	0.0010032	0.030677	14	1079	0.0078412	-8.8057e-06	0.012592	6.2379e-06	0.0037114	2.9848	16.909	5.0213	-13.294	18.315	78	0	0.58646	-0.00087041	1.056	3.7076	1.9445	-0.1188	4.4171	7.1003	-9.6739	16.774	1079	0	-1.9796	0.0016192	-2.8532	1.6362	1.3751	-0.30085	11.427	-2.2815	-16.036	13.754	1078	102	-8.8703	0.0033272	-10.665	3.0308	2.0265	-0.70154	4.0676	4.6963
15	0.015478	0.00047741	0.015001	46	742	0.010271	-2.9331e-06	0.011359	3.3871e-06	0.001945	-0.60828	6.2234	5.9029	-2.3475	8.2503	37	735	1.0445	-0.0077319	3.9131	1.5055	2.0629	0.97726	2.3968	4.659	-7.6661	12.325	742	112	-3.4167	0.0053277	-5.3933	1.8289	1.7705	0.014795	4.1543	-2.4155	-16.338	13.922	742	42	-10.344	-0.0010274	-9.9628	2.7542	1.6742	0.58609	6.5782	5.9047
15	0.023124	0.00012581	0.022999	90	712	0.016708	-3.4737e-06	0.017944	7.6162e-06	0.0028509	-3.1016	18.136	7.4906	-7.1198	14.61	53	0	3.0869	-0.0060684	5.2472	1.0639	1.6199	-0.33489	5.4308	11.926	-9.6631	21.589	712	21	-5.4455	0.0016318	-6.0264	3.2413	1.8314	4.0583	31.404	2.7242	-15.534	18.258	712	52	-10.205	0.003952	-11.612	2.4238	1.7565	1.175	10.693	8.1479
16	0.011465	0.0021297	0.0093348	2	672	0.0066335	-4.4938e-06	0.0081434	4.1589e-07	0.0010854	0.25347	5.4914	-0.67397	-6.5377	5.8637	658	375	-5.2224	0.00021306	-5.294	0.53705	0.73401	2.2402	11.014	-6.8225	-15.329	8.5066	19	635	-10.193	-0.0054344	-8.3667	0.89393	1.4172	-0.97367	4.3483	-8.9426	-19.263	10.32	669	22	-13.585	0.0047182	-15.17	1.3307	1.4734	-0.62439	5.829	-10.843
16	0.0077191	0.00035324	0.0073659	32	624	0.0042607	-5.89e-06	0.0060983	3.7186e-07	0.0012252	0.062929	3.7284	1.9254	-6.9197	8.8452	597	20	-0.89075	0.0053247	-2.552	1.0027	1.3877	-1.6875	6.9647	0.13919	-12.686	12.825	624	50	-9.4493	0.0015051	-9.9189	2.2916	1.538	1.5344	9.9351	-8.9464	-19.378	10.432	624	592	-15.08	0.0018483	-15.657	2.2327	1.531	0.091648	3.0064	-2.6408
16	0.0094956	0.0010594	0.0084362	7	709	0.0041616	-1.8627e-06	0.004822	4.7732e-07	0.00078935	3.4083	22.736	-0.48384	-5.9692	5.4854	709	572	-4.1399	-0.002441	-3.2746	0.38891	0.79951	0.72351	3.989	-2.0355	-11.273	9.237	709	691	-7.5536	-0.0043582	-6.0087	0.64204	1.2	0.0043454	3.5069	-6.2075	-22.154	15.947	663	13	-12.694	0.0094427	-16.041	1.322	2.2511	-0.79876	4.9911	-5.4519
17	0.0095376	0.0015145	0.0080231	21	553	0.0072583	8.2293e-07	0.0070307	7.9783e-07	0.00090286	-1.9231	12.204	9.5339	-0.62904	10.163	553	21	1.749	0.0017391	1.2682	1.032	1.0533	2.3349	15.213	-3.6803	-9.0868	5.4065	0	548	-6.4787	0.00041488	-6.5934	0.47577	0.69295	-0.60493	4.4546	-5.4371	-13.929	8.4915	1	177	-9.8589	0.00189	-10.381	0.91677	1.0041	0.032357	7.677	-1.8668
17	0.01071	0.00018221	0.010528	396	528	0.0071751	-1.6019e-06	0.0076004	2.2033e-06	0.0015046	-1.2965	8.1363	6.8165	-7.5038	14.32	518	530	2.0145	0.0030272	1.2108	1.3168	1.2381	-1.4054	17.546	8.4496	-9.9837	18.433	531	512	-7.0468	0.0016996	-7.498	2.4427	1.5846	4.7188	39.157	7.1169	-11.148	18.265	531	316	-8.4166	0.0050885	-9.7676	2.9219	1.8795	2.7425	18.16	14.618
17	0.011741	0.00065984	0.011082	15	478	0.0089478	-4.0234e-06	0.0099094	2.663e-06	0.0017241	-2.2134	9.0472	8.8117	-1.1759	9.9875	472	297	0.63547	0.0010576	0.3827	1.6747	1.3023	2.5984	12.988	-1.1879	-10.666	9.4776	478	465	-6.6947	-0.0021171	-6.1887	0.77914	0.92997	-0.025841	7.6544	-2.9334	-14.063	11.13	478	18	-9.9764	0.0083321	-11.968	1.9884	1.8209	0.99211	5.5534	5.4898
18	0.0046818	0.00080043	0.0038813	79	685	0.003152	-2.0717e-06	0.0038616	1.6548e-07	0.00057775	0.0054893	4.2098	0.46318	-5.7404	6.2035	680	24	-3.143	0.0023326	-3.9419	0.59673	0.90006	0.65333	5.0248	-4.4257	-17.001	12.576	0	93	-13.697	0.0042708	-15.16	1.6506	1.5382	1.259	6.9576	-4.1459	-10.436	6.2898	684	77	-6.8469	0.001633	-7.4062	1.3291	1.1974	-0.55823	2.9983	-14.264
18	0.0040659	0.00055012	0.0035158	409	783	0.0025992	-1.388e-06	0.0031426	2.27e-07	0.00057068	0.27753	3.2637	0.353	-6.1964	6.5494	781	2	-2.8858	0.0021547	-3.7294	0.4128	0.8066	-0.57641	6.724	2.1287	-13.098	15.227	783	112	-9.3973	0.0062612	-11.849	2.4667	2.1153	1.1674	5.9894	-2.8069	-15.838	13.031	783	2	-8.8807	0.0075307	-11.829	1.0675	1.9931	-0.89222	4.109	-7.9987
18	0.0062964	0.0012243	0.005072	83	779	0.0035795	-4.3452e-06	0.005272	2.1064e-07	0.0010807	0.43206	2.0231	0.070162	-7.5073	7.5775	779	2	-2.9053	0.0041515	-4.5223	0.67474	1.2444	-1.1153	4.012	-2.8978	-14.299	11.402	779	94	-10.402	0.0051286	-12.4	1.2296	1.601	-0.27025	2.8483	-4.0226	-12.569	8.5468	505	20	-7.9842	0.0045821	-9.7689	1.605	1.6338	-0.34612	2.4423	-13.76
19	0.0066698	0.00072201	0.0059477	39	678	0.0042824	-4.9712e-07	0.0044509	4.4107e-07	0.00067124	-0.070622	5.9994	3.3749	-3.2314	6.6063	180	431	-0.016335	-0.0042494	1.4242	1.6582	1.5336	0.074246	2.0201	0.29221	-10.11	10.402	678	38	-6.2723	-0.0013238	-5.8235	1.6243	1.3006	0.5426	5.2113	-1.7926	-19.349	17.557	678	5	-10.431	0.0056587	-12.35	3.3308	2.1357	-0.42866	4.6991	-3.0332
19	0.0061609	0.00064868	0.0055122	563	736	0.0042667	4.7471e-07	0.004092	3.5374e-07	0.00060327	-0.75398	8.8713	3.7415	-4.7973	8.5388	735	562	-1.0715	-0.0054853	0.94712	2.1301	1.8687	0.039159	1.9405	0.053821	-10.675	10.729	736	700	-6.6801	-0.0045335	-5.0117	1.5931	1.5885	0.16696	3.0612	-3.5757	-16.924	13.349	732	3	-10.17	0.0058547	-12.325	2.1066	1.9126	-0.31978	3.655	-1.5692
19	0.0071486	0.001454	0.0056946	670	770	0.0050286	-1.9194e-06	0.0057675	5.6132e-07	0.00086244	-0.90399	4.6713	3.1127	-5.7007	8.8134	86	720	-0.70711	-0.006753	1.8928	1.8016	2.0151	-0.30573	2.1351	-1.9307	-9.9502	8.0195	6	131	-7.6824	-0.00014007	-7.6285	1.1044	1.0514	1.3416	7.3504	-3.5359	-15.573	12.037	770	6	-9.76	0.0046838	-11.563	1.6688	1.66	0.053907	3.4861	-7.8854
20	0.012126	0.0013729	0.010753	5	808	0.0063345	-4.9267e-06	0.0083249	6.4242e-07	0.0014022	0.96841	5.9751	1.9778	-7.5796	9.5574	775	13	-0.59624	0.0035788	-2.0421	1.8082	1.5833	-2.0673	8.1861	4.8328	-8.0535	12.886	808	2	-3.9368	-0.0005473	-3.7157	1.2539	1.1271	0.80233	8.428	0.025321	-16.878	16.904	808	499	-12.238	0.004412	-14.021	4.5577	2.3705	0.72932	3.4754	-0.22173
20	0.010917	0.002028	0.0088892	428	747	0.0052907	3.2472e-06	0.0040779	3.4178e-06	0.0019772	0.81342	3.3265	1.529	-9.9743	11.503	738	0	-3.052	0.0077031	-5.9292	0.65588	1.85	0.11654	2.2928	4.5915	-11.766	16.358	747	716	-5.4312	-0.0080351	-2.43	3.754	2.6008	-0.27289	2.4531	-1.7474	-18.165	16.418	692	314	-10.616	0.015894	-16.552	4.4545	4.0289	0.42194	2.0203	-0.18699
20	0.0085882	0.00079497	0.0077933	31	787	0.0061674	-4.0724e-06	0.0077699	9.8547e-07	0.0013578	-1.1743	5.7009	2.9511	-8.6049	11.556	724	0	-0.34785	0.0061415	-2.7645	1.1512	1.7615	-0.52371	3.372	6.3147	-8.8034	15.118	787	643	-3.4525	-0.0020601	-2.6419	5.9145	2.4767	0.5197	4.1519	5.9244	-16.089	22.014	787	17	-10.147	0.010711	-14.362	2.9947	2.9885	0.90939	4.3447	-0.90157
21	0.008274	0.00020243	0.0080716	346	1285	0.0044318	-2.4862e-06	0.0060291	7.0993e-07	0.0012497	0.38939	3.228	-1.5998	-7.624	6.0242	1261	1282	-4.6943	0.0020945	-6.04	0.35102	0.97756	0.12696	2.6324	-0.051002	-11.823	11.772	1278	1075	-8.6164	0.00076331	-9.1068	2.2221	1.5174	0.94021	5.4716	4.2199	-15.378	19.598	1281	48	-7.6886	0.0030682	-9.6599	4.2324	2.3515	0.44009	6.2355	12.142
21	0.011438	0.0011274	0.010311	12	1197	0.0055706	-4.7594e-06	0.008419	6.2193e-07	0.0018251	0.66758	2.6379	-3.3207	-8.0718	4.7511	1070	144	-5.6664	0.0028077	-7.3468	0.28806	1.1094	0.1247	1.9151	0.31995	-9.3639	9.6839	0	13	-5.3934	0.00085111	-5.9028	1.374	1.2086	0.17163	3.5758	-1.4843	-14.634	13.15	1197	37	-11.346	0.0013015	-12.125	1.5206	1.3127	1.0767	7.7806	-6.1337
21	0.003428	0.00098993	0.0024381	152	1330	0.0023645	-2.8884e-07	0.0025566	1.5869e-07	0.00041353	-0.46565	2.8884	-1.2603	-6.3611	5.1008	0	776	-4.8104	0.00059085	-5.2033	0.48409	0.73186	0.58457	3.1976	-2.8189	-12.918	10.099	1326	1173	-9.3102	0.00010057	-9.377	1.507	1.2282	1.1611	6.1003	-0.95741	-11.44	10.482	1330	132	-6.5283	0.0017953	-7.7221	2.5027	1.7258	-0.038368	3.4423	-9.41
22	0.019564	0.00043088	0.019133	1636	1932	0.011508	1.6249e-06	0.0099386	3.7533e-06	0.002139	-0.23578	5.4427	4.6407	-8.8539	13.495	1928	5	-4.1794	-0.00044062	-3.7538	1.2317	1.1367	1.8728	14.787	3.5343	-16.546	20.08	0	1631	-11.928	-0.0020745	-9.9245	5.6112	2.6365	2.377	10.791	-0.46441	-24.031	23.566	1932	0	-13.377	-0.00030394	-13.084	1.252	1.1317	0.86858	21.604	3.909
22	0.02832	0.0041295	0.02419	1419	2100	0.011763	3.3171e-06	0.0082805	6.8145e-06	0.0032958	0.59201	4.4787	0.53367	-6.8527	7.3863	486	1751	-3.4431	-0.0017507	-1.6049	0.97592	1.4503	0.10694	2.4372	1.8725	-18.174	20.046	0	1416	-13.37	-0.0019584	-11.313	8.2231	3.1039	1.9721	7.8241	-8.5152	-23.453	14.938	457	0	-12.616	-0.00049622	-12.095	1.9727	1.4364	-1.2881	9.9744	-3.7609
22	0.025453	0.0033999	0.022053	1547	1969	0.012628	6.0522e-06	0.0066696	8.1779e-06	0.0044748	0.38292	2.7978	1.7563	-10.594	12.35	1968	0	-4.7694	-0.0019291	-2.8702	2.8946	2.0244	0.17748	2.0854	2.222	-15.212	17.434	15	1546	-10.739	-0.0032466	-7.5431	5.9973	3.0669	1.7108	6.5165	-5.0338	-27.567	22.534	1967	0	-12.117	0.00040083	-12.512	2.4994	1.5973	-2.2286	21.467	-6.6115
23	0.0033678	0.00086774	0.0025001	16	0	0.0018617	-2.9066e-07	0.0020141	1.7308e-07	0.00042525	0.67617	3.8579	1.1415	-3.071	4.2124	0	444	-1.1873	-0.00080071	-0.76736	0.63478	0.83287	0.20458	2.5408	13.102	0.73372	12.368	1048	22	5.9861	0.0031986	4.3084	2.2879	1.7966	-0.16363	3.5168	1.661	-11.323	12.984	192	1023	-5.2114	-0.0041028	-3.0595	4.8832	2.5357	0.33436	2.983	-0.25056
23	0.0091754	0.0012487	0.0079268	102	999	0.005344	-4.7541e-06	0.0077187	1.3376e-06	0.0017947	0.36817	2.2862	3.6565	-4.5794	8.2359	161	999	0.76443	-0.0014512	1.4893	1.0208	1.0938	-0.25472	3.4482	14.234	-4.9858	19.22	950	176	6.1899	0.0072407	2.5732	8.8093	3.6302	-0.59226	3.251	-0.42582	-14.992	14.567	433	253	-7.4323	0.001301	-8.0822	7.6748	2.7957	-0.15456	2.6615	0.39273
23	0.010545	0.0012093	0.009336	22	970	0.0054589	-3.372e-06	0.0070943	9.4926e-07	0.0013574	0.82093	5.2143	3.0735	-3.9176	6.991	3	970	-0.15745	-0.0010618	0.35752	1.2946	1.1761	-0.27702	2.9175	16.844	-0.077072	16.921	966	190	5.67	-0.0014186	6.358	5.2137	2.3177	0.82064	5.0928	0.64858	-14.752	15.401	305	15	-6.6297	-0.00042323	-6.4245	11.189	3.3471	-0.1249	2.1763	-2.1655
24	0.0075773	0.00069161	0.0068857	30	463	0.0032617	-5.9397e-06	0.0046367	8.9421e-07	0.0012358	1.4099	4.8971	9.3045	-1.094	10.398	381	463	6.1478	0.0069341	4.5425	1.3911	1.5012	-0.7342	4.7717	5.2863	-11.037	16.323	462	19	-0.98535	0.015948	-4.6773	8.4682	3.6099	-0.89891	2.9368	-2.6448	-22.169	19.524	222	0	-8.9637	0.0062521	-10.411	7.8906	2.9312	-1.7123	8.6359	6.899
24	0.0066341	0.0004659	0.0061682	13	442	0.002435	-4.4029e-06	0.003408	7.4393e-07	0.00103	2.4275	9.0216	7.6613	-2.1968	9.8581	39	439	5.6129	-0.00093592	5.8198	0.92544	0.96941	-3.2918	24.61	11.091	-11.454	22.544	439	18	1.8419	0.013438	-1.1279	12.334	3.9099	-2.1192	7.2633	3.1556	-15.633	18.789	434	13	-8.8456	0.0041639	-9.7658	6.9917	2.6973	1.232	7.3928	1.8055
24	0.0060658	0.00058747	0.0054783	15	597	0.0022545	-3.9163e-06	0.0034235	4.7329e-07	0.00096454	2.2952	7.982	8.2353	1.3637	6.8716	399	597	6.3086	0.0015389	5.8492	0.62607	0.83465	-0.7172	4.8242	8.2147	-11.588	19.803	594	11	1.9962	0.010976	-1.2801	7.8125	3.3768	-2.2277	7.8419	2.5862	-14.092	16.678	591	17	-8.3021	0.0090261	-10.996	2.5698	2.2355	0.57057	6.3073	3.0621
25	0.013012	0.0015856	0.011426	620	653	0.0068997	1.1789e-06	0.0065148	4.5386e-06	0.002142	0.49601	3.0173	-1.2443	-7.0988	5.8545	623	62	-4.1926	0.0037137	-5.4051	0.68589	1.0851	-0.19465	2.726	-0.96743	-10.35	9.3826	23	618	-5.9595	-0.0042542	-4.5705	2.4774	1.7671	0.29741	2.8678	-11.481	-31.638	20.157	653	647	-26.613	-0.0025138	-25.792	7.2084	2.7265	0.79972	4.6663	2.8984
25	0.014144	0.0021908	0.011954	8	0	0.0076342	-2.0994e-06	0.0083994	3.6982e-06	0.0019733	-0.010545	2.6468	-1.2554	-6.3088	5.0534	369	705	-3.6932	0.00094553	-4.0379	0.67057	0.84278	-0.19543	2.8656	-2.2886	-8.3956	6.107	1	431	-5.0669	-0.00068001	-4.8191	1.4027	1.193	-0.27151	2.5241	-18.615	-30.982	12.367	32	521	-26.135	-0.0018447	-25.462	6.947	2.6642	0.59796	2.4704	7.4083
25	0.011495	0.00014107	0.011354	511	4	0.0083342	-1.6161e-06	0.0089604	4.5907e-06	0.002173	-1.5639	6.0377	-1.186	-17.463	16.277	747	10	-3.212	0.0034728	-4.5577	3.346	1.9878	-5.2053	33.24	2.4529	-10.345	12.798	3	10	-6.0023	0.0027661	-7.0742	2.1452	1.5903	1.1653	6.3721	5.7071	-31.976	37.683	0	748	-26.017	-0.0062887	-23.58	10.424	3.5226	4.341	28.771	16.023
26	0.0058891	0.0010476	0.0048415	332	210	0.0030501	2.6762e-06	0.0023757	9.8624e-07	0.001067	0.20137	2.7553	1.8766	-3.9639	5.8406	22	342	-0.66763	-0.0029199	0.068182	0.86203	1.0214	-0.71569	4.4776	3.0057	-9.0301	12.036	210	19	-2.6886	0.0062403	-4.2611	4.9899	2.412	0.16049	2.8183	-0.3276	-11.142	10.814	19	0	-4.0321	-0.0049424	-2.7866	2.373	1.7006	-0.76114	4.2755	7.8706
26	0.01214	0.001306	0.010834	12	455	0.0073417	-9.381e-07	0.0075552	2.2343e-06	0.0014998	-0.010909	4.8767	1.0654	-6.7769	7.8422	9	455	-1.5789	-0.0029051	-0.91797	0.60766	0.86827	-0.60655	7.0294	5.1271	-8.8387	13.966	0	12	-5.8772	-0.0024075	-5.3295	1.9006	1.4146	2.5063	16.405	1.2288	-10.817	12.046	455	449	-5.8108	0.0068458	-7.3682	1.363	1.4748	-0.15128	4.6563	10.277
26	0.016954	0.0017542	0.015199	536	551	0.0086986	7.6258e-06	0.0065977	3.8797e-06	0.0023144	1.217	4.5577	2.2975	-6.2391	8.5366	15	551	-0.88018	-0.0027874	-0.11227	0.85019	1.0235	-0.51273	5.7417	-1.4068	-9.8068	8.3999	549	530	-6.41	-0.0097458	-3.725	2.2452	2.158	0.59982	2.0761	2.7144	-9.7869	12.501	551	1	-3.3774	0.0077699	-5.518	1.9006	1.853	-0.7884	3.3696	9.3257
27	0.0080848	0.00057007	0.0075147	24	0	0.0037447	-9.35e-07	0.0039284	1.2361e-06	0.0011169	0.60893	4.2515	-3.5848	-10.641	7.056	5	24	-8.0061	-0.0029758	-7.4213	1.1134	1.1081	0.3702	3.5247	-0.34452	-15.188	14.843	2	378	-12.263	-0.011197	-10.063	3.2828	2.2146	1.785	8.0673	-6.7997	-17.6	10.8	373	5	-11.339	0.0099018	-13.284	2.1683	1.8538	-0.53716	2.946	-4.1467
27	0.017869	0.0013606	0.016508	16	450	0.0051585	-7.4897e-06	0.0070571	5.4615e-06	0.0025822	2.7418	11.77	-1.9175	-13.739	11.821	449	14	-7.7413	0.0079696	-9.7615	2.0429	1.8463	-0.61772	5.6381	-8.3211	-22.995	14.674	464	78	-15.37	0.002253	-15.941	6.3925	2.5498	0.21567	3.0066	-6.6544	-21.429	14.775	204	471	-11.908	-0.005577	-10.494	6.2068	2.6221	-1.1242	5.1268	-0.35921
27	0.011386	0.00036777	0.011018	294	564	0.0058388	-5.4747e-06	0.0073854	3.5303e-06	0.002081	-0.15241	3.0627	0.82085	-11.201	12.022	558	270	-7.5487	0.0087394	-10.018	3.7305	2.402	1.1926	4.1018	0.6927	-19.315	20.007	0	232	-15.554	0.0010783	-15.858	8.5497	2.9293	2.0529	8.8435	-7.7851	-16.893	9.1074	154	411	-11.945	-0.0037619	-10.883	3.8426	2.0544	0.012216	2.2006	-4.0835
28	0.012963	0.0014687	0.011494	23	1477	0.0063852	-2.0607e-06	0.0079071	1.4605e-06	0.0014945	0.9917	6.2822	7.3655	-5.6914	13.057	1472	0	2.9383	0.0026624	0.97213	1.4893	1.6672	-0.87872	3.6038	16.504	-6.1903	22.694	1475	798	-1.3153	0.00010206	-1.3907	6.5716	2.5639	2.1649	14.299	4.7264	-17.947	22.673	1477	30	-11.666	-0.0012289	-10.758	7.2556	2.7442	1.1967	7.4663	6.6523
28	0.018805	0.00034498	0.01846	29	1484	0.00644	-3.75e-06	0.0092225	4.0869e-06	0.0025829	2.1857	9.1113	4.0729	-8.974	13.047	1345	1484	2.01	0.00068472	1.502	0.93323	1.0096	-3.0077	21.824	9.5146	-5.7492	15.264	1478	331	-1.7732	8.2186e-05	-1.8341	2.6532	1.6292	1.9463	11.757	5.8588	-13.281	19.14	1483	450	-8.6771	0.0033185	-11.139	2.3775	2.0979	0.90597	8.2799	8.7846
28	0.02314	0.00086032	0.02228	386	1569	0.0074364	-4.6022e-06	0.011047	4.1245e-06	0.0029112	1.4502	6.0045	5.6844	-7.6222	13.307	878	1569	1.8514	0.0016221	0.5788	1.6719	1.4874	-0.91236	5.4273	7.8346	-10.156	17.991	1566	386	-0.99358	0.0022288	-2.7421	4.5749	2.3654	-0.33858	4.5059	0.46531	-20.48	20.945	1567	60	-9.539	0.00055231	-9.9723	5.6069	2.3811	-0.1563	4.4738	4.0691
29	0.0069049	0.0018703	0.0050345	90	11	0.0043708	-1.3808e-06	0.0048396	6.568e-07	0.00085455	0.29104	3.2855	5.1225	-2.3426	7.4651	7	454	0.67336	-0.0016164	1.2221	1.1882	1.1353	0.36074	3.577	-3.8914	-17.559	13.667	292	4	-8.9523	0.0055488	-10.836	2.9083	2.0235	-0.75088	4.0907	-8.2715	-23.575	15.303	3	502	-18.823	-0.0039985	-17.465	3.4698	2.0214	1.3436	6.9433	3.9508
29	0.0086781	0.001196	0.0074821	159	517	0.0057429	-4.2506e-06	0.006846	1.9171e-06	0.0015245	-0.629	3.1473	7.6886	-3.65	11.339	5	239	-0.1294	-0.0009652	0.12107	2.4097	1.5591	1.8899	9.7236	-1.2543	-13.427	12.172	515	52	-8.9408	0.0062309	-10.558	3.132	2.0017	1.1024	5.3748	-12.801	-23.62	10.819	0	496	-19.65	-0.0014525	-19.273	2.278	1.525	0.78407	4.4202	1.4981
29	0.010187	0.0049828	0.0052044	97	543	0.007547	-2.8457e-06	0.0083196	4.9313e-07	0.00083237	0.33923	3.2445	3.8039	-2.2938	6.0976	0	35	0.8454	0.0022602	0.23176	1.0311	1.0757	-0.22029	2.9907	-10.215	-18.264	8.0488	153	404	-14.906	-0.0026078	-14.198	1.8134	1.4075	0.25623	3.0221	-13.347	-22.775	9.4273	0	181	-18.695	-0.0024862	-18.02	1.8806	1.4259	0.16688	3.379	-4.0714
30	0.015153	0.00047917	0.014674	76	0	0.012069	1.0995e-06	0.011814	7.5102e-06	0.0027445	-2.6303	9.5484	-1.5419	-14.624	13.082	0	68	-11.534	-0.0027128	-10.905	3.2476	1.8385	2.4801	11.075	2.4267	-22.653	25.08	2	345	-19.191	-0.0022549	-18.668	11.104	3.3459	3.9738	21.298	-12.146	-30.307	18.161	65	14	-18.867	0.0022659	-19.393	6.7709	2.6198	-1.9185	8.0194	-0.5025
30	0.015854	0.00039665	0.015458	126	523	0.011365	-8.5156e-06	0.013591	5.9509e-06	0.0027586	-1.6145	6.4222	-3.4041	-15.295	11.891	523	410	-11.873	-0.0058776	-10.336	2.7271	1.8755	1.1908	5.2321	4.3093	-24.117	28.427	523	113	-20.026	0.0031322	-20.845	13.453	3.6984	3.4679	17.167	-10.891	-30.487	19.596	523	17	-18.662	0.0029279	-19.428	5.1877	2.3203	-2.1136	9.8825	1.3456
30	0.017576	0.00097448	0.016601	572	595	0.013953	5.3393e-06	0.012365	4.4071e-06	0.0022915	-2.0999	10.866	-6.4786	-15.683	9.2042	0	335	-12.495	-0.00017691	-12.442	1.9578	1.3996	1.0461	5.0953	-3.1943	-23.648	20.454	595	198	-19.806	0.0023343	-20.501	4.0971	2.0636	2.8216	17.535	-11.259	-27.474	16.215	595	14	-16.594	0.0029329	-17.467	4.9373	2.2786	-1.6834	7.6418	-0.46202
31	0.01253	0.00086709	0.011663	251	906	0.0095489	-2.3212e-06	0.0106	2.654e-06	0.0017388	-2.0195	9.1521	6.8693	-11.818	18.687	79	0	2.4305	-0.00057317	2.6901	2.8079	1.6824	-2.5271	23.662	5.281	-10.15	15.431	901	98	-6.0886	0.0045493	-8.1494	4.2546	2.3819	1.5675	7.2699	1.2691	-13.22	14.489	6	881	-8.4723	-0.0033222	-6.9674	4.0147	2.1843	1.3506	6.9198	-2.3244
31	0.0069568	0.0014583	0.0054984	664	119	0.0041508	2.9024e-06	0.0030552	5.7547e-07	0.00098827	0.1232	2.4689	6.2405	-1.3283	7.5689	161	4	4.093	-6.4563e-05	4.1174	1.1108	1.054	-1.6383	9.3206	0.32912	-10.901	11.23	755	199	-7.4311	0.00055357	-7.64	3.0271	1.7441	1.0495	5.0844	0.51566	-14.155	14.671	755	74	-6.7236	0.0034539	-8.0274	3.586	2.0382	-0.57736	4.0131	-0.87778
31	0.011277	0.00060267	0.010674	620	863	0.0081386	-6.3562e-07	0.0084129	2.284e-06	0.0015196	-1.3476	6.54	6.7195	-6.3218	13.041	83	0	3.3156	-0.0011675	3.8194	1.6781	1.3278	-1.6323	10.608	5.3891	-10.764	16.154	860	141	-6.1257	0.0052185	-8.3775	3.4918	2.2773	0.90337	5.3267	2.6737	-13.773	16.447	12	576	-9.2486	-0.0053103	-6.9572	5.1526	2.6281	1.899	7.7182	0.17734
32	0.0085569	0.00037741	0.0081795	702	6	0.0034292	5.768e-06	0.0011652	1.8281e-06	0.0018817	0.26031	2.0931	1.1608	-7.0586	8.2194	730	0	-1.8339	0.0028171	-2.9396	1.2496	1.2877	-0.56816	4.0268	-1.0118	-14.785	13.774	6	705	-8.4655	-0.0031877	-7.2143	3.9758	2.1211	0.41495	4.3687	3.0309	-11.223	14.254	81	695	-6.781	-0.0019684	-6.0084	3.0996	1.8163	1.6023	8.1283	3.3999
32	0.0071182	0.00033023	0.006788	694	785	0.0040705	3.8082e-07	0.0039211	1.2257e-06	0.0011105	-0.2474	3.4937	2.6045	-7.0786	9.683	745	14	-0.36271	-0.00066891	-0.10016	1.8386	1.3644	-1.3538	7.2515	0.5715	-15.158	15.729	785	69	-8.7454	0.00088968	-9.0946	3.9839	2.0062	0.36732	4.6923	1.5146	-12.21	13.725	785	721	-8.7504	-0.0016075	-8.1195	2.9824	1.7651	1.3868	7.3653	13.259
32	0.0071088	0.0002845	0.0068243	539	913	0.003094	-3.0117e-06	0.0044854	1.7413e-06	0.0015453	0.1245	2.1857	5.7055	-7.7217	13.427	598	781	1.5819	0.0021357	0.59527	3.3649	1.921	-1.521	7.2693	6.0172	-11.602	17.619	915	722	-4.753	0.0040386	-6.6188	9.0724	3.1993	0.44388	2.9119	0.88265	-13.455	14.337	253	595	-7.1026	-0.0008993	-6.6871	6.6431	2.5886	0.17548	2.5579	10.702
33	0.0069401	0.00086793	0.0060722	6	826	0.0034707	-1.6433e-06	0.0041493	1.8552e-07	0.00058259	1.1483	9.8109	1.5064	-4.2805	5.7869	2	96	-1.698	0.0013802	-2.268	0.66015	0.87677	-0.28991	3.2618	-6.7339	-16.318	9.5843	825	6	-12.744	0.0026448	-13.837	1.2993	1.3031	0.63247	4.2485	-4.5159	-11.773	7.2575	823	10	-7.8237	-0.0030366	-6.5696	1.7283	1.5013	-0.0015175	2.2223	-11.873
33	0.0072109	0.00079645	0.0064145	3	816	0.003046	-1.5721e-06	0.0036874	4.8853e-07	0.0007912	2.9587	14.37	1.6921	-2.5541	4.2462	457	1	-0.19027	0.00010084	-0.23141	0.50333	0.70985	-0.18522	3.1481	-4.5472	-14.914	10.367	816	535	-12.513	-0.00025404	-12.409	1.0675	1.035	1.3287	9.1616	-5.1936	-12.108	6.914	2	25	-8.9258	0.00019416	-9.005	0.89762	0.94854	0.25244	3.6571	-13.326
33	0.008579	0.00071461	0.0078644	3	869	0.0028172	-2.8188e-06	0.004042	7.2442e-07	0.0011071	2.7429	11.829	1.5963	-3.2398	4.8362	818	18	-0.32278	0.00096301	-0.74121	0.74806	0.89809	-0.43428	2.5429	-3.574	-17.726	14.152	869	8	-9.9273	0.0055974	-12.359	1.9634	1.9848	-0.56762	4.6582	-1.6215	-14.463	12.841	0	776	-8.4096	-0.006102	-5.7583	2.7517	2.2584	0.062241	2.2881	-9.7168
34	0.013279	0.00041637	0.012863	14	664	0.0078905	-8.1226e-06	0.010587	1.1127e-06	0.0018826	-0.050284	5.5323	5.9942	-11.36	17.354	660	48	-5.5472	0.010596	-9.0649	3.1089	2.6919	0.76172	4.8659	-2.09	-22.194	20.104	662	635	-19.491	-0.00092442	-19.184	3.2797	1.8197	6.187	53.994	0.83759	-19.009	19.847	664	3	-13.065	0.0038038	-14.328	2.081	1.6168	1.6639	16.536	0.99067
34	0.020393	0.00054251	0.019851	12	527	0.0065722	-1.0209e-05	0.0092622	4.6222e-06	0.0026539	2.9814	13.905	6.3379	-9.5475	15.885	524	23	-3.2536	0.0082591	-5.4298	3.1615	2.1786	0.042544	5.9309	-0.84962	-27.149	26.299	527	4	-19.836	0.0091995	-22.26	5.2538	2.687	2.0631	16.618	2.6106	-16.565	19.176	527	246	-12.255	-0.0065347	-10.533	3.5806	2.1384	1.2939	8.3057	-6.4684
34	0.0197	0.0012881	0.018412	14	606	0.0058595	-1.0267e-05	0.0089704	4.0155e-06	0.002693	2.778	11.945	3.0859	-10.472	13.558	606	19	-3.7553	0.010854	-7.0441	3.1634	2.604	-0.37453	2.8824	-13.419	-26.126	12.707	606	10	-19.704	0.0012524	-20.084	1.625	1.2935	-1.1109	7.9528	-6.5485	-13.854	7.3054	16	311	-11.073	-0.0010381	-10.759	1.3123	1.1599	0.21979	3.5268	-6.7491
35	0.014122	0.000612	0.01351	56	732	0.010058	-7.7461e-06	0.012893	1.1967e-06	0.0019706	-0.2448	3.8048	2.607	-6.1748	8.7819	729	732	-2.9055	0.0023405	-3.7622	0.6243	0.93251	0.53227	5.7798	-6.5446	-19.898	13.353	731	307	-17.926	-0.00038985	-17.783	1.2004	1.0987	4.2849	41.178	-5.8295	-18.976	13.146	732	436	-16.353	-0.002791	-15.332	1.4601	1.3449	1.6348	12.599	7.2135
35	0.014329	0.00069083	0.013639	31	762	0.010137	-6.4746e-06	0.012604	1.4757e-06	0.0018733	-0.98095	6.8564	-0.084752	-7.1155	7.0308	621	762	-3.3258	0.0048822	-5.1859	1.2842	1.5622	0.031767	1.924	-4.051	-19.317	15.266	758	530	-16.187	-0.00049104	-16	2.3845	1.548	3.2329	23.626	-1.3938	-19.888	18.494	761	12	-14.703	0.0047645	-16.518	2.6992	1.9495	1.3989	14.155	4.8944
35	0.013648	0.00094477	0.012704	29	837	0.0084343	-6.2042e-06	0.011031	1.1577e-06	0.0018467	0.71258	4.2119	2.3918	-4.1109	6.5026	773	66	-1.2566	0.0026251	-2.3552	0.53719	0.96978	-0.26832	3.7368	-5.1609	-18.981	13.82	837	39	-16.633	0.00013567	-16.69	1.2977	1.1396	3.9707	33.164	-5.2562	-19.919	14.663	0	308	-16.74	-0.0018	-15.987	1.8573	1.4307	1.8689	14.288	8.4367
36	0.030745	0.00069196	0.030053	66	828	0.0090132	-2.3287e-05	0.018654	2.1683e-05	0.0072622	0.95318	2.3596	11.722	-4.9985	16.72	796	828	2.6519	0.0068944	-0.2024	2.6656	2.3212	0.30923	3.8903	10.047	-10.693	20.739	809	76	-5.2413	0.0044568	-7.0865	5.1007	2.4977	1.5929	8.8504	2.7127	-15.71	18.422	825	278	-10.587	0.0027551	-11.728	3.1696	1.8985	1.6702	12.677	5.2316
36	0.0081917	0.00020539	0.0079863	318	1	0.0051383	-4.6751e-07	0.0053174	1.7375e-06	0.0013222	-0.55097	3.9067	7.1876	-1.7487	8.9362	235	1	3.4067	0.00079024	3.1041	2.8002	1.6825	-0.025544	2.2046	9.364	-9.041	18.405	766	7	-4.5076	0.0012034	-4.9685	4.4765	2.1325	2.1875	11.991	-5.4361	-17.974	12.538	766	278	-12.413	7.3005e-05	-12.441	3.0314	1.7412	-0.43485	3.5701	12.829
36	0.0084246	0.00063801	0.0077866	227	797	0.0042585	-1.9308e-06	0.005028	8.397e-07	0.0010186	-0.18488	4.2681	8.1286	-1.0795	9.2081	783	67	2.7357	0.00455	0.92255	1.8707	1.7232	0.60791	2.9782	5.1609	-8.3795	13.54	795	225	-3.8777	-0.0014362	-3.3054	3.2843	1.8422	1.0992	5.5353	-7.9943	-20.866	12.872	795	371	-12.52	0.0044639	-14.298	4.2892	2.3123	-0.87479	3.4017	11.367
36	0.030745	0.00069247	0.030052	66	828	0.0090132	-2.3287e-05	0.018654	2.1683e-05	0.0072622	0.95317	2.3596	11.708	-5.0029	16.711	796	828	2.6521	0.0068948	-0.20231	2.6653	2.3212	0.30844	3.8882	10.026	-10.691	20.716	809	76	-5.2417	0.0044565	-7.0867	5.0984	2.4972	1.5907	8.8301	2.7196	-15.707	18.426	825	278	-10.587	0.0027553	-11.727	3.1715	1.899	1.6708	12.673	5.239
37	0.014473	0.0010079	0.013465	502	556	0.011224	5.5813e-06	0.0096723	3.5729e-06	0.0020924	-2.0464	9.3573	-2.2623	-11.07	8.8077	552	49	-6.9134	0.0084137	-9.2524	1.3032	1.7701	-0.31943	2.7725	-5.94	-19.492	13.552	555	498	-17.179	-0.0010139	-16.898	2.6854	1.6468	3.9731	22.505	-3.609	-18.822	15.213	556	484	-13.349	-0.0083434	-11.03	1.8766	1.9174	-0.44148	4.5394	9.1809
37	0.014946	0.0011569	0.013789	99	727	0.011191	-4.4061e-06	0.012793	3.0751e-06	0.0019831	-2.2532	11.065	-2.5313	-9.3563	6.825	698	38	-5.2476	0.0032133	-6.4157	1.2423	1.3032	-0.92475	3.5516	-3.1765	-17.595	14.418	725	674	-14.518	0.0017367	-15.149	2.7108	1.6864	3.1282	18.418	-10.432	-21.384	10.952	0	397	-16.679	-0.0033595	-15.458	3.8083	2.0753	0.26226	2.5306	6.2006
37	0.01509	0.0017901	0.0133	17	667	0.012243	-3.8901e-06	0.01354	3.2293e-06	0.0019473	-3.3168	16.124	-2.3117	-9.7168	7.4051	663	27	-6.3209	0.0037741	-7.5795	0.82232	1.1627	-0.22985	3.23	-4.1571	-19.432	15.275	665	523	-15.695	0.00059892	-15.895	4.2813	2.0724	2.5274	12.473	-13.489	-21.008	7.5188	183	637	-16.333	-0.0006741	-16.108	1.3159	1.1545	-0.78671	4.1309	3.9699
38	0.0024326	0.0003458	0.0020868	16	0	0.0013516	-1.6165e-06	0.0017767	4.8944e-08	0.00033079	0.34147	3.5575	1.4045	-8.95	10.355	1	26	-5.5686	0.00029946	-5.6474	1.6744	1.2948	1.3995	8.6604	-1.5745	-15.093	13.519	122	17	-8.4881	-0.0027229	-7.7719	6.0368	2.4917	0.17672	2.7199	-0.89717	-21.084	20.186	2	56	-12.889	0.0085812	-15.146	14.108	3.9765	0.36654	2.6572	-7.6999
38	0.018148	0.00058641	0.017562	18	0	0.0095217	-7.4299e-06	0.01194	3.499e-06	0.0023355	0.68277	5.9822	1.5421	-6.8839	8.4261	4	0	-4.3725	0.00012379	-4.4128	1.2366	1.1123	1.0984	7.8927	1.3871	-17.702	19.089	2	21	-8.1663	-0.0029339	-7.2114	5.3421	2.3764	0.13435	4.8075	-4.2482	-22.054	17.805	8	68	-12.666	0.0054755	-14.449	8.3345	3.0654	-0.03581	2.8023	-0.31748
38	0.016278	0.00067819	0.0156	13	754	0.01103	-4.2779e-06	0.012642	3.8971e-06	0.0021832	-0.52216	6.3322	2.4456	-9.5961	12.042	0	566	-5.4873	-0.0056829	-3.3448	1.784	1.8216	0.23351	3.3068	9.5707	-15.94	25.511	753	15	-8.1828	0.0056528	-10.314	5.772	2.7	1.6221	14.25	-1.9814	-16.552	14.571	1	606	-10.787	-0.004019	-9.2715	5.5519	2.5138	0.30651	3.2126	-13.278
39	0.0095276	0.00069601	0.0088316	21	501	0.0048423	-6.9096e-06	0.0065731	6.1301e-07	0.0012711	0.29609	4.3484	-3.978	-17.963	13.985	55	499	-8.2337	-0.0094148	-5.8753	2.9738	2.1989	-0.93349	5.972	3.3918	-9.9781	13.37	380	500	0.38846	0.0047498	-0.80136	4.0575	2.1287	-2.3186	9.4372	1.1659	-15.339	16.505	487	89	-6.8102	0.027591	-13.722	3.4237	4.4057	-0.23989	1.7565	-0.62012
39	0.012942	0.00049821	0.012444	26	478	0.0062587	-1.4447e-05	0.0097115	8.4303e-07	0.0021985	0.13598	3.5507	-3.1908	-15.838	12.648	71	474	-8.9369	-0.012785	-5.8812	2.9851	2.4719	0.53778	3.1054	5.2131	-9.9508	15.164	397	474	0.083768	0.011145	-2.5799	4.9526	2.7069	-0.71066	3.6442	-1.047	-18.662	17.615	431	21	-9.5961	0.026179	-15.853	2.1848	3.91	0.0058228	2.0349	-4.4251
39	0.013167	0.00025703	0.01291	26	479	0.0059739	-1.3379e-05	0.0091782	1.3835e-06	0.0021955	0.41798	4.7147	-3.9014	-17.088	13.186	3	470	-10.214	-0.0096023	-7.9144	4.6793	2.5396	0.72951	3.2851	3.3226	-8.4778	11.8	443	478	-0.13955	0.0027354	-0.79466	4.9107	2.2482	-1.4614	4.8917	-1.2273	-18.516	17.289	447	55	-9.9558	0.024212	-15.755	2.815	3.7511	0.088126	2.5926	3.8532
40	0.0074283	0.00096034	0.006468	58	1081	0.0045823	-1.8685e-06	0.0055922	6.7878e-07	0.0010096	-1.2437	4.7476	1.3079	-5.3668	6.6748	1074	2	-2.8264	0.00019557	-2.9321	1.685	1.2995	1.0212	3.7546	3.3545	-8.3592	11.714	1080	949	-4.2264	-0.0001742	-4.1322	4.3711	2.0914	1.0265	3.6713	-4.1479	-19.131	14.983	1041	156	-12.87	0.008223	-17.315	2.4944	3.0152	0.8659	3.2422	-10.292
40	0.006477	0.0012509	0.0052261	7	516	0.0044584	-4.1435e-06	0.0055274	1.9989e-07	0.00076308	0.19994	3.3741	4.285	-4.1953	8.4804	516	9	-2.6305	-0.0015598	-2.2281	0.97439	1.0142	2.1426	13.835	5.4107	-9.3898	14.801	516	3	-4.28	0.0050248	-5.5764	1.0345	1.2637	0.2601	11.708	0.24201	-17.57	17.812	516	109	-12.415	0.0077027	-14.403	1.8592	1.7835	0.61411	8.0498	-8.6246
40	0.0059679	0.0012364	0.0047315	59	538	0.0045697	-3.6785e-06	0.0055592	2.5759e-07	0.00076497	-1.3074	5.6303	-1.274	-7.7221	6.448	523	0	-3.0604	-0.00034209	-2.9684	0.29338	0.54425	-1.0597	13.074	4.2938	-6.9555	11.249	538	0	-3.2872	0.0013194	-3.6421	1.283	1.1511	1.1476	7.8793	-2.5211	-17.397	14.876	0	60	-14.025	0.005432	-15.486	2.2439	1.72	1.9606	10.736	-7.1439
41	0.0055479	0.00079483	0.0047531	11	427	0.002626	-7.7065e-06	0.0042713	4.494e-07	0.0011645	0.58764	2.5229	2.6997	-8.4212	11.121	15	0	-1.9363	0.0022959	-2.4265	2.411	1.5784	0.29726	3.9434	4.5496	-8.4733	13.023	425	50	-2.7095	0.01858	-6.6764	3.1109	2.895	0.0443	2.2527	-2.588	-20.619	18.031	3	278	-13.809	0.0063529	-15.165	6.3	2.6299	1.4612	6.5109	3.4251
41	0.0050746	0.00015941	0.0049152	6	380	0.0019841	-3.6232e-06	0.0029968	6.9368e-07	0.0010182	-0.048326	2.9653	4.3602	-16.536	20.897	88	398	-1.8786	-0.0076432	0.25764	17.683	4.3829	-1.7239	4.9903	11.923	-7.9532	19.876	332	4	-0.77628	0.0086164	-3.1846	8.5847	3.2442	1.3021	5.7007	13.56	-19.066	32.626	399	65	-10.328	0.015559	-14.677	31.714	6.1677	1.685	5.5724	12.982
42	0.0058425	0.00012372	0.0057188	238	375	0.0020109	-4.2239e-06	0.0029591	2.3705e-06	0.0016345	0.21014	1.8545	8.9613	-12.926	21.887	62	400	-1.9976	-0.016775	1.7683	12.942	4.2059	-0.013702	2.7825	13.496	-9.5764	23.072	157	4	-1.8438	0.016821	-5.6201	34.069	6.2325	0.91475	2.5036	9.1	-21.979	31.079	157	21	-6.489	0.027073	-12.567	26.873	6.2643	0.48388	2.9678	16.261
42	0.0063997	0.00011943	0.0062803	10	359	0.0021124	-6.5824e-06	0.0035078	2.6133e-06	0.001807	0.19305	1.6045	8.0577	-17.266	25.324	109	158	-2.5456	-0.014266	0.47883	21.45	4.9511	-0.47323	2.5142	14.732	-10.529	25.262	372	170	-0.4363	0.032641	-7.3562	37.689	7.3298	0.75994	1.9221	11.129	-15.933	27.062	314	180	-3.1189	0.025329	-8.4886	30.009	6.298	0.63462	2.1721	16.847
42	0.0070466	0.00011909	0.0069275	34	342	0.0025036	-2.6045e-06	0.0030414	3.5614e-06	0.0019127	0.11447	1.9331	9.6977	-13.498	23.196	52	176	-0.73841	-0.009655	1.2553	19.379	4.5508	-0.46696	2.8169	13.036	-13.466	26.502	352	371	-4.0552	0.011623	-6.4554	41.594	6.5972	1.2199	3.287	10.3	-15.941	26.242	312	51	-3.4734	0.0093345	-5.401	15.795	4.1278	0.85979	4.982	14.844
43	0.013356	0.00055698	0.012799	200	787	0.0089067	-2.5502e-06	0.0099102	1.9521e-06	0.0015128	-0.77866	7.6157	4.4984	-5.3616	9.86	779	787	0.35864	0.00071633	0.076761	1.9466	1.4047	-0.24745	3.1952	9.8516	-6.7273	16.579	783	1	-1.3497	0.00021375	-1.4339	1.5463	1.2444	2.8375	26.658	0.48375	-24.499	24.983	787	779	-17.965	-0.0044845	-16.201	4.8246	2.4218	1.7805	11.581	6.1112
43	0.014191	0.00038609	0.013805	38	1034	0.0079946	-4.4535e-06	0.010297	1.6519e-06	0.00185	0.637	5.8347	2.9926	-6.0655	9.0581	1027	1033	-1.5309	-0.001524	-0.74305	2.0997	1.5189	0.34825	2.5511	3.5967	-4.2658	7.8624	1030	11	-0.52595	0.001295	-1.1955	0.91531	1.032	-0.3132	3.3014	0.49573	-21.098	21.594	1033	455	-17.005	0.0013137	-17.684	3.263	1.8485	2.6696	24.178	5.0503
43	0.012641	0.00093755	0.011703	46	677	0.0080474	-5.2288e-06	0.0098174	1.9019e-06	0.0017173	-0.65245	6.8089	1.317	-14.493	15.81	664	675	-0.53622	0.00030651	-0.63997	2.1466	1.4664	-5.7149	48.591	3.6257	-8.9332	12.559	665	0	-0.29978	-0.00021559	-0.22681	1.5499	1.2457	-1.4206	11.457	-5.6443	-23.606	17.962	672	124	-20.62	0.0028919	-21.598	4.1229	2.1079	4.0829	24.771	11.201
44	0.00449	0.00066866	0.0038214	604	757	0.0029712	4.2027e-07	0.0028121	3.2197e-07	0.00057483	0.028944	3.1985	5.6099	-5.1216	10.731	756	8	0.12207	0.0065407	-2.3536	1.0312	1.7549	-0.074812	3.0355	-2.7682	-21.652	18.884	757	65	-16.853	0.0071053	-19.543	1.8192	2.0583	1.3573	9.5466	-4.488	-17.042	12.554	757	0	-10.909	-0.00016185	-10.848	2.1081	1.4524	-0.19552	3.4441	-0.31955
44	0.0087608	0.0007528	0.008008	17	828	0.0041972	-5.0309e-06	0.00628	8.7719e-07	0.0015253	0.77912	2.769	7.1488	-2.0299	9.1787	380	153	2.9639	0.0040786	1.2754	1.709	1.6315	-0.10971	2.8456	-4.8599	-20.555	15.695	828	175	-15.172	0.0071934	-18.15	4.8431	2.794	0.42471	2.9737	-1.6012	-17.492	15.891	828	362	-11.946	-0.0031013	-10.662	3.3021	1.9629	0.47085	4.6563	1.5552
44	0.0077891	0.00034044	0.0074487	102	863	0.0037448	-3.7734e-06	0.005373	1.053e-06	0.0013924	0.97807	3.551	6.8906	-4.099	10.99	558	863	3.4129	0.00281	2.2004	1.8123	1.5177	-0.85025	4.3159	-1.2602	-19.556	18.296	863	108	-14.45	0.0033854	-15.911	5.7771	2.5476	0.80255	5.1086	-0.57268	-16.946	16.373	859	491	-12.616	-0.0014929	-11.972	4.9293	2.2512	1.2947	6.7137	2.8793
45	0.013504	0.00062064	0.012884	338	1266	0.0095501	-5.7255e-06	0.013174	1.5231e-06	0.0024307	-0.8375	3.5703	1.1779	-5.6743	6.8522	3	40	-3.2231	0.0009897	-3.8496	0.40797	0.73417	0.50194	5.9307	-2.8259	-12.629	9.8035	17	1000	-8.6997	-0.001128	-7.9856	1.4055	1.2553	0.61036	4.9763	-10.589	-25.813	15.224	1266	696	-21.652	0.00066393	-22.072	2.2929	1.5336	1.3166	8.0635	1.5549
45	0.0124	0.0012224	0.011177	43	1369	0.0075475	-3.4807e-06	0.0099301	6.6963e-07	0.0016014	0.056407	2.4644	1.7215	-8.4655	10.187	0	1369	-3.7567	0.0012467	-4.6101	0.51832	0.87261	-0.051821	4.3608	-1.6434	-11.779	10.136	10	1351	-8.2682	0.00091422	-8.894	1.912	1.4292	0.90605	4.6024	-3.3708	-25.661	22.29	1369	1276	-22.101	-0.00032686	-21.877	1.871	1.3739	3.3899	39.796	2.6874
45	0.018862	0.00061615	0.018246	17	1398	0.0090319	-5.9891e-06	0.013218	1.2651e-06	0.0026675	0.65047	3.5141	-1.0207	-6.4308	5.4101	0	1398	-2.7788	0.0011074	-3.5528	0.66567	0.93041	-1.3129	4.7345	-1.6312	-13.144	11.512	1203	97	-8.2723	0.0041417	-11.167	1.9174	2.1714	0.70063	2.9734	-6.5892	-29.084	22.495	1398	1349	-21.079	-0.0033551	-18.734	3.1702	2.2375	-0.17844	5.8111	6.7376
46	0.016131	0.00036512	0.015766	105	1303	0.0061305	-5.6083e-06	0.0097871	2.8637e-06	0.0027069	1.4117	5.1287	1.6647	-13.057	14.722	1258	0	-2.1185	0.0022506	-3.5859	3.2583	1.9943	-1.1079	3.9799	8.814	-11.675	20.489	1303	58	-0.93675	0.0069099	-5.442	8.0785	3.8542	-0.90703	3.233	-3.4226	-19.486	16.064	1303	1260	-13.353	-0.00094061	-12.74	4.9771	2.2589	0.66962	4.0555	-10.184
46	0.0071901	0.00064901	0.0065411	49	1408	0.0032326	-2.1947e-06	0.0048983	4.1528e-07	0.0011582	0.57443	2.9689	2.0287	-7.3264	9.3551	107	536	-2.084	-0.0014577	-0.97759	2.2298	1.6243	-0.071964	3.2498	6.9683	-6.2132	13.181	711	0	1.1713	0.0012136	0.25021	5.1817	2.3377	-0.1044	2.902	-5.1581	-18.829	13.671	1518	223	-12.407	0.0031027	-14.762	3.0733	2.2191	-0.4244	2.9339	-14.289
46	0.013172	0.000792	0.01238	41	1315	0.0049506	-3.6751e-06	0.0073688	1.5853e-06	0.0018808	1.5275	7.1843	0.8369	-10.369	11.206	91	1303	-3.3124	-0.0011088	-2.5828	2.28	1.5677	-1.1476	5.9608	5.5074	-9.8145	15.322	1298	45	-1.2732	0.0034201	-3.5237	6.6073	2.8806	-0.64736	3.3441	-3.9302	-16.349	12.419	1301	601	-11.536	0.0026414	-13.274	3.9633	2.2297	0.6464	3.2512	-15.859
47	0.013743	0.00051756	0.013226	15	657	0.0038184	-8.1934e-06	0.0065099	2.6715e-06	0.0022569	2.6229	9.6511	9.8253	-0.78014	10.605	593	13	3.7898	0.0064856	1.6593	2.3305	1.9617	-0.23404	2.7524	6.3912	-17.627	24.018	657	48	-11.996	0.0075381	-14.472	4.8776	2.6321	0.821	6.5719	4.524	-9.9015	14.426	599	420	-2.6281	0.004953	-4.2552	10.002	3.2995	-0.4166	2.1161	4.8379
47	0.0067143	0.00046012	0.0062542	21	586	0.0025769	-5.26e-06	0.0041181	4.6317e-07	0.0011214	1.387	5.4118	11.789	0.79905	10.99	585	240	5.1323	0.0059288	3.3951	3.102	2.0276	0.16211	2.5994	8.3249	-13.984	22.309	586	24	-8.1093	0.013797	-12.152	4.8581	3.2131	0.91957	5.3841	-1.2616	-13.178	11.916	460	543	-6.9186	-0.0087283	-4.3612	5.5263	2.7774	0.099065	2.0504	7.0062
47	0.0068398	0.00025178	0.006588	30	548	0.0030216	-5.9035e-06	0.004648	4.276e-07	0.0011457	0.36295	3.9657	9.6049	-0.23185	9.8367	524	549	4.8759	0.0050648	3.4805	2.0823	1.6534	-0.0033581	2.9994	7.5008	-14.2	21.7	544	31	-7.9802	0.014975	-12.106	9.5026	3.8983	0.85672	3.9767	2.4048	-13.953	16.358	120	16	-4.2683	-0.00085406	-4.0331	12.743	3.5723	-0.68981	2.5002	5.4359
48	0.0035213	0.00022068	0.0033006	13	759	0.0017085	-2.4128e-06	0.0026241	1.4296e-07	0.00065051	1.1565	3.2977	6.001	-2.4909	8.4918	18	745	3.4229	0.00030889	3.3057	0.97582	0.99016	-1.2352	6.0733	2.4964	-20.215	22.712	746	8	-10.409	0.011924	-14.934	1.9661	2.9681	0.38791	4.6137	-0.41692	-11.322	10.905	759	49	-6.932	-0.0012291	-6.4656	1.9493	1.422	0.54786	4.6535	0.92114
48	0.0046781	0.00029471	0.0043834	12	912	0.0017261	-2.8723e-06	0.0030359	2.265e-07	0.0008942	1.256	3.4414	8.2778	0.81393	7.4638	837	124	4.0851	0.0035523	2.4652	0.90934	1.3364	-0.00020478	3.0767	-1.9359	-18.94	17.004	834	9	-10.309	0.01203	-15.795	3.651	3.7019	-0.1187	2.3202	2.9707	-8.388	11.359	290	20	-2.9436	-0.0025213	-1.7938	3.5378	1.9948	0.27108	2.8549	4.0458
48	0.0040058	0.0005566	0.0034492	34	816	0.0021084	-2.7655e-06	0.0032367	7.989e-08	0.00071084	0.54482	2.8107	5.406	-1.1945	6.6005	600	0	3.1417	0.0033041	1.7936	0.50356	1.054	-0.37699	2.8171	-3.9389	-9.7143	5.7754	760	294	-6.8625	0.0031209	-8.1358	0.72279	1.1245	-0.050763	2.6562	4.879	-7.7989	12.678	10	747	-3.275	-0.0017997	-2.5407	3.1176	1.816	0.57263	4.7458	-6.5097
49	0.010243	0.00048914	0.0097541	108	1580	0.0047485	-4.0571e-06	0.0079535	4.1805e-07	0.0019613	0.58876	2.786	0.85164	-12.922	13.773	1563	798	-9.2218	0.0028955	-11.509	4.9766	2.5929	1.206	4.4552	12.049	-9.2854	21.335	1567	51	-0.23546	0.0080498	-6.5948	1.9109	3.9254	-0.16503	2.8258	-6.722	-22.12	15.398	1579	1549	-14.617	0.0025473	-16.629	2.3782	1.9313	-1.1859	5.6195	1.4334
49	0.0091164	0.00077801	0.0083384	93	1388	0.0042223	-4.1717e-06	0.0071175	3.4336e-07	0.0017724	0.64234	3.0501	0.71109	-11.753	12.464	1326	1384	-5.4205	0.0017921	-6.6643	2.4345	1.7178	0.99707	4.6289	9.018	-12.944	21.962	1368	1384	-4.5211	0.0067558	-9.2096	4.2762	3.408	1.2346	5.1685	-6.6918	-22.713	16.021	1388	14	-14.785	0.0045688	-17.956	4.3798	2.7813	-0.62472	2.6954	5.0464
49	0.010457	0.00056621	0.0098906	11	1325	0.0045619	-5.5547e-06	0.0082419	4.5446e-07	0.0022305	0.61488	2.243	1.9567	-7.9396	9.8963	1309	6	-4.2592	0.0033382	-6.4708	1.0391	1.6346	0.49734	3.5757	14.403	-11.097	25.5	1324	92	-4.0043	0.01056	-11	3.0094	4.3987	1.0354	4.1541	-10.319	-24.013	13.694	1325	1310	-18.252	-0.0019419	-16.966	1.7479	1.5167	-0.85724	5.7363	-6.456
50	0.0055656	0.0006643	0.0049013	22	1972	0.0032279	-1.2927e-06	0.0045025	3.0193e-07	0.00091872	-0.095012	2.5183	7.3038	-0.23021	7.534	806	24	4.4002	0.00041188	3.9941	0.8968	0.97562	-0.61602	4.6949	5.4479	-9.6945	15.142	1420	1306	-1.3596	-0.0006341	-0.73433	4.8878	2.2401	-0.48161	3.4027	0.2582	-13.767	14.025	1746	720	-7.5614	0.0014475	-8.9886	4.8506	2.3516	0.15716	2.8042	1.8257
50	0.005944	0.00099869	0.0049453	18	2154	0.0037646	-4.6967e-07	0.0042704	1.447e-07	0.00047965	-0.16836	4.6952	7.0566	-8.4651	15.522	2133	5	3.2374	0.0019347	1.1537	1.3903	1.6849	-1.6788	9.8313	9.2979	-8.9291	18.227	66	1585	-1.8444	-0.003625	2.0598	4.2004	3.0473	0.4532	3.7709	-1.6777	-18.879	17.201	2154	1187	-10.594	0.00018007	-10.788	5.4966	2.3472	-0.23892	3.602	2.1597
50	0.0049953	0.0011612	0.0038341	176	2203	0.0031185	-5.5304e-07	0.0037277	1.542e-07	0.00052726	0.56438	3.8361	4.285	-1.4433	5.7283	1810	323	1.319	0.00026295	1.0293	1.0049	1.0163	0.10796	2.4641	7.5225	-6.6684	14.191	636	2101	-0.8528	-0.0032345	2.71	5.9504	3.1915	0.31209	2.0406	-1.9911	-13.083	11.091	2203	1719	-7.782	0.00054014	-8.377	3.8852	2.0008	-0.06291	2.4853	-5.2659
51	0.0084757	0.00077653	0.0076992	40	1644	0.0035406	-1.4625e-06	0.0047442	5.7937e-07	0.0010309	1.6355	7.8551	4.5506	-2.6603	7.211	1636	239	0.29391	0.001446	-0.89616	0.77225	1.1158	0.10413	3.2809	3.1144	-11.698	14.812	17	138	-5.4794	0.00042606	-5.83	4.2567	2.0731	0.018913	4.757	5.2084	-14.274	19.482	1639	39	-1.9152	0.0038644	-5.0956	4.2881	2.7684	-2.2795	9.212	-4.5146
51	0.0093484	0.00076721	0.0085812	46	2101	0.0049012	-9.6543e-07	0.0059154	4.2221e-07	0.00087487	1.1374	8.7649	5.5346	-1.4438	6.9784	389	1796	2.1782	-0.00067534	2.8877	1.3741	1.2418	-0.52196	2.5168	9.3633	-8.2179	17.581	6	852	-4.2094	-0.0026707	-1.4039	5.6035	2.8687	1.7234	6.2988	3.5399	-12.234	15.774	2099	115	-2.4961	0.003576	-6.2527	3.7443	2.9073	-0.83321	2.8266	-7.5482
51	0.007669	0.0018599	0.005809	76	2060	0.0050529	-6.0142e-07	0.0056868	4.3228e-07	0.00075256	0.33569	6.3577	7.1067	-0.73567	7.8424	765	3	4.6268	-0.00054081	5.1968	1.3069	1.1897	-1.3423	5.4611	8.637	-9.1727	17.81	0	1919	-3.6471	-0.0042726	0.85625	2.4383	3.0339	0.82943	3.8276	5.8617	-12.296	18.157	1877	492	-3.3708	0.0050186	-8.6603	3.6884	3.6088	0.55411	2.3821	-5.9784
52	0.0090713	0.00028437	0.0087869	23	2811	0.0021655	-3.4637e-07	0.0026524	9.8644e-07	0.0010322	2.586	13.635	8.1432	-9.6521	17.795	2701	0	4.1092	0.00029579	3.6935	3.3871	1.856	-1.3059	5.5378	14.047	-10.507	24.554	2702	0	5.6251	0.0034124	0.82901	11.454	4.3735	-0.91702	2.7685	1.9542	-14.735	16.689	2782	2382	-6.8936	-0.0013431	-5.0059	6.6298	2.7962	-0.0059816	2.8862	6.085
52	0.0074734	0.00022627	0.0072472	18	2904	0.002432	-2.7001e-07	0.002824	6.4826e-07	0.00083638	2.0322	10.289	9.7161	-13.598	23.314	2450	0	5.6496	0.0011097	4.0382	1.9793	1.6868	-1.7124	19.303	15.32	-2.2259	17.546	2880	45	7.4088	0.001442	5.3151	4.5288	2.4477	0.082362	4.2152	0.95157	-15.489	16.441	2901	2746	-7.3772	-0.0014448	-5.2793	5.8797	2.7107	0.13286	2.9052	9.9996
52	0.0058436	0.00017098	0.0056726	12	3049	0.0020137	-2.0325e-07	0.0023236	4.2945e-07	0.00067932	1.7003	8.541	9.5511	-2.6976	12.249	2410	33	5.4846	0.0016558	2.9603	2.9226	2.2468	-1.2018	4.4591	12.531	-4.25	16.781	2819	40	4.9256	0.0025507	1.037	6.335	3.3732	-0.36934	2.3796	4.0253	-16.135	20.16	3026	2960	-7.932	-0.0026306	-3.9216	8.3659	3.7055	0.70634	2.7152	9.6855
53	0.01016	0.00021872	0.0099411	33	1807	0.0046529	-2.6922e-06	0.0070853	6.7649e-07	0.0016281	0.5373	2.8799	4.0527	-7.3789	11.432	412	1807	-0.91771	0.0012014	-2.0032	2.0757	1.5713	0.34686	2.5996	-2.2599	-18.606	16.346	1804	266	-12.093	0.0022235	-14.102	3.3654	2.1708	-0.24168	2.9676	0.77018	-18.031	18.801	1805	475	-10.988	0.0043331	-14.903	2.9759	2.8444	0.27768	2.6692	13.652
53	0.011745	0.00055451	0.011191	23	1980	0.0053589	-1.9797e-06	0.0073188	9.3731e-07	0.0014896	1.1932	5.7875	4.1722	-3.8037	7.9759	1921	54	1.4229	0.0015812	-0.14246	0.90311	1.3118	-1.495	5.5592	-4.4131	-17.379	12.966	1979	96	-11.961	0.0004026	-12.36	2.3031	1.535	-0.43905	4.2825	0.87732	-21.196	22.073	1980	196	-11.896	0.0020756	-13.951	6.9489	2.891	-0.57056	3.4331	12.667
53	0.010098	0.00044241	0.0096558	144	1969	0.0047273	-1.8957e-06	0.0065936	8.2614e-07	0.0014101	1.0293	4.2341	5.2365	-8.1194	13.356	388	1969	0.88384	-0.00057226	1.4472	2.2774	1.5438	-0.36831	4.1869	-0.38409	-18.588	18.204	0	119	-12.007	0.0013968	-13.382	3.9755	2.1463	-0.098775	3.4969	-0.016808	-18.37	18.353	1965	275	-9.7021	0.0032454	-12.897	8.9355	3.5131	-0.2624	2.1259	10.348
54	0.00905	0.00021184	0.0088381	14	1912	0.0057309	-9.4467e-07	0.0066341	4.2662e-07	0.00083593	-1.8537	14.586	9.8508	-8.1998	18.051	1895	1912	4.836	0.0037463	1.2545	1.2132	2.3438	0.20041	2.3344	5.9527	-19.194	25.147	1909	1108	-16.374	0.0014724	-17.782	4.291	2.2253	4.8905	38.755	14.016	-5.8389	19.855	1909	19	0.19136	-0.00046207	0.6331	3.7544	1.9544	0.21824	6.8765	16.857
54	0.010985	0.00027366	0.010712	44	1815	0.0071323	-1.0878e-06	0.0081195	1.4838e-06	0.001345	-0.43241	6.3287	9.5514	-10.487	20.038	770	1815	6.4513	0.00065677	5.8553	2.8126	1.712	-2.2845	15.721	4.6896	-17.9	22.59	1813	1066	-13.573	0.0024232	-15.772	6.5584	2.8587	1.9013	9.3884	9.139	-14.96	24.099	1811	1436	-6.2391	0.000759	-6.9279	6.9916	2.6739	-0.22431	5.7274	10.965
54	0.010806	0.0019535	0.0088529	1078	1932	0.0057468	2.7663e-07	0.0054796	1.4552e-06	0.0012161	1.1291	4.4889	8.4191	-0.095122	8.5142	970	1923	5.7467	0.00037066	5.3887	1.3754	1.1909	-0.80004	3.8382	-3.0791	-19.164	16.085	1932	15	-11.553	0.0022426	-13.72	6.695	2.8742	-0.027971	1.952	2.4665	-15.879	18.345	1923	52	-7.2593	-0.00074837	-6.5363	11.679	3.4429	-0.27719	2.0554	-10.698
55	0.0077239	0.0015503	0.0061736	21	929	0.0041635	-4.4509e-06	0.0062309	1.3189e-07	0.0012489	0.6432	2.4875	4.1096	-6.2807	10.39	929	21	0.038483	0.0056157	-2.57	1.087	1.833	-0.96852	3.3227	-15.303	-23.428	8.1251	929	383	-20.573	0.0022013	-21.595	0.80148	1.0727	0.35168	3.1061	-11.427	-19.775	8.3484	18	684	-15.434	-0.0043943	-13.392	1.4128	1.6747	0.031475	2.169	-11.625
55	0.0065458	0.0017679	0.004778	18	0	0.0045903	-3.6054e-06	0.0060072	1.1063e-07	0.00088406	0.30567	2.2096	0.6416	-4.741	5.3826	342	22	-1.5702	0.00054997	-1.7863	1.2603	1.1296	-0.43444	2.5653	-7.0616	-22.129	15.068	0	646	-19.376	-0.0037688	-17.895	0.91758	1.2848	1.4583	14.995	-3.0755	-17.259	14.184	0	396	-13.519	0.0043132	-15.214	2.775	1.9327	1.1645	4.5351	-16.157
55	0.0056764	0.0017326	0.0039438	50	753	0.0045913	-2.5846e-06	0.0055644	1.5959e-07	0.00068997	-0.55251	2.4288	2.9362	-5.6663	8.6025	753	49	-2.4697	0.0047034	-4.2405	0.59679	1.2825	0.14324	2.9076	-13.308	-20.827	7.5192	560	262	-17.141	0.001295	-17.629	1.7948	1.369	0.22556	2.3833	-7.657	-18.962	11.305	0	682	-14.507	-0.0032496	-13.284	2.1392	1.6246	-0.14335	3.079	-17.112
56	0.0063771	0.00065972	0.0057174	38	810	0.001915	-3.0902e-06	0.0031665	7.9077e-07	0.0011464	2.4079	8.1558	2.5479	-1.6403	4.1882	256	2	0.63402	-0.00064289	0.89439	0.56399	0.76593	0.039997	2.5323	6.9314	-5.1542	12.086	279	21	2.7577	0.0044217	0.96689	3.2016	2.0672	-1.6062	6.1812	-3.1077	-15.407	12.299	499	62	-6.5831	0.005911	-8.9771	3.1893	2.2593	-2.0246	7.0868	1.5272
56	0.0033865	0.00078307	0.0026035	63	848	0.0015145	-1.7155e-06	0.0022659	1.3598e-07	0.00056973	1.4765	4.5783	3.6765	-1.9449	5.6214	281	649	0.66965	-0.0034698	2.1894	0.76693	1.2404	0.17454	2.103	8.7555	-3.6742	12.43	290	3	3.4528	0.0037207	1.8232	3.884	2.1843	-0.43643	3.3364	-2.0172	-16.734	14.717	654	311	-8.092	0.011278	-13.032	3.4174	3.4014	-0.067635	1.9813	0.34421
56	0.0033742	0.00023538	0.0031389	93	1018	0.0018286	-1.3889e-06	0.0025355	1.4056e-07	0.00055451	-0.066498	3.7192	6.7425	-1.7206	8.4631	996	366	0.15694	0.0016833	-0.69988	0.85075	1.0469	2.1488	12.768	15.442	-3.1147	18.557	1001	8	0.93187	0.00017204	0.8443	5.6876	2.3854	2.5051	12.137	4.8247	-14.862	19.686	987	38	-4.4199	0.0069431	-7.954	4.5474	2.9527	-1.1232	5.0317	16.447
57	0.01093	0.0031938	0.0077358	16	873	0.0055068	-1.7161e-06	0.0062559	6.3082e-07	0.0009046	2.7695	14.742	7.9068	0.77638	7.1304	836	2	5.2506	0.002743	4.0533	0.71952	1.0948	-0.52667	3.7279	-0.090119	-13.63	13.54	807	16	-6.6573	0.0022733	-7.6496	4.4352	2.1827	0.18176	3.11	7.4811	-7.4364	14.917	714	829	0.52173	-0.0018237	1.3178	6.9065	2.668	0.093551	2.827	-8.7166
57	0.0080111	0.0033275	0.0046836	58	861	0.006013	-1.4396e-06	0.0066327	2.2583e-07	0.0005951	0.8809	4.1786	11.104	0.78412	10.319	859	1	7.5774	0.0035028	6.0694	1.4141	1.4744	-0.98331	5.2905	-6.8063	-14.627	7.8205	861	289	-11.295	0.001667	-12.012	1.4892	1.2889	0.16368	3.0923	7.0911	-2.189	9.2801	77	635	2.752	-0.0026927	3.9112	2.1319	1.6065	-0.16257	3.3117	-10.544
57	0.010878	0.00065289	0.010225	295	928	0.0073694	-3.8954e-06	0.0091769	9.5342e-07	0.0014299	-0.14907	3.1809	11.748	-0.81461	12.563	541	0	6.7754	0.0069067	3.5708	1.9309	2.3155	-0.36768	2.4713	9.9728	-15.131	25.104	928	388	-10.527	-0.0016026	-9.7838	4.0141	2.0491	2.5346	25.479	9.3142	-5.8956	15.21	928	265	0.42066	0.0029323	-0.93991	3.3678	1.9965	-0.33489	3.2252	18.413
58	0.0082303	0.00042756	0.0078028	13	1334	0.0046055	-3.7757e-07	0.0048573	8.4499e-07	0.00093068	0.019838	4.2912	4.0015	-4.747	8.7485	1333	1005	-1.9186	0.00046314	-2.2275	1.902	1.3906	0.75451	3.0963	-17.165	-31.759	14.595	1334	1116	-25.159	-0.0031882	-23.033	2.1402	1.9105	-0.48952	3.6327	3.2525	-5.1543	8.4068	1334	2	-1.256	0.00047453	-1.5725	1.1389	1.0827	-0.0055734	3.794	-3.43
58	0.014072	0.0008544	0.013217	15	1773	0.0081057	-1.4102e-06	0.0093558	8.9896e-07	0.0011918	-0.092814	8.8926	3.3569	-7.8654	11.222	1772	14	-3.4987	0.0003726	-3.829	0.64743	0.82695	0.4576	13.519	-10.79	-28.978	18.188	0	928	-25.374	-0.0030348	-22.684	3.3743	2.4062	1.4083	5.4849	2.4185	-5.9962	8.4147	650	1760	-1.2337	0.00040136	-1.5895	2.7708	1.6772	-0.55006	2.8348	-10.765
58	0.033168	0.00050897	0.032659	1628	2230	0.0081602	-1.1232e-06	0.0094125	2.6222e-05	0.0051715	3.2059	14.388	2.7422	-5.6485	8.3907	2229	132	-2.5829	0.00048834	-3.1274	1.3192	1.1909	-0.054837	2.5904	-13.08	-30.205	17.125	0	1225	-26.138	0.00012396	-26.276	2.7416	1.6577	1.2817	10.288	3.2156	-6.0753	9.2909	918	2171	-0.55308	-0.001496	1.1149	2.066	1.7304	-0.2403	2.3519	-5.962
59	0.0031319	0.00014822	0.0029837	196	1349	0.0019978	-5.7575e-07	0.0023861	1.1633e-07	0.00040825	0.22318	3.8164	6.1303	-5.1464	11.277	896	1349	1.071	0.0037925	-1.4871	1.8276	2.003	-0.23237	2.376	3.7101	-14.039	17.749	1346	14	-9.1993	0.0021467	-10.647	3.5136	2.0527	1.2562	7.7956	0.75409	-14.041	14.795	1346	897	-8.1798	-0.00087181	-7.5918	3.1215	1.7991	0.35586	4.1357	4.3723
59	0.0063007	0.00075614	0.0055445	358	1343	0.0036684	-1.7609e-06	0.0048508	3.5955e-07	0.000909	0.16917	2.7287	2.6584	-3.37	6.0284	849	19	-0.58716	0.0022806	-2.1186	0.73512	1.2321	0.11675	2.2784	-2.6927	-16.515	13.822	1343	891	-10.86	0.0035131	-13.219	2.6642	2.1265	0.13202	2.5253	2.4723	-10.98	13.452	1342	4	-4.3377	0.0014048	-5.281	1.4081	1.3058	-0.31999	5.3991	-6.7052
59	0.0072443	0.00030233	0.0069419	190	1292	0.0041273	-2.4786e-06	0.0057285	5.9808e-07	0.0012058	0.6112	2.7094	4.2378	-4.1379	8.3756	1284	13	-1.7838	0.00088539	-2.3557	1.3565	1.2107	1.1351	5.0372	-0.13838	-18.468	18.33	1289	4	-8.8928	0.0024752	-10.492	1.9402	1.6714	0.1132	8.5188	2.5391	-12.932	15.472	1288	1201	-6.6632	-0.0018648	-5.4585	1.8845	1.5391	0.21498	7.8768	4.1996
60	0.012319	0.0013543	0.010965	1617	2051	0.0074672	5.6033e-07	0.0068925	2.3782e-06	0.0015774	0.0091281	3.5178	5.0996	-8.5177	13.617	802	2051	1.3138	-5.9245e-07	1.3145	4.3945	2.0963	-1.0245	3.8611	2.0196	-11.193	13.212	2050	251	-4.7257	0.0013749	-6.1356	3.1177	1.9445	-0.42538	3.4237	-1.6163	-30.078	28.461	2051	655	-21.311	0.00013386	-21.448	8.2883	2.88	0.80787	5.3802	5.421
60	0.017627	0.00042791	0.017199	10	2710	0.0092861	-7.1026e-07	0.010248	6.0944e-06	0.0025305	0.17076	3.0296	3.319	-13.581	16.9	115	2673	-3.9001	-0.0036939	1.1052	4.2333	3.5483	-0.016737	2.3391	2.5024	-13.499	16.002	431	1874	-3.5516	0.00018354	-3.8003	5.3379	2.3149	-0.55431	3.5254	-6.1408	-25.4	19.26	2695	570	-17.4	0.0029448	-21.39	7.3952	3.5646	0.20103	2.3623	13.306
60	0.020249	0.0014421	0.018806	9	2947	0.0096533	-1.3181e-06	0.011596	4.8413e-06	0.0024697	0.36805	3.7513	5.6414	-5.3443	10.986	77	2947	1.8139	-0.00061065	2.7137	1.3518	1.2735	-0.42943	3.775	-1.4581	-17.064	15.606	1891	2754	-9.0338	-0.00074692	-7.9332	8.9824	3.0637	-0.18494	2.4212	-8.0278	-27.93	19.902	8	1561	-19.421	-0.00046538	-18.736	8.5412	2.9493	-0.27046	3.1033	-10.859
61	0.0083523	0.0005804	0.0077719	198	669	0.0059568	-3.1394e-06	0.0070069	1.2751e-06	0.0012821	-0.23794	2.7331	1.2338	-6.9974	8.2312	159	74	-1.4782	0.0031517	-2.5324	1.7627	1.4609	-1.3807	5.1635	-2.8242	-17.206	14.381	669	534	-14.106	-0.0045874	-12.572	2.8956	1.9191	1.1667	5.2111	-4.0908	-19.732	15.642	39	115	-13.619	0.0055457	-15.474	7.9291	3.0132	0.39732	2.9059	0.15824
61	0.0098195	0.00079471	0.0090248	16	674	0.0051877	-3.4764e-06	0.0063592	3.2922e-07	0.00088774	1.0387	10.413	3.1776	-1.8507	5.0283	6	20	0.64261	0.0019162	-0.0031619	0.37027	0.71392	-0.25725	3.6332	-5.8814	-18.857	12.976	674	17	-15.137	-1.7552e-05	-15.131	1.5769	1.2557	1.1498	9.3054	-2.5848	-18.546	15.962	674	642	-14.298	-0.0015579	-13.773	3.3926	1.8668	0.78537	6.1712	3.1433
61	0.0069649	0.0007582	0.0062067	243	700	0.0049918	-3.461e-06	0.0062031	4.9526e-07	0.00099286	-0.52398	3.0668	4.1199	-2.6168	6.7367	449	193	1.1978	0.0027343	0.24084	1.0096	1.1471	0.040245	3.3853	-4.6946	-17.423	12.728	700	542	-12.539	-0.0062588	-10.349	3.1272	2.1751	0.5043	3.1467	0.04194	-22.115	22.157	700	136	-13.477	0.015923	-19.051	12.917	4.8269	0.016615	1.7147	1.1542
62	0.0029255	0.00032735	0.0025982	16	641	0.0013647	-9.0373e-07	0.0016544	9.3506e-08	0.00034865	0.67174	5.2474	4.7275	-6.8367	11.564	75	0	0.50422	-0.0077465	2.987	1.0315	1.7586	-0.16278	3.3376	6.1989	-9.2971	15.496	1	641	0.36871	0.0061379	-1.5985	3.505	2.1907	-0.18023	3.7936	1.0162	-11.617	12.634	634	509	-5.2942	-0.0026566	-4.4428	3.4808	1.9296	0.27078	2.7159	4.6985
62	0.001921	0.00047186	0.0014492	686	0	0.0012582	-2.9104e-07	0.0013636	5.1663e-08	0.00023531	-0.71298	3.6663	4.8174	-4.0179	8.8353	24	0	-0.13947	-0.0044857	1.4843	1.2437	1.4578	0.86756	3.9661	11.366	0.833	10.533	6	717	5.1426	-0.0027797	6.1489	1.9812	1.523	0.41032	4.5886	3.18	-9.2558	12.436	3	229	-4.7722	0.00010932	-4.8118	3.3324	1.8256	0.73724	4.325	6.815
62	0.0020703	0.00052173	0.0015486	569	712	0.001192	-8.5751e-08	0.0012225	4.1567e-08	0.00020464	0.20557	5.1312	4.3992	-3.7733	8.1724	27	709	-0.044998	-0.0062791	2.1904	0.64957	1.5231	0.42438	2.8631	8.8701	0.37531	8.4948	10	654	5.0487	-0.0020742	5.7871	1.7123	1.3764	-0.080903	3.0539	2.1857	-6.3799	8.5656	12	306	-2.6051	-0.0017279	-1.99	2.1528	1.5097	0.19903	2.8388	3.4911
63	0.015216	0.0004721	0.014744	25	549	0.0054405	-1.8832e-05	0.01061	6.0938e-06	0.0038773	1.1606	2.8815	5.8266	-4.827	10.654	376	0	0.63394	0.010267	-2.1842	1.9987	2.1577	0.17057	2.1874	6.4732	-11.73	18.203	546	45	-5.3474	0.014498	-9.3272	3.98	3.0461	0.64965	4.0701	16.523	-11.701	28.224	548	30	-6.6571	0.0056849	-8.2176	6.2829	2.6641	4.8715	39.578	16.356
63	0.0052757	0.00021428	0.0050614	55	409	0.0029009	-6.2104e-06	0.004174	6.7252e-07	0.0011025	-0.05788	2.6043	3.5883	-5.2114	8.7997	33	408	-0.18895	0.006849	-1.593	2.3844	1.7449	0.21466	2.1653	1.7189	-11.467	13.186	381	84	-5.1708	0.011553	-7.5391	3.4116	2.3001	0.41663	3.0216	0.44807	-10.579	11.027	410	137	-7.2667	0.004683	-8.2268	2.5469	1.6899	1.1392	4.9519	14.269
63	0.01518	0.00017768	0.015002	46	1782	0.0053881	-3.6728e-06	0.0086624	2.6496e-06	0.0024955	1.5834	5.8348	2.188	-10.4	12.588	1483	1777	-1.6623	0.0019217	-3.3755	1.2634	1.4976	-0.36759	3.7572	2.2738	-11.894	14.168	1152	33	-4.4816	0.0023263	-6.5555	2.0483	1.8664	-0.30387	5.1637	1.3937	-11.084	12.477	1777	1001	-7.6382	0.00018721	-7.8051	1.3793	1.1784	1.3823	10.488	8.4542
64	0.003195	0.00048699	0.002708	2	632	0.0020464	-3.0753e-07	0.0021436	6.9136e-08	0.00026887	-0.86889	7.884	1.5919	-2.4107	4.0027	4	284	-0.6159	0.00098109	-0.92593	0.43172	0.68107	-0.040075	3.083	-1.415	-10.278	8.8628	632	59	-7.5107	-0.0010454	-7.1803	1.6147	1.285	0.48523	3.6534	-1.5727	-15.188	13.615	583	3	-5.8338	0.0061349	-7.7724	2.29	1.8833	-0.95507	5.2401	-16.934
64	0.0031416	0.0006705	0.0024711	283	692	0.0026078	-1.7193e-07	0.0026673	8.4454e-08	0.00029264	-2.2176	14.891	3.7974	-3.9954	7.7928	2	692	-0.63833	-0.00070199	-0.39544	0.55862	0.76049	0.69036	7.8784	0.8246	-9.0993	9.9239	692	46	-5.4365	-0.00047582	-5.2718	1.696	1.3058	0.54471	4.6294	-3.4109	-15.709	12.299	630	33	-7.6997	0.0095827	-11.015	1.677	2.3134	-0.67143	3.2163	-21.506
64	0.006061	0.00043668	0.0056243	2	637	0.0022119	-1.6606e-06	0.0027425	1.8195e-07	0.00052542	1.9238	16.669	1.6455	-3.3957	5.0412	26	637	-1.3843	-0.00065946	-1.1736	0.72273	0.85882	0.80475	4.1836	0.75739	-16.182	16.939	635	2	-8.6585	0.0019369	-9.2773	5.2226	2.3131	0.32335	4.7238	-1.6179	-18.424	16.806	636	4	-10.931	0.0074462	-13.31	5.5004	2.719	0.6546	3.3248	-9.7399
65	0.010368	0.00085067	0.009517	45	456	0.0043773	-1.2098e-05	0.0071356	1.0332e-06	0.0018922	0.91488	3.5747	1.1316	-8.6072	9.7388	435	0	-2.2579	0.0093225	-4.3834	1.1469	1.6308	-0.99623	4.4711	3.6987	-8.7999	12.499	8	89	-4.6536	0.0064997	-6.1356	3.1082	1.9605	0.73837	4.5437	-2.0749	-19.773	17.698	9	86	-12.953	0.014913	-16.353	12.091	3.9952	0.35548	2.134	17.904
65	0.010086	0.0013311	0.0087544	334	817	0.0063544	-3.991e-06	0.0079848	1.5499e-06	0.0015614	-0.13012	2.4997	-2.8114	-10.839	8.0273	816	324	-7.3823	0.001386	-7.9485	1.2044	1.1452	0.10796	4.5603	4.6993	-11.317	16.017	1	685	-7.8099	-0.0057647	-5.4551	2.9141	2.1834	1.8338	8.4464	-2.6854	-14.507	11.821	6	520	-9.957	0.0016149	-10.617	2.3093	1.5668	0.37387	4.7672	4.6016
65	0.013479	0.00047812	0.013001	96	6	0.0077942	-2.9854e-06	0.0087466	3.8202e-06	0.0020306	-0.63227	5.8005	-2.2884	-10.607	8.319	5	0	-7.614	-6.4672e-05	-7.5934	1.4277	1.1949	1.2278	6.2598	4.1043	-12.453	16.558	15	572	-9.363	-0.0091593	-6.4412	4.3852	2.6907	2.0969	7.6102	-2.6414	-15.446	12.804	638	12	-10.135	0.0019781	-10.766	2.2859	1.5553	-0.050056	4.1233	11.17
66	0.0031904	0.00058702	0.0026034	764	0	0.0017509	1.9451e-06	0.00097871	2.8884e-07	0.00069865	-0.033257	1.7339	4.9515	-10.047	14.999	467	3	1.9376	0.003232	0.65451	2.3076	1.6905	-2.3548	15.083	-1.1417	-12.088	10.946	618	234	-7.4337	0.0022413	-8.3235	2.3627	1.6209	0.37927	3.9677	2.5615	-12.139	14.7	651	0	-2.9138	0.0017613	-3.613	2.2143	1.542	-0.34305	5.1638	8.4052
66	0.0052646	0.00044677	0.0048178	23	615	0.0029147	-3.2045e-06	0.0039	1.9046e-07	0.00071776	0.94551	4.9985	5.0897	-6.4402	11.53	483	615	2.2539	0.0070749	0.078407	1.2847	1.6934	-0.7894	3.8068	3.7245	-10.19	13.915	613	318	-6.4758	0.0034807	-7.5461	3.0414	1.8506	1.3043	7.2235	8.463	-9.8114	18.274	615	566	-4.0935	-0.0065009	-2.0945	3.1279	2.1129	0.5087	6.254	7.4347
66	0.0052125	0.00076409	0.0044484	20	0	0.0029948	-1.9789e-06	0.0037775	2.6922e-07	0.00068841	0.5649	3.932	3.2976	-14.203	17.501	462	0	1.0578	0.00028728	0.94417	2.9584	1.7213	-5.9631	50.363	-1.6852	-14.896	13.211	353	3	-6.8087	-0.0018676	-6.0701	3.8096	1.998	0.26495	3.2058	0.84924	-12.629	13.478	791	2	-4.1494	0.0078757	-7.2642	0.9974	2.059	-0.17274	3.1147	9.471
67	0.0065085	0.00053767	0.0059708	15	875	0.0034675	-8.2381e-07	0.0038279	5.3479e-07	0.00076038	-0.071526	4.6463	5.6524	-3.9543	9.6068	874	28	0.051201	0.0041168	-1.7499	1.2352	1.5228	0.84804	4.3027	-6.9903	-22.326	15.336	875	13	-17.628	-0.0022808	-16.631	2.584	1.7078	1.5741	10.442	3.1529	-12.004	15.157	875	4	-4.9253	0.00094535	-5.3389	2.2071	1.5048	-0.019248	5.9862	2.8133
67	0.0077742	0.00036508	0.0074091	17	1550	0.003608	-1.8878e-06	0.0050711	4.9778e-07	0.001101	0.17168	3.8908	6.8415	-4.894	11.736	1550	15	2.0116	0.00093916	1.2837	2.0824	1.5031	-1.2037	8.1917	-6.6214	-22.64	16.019	1550	805	-18.907	0.0027141	-21.01	3.5045	2.2319	1.7299	7.0671	1.2521	-13.322	14.574	98	1350	-5.7193	-0.0026057	-3.6999	2.2183	1.8919	0.47299	4.5557	-5.0528
67	0.0097628	0.00043006	0.0093328	4	1459	0.0057053	-1.3389e-06	0.006682	8.0622e-07	0.0010605	-0.58427	5.1185	7.4409	-4.2423	11.683	1456	4	0.98158	-0.00045178	1.3112	1.0167	1.0261	0.30082	9.8028	-2.7962	-25.201	22.405	1459	599	-21.317	0.0025674	-23.19	2.7414	1.9779	1.7428	14.834	6.3706	-7.3157	13.686	1459	1198	-2.6398	-0.0015393	-1.5168	1.8325	1.5011	-0.17679	4.397	-4.1303
68	0.0069253	0.00026623	0.0066591	25	353	0.003123	-7.0751e-06	0.00463	1.118e-06	0.0013706	0.17623	2.8135	-2.259	-12.648	10.389	412	425	-5.8247	0.0023704	-6.3296	2.4557	1.5941	-0.11208	3.3736	-2.1642	-16.88	14.716	422	250	-12.6	0.012023	-15.161	5.9381	2.8521	1.3377	4.7246	0.89498	-15.297	16.192	351	361	-9.1362	0.0015043	-9.4566	5.0875	2.2631	1.0344	6.1498	10.471
68	0.0076466	0.00051632	0.0071303	30	0	0.0030903	-6.8258e-06	0.0046534	7.8955e-07	0.0012679	1.4712	5.325	0.0019676	-10.232	10.234	451	19	-3.8849	0.013342	-6.9403	1.8256	2.2251	-0.79515	3.0623	-4.6933	-16.496	11.803	0	22	-13.353	0.0031465	-14.074	2.4871	1.6312	1.0556	5.7224	-4.4913	-18.83	14.338	3	182	-12.022	-0.0060812	-10.629	3.9464	2.1437	-0.039634	3.8726	-12.024
68	0.010937	0.0012415	0.0096952	20	501	0.0042106	-8.899e-06	0.0064398	1.8591e-06	0.0018767	1.7888	6.3319	-0.53559	-12.459	11.923	490	42	-5.3626	0.014127	-8.9015	2.652	2.616	-0.74059	3.2314	-6.329	-16.191	9.8623	388	22	-11.803	0.009882	-14.278	2.4176	2.1138	0.32969	2.4193	-4.5706	-20.679	16.109	0	478	-15.078	-0.015588	-11.173	3.596	2.9494	0.77608	3.101	-16.525
69	0.0056599	0.00051161	0.0051482	71	1906	0.0033257	-8.7149e-07	0.0041563	1.8686e-07	0.00064578	0.58887	4.2311	4.746	-5.1471	9.8932	1023	1906	2.2238	-0.00050989	2.7097	1.5135	1.2619	-0.68991	3.7313	2.1967	-16.559	18.755	0	395	-13.753	-0.00036755	-13.403	2.5666	1.6148	3.8156	27.02	0.53844	-16.832	17.371	1906	226	-12.325	0.0018156	-14.055	2.6353	1.9064	0.46806	4.2128	2.2019
69	0.0047713	0.00041707	0.0043542	1608	0	0.0021374	1.6448e-06	0.00065551	2.7108e-07	0.001002	0.32547	2.2456	5.1819	-1.8565	7.0384	595	26	1.5455	-0.00054975	2.0408	1.4201	1.2255	0.035727	2.5676	3.181	-11.383	14.564	1802	1565	-7.5823	-0.00028651	-7.3241	1.7596	1.3349	0.40664	7.3235	-4.1509	-19.214	15.063	1802	125	-11.778	0.0016547	-13.268	4.3371	2.2536	-0.47008	2.8598	-5.9155
69	0.007418	0.00055202	0.006866	36	2236	0.0030342	-8.3497e-07	0.0039677	5.7468e-07	0.00093028	1.0684	6.1653	6.8198	-2.8803	9.7	1088	208	1.9964	-0.0015716	3.7535	3.3492	2.0927	0.32417	2.2601	1.6916	-12.688	14.38	0	288	-6.9598	0.0015379	-8.6791	3.2447	2.0569	0.089869	3.6497	-4.2529	-17.717	13.464	2236	2163	-10.671	0.00035214	-11.065	4.1289	2.0447	-0.26211	2.4386	4.3333
70	0.024702	0.0008455	0.023856	66	1195	0.016572	-2.5121e-06	0.018073	9.6977e-06	0.0032326	-1.8186	9.2451	6.0671	-8.5187	14.586	0	1193	-4.5105	0.00083519	-5.0095	2.0479	1.4598	0.98453	8.3265	1.4821	-19.333	20.815	0	887	-15.544	-0.004711	-12.73	4.397	2.6538	2.5661	13.57	6.4144	-22.444	28.858	1192	19	-12.78	0.003491	-14.866	3.522	2.2304	1.8117	19.936	13.388
70	0.021132	0.00044091	0.020691	538	1807	0.012747	-2.8184e-06	0.015293	6.3436e-06	0.0029168	0.034852	3.4008	6.3216	-6.4064	12.728	0	666	-2.1655	0.00062952	-2.7342	1.9287	1.4271	0.51326	4.9058	1.4808	-19.364	20.845	0	564	-15.079	-0.0024474	-12.868	4.0498	2.3836	2.4393	12.347	6.5963	-23.261	29.857	1806	16	-9.4316	0.0037661	-12.834	3.1696	2.652	-1.1784	8.0507	12.344
70	0.019885	0.00068292	0.019202	721	1	0.014704	3.485e-06	0.013014	9.0168e-06	0.0031577	-1.9155	8.0087	7.2514	-9.6527	16.904	0	150	-5.7543	-0.0013712	-5.0893	4.28	2.1042	1.951	10.907	4.2832	-17.764	22.047	1	970	-11.192	-0.0069921	-7.8011	3.4774	2.7053	1.7767	8.2356	4.4543	-18.671	23.126	965	237	-15.87	0.0027046	-17.182	3.6535	2.0563	5.2017	47.386	12.173
71	0.030741	0.0011272	0.029614	53	0	0.015771	-2.0214e-05	0.025807	1.3115e-05	0.0068378	0.45939	1.7672	5.6647	-7.4994	13.164	0	964	-5.1105	-0.0019512	-4.1417	1.4307	1.3207	3.7304	26.294	-15.373	-23.08	7.7079	985	6	-18.244	0.0020976	-19.285	0.68478	1.0233	0.3816	3.7807	11.428	-3.297	14.725	2	52	1.6002	0.00415	-0.46033	2.7976	2.0532	-0.24718	4.6929	-10.706
71	0.018648	0.00042923	0.018219	68	1	0.015048	-4.5191e-06	0.016919	5.713e-06	0.0026235	-2.6728	12.607	7.0705	-9.5414	16.612	3	590	-7.3532	-0.0046352	-5.4342	4.0827	2.305	3.013	14.549	-12.414	-22.266	9.8512	828	8	-18.557	0.0047073	-20.506	0.70462	1.4049	-0.60857	3.4694	8.7411	-3.9071	12.648	7	101	-1.1814	0.0028254	-2.3511	2.0809	1.5931	2.8643	16.049	-7.9737
71	0.020518	0.0011103	0.019408	100	0	0.015726	-8.6515e-06	0.019446	5.7472e-06	0.0032204	-0.90315	5.1676	6.9016	-10.548	17.45	0	758	-8.4276	-0.0031178	-7.0869	2.7219	1.8227	3.6001	22.507	-11.249	-21.904	10.655	860	7	-17.649	0.0031366	-18.997	0.4331	1.0202	-0.074342	6.605	7.5775	-4.1205	11.698	2	59	-1.0339	0.0022657	-2.0081	1.5676	1.3729	1.7799	12.853	-5.7291
72	0.009863	0.00010982	0.0097532	124	382	0.0047748	-2.2406e-06	0.0054559	3.5541e-06	0.0019259	-0.43318	3.0718	4.8986	-13.178	18.076	203	391	0.12198	-0.0042064	1.4007	5.836	2.5264	-2.7999	13.81	9.3257	-22.399	31.725	380	122	-14.956	0.011297	-18.39	20.746	4.9689	2.8859	13.345	5.6034	-15.454	21.057	602	450	-8.6084	-0.0022344	-7.9292	10.668	3.2897	1.6738	7.0373	8.9543
72	0.0071051	0.0017756	0.0053295	69	0	0.0037504	-2.9824e-06	0.0044975	8.2342e-07	0.0010051	0.57192	3.3009	3.8305	-2.354	6.1845	484	163	0.51545	0.00098867	0.26778	1.0897	1.0537	0.33483	3.06	-3.1742	-18.962	15.788	501	60	-12.008	0.0045227	-13.141	4.5777	2.2377	-0.8221	3.9089	-1.3656	-17.003	15.637	501	291	-11.847	-0.0043536	-10.756	6.1021	2.5495	0.99307	4.7672	-0.75481
72	0.0093812	0.00082046	0.0085607	578	592	0.0039716	-5.4506e-07	0.004133	1.2403e-06	0.0011176	0.392	4.2607	6.3672	-14.443	20.81	209	586	1.4255	-0.0014857	1.8653	5.8585	2.4337	-2.7483	16.725	0.29673	-19.924	20.22	326	274	-15.562	0.004035	-16.756	6.5976	2.6598	1.7851	8.993	3.0505	-14.867	17.918	582	506	-8.8579	-0.0058625	-7.1226	6.146	2.6745	0.30714	3.9022	4.0238
73	0.017126	0.0011805	0.015945	28	629	0.0078329	-1.4701e-05	0.012456	4.6789e-06	0.003439	1.17	3.53	6.0197	-0.36009	6.3798	504	629	3.0053	0.0026264	2.1793	1.0639	1.1367	0.035131	2.4845	-6.3462	-17.18	10.833	244	441	-11.912	-0.0065179	-9.862	6.0625	2.7327	0.10062	1.9801	7.0713	-11.052	18.124	628	24	-1.0176	0.015074	-5.7585	5.3641	3.5889	-0.75504	2.6276	-2.0139
73	0.013745	0.00060311	0.013142	22	616	0.0065075	-9.1477e-06	0.0093249	1.6352e-06	0.0020712	0.84876	4.1788	4.5824	-5.5493	10.132	375	311	2.6298	0.0022421	1.9392	0.90276	1.0307	-1.7223	11.161	-4.3687	-16.802	12.433	616	186	-13.483	0.0019947	-14.097	2.9386	1.7507	1.0166	5.4311	5.2054	-6.7602	11.966	612	24	-0.59737	0.010167	-3.7287	2.2564	2.3527	-0.54738	2.8682	-1.691
73	0.011691	0.00085685	0.010834	21	661	0.007282	-9.0332e-06	0.010267	1.5324e-06	0.0021242	0.15568	2.5429	5.2149	-3.5471	8.762	326	661	3.4524	0.0020933	2.7606	0.81683	0.98836	-1.268	7.5719	-7.6099	-18.55	10.94	0	319	-14.441	-0.0028702	-13.493	3.4	1.9237	0.74434	3.4325	3.8776	-7.3989	11.277	2	20	-1.0807	0.0078889	-3.6879	1.768	2.0102	-0.43286	2.8837	1.4908
74	0.0055632	0.00081408	0.0047491	5	377	0.002738	-3.3446e-06	0.0033684	2.109e-07	0.00058659	0.2343	7.1146	5.864	-7.708	13.572	362	5	-0.49361	0.011032	-2.5731	4.6389	2.4674	0.64012	3.5572	7.5176	-10.344	17.861	365	3	-4.1337	0.014467	-6.8606	4.3445	2.6147	1.6843	7.5491	-3.9457	-14.761	10.815	377	56	-10.446	0.014732	-13.223	1.8101	2.0962	0.35872	2.528	1.3806
74	0.0058832	0.00074031	0.0051429	11	367	0.0032825	-7.1134e-06	0.0045878	3.0584e-07	0.00093642	0.68191	3.7396	3.9977	-2.7278	6.7255	340	2	2.0236	0.0033354	1.4116	1.1426	1.1261	-0.74146	3.5467	6.0978	-6.8648	12.963	366	193	-3.5181	0.0086962	-5.1139	2.5025	1.8319	1.8934	9.5407	-1.5546	-18.435	16.881	367	21	-10.696	0.015151	-13.477	5.1631	2.7845	0.20339	3.0231	5.6794
74	0.0060911	0.00053653	0.0055546	0	396	0.0035484	-3.5434e-06	0.00425	2.8123e-07	0.00066793	-0.44957	5.9285	6.4657	-4.4521	10.918	391	0	0.55587	0.00016742	0.52272	1.557	1.2479	0.71129	7.3379	4.8002	-7.84	12.64	394	289	-4.448	-0.008044	-2.8553	3.5262	2.0919	0.97022	4.9283	4.878	-17.953	22.831	396	18	-9.6351	0.025268	-14.638	3.7485	3.4834	0.070586	3.4488	5.1725
75	0.0053257	0.00029997	0.0050257	40	0	0.0022875	-1.3507e-06	0.0027718	6.466e-07	0.00085145	1.2855	5.0345	2.9142	-6.228	9.1421	2	59	-2.7433	0.0043547	-4.3045	1.4229	1.4959	0.35198	3.6565	-5.6086	-19.711	14.103	0	35	-11.962	0.0043251	-13.512	3.5139	2.0779	-0.86976	4.4869	1.7896	-11.886	13.676	699	7	-7.5217	0.010221	-11.186	4.2852	2.962	1.3006	4.0091	-0.55338
75	0.0090712	0.0015102	0.0075611	15	869	0.0043791	-4.7595e-06	0.0065019	7.4133e-07	0.0014989	0.32317	2.9125	0.33432	-5.3918	5.7261	868	119	-2.9054	0.00096043	-3.3337	0.5935	0.8092	-0.24647	4.7541	-7.929	-20.822	12.893	870	516	-17.559	0.0047211	-19.665	3.4417	2.2188	1.734	6.1052	-1.0543	-15.138	14.083	892	15	-7.8312	0.0048372	-9.9886	2.0406	1.8962	-0.031056	3.5141	-3.407
75	0.0097411	0.00010734	0.0096338	14	864	0.0048345	-6.5199e-06	0.0076772	8.58e-07	0.0018862	0.13812	2.2053	4.4137	-13.453	17.867	861	867	-3.1572	-0.0022838	-2.1614	1.8222	1.4675	-0.50235	7.815	9.6194	-23.672	33.291	864	328	-18.485	0.005446	-20.859	5.6579	2.7462	3.9061	35.827	7.1911	-15.117	22.308	867	1	-5.4703	0.01192	-10.667	2.2188	3.353	-0.38776	2.8128	9.4306
76	0.0020389	0.00029837	0.0017406	41	414	0.00089659	-1.7925e-06	0.0012676	6.1759e-08	0.00032844	1.6075	5.7086	4.903	-0.66116	5.5642	398	4	2.8476	0.004846	1.8445	0.56905	0.95189	-0.69498	3.7132	-2.7712	-18.288	15.517	413	53	-10.28	0.012882	-12.947	5.0252	2.7215	-0.94445	3.8034	-5.0007	-13.584	8.5829	382	56	-9.205	0.010114	-11.299	1.7321	1.7889	-0.069038	2.3609	-0.12735
76	0.0032206	0.00042409	0.0027965	37	324	0.0015619	-2.457e-06	0.00196	1.7482e-07	0.00047745	0.66896	3.9891	3.9226	-3.8592	7.7819	321	8	1.0084	0.0088658	-0.42787	1.1032	1.3398	-0.19731	3.2295	-4.1439	-17.687	13.543	324	35	-12.908	-0.0034008	-12.357	3.8327	1.9836	0.83154	5.2002	2.5052	-13.778	16.283	8	26	-5.1337	0.012847	-7.2148	4.9087	2.5222	-0.38824	3.6715	-6.8682
76	0.0055187	0.0006587	0.00486	146	447	0.0038111	-1.8059e-06	0.0042147	4.5769e-07	0.00071571	-1.2682	7.6542	2.2874	-2.3317	4.6191	0	22	-0.67849	-0.0023471	-0.15392	0.6943	0.88681	0.78355	3.2019	-8.7693	-21.702	12.933	447	289	-18.296	-0.011206	-15.792	3.0603	2.2717	1.1591	4.6904	0.093045	-18.082	18.175	312	10	-5.5258	0.027857	-11.752	2.2434	3.9016	-0.48449	2.4685	-7.183
77	0.005953	0.00037868	0.0055743	55	0	0.0040371	-5.508e-06	0.0054444	6.2913e-07	0.0011366	-0.16934	2.3773	5.8308	-4.1455	9.9764	510	34	-0.23843	0.0035103	-1.1353	1.5896	1.3634	0.08147	5.395	-0.32055	-14.472	14.151	8	496	-10.345	-0.0041145	-9.2939	2.2143	1.6075	2.8469	15.781	-8.8774	-20.331	11.454	1	91	-16.474	0.0065108	-18.138	3.1177	2.0109	0.78021	4.5936	3.8687
77	0.008999	0.00046179	0.0085372	76	0	0.004921	-9.4463e-06	0.0078588	1.1862e-06	0.002018	0.44619	2.0321	7.9769	-3.856	11.833	619	21	1.1377	0.0094511	-1.8016	0.80766	1.9227	-0.42725	3.187	0.98011	-13.937	14.917	0	357	-11.171	-0.0022545	-10.47	4.3455	2.1236	2.0257	8.5309	-2.6149	-21.033	18.418	622	60	-15.934	0.008795	-18.669	1.7519	2.0625	0.27153	5.7907	6.0914
77	0.0097312	0.00040522	0.0093259	59	0	0.004851	-9.5263e-06	0.0077185	1.3408e-06	0.0020225	0.6515	2.2796	6.1479	-1.568	7.716	601	126	1.9354	0.005949	0.14476	0.81155	1.3726	-0.73897	3.5421	-1.6282	-14.559	12.931	0	156	-11.62	-0.0032999	-10.627	2.0667	1.5481	1.924	10.001	-6.9196	-21.143	14.223	0	112	-15.141	0.0086215	-17.736	3.3174	2.36	-0.47903	3.7064	-2.5285
78	0.012593	0.0018007	0.010792	32	460	0.0072439	-1.0897e-05	0.0097501	2.0993e-06	0.0020499	0.32522	3.4503	2.5183	-6.6082	9.1265	0	275	-2.7306	0.0030553	-3.4333	4.3747	2.1307	0.12028	2.0044	4.0367	-5.6972	9.7339	449	24	-2.1286	0.0046779	-3.2045	1.6813	1.4384	0.99435	5.7654	0.8518	-13.567	14.419	2	36	-7.6513	0.0046483	-8.7204	4.8943	2.2972	-0.097434	4.6743	12.997
78	0.015824	0.00126	0.014564	48	440	0.0073593	-1.9839e-05	0.011724	3.5618e-06	0.0031529	0.35474	2.206	2.075	-5.132	7.207	107	286	-1.8416	0.00049477	-1.9505	2.4017	1.551	0.055704	2.4659	2.0009	-5.5892	7.5901	3	35	-2.6832	0.0018267	-3.0851	1.9856	1.4282	0.51451	3.0639	-1.328	-15.382	14.054	1	411	-9.4054	-0.00026361	-9.3474	5.7302	2.394	0.52044	3.4385	8.7792
78	0.009632	0.0015622	0.0080698	27	390	0.0051008	-1.0241e-05	0.0070979	1.1631e-06	0.0015809	1.1023	3.9406	2.4392	-4.1574	6.5966	344	5	0.36358	-0.001687	0.69254	1.732	1.3298	-0.97904	3.3875	5.1963	-5.1275	10.324	341	35	-1.1589	0.0059431	-2.3178	1.9617	1.553	0.1638	4.2101	1.3581	-15.143	16.501	3	80	-10.816	-0.004425	-9.9527	5.0589	2.304	1.988	10.019	5.2031
79	0.0098422	0.00043645	0.0094057	58	0	0.0059823	-7.3288e-06	0.0079684	3.5303e-06	0.0022023	-0.70584	2.7333	3.9776	-13.504	17.481	3	542	-4.8888	0.0064852	-6.6463	4.5049	2.3534	-0.090056	3.1335	7.4937	-11.403	18.896	538	511	-7.4172	-0.00045665	-7.2935	9.1691	3.0289	2.049	8.3919	-3.0898	-22.829	19.739	542	0	-14.565	0.0001082	-14.594	3.4867	1.8674	0.9912	8.3719	1.8899
79	0.013637	0.00036912	0.013268	67	0	0.0075197	-2.989e-06	0.0085285	6.4738e-06	0.0026104	-0.4814	2.8589	2.6043	-10.08	12.684	3	54	-5.5256	0.0040783	-6.9021	4.0127	2.1555	0.27179	3.0966	2.2611	-12.833	15.094	8	255	-9.0693	-0.0017994	-8.462	6.0974	2.4941	1.7357	6.7568	-8.1304	-24.182	16.052	667	23	-15.534	0.0070992	-17.93	4.1591	2.4654	-0.24923	3.3929	-2.0604
79	0.011611	0.00015942	0.011452	114	1	0.0067078	-1.1007e-05	0.0098613	3.3289e-06	0.0025798	0.10183	1.9904	-1.361	-13.699	12.338	0	458	-8.7135	-0.00054765	-8.5566	4.2727	2.069	0.18384	2.8123	4.7319	-13.108	17.84	3	215	-7.6115	0.0015564	-8.0574	5.8551	2.4334	1.423	8.3083	-8.166	-26.486	18.32	2	564	-17.701	-0.0082336	-15.342	6.3989	2.8741	-0.53524	3.7251	0.96136
80	0.012488	0.00074758	0.01174	24	0	0.0066163	-7.1455e-06	0.010436	7.7927e-07	0.0023771	0.14434	2.3998	4.7191	-8.4806	13.2	1068	0	2.5636	-0.0018158	3.5341	1.1156	1.1959	-1.7729	11.235	7.0107	-17.228	24.239	1069	51	-9.8736	0.0081948	-14.254	2.4814	2.9814	0.3342	4.5994	8.279	-7.8713	16.15	659	1069	1.1102	0.0016228	0.24276	8.8943	3.0242	0.0030384	2.0126	-11.597
80	0.010398	0.0018637	0.008534	72	1084	0.0069487	-2.5978e-06	0.0083567	5.0898e-07	0.0010821	0.54542	4.3407	6.8095	-3.7366	10.546	1084	537	3.6875	0.0016573	2.7892	0.46688	0.85811	-1.6083	12.707	0.86697	-12.417	13.284	1084	50	-8.4066	0.0010603	-8.9813	1.9364	1.4306	0.313	5.7066	5.8518	-6.4272	12.279	1079	537	0.76903	0.0041743	-1.4935	0.97073	1.6371	-0.0084831	3.2524	-15.843
80	0.019118	0.00068672	0.018432	44	1231	0.0086105	-5.4371e-06	0.011957	2.4756e-06	0.0024929	1.5888	6.6217	5.7717	0.90671	4.865	1229	15	2.6902	-0.00046257	2.9749	0.37673	0.63544	0.6958	4.2064	10.512	-14.125	24.637	1231	43	-7.6899	0.003093	-9.5936	2.1655	1.8373	0.26653	16.67	4.6468	-2.1998	6.8466	1227	364	0.78218	-0.00064833	1.1812	0.92824	0.99066	0.55376	3.6351	-15.937
81	0.038967	0.00012046	0.038847	73	211	0.017601	-3.9022e-05	0.026205	7.4389e-05	0.0099588	0.16805	2.5663	0.11625	-12.589	12.706	243	217	-5.4858	0.0026652	-6.0735	2.4949	1.6157	-0.9199	5.3231	13.682	-14.401	28.082	223	21	-9.1941	0.00277	-9.8049	39.71	6.3115	2.489	8.1347	11.147	-16.854	28.001	236	264	-9.9427	0.0021852	-10.424	29.659	5.4531	2.7008	9.6416	14.202
81	0.015135	0.00162	0.013515	46	0	0.010336	-9.7276e-06	0.011761	2.8672e-06	0.0018838	0.00040902	5.3734	-0.96178	-6.3474	5.3857	1	240	-4.8682	-0.0026872	-4.4746	0.48746	0.73449	1.6715	9.4644	-0.70571	-13.6	12.895	0	31	-10.302	0.0088541	-11.599	1.7439	1.5194	1.6118	8.7274	-7.5669	-12.127	4.5598	274	147	-10.065	0.004579	-10.736	0.64441	0.89187	-0.018107	2.8337	2.2599
81	0.021321	0.0018809	0.01944	64	460	0.012882	-2.1964e-05	0.017934	7.6831e-06	0.0040282	-0.5003	2.31	-0.96727	-8.7751	7.8078	460	32	-5.3839	0.0055305	-6.6559	0.89547	1.1988	-0.091259	4.6729	1.9452	-14.846	16.791	459	149	-11.372	0.011976	-14.126	4.7064	2.6919	1.7899	7.4672	-7.3113	-16.801	9.49	460	32	-11.484	0.0067161	-13.029	1.0824	1.3716	-1.4199	6.0219	-3.6452
82	0.030118	0.0008843	0.029233	12	363	0.011786	-4.2616e-05	0.019521	2.8756e-06	0.0047883	0.60881	3.4887	0.53444	-6.6699	7.2044	255	12	-1.673	0.0033997	-2.29	0.99154	1.0579	-1.0642	5.4661	1.0581	-19.618	20.677	363	35	-13.682	0.022794	-17.819	3.6466	3.0632	1.3268	7.3022	5.0858	-9.3712	14.457	363	4	-6.5859	0.0039447	-7.3018	1.2518	1.1932	4.0251	38.119	-1.9127
82	0.027941	0.00022873	0.027712	11	362	0.012916	-3.3456e-05	0.018971	4.0765e-06	0.0040456	0.30971	5.2361	2.497	-3.8347	6.3317	97	362	-0.83589	-0.0028979	-0.31137	1.4722	1.2508	0.69599	3.0156	0.013928	-14.944	14.958	358	27	-11.643	0.013739	-14.13	2.1169	2.0469	2.1885	11.657	3.0397	-15.234	18.274	360	118	-9.7927	0.01419	-12.361	4.1629	2.5247	0.99464	6.9959	2.7078
83	0.013815	0.0010207	0.012795	679	0	0.0067114	1.1937e-05	0.0020023	3.5024e-06	0.0033035	0.31874	1.7596	0.78122	-8.4547	9.2359	0	319	-5.1655	4.0573e-05	-5.1815	0.82688	0.90938	0.28035	7.6424	-5.0671	-16.829	11.762	789	105	-11.578	0.0065091	-14.145	1.8978	2.0252	-0.3087	2.4553	-10.71	-24.105	13.395	0	369	-19.183	-0.0042718	-17.498	3.1952	2.0357	0.77843	3.4479	0.33994
83	0.016366	0.0051538	0.011212	7	738	0.0085775	-4.1438e-06	0.010154	2.5232e-06	0.0018314	0.97095	4.3987	1.4938	-4.9336	6.4274	722	50	-2.0097	0.0037287	-3.4285	0.51675	1.0906	0.30166	3.4127	-9.6051	-15.323	5.7174	757	54	-12.751	0.0020656	-13.537	0.80658	1.0065	0.017342	3.0922	-14.643	-22.416	7.7721	740	16	-19.073	0.0031943	-20.289	1.1121	1.2672	0.38025	3.5863	-2.2045
83	0.012781	0.0016902	0.01109	17	707	0.0080478	-9.3625e-06	0.011357	1.2107e-06	0.0022073	-0.18803	2.2607	5.4873	-4.0689	9.5562	706	68	-0.21681	0.0059231	-2.3106	0.93375	1.5489	0.4749	3.6921	-8.0513	-17.154	9.1028	707	17	-13.267	0.0027585	-14.242	0.80114	1.0578	0.25044	6.8176	-16.179	-22.987	6.8074	695	301	-19.836	0.0017868	-20.468	1.585	1.3109	0.36947	2.7495	-3.3282
84	0.027199	0.0045439	0.022655	298	316	0.016456	-9.3057e-06	0.017931	1.1644e-05	0.0035177	0.20441	4.3388	3.0302	-4.2183	7.2485	313	219	-0.99815	0.0079517	-2.2585	1.3513	1.3727	0.3871	2.8857	2.7096	-11.069	13.779	315	308	-4.241	-0.013819	-2.0508	3.773	2.32	-0.4919	4.2203	-7.2526	-17.584	10.331	0	261	-14.562	0.0031104	-15.055	2.0368	1.4555	1.0418	5.6846	-5.8672
84	0.042382	0.0056257	0.036756	259	279	0.018268	-7.5592e-06	0.019323	4.5227e-05	0.0067528	1.0752	5.2191	2.0068	-5.1305	7.1373	212	254	-1.3128	0.0095622	-2.6467	3.3705	1.992	-0.38519	1.8107	2.0391	-12.625	14.665	278	246	-4.743	-0.005932	-3.9154	4.7057	2.2216	-0.33965	4.0988	-9.3402	-21.868	12.527	194	251	-15.942	0.0094636	-17.262	4.8581	2.3331	0.43818	3.4437	-6.7145
84	0.040286	0.0038861	0.036399	120	380	0.027308	-1.5899e-05	0.030329	4.679e-05	0.0070603	-0.43477	3.3022	2.2974	-6.2822	8.5796	367	106	-2.5095	0.0076432	-3.9617	3.0256	1.9319	-0.021239	2.1153	0.5931	-12.681	13.274	380	332	-7.6279	-0.016744	-4.4465	4.0193	2.7223	0.31503	2.5194	-9.3669	-23.55	14.183	380	45	-17.119	0.013619	-19.706	4.5603	2.6084	-0.20001	2.4135	-5.3205
85	0.01009	0.00011096	0.0099791	6	790	0.0038125	-5.9163e-06	0.0061524	7.2118e-07	0.0015971	0.85843	3.9869	-0.95754	-9.4433	8.4858	763	791	-4.3807	0.0040468	-5.9812	1.036	1.3755	0.16508	2.2613	3.5655	-7.1881	10.754	749	3	-1.3151	0.0027496	-2.4026	1.2857	1.2965	0.04683	4.7497	-2.2037	-25.581	23.377	787	250	-20.267	0.0073079	-23.157	3.6222	2.5326	2.2214	13.923	9.4578
85	0.0084935	0.0004091	0.0080845	23	682	0.0032543	-5.6652e-06	0.0052201	1.2643e-06	0.0015988	1.3026	5.3996	-0.86685	-10.756	9.8889	256	694	-3.9955	-0.0018486	-3.354	2.4469	1.6076	-0.9972	5.2616	9.4911	-7.5819	17.073	668	691	1.0108	0.0055075	-0.90027	6.1566	2.7162	-0.22491	3.479	-6.5347	-24.255	17.721	673	15	-19.92	0.0084641	-22.857	4.3662	2.6926	2.0329	9.0487	2.7597
85	0.01758	0.0003265	0.017254	39	1034	0.0047357	-7.1784e-06	0.0084469	4.4622e-06	0.0030103	1.7186	6.3883	0.38444	-19.03	19.414	969	1007	-3.9951	0.0016355	-4.8406	2.6566	1.7016	-4.5197	37.362	7.0017	-8.0619	15.064	736	1003	1.1709	0.0051445	-1.4888	3.3083	2.3814	-0.58117	3.8113	0.25782	-28.064	28.321	1032	38	-21.149	0.008512	-25.55	10.428	4.1105	2.2494	9.2811	-2.4092
86	0.011732	0.0010367	0.010695	144	707	0.0088869	-1.6462e-06	0.0094688	1.4997e-06	0.00127	-2.9205	15.993	2.34	-6.3475	8.6875	707	0	-2.1985	0.0040168	-3.6185	1.098	1.3312	0.59157	3.7736	6.4093	-12.822	19.231	2	667	-8.67	-0.004007	-7.2536	3.5169	2.0464	3.4416	21.354	-3.8703	-25.541	21.671	707	533	-20.281	-0.00065393	-20.05	7.7019	2.7785	1.9714	11.05	-2.1881
86	0.019518	0.0012829	0.018235	48	917	0.01233	-3.2209e-06	0.013807	2.8308e-06	0.0018866	-0.57167	12.388	0.56688	-6.7364	7.3033	320	15	-1.8579	0.0035755	-3.4972	1.4542	1.5336	-1.1236	3.4962	2.3895	-17.252	19.642	0	380	-14.145	-0.0037683	-12.417	5.549	2.5586	2.7398	11.832	-7.4788	-22.193	14.714	913	31	-16.264	0.00081575	-16.638	2.7022	1.658	-0.13233	6.2678	-1.2198
86	0.019215	0.00053623	0.018679	36	952	0.011268	-5.5106e-06	0.013891	2.0725e-06	0.0020906	-0.16902	8.1402	2.0095	-6.7338	8.7433	633	31	-1.4109	0.0060988	-4.3139	1.2938	2.027	-0.75023	2.3539	1.9827	-17.024	19.007	0	560	-12.457	-0.0019644	-11.522	8.5222	2.9689	1.603	6.6206	-5.2093	-29.21	24	952	16	-20.652	-0.0053085	-18.125	13.903	4.0044	-0.18928	2.6718	-0.20324
87	0.011775	0.00090295	0.010872	32	0	0.0045336	-3.1109e-06	0.0060175	1.0837e-06	0.0013488	2.5199	12.119	6.5123	-1.2909	7.8032	834	38	3.369	0.0041375	1.3954	0.96498	1.5053	-0.78347	3.641	-3.6305	-16.882	13.252	0	683	-12.972	0.00081156	-13.359	1.8248	1.3693	0.62162	6.1472	4.2268	-18.343	22.57	19	850	-9.0926	-0.013052	-2.8668	6.0686	4.3608	0.58035	3.1935	2.9631
87	0.014046	0.00080394	0.013242	42	0	0.0069007	-5.9769e-06	0.010051	1.7359e-06	0.0022471	0.81919	3.5181	7.9541	-1.7617	9.7158	1019	83	2.6082	0.00515	-0.10588	0.95637	1.8483	0.088577	2.9377	-2.808	-16.454	13.646	1043	143	-10.453	0.0078009	-14.564	4.6456	3.2078	0.13281	1.7107	3.0171	-21.782	24.799	10	1016	-10.582	-0.015	-2.6776	5.3825	5.1235	-0.028903	1.9916	-0.71549
87	0.014291	0.00098675	0.013304	96	0	0.0070117	-7.6865e-06	0.010455	2.1559e-06	0.0024733	0.77189	3.4298	7.2832	-0.9243	8.2075	896	106	3.5068	0.0045118	1.4855	0.62607	1.411	-0.21632	2.7571	-3.1751	-15.386	12.21	1	29	-9.4391	0.0016107	-10.161	2.3534	1.5898	-0.046901	3.8497	1.2593	-20.387	21.647	11	509	-14.31	-0.0070065	-11.171	7.2938	3.2535	2.2817	8.9166	-3.5434
88	0.021569	0.00068996	0.020879	1409	1481	0.016289	-3.2134e-06	0.018669	7.9645e-06	0.0031392	-1.0025	4.2617	3.554	-4.8901	8.4441	0	60	-1.0545	0.00085383	-1.6868	2.0754	1.4862	-0.20597	2.4883	1.3464	-10.306	11.652	1480	332	-6.6549	0.0038187	-9.4827	2.7762	2.3335	0.74437	2.4174	-5.7604	-21.587	15.826	1481	527	-17.164	0.0009142	-17.841	3.8646	2.0044	0.32009	3.5551	11.499
88	0.033185	0.00087911	0.032306	162	1310	0.0211	-9.0294e-06	0.027014	1.7916e-05	0.0054399	0.017971	3.3321	4.729	-10.571	15.3	0	1307	-4.7549	0.001291	-5.6005	1.6978	1.3916	1.3936	10.579	4.5863	-8.6847	13.271	0	157	-3.4645	0.0037826	-5.9422	1.5559	1.8987	-0.62939	3.237	0.7998	-19.96	20.76	1307	173	-13.14	0.0080862	-18.437	3.4855	3.5848	-0.090296	1.804	7.5883
88	0.016566	0.0021379	0.014429	69	0	0.012162	-2.0722e-06	0.013711	1.8258e-06	0.0016207	-0.52764	6.129	4.0575	-0.62187	4.6794	0	20	1.6493	0.00098652	0.9119	0.37135	0.74354	-0.17828	2.7786	1.9608	-7.82	9.7808	1495	68	-2.168	0.0017672	-3.489	1.0757	1.2877	-0.96157	4.3564	-8.4937	-26.595	18.101	1	210	-19.906	0.0069157	-25.075	4.5106	3.6648	0.28604	2.1525	3.2807
89	0.0061304	0.00030635	0.005824	21	0	0.0029457	-1.5242e-07	0.0032284	1.9493e-07	0.00047072	1.4197	9.9191	11.691	2.7996	8.8917	3577	2	7.2487	0.00066816	6.0096	1.2732	1.3362	0.0060518	2.9238	-0.14784	-14.981	14.833	6	2739	-8.474	-0.0015146	-5.6653	4.2592	2.625	0.70121	3.042	7.4863	-6.4056	13.892	3533	1319	0.77897	0.0019466	-2.831	4.284	2.9378	-0.015254	2.1774	-9.4149
89	0.006413	0.00013933	0.0062737	2389	2406	0.0030141	-3.9519e-07	0.0034896	1.8811e-07	0.00051333	0.2482	6.5716	12.592	0.82579	11.766	2252	2406	7.0103	0.00014457	6.8364	2.0321	1.4291	0.15627	3.4468	4.5839	-17.218	21.802	2403	5	-11.713	0.00074989	-12.615	3.0868	1.8326	1.1486	12.77	8.549	-5.0721	13.621	2332	2406	3.2002	0.0020915	0.6842	1.7134	1.9558	-0.072686	3.2683	-0.72359
89	0.0041821	0.00021418	0.0039679	2893	3293	0.0028103	-1.1862e-07	0.0030057	1.0229e-07	0.00033914	0.2359	6.7718	10.714	2.2813	8.4324	17	144	4.8126	0.00040484	4.146	0.94798	1.047	1.3734	5.5913	2.4621	-13.049	15.511	3291	2350	-8.6905	-0.00030102	-8.1949	1.7899	1.3681	1.4486	9.1401	11.095	-5.3459	16.441	2957	18	4.182	0.0022704	0.44377	1.3295	2.4475	-0.024881	3.1519	2.9262
90	0.0078595	0.00032915	0.0075304	215	536	0.0037367	-8.027e-06	0.0058879	6.8007e-07	0.0014928	0.30212	2.3265	2.7456	-5.691	8.4366	444	64	-0.53329	0.0067733	-2.3485	4.0408	2.2679	-0.78567	2.3282	-7.0249	-15.125	8.0998	536	95	-11.49	0.00063133	-11.659	2.25	1.5032	0.024321	2.5524	0.4795	-14.74	15.219	532	5	-9.319	0.0096646	-11.909	1.7393	1.996	0.85418	6.5914	8.0912
90	0.0074013	0.00035321	0.0070481	52	565	0.0039991	-7.5122e-06	0.0061213	6.8082e-07	0.001479	0.07112	2.0751	4.98	-5.7642	10.744	483	39	-1.6376	0.013791	-5.5335	3.8029	2.9799	0.69095	2.0275	-0.20407	-14.212	14.008	565	165	-10.638	0.0086163	-13.072	2.3175	2.0735	1.0251	4.4616	-2.7086	-12.091	9.3827	565	12	-8.4765	0.0066731	-10.362	1.1793	1.5388	0.50287	2.935	3.7066
90	0.0091078	0.00041676	0.008691	102	660	0.0039093	-5.2388e-06	0.0056407	1.1075e-06	0.0014525	0.39747	3.8119	5.7955	-5.0899	10.885	643	94	-0.31766	0.01135	-4.0687	2.1984	2.6273	0.43509	2.1125	-0.67576	-15.022	14.346	642	323	-11.415	0.0053877	-13.195	4.9323	2.4479	1.185	4.7176	-4.2389	-12.96	8.7215	650	348	-9.4253	0.0043547	-10.865	2.1682	1.6914	0.61952	3.1395	-0.87527
91	0.015753	0.0029338	0.012819	406	0	0.011016	2.3004e-05	0.0061737	1.61e-06	0.0030762	-0.83426	2.8338	3.3852	-1.9697	5.3549	304	16	1.4819	0.0080172	-0.20577	0.48869	1.2011	-0.70651	2.4736	-12.261	-22.809	10.548	31	418	-18.485	-0.017458	-14.81	1.1541	2.3827	0.73512	2.7159	-9.8491	-17.358	7.5092	13	103	-14.219	0.0057396	-15.428	2.0112	1.5812	0.18997	2.5434	-15.775
91	0.01427	0.0011422	0.013128	273	432	0.011918	5.9303e-06	0.010637	3.1937e-06	0.0019347	-2.701	11.463	1.835	-2.3168	4.1518	295	19	0.43497	0.0019022	0.024083	0.40145	0.67675	-0.77168	3.8491	-9.057	-19.169	10.112	432	417	-16.275	-0.0071575	-14.729	1.2353	1.4268	0.89995	5.178	-10.949	-18.689	7.7397	432	31	-14.264	0.0065407	-15.677	1.1426	1.3457	-0.28422	2.8285	-12.352
91	0.013089	0.0030311	0.010058	436	448	0.0099504	5.1134e-06	0.008805	1.9183e-06	0.0015354	-1.6676	7.0523	3.0668	-1.3471	4.4139	388	244	0.91093	0.0029418	0.25195	0.58304	0.85349	-0.25378	2.5026	-10.689	-19.233	8.544	448	177	-16.59	-0.0022634	-16.083	1.8083	1.3764	0.67031	3.6541	-11.004	-19.025	8.0208	380	61	-14.202	0.0053625	-15.403	2.1534	1.6237	-0.60428	2.7713	-14.774
92	0.0028237	0.0003961	0.0024276	8	301	0.0018117	-4.2888e-06	0.0024636	5.2971e-08	0.00044222	-0.36198	4.027	0.8415	-3.3231	4.1646	203	38	-0.7115	0.0045524	-1.4035	0.735	0.94639	-0.62307	2.5374	4.6903	-3.8851	8.5755	167	291	0.66577	-0.0087927	2.0023	2.5471	1.7738	-0.4782	2.4056	5.6671	-16.927	22.594	304	16	-11.907	0.027623	-16.106	6.6807	3.549	2.8936	14.005	-7.482
92	0.002063	0.00053265	0.0015303	36	206	0.0013997	-2.9158e-06	0.0017	3.583e-08	0.00025727	0.62731	3.665	3.151	-6.3077	9.4587	6	206	0.85852	-0.0008773	0.94889	1.3201	1.1502	-1.7044	10.194	5.6352	0.99528	4.6399	0	169	2.8238	-0.0013501	2.9629	0.66059	0.81676	0.59528	3.2107	-3.8955	-16.128	12.232	206	32	-12.595	0.0094614	-13.569	1.8862	1.4852	1.2962	8.6938	-5.3307
92	0.0022357	0.00035599	0.0018797	36	251	0.0012687	-4.2506e-06	0.0018021	4.1717e-08	0.00037058	0.4366	3.3977	3.8879	-4.1225	8.0104	3	251	1.9639	0.00023286	1.9347	1.5057	1.2272	-1.744	7.5894	6.8509	-2.5714	9.4223	251	4	1.6515	0.0028111	1.2987	2.0729	1.4542	0.48621	4.3649	0.24823	-15.831	16.079	250	20	-11.945	0.019343	-14.373	4.3002	2.506	2.1914	10.377	-5.0482
93	0.017636	0.00084656	0.01679	32	495	0.0049348	-1.3247e-05	0.0082135	2.5876e-06	0.002487	2.2305	10.114	0.78867	-8.9508	9.7395	164	495	-1.7239	0.0019158	-2.1981	1.5349	1.2689	-1.3123	7.2539	8.4769	-10.019	18.495	0	89	-5.5196	-0.005864	-4.0683	3.682	2.0945	1.979	13.095	-1.9399	-21.219	19.279	495	3	-10.72	0.0045966	-11.858	4.737	2.2738	-0.89167	6.5611	4.8603
93	0.0069223	0.00055372	0.0063686	36	374	0.003303	-7.4769e-06	0.0047012	9.5933e-07	0.0012706	0.68182	3.6952	2.5984	-6.5041	9.1025	74	5	-1.0685	0.010788	-3.0858	2.3861	1.9365	-0.77948	2.8941	9.6473	-9.4229	19.07	2	66	-3.1479	-0.0040083	-2.3983	6.2653	2.5404	1.6354	9.2964	2.4936	-19.349	21.842	372	10	-12.261	0.0042191	-13.049	5.5579	2.4014	2.0964	15.349	1.1061
94	0.014749	0.00042041	0.014329	210	0	0.011389	1.3981e-06	0.010937	4.2002e-06	0.002066	-2.3983	11.561	1.8899	-8.3225	10.212	6	0	-2.4092	-0.0015869	-1.8966	0.55496	0.80175	1.1799	14.813	1.0901	-16.814	17.904	2	234	-14.395	0.0010698	-14.741	4.1244	2.0407	4.2995	26.833	6.0982	-6.8742	12.972	646	50	-4.4352	-0.0019041	-3.8201	1.1364	1.1238	2.7393	21.948	1.0564
94	0.017171	0.00015126	0.01702	1387	1485	0.01132	-1.7652e-07	0.011451	3.2761e-06	0.0018116	-1.3448	11.514	4.9962	-5.4559	10.452	1476	1485	-1.0889	0.0013885	-2.1206	0.6157	0.98538	0.34567	6.5414	13.984	-20.919	34.903	1486	1285	-16.777	-0.0026264	-14.826	4.2882	2.3578	4.5866	48.96	7.2404	-7.3193	14.56	1486	35	-3.674	-0.00049727	-3.3045	1.8823	1.3885	1.4282	9.3293	14.207
94	0.018711	0.00045514	0.018256	137	729	0.013035	-1.6747e-06	0.013646	5.806e-06	0.0024353	-1.2698	8.4376	2.3861	-5.6041	7.9901	0	25	-3.0341	-0.00051727	-2.8456	0.67595	0.82935	0.48591	7.0704	-4.506	-16.352	11.846	0	206	-13.771	0.0020995	-14.536	1.678	1.3688	1.669	9.3071	6.6063	-6.2774	12.884	725	34	-3.9133	0.00065086	-4.1505	1.1215	1.0679	4.0471	37.382	4.7574
95	0.0044605	0.00024062	0.0042199	33	0	0.0014318	-3.5777e-06	0.002489	2.7537e-07	0.00080572	1.7335	5.6778	-0.38507	-10.578	10.193	475	0	-3.0623	0.005882	-4.8004	1.3443	1.5345	-1.0474	4.0628	11.945	-7.6187	19.563	587	39	1.6193	0.017086	-3.4296	6.6749	3.8988	-0.38029	2.3665	4.0492	-11.282	15.331	589	326	-5.3737	0.0033448	-6.3621	6.7453	2.6593	0.44993	3.013	-1.1066
95	0.0043366	0.00048648	0.0038502	23	588	0.0018818	-2.6887e-06	0.0026723	1.784e-07	0.00062241	1.2168	5.1214	-1.1268	-7.7999	6.6732	142	54	-3.4498	0.0016971	-3.9487	1.0208	1.0507	-0.37894	3.4078	12.562	-4.1223	16.684	588	61	3.6163	0.012593	-0.085989	2.9145	2.7384	-0.3168	2.948	1.4963	-11.751	13.248	588	148	-6.1731	-0.0015808	-5.7083	4.7855	2.204	0.15046	2.5159	-0.95419
95	0.0043294	0.00025009	0.0040793	81	638	0.0017232	-3.5988e-06	0.0028712	2.2539e-07	0.00081614	0.69758	2.7282	0.39031	-7.9976	8.3879	590	81	-3.1063	0.0034685	-4.2128	2.0751	1.5762	-0.28942	2.9063	13.684	-2.3497	16.034	637	37	4.5694	0.006653	2.4471	6.4802	2.826	0.17951	2.5195	2.4759	-16.09	18.566	638	21	-9.1201	0.0059472	-11.017	5.8656	2.6588	0.69251	4.2144	6.694
96	0.01434	0.00098615	0.013354	30	451	0.010568	-9.6093e-06	0.012735	4.0429e-06	0.0023696	-1.5795	5.8281	2.7163	-7.0692	9.7855	11	184	-4.642	-0.0010076	-4.4148	3.8665	1.9707	2.2357	7.4362	8.9165	-6.2638	15.18	447	27	-3.9528	0.0012817	-4.2418	4.8498	2.2086	3.5928	17.02	-1.8692	-20.085	18.216	451	14	-11.99	0.0067717	-13.517	3.4318	2.0524	1.0051	10.405	6.3666
96	0.015839	0.00059821	0.015241	38	478	0.0097191	-1.6398e-05	0.013638	3.7687e-06	0.002985	-0.17386	3.0352	3.9575	-7.902	11.86	471	29	-4.3468	0.0044907	-5.42	2.3432	1.6519	1.886	8.9072	9.0393	-7.1718	16.211	0	42	-4.6806	0.0070744	-6.3714	4.608	2.359	3.1989	15.286	3.3285	-11.03	14.358	477	34	-8.8853	0.0038412	-9.8034	2.7025	1.7276	3.3557	18.494	6.5794
96	0.019041	0.00071234	0.018329	27	488	0.0098635	-1.5584e-05	0.013666	4.3128e-06	0.0030253	0.16095	3.5597	4.266	-8.7552	13.021	485	0	-4.5673	0.0034479	-5.4086	2.4003	1.6239	2.3092	11.076	9.6525	-7.6132	17.266	486	17	-4.4192	0.0078665	-6.3386	4.2887	2.3499	2.7312	13.956	2.7948	-12.264	15.059	488	306	-9.5323	-0.0034767	-8.684	3.2616	1.8715	3.285	18.82	5.7735
97	0.005488	0.00047159	0.0050165	12	404	0.0028471	-8.1621e-06	0.0044959	2.81e-07	0.0010916	0.65299	2.971	7.2676	-4.257	11.525	400	0	4.1144	0.0029102	3.5265	1.1203	1.1118	-1.3299	11.334	4.4531	-12.723	17.176	403	131	-10.093	0.0053627	-11.177	3.9771	2.0905	4.1482	25.558	11.076	0.88756	10.188	100	0	8.0704	-0.00089135	8.2504	3.1033	1.7647	-1.6698	6.2765	-9.7231
97	0.011532	0.00077594	0.010756	21	275	0.0062835	-2.4798e-05	0.0096932	1.5369e-06	0.0023325	-0.053673	2.9198	6.2909	0.6652	5.6257	271	18	3.976	0.0063252	3.1063	0.8382	1.0451	-0.49616	3.4171	-0.081339	-15.582	15.5	275	120	-12.758	0.0031051	-13.185	3.6448	1.9251	2.9125	15.361	8.8583	-2.9325	11.791	253	271	4.7154	0.002594	4.3587	3.6788	1.9291	-1.4757	6.3648	-7.9219
97	0.01345	0.00052769	0.012922	45	304	0.0095825	-2.5513e-05	0.01346	4.2046e-06	0.0030415	-1.5067	4.2037	5.9866	0.41389	5.5727	175	284	4.0311	0.0006692	3.9294	1.0071	1.0052	-0.6369	3.2665	-0.0054483	-15.745	15.739	303	28	-12.52	0.016382	-15.011	4.3364	2.5331	2.5894	10.946	5.7556	-3.242	8.9976	28	257	1.773	-0.013917	3.8884	2.0492	1.8843	-0.023406	2.2908	-10.213
98	0.0075022	0.0010077	0.0064945	5	685	0.0022354	-2.2137e-06	0.0029936	2.997e-07	0.00070134	3.8986	24.213	2.5074	-4.1748	6.6822	480	155	-1.7967	0.0021183	-2.5222	0.92285	1.0482	0.57456	3.4061	-5.0315	-19.705	14.673	685	8	-9.3525	0.0062287	-11.486	2.8651	2.0944	-2.3546	9.2628	-3.273	-10.018	6.7453	25	482	-6.38	-0.0029042	-5.3853	0.79119	1.0592	0.069858	3.1878	-10.338
98	0.0039942	0.00081143	0.0031828	0	759	0.0015495	-1.5317e-06	0.0021308	6.1339e-08	0.00041746	1.4591	6.4736	3.3367	-3.186	6.5227	466	263	-0.68888	0.0017957	-1.3703	1.4903	1.2828	0.35773	2.4649	-3.2529	-15.533	12.28	759	0	-6.9136	0.0041764	-8.4986	1.92	1.6612	-1.8105	7.7745	-5.5457	-14.651	9.1057	698	746	-7.8873	-0.0021371	-7.0763	1.1603	1.1748	-1.9013	9.2631	-11.368
98	0.007042	0.00026035	0.0067816	6	0	0.0030256	-3.879e-07	0.00325	2.9149e-07	0.00055525	1.1095	13.9	5.892	-7.2828	13.175	1116	0	-0.29467	0.00017798	-0.39764	2.0409	1.4298	0.40793	4.857	1.7477	-14.083	15.831	0	11	-10.999	0.00026832	-11.154	1.781	1.3375	2.622	19.808	-0.82614	-19.825	18.999	2	536	-11.915	-0.00040952	-11.678	2.9207	1.7145	0.37676	8.9799	-7.1676
99	0.0034396	0.00027946	0.0031601	343	2014	0.0019386	-5.3642e-07	0.0024796	1.766e-07	0.00052369	-0.089334	2.6274	7.6146	-6.9965	14.611	149	1367	4.4631	-0.00080379	5.2738	1.7834	1.4151	-1.3488	8.8156	0.36653	-23.249	23.616	2014	452	-15.309	0.0033705	-18.708	5.9992	3.1392	0.31146	4.8921	-5.4858	-24.343	18.857	82	1367	-13.789	-0.0016131	-12.162	5.0605	2.438	0.55303	3.8294	1.3031
99	0.0036779	0.00079238	0.0028855	1161	1484	0.0021533	-5.045e-07	0.0025347	1.7606e-07	0.00047394	0.021006	2.9078	7.3569	-2.955	10.312	1049	204	3.5287	0.0016942	2.2479	1.8475	1.5476	-0.54567	3.7032	-8.3557	-19.85	11.495	1181	167	-14.794	0.0010062	-15.555	3.3528	1.8831	-0.064846	2.7036	-8.7735	-21.167	12.394	216	1119	-15.963	-0.0023657	-14.175	4.7819	2.4186	0.72984	2.918	6.9119
99	0.0041997	0.00086027	0.0033394	1226	529	0.0021544	-2.4142e-08	0.0021694	2.5295e-07	0.00050301	0.45913	3.5985	6.5423	-7.2658	13.808	1160	1200	2.9618	0.00080338	2.4601	3.1897	1.8093	-1.1687	5.3287	-6.3333	-19.11	12.777	1200	1225	-14.927	-0.0019808	-13.69	2.4927	1.7331	0.55841	4.1648	-9.2814	-19.962	10.681	207	363	-14.859	-0.001051	-14.203	4.2994	2.1079	0.28602	2.3295	1.9039
[truncated: 336 more columns]
