# Supplementary material for: Detecting Parkinson’s disease from sustained phonation and speech signals
Source: PLoS One. 2017 Oct 5;12(10):e0185613. doi: 10.1371/journal.pone.0185613 (PMC5628839; doi:10.1371/journal.pone.0185613)
Supplement: S2 File — (ZIP) [file pone.0185613.s002.zip › AC/phonation/AC_phonation_IS10_paraling.csv]

id	pcm_loudness_sma_maxPos	pcm_loudness_sma_minPos	pcm_loudness_sma_amean	pcm_loudness_sma_linregc1	pcm_loudness_sma_linregc2	pcm_loudness_sma_linregerrA	pcm_loudness_sma_linregerrQ	pcm_loudness_sma_stddev	pcm_loudness_sma_skewness	pcm_loudness_sma_kurtosis	pcm_loudness_sma_quartile1	pcm_loudness_sma_quartile2	pcm_loudness_sma_quartile3	pcm_loudness_sma_iqr1_2	pcm_loudness_sma_iqr2_3	pcm_loudness_sma_iqr1_3	pcm_loudness_sma_percentile1_0	pcm_loudness_sma_percentile99_0	pcm_loudness_sma_pctlrange0_1	pcm_loudness_sma_upleveltime75	pcm_loudness_sma_upleveltime90	mfcc_sma_0__maxPos	mfcc_sma_0__minPos	mfcc_sma_0__amean	mfcc_sma_0__linregc1	mfcc_sma_0__linregc2	mfcc_sma_0__linregerrA	mfcc_sma_0__linregerrQ	mfcc_sma_0__stddev	mfcc_sma_0__skewness	mfcc_sma_0__kurtosis	mfcc_sma_0__quartile1	mfcc_sma_0__quartile2	mfcc_sma_0__quartile3	mfcc_sma_0__iqr1_2	mfcc_sma_0__iqr2_3	mfcc_sma_0__iqr1_3	mfcc_sma_0__percentile1_0	mfcc_sma_0__percentile99_0	mfcc_sma_0__pctlrange0_1	mfcc_sma_0__upleveltime75	mfcc_sma_0__upleveltime90	mfcc_sma_1__maxPos	mfcc_sma_1__minPos	mfcc_sma_1__amean	mfcc_sma_1__linregc1	mfcc_sma_1__linregc2	mfcc_sma_1__linregerrA	mfcc_sma_1__linregerrQ
1	661	0	0.93579	5.5082e-05	0.91533	0.21783	0.072543	0.2696	0.07522	2.994	0.74773	0.93553	1.124	0.1878	0.18845	0.37625	0.36222	1.5888	1.2266	0.055108	0.0080645	661	0	-1.4144	-0.0032905	-0.19195	1.7855	8.8028	3.05	-4.5442	52.534	-2.7461	-1.3147	0.20324	1.4314	1.5179	2.9493	-8.737	3.6067	12.344	0.97177	0.37097	2	683	4.7132	-0.0014328	5.2454	2.3405	8.6135
1	526	335	0.85654	0.0003347	0.74425	0.17418	0.048058	0.22863	-0.010609	3.0532	0.71588	0.86831	1.0002	0.15244	0.13188	0.28432	0.3374	1.4412	1.1038	0.066964	0.011905	669	0	-0.98144	0.014497	-5.8453	1.5805	3.8011	3.422	-0.14933	2.0973	-4.2409	-0.74004	1.9315	3.5009	2.6715	6.1724	-7.1584	5.1062	12.265	0.23958	0.0059524	2	500	1.7013	-0.010054	5.0745	2.7736	11.436
1	258	0	1.1968	-0.00065267	1.4546	0.32294	0.1625	0.42978	0.10477	2.418	0.88015	1.1939	1.5051	0.31375	0.31123	0.62498	0.34747	2.1453	1.7978	0.12389	0.018963	321	0	2.7222	-0.02221	11.495	4.0926	27.077	7.2662	-0.73771	2.4642	-4.1762	6.0697	7.961	10.246	1.8913	12.137	-15.899	14.86	30.759	0.5512	0.034134	656	38	7.4661	0.0039089	5.922	2.2427	8.1569
2	51	480	0.61123	-0.00033675	0.72421	0.1251	0.023742	0.16736	-0.013658	2.4933	0.48242	0.60763	0.73396	0.12521	0.12633	0.25154	0.24247	0.9795	0.73703	0.11012	0.017857	60	0	-17.722	-0.014161	-12.971	1.8342	6.7484	3.7808	-0.77181	3.8098	-19.743	-16.939	-14.993	2.8033	1.9464	4.7497	-26.775	-11.444	15.331	0.54762	0.12798	586	0	12.424	0.0039126	11.111	1.3265	3.267
2	60	63	0.51686	-0.00015045	0.57095	0.10902	0.016864	0.13357	-0.17595	2.3203	0.41154	0.5243	0.62532	0.11275	0.10103	0.21378	0.23095	0.77821	0.54726	0.077778	0.0055556	6	719	-29.469	-0.012121	-25.111	1.3994	3.4888	3.1363	0.45384	2.8181	-32.165	-29.873	-27.407	2.2917	2.4656	4.7573	-34.155	-21.94	12.215	0.10278	0.015278	168	0	15.876	-0.0044899	17.49	0.97434	1.7741
2	36	760	0.5311	-0.00019406	0.60592	0.13492	0.025622	0.16581	-0.11513	2.2989	0.41011	0.53041	0.66843	0.12029	0.13802	0.25832	0.17982	0.8376	0.65778	0.12565	0.0025907	73	0	-27.212	-0.0044065	-25.513	1.886	6.4203	2.7175	-0.04543	3.5239	-28.743	-27.317	-25.95	1.4254	1.3671	2.7924	-34.136	-21.221	12.915	0.17487	0.079016	152	6	13.791	-0.0033969	15.1	1.1302	2.4495
3	86	0	1.3835	-0.0014397	1.8672	0.29171	0.15776	0.4858	0.092615	2.7086	1.0255	1.4099	1.697	0.3844	0.28711	0.67152	0.37095	2.5065	2.1356	0.096582	0.02526	86	0	2.0418	-0.029037	11.798	3.9491	30.207	7.8759	-1.3754	6.9696	-5.041	4.8584	7.9686	9.8993	3.1102	13.01	-13.842	11.181	25.023	0.76672	0.50371	671	0	0.80923	0.0047961	-0.80225	1.1143	2.2418
3	245	0	0.90013	-0.00013485	0.9542	0.12697	0.027792	0.16962	0.059204	4.1426	0.79679	0.89042	1.0058	0.093629	0.11542	0.20904	0.52613	1.3302	0.80405	0.083437	0.007472	245	802	-7.3933	-0.0063677	-4.8399	1.3193	3.868	2.459	-0.70205	3.4297	-8.9097	-7.0266	-5.4802	1.8831	1.5464	3.4295	-13.885	-3.5175	10.367	0.47821	0.1208	802	207	2.1754	0.0021098	1.3293	0.75477	0.89034
3	88	7	0.88536	-0.00032932	1.0092	0.13975	0.034762	0.19971	0.16076	3.2468	0.74894	0.88168	1.0032	0.13274	0.12151	0.25425	0.45034	1.3726	0.92228	0.078353	0.010624	65	752	-8.7818	-0.012517	-4.0753	1.998	8.6149	4.0023	-0.63487	2.3424	-12.118	-7.1482	-5.4071	4.9702	1.7411	6.7113	-17.773	-3.5888	14.185	0.52855	0.14475	666	92	2.8023	0.0066368	0.30691	1.0098	1.6897
4	5	0	0.36317	-0.00033569	0.46572	0.076466	0.0093703	0.11352	0.45826	2.6987	0.2797	0.34009	0.43527	0.060391	0.095184	0.15557	0.13794	0.63312	0.49517	0.078431	0.004902	4	604	-29.42	-0.02712	-21.135	2.3571	9.3198	5.6812	0.3224	2.3349	-33.726	-29.95	-26.02	3.7765	3.9302	7.7067	-40.667	-18.349	22.319	0.18464	0.084967	593	1	5.3212	0.0071605	3.1337	1.0814	2.0599
4	1	510	0.57832	-0.00067768	0.78366	0.088594	0.014185	0.16818	1.248	5.6483	0.45878	0.557	0.66546	0.098217	0.10846	0.20668	0.31948	1.1698	0.85034	0.016474	0.0049423	18	559	-20.972	-0.037445	-9.6258	2.6257	11.831	7.4082	0.62896	3.0643	-26.726	-22.046	-15.549	4.6796	6.4969	11.176	-33.911	-0.91783	32.993	0.054366	0.023064	382	28	7.7555	0.0074169	5.5082	1.4531	3.0577
4	86	517	1.4497	-0.0013174	1.843	0.23322	0.090238	0.37678	0.13372	2.9512	1.1911	1.439	1.6865	0.24792	0.24749	0.49541	0.66532	2.3976	1.7323	0.06689	0.018395	0	573	7.1498	-0.012302	10.822	0.80607	1.2067	2.391	0.25417	2.2729	5.2334	6.9357	8.8454	1.7023	1.9097	3.612	2.7066	11.98	9.2738	0.12876	0.006689	91	0	3.9282	-0.0024618	4.663	0.81926	1.0899
5	531	324	0.67257	0.00086974	0.42252	0.20116	0.060547	0.28541	0.76981	2.5323	0.45118	0.58267	0.83705	0.13149	0.25437	0.38587	0.25318	1.347	1.0939	0.078125	0.010417	528	45	-15.346	0.021232	-21.45	1.9462	5.6478	4.2558	0.031557	1.3317	-19.266	-16.603	-11.3	2.6629	5.3027	7.9655	-21.847	-8.8694	12.977	0.33854	0.078125	531	25	10.046	0.0071135	8.0005	1.0612	1.9263
5	220	402	1.093	1.0218e-05	1.09	0.31251	0.14333	0.37859	0.2763	2.3489	0.81875	1.029	1.3698	0.21023	0.34079	0.55102	0.36835	1.9002	1.5319	0.18212	0.045531	48	592	-1.0975	-0.010274	1.9437	0.91866	1.5321	2.1507	0.18212	2.9334	-2.8672	-0.87864	0.22862	1.9886	1.1073	3.0958	-5.3576	4.3942	9.7518	0.11467	0.028668	592	388	8.1404	-0.0045589	9.4898	1.1455	2.2462
5	169	0	1.1574	-0.00018542	1.2112	0.30434	0.13363	0.36688	0.0092466	2.4746	0.87657	1.1549	1.4283	0.27835	0.2734	0.55175	0.30761	1.8973	1.5897	0.13941	0.010327	60	580	-2.5475	-0.015703	2.0064	1.4854	11.656	4.3119	-4.0298	28.155	-3.5173	-1.6865	-0.22243	1.8307	1.4641	3.2948	-21.519	1.8306	23.35	0.95181	0.53701	576	0	9.5523	0.0034218	8.5599	1.2385	3.1964
6	1534	13	0.78127	-0.0001439	0.892	0.18871	0.057379	0.24793	0.59408	3.7443	0.61074	0.76372	0.92556	0.15297	0.16184	0.31482	0.28604	1.4892	1.2031	0.011688	0.0012987	1527	1484	-9.0971	7.6652e-07	-9.0977	1.775	6.1304	2.476	1.3484	7.6964	-10.635	-9.3276	-7.9553	1.3071	1.3724	2.6795	-14.047	-0.35335	13.694	0.01039	0.0045455	93	1526	6.4182	-0.0058035	10.884	1.7536	5.1469
6	111	1439	0.9563	-0.00033206	1.2744	0.22109	0.07457	0.32915	0.51559	3.2674	0.71464	0.93219	1.1554	0.21755	0.22318	0.44073	0.34315	1.8621	1.5189	0.019823	0.0026082	107	1916	-5.7422	-0.0033933	-2.4915	1.8024	8.9411	3.5309	-3.2853	25.414	-6.8282	-5.4922	-4.172	1.3361	1.3202	2.6563	-21.382	1.144	22.526	0.85603	0.064684	0	1858	5.3286	-0.0042164	9.368	2.1028	7.5973
6	24	592	0.79436	-3.9638e-05	0.8407	0.18517	0.054144	0.23422	0.37338	3.688	0.63094	0.7872	0.94395	0.15626	0.15675	0.31301	0.30095	1.4093	1.1084	0.0034203	0.00085507	19	2336	-11.716	-0.00069441	-10.904	2.0299	8.7141	2.989	-0.84172	18.542	-13.108	-11.868	-10.439	1.2395	1.4296	2.6692	-19.033	-2.7872	16.246	0.048311	0.0089782	2336	18	4.0051	-0.001251	5.4674	3.0398	13.019
7	151	2	0.73764	-0.00050646	0.93896	0.16846	0.045692	0.24338	0.56406	3.0403	0.55821	0.70766	0.8859	0.14945	0.17824	0.32769	0.31639	1.4052	1.0888	0.052764	0.011307	28	795	-8.9029	-0.017999	-1.7483	1.4549	6.4983	4.8584	-0.99341	4.9662	-11.54	-8.3353	-5.1844	3.2049	3.1508	6.3557	-25.139	-0.45218	24.687	0.39196	0.048995	766	1	5.8732	0.0075279	2.8809	1.5646	3.6683
7	49	792	0.82464	-0.00049337	1.02	0.21114	0.068184	0.2845	0.5147	2.8363	0.59786	0.78051	1.0123	0.18265	0.23176	0.41441	0.32907	1.5581	1.2291	0.050441	0.0088272	119	792	-6.9763	-0.017073	-0.21561	1.5909	11.942	5.217	-3.4535	24.201	-8.8596	-6.6778	-3.5585	2.1818	3.1193	5.3012	-30.392	-0.50613	29.886	0.91677	0.34805	766	790	7.7578	0.004558	5.9528	1.0789	3.7721
7	31	0	0.82765	-0.00075235	1.0635	0.2244	0.077463	0.30994	0.55744	2.5944	0.57718	0.7721	1.0504	0.19492	0.27827	0.47319	0.32738	1.5952	1.2678	0.02707	0.0015924	65	0	-6.1515	-0.023416	1.1895	1.2789	4.5815	4.7542	-0.35119	3.0639	-9.3619	-7.175	-1.8992	2.187	5.2758	7.4627	-19.833	2.5105	22.343	0.36624	0.068471	626	3	7.1981	0.009622	4.1816	1.1235	1.9464
8	174	0	0.71142	-0.00023208	0.78766	0.23258	0.081261	0.28845	0.75775	2.8571	0.50345	0.62807	0.8774	0.12462	0.24933	0.37395	0.22077	1.4464	1.2257	0.092705	0.016717	188	26	-12.327	-0.0036337	-11.134	2.7173	12.308	3.5755	-0.79007	3.6432	-14.452	-11.752	-9.7099	2.7006	2.0417	4.7423	-22.549	-5.6123	16.936	0.17325	0.028875	356	0	11.171	0.0047666	9.6053	3.1633	15.888
8	22	657	0.78934	-0.00027727	0.89151	0.31251	0.14295	0.38267	0.52015	2.5717	0.48748	0.72932	1.0498	0.24184	0.32052	0.56236	0.1729	1.7364	1.5635	0.047425	0.0094851	2	737	-9.3268	-0.01584	-3.4898	1.3029	2.7101	3.7547	-0.015237	1.7662	-12.767	-9.262	-5.8734	3.505	3.3886	6.8936	-16.187	-2.5186	13.668	0.13144	0.0094851	457	0	9.0902	-0.0026122	10.053	1.7118	5.7253
8	132	723	0.73186	-0.00047289	0.92102	0.29282	0.13231	0.37982	1.0438	4.1466	0.45108	0.62864	0.96113	0.17757	0.33249	0.51006	0.16726	1.9784	1.8111	0.022472	0.0049938	165	800	-8.4054	-0.011985	-3.6113	2.6181	9.837	4.1854	0.4991	2.857	-11.039	-9.0303	-6.4374	2.0088	2.5928	4.6017	-16.981	1.1784	18.159	0.14607	0.049938	637	235	6.873	0.00073034	6.5809	2.6328	11.456
9	458	3	0.62737	0.00047595	0.46792	0.15227	0.036813	0.21287	0.14216	3.1022	0.47546	0.61665	0.76384	0.14119	0.14719	0.28839	0.087037	1.1626	1.0755	0.089419	0.017884	668	2	-17.617	0.026511	-26.498	3.3351	39.118	8.0925	-4.1823	30.659	-20.816	-16.784	-13.032	4.0324	3.7518	7.7842	-57.191	-7.6715	49.519	0.92101	0.2608	24	4	12.002	0.00058915	11.805	2.1489	12.014
9	25	448	0.91439	-0.00015738	0.97034	0.20807	0.06709	0.26103	0.13788	3.3676	0.74483	0.92491	1.0901	0.18008	0.16517	0.34525	0.34455	1.5989	1.2544	0.015449	0.002809	27	2	-3.0921	0.0083631	-6.0652	2.5868	17.014	4.4687	-1.4195	13.12	-5.1526	-2.8276	-1.4029	2.325	1.4247	3.7497	-17.927	7.4455	25.373	0.16292	0.039326	8	699	8.686	-0.011905	12.918	2.0032	6.8681
9	23	304	0.86182	-0.00019271	0.93957	0.19021	0.054881	0.23854	0.02238	2.7532	0.67955	0.87826	1.0265	0.19871	0.14821	0.34692	0.34483	1.4371	1.0923	0.065594	0.012376	8	0	-5.4172	-0.0043176	-3.675	2.339	10.665	3.4175	0.80368	5.9934	-7.3994	-5.7036	-3.7982	1.6958	1.9054	3.6012	-12.288	6.4185	18.707	0.032178	0.011139	177	6	9.1817	-0.0019363	9.963	1.7954	5.6257
10	24	540	0.59916	-0.00034229	0.71451	0.13482	0.028373	0.18117	0.30175	2.4778	0.46348	0.58777	0.72012	0.1243	0.13235	0.25665	0.27099	0.99106	0.72008	0.060741	0.002963	27	674	-8.6241	-0.010922	-4.9433	1.3726	3.35	2.807	1.1235	5.3645	-10.119	-9.0783	-7.703	1.0405	1.3753	2.4158	-13.547	0.46758	14.014	0.084444	0.02963	84	524	-0.38834	-0.0089823	2.6387	1.5011	3.3601
10	33	518	0.59373	-0.00029728	0.69793	0.15163	0.036427	0.20014	0.45656	3.3068	0.4577	0.58156	0.71318	0.12386	0.13162	0.25548	0.19578	1.1516	0.95584	0.049858	0.012821	48	0	-8.7274	-0.0086906	-5.6813	1.508	5.3115	2.9005	-0.92077	9.383	-10.433	-9.0107	-6.793	1.4228	2.2177	3.6404	-15.11	-2.8939	12.216	0.5755	0.15385	1	329	-0.11534	-0.00067834	0.12242	1.3578	3.1867
10	31	0	0.5672	-0.00016606	0.62715	0.13511	0.028851	0.17335	0.56713	3.3221	0.44819	0.54421	0.672	0.096028	0.12779	0.22382	0.22203	1.0397	0.81769	0.016598	0.0013831	17	0	-9.7617	-0.012587	-5.2178	1.5999	4.3858	3.3596	0.27617	3.1495	-11.888	-10.144	-7.8886	1.7439	2.2558	3.9997	-16.79	-2.0699	14.72	0.16459	0.058091	452	34	-0.55072	0.0091916	-3.8689	1.7701	5.3067
11	58	719	0.80378	-0.00022287	0.8839	0.17905	0.055083	0.23923	0.40285	4.0853	0.66285	0.80533	0.9375	0.14248	0.13217	0.27465	0.28497	1.5173	1.2323	0.025	0.0041667	268	0	-7.7611	-0.005054	-5.9442	1.8421	8.7468	3.1385	-2.4264	14.904	-8.913	-7.6094	-6.1482	1.3036	1.4613	2.7649	-21.202	-2.5757	18.627	0.80278	0.15	39	362	1.3951	-0.0032088	2.5486	2.2998	8.0349
11	120	657	0.79694	-0.00023727	0.90134	0.20551	0.063944	0.25997	-0.01827	2.3815	0.60705	0.79265	0.98633	0.18559	0.19368	0.37927	0.24655	1.3516	1.1051	0.12032	0.017026	70	880	-2.6983	-0.0031345	-1.3191	1.7999	6.941	2.7526	-1.8877	14.692	-3.8498	-2.6487	-1.6171	1.2011	1.0316	2.2327	-12.375	2.8661	15.241	0.70375	0.11464	879	757	-5.0935	-0.0055299	-2.6604	2.8763	12.908
11	124	491	0.74033	5.2005e-05	0.72172	0.16493	0.042519	0.20648	0.058881	2.9765	0.59765	0.74065	0.87924	0.143	0.13859	0.28159	0.25813	1.2455	0.98741	0.086471	0.019526	19	73	-7.0565	-0.0063426	-4.7859	2.7184	14.664	4.0481	-0.95347	4.5513	-9.9595	-6.8069	-3.7755	3.1526	3.0314	6.184	-20.991	-0.63502	20.356	0.42259	0.087866	70	216	-0.90357	0.0018894	-1.58	2.5071	10.071
12	23	1009	0.58092	-7.6079e-05	0.64749	0.098424	0.014793	0.12756	0.1536	3.4421	0.48869	0.59196	0.66299	0.10327	0.071034	0.1743	0.32181	0.88766	0.56585	0.0079954	0.0045688	0	1551	-22.518	-0.003397	-19.545	2.0242	7.1314	3.1748	1.2293	5.5985	-24.431	-23.037	-21.313	1.3939	1.7245	3.1184	-28.382	-10.601	17.781	0.018846	0.0091376	1556	21	9.7123	0.00038539	9.3751	1.1047	1.9652
12	35	611	1.1258	-7.4526e-05	1.1942	0.16751	0.045735	0.21748	0.11064	3.6095	0.98931	1.1349	1.261	0.14559	0.12608	0.27167	0.63902	1.684	1.0449	0.0092492	0.0016322	17	1270	-10.638	-0.0019521	-8.845	1.7129	5.0925	2.483	0.97176	5.3744	-12.389	-10.735	-9.374	1.6539	1.3614	3.0152	-15.444	-2.2206	13.224	0.018498	0.0065288	1827	17	11.447	0.0017283	9.8598	0.99684	1.6462
12	35	0	1.1352	-8.0341e-05	1.2103	0.16226	0.04412	0.21449	-0.084043	3.5105	1.0016	1.1514	1.269	0.14984	0.11754	0.26737	0.63958	1.629	0.98942	0.018697	0.0026709	2	1871	-10.879	-0.0026699	-8.3814	2.1346	8.3409	3.2284	-1.084	9.5184	-12.45	-10.965	-9.0653	1.4849	1.8995	3.3844	-22.63	-3.0761	19.554	0.059295	0.0064103	1825	1462	11.347	-0.00063325	11.94	1.3608	3.4258
13	585	497	0.50391	0.00010142	0.46715	0.097255	0.014189	0.121	0.39989	2.7735	0.41312	0.48909	0.58178	0.075974	0.092687	0.16866	0.27668	0.79283	0.51615	0.11019	0.020661	4	373	-20.112	0.0035302	-21.392	3.2727	14.084	3.8251	-0.38297	1.7829	-23.712	-18.77	-16.838	4.942	1.9324	6.8745	-27.151	-14.031	13.12	0.052342	0.0068871	580	8	10.138	0.00019988	10.066	0.82365	1.2194
13	154	3	0.56744	-0.00022756	0.62922	0.10562	0.017607	0.13742	-0.54875	3.1115	0.47917	0.58098	0.67309	0.10181	0.092111	0.19392	0.22199	0.81004	0.58804	0.23897	0.027574	12	0	-17.523	-0.01183	-14.311	1.1477	5.0634	2.918	-2.8039	27.558	-19.247	-17.578	-15.391	1.669	2.187	3.856	-22.796	-11.846	10.95	0.90257	0.15441	471	0	10.5	0.0042202	9.3545	1.2163	5.0186
13	12	1	0.69931	-0.00017474	0.76301	0.12734	0.0258	0.16479	0.16579	3.2583	0.58933	0.69384	0.81164	0.10452	0.1178	0.22231	0.33071	1.1004	0.76969	0.058904	0.0027397	9	0	-11.808	-0.0073753	-9.1195	1.1336	3.1984	2.3694	-1.0307	22.373	-13.182	-12.42	-11.137	0.76215	1.2827	2.0448	-15.223	-5.8686	9.3548	0.81918	0.12329	673	0	9.9657	0.0058598	7.8298	0.99697	2.1942
14	98	414	0.78153	-0.00021365	0.86699	0.22422	0.075227	0.27869	0.48749	2.7396	0.57319	0.73406	0.98607	0.16087	0.25201	0.41287	0.28155	1.4775	1.196	0.051186	0.0087391	109	0	-9.0218	-0.0098437	-5.0843	2.4153	11.348	4.0656	-0.48696	6.3823	-11.816	-9.4132	-6.0292	2.4031	3.384	5.7871	-17.217	-1.096	16.121	0.49813	0.1186	1	567	16.369	-0.0022097	17.253	2.85	11.854
14	116	483	0.73688	-0.00018562	0.8155	0.22583	0.076163	0.27969	0.55726	2.8733	0.51905	0.69715	0.92498	0.1781	0.22782	0.40593	0.25815	1.4334	1.1752	0.009434	0.0011792	118	0	-8.1011	-0.0018065	-7.3361	1.8669	9.2905	3.0799	-3.2617	22.802	-9.3897	-7.7641	-6.3635	1.6257	1.4005	3.0262	-21.512	-3.5164	17.996	0.86792	0.17453	2	837	9.2105	-0.003055	10.504	1.5153	4.5918
14	94	338	0.73969	-0.00022594	0.8138	0.20942	0.065257	0.25902	0.43075	2.6395	0.54616	0.6937	0.92553	0.14754	0.23182	0.37936	0.25926	1.3611	1.1018	0.082192	0.022831	513	0	-8.7527	0.0045107	-10.232	1.9261	6.5527	2.699	-1.8475	12.279	-10.349	-8.4373	-6.7042	1.9117	1.7332	3.6448	-18.016	-4.7297	13.287	0.79452	0.24962	2	633	9.5847	-0.019105	15.851	1.6924	5.0164
15	16	699	1.0975	-0.00067358	1.4592	0.27601	0.13577	0.42363	1.3849	6.9376	0.8152	1.0307	1.3024	0.21549	0.27175	0.48724	0.38484	2.435	2.0502	0.0093023	0.0065116	9	0	-1.1036	-0.011973	5.3258	2.0694	8.6604	4.7397	0.51965	5.5798	-3.9904	-1.4039	1.6615	2.5865	3.0654	5.6519	-12.321	16.014	28.334	0.022326	0.013953	79	0	10.797	-0.0019662	11.853	3.4882	16.26
15	50	519	1.2231	-0.00033483	1.3465	0.34137	0.17334	0.4224	0.066738	2.4772	0.92218	1.2233	1.5328	0.3011	0.3095	0.6106	0.37974	2.1885	1.8087	0.071816	0.012195	665	0	2.1588	0.0032964	0.94406	1.1347	4.8923	2.3207	-6.6103	66.376	1.7249	2.377	3.0991	0.65206	0.72215	1.3742	-7.5283	4.8873	12.416	0.97696	0.64634	37	735	12.197	-0.016335	18.217	2.2496	6.8403
15	90	0	1.5563	-0.00061016	1.772	0.57732	0.45371	0.68503	0.35846	2.1019	1.0115	1.42	2.0854	0.40855	0.66538	1.0739	0.45132	2.9517	2.5004	0.13983	0.019774	90	0	5.8856	0.0051169	4.0768	1.4791	17.354	4.2951	-9.0009	107.94	5.3338	6.3622	7.3708	1.0284	1.0086	2.037	-11.044	10.323	21.368	0.98305	0.92514	53	0	16.684	-0.012927	21.253	1.4645	4.8861
16	8	487	0.71752	-0.00024501	0.79923	0.16852	0.041707	0.20962	0.13647	2.6	0.5672	0.70894	0.86349	0.14174	0.15455	0.29629	0.31085	1.2142	0.90335	0.070359	0.010479	2	658	-5.8116	-0.010179	-2.4168	1.0127	1.7547	2.3681	-0.21023	4.2418	-6.9866	-5.9177	-3.9413	1.0689	1.9764	3.0452	-11.758	-1.1861	10.572	0.011976	0.005988	658	139	0.32762	-0.0010235	0.66896	1.0482	2.1663
16	34	399	0.63069	-0.00048972	0.78226	0.16836	0.042467	0.22394	0.399	2.8328	0.47502	0.60848	0.77123	0.13346	0.16275	0.29621	0.22936	1.1659	0.93657	0.064516	0.0048387	20	599	-15.688	-0.019067	-9.7868	1.6042	5.5135	4.1423	-0.051903	4.8509	-17.563	-16.041	-13.672	1.5214	2.3698	3.8912	-28.135	-4.7845	23.351	0.080645	0.024194	597	20	10.568	0.010122	7.4347	1.497	4.5137
16	6	675	0.62022	-0.00017967	0.68355	0.12516	0.02504	0.16242	0.33253	3.6515	0.51157	0.61703	0.72038	0.10546	0.10335	0.20881	0.28779	0.9949	0.70711	0.0070822	0.0028329	6	0	-12.635	-0.002963	-11.59	1.1072	2.3135	1.6365	0.0059479	11.581	-13.484	-12.731	-11.86	0.75347	0.87048	1.6239	-15.771	-7.2133	8.5578	0.05949	0.0084986	16	673	3.0127	-0.0064479	5.2855	0.88572	1.3299
17	518	465	0.83674	4.46e-05	0.8245	0.18375	0.050328	0.22445	-0.13431	2.6485	0.68468	0.84147	0.99648	0.15678	0.15501	0.3118	0.3251	1.3064	0.98133	0.081818	0.010909	21	0	-3.5321	0.0020563	-4.0965	1.199	3.021	1.7685	-2.2424	14.105	-4.1842	-3.4093	-2.3486	0.77489	1.0608	1.8357	-9.4927	-0.84227	8.6505	0.77273	0.15091	549	21	12.148	0.0016715	11.689	1.3546	3.0256
17	395	525	0.84331	-7.598e-06	0.84531	0.20017	0.063578	0.25215	-0.020947	2.9044	0.67995	0.83955	1.0053	0.1596	0.16573	0.32533	0.21679	1.4459	1.2291	0.085389	0.013283	396	526	-3.7138	-0.0043173	-2.5784	2.1286	14.523	3.8672	-5.5605	53.722	-4.9244	-3.2931	-1.8023	1.6313	1.4908	3.1221	-17.316	0.61436	17.93	0.97533	0.60531	518	24	12.575	0.0049644	11.269	1.4994	3.4991
17	15	474	0.98174	-0.00028288	1.0488	0.21334	0.069392	0.26626	-0.033642	2.5429	0.80691	0.98255	1.1731	0.17564	0.19057	0.3662	0.39864	1.541	1.1424	0.10105	0.014737	301	474	-0.5385	-0.0060976	0.90663	2.1677	12.756	3.6682	-3.8368	23.156	-1.001	0.28556	1.3875	1.2866	1.102	2.3886	-17.257	2.7817	20.039	0.94105	0.57263	472	309	9.7254	-0.0017739	10.146	1.5974	5.8263
18	95	0	0.50136	-4.1913e-05	0.51561	0.099755	0.015004	0.12277	0.0092667	2.8204	0.41391	0.49297	0.59084	0.079062	0.097869	0.17693	0.22403	0.77627	0.55224	0.13363	0.014684	112	0	-16.452	-0.0081285	-13.688	1.1366	3.2255	2.4039	-1.6305	11.672	-18.11	-16.133	-14.734	1.9769	1.3989	3.3758	-22.685	-12.696	9.9898	0.79001	0.24376	680	26	6.2858	0.0033871	5.1342	1.241	2.4047
18	339	421	0.51428	3.2147e-05	0.50177	0.11745	0.020056	0.1418	0.13384	2.4224	0.40799	0.51083	0.62374	0.10284	0.11291	0.21575	0.22986	0.83191	0.60205	0.065469	0.0089859	409	778	-19.407	-0.0052804	-17.353	2.1354	8.2478	3.1077	-0.48167	7.3176	-21.52	-19.57	-18.089	1.9499	1.4805	3.4304	-25.668	-13.059	12.609	0.49166	0.1258	777	2	7.2386	0.0035227	5.8683	0.84846	1.2888
18	81	512	0.60151	-0.00018289	0.67229	0.12572	0.022481	0.15542	0.12938	2.4331	0.48488	0.59959	0.71461	0.11471	0.11502	0.22973	0.283	0.93592	0.65292	0.036129	0.0012903	88	774	-15.519	-0.015963	-9.3417	1.3514	2.8137	3.9455	0.11116	1.8208	-18.979	-14.913	-12.212	4.0659	2.7007	6.7666	-22.968	-7.5265	15.441	0.17935	0.033548	769	2	7.3902	0.008521	4.0926	1.342	2.8018
19	35	167	0.66526	-9.1052e-05	0.69594	0.14122	0.032239	0.18043	0.69143	3.3194	0.54058	0.63988	0.77174	0.099305	0.13186	0.23116	0.35401	1.1446	0.79061	0.060741	0.0088889	43	5	-10.653	0.0045288	-12.179	1.8705	5.7793	2.5609	-0.23061	2.9547	-12.25	-10.827	-8.6429	1.4234	2.184	3.6074	-17.216	-5.3836	11.832	0.22667	0.026667	93	542	10.765	-0.011774	14.733	1.9975	6.1934
19	37	196	0.65407	-0.00011975	0.69784	0.14691	0.034445	0.18731	0.51161	3.0259	0.52599	0.62571	0.7578	0.099716	0.13208	0.2318	0.27232	1.1233	0.85098	0.096995	0.021858	561	731	-9.9994	0.0041872	-11.53	1.5796	4.2469	2.2427	-0.21397	3.1374	-11.775	-9.8385	-8.179	1.9363	1.6596	3.5959	-14.321	-5.0128	9.3086	0.31421	0.030055	334	574	8.4956	-0.012526	13.074	2.2123	7.9351
19	132	476	0.67378	-0.00022338	0.75933	0.14579	0.034759	0.19289	0.57798	3.6076	0.54879	0.65076	0.77665	0.10196	0.12589	0.22785	0.28767	1.2397	0.95201	0.044329	0.014342	671	763	-8.3042	-0.00060122	-8.0739	1.4823	4.5254	2.1315	-1.4689	7.6201	-9.0254	-8.1198	-7	0.9056	1.1198	2.0254	-16.309	-3.7833	12.525	0.206	0.018253	152	731	9.2918	-0.014586	14.878	2.1066	6.8662
20	34	661	0.85333	-0.00025599	0.95611	0.16939	0.042588	0.21475	0.18057	2.4259	0.69274	0.84063	1.0021	0.14789	0.16145	0.30934	0.43785	1.311	0.87312	0.04602	0.0012438	5	782	-5.1935	-0.012803	-0.052992	1.2383	2.7503	3.403	0.63097	4.5043	-7.3365	-5.1031	-3.51	2.2334	1.5931	3.8265	-12.29	5.5145	17.805	0.053483	0.016169	775	13	10.519	0.0071847	7.634	2.1356	7.4898
20	378	0	0.69305	0.00037382	0.55417	0.15702	0.039962	0.21543	0.48885	2.8796	0.53032	0.6563	0.84338	0.12599	0.18708	0.31306	0.29991	1.2528	0.95285	0.043011	0.0067204	414	317	-6.768	0.010442	-10.647	3.7939	23.586	5.3493	0.1806	2.6711	-10.967	-6.0827	-3.6911	4.8846	2.3916	7.2762	-18.206	5.2008	23.407	0.11828	0.057796	737	0	5.0589	0.014031	-0.15368	1.3653	2.9989
20	35	0	0.88269	-0.00015294	0.94249	0.19392	0.055853	0.23885	-0.00015009	2.6265	0.71704	0.86788	1.0601	0.15084	0.19218	0.34302	0.36795	1.3918	1.0238	0.17241	0.019157	88	782	-5.3072	-0.013352	-0.086743	1.9265	10.287	4.404	-2.0643	8.8577	-6.2533	-5.1209	-3.1928	1.1323	1.9281	3.0605	-23.524	0.92567	24.449	0.46616	0.13921	567	0	10.839	0.012101	6.1077	1.7159	5.4448
21	363	1115	0.58989	-0.00011071	0.66079	0.12807	0.024493	0.16178	-0.14877	2.6187	0.47668	0.60544	0.70528	0.12876	0.099844	0.2286	0.21577	0.9183	0.70252	0.094384	0.0070203	41	1281	-15.407	-0.0089315	-9.686	1.7884	6.1786	4.1357	-1.1015	10.489	-18.174	-16.11	-12.152	2.0637	3.9584	6.0221	-25.088	-8.187	16.901	0.73245	0.20515	1271	1281	4.0872	0.0040835	1.4717	0.85362	1.2155
21	27	0	0.67485	-0.00023252	0.81343	0.12634	0.024099	0.17468	0.077056	2.887	0.55641	0.68145	0.78958	0.12504	0.10813	0.23317	0.284	1.1011	0.81713	0.073764	0.010897	12	1090	-12.844	-0.011733	-5.8514	1.5376	4.2762	4.539	0.60445	2.7984	-16.072	-13.884	-10.105	2.1883	3.7786	5.9669	-20.799	-1.7638	19.036	0.082146	0.0083822	986	0	1.982	0.0052174	-1.1276	0.80676	1.0651
21	491	124	0.41944	1.0249e-05	0.41265	0.077924	0.0093053	0.096544	-0.24437	2.7852	0.35681	0.42392	0.48928	0.067106	0.065366	0.13247	0.18895	0.62123	0.43228	0.14253	0.015083	150	1325	-24.082	-0.0031608	-21.988	1.9395	6.0508	2.7413	-1.0728	3.4456	-25.91	-23.027	-22.086	2.8824	0.94166	3.824	-31.92	-20.107	11.813	0.52715	0.038462	1107	709	3.43	0.0013381	2.5435	1.1246	2.009
22	1209	116	0.99881	5.3557e-05	0.94718	0.24015	0.091019	0.30316	0.31408	3.0822	0.78921	0.9866	1.1904	0.19739	0.20378	0.40117	0.37158	1.7758	1.4042	0.027994	0.0020736	1642	1928	2.4993	0.00063017	1.8918	1.6983	6.5968	2.5923	-4.023	40.46	1.2532	3.0175	4.2175	1.7643	1.2	2.9643	-5.2215	6.3068	11.528	0.97615	0.46915	1926	5	2.8567	-0.001657	4.454	1.3746	4.2153
22	1424	589	0.99585	0.00013588	0.85345	0.25198	0.099562	0.32608	0.39269	2.9864	0.76066	0.95826	1.2016	0.1976	0.2433	0.44091	0.34434	1.8017	1.4574	0.011445	0.00047687	1418	31	1.3884	0.0041192	-2.9284	1.5088	4.1243	3.2159	-0.52048	2.6373	-0.93938	1.8794	4.0834	2.8188	2.204	5.0228	-6.7062	6.6754	13.382	0.20124	0.0071531	491	1748	3.8676	-0.003615	7.6561	1.4875	3.6774
22	1690	318	0.9858	0.00015688	0.83166	0.23153	0.086713	0.30764	0.46682	3.1873	0.77391	0.95284	1.1747	0.17892	0.22191	0.40083	0.35836	1.8262	1.4678	0.042726	0.008647	1551	0	2.8136	0.0056782	-2.7652	2.162	7.6387	4.2454	-0.64389	2.1562	-0.9354	4.5589	5.8762	5.4943	1.3173	6.8116	-6.1435	9.1476	15.291	0.38505	0.06409	1965	0	1.5908	-0.0051154	6.6166	2.6724	10.959
23	30	753	0.54694	-4.4287e-05	0.57006	0.093256	0.014075	0.11939	0.11096	3.4149	0.46897	0.54386	0.62074	0.07489	0.076885	0.15178	0.26785	0.84283	0.57498	0.038278	0.0028708	16	0	-21.556	-0.0028701	-20.058	2.3929	9.4576	3.1949	-0.25311	3.569	-23.579	-21.207	-19.465	2.3716	1.7415	4.1131	-29.885	-13.58	16.305	0.066986	0.02488	26	986	8.49	-0.0023573	9.7205	1.2173	2.1547
23	47	388	1.0345	-0.00040246	1.2345	0.19514	0.060495	0.27177	0.42098	2.7866	0.83033	0.9991	1.217	0.16877	0.21789	0.38666	0.51647	1.7101	1.1936	0.041206	0.0020101	165	951	-8.9504	-0.012379	-2.7978	2.5538	12.209	4.9853	-0.77113	3.2965	-11.828	-8.359	-5.1265	3.4694	3.2325	6.7019	-23.183	-1.1329	22.05	0.36181	0.073367	161	670	11.786	-0.0036822	13.616	1.514	3.5339
23	135	0	1.0438	-0.00037756	1.2261	0.22277	0.073853	0.29148	0.066198	2.5736	0.8249	1.0375	1.2516	0.21258	0.21411	0.42669	0.42271	1.687	1.2643	0.079628	0.008273	23	966	-7.1431	-0.0074102	-3.5639	2.2092	10.404	3.8318	-1.5617	10.105	-8.9105	-6.9165	-5.0162	1.9939	1.9003	3.8942	-20.299	0.24987	20.549	0.47363	0.068252	2	916	10.277	-0.0013845	10.946	1.879	5.4742
24	35	0	0.62923	-0.00033638	0.70626	0.14965	0.034588	0.19125	0.43895	3.8196	0.4945	0.61715	0.7489	0.12265	0.13175	0.2544	0.21578	1.1482	0.93243	0.0065359	0.0021786	30	0	-22.115	-0.023684	-16.691	2.7755	14.7	4.9546	0.66658	3.5293	-25.314	-23.919	-19.041	1.3944	4.8776	6.272	-30.836	-10.231	20.605	0.21351	0.084967	382	0	22.172	0.01626	18.449	1.3878	3.6046
24	12	160	0.57725	-0.00015986	0.61226	0.13089	0.026327	0.16351	0.0072965	2.9937	0.46299	0.57921	0.68687	0.11621	0.10767	0.22388	0.18112	0.91644	0.73532	0.027335	0.0045558	6	438	-24.557	-0.013324	-21.639	2.0372	7.5376	3.2231	0.74361	5.4375	-26.201	-25.208	-23.871	0.99279	1.337	2.3298	-32.213	-15.412	16.801	0.088838	0.038724	39	438	20.839	-0.00041633	20.93	1.0696	2.3229
24	30	586	0.56449	-0.00032881	0.66182	0.12318	0.022811	0.16118	0.35276	3.3948	0.45738	0.55937	0.66779	0.10199	0.10842	0.21041	0.2402	1.003	0.76281	0.025295	0.0033727	25	592	-26.242	-0.01924	-20.547	1.8916	6.2541	4.1354	1.2472	4.6013	-28.902	-27.493	-24.248	1.4093	3.2443	4.6536	-32.041	-13.305	18.736	0.082631	0.030354	430	0	22.369	0.0036376	21.292	1.1421	2.2115
25	322	506	0.70514	0.00014029	0.65968	0.19296	0.058694	0.24369	0.49607	3.0307	0.52234	0.69095	0.85133	0.16861	0.16038	0.32899	0.24471	1.2931	1.0484	0.029276	0.0046225	339	603	-8.254	-0.0020513	-7.5894	1.9243	7.2984	2.7288	-0.88623	5.3319	-9.5399	-8.1377	-6.6826	1.4021	1.4551	2.8572	-18.178	-3.2198	14.958	0.24961	0.078582	623	18	3.9911	0.0059604	2.0599	1.3874	3.1207
25	527	1	0.78345	-0.00018156	0.84927	0.21994	0.073626	0.274	0.33247	2.8006	0.57712	0.76124	0.9795	0.18412	0.21827	0.40239	0.24509	1.4579	1.2128	0.03168	0.0027548	8	0	-7.2203	-0.0032995	-6.0242	1.8599	5.7665	2.4989	-1.2054	6.7535	-8.465	-6.7901	-5.555	1.6749	1.2352	2.9101	-13.898	-2.5379	11.36	0.52479	0.038567	369	701	4.1379	0.0018771	3.4574	1.376	2.989
25	25	6	0.82283	-9.6022e-06	0.82652	0.19837	0.062257	0.24952	-0.51509	3.6615	0.67051	0.82429	1.0039	0.15377	0.17957	0.33334	0.044591	1.3293	1.2848	0.16991	0.020752	26	4	-7.8316	0.0026386	-8.8474	3.8553	77.565	8.8266	-5.9258	40.75	-8.1119	-6.0522	-4.7819	2.0597	1.2703	3.33	-63.337	-1.7313	61.606	0.97276	0.63684	614	10	5.1308	0.0084064	1.8943	1.8487	15.477
26	349	22	0.60041	0.00032513	0.51929	0.13308	0.02616	0.16841	0.1365	2.5652	0.46628	0.60286	0.71898	0.13658	0.11612	0.2527	0.25343	1.0086	0.75516	0.09	0.018	331	0	-15.176	0.016548	-19.304	3.9424	24.286	5.4763	-0.58785	2.7306	-17.893	-14.2	-11.194	3.693	3.0059	6.6989	-27.642	-5.3787	22.263	0.286	0.056	22	342	8.2801	-0.0057303	9.7098	1.3563	3.2802
26	21	0	0.89461	-0.000153	0.92911	0.21025	0.064229	0.25422	0.010932	2.7178	0.69436	0.89797	1.0942	0.20362	0.19625	0.39987	0.31992	1.423	1.1031	0.030973	0.0022124	14	0	-2.5886	0.0016537	-2.9615	2.1332	7.8532	2.8107	-1.6572	12.932	-4.526	-2.5498	-0.38168	1.9762	2.1681	4.1443	-9.8018	2.1561	11.958	0.6792	0.20354	9	0	7.1405	-0.0057385	8.4345	1.1602	2.2869
26	538	526	1.0304	0.00023258	0.96684	0.18892	0.056595	0.24072	0.17458	3.3715	0.85413	1.0364	1.1924	0.18224	0.156	0.33825	0.48588	1.5904	1.1045	0.0054745	0.0018248	536	0	-0.39706	0.012985	-3.9484	2.1036	6.9093	3.336	0.74042	2.8887	-2.6677	-1.2154	1.1281	1.4523	2.3435	3.7958	-5.8675	7.5194	13.387	0.15146	0.04562	15	522	8.422	-0.0052929	9.8696	1.4968	3.3825
27	25	300	0.49211	-9.5714e-05	0.51068	0.10928	0.018876	0.13781	0.033069	3.1609	0.40248	0.49686	0.58641	0.094382	0.089548	0.18393	0.17401	0.83667	0.66266	0.028278	0.0051414	24	0	-15.152	0.0087048	-16.841	3.3251	18.728	4.4366	-1.0576	7.1088	-18.197	-14.575	-12.248	3.6221	2.3268	5.9489	-24.87	-6.5022	18.367	0.47558	0.066838	5	186	-5.4195	-0.0069885	-4.0637	1.8656	5.1709
27	25	451	0.5457	-0.00045895	0.6609	0.14984	0.040182	0.21124	1.4687	7.2381	0.41314	0.51911	0.64133	0.10596	0.12223	0.22819	0.17844	1.3431	1.1647	0.021869	0.0079523	16	450	-12.334	-0.020388	-7.217	3.6858	23.265	5.6594	0.63559	5.4951	-15.77	-13.098	-9.895	2.6722	3.2032	5.8754	-28.529	5.3615	33.89	0.063618	0.031809	450	16	-4.4756	0.012241	-7.5481	2.2032	8.8973
27	267	3	0.61602	-0.00035914	0.71658	0.14669	0.035713	0.19773	0.19792	3.245	0.4845	0.61096	0.74904	0.12646	0.13808	0.26454	0.16388	1.084	0.92007	0.01426	0.0035651	294	0	-11.033	-0.025371	-3.9295	4.3437	39.117	7.4832	-1.2926	5.1772	-15.865	-8.7919	-5.7925	7.0735	2.9994	10.073	-36.625	-0.95773	35.667	0.59537	0.16578	558	271	-4.7594	0.011761	-8.0526	2.5196	11.614
28	42	0	1.0457	-0.00019379	1.1884	0.18472	0.055014	0.2486	0.37744	3.5523	0.87473	1.0331	1.1981	0.1584	0.16496	0.32335	0.5424	1.7338	1.1913	0.031908	0.0067889	9	1468	-11.394	-0.0074034	-5.9454	1.8136	6.9412	4.1051	-0.8499	8.9138	-13.823	-11.458	-8.9532	2.3648	2.505	4.8698	-19.193	-1.2773	17.916	0.21113	0.025119	1472	0	17.632	0.0057522	13.399	2.0647	6.8786
28	17	0	1.0286	-0.00029641	1.2479	0.20829	0.067816	0.28961	0.59647	3.8533	0.81906	1.0106	1.2139	0.19152	0.20333	0.39485	0.4857	1.8123	1.3266	0.0047265	0.0020257	28	1479	-11.944	-0.0069179	-6.8248	2.8031	14.219	4.7923	0.11734	8.227	-14.418	-12.719	-10.153	1.6991	2.5662	4.2653	-21.029	3.1138	24.142	0.15192	0.031735	1345	1480	15.051	0.0012365	14.136	1.1896	2.8298
28	385	1300	1.1154	-0.00038135	1.4136	0.21249	0.070285	0.31618	0.54469	3.2127	0.89109	1.0818	1.314	0.19075	0.23211	0.42286	0.49771	1.9814	1.4837	0.030671	0.0044728	386	1443	-10.015	-0.0091563	-2.8546	2.3693	9.8024	5.1878	0.57836	2.7487	-13.98	-11.222	-5.9537	2.7577	5.2682	8.0258	-20.066	3.9598	24.026	0.039617	0.010224	879	510	14.448	0.0036011	11.632	1.7316	5.2721
29	99	176	0.55617	-7.9075e-05	0.58286	0.13596	0.029425	0.17223	0.46855	3.3883	0.43246	0.54318	0.65914	0.11072	0.11596	0.22668	0.21	1.0181	0.80813	0.023669	0.0044379	110	9	-18.271	-0.0055414	-16.401	1.4037	4.0136	2.2766	-0.41438	4.054	-19.889	-18.243	-16.766	1.6462	1.4773	3.1235	-25.99	-13.586	12.404	0.23669	0.057692	7	454	13.321	-0.0035085	14.505	1.6405	4.2086
29	212	309	0.6489	-0.00022233	0.70603	0.13522	0.028363	0.17163	0.23859	2.8799	0.5179	0.64849	0.76196	0.13059	0.11347	0.24406	0.30578	1.0311	0.72533	0.029126	0.0058252	88	514	-16.181	-0.0061624	-14.597	1.8402	7.1648	2.8292	-1.61	6.3571	-17.246	-15.624	-14.221	1.6219	1.4038	3.0258	-26.201	-12.367	13.834	0.66408	0.2	4	239	11.545	-0.0023814	12.157	1.9301	7.3466
29	135	77	0.76797	-0.00023905	0.83227	0.17422	0.047305	0.22065	-0.08446	2.8121	0.61231	0.78109	0.90477	0.16878	0.12368	0.29246	0.26522	1.262	0.99676	0.13915	0.029685	53	435	-10.939	-0.0075636	-8.9047	0.95288	1.5961	1.7266	0.032026	2.7322	-12.192	-10.912	-9.8639	1.2808	1.0477	2.3285	-14.902	-7.051	7.8509	0.14471	0.024119	393	40	14.742	0.0064967	12.995	1.3896	3.2859
30	75	2	0.8758	0.00012527	0.84699	0.21782	0.073307	0.27127	-0.11108	2.8741	0.69401	0.8956	1.0486	0.20159	0.15297	0.35456	0.23881	1.4604	1.2216	0.058568	0.0065076	64	0	-3.3013	0.0050656	-4.4664	2.4145	25.566	5.101	-4.5329	26.689	-2.8056	-2.1937	-1.5969	0.61186	0.59681	1.2087	-32.503	1.0018	33.505	0.92842	0.69848	0	68	-12.709	-0.0053435	-11.48	2.4396	14.149
30	121	0	0.81675	-0.00040979	0.92289	0.19166	0.058932	0.2504	-0.0657	2.7451	0.66463	0.82473	0.98903	0.1601	0.1643	0.3244	0.24694	1.3966	1.1497	0.11175	0.026975	56	518	-3.7198	-0.003096	-2.918	2.0001	14.298	3.8096	-3.7144	19.973	-3.6954	-2.9034	-2.1362	0.79192	0.7672	1.5591	-23.159	0.85452	24.014	0.89017	0.10019	518	448	-13.002	-0.011595	-9.9986	2.028	8.3844
30	432	359	0.96877	0.00066173	0.77323	0.21324	0.069488	0.28684	-0.041466	2.5975	0.76514	0.97207	1.1681	0.20694	0.19602	0.40296	0.31795	1.5845	1.2665	0.13176	0.035473	83	0	-1.5603	0.0011453	-1.8987	1.2356	4.7362	2.1851	-4.2335	28.87	-1.9175	-1.1735	-0.5016	0.74401	0.67186	1.4159	-10.317	0.74494	11.062	0.94932	0.58108	0	335	-15.24	0.00025077	-15.314	2.1077	7.7411
31	364	3	1.0666	-0.00010114	1.1122	0.21005	0.071985	0.26959	-0.18167	3.3413	0.90752	1.0562	1.2433	0.14872	0.18706	0.33578	0.39844	1.668	1.2696	0.13843	0.017719	194	0	-4.2168	-0.0013097	-3.6261	2.4469	15.92	4.0046	-3.9214	28.308	-5.4752	-3.3804	-1.9064	2.0948	1.4741	3.5688	-22.212	0.54088	22.752	0.94463	0.42968	79	0	14.212	-0.0013515	14.821	2.167	11.798
31	666	500	0.6333	0.00015519	0.57502	0.1513	0.036546	0.19412	0.27961	3.0056	0.49408	0.62528	0.74907	0.13119	0.12379	0.25499	0.23091	1.1457	0.91477	0.057181	0.014628	432	119	-15.09	0.013434	-20.134	2.1724	7.4293	3.9918	-0.39689	2.3336	-18.893	-14.09	-11.807	4.8038	2.2822	7.086	-23.887	-8.6213	15.266	0.44415	0.077128	168	4	17.413	-0.00044161	17.579	1.5372	4.6651
31	178	0	0.96717	-2.8826e-05	0.97954	0.20752	0.067269	0.25946	-0.017826	2.9086	0.78528	0.97736	1.1458	0.19208	0.16846	0.36054	0.34656	1.5797	1.2332	0.054715	0.0023283	619	858	-6.3527	-5.0443e-05	-6.331	1.8134	6.6016	2.5694	-1.6926	10.385	-7.5296	-5.9788	-4.8137	1.5508	1.1651	2.716	-15.143	-1.3215	13.821	0.31083	0.017462	83	0	15.696	-0.0021296	16.609	1.7381	6.224
32	323	97	0.57192	0.00057831	0.34608	0.17345	0.049228	0.25743	0.52969	2.6366	0.38174	0.52992	0.74516	0.14818	0.21524	0.36342	0.13603	1.2013	1.0653	0.086957	0.016624	703	3	-19.86	0.027102	-30.443	4.7769	34.534	8.4832	-0.62813	2.4136	-27.042	-16.442	-12.814	10.6	3.6283	14.228	-41.691	-8.1429	33.548	0.50895	0.13427	731	0	6.9047	0.0058119	4.6351	1.839	5.5144
32	493	91	0.67964	0.00017065	0.613	0.1803	0.049599	0.22601	0.097338	2.5492	0.51513	0.66754	0.83916	0.15242	0.17162	0.32403	0.18571	1.189	1.0032	0.11765	0.026854	694	781	-14.797	0.0011416	-15.243	2.8074	14.842	3.8611	-1.5253	6.8236	-16.291	-13.952	-12.331	2.3386	1.6213	3.96	-27.634	-7.9601	19.674	0.53453	0.028133	745	15	9.8793	-0.0022576	10.761	1.9278	7.3409
32	609	710	0.56363	-0.00033544	0.71793	0.16699	0.044078	0.2281	0.22387	2.3838	0.397	0.5458	0.72781	0.14879	0.18201	0.3308	0.13058	1.0709	0.9403	0.096634	0.017372	7	912	-21.814	-0.019475	-12.855	5.0867	47.531	8.6222	-1.4106	5.5301	-25.777	-19.974	-15.67	5.8025	4.3047	10.107	-53.503	-9.2656	44.237	0.52443	0.091205	598	781	13.274	0.0032489	11.779	2.2578	13.367
33	18	71	0.5285	-3.2456e-05	0.54184	0.15001	0.032853	0.18142	0.2983	2.717	0.38601	0.51769	0.66671	0.13168	0.14902	0.2807	0.17459	0.94952	0.77493	0.018226	0.0072904	134	822	-17.488	-0.0054343	-15.255	1.2633	2.4722	2.0345	-0.023853	3.8072	-18.62	-17.723	-16.524	0.89713	1.1992	2.0964	-21.988	-13.052	8.9362	0.19927	0.026731	2	92	7.9165	0.0024211	6.9214	1.373	2.9482
33	7	183	0.49099	-6.369e-05	0.51682	0.14741	0.031511	0.17814	0.43524	3.3846	0.34617	0.48209	0.62387	0.13591	0.14178	0.2777	0.14889	0.92975	0.78086	0.0073892	0.0024631	3	0	-19.88	-0.0024577	-18.884	1.3109	3.2443	1.8911	1.2123	7.4457	-20.979	-19.905	-19.085	1.0735	0.82008	1.8936	-23.357	-12.793	10.564	0.033251	0.0024631	10	1	10.697	-0.00091187	11.067	0.87484	1.331
33	20	263	0.45977	-0.0001711	0.53377	0.14305	0.030874	0.18084	0.88811	4.8918	0.3136	0.4433	0.58095	0.12971	0.13765	0.26735	0.15999	1.0103	0.85035	0.0092379	0.0057737	18	865	-23.53	-0.0091844	-19.557	2.5028	9.3451	3.8232	1.3414	4.8179	-26.204	-24.637	-21.512	1.5671	3.1257	4.6928	-29.114	-10.865	18.249	0.038106	0.010393	815	18	11.267	0.0021472	10.338	1.4804	3.0335
34	75	532	0.72064	-0.00043031	0.86243	0.16229	0.038863	0.21351	0.15523	2.5671	0.56326	0.70986	0.87655	0.1466	0.16669	0.3133	0.26453	1.1919	0.92739	0.063636	0.0060606	13	659	-9.9604	-0.016357	-4.5706	1.9487	8.2268	4.2355	-1.5994	14.174	-12.243	-10.428	-7.8936	1.8155	2.5341	4.3496	-22.784	-1.2403	21.544	0.54091	0.090909	659	50	-1.5619	0.018348	-7.6074	2.5534	11.172
34	8	248	0.63197	-0.00046642	0.75371	0.16506	0.044733	0.22292	0.8522	4.2646	0.47861	0.60112	0.75419	0.12251	0.15307	0.27558	0.23623	1.3894	1.1532	0.01912	0.011472	14	522	-11.149	-0.014952	-7.2465	2.2544	10.177	3.908	0.17534	10.294	-13.185	-11.627	-9.9768	1.5575	1.6504	3.2079	-18.092	1.0951	19.187	0.10707	0.042065	522	11	2.2888	0.01451	-1.4984	2.5974	11.177
34	15	0	0.64577	-0.00044435	0.77952	0.15049	0.035885	0.20462	0.65579	3.9043	0.49207	0.62266	0.76681	0.13059	0.14415	0.27474	0.26983	1.2424	0.97253	0.028192	0.0099502	18	0	-12.698	-0.023383	-5.66	2.4011	10.281	5.1815	0.9664	3.9971	-15.457	-14.467	-10.664	0.99063	3.8029	4.7935	-23.42	3.1256	26.546	0.10282	0.024876	602	19	2.3027	0.019801	-3.6573	2.8	11.298
35	65	28	0.92523	-0.00053998	1.1215	0.29817	0.13207	0.38072	0.68727	2.7644	0.64245	0.83273	1.1718	0.19028	0.33908	0.52936	0.29127	1.8749	1.5836	0.070055	0.016484	57	727	-3.2632	-0.012265	1.195	1.0854	2.157	2.9666	0.21626	1.8005	-5.8339	-4.0708	-0.72619	1.7632	3.3446	5.1078	-7.8654	2.7542	10.62	0.20604	0.049451	727	57	5.3814	0.0054682	3.3937	0.98434	1.9123
35	56	328	0.97206	-0.00034535	1.1029	0.35546	0.19181	0.44445	0.64077	2.7812	0.65504	0.88063	1.2523	0.22559	0.37164	0.59723	0.2444	2.1584	1.914	0.072464	0.018445	226	758	-3.3576	-0.01167	1.0654	1.29	3.8378	3.2212	-1.6609	12.362	-5.7105	-3.1581	-0.5363	2.5524	2.6218	5.1742	-9.2826	1.1105	10.393	0.81423	0.35046	626	3	4.7	0.010309	0.79281	1.5433	3.9426
35	24	705	0.86625	-0.0002238	0.95947	0.27443	0.1104	0.33661	0.5218	2.6569	0.60976	0.80779	1.1021	0.19803	0.29434	0.49237	0.29386	1.7204	1.4265	0.044365	0.0035971	48	833	-7.216	-0.012352	-2.0712	1.143	2.4325	3.3581	0.60687	2.8398	-9.714	-8.0339	-4.9031	1.6801	3.1308	4.8109	-13.333	0.8813	14.215	0.17626	0.053957	773	48	9.2465	0.0069675	6.3445	1.0038	1.7733
36	67	0	0.97816	-0.0013151	1.52	0.34412	0.1909	0.53758	1.2018	4.0036	0.61298	0.82269	1.2131	0.20971	0.39046	0.60017	0.25128	2.5288	2.2775	0.029091	0.0072727	156	808	-6.2721	-0.040073	10.238	5.5857	44.755	11.655	0.40077	2.0302	-14.018	-11.352	7.2404	2.6665	18.592	21.259	-29.906	13.758	43.663	0.32121	0.16242	796	824	14.995	0.013095	9.6002	2.2405	9.0592
36	452	2	0.78847	6.2122e-05	0.7648	0.21925	0.070635	0.26612	-0.094024	2.396	0.58914	0.80438	0.98682	0.21523	0.18245	0.39768	0.21361	1.3544	1.1408	0.11927	0.014417	290	1	-10.802	-0.00090579	-10.457	3.7073	30.079	5.4881	-3.217	23.093	-13.548	-10.174	-7.2193	3.3738	2.9547	6.3285	-33.87	-3.7578	30.112	0.8886	0.26737	235	1	16.342	0.00061824	16.107	2.8733	11.261
36	362	380	0.65414	-0.00021403	0.7389	0.18064	0.04836	0.2253	0.21405	2.5179	0.48084	0.64712	0.81925	0.16628	0.17213	0.33841	0.21416	1.1748	0.9606	0.030265	0.0037831	227	792	-12.291	-0.010133	-8.278	2.6776	12.515	4.2304	-1.1976	5.4194	-14.308	-11.624	-9.5467	2.6838	2.0771	4.7609	-25.783	-4.9697	20.814	0.42875	0.02396	783	0	14.3	0.0067694	11.619	2.3802	7.9253
36	67	0	0.97817	-0.0013153	1.5201	0.34407	0.19083	0.53755	1.2022	4.0041	0.61198	0.82279	1.2128	0.21081	0.38997	0.60078	0.25107	2.5288	2.2778	0.029091	0.0072727	156	808	-6.2722	-0.040074	10.238	5.5858	44.758	11.655	0.40073	2.0304	-14.019	-11.354	7.2399	2.6647	18.594	21.259	-29.906	13.758	43.664	0.32121	0.16242	796	824	14.996	0.013095	9.6002	2.2402	9.0582
37	525	42	0.90138	0.0006647	0.71793	0.20352	0.06009	0.26711	0.038508	2.4139	0.69171	0.90049	1.1049	0.20878	0.20437	0.41315	0.33676	1.4689	1.1321	0.081374	0.0072333	30	0	-0.33558	0.0015075	-0.75164	2.1322	10.22	3.206	-3.3154	20.167	-1.7149	0.30586	1.7293	2.0207	1.4235	3.4442	-15.825	3.0471	18.872	0.92043	0.4123	551	29	-0.99831	0.019712	-6.4387	1.5668	4.5804
37	20	0	0.95683	-0.00014178	1.0081	0.19806	0.057994	0.24263	-0.04072	2.5032	0.77792	0.94379	1.139	0.16587	0.19517	0.36104	0.38907	1.4516	1.0626	0.060773	0.0013812	22	723	-1.5173	-0.0082872	1.4785	1.7738	7.9039	3.3021	-1.9237	13.343	-2.9862	-1.7234	0.15513	1.2628	1.8785	3.1414	-16.051	4.5936	20.644	0.49448	0.10359	698	33	2.6715	0.0064597	0.33637	2.0499	5.7628
37	515	660	1.0011	7.0696e-05	0.9777	0.1748	0.048393	0.2204	-0.31146	2.9952	0.86696	1.0112	1.1518	0.14423	0.14056	0.28479	0.42684	1.4622	1.0354	0.1506	0.031627	18	663	0.6726	-0.0058882	2.6245	1.2699	6.9103	2.8608	-4.3041	28.987	-0.011768	0.74774	1.8454	0.75951	1.0977	1.8572	-14.704	4.5402	19.244	0.94729	0.097892	663	27	0.94642	0.0079201	-1.6791	1.4785	3.2163
38	14	456	0.29793	-0.00029177	0.37393	0.064043	0.0067112	0.092974	0.65562	3.8821	0.23738	0.2859	0.34749	0.048523	0.061589	0.11011	0.11424	0.53327	0.41903	0.017241	0.0076628	25	0	-31.668	-0.019278	-26.646	1.6473	6.1363	3.8177	0.6945	4.5661	-34.307	-32.21	-29.658	2.0963	2.5526	4.6489	-41.324	-20.302	21.022	0.070881	0.022989	2	26	-0.47432	-0.00020455	-0.42103	1.9411	7.1516
38	18	0	0.93232	-0.00054411	1.1083	0.20187	0.066946	0.27804	0.44243	3.8065	0.73721	0.92077	1.1071	0.18356	0.18634	0.3699	0.35518	1.6741	1.3189	0.020062	0.0061728	14	0	-4.3582	-0.009717	-1.2148	2.2531	14.209	4.1848	-1.897	23.075	-6.5316	-4.5893	-2.6423	1.9423	1.9469	3.8893	-11.082	5.6371	16.719	0.63735	0.080247	5	0	2.0868	0.0010405	1.7502	1.6876	5.0303
38	30	747	0.9576	-0.00047684	1.1364	0.2349	0.084585	0.30866	0.34389	2.874	0.72473	0.93455	1.1704	0.20982	0.23581	0.44564	0.32873	1.7544	1.4257	0.046605	0.0066578	21	750	-1.1589	0.0007465	-1.4388	2.487	10.482	3.2416	-1.1892	8.1162	-3.2927	-0.89825	1.226	2.3944	2.1242	4.5187	-9.253	5.3856	14.639	0.4474	0.04261	0	566	-1.1215	-0.012387	3.5234	2.1293	7.3692
39	110	0	0.59156	-0.00082622	0.79646	0.15825	0.039141	0.23063	0.43531	2.9465	0.42418	0.57569	0.73635	0.15151	0.16067	0.31218	0.14278	1.1877	1.0449	0.034205	0.0040241	22	496	-7.7358	-0.024315	-1.7056	1.7459	6.9538	4.3731	-1.2482	7.4225	-9.718	-7.5328	-4.9317	2.1852	2.6011	4.7863	-23.298	1.1857	24.484	0.42052	0.046278	70	496	-6.0829	-0.022076	-0.60813	2.0305	6.5572
39	37	469	0.64986	-0.0012979	0.95681	0.15989	0.043254	0.27348	0.91474	4.0906	0.45166	0.60762	0.79307	0.15596	0.18546	0.34142	0.20268	1.4626	1.2599	0.016878	0.0021097	25	473	-5.069	-0.040377	4.48	2.2997	12.667	6.5719	-1.9011	8.2182	-6.8174	-3.6318	-0.90866	3.1857	2.7231	5.9088	-31.434	4.6188	36.052	0.65401	0.1097	29	472	-7.1159	-0.031305	0.28776	2.2227	7.4463
39	26	0	0.63603	-0.0010437	0.88338	0.19482	0.061023	0.28549	0.63186	4.0357	0.4214	0.5996	0.83949	0.1782	0.2399	0.4181	0.097342	1.4388	1.3415	0.010526	0.0042105	28	474	-5.957	-0.039732	3.4594	2.6963	25.102	7.4015	-2.6586	12.796	-7.1564	-5.3881	-1.8498	1.7683	3.5383	5.3066	-40.77	5.2423	46.012	0.72	0.084211	57	470	-9.1577	-0.023971	-3.4765	3.2002	14.483
40	59	1066	0.76003	-0.0001465	0.83885	0.1698	0.044363	0.21549	0.39618	2.7194	0.61189	0.72044	0.90789	0.10855	0.18745	0.296	0.30906	1.2802	0.97112	0.10585	0.01857	58	1063	-10.18	-0.0036233	-8.2303	2.3395	10.359	3.4099	-2.2745	9.3035	-10.706	-9.4689	-8.4409	1.2367	1.028	2.2647	-22.892	-5.6284	17.263	0.54782	0.013928	1074	480	5.4065	-0.00076922	5.8203	1.7168	4.5415
40	117	0	0.77544	-0.00034464	0.8635	0.15577	0.036391	0.19745	-0.13171	2.5428	0.63113	0.77736	0.92174	0.14624	0.14438	0.29061	0.3614	1.174	0.81264	0.17969	0.029297	9	511	-10.867	-0.0098469	-8.3508	1.0231	1.6668	1.9455	0.42172	3.968	-12.081	-11.203	-9.9179	0.87766	1.2853	2.1629	-14.5	-5.8184	8.6815	0.14844	0.029297	511	361	5.1343	-0.0053502	6.5013	1.2034	2.4196
40	64	0	0.75964	-0.00017918	0.80748	0.1888	0.049781	0.22483	0.23151	2.1819	0.57345	0.74088	0.93989	0.16742	0.19901	0.36643	0.31706	1.2145	0.89745	0.16822	0.041121	58	534	-10.157	-0.0093645	-7.6568	1.0786	2.8975	2.2336	-2.2376	10.144	-10.854	-9.5372	-8.7886	1.3168	0.74859	2.0654	-19.46	-7.4444	12.016	0.74579	0.14953	173	0	4.837	-0.0012485	5.1704	0.78448	1.3204
41	21	5	0.57769	-0.00072908	0.73189	0.11056	0.023841	0.17834	0.8677	4.5622	0.46835	0.55448	0.67567	0.086126	0.12119	0.20732	0.24184	1.1226	0.8808	0.025943	0.004717	40	405	-17.734	-0.045024	-8.2113	3.1671	17.657	6.9301	-0.51862	2.7813	-21.422	-17.497	-11.873	3.9247	5.6249	9.5496	-34.309	-7.4062	26.903	0.31604	0.17217	15	0	6.4967	0.00087543	6.3115	2.0951	8.0541
41	154	376	0.48955	-0.0004001	0.60038	0.16416	0.043056	0.21717	0.14954	3.5799	0.36919	0.51059	0.60597	0.14141	0.095372	0.23678	0.075934	1.1749	1.099	0.027027	0.012613	6	332	-27.046	-0.037483	-16.663	11.403	271.86	17.548	-1.8167	4.7355	-24.226	-20.859	-17.763	3.3666	3.0965	6.463	-75.019	-11.431	63.588	0.82523	0.14595	88	398	5.9759	-0.017527	10.831	6.4077	80.361
42	140	199	0.37782	-0.00074994	0.54468	0.20034	0.054719	0.25306	0.23046	1.8664	0.10312	0.38909	0.57017	0.28597	0.18109	0.46706	0.052711	0.9262	0.87349	0.065022	0.017937	238	420	-37.071	-0.0806	-19.137	23.476	696.98	28.367	-0.50283	1.4711	-69.257	-19.619	-13.332	49.638	6.287	55.925	-83.583	-6.1014	77.481	0.56278	0.26906	62	400	5.3513	-0.040398	14.34	6.5514	61.986
42	187	347	0.40153	-0.001093	0.63106	0.21536	0.065229	0.28788	0.18955	1.6447	0.095912	0.42092	0.63853	0.325	0.21761	0.54262	0.029092	0.9835	0.95441	0.092637	0.014252	195	128	-38.686	-0.12622	-12.18	23.038	729.64	31.064	-0.41889	1.348	-75.709	-19.45	-11.358	56.259	8.0916	64.351	-85.02	-6.0532	78.966	0.56532	0.35392	109	158	3.6956	-0.0363	11.319	7.3472	94.875
42	408	162	0.43941	-0.0003423	0.50941	0.24662	0.085294	0.29485	0.20323	2.0461	0.10683	0.45993	0.65906	0.3531	0.19913	0.55223	0.028969	1.1031	1.0741	0.068293	0.014634	34	315	-32.312	-0.056278	-20.803	24.201	729.45	27.818	-0.70464	1.7561	-63.643	-15.283	-10.854	48.361	4.4288	52.79	-82.59	-3.3156	79.275	0.6122	0.28049	52	176	7.7992	-0.021844	12.266	7.7922	94.218
43	282	378	0.94908	-0.00016495	1.0136	0.21973	0.072691	0.27218	0.060101	2.5346	0.76402	0.94894	1.1456	0.18492	0.1967	0.38162	0.38496	1.5387	1.1537	0.08046	0.0051086	19	782	-4.0656	-0.0057525	-1.8164	1.5389	4.7363	2.5352	-0.44779	7.56	-5.4405	-3.9223	-2.7262	1.5182	1.1962	2.7144	-9.4029	2.8222	12.225	0.18391	0.025543	779	1	10.746	0.0011728	10.288	2.1524	7.5088
43	91	903	0.8517	-0.0002394	0.97487	0.19283	0.056731	0.24859	-0.049287	2.7841	0.68513	0.862	1.0178	0.17687	0.15577	0.33264	0.26681	1.4108	1.144	0.023301	0.0019417	38	0	-4.7349	-0.0063747	-1.4551	1.8407	10.292	3.7262	-1.1832	24.847	-6.529	-5.5511	-4.1251	0.97789	1.4261	2.4039	-10.058	6.1091	16.168	0.56893	0.061165	1027	1	6.8653	-0.0034143	8.622	2.1058	8.0369
43	48	0	0.86542	-0.00027721	0.95856	0.18952	0.055409	0.24147	0.16142	3.2395	0.69924	0.86291	1.0323	0.16367	0.16937	0.33304	0.33353	1.4227	1.0892	0.013373	0.0029718	28	672	-6.7557	-0.0099862	-3.4003	1.53	7.4137	3.3433	-1.9077	15.494	-8.1706	-7.3958	-5.1378	0.77482	2.258	3.0329	-22.607	0.88701	23.494	0.37444	0.060921	258	672	9.1901	0.0015443	8.6712	1.2497	3.6583
44	577	312	0.42969	2.1252e-05	0.4217	0.15009	0.034212	0.18502	0.51703	2.7028	0.2904	0.40664	0.54797	0.11625	0.14133	0.25758	0.12878	0.87905	0.75027	0.070385	0.011952	9	0	-20.472	0.0042474	-22.069	1.9972	6.5227	2.7157	-0.59591	4.1715	-22.285	-20.1	-18.638	2.1849	1.4617	3.6466	-27.018	-15.285	11.733	0.51926	0.099602	746	8	10.997	0.012899	6.1467	1.5626	3.7997
44	34	583	0.57178	-0.00036977	0.72413	0.20479	0.061454	0.26308	0.69971	2.8823	0.36258	0.52369	0.74138	0.1611	0.2177	0.3788	0.1717	1.264	1.0923	0.037576	0.0048485	94	817	-17.325	-0.014868	-11.199	2.223	7.4308	4.4686	0.31293	2.4741	-20.488	-18.361	-14.285	2.1267	4.0757	6.2024	-26.678	-8.251	18.427	0.19758	0.055758	379	153	17.157	0.0088341	13.517	1.9859	6.6991
44	105	596	0.54032	-0.00035034	0.69062	0.21905	0.07568	0.28849	1.1085	4.2312	0.33265	0.46923	0.71024	0.13659	0.241	0.37759	0.10201	1.5188	1.4168	0.031432	0.016298	100	0	-19.091	-0.011777	-14.039	2.791	14.054	4.7521	0.090871	5.5214	-21.805	-19.968	-16.7	1.8368	3.2681	5.1049	-29.216	-7.7398	21.476	0.28871	0.086147	558	0	18.124	0.0067151	15.243	2.0786	7.0599
45	267	2	0.97598	-0.00026565	1.1435	0.2005	0.061957	0.26706	-0.0087831	2.669	0.79882	0.97688	1.1634	0.17806	0.18651	0.36457	0.38655	1.5638	1.1772	0.081616	0.0071315	101	0	-8.952	-0.0078423	-4.0074	1.3558	5.9525	3.757	-2.3852	11.814	-10.027	-8.4885	-6.4059	1.5388	2.0826	3.6214	-27.451	-4.1577	23.293	0.77813	0.19097	1249	40	6.9405	0.0018552	5.7709	0.93363	1.4407
45	1352	1191	0.84683	-0.00016415	0.95887	0.17955	0.047244	0.22679	0.086172	2.5905	0.67748	0.84735	1.0056	0.16988	0.15828	0.32816	0.38817	1.3563	0.96809	0.033675	0.0029283	42	0	-10.611	-0.0062954	-6.3148	1.2799	2.9864	3.0247	0.28141	2.706	-12.621	-11.023	-8.7797	1.598	2.2437	3.8417	-16.8	-3.736	13.064	0.14495	0.016837	0	50	5.8226	0.0020762	4.4056	1.0726	1.7342
45	14	0	0.92513	-0.00032145	1.1492	0.19662	0.059186	0.27558	0.21129	2.9885	0.72727	0.91435	1.1132	0.18708	0.19888	0.38596	0.36954	1.5537	1.1841	0.010753	0.0028674	21	1394	-10.522	-0.010262	-3.369	1.4811	3.7117	4.5596	0.64441	3.2261	-13.79	-10.945	-8.0533	2.8456	2.8914	5.737	-19.092	0.8716	19.964	0.10824	0.033692	837	39	7.5193	0.0018978	6.1966	1.2533	2.4571
46	31	1	0.88198	-0.00030678	1.0814	0.22182	0.075485	0.29792	0.25624	2.5921	0.65785	0.86143	1.0829	0.20357	0.22145	0.42503	0.27386	1.5708	1.2969	0.089162	0.0092237	106	1300	-8.882	-0.01572	1.3357	2.5348	12.506	6.8819	-0.21744	3.8795	-12.836	-9.3009	-5.2075	3.5356	4.0934	7.629	-25.958	6.0102	31.968	0.2329	0.073021	607	0	6.5647	0.0038681	4.0504	2.4432	10.375
46	20	1487	0.59354	-0.0001988	0.74393	0.15971	0.039996	0.21805	0.66787	3.3084	0.43536	0.56826	0.72102	0.13291	0.15276	0.28567	0.22257	1.1931	0.97058	0.028402	0.002642	51	1408	-17.632	-0.0097237	-10.276	2.3837	12.332	5.513	-0.64271	3.9267	-21.197	-17.307	-13.835	3.8908	3.4714	7.3622	-31.759	-7.1635	24.596	0.3679	0.051519	107	0	5.8239	-0.0028137	7.9525	2.1683	7.7358
46	58	978	0.745	-0.00027101	0.92279	0.19102	0.056228	0.25842	0.48582	3.3986	0.55859	0.73349	0.90689	0.17491	0.1734	0.3483	0.23721	1.4646	1.2274	0.019802	0.0022848	23	1309	-11.943	-0.013293	-3.2222	2.8192	13.054	6.2001	-0.84745	4.6307	-15.27	-10.814	-8.1512	4.4556	2.6631	7.1186	-34.074	0.43216	34.506	0.24296	0.048743	91	1303	4.8174	-0.0017013	5.9334	2.2083	9.1388
47	22	120	0.61631	-0.00026567	0.70305	0.12758	0.02625	0.1696	1.1002	5.8368	0.49897	0.60418	0.70834	0.10521	0.10417	0.20937	0.34213	1.1418	0.79971	0.0045872	0.0015291	12	593	-14.314	-0.025065	-6.1305	3.0492	14.848	6.1025	1.4314	4.8573	-17.955	-16.376	-12.945	1.5792	3.4302	5.0093	-25.313	4.3464	29.66	0.097859	0.041284	593	66	16.903	0.011214	13.242	2.601	9.59
47	43	543	0.53004	-0.00039715	0.64541	0.10835	0.017236	0.14727	0.39594	3.0771	0.42023	0.53123	0.62	0.11101	0.088766	0.19977	0.25063	0.92742	0.67679	0.037801	0.010309	21	581	-19.682	-0.031609	-10.5	3.1085	15.744	6.6292	-0.12314	2.6347	-25.456	-17.882	-15.589	7.574	2.2929	9.8669	-34.568	-4.1241	30.444	0.094502	0.027491	449	248	19.477	0.010478	16.433	2.9188	12.746
47	27	536	0.58951	-0.00039866	0.69854	0.12473	0.022392	0.16239	0.15821	2.9516	0.46552	0.5867	0.7014	0.12118	0.1147	0.23588	0.24035	0.96535	0.725	0.018248	0.0072993	29	547	-17.958	-0.036892	-7.8681	3.0536	24.438	7.6483	-1.9294	8.78	-20.438	-16.909	-13.042	3.5293	3.8662	7.3955	-49.213	-6.2436	42.969	0.58577	0.089416	524	74	19.446	0.0097077	16.791	2.2451	7.6864
48	13	274	0.47666	-0.00012687	0.52448	0.075197	0.0088095	0.097847	0.21348	3.5439	0.41294	0.47411	0.5417	0.061175	0.067594	0.12877	0.24921	0.74116	0.49195	0.019868	0.0039735	13	754	-29.594	-0.017026	-23.175	1.832	5.5262	4.3927	0.43192	3.0012	-32.55	-30.847	-27.236	1.7028	3.6107	5.3135	-38.124	-20.032	18.093	0.22119	0.034437	17	745	17.182	0.0015578	16.595	1.5725	4.5262
48	17	290	0.50122	-0.00015213	0.57028	0.073946	0.010946	0.11198	1.1536	6.0813	0.43665	0.49051	0.54407	0.053864	0.053563	0.10743	0.28473	0.86096	0.57623	0.015402	0.0044004	12	908	-31.676	-0.021522	-21.904	1.6997	4.8966	6.0656	0.51646	2.7172	-36.428	-32.515	-28.138	3.9125	4.3776	8.2901	-42.198	-16.69	25.508	0.033003	0.009901	837	124	18.582	0.0072372	15.297	1.5006	3.9038
48	87	144	0.61889	-0.00042906	0.79288	0.11202	0.023859	0.18432	0.81756	3.3872	0.49362	0.57991	0.7094	0.086297	0.12948	0.21578	0.2988	1.1201	0.82135	0.083744	0.028325	51	811	-29.666	-0.017736	-22.474	1.3211	2.8857	4.4911	-0.21973	2.6404	-32.809	-29.053	-27.059	3.7554	1.9942	5.7496	-40.586	-21.339	19.247	0.18966	0.060345	748	0	17.277	0.0069353	14.465	1.2794	2.6232
49	62	722	0.55481	-0.00016525	0.68495	0.13204	0.029577	0.1877	1.2168	5.7911	0.43042	0.52496	0.65458	0.094541	0.12962	0.22416	0.23325	1.1884	0.95512	0.01269	0.0044416	108	1571	-11.591	-0.011189	-2.7803	1.1898	5.6489	5.6178	-1.2231	5.9641	-14.681	-11.279	-7.0819	3.4014	4.1973	7.5986	-32.232	-3.0235	29.209	0.47081	0.16117	1563	797	-8.6625	0.0047828	-12.429	3.7466	24.469
49	32	708	0.56319	-0.00025364	0.73858	0.13508	0.02946	0.19932	0.59814	3.7444	0.42704	0.55085	0.67802	0.12382	0.12717	0.25099	0.16186	1.1505	0.98864	0.030347	0.0065029	12	1371	-14.45	-0.011979	-6.1661	1.5835	5.7284	5.3511	-1.1083	4.5638	-17.103	-13.549	-11.024	3.5535	2.5255	6.079	-30.459	-5.8594	24.6	0.38945	0.087428	1326	1383	0.57744	0.0032512	-1.6708	2.4428	10.216
49	41	0	0.58945	-0.00042312	0.86892	0.22655	0.076643	0.32049	0.86808	3.1649	0.35439	0.51743	0.7403	0.16304	0.22288	0.38591	0.11745	1.4356	1.3182	0.062027	0.0060514	11	0	-14.22	-0.016323	-3.4392	1.1613	5.1035	6.6262	-0.31577	3.0084	-18.486	-14.611	-8.8363	3.8742	5.7751	9.6493	-32.999	-2.6981	30.301	0.33661	0.1475	1309	245	2.5554	0.0067762	-1.9203	1.4732	3.774
50	403	1961	0.69028	-0.00014035	0.82831	0.13399	0.030252	0.19134	0.42883	3.301	0.56556	0.67125	0.80353	0.10569	0.13228	0.23797	0.28895	1.207	0.91803	0.022358	0.0010163	23	0	-19.183	-0.0056729	-13.604	2.0614	7.5482	4.235	-0.56924	3.5637	-21.067	-18.473	-16.677	2.5941	1.796	4.3901	-29.066	-11.317	17.749	0.099085	0.0055894	807	24	19.637	0.0013751	18.285	1.4445	3.5588
50	551	0	0.6958	-8.1014e-05	0.78289	0.13474	0.027899	0.17444	-0.044083	2.8918	0.56958	0.69854	0.81891	0.12896	0.12037	0.24933	0.29419	1.0757	0.78154	0.079963	0.0069735	18	0	-16.677	-0.0032401	-13.193	1.4209	3.1647	2.6856	0.51248	2.7621	-18.83	-17.01	-14.958	1.82	2.0521	3.8721	-21.178	-10.509	10.669	0.0079033	0.0013947	2133	4	17.516	0.0038134	13.417	1.6641	5.8486
50	32	1399	0.62496	-7.0376e-05	0.70234	0.11516	0.021729	0.15403	0.28523	3.3574	0.51959	0.61972	0.72411	0.10012	0.10439	0.20451	0.30612	1.0209	0.71477	0.005	0.0013636	30	0	-17.343	-0.001394	-15.81	1.9254	5.8301	2.5717	0.037559	3.1475	-19.025	-17.128	-15.866	1.8973	1.2612	3.1586	-22.715	-10.981	11.734	0.1	0.021818	1810	323	13.777	0.0003024	13.445	1.7591	4.6169
51	48	1411	0.61247	-0.00013679	0.7247	0.13707	0.030375	0.18595	0.21923	3.4555	0.48851	0.61448	0.72705	0.12596	0.11258	0.23854	0.21027	1.0908	0.8805	0.015834	0.001827	38	0	-15.016	-0.0060427	-10.058	1.8473	6.7602	3.8684	-0.20612	4.4462	-17.22	-15.564	-12.365	1.6559	3.1998	4.8557	-25.85	-6.3258	19.524	0.19245	0.014007	1636	229	10.65	0.0024462	8.6432	1.344	3.0631
51	64	1279	0.76843	-0.00014606	0.92157	0.15069	0.038923	0.21621	0.48526	4.9914	0.62798	0.78081	0.90128	0.15283	0.12047	0.2733	0.29109	1.4534	1.1623	0.012869	0.0052431	66	0	-13.404	-0.0014118	-11.924	1.3931	4.1467	2.2086	0.0041806	9.6143	-14.4	-13.543	-12.681	0.85739	0.86182	1.7192	-20.955	-6.0374	14.918	0.056721	0.020019	389	1795	14.474	-0.0016144	16.167	2.0104	6.1112
51	71	5	0.84595	-0.00010135	0.95257	0.16794	0.043061	0.21646	0.18501	2.7595	0.69678	0.83249	0.99473	0.13571	0.16224	0.29795	0.39581	1.3442	0.9484	0.044181	0.0028504	67	2060	-13.44	-0.0012191	-12.157	1.5269	4.6608	2.2825	-0.26305	10.201	-14.561	-13.6	-12.705	0.9612	0.89416	1.8554	-20.657	-6.3834	14.273	0.11354	0.036105	655	3	18.764	-0.0011452	19.969	1.6762	5.6793
52	25	987	0.66471	-2.8974e-05	0.70537	0.12472	0.026231	0.16365	0.76328	6.0825	0.55855	0.66309	0.76148	0.10454	0.098387	0.20293	0.32211	1.1721	0.84994	0.0035613	0.0014245	19	2780	-23.812	-0.002453	-20.369	5.9171	50.971	7.4111	0.44923	4.0865	-29.128	-25.62	-18.954	3.5073	6.6665	10.174	-36.245	-3.8685	32.376	0.13462	0.022436	2661	0	17.003	0.00022802	16.683	3.0187	14.225
52	45	0	0.74046	-4.9953e-05	0.81289	0.15242	0.037753	0.19875	0.61565	4.1083	0.60364	0.72461	0.86343	0.12096	0.13882	0.25979	0.35655	1.3034	0.94688	0.0079283	0.002413	18	2900	-23.361	-0.0029355	-19.105	3.8098	25.855	5.6479	0.14356	5.9592	-26.191	-23.667	-20.095	2.524	3.572	6.096	-38.404	-4.466	33.938	0.031713	0.011031	2449	0	20.001	0.0018188	17.363	1.9904	7.7537
52	16	575	0.65101	-1.6708e-05	0.67645	0.10436	0.01723	0.13208	0.32466	3.1656	0.55644	0.64455	0.73804	0.088114	0.09349	0.1816	0.37653	0.99215	0.61563	0.0085358	0.0003283	15	3018	-24.827	-0.0044595	-18.037	4.441	33.163	6.9671	-0.070438	4.607	-29.42	-25.555	-20.609	3.8654	4.9461	8.8115	-44.746	-6.6195	38.127	0.09652	0.012804	2410	33	19.15	0.0032747	14.164	2.621	11.088
53	49	1096	0.61784	-0.0001531	0.75586	0.14126	0.031165	0.19371	0.30384	2.9887	0.48584	0.61095	0.73725	0.12511	0.1263	0.25141	0.22384	1.0995	0.8757	0.031042	0.0049889	36	1803	-9.6132	-0.007732	-2.6428	1.9379	6.5578	4.7719	-0.5306	3.0182	-13.326	-8.7683	-5.9414	4.5575	2.827	7.3845	-22.892	-0.43175	22.461	0.30876	0.021064	412	852	9.7359	0.0021474	7.8001	2.1242	7.0952
53	95	1407	0.69953	-0.00010686	0.80511	0.15604	0.036306	0.20006	0.10078	2.7655	0.55881	0.69808	0.84396	0.13926	0.14588	0.28514	0.27598	1.1681	0.8921	0.017704	0.0020233	20	0	-10.338	-0.006628	-3.7899	1.6129	5.2766	4.4255	0.7144	4.3749	-13.178	-10.648	-8.1664	2.5303	2.4818	5.0121	-20.838	2.572	23.41	0.064745	0.03743	1921	45	13.847	0.0034672	10.421	1.2783	3.0795
53	122	893	0.65791	-0.00011894	0.77478	0.14233	0.031765	0.19058	0.23686	3.1031	0.53205	0.6491	0.7834	0.11705	0.1343	0.25135	0.25155	1.1418	0.89025	0.032553	0.0045778	44	0	-10.608	-0.0039393	-6.7375	1.9402	7.3402	3.5126	0.73784	7.5007	-12.464	-11.075	-9.5407	1.3898	1.5338	2.9236	-18.01	1.361	19.371	0.13021	0.03001	388	1965	12.716	-0.0012032	13.898	2.3243	8.5391
54	1412	563	0.726	3.9916e-05	0.68792	0.12888	0.026144	0.16318	-0.26437	2.9199	0.6214	0.73822	0.83969	0.11681	0.10147	0.21829	0.32325	1.077	0.75376	0.061812	0.0047145	11	1908	-14.972	-0.0063377	-8.9262	1.3655	6.0579	4.2727	-2.6703	21.57	-18.328	-13.371	-12.266	4.9571	1.1053	6.0624	-23.84	-7.0149	16.825	0.79204	0.060241	1894	8	20.633	0.0081317	12.876	1.8321	5.247
54	1027	238	0.84032	2.5651e-06	0.838	0.18439	0.052198	0.22847	-0.13926	2.7287	0.6842	0.85126	1.0007	0.16706	0.14947	0.31654	0.31101	1.3325	1.0215	0.097736	0.010491	36	1810	-15.344	-0.0031931	-12.454	2.2559	9.5172	3.5077	-0.13474	10.051	-17.379	-15.808	-14.117	1.5716	1.6912	3.2628	-22.832	-5.6223	17.21	0.22308	0.06074	770	1810	23.869	0.0017489	22.287	2.4465	10.517
54	1059	1331	0.78664	7.6968e-05	0.71245	0.16885	0.04331	0.21248	0.25568	2.7027	0.63402	0.76979	0.9365	0.13577	0.16671	0.30248	0.36685	1.2837	0.91683	0.037843	0.0010368	9	0	-16.698	-0.00031529	-16.394	1.7763	6.0094	2.4577	1.6819	6.6746	-18.303	-17.283	-15.958	1.02	1.3242	2.3442	-20.05	-8.2521	11.798	0.019181	0.007776	970	1923	22.47	0.0010544	21.454	2.0388	6.7368
55	145	535	0.53145	-0.0002992	0.66968	0.11489	0.0223	0.16936	0.74316	3.8008	0.42434	0.50711	0.61656	0.082774	0.10944	0.19222	0.19471	1.0211	0.82638	0.045405	0.0021622	19	924	-22.275	-0.02028	-12.906	1.2954	2.453	5.6372	0.55456	2.289	-27.559	-22.448	-19.064	5.1116	3.3842	8.4958	-29.75	-9.0681	20.682	0.12973	0.021622	835	21	11.17	0.013153	5.093	1.9317	5.7767
55	92	719	0.58227	-0.00027593	0.69016	0.11232	0.020679	0.15675	0.54859	3.5679	0.47609	0.56503	0.6762	0.088936	0.11117	0.20011	0.25757	1.0229	0.76533	0.045977	0.010217	21	0	-17.686	-0.013312	-12.481	1.3601	2.9244	3.4609	0.89378	2.4928	-20.276	-19.475	-15.3	0.80085	4.1742	4.975	-21.491	-9.0651	12.426	0.10345	0.024266	342	33	7.2516	0.0017579	6.5642	2.0209	6.1752
55	103	731	0.58486	-8.3928e-05	0.61629	0.11378	0.021732	0.14853	0.051874	3.2822	0.49615	0.5808	0.67916	0.084644	0.098363	0.18301	0.22321	0.9566	0.73339	0.054667	0.0093333	46	749	-16.888	-0.012484	-12.213	1.0256	1.9697	3.0455	-0.24063	1.8621	-19.455	-16.39	-14.283	3.0653	2.1065	5.1718	-22.548	-11.619	10.929	0.24533	0.04	692	49	4.8363	0.010011	1.0872	1.32	3.0146
56	50	451	0.48261	-0.00027867	0.59491	0.098636	0.016568	0.14416	1.2951	5.8526	0.38446	0.46172	0.54972	0.077265	0.087999	0.16526	0.23252	0.97973	0.74721	0.021066	0.0061958	38	806	-21.783	-0.015515	-15.53	3.2308	18.812	5.6458	1.4711	5.1517	-24.904	-23.092	-20.377	1.8119	2.7146	4.5265	-29.858	-4.733	25.125	0.076828	0.061958	256	2	10.272	-0.0022322	11.171	1.1782	2.1057
56	93	838	0.41978	-0.00020006	0.5069	0.077587	0.0094499	0.10948	0.49031	3.7992	0.34209	0.41158	0.48736	0.069491	0.075775	0.14527	0.19825	0.70818	0.50993	0.010321	0.0022936	64	281	-24.505	-0.010778	-19.811	2.4818	10.584	4.2361	0.82612	3.3977	-27.435	-25.115	-22.915	2.3208	2.1999	4.5207	-32.37	-13.345	19.025	0.097477	0.03211	281	667	10.577	-0.0075436	13.863	1.4167	2.9551
56	95	487	0.45267	-0.00015735	0.53236	0.095379	0.013981	0.1269	0.33713	2.5373	0.35054	0.44377	0.54187	0.093232	0.0981	0.19133	0.2132	0.73857	0.52537	0.038462	0.0039448	93	1010	-21.681	-0.01394	-14.62	3.4688	35.808	7.2428	-3.8146	20.616	-23.039	-21.104	-18.067	1.9352	3.0369	4.9721	-61.993	-13.803	48.189	0.94477	0.29389	995	0	9.5274	0.0027388	8.1402	1.2521	3.1586
57	3	436	0.901	-8.4952e-05	0.93791	0.18237	0.047098	0.21807	-0.1742	2.3398	0.73492	0.91697	1.0721	0.18205	0.1551	0.33715	0.4161	1.3274	0.91135	0.051724	0.0022989	5	416	-9.8049	-0.0066842	-6.9006	1.3639	3.4539	2.5044	0.90492	4.7384	-11.551	-9.8676	-8.434	1.6834	1.4336	3.1169	-14.756	-1.4487	13.307	0.031034	0.012644	837	2	20.443	0.0054656	18.069	1.3131	2.9048
57	39	1	0.90546	-0.00010288	0.94954	0.16671	0.042859	0.20859	-0.28964	2.7836	0.76536	0.92976	1.0479	0.16441	0.11812	0.28252	0.39387	1.331	0.93714	0.094406	0.01049	5	804	-10.466	-0.0086887	-6.743	1.414	2.9371	2.7511	0.71792	2.5889	-12.471	-11.223	-8.2675	1.2472	2.956	4.2032	-15.13	-3.9572	11.172	0.081585	0.011655	857	1	25.006	0.0072147	21.915	1.8503	5.7435
57	187	669	0.99226	-0.00025917	1.1119	0.19577	0.057627	0.24981	-0.014449	2.5385	0.8162	0.98444	1.1868	0.16824	0.20231	0.37056	0.42594	1.5493	1.1233	0.10714	0.019481	83	923	-7.7431	-0.012953	-1.7651	1.6787	4.6627	4.0744	0.01549	1.7807	-11.659	-6.7621	-4.566	4.897	2.1961	7.0932	-14.412	0.13583	14.548	0.19481	0.047619	541	0	23.05	0.014032	16.574	2.0531	8.0333
58	15	292	0.51859	-3.7047e-05	0.54323	0.11439	0.019987	0.14209	0.35956	2.9421	0.41534	0.50844	0.61361	0.093103	0.10517	0.19827	0.23398	0.86497	0.63099	0.010518	0.0015026	13	1330	-14.899	-0.0034436	-12.609	2.03	6.0411	2.7914	-1.1629	5.7707	-15.916	-14.355	-13.241	1.5617	1.1133	2.675	-22.658	-8.9666	13.691	0.40947	0.024042	1330	1005	7.472	0.00041946	7.193	2.4005	8.0494
58	351	550	0.7441	-7.6961e-05	0.81214	0.164	0.041435	0.20732	0.25109	2.9608	0.5998	0.74013	0.87852	0.14033	0.1384	0.27872	0.31116	1.2716	0.96044	0.037309	0.003957	15	1760	-6.1701	-0.0037542	-2.8513	0.96769	2.04	2.3907	-0.72376	6.7409	-7.4473	-6.1415	-4.7202	1.3058	1.4213	2.7271	-14.31	-0.53233	13.778	0.098361	0.0090447	1760	13	3.953	0.0006922	3.3411	1.0969	2.1505
58	1589	999	0.67853	-6.4341e-05	0.7501	0.22605	0.10053	0.31976	1.8577	10.674	0.46819	0.63235	0.83424	0.16416	0.2019	0.36606	0.17878	1.9407	1.7619	0.0013477	0.00044924	1628	2225	-7.7981	-0.0038639	-3.4995	3.2935	38.197	6.6604	0.40683	5.4622	-10.727	-8.2406	-4.2318	2.4865	4.0087	6.4953	-24.544	13.099	37.643	0.047619	0.034591	1640	82	6.6822	0.0013626	5.1663	2.0795	5.6554
59	74	0	0.4023	-6.4394e-06	0.40663	0.084077	0.010897	0.10442	-0.027732	2.7102	0.32857	0.40087	0.47495	0.072296	0.074081	0.14638	0.16598	0.63589	0.46991	0.096654	0.012639	88	1344	-23.117	-0.0075992	-18.01	2.0387	6.5911	3.9111	0.19306	2.9639	-25.632	-24.003	-20.035	1.6288	3.968	5.5968	-31.323	-14.751	16.572	0.28178	0.069145	898	0	13.098	0.0084176	7.4411	2.2142	7.5466
59	373	881	0.54277	-5.6527e-05	0.58061	0.12908	0.025341	0.16068	0.16274	2.6475	0.42306	0.53913	0.65027	0.11607	0.11114	0.22721	0.19844	0.90553	0.7071	0.058955	0.0044776	355	1339	-14.608	-0.0076404	-9.4924	1.4951	3.6213	3.5151	-0.099048	2.2668	-17.265	-14.756	-11.57	2.5087	3.186	5.6947	-22.568	-8.339	14.229	0.30597	0.088806	849	20	10.279	0.0045748	7.2161	1.5577	3.5142
59	5	522	0.60308	-0.00016776	0.71112	0.13125	0.027162	0.17624	0.32715	3.0588	0.4836	0.59677	0.71258	0.11317	0.11581	0.22898	0.24321	1.0694	0.82615	0.038014	0.0046548	285	1288	-11.889	-0.0077214	-6.9159	1.8588	6.5072	3.8422	-0.75926	6.4039	-14.043	-12.223	-8.6103	1.8196	3.6129	5.4325	-20.016	-5.6548	14.361	0.69434	0.25291	1284	294	7.6718	0.0018467	6.4825	1.8735	5.8135
60	1620	1867	0.8544	5.7222e-05	0.79586	0.25077	0.096854	0.31304	0.73131	3.2331	0.6182	0.79393	1.0516	0.17573	0.25771	0.43344	0.31668	1.7251	1.4084	0.022472	0.0014656	13	2040	-10.58	-0.0011652	-9.388	1.6809	5.0356	2.3473	-0.12591	4.1027	-11.97	-10.663	-9.0526	1.307	1.61	2.917	-16.257	-5.3534	10.903	0.076698	0.0043967	802	2041	14.341	0.00022258	14.113	3.1363	15.35
60	2144	0	0.9686	-6.9713e-05	1.0629	0.26145	0.10741	0.33224	0.43917	3.1064	0.72591	0.94671	1.1796	0.22081	0.23292	0.45373	0.31388	1.868	1.5541	0.019579	0.0018471	2123	0	-7.242	-9.555e-05	-7.1127	3.358	17.652	4.202	0.15115	3.2274	-10.393	-7.5763	-4.5454	2.8162	3.0308	5.8471	-16.258	2.3982	18.656	0.24012	0.034725	115	2684	4.0149	-0.0076726	14.396	3.3151	16.834
60	81	1218	1.0006	-8.6858e-05	1.1284	0.30832	0.14594	0.38909	0.48392	3.0011	0.70445	0.97042	1.2506	0.26597	0.28014	0.54611	0.28597	2.0081	1.7222	0.0057745	0.00067935	9	2933	-9.8773	-0.0025158	-6.1754	2.7095	10.666	3.9035	0.34573	3.6432	-12.135	-10.142	-8.0748	1.9927	2.0671	4.0598	-18.831	-0.815	18.016	0.01087	0.002038	77	2920	14.854	-0.0011262	16.511	1.9359	5.8331
61	160	562	0.60906	-0.00035565	0.72713	0.25528	0.095908	0.31713	0.79241	2.9962	0.36673	0.53042	0.80192	0.16369	0.27149	0.43519	0.10798	1.4611	1.3531	0.046617	0.0075188	74	664	-12.735	-0.0085357	-9.901	1.2583	2.9292	2.3694	0.66522	3.8344	-14.366	-12.983	-11.333	1.3831	1.6504	3.0336	-17.137	-5.5458	11.591	0.040601	0.010526	159	74	8.7446	0.0046269	7.2084	2.3098	8.3667
61	14	306	0.57567	-0.000472	0.73356	0.22541	0.075438	0.28943	0.60588	2.7572	0.37419	0.52136	0.77297	0.14716	0.25161	0.39878	0.08773	1.2323	1.1446	0.010448	0.0029851	16	669	-15.42	-0.0095292	-12.233	0.98763	1.7417	2.2668	0.85492	6.123	-16.494	-15.534	-14.409	0.96025	1.1247	2.085	-20.236	-6.8568	13.38	0.022388	0.01194	6	20	13.577	0.0051439	11.857	0.91123	1.4446
61	240	182	0.61715	-0.00014052	0.66598	0.21362	0.063404	0.25338	0.42405	2.3134	0.41887	0.56333	0.8067	0.14446	0.24337	0.38783	0.18072	1.1681	0.98735	0.030172	0.0028736	25	0	-15.396	-0.0077839	-12.692	1.2378	2.9217	2.3168	-0.26563	4.4372	-17.001	-15.22	-14.03	1.7815	1.1893	2.9708	-19.86	-9.7673	10.093	0.25431	0.033046	663	194	14.566	0.0068575	12.183	1.5263	3.6313
62	34	0	0.48462	-0.00012532	0.52447	0.11128	0.01892	0.13947	0.010562	2.7351	0.38357	0.48577	0.57583	0.1022	0.090057	0.19226	0.1848	0.79955	0.61475	0.11931	0.028257	17	0	-26.424	-0.0054356	-24.695	2.4549	11.241	3.4986	-1.1256	7.1657	-27.997	-26.043	-24.42	1.954	1.6231	3.5771	-36.236	-19.347	16.889	0.3438	0.031397	75	0	9.0402	-0.01505	13.826	1.3822	3.9237
62	294	425	0.50154	-0.00018407	0.56781	0.069648	0.0082106	0.098379	-0.20028	3.0603	0.43915	0.50028	0.57597	0.061133	0.075694	0.13683	0.2617	0.70687	0.44517	0.10264	0.0069348	686	0	-27.498	-0.0014459	-26.978	2.8514	15.811	3.9877	-1.583	6.1767	-28.914	-26.606	-24.864	2.308	1.7419	4.05	-40.358	-21.646	18.712	0.52288	0.040222	21	0	7.8157	-0.0082766	10.795	1.7314	5.1691
62	4	634	0.5184	-0.00013858	0.56739	0.067566	0.0078665	0.093106	-0.25808	4.295	0.46473	0.52418	0.58043	0.059446	0.056255	0.1157	0.27502	0.7092	0.43418	0.014124	0.0056497	571	697	-28.515	0.0022916	-29.325	2.6105	11.681	3.4497	-0.51925	3.4973	-30.534	-28.132	-26.212	2.4025	1.9203	4.3228	-37.77	-21.195	16.575	0.13277	0.018362	4	650	7.8287	-0.011812	12.004	1.3332	2.7645
63	34	534	0.65731	-0.0010966	0.95613	0.19228	0.062355	0.30369	1.152	4.309	0.44863	0.58689	0.79259	0.13826	0.2057	0.34396	0.19919	1.5633	1.3641	0.038462	0.0054945	25	545	-8.8107	-0.046469	3.852	4.2389	29.485	9.1175	0.36058	2.6272	-14.713	-11.37	0.17369	3.3429	11.544	14.887	-29.775	8.3176	38.093	0.27106	0.16117	376	0	9.6382	0.019387	4.3551	2.046	6.8626
63	147	386	0.48067	-0.00049933	0.58204	0.12552	0.024656	0.16762	0.14086	2.5656	0.36121	0.4815	0.58849	0.12029	0.10699	0.22728	0.15967	0.84644	0.68677	0.041769	0.004914	55	406	-14.943	-0.037486	-7.3332	3.5923	20.856	6.3445	-1.1758	4.9028	-17.926	-13.535	-10.579	4.3904	2.9569	7.3473	-35.884	-5.748	30.136	0.61179	0.18673	33	11	7.8579	0.014898	4.8336	2.4999	9.1157
63	54	1738	0.64705	-0.00020687	0.83106	0.16838	0.045308	0.23792	0.48185	3.2962	0.47259	0.62447	0.8025	0.15187	0.17803	0.3299	0.17963	1.322	1.1423	0.020225	0.0039326	47	1779	-6.3075	-0.0091584	1.8388	2.4927	15.394	6.127	-0.76174	8.4426	-10.154	-6.1069	-3.0532	4.0475	3.0537	7.1012	-18.852	7.3186	26.171	0.48427	0.091573	1485	1777	4.8212	0.0036311	1.5913	1.6967	4.8701
64	2	75	0.41516	-3.4987e-05	0.42615	0.09107	0.013003	0.11421	0.20461	3.5067	0.33598	0.42195	0.49278	0.08597	0.070839	0.15681	0.16787	0.69996	0.53209	0.0063593	0.0031797	1	628	-30.411	-0.0030923	-29.44	0.95074	1.6141	1.389	-0.3507	7.2136	-31.105	-30.27	-29.538	0.83487	0.73267	1.5675	-34.412	-27.966	6.446	0.0063593	0.0047695	559	14	12.182	0.0028788	11.278	1.0973	1.9478
64	133	0	0.4574	-4.3337e-05	0.47231	0.085257	0.011418	0.1072	-0.37211	3.1908	0.39248	0.46715	0.53435	0.074676	0.067199	0.14187	0.1765	0.68839	0.51189	0.053701	0.0058055	283	688	-28.636	-0.0027136	-27.702	0.98221	1.9202	1.4871	-0.51781	5.8281	-29.547	-28.695	-27.568	0.85164	1.1271	1.9787	-32.112	-25.568	6.5438	0.30334	0.013062	2	685	12.042	-0.0021897	12.795	1.1033	1.9805
64	60	0	0.41666	-9.6421e-05	0.44722	0.082035	0.01046	0.10379	-0.14597	2.9921	0.34788	0.42511	0.49	0.077233	0.064885	0.14212	0.17754	0.66302	0.48549	0.037795	0.0047244	0	634	-28.004	-0.0064143	-25.97	1.2811	4.2945	2.3826	-0.96349	16.931	-29.044	-28.197	-26.756	0.84702	1.4413	2.2883	-35.347	-22.684	12.663	0.011024	0.0062992	26	0	10.738	-0.0014809	11.208	1.3335	3.0934
65	18	0	0.64081	-0.00046061	0.74468	0.12832	0.026921	0.17474	0.68599	4.494	0.52706	0.61266	0.74085	0.0856	0.12818	0.21378	0.31695	1.1312	0.81424	0.017699	0.0044248	32	0	-10.31	-0.037735	-1.8012	2.0024	11.513	5.9796	0.6706	3.4275	-14.645	-10.591	-7.8015	4.054	2.7899	6.8439	-21.094	5.491	26.585	0.09292	0.059735	417	0	6.9237	0.01875	2.6956	1.6051	4.69
65	61	567	0.65124	-0.00040188	0.8144	0.1369	0.028156	0.19249	0.21231	2.7361	0.51813	0.6401	0.78491	0.12197	0.14481	0.26678	0.25599	1.1097	0.85373	0.052891	0.00369	66	0	-4.1935	-0.011666	0.54298	1.8883	8.8028	4.0372	-0.42576	3.3823	-7.3243	-3.5553	-1.0162	3.769	2.5391	6.3081	-14.197	2.859	17.056	0.44034	0.094711	0	334	-3.0309	0.0033991	-4.4109	1.696	5.2249
65	99	0	0.70776	-8.5258e-05	0.73474	0.1731	0.049149	0.22224	0.026634	3.4299	0.56841	0.70101	0.85844	0.1326	0.15743	0.29003	0.13898	1.2063	1.0673	0.015773	0.0047319	96	2	-2.1702	0.0023652	-2.9188	3.3725	52.228	7.2399	-4.7754	29.972	-3.1455	-1.6948	0.25813	1.4507	1.953	3.4036	-47.425	5.657	53.082	0.96372	0.21609	5	0	-3.0801	0.00074811	-3.3168	1.5758	4.3536
66	333	3	0.49409	0.00049267	0.29973	0.10263	0.016949	0.17197	0.13395	2.0613	0.34262	0.50023	0.62506	0.15761	0.12483	0.28244	0.18547	0.84132	0.65585	0.12405	0.011392	764	0	-25.543	0.017569	-32.474	3.6187	19.855	5.9924	-0.50605	1.9657	-31.306	-23.612	-20.77	7.6943	2.8418	10.536	-36.61	-16.576	20.035	0.40506	0.081013	449	3	13.13	0.0065906	10.53	2.2098	9.5456
66	10	591	0.6734	-0.00021857	0.74018	0.1067	0.01796	0.13947	0.64164	3.2512	0.57645	0.64778	0.75043	0.071328	0.10265	0.17397	0.39918	1.0335	0.63432	0.031046	0.003268	24	611	-17.125	-0.020952	-10.724	1.7564	4.5662	4.2741	0.51054	3.5159	-20.091	-17.552	-14.914	2.5389	2.6384	5.1772	-25.618	-6.7238	18.895	0.11601	0.068627	483	62	13.844	0.015082	9.2368	1.2938	3.1305
66	171	0	0.65329	-0.00015282	0.71342	0.12028	0.023788	0.1581	-0.0916	3.0602	0.54875	0.65772	0.75185	0.10897	0.094127	0.20309	0.26065	1.0165	0.75583	0.088832	0.01269	19	0	-16.032	-0.0058857	-13.716	1.8725	8.9032	3.2704	-1.2291	11.748	-17.498	-16.068	-14.528	1.4294	1.5399	2.9694	-27.674	-7.7254	19.949	0.25508	0.036802	495	3	11.494	0.0010765	11.07	1.7076	12.309
67	129	242	0.49069	-6.7567e-07	0.49098	0.12718	0.025421	0.15944	0.46575	2.9966	0.38348	0.47297	0.59251	0.08949	0.11954	0.20903	0.19718	0.90164	0.70446	0.03211	0.0034404	15	0	-17.571	-0.0048674	-15.451	2.1978	9.9491	3.3838	-1.4091	6.8639	-19.085	-17.164	-15.404	1.921	1.7598	3.6809	-29.242	-11.457	17.785	0.31651	0.021789	859	28	11.82	0.0074699	8.5665	1.5877	4.2632
67	19	1204	0.47762	-0.00013555	0.58233	0.12786	0.02506	0.16947	0.54173	3.0725	0.35221	0.45994	0.57953	0.10773	0.11959	0.22732	0.18487	0.91603	0.73116	0.01423	0.0012937	17	1545	-20.037	-0.0075183	-14.229	2.7975	12.811	4.9061	-0.78299	5.4487	-21.689	-19.346	-17.41	2.3432	1.9358	4.279	-35.549	-6.735	28.814	0.09379	0.018111	1339	17	15.644	0.0013742	14.582	2.2536	8.5574
67	8	1002	0.5843	-6.0605e-05	0.62836	0.16379	0.03958	0.20057	0.37638	2.7578	0.42664	0.57186	0.72529	0.14522	0.15342	0.29864	0.21292	1.0817	0.86878	0.013058	0.0013746	4	1454	-12.666	-0.002018	-11.199	1.8447	6.0791	2.6072	-1.2599	10.22	-13.794	-12.327	-11.217	1.4665	1.1099	2.5764	-20.8	-6.8195	13.981	0.17526	0.0082474	1454	4	13.212	-0.0018054	14.524	1.3687	3.7301
68	23	354	0.48185	-0.00055459	0.59859	0.093751	0.014063	0.13648	0.20442	3.6574	0.39371	0.48174	0.55898	0.088024	0.077242	0.16527	0.15753	0.81078	0.65326	0.023697	0.007109	35	353	-18.934	-0.040443	-10.421	4.5943	39.975	8.0155	-1.9035	7.8455	-20.381	-18.096	-13.662	2.2854	4.434	6.7194	-49.937	-8.5841	41.353	0.76303	0.22038	412	351	0.76666	0.0056109	-0.41444	2.5218	9.464
68	36	45	0.47844	-0.00035848	0.55982	0.1014	0.017547	0.14059	0.52984	3.9549	0.38893	0.47189	0.55227	0.082956	0.080381	0.16334	0.16595	0.86845	0.7025	0.054945	0.01978	18	0	-20.848	-0.03149	-13.7	2.7362	14.08	5.5846	0.1969	3.8073	-24.297	-21.485	-17.594	2.8113	3.8917	6.703	-34.285	-7.0155	27.269	0.2044	0.052747	451	17	4.9471	0.028554	-1.5346	2.5437	9.6675
68	45	317	0.55179	-0.00034749	0.63797	0.12174	0.023244	0.1604	0.29635	3.0741	0.44001	0.53722	0.65544	0.097213	0.11823	0.21544	0.19741	0.96334	0.76593	0.052314	0.016097	41	479	-16.051	-0.033342	-7.7823	2.9165	13.567	6.0374	0.29016	2.9396	-19.688	-16.243	-12.219	3.4448	4.0239	7.4687	-27.923	-1.5585	26.365	0.080483	0.062374	490	47	1.0386	0.029818	-6.3562	2.9272	13.283
69	56	1451	0.53803	-8.3706e-05	0.61763	0.099545	0.015308	0.13199	0.043954	2.8779	0.4492	0.5348	0.6309	0.085597	0.096101	0.1817	0.24714	0.84549	0.59834	0.03836	0.0015765	31	0	-20.03	-0.0011337	-18.952	1.4931	4.1071	2.1202	0.04094	8.7331	-21.253	-20.124	-18.969	1.1289	1.155	2.2839	-24.604	-13.421	11.183	0.3011	0.036259	1750	1896	15.159	-0.0010095	16.119	2.0855	6.4738
69	1658	235	0.44128	0.00021033	0.25219	0.096166	0.014659	0.16307	0.2808	2.4303	0.31131	0.43126	0.56263	0.11996	0.13136	0.25132	0.13938	0.8462	0.70682	0.031128	0.0044469	1607	0	-26.233	0.01365	-38.504	3.1886	15.515	8.1095	-0.47535	1.6915	-35.87	-23.102	-19.209	12.767	3.8936	16.661	-42.053	-15.617	26.437	0.50139	0.15509	596	1768	13.738	-0.0011348	14.758	1.9623	5.6988
69	115	208	0.57578	-7.5882e-05	0.66042	0.14948	0.033725	0.19004	0.2358	3.0109	0.43811	0.57117	0.70414	0.13305	0.13297	0.26602	0.18753	1.0622	0.87464	0.017025	0.0022401	30	0	-19.624	-0.00098319	-18.527	3.0917	18.147	4.3068	-0.71147	4.6525	-21.492	-18.983	-17.305	2.5094	1.6777	4.1871	-32.239	-8.6567	23.583	0.13262	0.016577	1088	208	15.001	-0.0030388	18.391	3.1349	14.861
70	272	0	1.0826	-0.00019391	1.198	0.29895	0.14595	0.3878	0.8807	3.7694	0.80887	1.0055	1.2775	0.19663	0.27195	0.46859	0.42574	2.2683	1.8426	0.025189	0.0025189	66	0	6.9948	-0.0012499	7.7385	1.9694	17.962	4.2599	-4.8414	31.758	6.0883	7.519	9.0047	1.4308	1.4856	2.9164	-18.379	11.28	29.659	0.97145	0.2796	0	570	2.0202	0.0014047	1.1844	2.1783	7.9932
70	538	1783	1.0665	-8.2192e-05	1.1406	0.26219	0.11426	0.34072	0.78756	3.4476	0.83784	1.003	1.2366	0.16517	0.23355	0.39872	0.42765	1.9962	1.5686	0.021619	0.0011086	534	0	3.3104	-0.0026596	5.708	2.2464	9.991	3.451	-1.925	13.475	1.3996	3.9837	5.6039	2.5841	1.6201	4.2043	-8.4666	9.3056	17.772	0.83149	0.12195	0	669	7.1094	0.0014025	5.845	2.1757	7.8706
70	213	0	1.0763	8.8836e-05	1.0333	0.29714	0.15051	0.38874	0.85757	3.9322	0.8223	1.0116	1.2622	0.18929	0.25063	0.43992	0.34222	2.2002	1.858	0.02999	0.0031024	721	0	6.0423	0.005097	3.5804	2.6716	28.076	5.4864	-5.1622	36.817	5.8199	7.0187	8.2649	1.1989	1.2461	2.445	-22.369	10.745	33.114	0.95864	0.79938	0	150	-0.10184	-0.0024823	1.0971	2.9842	16.136
71	271	0	0.92236	-0.00088791	1.361	0.31815	0.15535	0.46862	0.68078	2.8325	0.54427	0.84353	1.2086	0.29926	0.36507	0.66433	0.22512	2.149	1.9239	0.046512	0.0091001	61	0	4.7234	-0.016427	12.838	2.8396	15.01	6.0832	-0.16812	3.5999	-0.11416	1.9572	11.122	2.0714	9.1652	11.237	-5.8022	15.047	20.85	0.44995	0.31547	0	964	1.0689	-0.0046328	3.3575	1.1337	3.905
71	47	0	0.92969	-0.00027175	1.0416	0.20925	0.071917	0.27587	0.16256	3.2956	0.74614	0.92734	1.0998	0.1812	0.17243	0.35363	0.29118	1.6608	1.3697	0.046061	0.009697	68	0	3.4347	-0.002963	4.6555	1.8347	21.066	4.6437	-7.3881	73.153	3.0366	4.6885	5.1211	1.6519	0.43264	2.0845	-13.29	6.5088	19.799	0.98182	0.86182	3	563	-3.0226	-0.0099869	1.092	2.6397	14.413
71	65	624	0.87894	-0.00046058	1.0761	0.22383	0.07503	0.29667	0.29667	2.9193	0.66572	0.8585	1.0839	0.19278	0.22541	0.41819	0.26295	1.5711	1.3081	0.01867	0.0035006	34	0	4.4876	-0.0063638	7.2114	1.5876	10.089	3.5452	-3.8394	32.967	3.1856	4.822	7.1553	1.6363	2.3333	3.9696	-8.3163	9.1159	17.432	0.97666	0.44107	0	753	-5.298	-0.0069839	-2.3089	1.7407	8.9319
72	507	378	0.60512	-0.00011238	0.63906	0.1819	0.054445	0.23416	-0.20578	3.023	0.46789	0.60695	0.75986	0.13905	0.15291	0.29197	0.042952	1.1256	1.0827	0.06281	0.0099174	504	389	-16.76	-0.0091047	-14.01	7.5959	211.9	14.643	-3.8544	18.629	-17.141	-13.255	-10.136	3.886	3.1191	7.005	-90.001	-5.8208	84.181	0.91736	0.46777	20	391	11.16	-0.0087723	13.809	2.8569	25.89
72	311	20	0.55398	-0.00013638	0.58781	0.15921	0.037943	0.19577	0.25361	2.6713	0.41119	0.53767	0.69307	0.12648	0.1554	0.28189	0.15994	1.0282	0.86825	0.05835	0.012072	163	0	-16.439	-0.014714	-12.79	2.3443	9.2033	3.6959	-0.34855	2.812	-18.678	-15.854	-14.266	2.8244	1.5878	4.4122	-25.377	-9.5119	15.865	0.15895	0.046278	11	461	12.849	0.0016958	12.429	1.3878	3.1211
72	562	0	0.567	-0.00017884	0.61958	0.166	0.042371	0.20808	0.25077	2.8022	0.41192	0.55598	0.70937	0.14407	0.15339	0.29745	0.14355	1.0829	0.93934	0.035654	0.008489	326	150	-15.975	-0.0022643	-15.309	2.9741	14.704	3.8538	-0.68114	4.5598	-18.386	-15.823	-13.197	2.5631	2.6261	5.1892	-28.264	-8.4343	19.83	0.16808	0.010187	209	586	13.751	-0.0039057	14.899	3.0079	20.363
73	85	461	0.92968	-0.00095897	1.2289	0.23688	0.084165	0.33779	0.51463	2.8017	0.66501	0.88876	1.1609	0.22375	0.27218	0.49593	0.35493	1.8012	1.4462	0.0448	0.0096	56	0	-4.6897	-0.025201	3.173	2.2143	8.0525	5.3597	0.13934	2.3184	-8.386	-5.0182	-1.6182	3.3678	3.4	6.7677	-15.096	5.5131	20.609	0.224	0.1232	504	211	16.92	0.0060501	15.032	1.7926	4.5587
73	185	496	0.78529	-0.00058915	0.96527	0.25367	0.091697	0.3202	0.40645	2.2619	0.51349	0.74567	1.0294	0.23217	0.28377	0.51594	0.23424	1.4984	1.2642	0.11765	0.019608	27	0	-6.5073	-0.017784	-1.0743	1.8543	7.263	4.1394	0.15742	3.8696	-8.6563	-7.4287	-4.1304	1.2275	3.2983	4.5259	-14.483	2.0883	16.571	0.25163	0.10621	266	311	15.889	0.0048988	14.392	1.4906	3.8103
73	89	526	0.87932	-0.00051914	1.0496	0.25799	0.093867	0.32181	0.22605	2.376	0.61443	0.86047	1.1257	0.24603	0.26525	0.51128	0.29029	1.6279	1.3376	0.045662	0.0076104	24	0	-6.4226	-0.017147	-0.79822	1.8872	6.4652	4.1282	0.079309	2.6068	-9.222	-6.9845	-3.951	2.2375	3.0336	5.2711	-15.633	1.4585	17.092	0.24658	0.10959	326	7	17.844	0.0047044	16.301	1.3088	2.5752
74	227	0	0.63146	-0.00016607	0.66243	0.14029	0.031093	0.17724	0.34132	2.9449	0.50379	0.61519	0.73525	0.1114	0.12006	0.23146	0.25434	1.0529	0.79858	0.11765	0.032086	5	366	-17.066	-0.020416	-13.258	3.5282	19.531	4.9386	-1.7438	6.9818	-18.528	-15.762	-14.214	2.7664	1.5481	4.3145	-36.063	-8.2464	27.817	0.19519	0.013369	362	5	11.345	0.021076	7.4145	3.587	18.464
74	18	0	0.85304	-0.0010742	1.048	0.23258	0.079983	0.30451	0.10059	2.0332	0.60486	0.82792	1.0932	0.22306	0.26527	0.48833	0.27922	1.4381	1.1588	0.20604	0.032967	2	363	-17.566	-0.02506	-13.017	1.6656	5.0602	3.4633	-0.33122	3.6785	-19.366	-17.359	-15.516	2.0075	1.8426	3.8501	-24.894	-10.421	14.474	0.18956	0.043956	152	2	16.689	0.0061798	15.567	1.8708	5.359
74	64	167	0.79429	-0.0006196	0.91542	0.25011	0.095569	0.31699	0.095533	2.8388	0.56807	0.82225	0.98529	0.25418	0.16304	0.41722	0.15474	1.5762	1.4215	0.07398	0.02551	4	391	-14.138	-0.0060615	-12.953	1.5892	5.7644	2.497	-2.2294	16.3	-15.103	-14.156	-12.94	0.9469	1.2167	2.1636	-24.26	-8.0445	16.216	0.35969	0.033163	391	0	13.497	-0.0011642	13.724	1.6894	5.6238
75	31	1	0.4351	0.00013663	0.38639	0.09906	0.015075	0.12597	0.20064	2.6307	0.34539	0.42323	0.5255	0.077835	0.10227	0.18011	0.17385	0.73292	0.55907	0.051821	0.0056022	30	0	-22.401	-0.0040012	-20.974	3.8166	23.801	4.9479	-0.8074	7.0237	-25.678	-22.406	-19.203	3.2721	3.2035	6.4756	-39.275	-11.904	27.371	0.493	0.068627	2	104	3.919	0.0090376	0.69706	1.77	5.3853
75	11	869	0.59381	-0.00035421	0.75091	0.11515	0.021371	0.17209	0.32176	2.9012	0.47067	0.58613	0.70399	0.11546	0.11786	0.23332	0.24134	1.0362	0.79485	0.060811	0.012387	18	867	-12.783	-0.014406	-6.3938	1.6853	4.5544	4.2651	-0.68999	2.7634	-15.522	-11.247	-9.7722	4.2752	1.4746	5.7498	-23.797	-5.5059	18.291	0.24324	0.052928	868	141	4.3001	0.001782	3.5098	1.1505	2.3434
75	14	865	0.60021	-0.00051922	0.82529	0.11389	0.021623	0.19634	0.41679	3.5003	0.46536	0.58125	0.72472	0.11589	0.14348	0.25937	0.19788	1.119	0.92114	0.016129	0.0011521	23	864	-12.705	-0.01693	-5.3662	2.3556	35.243	7.2964	-6.1967	56.727	-15.214	-10.829	-8.8732	4.3852	1.9556	6.3408	-36.775	-5.5363	31.238	0.97696	0.61521	861	867	3.6552	-0.0057511	6.1483	2.124	8.2805
76	26	116	0.24417	-0.00019694	0.28444	0.06283	0.0060059	0.080927	0.45155	3.1403	0.18959	0.23871	0.29859	0.04912	0.059883	0.109	0.087076	0.46692	0.37985	0.031707	0.0073171	41	396	-38.721	-0.028778	-32.836	2.2015	7.9509	4.4218	0.82089	3.308	-41.496	-39.808	-36.105	1.6873	3.7034	5.3907	-46.585	-27.186	19.399	0.080488	0.041463	398	4	16.683	0.010588	14.517	1.3082	2.7404
76	39	0	0.32562	-0.00024331	0.36442	0.082888	0.010621	0.10548	0.30437	2.7828	0.24843	0.3214	0.39392	0.072969	0.072514	0.14548	0.12175	0.58778	0.46603	0.05625	0.0125	36	0	-28.2	-0.018859	-25.192	2.7047	11.805	3.8522	-0.29786	3.4123	-29.963	-28.182	-25.48	1.7805	2.7017	4.4821	-38.496	-19.312	19.184	0.10312	0.03125	303	8	12.907	0.017843	10.061	1.9264	5.17
76	148	209	0.53691	-0.00020424	0.58214	0.13612	0.027149	0.16684	-0.0031771	2.5357	0.41255	0.54635	0.65553	0.1338	0.10918	0.24297	0.1833	0.90335	0.72006	0.045045	0.0045045	21	0	-18.256	-0.00071237	-18.099	1.5867	7.1072	2.6675	-3.0637	19.102	-19.184	-17.952	-17.039	1.2323	0.91269	2.145	-31.805	-14.047	17.758	0.73649	0.085586	10	191	9.7044	-0.0037999	10.546	1.3329	2.8467
77	56	455	0.5226	-0.00041427	0.62762	0.1378	0.029345	0.18176	0.53	3.0681	0.38503	0.50381	0.62415	0.11877	0.12034	0.23912	0.1708	1.031	0.8602	0.061024	0.017717	35	0	-15.076	-0.017828	-10.556	1.6038	11.957	4.335	-1.4263	10.635	-17.405	-14.903	-12.448	2.5018	2.4554	4.9572	-29.178	-6.9866	22.191	0.61614	0.1063	504	35	10.084	0.0072101	8.2565	1.8584	5.2633
77	114	0	0.60204	-0.00050568	0.75804	0.14341	0.035116	0.20798	0.58775	3.3438	0.45282	0.58397	0.72373	0.13115	0.13976	0.27091	0.20955	1.155	0.94542	0.040453	0.0016181	31	0	-13.9	-0.031278	-4.2512	1.7328	10.83	6.4781	-0.1134	2.7274	-18.447	-15.159	-7.6387	3.2883	7.5201	10.808	-26.013	-3.405	22.608	0.411	0.20227	617	22	13.03	0.019183	7.1123	1.3452	2.6046
77	151	0	0.59814	-0.0005701	0.76831	0.14676	0.034027	0.20908	0.48811	2.9519	0.43811	0.58326	0.72447	0.14515	0.14122	0.28637	0.21902	1.1206	0.90157	0.060201	0.0083612	59	0	-14.555	-0.027767	-6.267	1.918	13.132	6.009	-0.1022	3.439	-19.31	-15.842	-9.7051	3.4674	6.1372	9.6046	-25.767	-3.9736	21.793	0.39632	0.17057	591	15	14.678	0.011468	11.255	1.2581	2.9305
78	36	203	0.91502	-0.00070755	1.0763	0.24338	0.091296	0.31624	0.33566	2.7088	0.67781	0.87663	1.1176	0.19883	0.24093	0.43976	0.32658	1.7007	1.3741	0.059081	0.010941	32	448	-0.89661	-0.019641	3.5815	3.0759	15.214	4.6827	-0.8746	4.8958	-3.5802	-0.25977	2.0035	3.3205	2.2633	5.5838	-17.13	7.6396	24.77	0.37637	0.10066	401	276	4.7645	0.004853	3.6581	3.6996	18.235
78	121	319	0.92214	-0.0015767	1.2651	0.2567	0.10295	0.37726	0.70457	2.9432	0.63141	0.85526	1.14	0.22384	0.28473	0.50857	0.35049	1.8935	1.543	0.057339	0.0091743	48	0	-2.0303	-0.038042	6.2438	2.5127	14.527	6.1198	-0.31281	2.0502	-6.8664	-0.46363	3.1517	6.4028	3.6153	10.018	-13.745	8.6854	22.43	0.34404	0.052752	107	286	6.7816	0.00069648	6.6301	2.7941	11.758
78	27	184	0.79912	-0.00096651	0.98565	0.24326	0.087321	0.31461	0.42034	2.5927	0.55981	0.76809	1.0034	0.20828	0.23526	0.44354	0.23582	1.5535	1.3177	0.059432	0.0077519	30	0	-8.4637	-0.013419	-5.8738	1.7983	6.8509	3.0163	-0.028597	6.6597	-10.045	-8.6047	-7.3952	1.4407	1.2096	2.6503	-15.349	-0.59034	14.758	0.1447	0.074935	53	5	11.749	-0.0028418	12.298	2.0604	6.9791
79	144	0	0.75009	-0.00031304	0.83415	0.20692	0.065021	0.25959	0.31557	2.7564	0.54707	0.72567	0.92047	0.1786	0.1948	0.37341	0.23416	1.3783	1.1442	0.078067	0.011152	76	0	-9.8139	-0.030097	-1.733	5.3282	56.645	8.8596	-1.5908	5.8342	-10.745	-8.3592	-2.9789	2.3855	5.3804	7.7658	-36.193	0.48715	36.68	0.82528	0.29182	3	537	2.7175	0.013955	-1.0294	2.7253	13.395
79	383	0	0.85142	-3.3556e-05	0.86266	0.20072	0.064151	0.25336	-0.14311	2.951	0.69035	0.85043	1.0213	0.16008	0.17082	0.3309	0.19578	1.4076	1.2118	0.078987	0.0089419	67	0	-8.4354	-0.0097671	-5.1634	5.4178	64.692	8.2627	-1.9247	8.2293	-9.5316	-6.8108	-3.6637	2.7209	3.1471	5.868	-37.537	2.1958	39.732	0.77198	0.17586	3	668	2.2318	0.0087088	-0.68562	3.1395	15.437
79	116	3	0.73501	-0.00065048	0.91975	0.219	0.075817	0.29535	0.38002	2.8199	0.53066	0.70845	0.9215	0.1778	0.21305	0.39084	0.12893	1.4621	1.3332	0.054482	0.0052724	108	1	-10.292	-0.02671	-2.7065	3.586	47.45	8.1669	-2.7592	19.514	-14.86	-8.7759	-3.8381	6.0841	4.9378	11.022	-28.751	-0.84739	27.903	0.89455	0.46749	0	458	-6.4023	0.001942	-6.9539	3.3287	17.863
80	20	0	0.78413	-0.00047832	1.0386	0.17495	0.046445	0.2609	0.23835	2.4696	0.5864	0.76743	0.96714	0.18103	0.1997	0.38073	0.24814	1.3585	1.1104	0.1061	0.01784	17	0	-10.253	-0.016139	-1.6676	1.3722	5.6056	5.4976	-0.43771	3.1848	-14.355	-9.9026	-6.0993	4.4526	3.8033	8.2558	-23.4	-1.1466	22.253	0.44601	0.14366	431	0	15.812	-0.0037558	17.81	1.7107	5.0101
80	76	0	0.88627	-0.00015109	0.96786	0.20436	0.06841	0.26577	0.63517	3.6511	0.70701	0.8485	1.0375	0.14149	0.18895	0.33043	0.36763	1.6053	1.2377	0.029602	0.0027752	52	1080	-8.3717	-0.0085311	-3.7649	1.2991	2.903	3.1607	0.27294	2.6033	-10.556	-8.9545	-6.1157	1.6016	2.8388	4.4403	-14.453	-1.7208	12.732	0.22942	0.080481	1062	537	17.973	0.0042182	15.695	0.94235	1.9521
80	249	739	0.95969	-0.00023337	1.1027	0.21665	0.076269	0.28827	0.5066	3.2878	0.75816	0.93825	1.1313	0.18008	0.19301	0.3731	0.41114	1.758	1.3469	0.039935	0.007335	35	1226	-4.5664	-0.0083795	0.57025	1.1917	2.5823	3.3751	0.13683	3.4314	-6.8329	-5.0641	-2.1778	1.7689	2.8862	4.6551	-12.362	3.6323	15.994	0.20293	0.04727	1218	15	15.493	-0.00073639	15.945	0.90426	1.5159
81	53	210	1.2667	-0.00094305	1.4723	0.46097	0.32939	0.58613	-0.3704	2.7313	0.97188	1.3341	1.6534	0.36222	0.31929	0.68151	0.061645	2.4541	2.3924	0.10526	0.022883	72	234	0.61799	-0.022816	5.5919	17.235	758.32	27.688	-2.4656	7.6778	5.8166	8.4014	13.091	2.5848	4.6897	7.2745	-87.55	19.956	107.51	0.87414	0.38215	243	217	-0.13975	0.0057341	-1.3898	2.6046	14.661
81	22	0	0.98171	-0.0006567	1.0763	0.22417	0.078095	0.28477	-0.053084	2.8617	0.78713	0.97123	1.1965	0.1841	0.22525	0.40936	0.2983	1.631	1.3327	0.069204	0.010381	46	0	1.9076	-0.013532	3.8562	1.4722	7.93	3.0339	-3.4309	29.243	1.0797	2.0618	3.0161	0.98203	0.95433	1.9364	-4.8621	7.0736	11.936	0.89619	0.15571	1	285	1.5503	-0.0087033	2.8036	0.88115	1.3276
81	61	52	1.0684	-0.0006947	1.2264	0.2381	0.084629	0.30495	0.042598	2.3642	0.84237	1.0671	1.2955	0.22474	0.22838	0.45312	0.45659	1.6963	1.2397	0.14474	0.013158	63	455	3.9671	-0.025917	9.8634	1.9733	9.0932	4.5533	-0.78815	3.1851	1.2067	5.638	7.0016	4.4313	1.3636	5.7949	-8.8471	11.382	20.229	0.45175	0.085526	455	32	-0.1976	0.0073801	-1.8766	1.4431	3.4809
82	88	83	1.0142	-0.0011512	1.2209	0.28711	0.12791	0.37712	0.84663	3.1808	0.7356	0.90822	1.2666	0.17262	0.35838	0.531	0.42863	2.0799	1.6513	0.036111	0.013889	12	354	1.2883	-0.043309	9.0623	1.3598	4.5581	4.9815	-0.60313	4.3211	-1.9302	1.8688	5.5073	3.799	3.6385	7.4375	-15.246	12.063	27.309	0.061111	0.011111	256	1	7.896	0.0054864	6.9112	1.5375	4.0702
82	24	76	1.1739	-0.0011596	1.3809	0.3339	0.17239	0.43215	0.83868	3.2247	0.83952	1.0612	1.4285	0.2217	0.36731	0.58901	0.4837	2.3088	1.8251	0.036313	0.0055866	12	357	2.0565	-0.02686	6.851	1.8781	6.3014	3.7426	-1.1365	9.1734	0.90537	2.2272	3.367	1.3218	1.1398	2.4616	-7.3363	10.935	18.271	0.19274	0.019553	108	3	10.181	-0.0050523	11.082	1.7879	4.8555
83	631	103	0.72885	0.00087132	0.38685	0.15415	0.03868	0.27887	0.36793	2.4241	0.51105	0.70255	0.92854	0.1915	0.22598	0.41748	0.22982	1.3736	1.1438	0.073791	0.0089059	697	0	-14.744	0.024537	-24.375	2.4859	10.784	6.4637	-0.19081	1.5903	-20.6	-14.262	-8.4291	6.3384	5.8324	12.171	-25.171	-5.8709	19.3	0.48346	0.1972	0	319	-1.7692	-0.0034538	-0.41357	1.3346	3.5145
83	46	123	0.87907	-0.00021573	0.96073	0.15887	0.041146	0.20826	0.038706	3.2101	0.73581	0.88447	1.0124	0.14866	0.12796	0.27662	0.41299	1.3916	0.97857	0.022427	0.0026385	47	736	-11.295	-0.008026	-8.2571	1.5582	3.5563	2.5769	0.45605	3.1228	-12.855	-11.654	-9.7975	1.2018	1.8561	3.0578	-16.546	-4.7048	11.841	0.07124	0.022427	724	50	4.8501	0.0076943	1.9379	1.1426	2.1611
83	139	425	0.87732	-0.00064531	1.1038	0.15293	0.036852	0.23238	-0.0029961	2.6767	0.70191	0.87595	1.0438	0.17403	0.16783	0.34187	0.33832	1.3852	1.0469	0.079659	0.0085349	67	702	-11.837	-0.015221	-6.4947	1.2951	3.756	3.6466	-0.68466	3.3617	-14.729	-10.809	-9.0511	3.9196	1.7581	5.6778	-20.678	-6.0905	14.588	0.51778	0.11664	699	50	8.3083	0.012791	3.8188	1.5596	4.5966
84	271	182	1.4932	-0.0011177	1.6681	0.39942	0.24045	0.50071	0.079342	2.5582	1.1314	1.4981	1.8145	0.3667	0.31637	0.68307	0.52127	2.5508	2.0295	0.082803	0.0095541	42	313	8.5747	-0.017809	11.362	2.1727	8.88	3.3891	-0.64768	3.9625	6.8897	8.4238	10.92	1.5341	2.496	4.03	-1.9629	14.603	16.566	0.30892	0.092357	3	219	10.103	0.014657	7.8094	1.7859	5.1433
84	125	203	1.4503	-0.00061447	1.5345	0.62151	0.52021	0.72291	0.40119	2.1338	0.85361	1.3192	2.0388	0.46556	0.71968	1.1852	0.35845	3.054	2.6955	0.094545	0.021818	254	216	7.5769	-0.024466	10.929	4.1005	24.065	5.2761	-0.20437	1.8542	3.0379	7.8892	12.6	4.8513	4.7107	9.5621	-2.3061	16.216	18.522	0.28727	0.043636	212	67	9.7642	0.015708	7.6122	3.2433	14.359
84	117	343	1.5331	-0.0013687	1.7904	0.48726	0.37592	0.63096	0.4574	2.9935	1.0941	1.4658	1.9236	0.37172	0.45781	0.82953	0.36912	3.1584	2.7893	0.034483	0.0026525	117	376	12.439	-0.011085	14.523	2.8647	13.819	3.9082	-0.88708	4.6364	9.834	12.618	15.583	2.7835	2.9658	5.7493	0.17311	18.451	18.278	0.51194	0.19629	367	106	6.9636	0.014621	4.2148	2.775	10.253
85	16	595	0.59746	-0.00047514	0.78419	0.12661	0.024072	0.18901	0.55308	2.8475	0.45795	0.56681	0.70927	0.10886	0.14247	0.25132	0.26325	1.0716	0.80831	0.053367	0.0076239	29	786	-17.32	-0.024832	-7.5614	2.3932	10.117	6.4763	-0.32925	3.2084	-21.878	-17.327	-12.009	4.5508	5.3184	9.8692	-32.353	-4.843	27.51	0.37357	0.076239	763	7	2.4812	0.0098783	-1.401	1.7405	4.5113
85	40	682	0.57218	-0.00060818	0.78169	0.13112	0.027127	0.20446	0.65076	4.0681	0.44401	0.54252	0.6856	0.09851	0.14307	0.24158	0.14512	1.2073	1.0622	0.030435	0.0086957	23	682	-20.093	-0.021538	-12.673	4.6004	31.868	7.0903	-0.56541	4.4444	-24.109	-19.987	-15.582	4.1224	4.4043	8.5267	-43.06	-4.8825	38.177	0.17246	0.053623	613	685	3.4264	-0.00081922	3.7086	2.5401	10.822
85	43	1009	0.65353	-0.00054985	0.93643	0.16267	0.044227	0.26638	1.0058	4.5132	0.47436	0.62102	0.77973	0.14666	0.15872	0.30538	0.16164	1.4753	1.3136	0.016505	0.0019417	39	999	-17.353	-0.020894	-6.6028	4.1681	26.875	8.0914	-0.31759	4.5344	-21.126	-17.286	-14.326	3.8401	2.9598	6.8	-41.966	0.85845	42.825	0.16505	0.072816	970	1007	4.0881	0.0048668	1.5841	1.6783	13.214
86	153	0	1.0275	-7.7993e-05	1.0549	0.18749	0.055547	0.23622	-0.34777	3.0243	0.87903	1.0376	1.1951	0.15859	0.15743	0.31602	0.43275	1.5323	1.0995	0.18919	0.015647	636	0	-5.4569	-0.0038018	-4.1224	1.459	6.6012	2.6826	-3.1209	19.407	-6.3507	-4.8848	-4.0769	1.4659	0.80782	2.2737	-17.598	-1.12	16.478	0.70413	0.042674	665	0	7.0128	0.0083218	4.0919	1.9299	5.2985
86	57	538	1.2057	-9.1407e-05	1.2474	0.21031	0.071305	0.26811	-0.45203	3.3448	1.0445	1.2287	1.3776	0.18421	0.14887	0.33308	0.48816	1.7289	1.2408	0.07448	0.0043812	46	0	-1.9532	-0.0052065	0.42098	1.2072	5.0679	2.6365	-1.4846	18.576	-3.1939	-2.614	-1.1309	0.57998	1.4831	2.063	-7.9097	4.6329	12.543	0.35816	0.072289	320	15	7.3773	0.006904	4.229	1.6448	4.234
86	173	0	1.1208	-0.00016354	1.1982	0.19686	0.064115	0.25713	-0.21664	3.5589	0.96993	1.1315	1.2811	0.16161	0.14951	0.31113	0.44901	1.6843	1.2352	0.067511	0.007384	36	947	-4.1865	-0.012268	1.6225	1.048	4.1951	3.9328	-0.19101	4.6394	-7.4735	-3.9962	-2.2132	3.4773	1.7829	5.2602	-11.39	4.5805	15.971	0.37236	0.052743	633	31	8.3014	0.012841	2.2212	1.7039	4.6034
87	37	195	0.61922	-0.00010622	0.66968	0.15746	0.037087	0.19478	-0.026233	2.5497	0.48199	0.62005	0.76364	0.13806	0.1436	0.28166	0.19395	1.0307	0.83675	0.014721	0.0010515	32	0	-15.924	-0.012462	-10.005	1.9253	7.4804	4.3801	1.0338	4.5571	-18.704	-16.811	-13.895	1.8931	2.9158	4.809	-23.075	-1.2431	21.832	0.067298	0.016824	835	38	16.435	0.0082324	12.524	1.6111	4.3264
87	54	0	0.80643	-0.000316	0.97233	0.18138	0.048494	0.24018	0.10922	2.6155	0.62511	0.80958	0.97458	0.18448	0.16499	0.34947	0.3	1.3447	1.0447	0.010466	0.00095147	40	0	-10.588	-0.017834	-1.2251	1.7175	8.4628	6.1432	-0.035322	2.7167	-14.764	-11.17	-5.7123	3.5944	5.4577	9.0521	-24.473	1.4614	25.934	0.31208	0.10752	1019	83	14.994	0.010504	9.4793	1.5136	3.739
87	97	876	0.81434	-0.00049678	1.0359	0.19081	0.056531	0.27006	0.32778	2.7842	0.61056	0.79926	0.99974	0.1887	0.20048	0.38918	0.32339	1.4623	1.1389	0.014558	0.0033595	106	0	-13.189	-0.019874	-4.3252	1.9994	8.4127	5.8874	0.12778	3.0398	-16.761	-14.099	-9.2918	2.6625	4.8071	7.4696	-27.433	-1.091	26.342	0.19149	0.059351	802	106	16.565	0.0094106	12.368	1.256	2.6235
88	694	1191	1.3966	-0.00012415	1.4882	0.30057	0.13983	0.37767	0.039963	2.7411	1.1247	1.3943	1.6535	0.26962	0.25916	0.52878	0.58638	2.243	1.6567	0.050102	0.0060934	67	0	-0.0673	-0.0059285	4.308	1.9986	6.9422	3.6513	0.073703	4.3301	-2.5927	-0.71441	1.9538	1.8783	2.6682	4.5465	-6.2488	7.9447	14.194	0.31009	0.11307	0	60	8.7874	0.0016781	7.549	2.5708	8.8637
88	191	4	1.5878	-0.0002051	1.7216	0.32651	0.17467	0.42503	0.14184	3.5059	1.3105	1.5727	1.848	0.26212	0.27534	0.53746	0.62243	2.6854	2.063	0.051302	0.0068913	157	0	6.3062	-0.0065376	10.572	1.9319	11.747	4.2215	-1.7477	16.587	3.7716	4.6745	9.5512	0.90292	4.8766	5.7795	-3.3472	14.2	17.547	0.89816	0.22358	0	1305	1.0593	0.0027121	-0.71036	1.5355	5.7855
88	554	488	1.1586	-4.5805e-05	1.1927	0.29359	0.12818	0.35857	0.035327	2.4378	0.90167	1.1584	1.4031	0.25671	0.24476	0.50148	0.43202	1.9027	1.4707	0.087131	0.0053619	68	0	-3.0776	-0.0042201	0.068458	1.1188	2.8836	2.4874	0.036196	5.8225	-4.9437	-3.9516	-1.0003	0.99219	2.9512	3.9434	-6.7723	3.0919	9.8642	0.37802	0.049598	0	28	13.271	0.0013408	12.271	0.91523	1.466
89	25	1140	0.58864	-8.1536e-06	0.60374	0.12293	0.02301	0.15194	-0.074106	2.7248	0.48174	0.59071	0.69939	0.10897	0.10867	0.21764	0.24328	0.91699	0.67371	0.013495	0.0010796	24	0	-20.517	-2.0093e-05	-20.48	1.7136	5.5252	2.3507	-0.67371	19.377	-21.959	-20.481	-19.224	1.4785	1.2569	2.7354	-25.146	-14.905	10.241	0.36194	0.0064777	3577	3	24.173	0.001201	21.949	1.928	5.6985
89	2311	1744	0.5724	-2.2155e-06	0.57506	0.11917	0.022419	0.14974	-0.15777	2.9302	0.47556	0.57329	0.67657	0.097734	0.10328	0.20101	0.19868	0.90768	0.709	0.082813	0.010404	2388	2402	-19.842	-0.0010005	-18.641	1.8593	6.8012	2.6987	-1.3644	15.534	-21.432	-19.685	-18.297	1.7471	1.3884	3.1355	-26.188	-13.875	12.313	0.38077	0.0049938	2252	2316	23.516	-6.5496e-05	23.595	2.307	8.7646
89	3202	1339	0.57126	-2.966e-07	0.57174	0.11576	0.02116	0.14547	-0.063054	2.9175	0.47444	0.57092	0.67299	0.096486	0.10206	0.19855	0.22147	0.89549	0.67402	0.034357	0.0012162	144	0	-17.758	-0.00043975	-17.035	1.1546	2.5864	1.6615	-0.92674	11.281	-18.686	-17.727	-16.843	0.95848	0.88408	1.8426	-22.218	-13.748	8.4696	0.22682	0.0063849	17	144	18.649	0.00055029	17.744	1.4844	3.9747
90	69	290	0.61368	-0.00044613	0.73213	0.14393	0.032095	0.1918	0.29688	2.5804	0.47095	0.59673	0.75356	0.12578	0.15683	0.28261	0.22836	1.0619	0.8335	0.078947	0.011278	30	531	-17.609	-0.026135	-10.67	2.4052	9.2123	5.0321	-0.68982	3.9474	-19.8	-17.779	-14.104	2.0206	3.6756	5.6963	-31.2	-9.0636	22.136	0.40789	0.12406	166	26	9.475	0.012021	6.2833	2.4528	9.4776
90	49	512	0.6293	-0.00054549	0.78204	0.16697	0.041792	0.2227	0.55648	2.67	0.4591	0.59184	0.77201	0.13273	0.18018	0.31291	0.25222	1.1647	0.91246	0.081996	0.012478	44	560	-16.736	-0.028716	-8.6956	2.1878	7.7639	5.4214	-0.60527	2.7829	-20.303	-15.579	-12.226	4.7237	3.3539	8.0775	-30.255	-7.9244	22.33	0.32264	0.02139	486	39	8.2143	0.021472	2.2022	2.2981	8.386
90	103	0	0.59018	-0.00042438	0.72959	0.16436	0.04054	0.21688	0.55198	3.0709	0.43184	0.56692	0.73393	0.13508	0.16702	0.3021	0.21323	1.1632	0.94994	0.030395	0.0030395	100	642	-18.93	-0.024224	-10.973	2.8802	21.157	6.5061	-2.0868	10.11	-21.335	-17.619	-14.952	3.7155	2.6673	6.3829	-49.269	-9.3651	39.904	0.6383	0.10942	643	1	10.936	0.016586	5.4879	2.057	6.8572
91	394	10	1.0259	0.0012804	0.75892	0.19004	0.055573	0.28186	-0.086563	2.4925	0.82124	1.0444	1.2349	0.22313	0.19058	0.41371	0.45366	1.5828	1.1292	0.11244	0.0095694	414	0	-13.319	0.020211	-17.533	1.4321	4.2115	3.1873	-1.9874	7.5472	-13.705	-12.41	-11.483	1.2952	0.92722	2.2224	-25.247	-9.0868	16.16	0.75359	0.11483	265	16	14.591	0.017332	10.977	1.1607	2.098
91	187	45	1.1269	0.0003051	1.0617	0.237	0.086841	0.2971	-0.54355	2.8391	0.95669	1.157	1.3451	0.20034	0.18806	0.3884	0.43749	1.6469	1.2094	0.20979	0.016317	160	0	-11.983	0.0050194	-13.057	1.2337	3.7504	2.0339	-4.0548	27.648	-12.571	-11.494	-10.898	1.0776	0.59604	1.6736	-20.129	-9.7427	10.387	0.94639	0.45455	99	19	11.647	0.0039207	10.808	1.0248	1.5874
91	441	92	1.0134	0.0003124	0.94425	0.22629	0.07353	0.27411	-0.29962	2.3684	0.81172	1.0354	1.2419	0.22368	0.20653	0.43021	0.37154	1.5188	1.1473	0.23423	0.031532	240	0	-13.642	0.0009116	-13.844	1.5882	4.3418	2.087	-1.6856	8.524	-14.742	-13.18	-12.191	1.5616	0.98977	2.5513	-20.149	-10.563	9.5863	0.64189	0.18919	388	244	12.855	0.0042365	11.917	1.3139	2.7508
92	39	36	0.44144	-0.00059205	0.52995	0.091241	0.01376	0.12802	0.37887	2.9714	0.35231	0.43037	0.52034	0.078063	0.08997	0.16803	0.17648	0.74324	0.56676	0.07	0.01	7	299	-23.046	-0.033861	-17.984	1.6323	6.6206	3.9012	-1.4233	10.44	-25.755	-23.28	-20.773	2.4745	2.5071	4.9817	-38.342	-15.475	22.867	0.42333	0.08	65	57	10.626	0.0083585	9.3759	1.3398	2.7693
92	37	56	0.39906	-0.00021034	0.4203	0.093155	0.014199	0.11979	0.050758	3.0016	0.32544	0.40219	0.47314	0.076751	0.070944	0.14769	0.14754	0.67127	0.52373	0.049261	0.0049261	42	0	-27.512	-0.025806	-24.905	1.4019	3.9339	2.4941	0.44221	2.5994	-29.218	-28.114	-26.076	1.1037	2.0382	3.1419	-32.089	-22.157	9.9315	0.22167	0.083744	6	58	13.698	0.0065249	13.039	1.3826	3.1976
92	41	70	0.38864	-0.00059613	0.46196	0.093499	0.014536	0.12784	0.05449	2.9724	0.31228	0.37538	0.47407	0.063097	0.098691	0.16179	0.094442	0.67532	0.58088	0.044534	0.0080972	37	235	-29.47	-0.04633	-23.771	1.9953	7.1178	4.2462	-0.8199	5.5649	-31.378	-29.798	-26.779	1.5797	3.0192	4.5989	-44.366	-20.579	23.786	0.21862	0.052632	3	72	15.765	0.0063538	14.983	1.5207	3.665
93	34	475	0.68536	-0.0011495	0.96756	0.17425	0.049742	0.2764	0.74575	3.4291	0.48761	0.65044	0.8213	0.16283	0.17087	0.33369	0.22002	1.4122	1.1922	0.028455	0.004065	31	0	-11.215	-0.027095	-4.5628	1.6235	8.1435	4.7909	0.47715	3.679	-14.651	-12.114	-7.8783	2.5375	4.2353	6.7728	-23.042	1.9073	24.949	0.11382	0.026423	186	491	7.2716	0.0037192	6.3585	1.633	4.3928
93	32	256	0.5583	-0.00064953	0.67846	0.15997	0.043772	0.22048	0.57414	3.6982	0.40428	0.54095	0.69251	0.13666	0.15156	0.28823	0.17412	1.1426	0.96845	0.0080863	0.0026954	36	0	-16.624	-0.030855	-10.915	3.6388	26.439	6.1122	-0.46531	4.4745	-19.633	-17.102	-12.735	2.5305	4.3676	6.8981	-35.435	-3.9286	31.507	0.19677	0.080863	75	5	8.2167	0.01789	4.907	1.9852	7.4456
94	570	0	1.0865	0.00020085	1.0221	0.22154	0.080117	0.28549	0.28668	3.445	0.88825	1.0681	1.2372	0.17981	0.16914	0.34895	0.43444	1.8126	1.3782	0.1182	0.026439	80	0	1.0241	0.004525	-0.42845	1.8746	17.428	4.2583	-6.6677	58.946	0.62382	1.5597	2.5577	0.93587	0.99805	1.9339	-19.868	4.9655	24.833	0.97667	0.81337	10	0	6.365	-0.0027678	7.2534	1.0176	2.7419
94	1408	1480	1.0566	-2.7584e-05	1.077	0.23593	0.087255	0.29563	0.49427	3.0591	0.84387	1.0128	1.2535	0.16896	0.2407	0.40966	0.48774	1.8101	1.3224	0.030344	0.0033715	13	1482	-1.1771	-0.0023947	0.59735	1.4939	10.871	3.4528	-9.1171	124.63	-2.0413	-0.79335	0.25211	1.2479	1.0455	2.2934	-7.7388	3.1866	10.925	0.99258	0.77141	1476	15	8.9446	0.0034906	6.3581	1.0498	2.1871
94	696	9	1.1853	3.1815e-05	1.1738	0.24001	0.087389	0.29569	0.49678	2.7586	0.96824	1.129	1.3649	0.16076	0.23595	0.39671	0.61693	1.8998	1.2829	0.11172	0.012414	136	724	3.0767	-0.0020466	3.8176	1.4942	6.8032	2.6432	-3.8964	31.085	2.1725	3.2005	4.0784	1.028	0.8779	1.9059	-8.239	7.6135	15.852	0.95724	0.10207	0	26	5.0374	2.0612e-05	5.03	1.2857	3.0661
95	34	1	0.3618	-0.00035632	0.46638	0.088797	0.013908	0.13254	1.1382	5.0234	0.27027	0.34299	0.42052	0.072725	0.077523	0.15025	0.12568	0.78617	0.66049	0.028912	0.0085034	33	0	-26.064	-0.036482	-15.356	2.8291	19.089	7.5787	0.45321	3.0258	-31.89	-28.328	-20.264	3.5619	8.0645	11.626	-37.907	-8.8074	29.099	0.20748	0.076531	524	0	4.0187	0.0095896	1.2041	1.6879	4.739
95	271	553	0.41064	-0.00025176	0.48415	0.099509	0.015614	0.13199	0.23725	3.0443	0.32473	0.40897	0.49764	0.084242	0.088668	0.17291	0.12444	0.76874	0.6443	0.032479	0.010256	18	584	-23.195	-0.020212	-17.293	1.9887	6.8433	4.3005	0.34109	2.6817	-26.445	-23.489	-20.517	2.9561	2.9724	5.9286	-32.026	-12.725	19.301	0.11795	0.02735	535	54	3.3242	0.0042039	2.0966	1.5577	3.7751
95	158	526	0.4338	-0.0003083	0.53153	0.10175	0.016134	0.13903	0.31802	2.9233	0.33881	0.42399	0.52569	0.085182	0.1017	0.18688	0.13396	0.78611	0.65215	0.051969	0.0094488	81	605	-25.035	-0.030923	-15.233	3.2751	17.352	7.0344	-0.20274	2.4732	-29.321	-25.932	-18.954	3.3887	6.9785	10.367	-41.24	-12.967	28.273	0.20157	0.0062992	590	81	5.2338	0.0083198	2.5965	2.3066	8.6204
96	58	213	1.0777	-0.00041296	1.1697	0.19386	0.057464	0.24557	-0.020469	2.6972	0.90781	1.0748	1.2646	0.16702	0.18973	0.35674	0.52743	1.6262	1.0987	0.071588	0.0089485	38	0	3.4883	-0.0097053	5.6526	2.1993	18.215	4.4479	-3.373	19.733	2.3622	4.6171	5.7743	2.2549	1.1573	3.4122	-15.383	8.472	23.855	0.90157	0.40716	11	183	1.8187	-0.005933	3.1418	2.3352	12.603
96	51	440	1.0372	-0.00079955	1.2262	0.19706	0.059238	0.26685	-0.1093	2.7826	0.84196	1.0317	1.2245	0.18972	0.19278	0.3825	0.36302	1.602	1.239	0.17511	0.044304	31	0	1.806	-0.016424	5.6903	1.8697	14.904	4.467	-2.4765	13.155	0.67606	2.1806	4.2429	1.5045	2.0623	3.5668	-17.677	9.5927	27.269	0.74473	0.084388	471	24	2.4455	0.0061303	0.99568	1.7891	8.1812
96	33	0	1.0505	-0.00046514	1.1631	0.172	0.049131	0.23102	-0.32423	4.5867	0.92641	1.059	1.1938	0.13259	0.13482	0.26741	0.44	1.5467	1.1066	0.012371	0.0041237	28	0	1.9862	-0.01391	5.3525	1.8003	17.272	4.5896	-3.145	23.276	0.28895	2.3638	4.1482	2.0748	1.7844	3.8593	-16.297	11.297	27.594	0.86392	0.074227	484	0	1.9643	0.0039998	0.99633	1.7309	7.6615
97	19	0	0.54981	-0.00057293	0.66411	0.14621	0.032099	0.19099	0.42691	3.285	0.40824	0.542	0.68246	0.13376	0.14046	0.27422	0.17279	1.0772	0.90439	0.0225	0.005	11	399	-18.069	-0.03375	-11.336	2.0485	9.956	5.0143	-1.0412	6.569	-19.53	-18.244	-16.755	1.286	1.4884	2.7744	-37.42	-9.3146	28.105	0.27	0.15	359	0	16.926	0.0044175	16.045	1.5661	4.2634
97	27	218	0.86727	-0.0015253	1.0732	0.18598	0.05939	0.27134	0.33453	3.1142	0.6822	0.85778	1.0391	0.17558	0.18128	0.35685	0.31548	1.4903	1.1748	0.04059	0.00369	21	270	-7.0826	-0.06244	1.3468	2.3264	13.094	6.079	-1.3323	5.1019	-8.8151	-6.2592	-2.867	2.5559	3.3922	5.9481	-28.024	1.8164	29.84	0.4428	0.12546	270	18	16.657	0.011687	15.079	1.3997	3.3149
97	57	261	1.0308	-0.001237	1.2157	0.21861	0.073079	0.29078	-0.21704	2.6085	0.86636	1.0326	1.2343	0.16625	0.20168	0.36794	0.36605	1.6007	1.2347	0.13667	0.03	44	299	-2.9018	-0.050677	4.6744	2.8404	19.853	6.2541	-2.5153	10.263	-2.5014	-0.86527	0.024184	1.6361	0.88946	2.5256	-29.827	3.5506	33.377	0.80333	0.29333	175	284	17.202	0.00078489	17.085	1.4744	3.5546
98	5	450	0.46021	-0.00018555	0.52339	0.1027	0.017804	0.13834	0.23578	4.2893	0.38462	0.45469	0.545	0.070075	0.090311	0.16039	0.13083	0.81563	0.6848	0.0058651	0.0014663	6	480	-21.147	-0.012998	-16.721	1.5851	4.4176	3.3116	0.98529	5.1209	-23.331	-21.473	-19.802	1.8579	1.6717	3.5296	-27.606	-11.426	16.18	0.01173	0.0073314	481	155	7.6623	0.0038963	6.3356	1.5381	3.9803
98	0	751	0.40169	-0.00020625	0.47954	0.080408	0.01064	0.11254	0.44614	3.9482	0.33175	0.39936	0.46262	0.067613	0.063256	0.13087	0.16592	0.72623	0.56031	0.0013228	0.0013228	0	466	-26.822	-0.015501	-20.971	1.6066	4.5094	3.9942	0.15898	2.0544	-30.078	-27.434	-23.447	2.6434	3.9876	6.631	-34.306	-18.427	15.879	0.025132	0.0026455	288	263	9.2748	0.0025645	8.3067	2.256	8.049
98	6	0	0.54294	-2.7882e-05	0.55901	0.13541	0.026627	0.16344	0.13087	2.2786	0.41805	0.53358	0.66786	0.11552	0.13428	0.2498	0.23486	0.87046	0.6356	0.17331	0.02253	7	0	-21.625	-0.0024728	-20.2	2.2126	10.981	3.4146	-1.9649	19.81	-23.042	-21.163	-19.74	1.8788	1.423	3.3018	-31.506	-14.11	17.396	0.098787	0.007799	1116	0	10.372	-0.00055641	10.693	2.443	9.8374
99	9	1609	0.37657	-4.8724e-05	0.42558	0.094714	0.013771	0.12072	0.24442	2.6877	0.28984	0.36751	0.46105	0.077669	0.093539	0.17121	0.12762	0.66843	0.54081	0.045703	0.0049677	6	2012	-33.183	-0.0035704	-29.591	2.9543	13.448	4.2134	-0.38213	3.6239	-36.052	-33.072	-30.246	2.9791	2.8267	5.8058	-43.659	-24.127	19.531	0.30005	0.032787	149	1367	20.115	-0.0019563	22.083	1.9502	7.1406
99	133	1058	0.40887	-6.0025e-05	0.45413	0.094232	0.014108	0.12162	0.44943	3.0785	0.32597	0.39642	0.48698	0.070452	0.090555	0.16101	0.16426	0.72503	0.56077	0.041087	0.0039761	204	1485	-30.544	-0.0059721	-26.041	2.7442	12.247	4.3606	0.079327	2.5017	-33.753	-30.713	-27.243	3.0395	3.4702	6.5097	-39.817	-20.847	18.97	0.050364	0.0066269	1049	204	18.124	0.0033283	15.615	2.304	8.3491
99	7	196	0.40903	-1.7136e-05	0.41969	0.088901	0.012742	0.11305	0.18758	3.1198	0.33775	0.4037	0.48113	0.065947	0.077432	0.14338	0.16444	0.68959	0.52514	0.040161	0.0056225	142	528	-29.512	-0.0031292	-27.566	3.537	19.777	4.5871	0.3618	3.2309	-32.565	-29.888	-26.921	2.6776	2.9664	5.644	-40.143	-17.654	22.489	0.10763	0.021687	816	1200	16.929	0.0020697	15.641	2.9927	14.711
[truncated: 1,534 more columns]
