# Supplementary material for: Detecting Parkinson’s disease from sustained phonation and speech signals
Source: PLoS One. 2017 Oct 5;12(10):e0185613. doi: 10.1371/journal.pone.0185613 (PMC5628839; doi:10.1371/journal.pone.0185613)
Supplement: S2 File — (ZIP) [file pone.0185613.s002.zip › AC/phonation/AC_phonation_IS11_speaker_state.csv]

id	audspec_lengthL1norm_sma_quartile1	audspec_lengthL1norm_sma_quartile2	audspec_lengthL1norm_sma_quartile3	audspec_lengthL1norm_sma_iqr1_2	audspec_lengthL1norm_sma_iqr2_3	audspec_lengthL1norm_sma_iqr1_3	audspec_lengthL1norm_sma_percentile1_0	audspec_lengthL1norm_sma_percentile99_0	audspec_lengthL1norm_sma_pctlrange0_1	audspec_lengthL1norm_sma_amean	audspec_lengthL1norm_sma_stddev	audspec_lengthL1norm_sma_skewness	audspec_lengthL1norm_sma_kurtosis	audspec_lengthL1norm_sma_meanPeakDist	audspec_lengthL1norm_sma_peakMean	audspec_lengthL1norm_sma_peakMeanMeanDist	audspec_lengthL1norm_sma_peakDistStddev	audspec_lengthL1norm_sma_meanSegLen	audspec_lengthL1norm_sma_maxSegLen	audspec_lengthL1norm_sma_minSegLen	audspec_lengthL1norm_sma_segLenStddev	audspec_lengthL1norm_sma_linregc1	audspec_lengthL1norm_sma_linregerrQ	audspec_lengthL1norm_sma_qregc1	audspec_lengthL1norm_sma_qregc2	audspec_lengthL1norm_sma_qregerrQ	audspec_lengthL1norm_sma_centroid	audspec_lengthL1norm_sma_downleveltime25	audspec_lengthL1norm_sma_upleveltime90	audspec_lengthL1norm_sma_risetime	audspec_lengthL1norm_sma_falltime	audspec_lengthL1norm_sma_lpgain	audspec_lengthL1norm_sma_lpc0	audspec_lengthL1norm_sma_lpc1	audspec_lengthL1norm_sma_lpc2	audspec_lengthL1norm_sma_lpc3	audspec_lengthL1norm_sma_lpc4	audspecRasta_lengthL1norm_sma_quartile1	audspecRasta_lengthL1norm_sma_quartile2	audspecRasta_lengthL1norm_sma_quartile3	audspecRasta_lengthL1norm_sma_iqr1_2	audspecRasta_lengthL1norm_sma_iqr2_3	audspecRasta_lengthL1norm_sma_iqr1_3	audspecRasta_lengthL1norm_sma_percentile1_0	audspecRasta_lengthL1norm_sma_percentile99_0	audspecRasta_lengthL1norm_sma_pctlrange0_1	audspecRasta_lengthL1norm_sma_amean	audspecRasta_lengthL1norm_sma_stddev	audspecRasta_lengthL1norm_sma_skewness
1	2.2879	2.3792	2.521	0.091263	0.14181	0.23307	1.229	3.0535	1.8245	2.3975	0.28885	-1.8731	14.549	0.99857	2.8207	0.4232	0.99337	7.49	7.49	7.49	0	-6.3533e-05	0.083245	-7.5604e-07	0.00050199	0.082246	0.49768	0.0080107	0.028037	0.47727	0.52273	0.001357	-1.9086	0.8491	0.39635	-0.45587	0.11945	0.94498	0.99271	1.0408	0.047728	0.0481	0.095828	0.71946	1.6579	0.93843	1.0065	0.13152	1.9487
1	1.9757	2.355	2.5359	0.37924	0.18093	0.56018	1.5973	2.9262	1.3289	2.2788	0.34461	-0.34295	3.8154	0.95143	2.6224	0.34362	0.9918	6.78	6.78	6.78	0	0.0013082	0.053393	-1.0652e-06	0.0020283	0.052069	0.53165	0.0029542	0.0059084	0.49112	0.50888	0.003761	-1.6759	0.50716	0.25016	0.13841	-0.21902	0.95795	0.99744	1.0445	0.03949	0.047098	0.086589	0.84093	1.2068	0.36586	1.0018	0.075012	-0.57028
1	2.2107	3.4137	3.7361	1.203	0.32239	1.5254	1.1038	4.761	3.6572	3.0819	0.85702	-0.47232	2.1355	0.484	4.1202	1.0383	0.31036	3.855	7.64	0.07	3.785	-0.0023651	0.43913	-1.0265e-05	0.0057959	0.2041	0.44847	0.040201	0.020101	0.46918	0.53082	0.0045116	-1.8386	0.75194	0.42858	-0.38426	0.042917	0.91052	0.98426	1.0484	0.073747	0.064129	0.13788	0.74932	1.5705	0.82114	0.99738	0.14753	1.6891
2	0.97081	1.1143	1.226	0.14347	0.11174	0.25521	0.68605	1.4507	0.76461	1.0895	0.18473	-0.38693	2.9974	0.97	1.2169	0.12732	0.88382	3.385	6.71	0.06	3.325	-0.00066515	0.017228	-1.2791e-06	0.00019953	0.015318	0.46482	0.0088626	0.048744	0.48669	0.51331	0.00094798	-1.331	0.1889	0.14586	-0.072696	0.069799	0.94072	0.98774	1.0398	0.04702	0.052015	0.099036	0.82175	1.5578	0.73606	1.0039	0.11377	2.9278
2	0.56258	0.62484	0.74333	0.062255	0.11849	0.18074	0.45252	0.9477	0.49518	0.65775	0.11937	0.31975	3.136	1.76	0.76024	0.10249	1.5672	7.23	7.23	7.23	0	-0.00048276	0.0040399	6.5036e-07	-0.00095362	0.0033906	0.45497	0.0082759	0.027586	0.49862	0.50138	0.0004112	-1.3144	0.10485	0.23612	-0.11484	0.089378	0.95906	0.98555	1.0191	0.026481	0.033589	0.06007	0.7918	1.1762	0.38438	0.98856	0.069557	-0.035591
2	0.65408	0.70118	0.75256	0.047109	0.05138	0.098489	0.49637	0.95801	0.46164	0.71344	0.10305	0.42943	3.3845	0.54923	0.78587	0.07243	0.56969	0.86444	2.92	0.08	1.0575	-0.00021864	0.0082147	1.9478e-07	-0.00036979	0.0081379	0.47951	0.072072	0.023166	0.49485	0.50515	0.00064304	-1.2585	0.15052	0.114	-0.07109	0.066176	0.95619	0.99461	1.0396	0.038419	0.045024	0.083444	0.79955	1.2339	0.43438	1.0011	0.08225	0.54391
3	2.2505	3.5068	4.1845	1.2563	0.67765	1.934	1.1756	4.9137	3.7381	3.3263	1.037	-0.38603	2.0056	6.79	4.9683	1.642	0	6.74	6.74	6.74	0	-0.0040534	0.44593	-1.421e-05	0.005567	0.20888	0.43041	0.013274	0.12537	0.50517	0.49483	0.0029751	-1.7586	0.72668	0.28013	-0.32753	0.079669	0.94302	0.98116	1.0234	0.038143	0.042265	0.080407	0.78387	1.4801	0.69627	0.99723	0.12023	2.3875
3	1.8835	2.0608	2.2075	0.1773	0.14672	0.32403	1.4109	2.4047	0.99381	2.0313	0.23731	-1.1701	6.7987	2.3167	2.1932	0.16188	1.4427	8.09	8.09	8.09	0	-0.00061368	0.035826	-2.4472e-06	0.0013612	0.021645	0.47904	0.0049505	0.16089	0.50558	0.49442	0.0018594	-1.389	0.19246	0.31588	-0.14466	0.025789	0.9613	0.98574	1.0132	0.02444	0.027427	0.051867	0.88771	1.1654	0.27771	0.98946	0.054841	-0.98067
3	1.6953	2.0655	2.2686	0.37024	0.20314	0.57338	1.2181	2.4911	1.273	1.9687	0.35245	-0.62062	3.0391	6.81	2.1371	0.16844	0	7.57	7.57	7.57	0	-0.0011194	0.064228	-3.9555e-06	0.001875	0.035534	0.46343	0.0065963	0.077836	0.49406	0.50594	0.0025625	-1.19	0.062698	0.085119	0.0095523	0.033183	0.9592	0.98475	1.0066	0.025548	0.021842	0.04739	0.89133	1.2191	0.32775	0.99287	0.071944	0.089315
4	0.53238	0.63554	0.76148	0.10316	0.12594	0.2291	0.37821	1.1067	0.72851	0.67374	0.1886	0.74165	2.7838	0.592	0.79765	0.12391	0.40578	0.49917	3.58	0.06	0.95619	-0.00086014	0.012098	4.1883e-07	-0.0011181	0.011957	0.43355	0.12318	0.0048622	0.49513	0.50487	0.0007391	-1.5129	0.36395	0.13014	0.18917	-0.1688	0.91561	0.96558	1.0402	0.049969	0.074582	0.12455	0.78737	1.245	0.45763	0.98028	0.097619	0.49094
4	0.78574	0.97959	1.2463	0.19385	0.26674	0.46059	0.52788	2.6626	2.1347	1.0718	0.40628	1.7569	7.0423	1.47	1.3468	0.27508	1.5284	0.43429	1.86	0.06	0.5859	-0.0018769	0.055102	5.467e-06	-0.0052173	0.03181	0.40987	0.58497	0.022876	0.473	0.527	0.0108	-1.0555	0.045801	0.0066116	0.024386	-0.016936	0.9038	0.96894	1.0314	0.065147	0.062451	0.1276	0.76627	1.3078	0.54149	0.98108	0.11245	0.8144
4	3.4418	3.898	4.3096	0.45621	0.41164	0.86785	2.8969	5.0083	2.1114	3.8944	0.57692	-0.084708	3.5789	1.235	4.6629	0.76847	0.725	6.03	6.03	6.03	0	-0.0029224	0.074057	-1.5754e-06	-0.001974	0.072235	0.46146	0.0049751	0.091211	0.48837	0.51163	0.042954	-1.0504	0.060723	0.06894	-0.059969	-0.017989	0.96779	0.98369	1.0037	0.015895	0.019994	0.035889	0.90234	1.1181	0.21572	0.98811	0.042336	0.14595
5	1.0827	1.2078	1.5843	0.12507	0.37648	0.50155	0.90094	1.8278	0.92683	1.3315	0.28282	0.17636	1.5343	0.61429	1.6082	0.27675	0.38504	0.52909	3.48	0.05	0.95782	0.0013371	0.029693	-1.9621e-06	0.0024751	0.027256	0.54776	0.179	0.056799	0.48448	0.51552	0.0040191	-1.1292	0.054834	0.065512	-0.018814	0.029108	0.95755	0.98834	1.028	0.030789	0.03968	0.07047	0.88276	1.235	0.35226	0.99745	0.060852	1.0064
5	2.1608	2.4661	2.6259	0.30539	0.15972	0.46511	1.8806	3.2001	1.3195	2.4253	0.31596	-0.29848	5.2244	0.73	2.7648	0.33946	0.3937	5.98	5.98	5.98	0	-0.0014661	0.035779	-1.3988e-06	-0.00063104	0.034389	0.46904	0.0050167	0.040134	0.48744	0.51256	0.0097038	-1.1883	0.067629	0.099098	0.039598	-0.016788	0.95657	0.98722	1.0148	0.030658	0.027548	0.058207	0.89046	1.1126	0.2221	0.98674	0.053667	-1.9584
5	2.1274	2.3407	2.5409	0.21327	0.20027	0.41353	0.49391	2.8469	2.3529	2.2875	0.39983	-1.9456	9.7983	3.09	2.7737	0.48611	0	2.905	5.76	0.05	2.855	-0.0017327	0.07395	-5.2142e-06	0.0013176	0.056139	0.46216	0.017065	0.18942	0.48547	0.51453	0.0019175	-1.5888	0.32367	0.53576	-0.35062	0.0805	0.953	0.98642	1.0198	0.033421	0.03335	0.066771	0.48576	1.4705	0.98474	0.98926	0.11764	-0.59503
6	1.7737	1.8848	2.0529	0.11105	0.16813	0.27918	1.5514	2.7988	1.2474	1.9454	0.26794	1.8228	9.9464	1.02	2.3055	0.36005	0.49582	15.51	15.51	15.51	0	-0.0001519	0.0672	8.5132e-07	-0.0014663	0.044258	0.48962	0.0019417	0.0084142	0.49547	0.50453	0.0025706	-1.4217	0.1897	0.17932	0.13744	-0.083834	0.95118	0.99917	1.047	0.047987	0.047866	0.095854	0.81564	1.2586	0.44294	1.0003	0.082152	0.43132
6	2.1051	2.2655	2.5228	0.16043	0.25723	0.41766	1.0201	3.5289	2.5088	2.3406	0.44371	0.055501	5.535	1.65	2.6517	0.31111	1.4713	18.98	18.98	18.98	0	-0.00062323	0.077307	1.9787e-07	-0.0010033	0.074339	0.45709	0.01717	0.029657	0.48829	0.51171	0.00089817	-1.5746	0.41142	0.26179	-0.097357	-0.0010684	0.95228	0.98961	1.0277	0.037332	0.038055	0.075387	0.70945	1.363	0.65355	0.99402	0.10182	1.5604
6	1.669	1.7738	1.9477	0.10481	0.17392	0.27874	1.1517	2.6964	1.5447	1.8258	0.28299	0.911	8.9068	11.11	2.577	0.75117	9.43	23.39	23.39	23.39	0	-9.0797e-05	0.076307	2.9636e-07	-0.00078516	0.061578	0.49007	0.0081058	0.0085324	0.50491	0.49509	0.00060887	-1.4198	0.18751	0.24562	-0.0056917	-0.0073753	0.95482	0.99263	1.0281	0.037818	0.035474	0.073292	0.8473	1.3135	0.46617	0.99408	0.08558	2.5656
7	1.5246	1.8348	2.1806	0.3102	0.34585	0.65604	0.65162	2.9264	2.2747	1.8489	0.46717	-0.10996	3.0205	0.49667	2.6863	0.83737	0.46664	7.87	7.87	7.87	0	-0.0018044	0.044164	-1.3305e-06	-0.00074006	0.040115	0.43423	0.027466	0.017478	0.485	0.515	0.0031714	-1.5075	0.41003	0.24366	-0.078849	-0.066627	0.94278	0.97332	1.0141	0.03054	0.040796	0.071336	0.7553	1.6769	0.92163	0.99598	0.13579	3.8652
7	1.8225	2.0835	2.4751	0.26095	0.39161	0.65256	0.34583	2.9701	2.6243	2.1078	0.48664	-0.81438	4.7724	0.315	2.8723	0.76452	0.14942	7.84	7.84	7.84	0	-0.0018176	0.061498	-2.5231e-06	0.00019326	0.047157	0.44203	0.022556	0.032581	0.47804	0.52196	0.0068615	-1.2733	0.12483	0.25063	-0.0090262	-0.092142	0.94732	0.9775	1.0098	0.030178	0.032288	0.062466	0.54085	1.1463	0.60549	0.97287	0.087961	-3.2339
7	1.8262	2.0756	2.6374	0.24942	0.56178	0.81119	0.90578	3.4913	2.5855	2.1977	0.5596	0.13687	2.7352	0.295	3.1326	0.93492	0.16998	6.14	6.14	6.14	0	-0.0027191	0.066288	-1.1963e-06	-0.001963	0.065011	0.43395	0.037915	0.025276	0.47943	0.52057	0.0025921	-1.585	0.27298	0.61219	-0.19131	-0.10838	0.93839	0.97633	1.0154	0.037939	0.039029	0.076968	0.76761	1.2492	0.48163	0.98261	0.080971	0.47747
8	1.6464	1.7847	1.9533	0.13839	0.16852	0.30691	0.87213	2.4029	1.5308	1.7665	0.30944	-0.70688	3.9952	0.50833	1.9908	0.22425	0.32873	1.326	6.04	0.08	2.3583	-0.00022833	0.093841	-6.8e-06	0.0042733	0.044205	0.4921	0.06184	0.042232	0.50151	0.49849	0.0030287	-1.4257	0.23788	0.31226	-0.065095	-0.058477	0.9197	0.98156	1.0505	0.061863	0.068954	0.13082	0.62798	1.2891	0.6611	0.98718	0.11903	-0.081211
8	1.7086	2.0982	2.4122	0.38954	0.314	0.70354	1.3046	2.6442	1.3396	2.0514	0.39342	-0.31786	2.2764	1.89	2.6642	0.61278	0	7.43	7.43	7.43	0	-0.0017	0.021827	-1.0638e-06	-0.00091068	0.019911	0.44802	0.0053836	0.14266	0.46226	0.53774	0.0087002	-1.0761	-0.0014703	0.030004	0.014996	0.033842	0.93812	0.97901	1.0211	0.040888	0.042109	0.082998	0.84431	1.1578	0.31353	0.98047	0.067938	-0.17721
8	1.7578	1.8657	2.2541	0.10798	0.38836	0.49634	1.2183	3.1339	1.9156	2.0126	0.44699	0.838	3.4143	1.562	2.1479	0.1353	1.9416	8.05	8.05	8.05	0	-0.0013909	0.095068	1.094e-06	-0.0022715	0.092262	0.45296	0.0062035	0.066998	0.49317	0.50683	0.0066524	-1.1763	0.050747	0.10889	0.044741	-0.026988	0.9294	0.98637	1.0459	0.056971	0.059489	0.11646	0.74788	1.2348	0.48697	0.98698	0.094943	-0.15079
9	1.0925	1.2712	1.5274	0.17872	0.25622	0.43494	0.15442	1.925	1.7706	1.2985	0.3166	-0.4851	4.4492	0.6425	1.7205	0.42206	0.44676	0.16	0.16	0.16	0	0.0010981	0.054316	-2.97e-06	0.0031028	0.044082	0.5469	0.019231	0.029586	0.56444	0.43556	0.00090145	-1.6168	0.26969	0.50265	-0.0087944	-0.14596	0.95545	1.0153	1.1226	0.059899	0.10726	0.16716	0.78522	5.0413	4.2561	1.1316	0.58453	5.9932
9	2.0324	2.185	2.335	0.15256	0.15005	0.30262	1.007	3.6118	2.6048	2.1999	0.3953	0.55086	8.0254	2.2433	2.9531	0.75322	1.7222	0.14	0.14	0.14	0	0.00041369	0.14893	3.4188e-06	-0.0020342	0.13177	0.51054	0.015342	0.012552	0.51816	0.48184	0.003075	-1.503	0.2261	0.42069	-0.21441	0.071708	0.94133	1.0004	1.0664	0.05905	0.065975	0.12503	0.8266	2.8521	2.0255	1.0559	0.31225	5.4047
9	1.7832	1.9536	2.1012	0.17037	0.14757	0.31794	1.4252	3.0828	1.6576	1.9714	0.31266	0.93877	6.747	1.1371	2.392	0.4206	0.50278	8.13	8.13	8.13	0	-0.00050343	0.083796	2.6752e-06	-0.0026757	0.066427	0.48208	0.0086101	0.0098401	0.49754	0.50246	0.0022458	-1.5935	0.3294	0.3419	-0.01358	-0.063238	0.92111	0.99418	1.0545	0.073067	0.060305	0.13337	0.78552	1.3573	0.5718	0.99812	0.11609	1.0737
10	1.4468	1.5125	1.6347	0.065696	0.12219	0.18789	1.142	2.5145	1.3725	1.5799	0.2813	1.1978	6.879	5.81	2.1041	0.5242	0	6.77	6.77	6.77	0	-0.0010561	0.036152	2.6056e-06	-0.0028252	0.028088	0.46139	0.0088235	0.035294	0.44035	0.55965	0.003426	-1.1587	0.027815	0.094228	-0.047663	0.085424	0.94628	0.97993	1.018	0.033652	0.038055	0.071706	0.85486	1.2291	0.37426	0.98662	0.073863	0.14157
10	1.4808	1.5655	1.6972	0.084692	0.13164	0.21633	1.1257	2.1568	1.0311	1.6065	0.21675	0.19569	5.0731	1.425	1.8422	0.23564	0.73234	3.545	7.01	0.08	3.465	-0.00065481	0.029119	8.134e-07	-0.0012291	0.028201	0.47528	0.0070721	0.046676	0.483	0.517	0.0014967	-1.3644	0.19291	0.21946	-0.12827	0.080933	0.94948	0.98926	1.0353	0.039781	0.046058	0.085839	0.83267	1.6624	0.82968	1.0104	0.12801	3.4982
10	1.408	1.4903	1.6104	0.082357	0.1201	0.20246	0.9636	2.0569	1.0933	1.5244	0.20963	0.095201	5.8301	1.68	1.9025	0.3781	0.08	7.28	7.28	7.28	0	-0.0006774	0.023678	7.9418e-07	-0.0012548	0.022694	0.47235	0.0054945	0.023352	0.45805	0.54195	0.0011615	-1.3479	0.13534	0.18022	-0.0034419	0.036491	0.9442	0.9803	1.0286	0.036101	0.048267	0.084368	0.86897	1.4521	0.58314	0.99529	0.09502	2.1208
11	2.0647	2.184	2.3327	0.1193	0.14869	0.26798	0.84898	2.7145	1.8655	2.1689	0.30343	-1.8597	10.39	1.485	2.5227	0.35386	1.2039	3.615	7.14	0.09	3.525	-0.00069811	0.070723	-2.5638e-06	0.0011581	0.060635	0.47986	0.015172	0.08	0.48343	0.51657	0.001282	-1.4004	0.2147	0.18045	-0.067901	0.073515	0.9381	0.98085	1.0569	0.042744	0.076067	0.11881	0.74772	1.6681	0.92034	1.0139	0.1487	2.488
11	2.2872	2.3713	2.609	0.084064	0.23769	0.32175	1.1591	3.0164	1.8572	2.4162	0.3054	-1.7379	12.834	1.3	2.8791	0.46284	0.98	8.83	8.83	8.83	0	-0.0006684	0.064046	-9.7572e-07	0.00019512	0.060787	0.47901	0.0090293	0.10158	0.48814	0.51186	0.0011871	-1.3431	0.091073	0.22239	0.0097556	0.020175	0.96398	0.99066	1.0207	0.026685	0.030046	0.056731	0.76032	1.3784	0.61804	0.99878	0.097989	0.073494
11	1.8457	2.1676	2.4366	0.32196	0.26896	0.59092	0.86197	2.7441	1.8822	2.1144	0.40255	-1.0407	4.3423	2.07	2.4196	0.30521	1.1595	1.7975	6.34	0.08	2.6333	-0.0005911	0.14687	-6.6917e-06	0.0042336	0.079268	0.48249	0.029086	0.055402	0.4577	0.5423	0.002313	-1.2698	0.13142	0.067571	-0.034645	0.10601	0.95308	0.98666	1.0255	0.033582	0.038816	0.072398	0.62408	1.6912	1.0672	1.0125	0.15478	2.49
12	0.88914	0.95196	1.0285	0.062818	0.076573	0.13939	0.72754	1.6765	0.94895	0.98481	0.16592	1.8392	8.3479	0.69292	1.1434	0.15854	0.63486	1.1006	6.04	0.17	1.8043	-0.00018062	0.019147	2.6947e-07	-0.00065353	0.015311	0.47288	0.052392	0.0051253	0.4963	0.5037	0.0026857	-1.1286	0.067475	0.021557	0.020776	0.020578	0.94208	0.98242	1.0279	0.040345	0.045512	0.085857	0.80359	1.242	0.43841	0.98962	0.080786	0.55269
12	1.5796	1.7168	1.8289	0.13721	0.11212	0.24933	1.3783	2.4799	1.1016	1.7304	0.21099	1.1318	7.1141	0.69923	2.0027	0.27227	0.88343	18.5	18.5	18.5	0	-0.00012871	0.039828	2.5347e-07	-0.00059559	0.035711	0.48831	0.0016278	0.0070537	0.50109	0.49891	0.0036075	-1.2646	0.11227	0.13056	0.029889	-0.0070697	0.94515	0.98724	1.0312	0.042097	0.04396	0.086057	0.86267	1.1732	0.31057	0.99095	0.067221	0.29972
12	1.5829	1.6861	1.8521	0.10322	0.16604	0.26926	0.98605	2.5733	1.5872	1.7307	0.25925	0.58906	6.8747	1.0965	2.1054	0.37466	1.5571	6.26	18.01	0.21	8.3097	-0.00023798	0.050582	2.3669e-07	-0.00068202	0.046719	0.47823	0.014385	0.0047949	0.48561	0.51439	0.0026863	-1.486	0.32087	0.43133	-0.37377	0.10841	0.9469	0.98504	1.0266	0.03814	0.041544	0.079684	0.71874	1.2081	0.48934	0.98489	0.080631	-0.29806
13	0.95286	1.2211	1.3305	0.26829	0.10934	0.37763	0.814	1.4913	0.6773	1.1566	0.20462	-0.29315	1.8391	1.265	1.4437	0.28702	1.6081	1.8275	3.68	0.18	1.4823	0.00011458	0.041285	3.4963e-06	-0.0024377	0.021894	0.50535	0.030096	0.0068399	0.4726	0.5274	0.0028293	-1.1605	0.035803	0.11235	-0.0004935	0.014388	0.95162	0.98725	1.0207	0.035629	0.033494	0.069123	0.81552	1.1541	0.33858	0.98719	0.062453	-0.36254
13	1.1615	1.246	1.4086	0.084482	0.16259	0.24707	0.51719	1.5101	0.99293	1.2633	0.17968	-1.8154	11.026	5.21	1.45	0.18665	0	2.735	5.42	0.05	2.685	-0.00073989	0.018533	-1.8285e-06	0.00026211	0.016846	0.47229	0.010929	0.22222	0.4927	0.5073	0.00070281	-1.589	0.25128	0.63707	-0.34607	0.047352	0.96429	0.99074	1.0143	0.026449	0.023527	0.049976	0.7577	1.4701	0.71238	0.99587	0.096012	0.81413
13	1.5867	1.6431	1.7122	0.056442	0.069013	0.12545	1.341	2.1995	0.85854	1.6815	0.19369	0.24171	8.3236	0.3	2.1745	0.49301	0.16	0	0	0	0	-0.00048558	0.0269	2.0242e-06	-0.0019714	0.020256	0.48163	0.0054422	0.078912	0.47275	0.52725	0.0015499	-1.5013	0.27938	0.35779	-0.16108	0.0259	0.96201	0.98919	1.0128	0.027175	0.023576	0.05075	0.89791	1.1525	0.25462	0.99084	0.049773	1.3115
14	1.838	2.0713	2.4319	0.23337	0.36053	0.59391	1.2349	3.0983	1.8634	2.1344	0.42157	0.018675	3.5216	0.47714	2.7185	0.58409	0.69198	8.07	8.07	8.07	0	-0.0012566	0.092232	-1.0366e-06	-0.00042216	0.089713	0.45984	0.0074442	0.033499	0.50683	0.49317	0.0018755	-2.1074	1.5617	0.077535	-1.0179	0.48662	0.93719	0.98872	1.0435	0.051529	0.054801	0.10633	0.82055	1.4837	0.66317	1.0068	0.12314	1.5964
14	1.85	2.0068	2.1724	0.15674	0.16564	0.32238	1.0141	2.5502	1.5361	2.0016	0.26618	-0.98254	6.9081	0.1614	2.2113	0.20977	0.11404	0.16	0.16	0.16	0	-0.00028936	0.065773	-7.6597e-07	0.00036325	0.064048	0.48914	0.01524	0.024619	0.50352	0.49648	0.0035076	-1.7416	0.95461	0.29919	-0.60644	0.094743	0.94442	0.99552	1.0555	0.051105	0.060016	0.11112	0.82157	1.6713	0.84969	1.019	0.13738	2.8611
14	1.7754	1.9301	2.0788	0.15473	0.14868	0.30341	1.1695	2.3476	1.1781	1.9185	0.24067	-0.96915	5.9747	0.13021	2.1113	0.19271	0.074148	3.31	6.56	0.06	3.25	-3.2719e-05	0.057885	-1.6807e-06	0.0010782	0.054871	0.4983	0.0090634	0.087613	0.49319	0.50681	0.0029859	-1.709	0.82152	0.41033	-0.5458	0.023406	0.944	0.99668	1.0582	0.052681	0.061499	0.11418	0.77848	1.2606	0.48208	1.0042	0.092914	0.061161
15	1.9676	2.1272	2.7366	0.1596	0.60935	0.76895	1.3036	5.2522	3.9486	2.3274	0.62579	2.1202	11.694	10.81	5.8147	3.4873	0	0.885	7.04	0.12	1.867	-0.0015272	0.16491	1.7772e-06	-0.0034448	0.14104	0.44048	0.18611	0.0092593	0.47915	0.52085	0.0019457	-1.7007	0.42747	0.4348	-0.14106	-0.019719	0.94312	0.98625	1.0212	0.04313	0.034938	0.078068	0.79116	1.5685	0.77738	0.99042	0.12871	4.8482
15	2.6311	2.7854	3.0173	0.15424	0.23194	0.38618	1.293	3.4175	2.1245	2.7997	0.34054	-2.4809	16.543	7.44	3.4814	0.68176	0	3.72	7.37	0.07	3.65	-0.00040892	0.10827	8.849e-07	-0.0010655	0.10695	0.49028	0.0080754	0.10094	0.52156	0.47844	0.0012464	-1.6709	0.43266	0.51767	-0.39974	0.12057	0.97211	0.9958	1.0208	0.023687	0.025021	0.048708	0.92383	1.4515	0.52765	1.0106	0.097882	1.4096
15	3.6417	3.7241	3.856	0.082353	0.13195	0.2143	0.68862	4.5614	3.8728	3.6927	0.51179	-4.498	28.934	7.14	4.4276	0.73491	0	3.555	7.02	0.09	3.465	-0.00030016	0.25812	-2.9988e-06	0.001835	0.2452	0.49447	0.014025	0.043478	0.49438	0.50562	0.00094699	-2.0648	1.0417	0.68382	-1.1197	0.45929	0.9746	0.9971	1.0203	0.022501	0.023206	0.045708	0.84701	2.5824	1.7354	1.046	0.26986	4.0798
16	1.8904	1.9943	2.1926	0.10388	0.19828	0.30216	1.4519	2.6253	1.1734	2.0176	0.22208	0.14883	4.9758	1.655	2.1625	0.14491	1.0233	3.36	6.6	0.12	3.24	-0.00094501	0.01561	6.0887e-07	-0.0013542	0.015188	0.47299	0.011887	0.0059435	0.48661	0.51339	0.013206	-1.098	0.043907	0.033878	0.058888	-0.036828	0.95405	0.98138	1.0089	0.027324	0.027502	0.054826	0.78839	1.0909	0.30247	0.97639	0.052446	-1.1372
16	1.2384	1.3696	1.5052	0.13117	0.13562	0.26679	0.68192	2.0907	1.4088	1.3778	0.25647	0.0064058	4.9061	1.98	1.5363	0.15847	2.0035	2.0767	6	0.07	2.7745	-0.001174	0.020913	-9.2746e-08	-0.0011161	0.020906	0.45482	0.0192	0.032	0.47596	0.52404	0.0017915	-1.3256	0.12261	0.21647	-0.020384	0.0078699	0.94116	0.97463	1.0137	0.033475	0.039059	0.072534	0.69427	1.5562	0.86188	0.98998	0.11851	2.0929
16	1.3998	1.4638	1.5178	0.06404	0.053995	0.11804	1.0898	2.1201	1.0302	1.4662	0.15236	0.59549	14.209	2.505	1.7644	0.29821	1.695	7.11	7.11	7.11	0	-0.00038244	0.017053	6.6769e-07	-0.0008565	0.01642	0.48384	0.0070323	0.012658	0.45634	0.54366	0.0012593	-1.5866	0.3766	0.36283	-0.14793	-0.0041146	0.95973	0.99018	1.0161	0.030446	0.025952	0.056398	0.85694	1.1197	0.26272	0.98841	0.054995	-1.8344
17	2.1414	2.2079	2.2951	0.066461	0.087268	0.15373	1.2708	2.4575	1.1867	2.1977	0.18754	-3.8422	27.025	0.515	2.3915	0.19377	0.36759	5.55	5.55	5.55	0	7.5051e-05	0.035027	-1.7042e-06	0.0010192	0.033496	0.50068	0.0072072	0.16937	0.48736	0.51264	0.0036291	-1.355	0.20036	0.14994	-0.06413	0.069769	0.96212	0.99332	1.0275	0.031195	0.034181	0.065375	0.79434	1.2569	0.46252	0.99562	0.083458	-0.62228
17	2.0966	2.2301	2.3557	0.13347	0.12561	0.25908	0.41522	2.7353	2.3201	2.2046	0.34247	-2.9637	17.607	3.85	2.7094	0.50487	0	5.28	5.28	5.28	0	-0.0003858	0.11377	-1.518e-06	0.00042028	0.11275	0.4913	0.013158	0.10714	0.48023	0.51977	0.0028158	-1.4155	0.20928	0.25064	-0.063692	0.019984	0.95378	0.9822	1.0237	0.028418	0.041458	0.069875	0.42869	1.3831	0.95445	0.98755	0.12636	-2.2172
17	2.4461	2.6083	2.7116	0.16219	0.10322	0.26541	0.71714	2.8632	2.146	2.5018	0.36808	-3.0025	14.483	4.81	2.8072	0.30536	0	4.75	4.75	4.75	0	-0.00086129	0.12124	-1.4692e-05	0.0061764	0.057576	0.48519	0.014583	0.36667	0.4739	0.5261	0.0032318	-1.3524	0.17273	0.18206	-0.064656	0.062873	0.96554	0.99091	1.0211	0.025371	0.030175	0.055546	0.45637	1.5566	1.1002	0.99657	0.12758	0.4587
18	1.213	1.3174	1.4109	0.10436	0.09353	0.19789	0.80337	1.6089	0.80552	1.3068	0.15658	-0.92753	7.0297	1.9133	1.4188	0.11195	0.85893	6.86	6.86	6.86	0	-0.00054442	0.012893	-6.2295e-07	-0.0001177	0.012416	0.47546	0.0072886	0.10787	0.48613	0.51387	0.00070415	-1.4682	0.25034	0.27297	-0.058145	0.0036447	0.9558	0.9937	1.0288	0.037907	0.035098	0.073004	0.78627	1.2024	0.41616	0.99258	0.070152	-0.1716
18	1.0133	1.1095	1.1995	0.09616	0.090063	0.18622	0.6349	1.5002	0.86529	1.1247	0.16916	-0.14962	5.3124	2.02	1.4109	0.28611	1.53	7.8	7.8	7.8	0	-0.00032878	0.023077	-1.9455e-06	0.0011946	0.015133	0.48026	0.010204	0.09949	0.48276	0.51724	0.0013756	-1.1329	0.013819	0.066506	0.039006	0.01437	0.95611	0.9869	1.0158	0.030782	0.028883	0.059665	0.72913	1.1168	0.38772	0.98342	0.066567	-3.0008
18	1.1476	1.3277	1.5655	0.18019	0.23773	0.41791	0.94066	1.9148	0.97413	1.3637	0.25077	0.21198	1.9711	2.99	1.6398	0.27605	0.91	3.885	7.26	0.51	3.375	-0.00099253	0.012942	-1.5201e-07	-0.00087411	0.012895	0.45205	0.016667	0.029487	0.45828	0.54172	0.0029257	-1.0975	0.024416	0.064334	0.0083777	0.0012761	0.95866	0.9832	1.0075	0.024544	0.024318	0.048862	0.85422	1.1156	0.26141	0.98389	0.050413	-0.087166
19	1.5143	1.5925	1.6833	0.078159	0.090844	0.169	1.1275	2.025	0.89743	1.5879	0.16826	-1.2904	11.361	1.214	1.8211	0.23314	1.4454	6.81	6.81	6.81	0	-5.4092e-05	0.028199	-1.4499e-06	0.00093042	0.025702	0.49733	0.0029412	0.029412	0.49632	0.50368	0.0021179	-1.2905	0.11091	0.18977	-0.008182	-0.0012685	0.94826	1.0008	1.0401	0.052556	0.039302	0.091858	0.79545	1.405	0.60959	1.0004	0.09861	0.78483
19	1.5067	1.5757	1.6483	0.069005	0.072588	0.14159	1.2051	1.8431	0.63805	1.5675	0.13378	-2.5892	20.03	1.1467	1.6878	0.12037	1.0553	7.37	7.37	7.37	0	1.8922e-05	0.017881	-1.2387e-06	0.00093063	0.015366	0.50006	0.0054274	0.032564	0.51359	0.48641	0.0025581	-1.1916	0.046835	0.09534	0.0045476	0.045812	0.95483	0.992	1.0293	0.03717	0.037337	0.074506	0.81609	1.1868	0.37068	0.99401	0.079809	-1.2908
19	1.6564	1.7655	1.8688	0.10901	0.1033	0.21231	1.0343	2.0468	1.0126	1.7381	0.19685	-1.4367	6.1645	1.172	1.8997	0.16156	1.2313	7.65	7.65	7.65	0	-0.00045197	0.028605	-1.8326e-06	0.00096097	0.021978	0.48262	0.015544	0.11269	0.49157	0.50843	0.0022433	-1.2456	0.076283	0.16139	0.014097	-0.0055694	0.95265	0.99141	1.0321	0.038765	0.040712	0.079477	0.74027	1.2063	0.46603	0.99195	0.080935	-0.10112
20	1.8055	1.9971	2.148	0.19162	0.15094	0.34256	1.4353	2.9395	1.5041	1.985	0.28994	0.51198	5.0577	8.1	3.056	1.071	0	8.09	8.09	8.09	0	-0.0010582	0.022988	-2.2837e-07	-0.00087369	0.022864	0.46344	0.0049444	0.013597	0.45297	0.54703	0.010495	-1.0672	0.0054965	0.037105	0.0038839	0.022269	0.95449	0.97331	1.0011	0.018816	0.027764	0.04658	0.86181	1.0679	0.20613	0.97432	0.042197	-0.7171
20	1.3773	1.8268	2.0487	0.44953	0.22194	0.67147	1.0312	2.9294	1.8982	1.7875	0.45721	0.49581	2.7636	1.7175	2.3826	0.59506	1.1233	0.83333	4.1	0.09	1.1985	0.00093447	0.16821	-2.5627e-06	0.0028514	0.15673	0.53196	0.11749	0.046729	0.48529	0.51471	0.002246	-1.3793	0.17326	0.20608	0.058999	-0.058303	0.93687	0.98789	1.0444	0.051021	0.056558	0.10758	0.77416	1.4399	0.66574	0.9984	0.12116	1.6032
20	1.9115	1.9926	2.1257	0.081026	0.13315	0.21417	0.8093	2.4637	1.6544	1.9804	0.32689	-1.7067	7.3159	1.815	2.2337	0.2533	0.9742	2.61	7.32	0.1	3.3329	-0.00087856	0.066916	-1.5466e-06	0.00033862	0.061792	0.47023	0.025381	0.15863	0.4892	0.5108	0.0014703	-1.3673	-0.044342	0.70472	-0.43605	0.14345	0.94991	0.98427	1.0221	0.03436	0.037838	0.072198	0.60331	1.3203	0.71703	0.9885	0.10721	0.30149
21	1.1263	1.2813	1.4838	0.15498	0.2025	0.35748	0.74525	1.8389	1.0936	1.3037	0.24953	-0.21917	4.3672	1.5362	1.4569	0.15326	1.8485	12.83	12.83	12.83	0	-0.00049993	0.027768	-1.3405e-08	-0.00048269	0.027766	0.45848	0.00777	0.038073	0.49067	0.50933	0.0025272	-1.1411	0.052438	0.08865	-0.028942	0.029951	0.94485	0.98447	1.0268	0.039616	0.042349	0.081964	0.8182	1.1892	0.37103	0.98398	0.080134	-2.0228
21	1.2261	1.3623	1.6267	0.13621	0.26442	0.40063	0.90976	2.2737	1.3639	1.4517	0.31322	0.84602	3.4433	3.7267	1.7846	0.33292	1.7918	1.7086	10.23	0.13	3.4846	-0.00076899	0.027384	9.7594e-07	-0.0019372	0.016485	0.4467	0.033389	0.0050083	0.47368	0.52632	0.001598	-1.3166	0.10171	0.23025	-0.056475	0.041895	0.95111	0.98409	1.0155	0.032973	0.031388	0.064361	0.84926	1.2382	0.38897	0.98689	0.066357	1.2274
21	0.80779	0.92333	0.9685	0.11554	0.045177	0.16072	0.57623	1.0645	0.48822	0.88942	0.11219	-0.93463	3.3078	1.1955	0.92638	0.036963	1.0872	4.43	12.92	0.13	6.0035	-8.1283e-05	0.011612	-6.107e-07	0.00073094	0.005109	0.48949	0.015778	0.039068	0.50451	0.49549	0.00070256	-1.1537	0.057253	0.081555	0.024784	-0.0092697	0.96208	0.98757	1.0114	0.025489	0.023834	0.049323	0.86205	1.1577	0.29568	0.98871	0.051317	0.67789
22	2.6753	2.8542	3.1145	0.17888	0.26036	0.43924	1.8899	3.5091	1.6192	2.8621	0.33214	-1.8418	13.197	8.15	3.136	0.27383	6.94	19.36	19.36	19.36	0	0.00013382	0.10474	-7.9233e-07	0.0016654	0.055943	0.50728	0.0041365	0.022234	0.48733	0.51267	0.0025924	-1.1502	-0.019519	0.092965	-0.0015804	0.078654	0.96981	0.98983	1.0132	0.020021	0.023329	0.04335	0.79924	1.1021	0.30291	0.98723	0.06368	-4.6357
22	2.5121	2.875	3.1438	0.36291	0.26878	0.63169	1.8262	3.7313	1.9051	2.8392	0.43166	-0.15094	3.266	3.3	3.6003	0.76109	3.3211	5.255	18.33	0.31	7.5674	0.00049335	0.096709	-6.2385e-07	0.0018041	0.054499	0.5302	0.043768	0.0052331	0.5069	0.4931	0.0042013	-1.1594	0.039777	0.075967	0.014123	0.029969	0.96451	0.99513	1.0247	0.030621	0.02957	0.060191	0.84152	1.1089	0.26734	0.99231	0.053869	-1.0467
22	2.4718	2.9982	3.2409	0.52637	0.24274	0.7691	1.8334	4.0018	2.1685	2.889	0.54504	-0.27776	2.4006	3.818	3.44	0.55097	3.5434	3.952	16.8	0.21	6.4475	0.00075479	0.11264	-6.0804e-07	0.0019526	0.081639	0.54266	0.023846	0.036022	0.49848	0.50152	0.0024963	-1.1812	0.069332	0.075086	-0.084092	0.12118	0.97007	0.99535	1.0202	0.025278	0.024882	0.05016	0.84242	1.1482	0.30575	0.99447	0.062335	2.0705
23	0.79125	0.89337	0.98509	0.10212	0.091716	0.19384	0.55764	1.3175	0.75987	0.89208	0.14992	0.20215	3.6068	0.83833	1.0817	0.18965	0.39789	1.1667	4.61	0.11	1.3739	-0.00013405	0.020825	3.5888e-07	-0.00051051	0.019955	0.48638	0.047619	0.021905	0.48522	0.51478	0.00070664	-1.3366	0.22326	0.17037	-0.17175	0.11558	0.93526	0.99757	1.0666	0.062312	0.069033	0.13134	0.7778	1.4185	0.64068	1.0088	0.12074	1.3702
23	1.4276	1.6993	2.0081	0.27171	0.30879	0.5805	0.82602	2.5221	1.6961	1.7254	0.41867	-0.035125	2.3592	0.971	2.1168	0.39135	0.29787	1.2525	7.28	0.11	2.3097	-0.0011166	0.071378	3.7238e-07	-0.0014887	0.070608	0.44557	0.065	0.075	0.4955	0.5045	0.0024829	-1.4084	0.2437	0.24242	-0.13334	0.056483	0.93833	1.0046	1.0637	0.066226	0.059173	0.1254	0.66325	1.455	0.79178	1.0079	0.13644	0.64977
23	1.6469	1.759	1.9539	0.1121	0.19482	0.30692	0.67593	2.6698	1.9938	1.7964	0.31619	-0.17361	5.4055	1.478	2.1579	0.36147	1.1025	9.65	9.65	9.65	0	-0.00074673	0.056075	3.5605e-07	-0.0010924	0.055446	0.46582	0.014403	0.019547	0.47889	0.52111	0.0014948	-1.5564	0.42573	0.39568	-0.42618	0.16174	0.95397	0.99605	1.0408	0.04208	0.044736	0.086816	0.58532	1.7209	1.1356	1.0082	0.1467	2.4538
24	0.99878	1.0725	1.2785	0.073763	0.20596	0.27972	0.488	1.9541	1.4661	1.1663	0.28002	0.91445	4.0788	1.3833	1.425	0.25866	0.84112	2.295	4.51	0.08	2.215	-0.0013059	0.047813	5.24e-06	-0.0037321	0.040743	0.45563	0.028017	0.025862	0.47948	0.52052	0.0011287	-1.4099	0.26314	0.14029	-0.062034	0.069593	0.92172	0.98737	1.0431	0.065651	0.055766	0.12142	0.82206	1.9549	1.1328	1.0266	0.20371	2.8708
24	0.88337	0.92789	1.0043	0.044522	0.076365	0.12089	0.38224	1.699	1.3168	0.97644	0.21829	1.2917	6.9562	0.57	1.3729	0.39649	0	4.35	4.35	4.35	0	-0.00095173	0.03277	3.239e-06	-0.0023866	0.030505	0.46281	0.024775	0.038288	0.46727	0.53273	0.0032216	-1.1437	0.0073501	0.076391	-0.015065	0.07786	0.94286	0.98155	1.0207	0.038689	0.039187	0.077876	0.71381	1.1899	0.47613	0.97614	0.088729	-0.94732
24	0.81016	0.85992	0.96949	0.049762	0.10957	0.15933	0.47358	1.6673	1.1937	0.92986	0.22381	1.6955	6.4503	0.69	1.4072	0.47729	0	5.9	5.9	5.9	0	-0.00096522	0.022329	3.0976e-06	-0.0028145	0.015513	0.44744	0.020067	0.041806	0.45561	0.54439	0.0016419	-1.2125	0.051456	0.19658	-0.098738	0.064745	0.93897	0.98268	1.022	0.043711	0.039367	0.083077	0.76813	1.208	0.43991	0.98309	0.08275	-0.31716
25	1.7211	1.934	2.0854	0.21286	0.1514	0.36426	1.0448	2.592	1.5472	1.9182	0.32852	-0.16736	3.3022	0.87857	2.3158	0.39757	0.397	1.09	5.73	0.06	2.0778	2.1782e-05	0.10791	-4.5279e-06	0.0029785	0.08707	0.49985	0.038226	0.055046	0.49005	0.50995	0.0058539	-1.2683	0.17693	0.063603	-0.096016	0.12537	0.95781	0.98739	1.0358	0.029585	0.048428	0.078013	0.79328	1.3887	0.59546	1.0038	0.096567	1.8473
25	1.8198	2.1119	2.2751	0.29219	0.16311	0.4553	1.3926	2.6486	1.256	2.0449	0.31873	-0.502	2.9303	0.51077	2.3324	0.28756	0.43785	0.08	0.08	0.08	0	-0.00029508	0.097712	-4.7998e-06	0.0032088	0.061166	0.49053	0.005472	0.012312	0.49452	0.50548	0.0052685	-1.3704	0.19528	0.24705	-0.092462	0.021716	0.94819	0.99047	1.042	0.042279	0.051503	0.093781	0.8838	1.5632	0.67938	1.0069	0.10622	4.6295
25	2.0139	2.177	2.3483	0.16315	0.17126	0.33441	0.11993	2.5838	2.4638	2.094	0.42018	-2.6562	12.038	0.9275	2.2585	0.16441	0.89571	3.885	7.55	0.22	3.665	-0.00026575	0.17301	-4.4586e-06	0.0031897	0.13296	0.49115	0.027062	0.042526	0.48903	0.51097	0.0020586	-1.7677	0.67534	0.4594	-0.54213	0.17581	0.95413	0.99687	1.0406	0.04274	0.043739	0.086479	0.7818	6.1946	5.4128	1.1318	0.786	6.7149
26	1.044	1.2928	1.4362	0.24885	0.14337	0.39223	0.64867	1.8347	1.186	1.2384	0.29036	-0.22536	2.4507	0.824	1.496	0.25763	0.079145	0.84167	2.79	0.07	0.9641	0.00073953	0.072687	-7.7279e-07	0.001129	0.072471	0.52414	0.14851	0.043564	0.46429	0.53571	0.0021213	-1.2656	0.15493	0.088695	-0.054001	0.077215	0.91634	0.97698	1.069	0.060649	0.092064	0.15271	0.73855	1.5704	0.83183	1.0181	0.15954	1.4305
26	2.0154	2.2036	2.4019	0.18817	0.19834	0.38651	0.90674	2.8785	1.9718	2.1964	0.31656	-1.3113	8.6784	2.07	2.6041	0.40765	0.42	2.275	4.51	0.04	2.235	-0.00013464	0.099897	4.6805e-06	-0.002269	0.094589	0.49657	0.013129	0.02407	0.46491	0.53509	0.0019269	-1.5119	0.28218	0.23953	-0.06077	0.051833	0.95437	1.0076	1.052	0.053216	0.044431	0.097647	0.72297	1.6798	0.95681	1.0148	0.13963	2.0997
26	2.2289	2.3664	2.6323	0.13755	0.26584	0.40339	1.7778	3.6308	1.853	2.4833	0.42792	0.52808	4.4517	2.64	3.1768	0.69353	0.19	5.53	5.53	5.53	0	0.0014156	0.13205	5.1636e-07	0.0011305	0.13191	0.52536	0.0072333	0.034358	0.51087	0.48913	0.0072365	-1.2344	0.077959	0.10235	-0.043765	0.099131	0.96125	1.0093	1.0507	0.048003	0.041398	0.089402	0.76842	1.2351	0.46664	1.0079	0.086429	-1.1796
27	1.1372	1.3544	1.4875	0.21721	0.13314	0.35035	0.82608	1.9624	1.1363	1.3301	0.25776	-0.058179	3.6907	0.31667	1.5684	0.23833	0.16106	0.06	0.06	0.06	0	0.00019875	0.065927	-4.3032e-06	0.0018899	0.063448	0.50364	0.010152	0.015228	0.47837	0.52163	0.0049326	-1.4629	0.31932	0.24013	-0.12598	0.032402	0.90374	1.0171	1.1451	0.11335	0.12802	0.24136	0.68703	1.8808	1.1938	1.0551	0.22921	1.5582
27	1.3092	1.4752	1.7144	0.16597	0.23923	0.40521	0.7612	3.4779	2.7167	1.5916	0.47531	2.0485	8.4243	0.38667	2.0978	0.50623	0.20834	0.23	0.8	0.05	0.21015	-0.0015098	0.1769	2.9466e-06	-0.0030037	0.17368	0.45886	0.4311	0.021654	0.49507	0.50493	0.010172	-1.4623	0.41803	0.14643	-0.16007	0.061384	0.88118	0.98834	1.0949	0.10716	0.10655	0.21371	0.61631	2.0325	1.4162	1.0227	0.23913	1.7842
27	1.4097	1.8184	2.0567	0.40866	0.2383	0.64697	0.41135	2.5944	2.183	1.7247	0.48545	-0.56441	2.9947	0.40833	2.2444	0.51975	0.30331	2.75	5.41	0.09	2.66	-0.0015553	0.17108	-1.3963e-05	0.0063338	0.059924	0.45658	0.042403	0.042403	0.48142	0.51858	0.0012991	-1.6343	0.40148	0.24748	0.10748	-0.12137	0.90351	0.98888	1.094	0.085364	0.10514	0.19051	0.57854	2.624	2.0454	1.0338	0.29677	3.7913
28	1.7357	1.9056	2.0547	0.16987	0.14904	0.31891	0.94247	2.8025	1.86	1.8978	0.29112	-0.13219	6.1795	0.75	2.1726	0.27485	0.36006	14.71	14.71	14.71	0	-0.00041547	0.053331	-4.6592e-08	-0.00034665	0.053273	0.4727	0.010825	0.026387	0.49357	0.50643	0.00092808	-1.7357	0.50458	0.54227	-0.36324	0.052531	0.94382	0.98798	1.0417	0.044155	0.053679	0.097834	0.79089	1.2383	0.44743	0.99196	0.08999	0.25074
28	1.6396	1.7681	2.012	0.12851	0.24392	0.37244	1.0573	3.6273	2.57	1.8841	0.4651	1.3429	6.7308	1.7637	2.3111	0.42699	1.6425	14.77	14.77	14.77	0	-0.00070444	0.125	1.2962e-06	-0.0026293	0.079487	0.45336	0.010767	0.016824	0.51448	0.48552	0.004898	-1.2005	0.039042	0.10439	-0.0029077	0.061279	0.92606	0.99282	1.0509	0.066763	0.058129	0.12489	0.69523	1.1976	0.5024	0.98722	0.1035	-0.83221
28	1.6877	1.9111	2.3697	0.22334	0.45861	0.68195	1.157	3.7251	2.5681	2.042	0.51372	0.95171	4.3323	1.0507	2.6267	0.58466	0.90361	1.2015	8.11	0.18	2.1665	-0.00086549	0.11004	4.3651e-07	-0.0015504	0.10361	0.44423	0.084713	0.0025478	0.49841	0.50159	0.0025037	-1.5497	0.34596	0.30999	-0.11644	0.011067	0.92572	0.97964	1.0575	0.053921	0.077866	0.13179	0.78668	1.4298	0.64313	0.99967	0.1203	1.3299
29	1.2208	1.3294	1.4352	0.10862	0.10578	0.21439	0.94962	1.6677	0.71809	1.3338	0.14988	0.10625	3.0379	0.39353	1.4208	0.086972	0.24767	1.705	5.03	0.09	2.0138	-0.00041251	0.015887	-8.3255e-07	0.00015363	0.015059	0.48172	0.020558	0.036711	0.50441	0.49559	0.0030818	-1.2066	0.08388	0.10903	0.024081	-0.0090751	0.95185	0.99677	1.0367	0.044918	0.039921	0.08484	0.77815	1.1703	0.39212	0.99557	0.070988	-0.32065
29	1.4248	1.5186	1.6197	0.093818	0.10112	0.19494	0.71905	1.8056	1.0866	1.4936	0.20283	-1.3379	5.7848	0.461	1.6253	0.13165	0.25497	5.11	5.11	5.11	0	-0.00059099	0.03327	-6.0875e-06	0.0025684	0.018217	0.48189	0.025	0.11923	0.49133	0.50867	0.0031585	-1.1548	0.066421	0.083603	-0.029048	0.034765	0.95436	1.0046	1.0405	0.050218	0.035877	0.086096	0.73513	1.2607	0.52559	1.0019	0.086364	0.24022
29	1.9327	2.0014	2.0938	0.068716	0.092415	0.16113	1.7133	2.2969	0.58366	2.0102	0.12347	0.09065	3.0301	0.24333	2.0974	0.087159	0.091096	0.905	4.29	0.09	1.5221	-0.00049147	0.0092878	-1.0013e-06	5.2227e-05	0.0088001	0.488	0.053309	0.012868	0.50276	0.49724	0.011385	-1.056	0.012933	0.035738	0.0039321	0.0049716	0.96134	0.99039	1.02	0.029041	0.029622	0.058663	0.90125	1.1169	0.21568	0.99364	0.04582	0.42769
30	2.6362	2.7232	2.7914	0.087058	0.068128	0.15519	0.52245	3.0272	2.5048	2.6007	0.44335	-3.0768	12.716	0.22	2.8872	0.28652	0	2.33	4.55	0.11	2.22	0.00012958	0.19626	-1.5449e-05	0.0073131	0.13374	0.50086	0.023605	0.29828	0.53118	0.46882	0.0022585	-1.391	0.21374	0.14273	0.021959	0.013038	0.97135	0.99443	1.0224	0.023082	0.027998	0.051079	0.65143	2.7346	2.0832	1.0855	0.34672	3.3758
30	2.4852	2.6715	2.7431	0.18631	0.071564	0.25787	0.68075	3.0924	2.4117	2.5412	0.42796	-2.7593	11.914	5.25	3.11	0.56876	0	2.59	5.11	0.07	2.52	-0.00095934	0.16209	-1.3023e-05	0.0058515	0.091059	0.48256	0.024809	0.11641	0.52008	0.47992	0.0016115	-1.4629	0.28177	0.19806	-0.021579	0.0050205	0.96696	0.98888	1.0119	0.021922	0.023024	0.044945	0.52191	1.5714	1.0495	1.0178	0.16273	1.2009
30	2.7879	2.8604	2.9493	0.072456	0.088904	0.16136	1.1306	3.0447	1.9141	2.8075	0.29978	-4.4951	27.893	1.82	3.0339	0.22645	0	2.985	5.92	0.05	2.935	0.00020278	0.088648	-4.2593e-06	0.0027413	0.075846	0.50276	0.0083752	0.70519	0.48154	0.51846	0.0020798	-1.3688	0.13123	0.20643	-0.040232	0.071781	0.97062	0.99064	1.0217	0.020023	0.031025	0.051048	0.77135	1.4297	0.65839	1.0136	0.10913	1.2868
31	2.3002	2.4884	2.6286	0.18824	0.14014	0.32838	0.73283	2.8944	2.1616	2.4181	0.36044	-2.7449	13.927	2.81	2.5475	0.12939	3.2537	4.515	8.9	0.13	4.385	-0.00037614	0.1202	-3.2344e-06	0.0025575	0.080691	0.48768	0.019824	0.12225	0.48401	0.51599	0.0017059	-1.73	0.74103	0.47688	-0.71693	0.22924	0.95315	0.99336	1.0471	0.040219	0.05373	0.09395	0.64222	1.9	1.2578	1.02	0.18937	5.2292
31	1.2425	1.4775	1.6469	0.23502	0.16941	0.40443	0.82334	1.9198	1.0965	1.4504	0.24517	-0.18524	2.5477	0.58818	1.5178	0.067432	0.36905	2.53	6.32	0.1	2.7153	0.00076084	0.032466	-7.1463e-07	0.0013011	0.031534	0.53243	0.018494	0.019815	0.49735	0.50265	0.0025713	-1.359	0.2418	0.2346	-0.14818	0.031716	0.94865	0.98658	1.0327	0.037939	0.046102	0.084041	0.80384	1.2948	0.49095	0.99793	0.082435	0.81665
31	2.0663	2.212	2.3412	0.14567	0.12929	0.27497	1.0464	2.6418	1.5953	2.1735	0.28956	-2.0228	10.935	0.63333	2.5036	0.33011	0.33998	8.62	8.62	8.62	0	-0.0001817	0.081789	-1.88e-06	0.0014408	0.070846	0.4934	0.0092593	0.041667	0.50753	0.49247	0.0028097	-1.6816	0.72747	0.36637	-0.56753	0.15576	0.94635	0.99673	1.0474	0.050384	0.05068	0.10106	0.67927	1.2277	0.54845	0.99664	0.090242	-0.80415
32	0.73285	1.2669	1.5089	0.53406	0.24202	0.77608	0.30328	1.9414	1.6382	1.1598	0.42677	-0.14879	1.804	0.35476	1.5404	0.38069	0.24941	0.43667	4.72	0.07	1.0455	0.0013049	0.094246	-3.0757e-06	0.0037224	0.074085	0.57315	0.19441	0.015248	0.48601	0.51399	0.001035	-1.8562	0.70068	0.52712	-0.46198	0.091715	0.92049	1.0175	1.1133	0.097061	0.095785	0.19285	0.66597	1.8338	1.1679	1.0376	0.20699	1.5553
32	1.2679	1.4077	1.5376	0.13978	0.12992	0.2697	0.6554	1.8244	1.169	1.3739	0.24459	-1.2242	5.8527	0.34682	1.5618	0.18798	0.19279	7.83	7.83	7.83	0	2.1424e-05	0.059799	-2.4314e-06	0.0019325	0.0472	0.50039	0.010165	0.026684	0.48982	0.51018	0.0022678	-1.4763	0.16994	0.54189	-0.25725	0.023073	0.93254	1.0108	1.0778	0.078228	0.067042	0.14527	0.58355	1.3774	0.79389	1.0062	0.14702	-0.29095
32	0.81419	1.1319	1.4076	0.31776	0.27562	0.59338	0.17631	1.795	1.6187	1.0933	0.38204	-0.36018	2.4211	0.26853	1.3914	0.29812	0.096897	0.7	5.77	0.09	1.473	-0.00080709	0.099405	-5.6477e-07	-0.00028467	0.098102	0.44249	0.10583	0.030238	0.48324	0.51676	0.003389	-1.6286	0.37595	0.62777	-0.53101	0.1598	0.84725	0.99755	1.1408	0.15031	0.14327	0.29358	0.4429	1.8626	1.4197	1.0143	0.27149	0.77451
33	1.2101	1.2639	1.3247	0.053795	0.060864	0.11466	0.8601	1.6258	0.76568	1.2741	0.13351	-0.21711	8.0803	2.56	1.5146	0.24052	1.6434	8.24	8.24	8.24	0	-0.00037981	0.0095832	4.0968e-07	-0.00071862	0.009145	0.47883	0.0096618	0.0048309	0.48126	0.51874	0.0015734	-1.1863	-0.092972	0.34329	-0.19024	0.12728	0.95719	0.98834	1.0218	0.031153	0.033426	0.064579	0.80528	1.1336	0.32829	0.98943	0.063266	0.025356
33	1.0917	1.1473	1.2066	0.055674	0.059267	0.11494	0.95488	1.7705	0.81566	1.1619	0.14135	1.9205	11.249	1.7025	1.3686	0.2067	0.44623	8.16	8.16	8.16	0	-0.00023775	0.016836	1.0285e-06	-0.001077	0.014218	0.48546	0.0073439	0.019584	0.45588	0.54412	0.0012113	-1.448	0.29822	0.053454	0.28108	-0.18387	0.9535	0.98799	1.0218	0.034487	0.033788	0.068276	0.80951	1.1081	0.29857	0.98563	0.056377	-0.72498
33	0.89655	0.95098	1.0673	0.054425	0.11634	0.17077	0.70973	1.9812	1.2715	1.0236	0.23496	2.201	9.0668	3.05	1.7474	0.72377	2.93	0.61214	3.69	0.09	0.93234	-0.00060786	0.031847	1.9244e-06	-0.0022821	0.020007	0.45632	0.11137	0.011481	0.46782	0.53218	0.001869	-1.355	0.12343	0.30962	-0.018086	-0.058418	0.92548	0.97341	1.0155	0.047931	0.042056	0.089988	0.82441	1.204	0.37959	0.97669	0.073265	0.50728
34	1.8516	1.9535	2.1615	0.10183	0.20805	0.30989	0.66714	2.7972	2.1301	2.0204	0.33085	-0.94156	9.4802	6.66	2.8753	0.85487	0	6.59	6.59	6.59	0	-0.0013148	0.04576	1.3963e-06	-0.0022419	0.043642	0.46319	0.013534	0.039098	0.44578	0.55422	0.0046492	-1.1038	-0.0061991	0.0054119	0.021656	0.083879	0.95227	0.98415	1.0095	0.031874	0.025374	0.057249	0.53865	1.4381	0.89947	0.98228	0.11265	-0.3788
34	1.7373	1.8488	1.9407	0.11159	0.091831	0.20342	0.72387	3.5002	2.7763	1.9091	0.39566	1.4426	10.228	5.29	3.5981	1.689	0	5.23	5.23	5.23	0	-0.0015877	0.097985	5.5747e-06	-0.0045255	0.084567	0.46246	0.015152	0.022727	0.44213	0.55787	0.0057614	-1.2531	0.066096	0.16407	-0.070282	0.094979	0.94107	0.97643	1.0034	0.035355	0.026969	0.062324	0.54706	1.2751	0.72801	0.97009	0.099765	-2.2346
34	1.556	1.6082	1.7874	0.052207	0.1792	0.2314	0.96908	3.5914	2.6223	1.7654	0.44777	1.9256	8.0086	6.09	3.7064	1.9411	0	5.96	5.96	5.96	0	-0.0018361	0.096645	6.5446e-06	-0.0058086	0.064129	0.44648	0.027961	0.019737	0.4168	0.5832	0.0014822	-1.7428	0.6055	0.31019	-0.20918	0.037179	0.94497	0.97237	0.9982	0.027401	0.025834	0.053235	0.79272	1.5353	0.74254	0.97845	0.10266	3.0522
35	2.2991	2.5199	2.8366	0.22082	0.31663	0.53746	2.0408	3.2279	1.187	2.5667	0.34174	-0.73205	6.9373	5.99	2.9145	0.34789	0	7.34	7.34	7.34	0	-0.0013209	0.038665	-3.2865e-07	-0.0010803	0.038492	0.46788	0.0040928	0.10232	0.49044	0.50956	0.0066123	-1.1777	0.048609	0.078005	0.0025092	0.049408	0.95092	0.98753	1.0219	0.036616	0.034398	0.071014	0.85851	1.2412	0.38273	0.99094	0.073085	-0.7506
35	2.3481	2.5628	2.7875	0.2147	0.22472	0.43943	1.2352	3.0228	1.7876	2.5457	0.33362	-2.2094	14.053	2.84	2.9412	0.39548	1.91	7.6	7.6	7.6	0	-0.0011169	0.050623	-1.5799e-06	8.8504e-05	0.045899	0.47141	0.010471	0.24215	0.50197	0.49803	0.0048697	-1.1915	0.027064	0.14114	0.0021773	0.021776	0.95364	0.98555	1.024	0.031911	0.038463	0.070374	0.7548	1.1157	0.36087	0.98321	0.073259	-3.3039
35	2.0089	2.1409	2.4311	0.13199	0.29021	0.42221	1.5427	3.0634	1.5207	2.2325	0.33769	0.24618	5.2333	8.4	3.1173	0.88473	0	8.38	8.38	8.38	0	-0.0011643	0.034513	1.1663e-06	-0.0021417	0.030768	0.46294	0.0059595	0.070322	0.48091	0.51909	0.0030928	-1.1816	0.032843	0.042544	0.034121	0.072739	0.95769	0.98628	1.0132	0.028592	0.026903	0.055495	0.84391	1.2868	0.44293	0.9907	0.072267	0.078473
36	1.4201	1.6269	3.6454	0.20675	2.0185	2.2253	0.54288	4.8034	4.2605	2.3182	1.2588	0.78643	1.9952	1.85	4.0814	1.7632	1.9121	0.37571	2.87	0.08	0.6194	-0.004136	0.60243	6.4572e-06	-0.0094891	0.4925	0.37599	0.48916	0.0072289	0.49819	0.50181	0.0063145	-1.5917	0.42972	0.63017	-0.68648	0.21923	0.9127	0.98343	1.0636	0.070722	0.080177	0.1509	0.63844	2.0903	1.4518	1.0031	0.21204	2.7373
36	1.4931	1.7262	1.9196	0.23306	0.19342	0.42648	0.35196	2.2225	1.8705	1.6899	0.32133	-1.3424	7.1287	0.51077	1.9597	0.26985	0.36662	3.805	7.52	0.09	3.715	-0.000135	0.10236	-2.2342e-06	0.0015787	0.092709	0.49424	0.020833	0.015625	0.49413	0.50587	0.0088041	-1.282	0.29905	0.25172	-0.46599	0.19908	0.90998	0.99475	1.0885	0.084773	0.093795	0.17857	0.56487	2.9767	2.4119	1.0539	0.38404	5.4916
36	1.376	1.5362	1.6684	0.16019	0.13223	0.29243	0.62114	2.0404	1.4192	1.5113	0.25693	-0.95504	5.8799	0.79444	1.8043	0.29302	0.91621	3.96	7.85	0.07	3.89	-0.00052912	0.051154	-2.9326e-06	0.0018082	0.031779	0.47609	0.015038	0.0075188	0.49435	0.50565	0.0076798	-1.1862	0.38705	-0.010799	-0.51018	0.32196	0.92056	0.98651	1.0621	0.065955	0.075556	0.14151	0.71534	1.3986	0.68325	0.99887	0.1299	0.46183
36	1.4202	1.6269	3.6454	0.20674	2.0185	2.2252	0.54288	4.8034	4.2605	2.3182	1.2588	0.78643	1.9952	1.85	4.0814	1.7632	1.9121	0.37571	2.87	0.08	0.6194	-0.004136	0.60244	6.4572e-06	-0.0094891	0.4925	0.37599	0.48916	0.0072289	0.49819	0.50181	0.0063084	-1.5923	0.4301	0.63167	-0.68847	0.21992	0.91267	0.98343	1.0636	0.070765	0.080208	0.15097	0.63841	2.0903	1.4519	1.0031	0.21204	2.7372
37	2.561	2.8219	2.9284	0.26092	0.1065	0.36741	0.89235	3.1472	2.2548	2.712	0.37348	-2.8527	14.311	1.006	3.0109	0.29892	0.39144	2.785	5.48	0.09	2.695	0.00053337	0.13211	-4.574e-06	0.0030811	0.12084	0.50825	0.017921	0.16487	0.49013	0.50987	0.0026771	-1.3755	0.20963	0.12019	-0.062027	0.10832	0.94826	0.98647	1.0424	0.038214	0.055888	0.094101	0.77721	1.7823	1.0051	1.0251	0.17456	2.4778
37	2.5002	2.6489	2.8135	0.14871	0.16466	0.31337	0.92207	3.2488	2.3268	2.6293	0.35648	-2.404	13.519	2.475	3.1023	0.47298	1.715	3.61	7.15	0.07	3.54	-0.00084243	0.095649	-9.3024e-07	-0.00016522	0.094291	0.47985	0.019204	0.064472	0.48489	0.51511	0.0019728	-1.3825	0.17378	0.20315	-0.070522	0.076516	0.95418	0.98354	1.0175	0.029364	0.034005	0.063369	0.63628	1.7226	1.0863	1.0032	0.13818	2.8344
37	2.8211	2.9204	3.0249	0.099379	0.10447	0.20385	1.0447	3.2233	2.1786	2.8701	0.3355	-3.8077	20.138	2.41	3.1832	0.31316	0.7	6.59	6.59	6.59	0	-0.00054429	0.10151	-2.9106e-06	0.0014	0.092085	0.48868	0.022422	0.013453	0.48503	0.51497	0.0047218	-1.1685	0.036671	0.082416	-0.032402	0.082326	0.968	0.98636	1.0075	0.018366	0.02117	0.039536	0.53252	1.5949	1.0624	0.99797	0.1215	1.6756
38	0.59337	0.66911	0.7332	0.075741	0.064093	0.13983	0.3934	1.0001	0.60673	0.67448	0.11192	0.58346	4.6177	0.986	0.7494	0.074915	0.20392	1.46	4.25	0.06	1.9728	-0.00055369	0.0054311	5.9765e-07	-0.00086805	0.005278	0.463	0.018975	0.047438	0.46008	0.53992	0.00077134	-1.2172	0.083171	0.083814	-0.0083494	0.060106	0.93956	0.99161	1.0565	0.052051	0.064906	0.11696	0.84276	1.7429	0.90012	1.0183	0.14918	3.0902
38	2.192	2.4014	2.5694	0.20938	0.16807	0.37745	1.0589	3.5346	2.4757	2.4164	0.41092	-0.10156	7.8471	3.065	2.967	0.55059	1.405	3.265	6.46	0.07	3.195	-0.0011842	0.11902	2.7721e-06	-0.0029916	0.11126	0.47257	0.01072	0.039816	0.44018	0.55982	0.0016896	-1.6355	0.35988	0.45713	-0.22716	0.046281	0.94806	0.98742	1.0388	0.039355	0.05143	0.090785	0.79469	2.9902	2.1955	1.0492	0.30827	5.1735
38	2.5202	2.6557	2.7535	0.13546	0.097847	0.23331	0.94022	3.587	2.6468	2.6372	0.34716	-2.0109	16.545	0.685	3.2806	0.64335	0.355	7.52	7.52	7.52	0	-0.0004988	0.10867	1.3198e-06	-0.0014953	0.10551	0.48742	0.013228	0.03836	0.47947	0.52053	0.0024019	-1.5355	0.26645	0.48731	-0.30505	0.087286	0.9586	0.99451	1.0399	0.035909	0.04538	0.081289	0.55663	1.5415	0.98486	1.0052	0.12196	0.94251
39	1.3426	1.4767	1.7162	0.13412	0.23953	0.37365	0.54086	2.4164	1.8756	1.5186	0.33477	0.034614	4.168	0.85	2.248	0.72941	0	4.88	4.88	4.88	0	-0.0019723	0.03038	8.3701e-07	-0.0023917	0.030133	0.44467	0.035857	0.017928	0.44311	0.55689	0.0024742	-1.5848	0.39671	0.52047	-0.4115	0.080212	0.9423	0.98184	1.0136	0.039544	0.031747	0.07129	0.70201	1.1446	0.44254	0.97205	0.073563	-1.2956
39	1.4805	1.7356	2.1032	0.25508	0.36765	0.62273	0.41406	2.9778	2.5638	1.7629	0.51713	-0.11693	3.1864	4.8	2.9772	1.2143	0	4.41	4.41	4.41	0	-0.0035219	0.030264	-1.9827e-06	-0.0025742	0.029114	0.41921	0.085595	0.018789	0.45816	0.54184	0.0090002	-1.1393	0.054747	0.07832	0.017659	-0.0097379	0.93131	0.9656	1.0015	0.034292	0.03593	0.070222	0.58299	1.1625	0.57947	0.96309	0.08188	-1.753
39	1.4818	1.619	1.9109	0.13715	0.29187	0.42901	0.27813	3.0242	2.746	1.6831	0.50918	0.030626	4.4102	4.81	3.0367	1.3536	0	4.51	4.51	4.51	0	-0.0031469	0.06913	8.7235e-09	-0.003151	0.06913	0.42417	0.066667	0.035417	0.41545	0.58455	0.0020434	-1.756	0.67041	0.49306	-0.59451	0.18789	0.93758	0.97077	1.003	0.033197	0.032235	0.065432	0.52318	1.1982	0.67506	0.96182	0.1099	-1.8965
40	1.608	1.707	1.7962	0.098936	0.089205	0.18814	0.82424	2.0163	1.1921	1.6521	0.25099	-1.758	6.2905	1.4471	1.8322	0.18011	1.6369	2.685	10.29	0.1	4.3909	-0.0003908	0.048097	-1.6987e-06	0.0014455	0.026124	0.47821	0.03512	0.0046211	0.49676	0.50324	0.0029456	-1.1771	0.076468	0.13828	0.000258	-0.037287	0.95287	0.98705	1.0225	0.03418	0.035457	0.069637	0.81021	1.1366	0.32644	0.98532	0.066469	0.52805
40	1.5036	1.5862	1.741	0.082585	0.15486	0.23745	1.141	2.0098	0.86875	1.6153	0.18137	-0.42245	6.0513	1.1675	1.7774	0.16216	1.4839	5.17	5.17	5.17	0	-0.00095648	0.012516	1.5769e-06	-0.0017702	0.011529	0.47352	0.0058027	0.034816	0.46899	0.53101	0.0032611	-1.351	0.094596	0.3983	-0.14342	0.0026459	0.95145	0.97999	1.0078	0.028538	0.02777	0.056308	0.80801	1.0724	0.26438	0.97911	0.05421	-2.7797
40	1.5644	1.6933	1.7651	0.12886	0.071801	0.20066	0.86142	1.8944	1.033	1.6443	0.19084	-2.0638	9.3957	0.2675	1.8441	0.19983	0.090381	5.36	5.36	5.36	0	-0.0008133	0.020345	-4.4461e-06	0.0015832	0.011007	0.47682	0.014815	0.17593	0.48237	0.51763	0.0024332	-1.2812	0.079451	0.17741	0.10467	-0.07955	0.96085	0.98427	1.0106	0.023419	0.026351	0.04977	0.77857	1.0864	0.30784	0.98116	0.051607	-2.153
41	0.91896	1.0999	1.4091	0.18094	0.30921	0.49016	0.44102	1.8219	1.3809	1.1404	0.36229	0.11781	2.3086	1.09	1.4017	0.26125	0.67887	0.485	2.9	0.04	0.92828	-0.0023659	0.045411	-2.7369e-06	-0.0011945	0.044001	0.42467	0.1655	0.090909	0.44393	0.55607	0.0019533	-1.359	0.21024	0.39333	-0.52351	0.28043	0.89211	0.95186	1.0593	0.059753	0.10746	0.16721	0.74865	2.0711	1.3225	1.0069	0.20979	2.851
41	0.79624	0.96378	1.1194	0.16754	0.15562	0.32316	0.068674	1.6345	1.5658	0.89002	0.39315	-0.83143	3.1778	4.24	1.4881	0.59806	0	2.05	3.21	0.89	1.16	-0.0012336	0.1148	8.6133e-06	-0.0060485	0.074266	0.43442	0.15893	0.0089286	0.47048	0.52952	0.00339	-1.2059	0.039544	0.14585	0.0046787	0.018901	0.91327	0.97343	1.0274	0.060157	0.053975	0.11413	0.33837	4.891	4.5526	1.0731	0.65019	5.5816
42	0.084352	1.0961	1.3252	1.0118	0.22903	1.2408	0.04114	1.8299	1.7888	0.83519	0.61951	-0.17318	1.4264	0.73667	1.6212	0.78599	0.69519	0.72833	1.27	0.06	0.46916	-0.0015767	0.34166	-2.1663e-06	-0.00060192	0.34058	0.42794	0.38359	0.039911	0.5	0.5	0.0099748	-1.3237	0.17817	0.13902	0.024224	-0.0085535	0.779	1.0087	1.2473	0.22974	0.23855	0.46829	0.12444	9.2058	9.0814	1.3736	1.5724	3.6064
42	0.059871	1.0914	1.5003	1.0315	0.40895	1.4405	0.039727	1.8799	1.8402	0.85486	0.67774	-0.10836	1.3177	0.68	1.7113	0.85641	0.54967	1.0275	1.24	0.63	0.23509	-0.0024687	0.36717	-9.9543e-07	-0.0020456	0.36699	0.39631	0.4061	0.046948	0.47059	0.52941	0.0091167	-1.2682	0.12741	0.16953	-0.025499	0.0032168	0.79153	0.94857	1.1404	0.15703	0.19184	0.34887	0.21554	8.897	8.6815	1.3248	1.493	3.6721
42	0.11507	1.278	1.5348	1.1629	0.25682	1.4198	0.042825	2.1521	2.1092	1.0005	0.69186	-0.26881	1.5786	0.43444	1.7915	0.79101	0.28523	0.615	1.03	0.05	0.29562	-0.00098086	0.46486	1.1713e-05	-0.0058301	0.44225	0.46489	0.34458	0.050602	0.50242	0.49758	0.0076813	-1.5665	0.45723	0.29898	-0.2947	0.11183	0.68616	1.0901	1.4009	0.40389	0.31081	0.7147	0.19057	9.7397	9.5492	1.4827	1.8114	3.8223
43	2.1639	2.2509	2.4153	0.086972	0.16442	0.2514	1.5399	2.8637	1.3238	2.2809	0.26045	-1.8748	15.717	0.2	2.7783	0.49739	0	7.87	7.87	7.87	0	-0.00057047	0.050993	-1.8302e-06	0.0008699	0.043818	0.48294	0.0063452	0.062183	0.47649	0.52351	0.0046124	-1.183	0.090351	0.08065	0.0020527	0.01053	0.96088	0.98418	1.0142	0.023296	0.030061	0.053357	0.74476	1.3528	0.60807	0.99072	0.087416	0.24726
43	1.932	2.0575	2.1802	0.12552	0.12268	0.2482	1.1812	3.1577	1.9765	2.1124	0.34223	0.17479	8.456	10.36	3.2464	1.134	0	10.34	10.34	10.34	0	-0.00078191	0.062545	8.819e-07	-0.0016938	0.057587	0.46759	0.0096618	0.034783	0.48066	0.51934	0.00072767	-1.6186	0.42837	0.31935	-0.16966	0.040855	0.96412	0.98406	1.0039	0.019942	0.019835	0.039776	0.88519	2.0664	1.1812	1.0097	0.17163	5.3034
43	1.9093	2.0015	2.2088	0.092138	0.20732	0.29945	0.61527	2.7385	2.1233	2.0472	0.31008	-1.5081	10.729	6.79	2.7666	0.71937	0	3.345	6.63	0.06	3.285	-0.00095398	0.061289	-2.5225e-07	-0.0007832	0.061214	0.47293	0.022124	0.044248	0.50074	0.49926	0.0024189	-1.218	0.080283	0.085518	-0.072851	0.12562	0.96216	0.98834	1.0171	0.026182	0.028763	0.054945	0.59588	1.6484	1.0525	1.0029	0.13018	2.516
44	1.0565	1.1747	1.2751	0.11816	0.10043	0.21859	0.85159	1.4624	0.6108	1.1688	0.14686	-0.38962	3.9709	0.64818	1.3481	0.1793	0.53054	7.59	7.59	7.59	0	0.00019482	0.01975	-2.7563e-07	0.00040347	0.019611	0.50987	0.0065963	0.05277	0.51783	0.48217	0.00078008	-1.5488	0.36873	0.21076	0.13611	-0.16624	0.94862	0.9856	1.0311	0.036979	0.045491	0.08247	0.79815	1.2749	0.47676	0.99179	0.081925	1.0055
44	1.2196	1.3595	1.6385	0.14	0.27898	0.41898	0.81095	2.1488	1.3379	1.44	0.31247	0.52123	2.7156	0.46875	1.6441	0.20409	0.33268	4.14	8.19	0.09	4.05	-0.0010364	0.035967	1.4076e-06	-0.0022033	0.030743	0.44962	0.013253	0.033735	0.45959	0.54041	0.0025059	-1.4007	0.25573	0.21889	0.070639	-0.14369	0.92725	0.98843	1.0532	0.061177	0.064793	0.12597	0.76999	1.3099	0.53993	0.99459	0.10803	0.67335
44	1.1545	1.2724	1.4764	0.11793	0.20398	0.32191	0.75678	2.1467	1.39	1.3356	0.30444	0.64551	3.9096	0.67667	1.6456	0.31003	0.72018	8.63	8.63	8.63	0	-0.00081023	0.051847	1.3485e-06	-0.001974	0.046217	0.45574	0.0092593	0.046296	0.49015	0.50985	0.00063538	-2.05	1.13	0.44444	-0.77865	0.25479	0.92437	0.98834	1.0628	0.063975	0.074456	0.13843	0.73233	1.5957	0.86338	1.0096	0.15079	1.9073
45	1.9253	2.1045	2.3245	0.17917	0.22001	0.39917	0.80292	2.5059	1.703	2.068	0.32923	-1.5056	6.4874	11.43	2.1889	0.12092	0	12.51	12.51	12.51	0	-0.00074161	0.034816	-8.443e-07	0.00032727	0.02461	0.46174	0.018942	0.17127	0.5079	0.4921	0.00077604	-1.6174	0.43987	0.24015	0.078372	-0.14079	0.96081	0.98607	1.0147	0.02526	0.028616	0.053876	0.76716	1.1844	0.41726	0.98767	0.069534	1.3
45	1.6661	1.8352	2.0412	0.16911	0.20602	0.37513	1.3822	2.3933	1.0111	1.8589	0.25926	-0.051768	3.2781	1.309	1.9424	0.083561	2.0526	13.74	13.74	13.74	0	-0.00053216	0.022856	3.2672e-07	-0.00097976	0.020761	0.46693	0.003647	0.013129	0.48613	0.51387	0.0011157	-1.468	0.23878	0.33124	-0.15149	0.049927	0.9559	0.9862	1.0176	0.030304	0.031386	0.06169	0.86754	1.2602	0.39264	0.99402	0.068015	1.4657
45	1.6785	1.9607	2.1814	0.28219	0.22069	0.50288	1.2647	3.1558	1.8911	1.9738	0.40588	0.64029	4.0299	6.7	2.8803	0.90649	0	13.99	13.99	13.99	0	-0.00089789	0.033057	5.811e-07	-0.0017108	0.025851	0.44657	0.0057143	0.012857	0.48034	0.51966	0.0022554	-1.3507	0.1551	0.26879	-0.078729	0.006041	0.95646	0.98192	1.0078	0.025455	0.025847	0.051301	0.84328	1.1665	0.32326	0.98439	0.054688	-0.55207
46	1.5417	1.7597	2.1102	0.21804	0.35044	0.56847	0.66705	3.4777	2.8107	1.8817	0.57102	0.8049	4.0914	1.0308	2.4251	0.54333	1.6837	1.6063	8.5	0.13	2.6581	-0.0012352	0.1092	9.5335e-07	-0.0024793	0.094507	0.42818	0.048239	0.024502	0.50115	0.49885	0.0023435	-1.8137	0.81226	0.41439	-0.50078	0.088378	0.93163	0.98538	1.0484	0.053748	0.063031	0.11678	0.68729	1.4885	0.80118	0.99556	0.12966	0.94636
46	0.98127	1.1617	1.4197	0.18042	0.25798	0.4384	0.60616	1.9427	1.3365	1.2049	0.30137	0.32122	2.7687	0.44781	1.4567	0.25179	0.37001	1.0107	9.02	0.15	2.1795	-0.00055836	0.030878	9.5642e-08	-0.00070355	0.030607	0.44101	0.071099	0.013167	0.47233	0.52767	0.0015252	-1.6837	0.68706	0.25673	-0.23318	-0.026089	0.93843	0.98765	1.0404	0.049219	0.052704	0.10192	0.78443	1.837	1.0526	1.0108	0.1611	4.1938
46	1.3646	1.6103	1.8029	0.24573	0.19265	0.43837	0.46098	2.798	2.337	1.5991	0.41885	0.32545	4.4192	1.0367	1.9649	0.36573	0.98578	1.1727	9.38	0.13	2.6307	-0.0008904	0.060667	1.1034e-07	-0.0010357	0.060463	0.43847	0.080425	0.019727	0.48368	0.51633	0.0019856	-1.6383	0.63389	0.23243	-0.24031	0.01295	0.92072	0.97983	1.0478	0.059108	0.067969	0.12708	0.76103	1.3558	0.59474	0.99226	0.11371	1.0369
47	1.2227	1.3016	1.4752	0.078854	0.17366	0.25251	0.84518	3.3244	2.4792	1.4693	0.49932	2.2057	7.7892	6.34	2.3208	0.85147	0	1.64	5.04	0.07	1.9846	-0.0019008	0.11856	6.6089e-06	-0.0062495	0.0728	0.4282	0.025797	0.027314	0.44833	0.55167	0.0071925	-1.0995	-0.0076915	0.035765	-0.0053586	0.079104	0.92871	0.98706	1.0297	0.058347	0.042591	0.10094	0.70855	1.3269	0.61837	0.98014	0.10616	-0.19752
47	0.87795	1.1401	1.3353	0.26211	0.19524	0.45735	0.54718	2.1656	1.6184	1.1493	0.32958	0.7601	4.0098	0.89	1.2562	0.10693	1.1762	0.7125	3.57	0.05	1.1177	-0.0015801	0.03693	2.3309e-06	-0.002946	0.033346	0.43189	0.07155	0.02385	0.4471	0.5529	0.0013859	-1.4024	0.27427	-0.0037177	0.16831	-0.035115	0.89259	0.97759	1.0384	0.085002	0.060784	0.14579	0.61533	1.5857	0.97037	0.99389	0.18122	1.163
47	1.1085	1.2752	1.4844	0.16678	0.2092	0.37597	0.26259	2.1236	1.861	1.2705	0.34926	-0.37828	4.0559	4.39	1.6558	0.3853	0	5.16	5.16	5.16	0	-0.0018018	0.039245	-2.1616e-06	-0.00060861	0.036818	0.43374	0.072333	0.0217	0.45833	0.54167	0.0018426	-1.1545	-0.025328	0.13557	0.013927	0.031196	0.91284	0.96112	1.0373	0.048281	0.076211	0.12449	0.5782	1.5096	0.93139	0.97942	0.14984	0.78109
48	0.69621	0.75647	0.87	0.060253	0.11353	0.17378	0.43544	1.2961	0.86064	0.80958	0.18887	0.72682	3.4371	1.292	1.104	0.29444	1.2224	7.54	7.54	7.54	0	-0.00072708	0.010227	1.0323e-06	-0.0015106	0.0082521	0.44246	0.011842	0.018421	0.49275	0.50725	0.00063642	-1.2387	0.047698	0.11406	-0.028811	0.10699	0.94253	0.98095	1.0232	0.038424	0.042226	0.080649	0.78269	1.4933	0.7106	0.98799	0.10182	1.971
48	0.59523	0.69663	0.88978	0.1014	0.19314	0.29455	0.42484	1.5412	1.1164	0.76836	0.2527	1.1806	4.1267	9.15	1.6967	0.92833	0	0.98111	6.18	0.09	1.8509	-0.00083797	0.014972	1.1572e-06	-0.0018945	0.0097804	0.41639	0.20678	0.0087527	0.46878	0.53122	0.00064716	-1.2159	0.056174	0.054147	-0.00092436	0.10767	0.93319	0.97247	1.028	0.039285	0.055487	0.094772	0.85368	1.6112	0.75751	0.98981	0.12096	4.8616
48	0.69744	0.80884	0.88372	0.1114	0.07488	0.18628	0.45211	1.2285	0.77638	0.81069	0.17318	0.42562	3.217	1.15	0.98736	0.17668	0.58816	2.6067	6.41	0.13	2.73	-0.00065411	0.0061933	9.6217e-08	-0.00073263	0.0061704	0.44445	0.063647	0.044064	0.4902	0.5098	0.0012164	-1.1057	0.054927	0.075177	-0.024655	0.001281	0.94721	0.9794	1.015	0.032186	0.035583	0.067769	0.82928	1.165	0.33568	0.98316	0.059439	0.29618
49	1.2209	1.3542	1.692	0.13334	0.33776	0.4711	0.64745	2.2382	1.5907	1.4441	0.35351	0.31756	3.1244	15.82	2.2657	0.82166	0	15.32	15.32	15.32	0	-0.00072723	0.014811	2.5096e-07	-0.0011237	0.012625	0.43334	0.036053	0.077799	0.46392	0.53608	0.0010527	-1.1393	0.019425	0.075989	0.01372	0.030498	0.96412	0.98045	0.99932	0.016329	0.018869	0.035198	0.80591	1.207	0.40113	0.98065	0.049449	0.56004
49	1.1837	1.3781	1.589	0.19446	0.21089	0.40534	0.66467	2.1024	1.4377	1.3832	0.32687	-0.043223	3.1807	13.33	1.4653	0.082053	0	12.84	12.84	12.84	0	-0.00076608	0.012484	-5.678e-08	-0.00068727	0.012418	0.43553	0.079194	0.069834	0.45605	0.54395	0.0009689	-1.227	0.039475	0.11892	0.064799	0.0042943	0.95158	0.98141	1.0108	0.029827	0.029366	0.059193	0.85375	1.2976	0.44389	0.98608	0.068729	3.5841
49	1.1154	1.3573	1.7337	0.24194	0.37634	0.61828	0.66056	2.3201	1.6595	1.4292	0.41981	0.40152	2.3593	13.28	2.3831	0.95389	0	12.81	12.81	12.81	0	-0.0010442	0.016234	3.7766e-07	-0.001545	0.013777	0.41883	0.0422	0.061794	0.43741	0.56259	0.00029875	-1.5366	0.31074	0.24597	-0.052832	0.033039	0.95888	0.97658	0.99378	0.017707	0.017201	0.034908	0.84556	1.5828	0.73727	0.99077	0.13139	7.9498
50	1.0798	1.2446	1.3319	0.1648	0.087273	0.25208	0.72228	1.625	0.90268	1.2066	0.21789	-0.42666	3.1695	2.8567	1.3911	0.18445	2.122	4.9075	17.97	0.2	7.5462	-0.0002961	0.019032	-1.7089e-07	4.0897e-05	0.016574	0.4594	0.022301	0.0045616	0.50609	0.49391	0.00056222	-1.4459	0.26735	0.44142	-0.31309	0.050582	0.95202	0.9905	1.0316	0.038476	0.041095	0.079571	0.8194	1.421	0.60159	1.0012	0.10908	5.1661
50	1.2605	1.318	1.3928	0.0575	0.074782	0.13228	1.0369	1.6253	0.58836	1.3302	0.11727	-0.19785	6.5878	1.3829	1.4579	0.12762	1.4372	21.64	21.64	21.64	0	-0.00010665	0.0093456	1.339e-08	-0.00013551	0.0093241	0.48536	0.0023191	0.02551	0.49374	0.50626	0.00053506	-1.5365	0.39977	0.45172	-0.37487	0.060108	0.96144	0.98949	1.0229	0.028041	0.033434	0.061475	0.86345	1.158	0.29455	0.99511	0.056886	0.51087
50	1.1363	1.208	1.272	0.071707	0.063968	0.13567	0.96753	1.5682	0.60072	1.21	0.12579	0.28315	4.5688	2.154	1.3924	0.18246	3.499	22.12	22.12	22.12	0	-9.4777e-05	0.012184	1.1023e-07	-0.00033772	0.010589	0.48538	0.0036281	0.014512	0.50635	0.49365	0.00053484	-1.456	0.36166	0.28695	-0.20249	0.01017	0.95393	0.9912	1.0326	0.037272	0.041406	0.078678	0.86851	1.2061	0.33755	0.99792	0.073324	1.9682
51	1.2132	1.2998	1.4645	0.086532	0.16475	0.25128	0.79434	2.095	1.3007	1.3458	0.24147	0.57605	5.2813	2.1871	1.5292	0.18334	1.7887	16.44	16.44	16.44	0	-0.00035545	0.02975	2.7076e-07	-0.00080112	0.026753	0.46345	0.0097146	0.013965	0.48603	0.51397	0.00092846	-1.5665	0.71373	0.13309	-0.5569	0.27696	0.95258	0.98648	1.0301	0.033905	0.043583	0.077488	0.77243	1.5394	0.767	0.99782	0.10663	2.5139
51	1.5197	1.5814	1.6431	0.061683	0.061704	0.12339	1.0434	2.1317	1.0883	1.5869	0.16093	-0.57266	12.862	3.4083	1.8537	0.26679	5.0757	21.09	21.09	21.09	0	-0.00014583	0.018062	-4.1723e-08	-5.8129e-05	0.017873	0.48366	0.0033286	0.01902	0.4981	0.5019	0.00076392	-1.4771	0.55205	0.11837	-0.37348	0.18044	0.96236	0.98957	1.0228	0.027208	0.033271	0.060479	0.84062	1.2695	0.42888	0.99615	0.070562	1.139
51	1.5598	1.6236	1.6899	0.063758	0.066301	0.13006	1.009	2.1355	1.1265	1.6368	0.16942	-0.14745	8.1062	4.046	1.6808	0.044079	4.3264	10.47	20.56	0.38	10.09	-9.4942e-05	0.025357	6.2974e-08	-0.00022775	0.024921	0.48956	0.01327	0.034597	0.49028	0.50972	0.0011182	-1.3726	0.29601	0.19602	-0.12576	0.006596	0.96167	0.99198	1.024	0.030303	0.032072	0.062374	0.854	1.2358	0.38177	0.9966	0.064948	0.74641
52	0.71465	0.83978	1.0696	0.12513	0.22981	0.35494	0.45302	2.0803	1.6272	0.92699	0.30877	1.5999	7.0986	0.71	1.2293	0.30227	0.65446	0.63818	6.17	0.28	0.92876	-0.00012239	0.085462	2.679e-07	-0.00087572	0.060496	0.46887	0.25027	0.0056879	0.47226	0.52774	0.0017961	-1.3172	0.11571	0.17431	-0.011917	0.041454	0.88179	0.97909	1.0919	0.097297	0.11281	0.21011	0.60847	1.6644	1.056	1.0057	0.20388	1.0279
52	0.82253	0.93735	1.1135	0.11481	0.17619	0.291	0.52369	1.9214	1.3977	0.98034	0.24504	1.3661	7.8277	0.69122	1.2739	0.29358	0.75438	2.6245	17.1	0.31	4.7431	-8.9447e-05	0.054414	1.3085e-07	-0.00046956	0.04763	0.47773	0.034756	0.0086029	0.46919	0.53081	0.0010622	-1.5127	0.37608	0.16175	-0.093691	0.070341	0.89702	0.97341	1.0646	0.076386	0.091222	0.16761	0.64295	1.5926	0.94967	1.0019	0.17873	1.213
52	0.7308	0.85055	1.0188	0.11975	0.16821	0.28796	0.36536	1.7115	1.3461	0.89018	0.23252	0.88957	5.4693	0.83056	1.1223	0.23212	1.1666	2.7536	15.81	0.43	4.2932	-0.00011293	0.04417	1.4925e-07	-0.00056815	0.033447	0.46758	0.036709	0.0049164	0.48295	0.51705	0.0007609	-1.4985	0.17993	0.59043	-0.37257	0.10204	0.88903	0.97458	1.0873	0.085546	0.11271	0.19826	0.65123	1.5518	0.90056	0.99931	0.17245	0.88686
53	1.4122	1.6665	1.9675	0.25427	0.30104	0.55531	0.84845	2.5292	1.6808	1.6875	0.36353	-0.0041978	3.0725	1.656	2.0714	0.38391	0.81385	17.95	17.95	17.95	0	-0.00060323	0.032916	-9.407e-08	-0.00043315	0.032389	0.44583	0.0071863	0.012161	0.48617	0.51383	0.0024287	-1.343	0.18601	0.4268	-0.34583	0.076614	0.93692	0.98589	1.039	0.048973	0.053141	0.10211	0.79191	1.389	0.59708	0.99537	0.10069	0.98441
53	1.5374	1.7335	1.9034	0.19613	0.16994	0.36607	1.0866	2.9688	1.8822	1.7622	0.34445	1.0869	5.6402	1.7355	2.0516	0.28937	1.745	19.87	19.87	19.87	0	-0.00048845	0.040543	2.1557e-07	-0.00091549	0.036559	0.45397	0.0030272	0.021695	0.48057	0.51943	0.0006918	-1.6426	0.45364	0.39304	-0.24114	0.037425	0.95081	0.98703	1.0266	0.036222	0.039568	0.07579	0.81626	1.3659	0.54966	0.99523	0.092389	3.7292
53	1.4854	1.6233	1.7949	0.13788	0.17161	0.30949	1.1415	2.7119	1.5704	1.677	0.30526	0.92965	5.517	1.19	2.0771	0.40013	1.7555	19.75	19.75	19.75	0	-0.00040122	0.041072	2.6125e-07	-0.00091588	0.03535	0.46045	0.0045662	0.023846	0.50305	0.49695	0.00072435	-1.6889	0.51085	0.5125	-0.45826	0.12414	0.94988	0.99355	1.0324	0.043663	0.038815	0.082478	0.80056	1.5109	0.71035	1.0022	0.11399	3.3767
54	1.5988	1.765	1.8376	0.16619	0.07263	0.23882	1.015	2.1583	1.1433	1.7157	0.21252	-2.5954	18.726	19.15	2.3326	0.61692	0	19.08	19.08	19.08	0	-0.00028822	0.019803	-2.2352e-07	0.00013937	0.016078	0.47294	0.0083595	0.012017	0.48824	0.51176	0.0021446	-1.1509	0.061058	0.093538	0.034521	-0.037745	0.96116	0.98465	1.0086	0.023496	0.023911	0.047407	0.79837	1.0823	0.28397	0.98155	0.059068	-4.9135
54	1.6681	1.7894	1.9104	0.12139	0.12096	0.24235	1.1677	2.4827	1.315	1.8112	0.25411	-0.62595	10.154	4.3875	2.1351	0.32385	5.9274	18.14	18.14	18.14	0	-0.00025156	0.047178	1.1414e-07	-0.00045872	0.046391	0.47871	0.0060573	0.052313	0.48705	0.51295	0.0022756	-1.273	0.075423	0.21004	0.061967	-0.073858	0.9548	0.98897	1.0246	0.034171	0.035673	0.069844	0.76946	1.1815	0.41208	0.98894	0.074731	-1.4145
54	1.4799	1.577	1.6779	0.097109	0.10091	0.19802	1.356	2.2535	0.8975	1.6096	0.18437	1.4057	6.1945	0.65379	1.87	0.26044	1.5691	19.41	19.41	19.41	0	3.4832e-06	0.03399	3.0923e-08	-5.629e-05	0.033916	0.50009	0.0025853	0.0098242	0.52043	0.47957	0.0013034	-1.4638	0.20851	0.38457	-0.043487	-0.085279	0.95732	0.98882	1.0269	0.031497	0.038076	0.069573	0.8595	1.2161	0.35656	0.99508	0.06695	1.3827
55	1.0472	1.2805	1.4692	0.23325	0.18872	0.42197	0.93844	2.0458	1.1074	1.3055	0.29386	0.66649	2.4886	9.31	2.1076	0.80209	0	1.05	6.11	0.1	2.0683	-0.0010477	0.0072392	9.4399e-07	-0.0019247	0.0035359	0.43726	0.3043	0.01828	0.45102	0.54898	0.0031056	-1.0448	-0.00028002	0.013293	0.0048472	0.027948	0.95276	0.97265	0.99678	0.01989	0.024133	0.044023	0.89998	1.1766	0.27661	0.9776	0.041692	1.8606
55	1.2837	1.3954	1.6076	0.11175	0.21214	0.32389	1.2103	1.9478	0.73758	1.4648	0.20758	0.57315	2.7006	7.89	1.9916	0.52674	0	7.9	7.9	7.9	0	-0.00081885	0.0083941	8.3104e-07	-0.0014729	0.0069147	0.46266	0.0038071	0.038071	0.44219	0.55781	0.0015083	-1.3494	0.20149	0.18014	-0.013107	-0.018512	0.96468	0.98277	1.0022	0.018095	0.019411	0.037506	0.92513	1.2413	0.31614	0.98784	0.047663	3.0695
55	1.3195	1.4994	1.6004	0.17992	0.10098	0.2809	1.1527	1.7044	0.55162	1.4565	0.16628	-0.55341	2.7164	3.13	1.5958	0.13929	2.85	7.56	7.56	7.56	0	-0.00065464	0.0072924	-9.9752e-07	9.7496e-05	0.0054961	0.47106	0.0039735	0.17748	0.49602	0.50398	0.0024746	-1.1083	0.0070846	0.055916	0.024448	0.02166	0.95824	0.98316	1.0077	0.024924	0.024566	0.04949	0.87548	1.2223	0.34678	0.98824	0.0556	1.2579
56	0.73028	0.80264	0.91414	0.072356	0.1115	0.18385	0.54436	1.9537	1.4093	0.8991	0.31258	2.0694	6.8127	2.74	1.5054	0.60626	0	0.47	1.44	0.09	0.36393	-0.00089183	0.054005	2.7195e-06	-0.0030974	0.036142	0.43227	0.56897	0.039409	0.49568	0.50432	0.0025099	-1.1549	0.041699	0.075288	0.038957	0.00098737	0.90909	0.98697	1.0325	0.077881	0.045515	0.1234	0.77128	1.1868	0.41551	0.97495	0.084759	-0.040786
56	0.66423	0.74104	0.83877	0.076808	0.097735	0.17454	0.51133	1.3004	0.78909	0.7848	0.18463	1.2198	3.9032	0.79889	1.0627	0.2779	0.77327	0.36227	1.96	0.09	0.40731	-0.00055345	0.014457	9.6632e-07	-0.0013999	0.011389	0.44789	0.41163	0.023945	0.50228	0.49772	0.0017226	-1.1604	0.043759	0.13668	-0.010043	-0.0082612	0.92665	0.9874	1.0414	0.060752	0.054001	0.11475	0.78109	1.1476	0.36651	0.98334	0.08114	-0.19077
56	0.80819	0.88539	1.0277	0.077208	0.14229	0.2195	0.14987	1.2971	1.1473	0.90113	0.20219	-1.2599	6.6842	1.088	1.1848	0.28364	0.56407	9.8	9.8	9.8	0	-0.00048302	0.020693	-4.1533e-07	-6.0218e-05	0.019659	0.45399	0.04318	0.024534	0.50491	0.49509	0.00066343	-1.2487	0.031985	0.27564	-0.19489	0.13684	0.91873	0.98378	1.0492	0.065044	0.065473	0.13052	0.58739	1.1652	0.57786	0.97225	0.11114	-1.2511
57	1.7169	1.8037	1.9186	0.086809	0.11491	0.20172	1.4598	2.6434	1.1836	1.8346	0.20049	1.5769	9.0858	1.9125	2.3371	0.5025	1.2315	8.77	8.77	8.77	0	-0.00044761	0.027413	1.2171e-06	-0.0015114	0.022589	0.48164	0.0022857	0.0091429	0.5	0.5	0.0087228	-1.1441	0.077782	0.14168	-0.12849	0.054682	0.94012	0.98353	1.0263	0.043405	0.042768	0.086173	0.84536	1.1533	0.30791	0.98521	0.06443	0.23315
57	1.8243	1.9035	2.0324	0.079183	0.12895	0.20814	1.6938	2.3991	0.70524	1.9496	0.17283	0.65606	3.9408	0.9	2.2184	0.26882	0.65866	8.65	8.65	8.65	0	-0.00052109	0.013017	1.1827e-06	-0.0015406	0.0087064	0.4802	0.0023175	0.039397	0.50696	0.49304	0.0068008	-1.1022	0.029355	0.06126	-0.00081751	0.013516	0.95402	0.98146	1.0126	0.027446	0.031092	0.058539	0.88915	1.1097	0.22055	0.98433	0.046618	0.13973
57	1.9074	2.271	2.3981	0.36353	0.12714	0.49067	1.7161	2.7775	1.0614	2.1833	0.30366	-0.53333	5.3259	1.39	2.763	0.57971	0.73	9.31	9.31	9.31	0	-0.0008511	0.040113	-9.4142e-07	2.2537e-05	0.036446	0.46928	0.0032293	0.064586	0.48384	0.51616	0.003851	-1.182	0.065652	0.12139	-0.089649	0.085201	0.95463	0.98212	1.0198	0.027499	0.037627	0.065126	0.8124	1.27	0.45764	0.99079	0.078773	0.060866
58	1.4548	1.58	1.6836	0.12522	0.1036	0.22882	1.0433	2.0037	0.96046	1.5628	0.19555	-0.87362	6.9612	4.3367	1.6836	0.12079	4.9176	13.37	13.37	13.37	0	-0.00011816	0.036163	-5.1573e-07	0.00057033	0.031455	0.49121	0.004491	0.011976	0.4839	0.5161	0.001813	-1.2505	0.13293	0.17885	-0.051815	-0.008971	0.95795	0.98773	1.0145	0.029778	0.026774	0.056552	0.81227	1.203	0.3907	0.98662	0.065473	-0.63671
58	2.1927	2.2932	2.4005	0.10044	0.10736	0.2078	1.4782	2.7674	1.2892	2.2834	0.21667	-1.5069	12.01	14.71	2.6963	0.41297	0	17.78	17.78	17.78	0	-0.00026249	0.028877	-2.5273e-07	0.0001856	0.025362	0.48272	0.0045096	0.0084555	0.49069	0.50931	0.0021657	-1.2974	0.22123	0.23083	-0.36417	0.20988	0.9613	0.98612	1.011	0.024815	0.024902	0.049717	0.88835	1.2449	0.35653	0.99023	0.065956	3.5973
58	1.8659	2.1328	2.4957	0.26682	0.36288	0.6297	1.0305	5.6957	4.6652	2.2591	0.81541	2.485	11.104	15.83	4.4072	2.1482	0	1.9836	13.09	0.23	3.616	-0.00026635	0.63547	1.4993e-08	-0.00029979	0.63544	0.47786	0.14881	0.032273	0.49507	0.50493	0.0016422	-1.3516	0.16383	0.32444	-0.30293	0.1666	0.95427	0.98482	1.017	0.030542	0.032194	0.062736	0.71644	1.2788	0.56236	0.99189	0.088458	0.44709
59	0.86406	0.93104	1.0388	0.06698	0.10776	0.17474	0.68847	1.2779	0.58939	0.95523	0.14135	-0.15801	5.6876	1.1609	1.1207	0.16549	1.2485	13.51	13.51	13.51	0	-0.00023365	0.01169	2.6484e-07	-0.00059092	0.010395	0.47211	0.0044444	0.071111	0.50185	0.49815	0.00021862	-1.6802	0.44436	0.57542	-0.43379	0.094583	0.94558	0.99349	1.0395	0.047916	0.046009	0.093924	0.83365	1.2504	0.41678	0.99322	0.08687	-0.52859
59	1.2271	1.3894	1.572	0.16226	0.18264	0.3449	0.92319	1.8603	0.93711	1.394	0.2248	-0.094935	2.8205	1.4256	1.5601	0.16616	1.1103	13.46	13.46	13.46	0	-0.00046031	0.018592	-9.6492e-08	-0.00033063	0.018423	0.46262	0.004461	0.051301	0.48363	0.51637	0.0021856	-1.0991	0.030213	0.075749	-0.040867	0.034704	0.94315	0.98697	1.0282	0.043823	0.041256	0.085079	0.82177	1.2074	0.38558	0.98967	0.074297	0.35498
59	1.3286	1.4368	1.7344	0.10828	0.29752	0.4058	0.9396	2.0158	1.0762	1.5054	0.27122	-0.021319	3.9189	1.77	1.6019	0.096484	1.2279	12.92	12.92	12.92	0	-0.00056087	0.029663	5.0723e-07	-0.0012167	0.025655	0.45944	0.0061824	0.13679	0.49961	0.50039	0.0026294	-1.14	0.046208	0.081397	-0.020535	0.033755	0.95456	0.99251	1.0238	0.037952	0.031284	0.069236	0.80338	1.1455	0.34209	0.98306	0.075008	-2.1597
60	1.765	1.9335	2.0665	0.16845	0.13299	0.30144	1.3204	2.4728	1.1524	1.9164	0.2373	-0.61866	5.533	1.342	2.1726	0.2562	0.94882	20.48	20.48	20.48	0	-1.7148e-05	0.05621	-3.4424e-07	0.00068888	0.044538	0.49823	0.0077973	0.021443	0.48074	0.51926	0.00093806	-1.462	0.24699	0.32304	-0.1279	0.020179	0.95424	0.99217	1.0401	0.037936	0.047904	0.08584	0.81581	1.2299	0.41407	0.99748	0.079124	0.68856
60	1.7266	1.961	2.2431	0.23435	0.28209	0.51644	1.0604	3.223	2.1626	2.0174	0.44244	0.49699	3.7988	1.8893	2.5007	0.48332	1.9353	9.05	15.86	0.3	6.4988	-0.00018249	0.17534	2.4241e-07	-0.00083965	0.15768	0.47937	0.0092183	0.0084808	0.49908	0.50092	0.0010998	-1.7553	0.64414	0.60594	-0.81331	0.31896	0.94343	0.98878	1.043	0.045343	0.054193	0.099536	0.79796	1.239	0.44099	0.99789	0.092559	0.67598
60	1.9813	2.1665	2.3693	0.18512	0.20281	0.38792	1.3184	3.3013	1.9828	2.1808	0.38319	0.36692	4.154	2.7314	2.6498	0.469	2.1183	14.72	18.26	11.18	3.54	-0.00022185	0.11117	1.5015e-07	-0.00066449	0.10169	0.47483	0.011529	0.0016955	0.48643	0.51357	0.0015629	-1.3311	0.14107	0.20739	-0.0092375	-0.00784	0.94927	0.9891	1.0306	0.039826	0.041478	0.081304	0.82557	1.223	0.39739	0.99294	0.078146	1.8003
61	1.5179	1.6392	1.8277	0.12125	0.1885	0.30976	1.2682	2.1256	0.8574	1.6655	0.20721	-0.4219	5.4132	1.36	1.9429	0.27742	1.2654	6.7	6.7	6.7	0	-0.00059058	0.029887	-2.0808e-06	0.00080149	0.02504	0.47946	0.0044776	0.055224	0.50075	0.49925	0.0038406	-1.1316	0.031685	0.019456	0.047551	0.033934	0.95449	0.98523	1.0172	0.030744	0.031976	0.06272	0.86637	1.2137	0.34729	0.9915	0.067528	0.24596
61	1.4747	1.5506	1.613	0.07597	0.062351	0.13832	1.2264	2.2322	1.0058	1.5466	0.17118	0.48309	12.084	6.76	2.3589	0.8123	0	6.74	6.74	6.74	0	-0.00066287	0.012619	7.6705e-08	-0.00071457	0.012612	0.47515	0.0059259	0.011852	0.48665	0.51335	0.0035072	-1.2241	0.0835	0.20554	-0.079871	0.016038	0.95382	0.98126	1.0073	0.027441	0.026052	0.053493	0.85364	1.2184	0.3648	0.98328	0.059225	0.86206
61	1.4025	1.5363	1.6458	0.13375	0.10945	0.2432	1.1452	1.8276	0.6824	1.5219	0.17029	-0.81184	5.6898	1.32	1.7214	0.19944	0.77353	7.03	7.03	7.03	0	-0.00057454	0.01548	-1.1389e-06	0.00022266	0.01374	0.47723	0.0057061	0.12696	0.47286	0.52714	0.0015496	-1.2525	0.014776	0.20984	-0.050459	0.079119	0.95177	0.98544	1.026	0.033672	0.040589	0.074261	0.88422	1.3684	0.48417	0.99956	0.081718	2.1392
62	0.6299	0.70875	0.77489	0.07885	0.066139	0.14499	0.3498	1.0974	0.74756	0.70381	0.13407	0.16101	4.7528	0.37438	0.81822	0.11441	0.21529	1.276	5.91	0.06	2.3187	-0.00036844	0.013313	2.4064e-07	-0.00052269	0.013259	0.47121	0.034268	0.018692	0.48674	0.51326	0.0011556	-1.5123	0.43178	0.42891	-0.56087	0.21461	0.92329	0.99479	1.0802	0.071498	0.08539	0.15689	0.7159	1.7223	1.0064	1.0124	0.16525	1.9545
62	0.58315	0.65582	0.70801	0.072669	0.052191	0.12486	0.34119	0.84131	0.50013	0.6342	0.10786	-0.92967	3.9648	0.28826	0.73431	0.10011	0.15947	1.428	6.46	0.07	2.5183	-0.000107	0.011131	-1.3572e-06	0.00087695	0.0082878	0.4891	0.056474	0.015152	0.50483	0.49517	0.0010448	-1.4075	0.34199	0.42776	-0.5129	0.1524	0.92905	1.0082	1.081	0.079167	0.072732	0.1519	0.70334	1.3892	0.68583	1.0088	0.12561	0.40971
62	0.54764	0.60823	0.66277	0.060593	0.05454	0.11513	0.34699	0.82343	0.47644	0.60242	0.09611	-0.21127	3.6359	0.41176	0.6989	0.096478	0.26474	0.78667	5.81	0.08	1.7768	-4.6035e-06	0.0092363	-1.0303e-06	0.00072896	0.0077122	0.49884	0.092567	0.0084151	0.50562	0.49438	0.001261	-1.3623	0.23783	0.4381	-0.439	0.1278	0.92839	0.99508	1.0621	0.066688	0.067014	0.1337	0.7296	1.3528	0.62315	0.99571	0.11634	0.44766
63	1.2959	1.4652	2.4174	0.16937	0.95212	1.1215	0.43187	3.5852	3.1533	1.7987	0.80903	0.90132	2.5826	2.355	2.6674	0.86876	1.465	0.89167	2.6	0.07	1.0899	-0.0039763	0.25451	7.4806e-06	-0.0080906	0.22586	0.39759	0.072595	0.067151	0.47273	0.52727	0.0025893	-1.7875	0.79344	0.40709	-0.63192	0.21972	0.91075	0.98688	1.0663	0.076123	0.079472	0.1556	0.58978	1.8207	1.2309	0.99948	0.20884	1.3854
63	1.0539	1.2841	1.4477	0.23027	0.16357	0.39383	0.2337	1.8096	1.5759	1.2428	0.33077	-0.629	3.4602	0.4	1.4972	0.25437	0.36292	2.01	3.86	0.16	1.85	-0.0019195	0.057293	-1.2441e-05	0.0031939	0.032516	0.44576	0.038835	0.036408	0.49392	0.50608	0.0037658	-1.443	0.36634	0.26456	-0.1549	-0.03139	0.88663	0.96442	1.0718	0.07779	0.10736	0.18515	0.58564	1.3041	0.71849	0.9725	0.14735	-0.16225
63	1.5026	1.7573	2.021	0.25463	0.26374	0.51837	0.73622	3.3504	2.6142	1.8232	0.5034	0.80201	4.524	2.3243	2.0749	0.25171	1.4927	5.9267	11.47	0.17	4.6157	-0.00076323	0.098745	3.9267e-07	-0.0014637	0.090049	0.43745	0.014566	0.019608	0.50785	0.49215	0.0018252	-1.6591	0.57824	0.59199	-0.77855	0.26793	0.93108	0.99198	1.0552	0.060901	0.063243	0.12414	0.69114	1.8094	1.1183	1.0059	0.18188	3.9012
64	0.81188	0.85256	0.8803	0.04068	0.027743	0.068423	0.63428	0.97436	0.34008	0.84095	0.071391	-2.1368	16.737	3.08	0.96602	0.12507	2.07	6.33	6.33	6.33	0	-0.00011873	0.0046245	-9.0658e-07	0.00045514	0.0038868	0.49175	0.0063091	0.0047319	0.50553	0.49447	0.0017587	-1.1323	0.036276	0.11501	0.030468	-0.047979	0.95967	0.99074	1.0117	0.031074	0.020935	0.052009	0.84357	1.0962	0.2526	0.98421	0.054681	-1.9827
64	0.9163	0.94539	0.98337	0.029085	0.03798	0.067065	0.65622	1.0505	0.39424	0.94215	0.071229	-3.5039	26.393	1.0875	0.99508	0.052932	0.8326	6.91	6.91	6.91	0	-7.7692e-05	0.0048314	-9.7177e-07	0.00059574	0.0036144	0.49451	0.0086455	0.18588	0.47475	0.52525	0.0013325	-1.0436	-0.022663	0.010964	-0.022376	0.078643	0.9654	0.99373	1.0195	0.028325	0.025808	0.054133	0.89235	1.1374	0.24502	0.99359	0.052747	-0.53493
64	0.82812	0.85951	0.92552	0.031388	0.066009	0.097397	0.38959	1.2212	0.83159	0.87555	0.1221	0.21412	14.283	2.75	1.219	0.34344	2.31	6.3	6.3	6.3	0	-0.00037207	0.010183	3.553e-07	-0.00059911	0.010066	0.47655	0.020313	0.0046875	0.45227	0.54773	0.003696	-1.1038	0.020901	0.14861	-0.048151	-0.014902	0.95764	0.98369	1.0104	0.026048	0.026728	0.052776	0.62012	1.1233	0.50322	0.97527	0.079529	-2.4772
65	1.1986	1.4622	1.7079	0.26357	0.24577	0.50933	0.74971	2.7302	1.9805	1.5142	0.43603	0.80354	3.6555	1.65	2.2954	0.78111	0	0.73333	3.91	0.04	1.4217	-0.002623	0.070378	-9.2416e-07	-0.0022016	0.070171	0.43294	0.094092	0.041575	0.47149	0.52851	0.0023294	-1.5396	0.33562	0.47132	-0.26716	0.00069176	0.92507	0.96405	1.002	0.038978	0.037968	0.076947	0.80371	1.8512	1.0475	0.99945	0.17312	3.4177
65	1.6741	1.9813	2.1631	0.30725	0.18175	0.489	0.97701	2.5316	1.5546	1.9266	0.3265	-0.4255	3.2623	1.038	2.1021	0.17545	0.71564	4.085	8.03	0.14	3.945	-0.00089935	0.061499	-8.4318e-07	-0.00021047	0.059731	0.46757	0.018337	0.06357	0.4896	0.5104	0.0029574	-1.3951	0.35673	0.26447	-0.27755	0.051984	0.95017	0.99123	1.0367	0.041057	0.045474	0.086531	0.83575	1.7611	0.9253	1.0105	0.13701	3.7431
65	2.0432	2.1868	2.3716	0.14358	0.18481	0.32839	0.27167	3.0089	2.7372	2.1867	0.43254	-1.8968	10.234	1.93	2.7913	0.60468	1.53	3.2	6.19	0.21	2.99	-0.00030947	0.18383	-3.4454e-06	0.0018887	0.17283	0.49168	0.031299	0.053208	0.50784	0.49216	0.0033128	-1.4919	0.33304	0.50515	-0.46199	0.11626	0.94898	0.99164	1.0492	0.042657	0.057586	0.10024	0.82901	3.247	2.418	1.0845	0.37588	4.2543
66	0.58132	0.86331	1.0074	0.28199	0.14414	0.42612	0.46135	1.2019	0.7405	0.82422	0.22234	-0.18108	1.7699	0.9625	1.0742	0.24998	0.9082	0.20214	0.89	0.07	0.21538	0.00062416	0.028916	-1.1934e-06	0.0015717	0.025755	0.54954	0.16855	0.050314	0.51008	0.48992	0.0011122	-1.3158	0.22432	0.15401	-0.10699	0.045687	0.94487	0.98541	1.043	0.04054	0.057615	0.098155	0.8341	1.543	0.70887	1.0169	0.13837	2.9871
66	1.0651	1.1633	1.2779	0.098195	0.11458	0.21277	0.6851	1.7576	1.0725	1.185	0.21704	0.37863	5.2381	0.83	1.6139	0.42893	0	6.14	6.14	6.14	0	-0.0010044	0.015106	1.1165e-06	-0.0016921	0.014102	0.45561	0.0097245	0.063209	0.47403	0.52597	0.0058371	-1.0183	0.040885	0.043401	-0.03455	-0.029598	0.93333	0.97034	1.0035	0.037012	0.033137	0.070149	0.8423	1.1455	0.30319	0.97311	0.066941	-0.028021
66	1.0953	1.1876	1.2939	0.09222	0.10635	0.19857	0.56283	1.7001	1.1372	1.1943	0.19078	-0.20977	5.3461	1.515	1.3172	0.12287	0.77474	3.95	7.78	0.12	3.83	-0.00043347	0.026549	7.7352e-07	-0.0010461	0.025235	0.47539	0.018916	0.026482	0.47854	0.52146	0.001079	-1.4068	0.2901	0.26331	-0.20702	0.061035	0.94413	0.98834	1.0276	0.044208	0.039259	0.083468	0.86621	2.0004	1.1342	1.012	0.17065	5.3876
67	1.1974	1.3005	1.4099	0.10309	0.10947	0.21256	0.70018	1.7136	1.0134	1.2953	0.1931	-0.82203	6.2066	0.798	1.5184	0.22306	0.39268	8.73	8.73	8.73	0	-0.00020287	0.034651	-1.4667e-07	-7.4388e-05	0.034581	0.48798	0.012543	0.0079818	0.47489	0.52511	0.0010211	-1.4976	0.29628	0.31663	-0.088218	-0.026388	0.93615	0.98983	1.0395	0.05368	0.049722	0.1034	0.67005	1.7239	1.0539	1.0041	0.1608	3.6907
67	1.1364	1.2969	1.4186	0.16048	0.12166	0.28213	0.6354	2.0049	1.3695	1.2667	0.2599	-0.24686	4.029	0.77842	1.4343	0.16766	0.64737	2.5517	13.39	0.18	4.8505	-0.00043043	0.030409	-1.7161e-07	-0.00016443	0.029462	0.45576	0.041908	0.014184	0.49355	0.50645	0.00068005	-1.5338	0.27423	0.31453	0.023698	-0.078014	0.92511	0.98786	1.0437	0.062748	0.055797	0.11854	0.68034	1.3812	0.70084	0.9894	0.12183	0.45321
67	1.6712	1.799	1.9132	0.12783	0.11419	0.24202	1.1716	2.1539	0.98224	1.7735	0.21949	-1.3415	8.6518	0.63318	1.9849	0.21143	0.29535	14.6	14.6	14.6	0	-0.00025977	0.03619	-4.251e-07	0.00036045	0.031628	0.48184	0.0047945	0.0068493	0.50514	0.49486	0.0032637	-1.2194	0.015963	0.17917	0.016937	0.0082873	0.9413	0.99403	1.0419	0.052728	0.047868	0.1006	0.72849	1.2135	0.48505	0.98674	0.094613	-1.1194
68	1.0484	1.2033	1.4488	0.15493	0.24554	0.40047	0.25902	1.8508	1.5917	1.1995	0.35928	-0.65901	3.3345	0.716	1.5166	0.3171	0.53921	1.05	3.33	0.07	1.3293	-0.0019322	0.072359	-5.4172e-06	0.00037556	0.06694	0.44151	0.079625	0.067916	0.44366	0.55634	0.0029372	-1.3927	0.25159	0.22081	-0.052085	-0.026006	0.88623	0.95723	1.0787	0.071002	0.12142	0.19242	0.45979	1.8999	1.4401	0.99336	0.22846	1.3262
68	0.99215	1.0995	1.2929	0.10733	0.1934	0.30073	0.54036	1.9902	1.4499	1.1589	0.28422	0.80945	4.1998	0.64833	1.3328	0.17392	0.33598	2.24	4.44	0.04	2.2	-0.0015444	0.03872	4.3825e-06	-0.003556	0.033942	0.44783	0.036957	0.043478	0.44444	0.55556	0.001276	-1.5914	0.45363	0.29498	-0.24105	0.085125	0.89721	0.97187	1.0541	0.074663	0.082275	0.15694	0.75572	1.6781	0.92241	0.99709	0.16712	2.0593
68	1.1641	1.3571	1.5553	0.19306	0.19823	0.39129	0.82791	2.4268	1.5989	1.3997	0.36054	1.0783	4.3097	0.58143	1.6545	0.25485	0.24718	0.39417	3.57	0.05	0.9582	-0.0018605	0.057296	9.7634e-07	-0.0023497	0.05696	0.4434	0.20518	0.059761	0.49501	0.50499	0.00353	-1.3025	0.16589	0.10436	0.0041091	0.02988	0.89752	0.97278	1.0776	0.075261	0.10481	0.18007	0.69446	1.732	1.0376	1.0037	0.18394	1.7484
69	1.1524	1.2238	1.2861	0.071483	0.062233	0.13372	0.95459	1.5762	0.62157	1.2244	0.12516	-0.46473	9.1332	2.0467	1.3572	0.13275	2.5389	19.14	19.14	19.14	0	-0.00014019	0.0097036	6.7527e-08	-0.00026896	0.0093678	0.48153	0.0041929	0.022537	0.49187	0.50813	0.00032659	-1.6066	0.48893	0.29174	-0.21416	0.040401	0.95906	0.99178	1.031	0.032721	0.039258	0.071979	0.80527	1.3516	0.54633	0.99849	0.083393	1.3219
69	0.56149	0.97659	1.1275	0.4151	0.15091	0.56601	0.43805	1.4087	0.97065	0.9002	0.2892	-0.129	1.7086	1.9556	1.1904	0.29019	2.405	4.5275	12.12	0.23	4.7047	0.00049098	0.018263	-8.2436e-08	0.00063961	0.017863	0.58172	0.28492	0.042129	0.50028	0.49972	0.00032589	-1.6098	0.57529	0.17432	-0.12816	-0.011293	0.95383	0.99929	1.0483	0.045468	0.048976	0.094443	0.82702	1.3553	0.52825	1.0058	0.08981	1.6646
69	1.0779	1.182	1.2858	0.10411	0.10379	0.2079	0.66711	1.8761	1.209	1.1813	0.2164	0.28797	5.0903	3.1371	1.3459	0.16457	3.6358	5.61	10.11	1.06	3.5594	-0.00016086	0.03604	2.3415e-07	-0.00068442	0.028413	0.47439	0.053643	0.010729	0.49284	0.50716	0.00030682	-1.6671	0.55035	0.38888	-0.3717	0.099874	0.94482	0.9895	1.0379	0.044674	0.048417	0.093091	0.81904	1.5028	0.68376	1.0029	0.11069	3.0879
70	3.4667	3.6851	3.9427	0.21841	0.25764	0.47605	1.0013	4.333	3.3317	3.6391	0.51038	-3.2482	17.863	11.97	4.607	0.96789	0	5.975	11.71	0.24	5.735	-0.00029466	0.25014	-2.5662e-06	0.0027719	0.17528	0.49151	0.020067	0.015886	0.48033	0.51967	0.0016408	-1.7337	0.76239	0.13224	-0.26036	0.099592	0.96609	0.99149	1.0169	0.025396	0.025364	0.05076	0.86929	1.822	0.95269	1.0129	0.17615	6.0448
70	2.8868	3.1785	3.4534	0.29176	0.27488	0.56665	1.9058	4.0258	2.12	3.1448	0.4359	-1.0061	7.1332	2.8017	3.8058	0.66101	2.871	18.14	18.14	18.14	0	-0.00034404	0.15773	-2.8523e-07	0.00017166	0.15289	0.48323	0.0038695	0.021006	0.48175	0.51825	0.00090193	-1.8061	0.68951	0.32283	-0.25294	0.046921	0.95584	0.98478	1.021	0.028942	0.036173	0.065115	0.853	1.6589	0.80594	1.0051	0.13817	5.5729
70	3.2173	3.4404	3.5961	0.22308	0.1557	0.37878	0.70603	3.9014	3.1954	3.3058	0.53267	-2.9089	13.544	0.8775	3.5306	0.22479	0.81225	4.84	9.49	0.19	4.65	0.00049126	0.26474	-4.2049e-06	0.0045743	0.17705	0.51152	0.023663	0.26543	0.50875	0.49125	0.001497	-1.5152	0.25943	0.32521	-0.057661	-0.011559	0.95832	0.99029	1.0387	0.031972	0.048365	0.080336	0.68221	2.1665	1.4843	1.0352	0.22821	4.6806
71	2.6169	2.8532	4.5068	0.23632	1.6535	1.8899	1.5633	5.4231	3.8598	3.4439	1.0095	0.34074	1.768	9.95	5.4465	2.0026	0	4.95	9.81	0.09	4.86	-0.0029787	0.28855	1.9897e-06	-0.0049545	0.26708	0.42785	0.014085	0.065392	0.45217	0.54783	0.0016885	-1.3982	0.20515	0.17062	-0.11557	0.13824	0.96374	0.98162	1.0046	0.017882	0.023028	0.040909	0.87142	1.9084	1.0369	1.0074	0.15768	4.4098
71	3.0436	3.3615	3.4422	0.31794	0.080677	0.39862	0.95705	3.8497	2.8926	3.2208	0.46699	-2.6953	14.623	8.31	3.9241	0.70339	0	4.15	8.19	0.11	4.04	-0.0010381	0.15621	-3.7532e-06	0.0020733	0.11907	0.47711	0.013253	0.11446	0.46562	0.53438	0.0012097	-1.4425	0.25687	0.13205	-0.0095677	0.063401	0.97314	0.98664	1.0003	0.013497	0.013637	0.027134	0.78779	3.3007	2.5129	1.0546	0.36422	5.6392
71	3.0031	3.2104	3.7704	0.20722	0.56008	0.7673	1.405	4.09	2.685	3.2757	0.50969	-1.0591	6.8781	6.8	3.74	0.46428	0	4.3	8.52	0.08	4.22	-0.0013983	0.1387	1.4686e-07	-0.0015248	0.13864	0.46876	0.010441	0.2529	0.47038	0.52962	0.0016061	-1.6024	0.44787	0.21837	-0.076852	0.013313	0.97315	0.9862	0.99887	0.013049	0.012671	0.025721	0.70912	1.8497	1.1406	1.0142	0.1648	3.6852
72	1.3564	1.6509	1.8685	0.29442	0.2176	0.51201	0.029377	2.2454	2.216	1.5449	0.48121	-1.3424	4.8401	0.41308	1.9293	0.38441	0.20897	1.208	2.13	0.23	0.69188	-0.00050569	0.22363	6.809e-07	-0.00092036	0.22327	0.48254	0.063934	0.085246	0.4647	0.5353	0.0037564	-1.6584	0.56094	0.38967	-0.45588	0.16559	0.87559	1.0162	1.1642	0.14059	0.148	0.28859	0.15226	5.0054	4.8531	1.131	0.68919	4.4242
72	1.2095	1.3774	1.4755	0.16781	0.098158	0.26597	0.86332	1.8838	1.0205	1.3648	0.23351	0.12109	2.96	0.46778	1.5564	0.19156	0.3118	1.5567	4.32	0.05	1.9566	-0.00083009	0.040054	-3.4462e-06	0.00089647	0.035864	0.47356	0.01992	0.071713	0.51497	0.48503	0.0029175	-1.4398	0.24993	0.27152	-0.061659	-0.018371	0.93667	0.98777	1.0531	0.051103	0.065355	0.11646	0.84696	1.4687	0.62175	1.0017	0.10395	1.9832
72	1.2702	1.4411	1.6126	0.17091	0.17152	0.34243	0.67716	1.9107	1.2335	1.4258	0.25034	-0.5228	4.0535	0.43833	1.7364	0.31062	0.23079	0.98667	3.62	0.06	1.2744	-0.00031253	0.0598	1.4872e-07	-0.00040072	0.059784	0.48831	0.035354	0.003367	0.51939	0.48061	0.0037973	-1.539	0.49058	0.3502	-0.46675	0.16662	0.93094	1.0181	1.1191	0.087204	0.10097	0.18817	0.59383	1.4614	0.86761	1.025	0.15719	-0.025845
73	1.9262	2.1945	2.4941	0.2683	0.29953	0.56784	1.2761	3.7256	2.4495	2.3175	0.61215	0.75651	3.0321	0.92333	2.5325	0.21509	0.81673	2.0867	5.94	0.1	2.7252	-0.0026671	0.13945	4.1246e-06	-0.0052615	0.12456	0.43879	0.031746	0.088889	0.46264	0.53736	0.0035125	-1.4485	0.24293	0.31087	-0.1823	0.077779	0.92512	0.98363	1.0646	0.05851	0.081002	0.13951	0.77495	1.4101	0.63519	0.99931	0.12514	0.93711
73	1.8824	2.0175	2.3053	0.13511	0.28782	0.42293	0.9335	3.0436	2.1101	2.0858	0.41353	0.1408	4.013	1.44	2.2588	0.17295	1.4005	3.07	6.08	0.06	3.01	-0.0018005	0.068165	1.4265e-06	-0.0026792	0.066527	0.45481	0.014587	0.038898	0.49188	0.50812	0.0019487	-1.5533	0.42731	0.2372	-0.23803	0.1275	0.94213	0.98222	1.0317	0.040092	0.049445	0.089537	0.79674	1.6276	0.8309	1.0052	0.1361	2.061
73	1.921	2.1707	2.4459	0.2497	0.27519	0.52489	1.2764	3.0086	1.7322	2.2047	0.4206	-0.10398	3.0043	1.0317	2.3931	0.18838	0.64478	6.61	6.61	6.61	0	-0.0017394	0.066415	9.6738e-07	-0.0023788	0.065417	0.45572	0.0090634	0.12538	0.47352	0.52648	0.0023933	-1.4445	0.24876	0.33005	-0.27167	0.13799	0.93769	0.98836	1.043	0.050676	0.054662	0.10534	0.7373	1.4851	0.74785	1.0011	0.11766	1.736
74	1.1028	1.208	1.2505	0.10521	0.042542	0.14775	0.53176	1.6187	1.087	1.1639	0.18826	-1.1102	6.454	3.68	1.2724	0.10854	0	1.2567	3.65	0.03	1.6925	-0.00084282	0.026938	-8.2301e-06	0.0022682	0.019174	0.47581	0.029024	0.010554	0.4709	0.5291	0.0040363	-1.2494	0.13245	0.097779	0.010279	0.011339	0.89217	0.9768	1.0286	0.084628	0.051775	0.1364	0.67645	1.1378	0.46131	0.95487	0.10146	-0.60289
74	1.1332	1.2366	1.3611	0.10346	0.12452	0.22798	0.55957	1.7032	1.1436	1.2394	0.21605	-0.38793	4.8974	0.638	1.4591	0.21968	0.36559	3.65	3.65	3.65	0	-0.0016434	0.016032	3.8901e-07	-0.0017866	0.016017	0.45787	0.01626	0.078591	0.46196	0.53804	0.0045434	-1.2847	0.15061	0.23723	-0.12029	0.019333	0.91713	0.96398	1.0138	0.046844	0.049778	0.096622	0.70245	1.2281	0.52561	0.96649	0.097141	-0.18882
74	1.2937	1.372	1.4498	0.078318	0.077845	0.15616	0.62441	1.6843	1.0598	1.3628	0.16599	-2.4968	15.954	0.64	1.5738	0.21107	0.54885	3.94	3.94	3.94	0	-0.00062975	0.022345	-1.9384e-06	0.00013785	0.021826	0.48345	0.012594	0.042821	0.48737	0.51263	0.0086792	-1.0753	0.0068184	0.085755	-0.039639	0.02513	0.92785	0.98098	1.0177	0.053128	0.036735	0.089862	0.59891	1.2417	0.64284	0.97427	0.10457	-1.2203
75	0.81378	0.96088	1.1511	0.14711	0.19017	0.33727	0.44498	1.7007	1.2557	1.0005	0.23782	0.57936	3.6942	0.84375	1.2051	0.20462	1.0249	1.8025	6.92	0.07	2.9548	-0.00025506	0.053756	4.654e-07	-0.00058922	0.053435	0.48403	0.015299	0.03338	0.50975	0.49025	0.00051252	-1.5644	0.30178	0.33865	-0.040911	-0.034249	0.92575	1.0054	1.0543	0.079655	0.048864	0.12852	0.72529	1.9993	1.274	1.021	0.1972	3.239
75	1.3584	1.6694	1.8293	0.311	0.15997	0.47097	0.87642	2.289	1.4126	1.5915	0.33476	-0.2496	2.4962	0.7225	1.7457	0.15428	0.61487	1.1386	6.48	0.11	2.1836	-0.0010864	0.03363	-1.2572e-06	3.5031e-05	0.028046	0.44864	0.15454	0.038074	0.47534	0.52466	0.0035403	-1.1197	0.021767	0.058565	-0.00015883	0.040517	0.94987	0.98195	1.0191	0.032083	0.037134	0.069216	0.7857	1.2115	0.42576	0.98614	0.068942	0.27448
75	1.3396	1.7213	1.9848	0.38172	0.26348	0.6452	0.37791	2.3148	1.9369	1.6596	0.40735	-0.67289	3.8154	1.415	1.683	0.023384	1.2699	8.62	8.62	8.62	0	-0.0013515	0.049931	-3.7073e-07	-0.0010282	0.049488	0.44018	0.017182	0.098511	0.47248	0.52752	0.0047536	-1.1242	0.06205	0.055915	-0.0074411	0.014752	0.94639	0.98272	1.0191	0.036327	0.036379	0.072705	0.49833	1.3019	0.80353	0.97943	0.1179	-2.7083
76	0.46653	0.5036	0.58726	0.037072	0.083657	0.12073	0.33679	0.91776	0.58097	0.53915	0.12718	1.2701	4.5592	0.396	0.56595	0.026794	0.27645	0.25688	1.99	0.04	0.48613	-0.00073969	0.008322	1.653e-06	-0.001424	0.0078718	0.45135	0.15181	0.031325	0.49517	0.50483	0.00069628	-1.2348	0.13036	0.060774	0.0032	0.042444	0.91708	0.98254	1.053	0.065453	0.070488	0.13594	0.79075	1.4147	0.62394	1.0029	0.13186	1.0907
76	0.73188	0.80468	0.90417	0.072794	0.099492	0.17229	0.43705	1.2503	0.81324	0.81536	0.15428	0.15961	3.8526	0.34333	0.91413	0.098766	0.18821	0.805	3.02	0.05	1.2789	-0.00073883	0.018999	-8.3304e-06	0.0019602	0.014698	0.47392	0.055385	0.021538	0.48148	0.51852	0.0012335	-1.4279	0.20263	0.31383	-0.10255	0.016181	0.91198	0.98834	1.0816	0.076362	0.093217	0.16958	0.75124	1.7537	1.0025	1.022	0.18876	2.1969
76	1.3113	1.3943	1.46	0.083012	0.065636	0.14865	0.59573	1.6983	1.1026	1.3733	0.18094	-2.217	11.455	0.565	1.5615	0.18813	0.33385	2.235	4.37	0.1	2.135	-0.00020801	0.032013	-6.101e-06	0.0025252	0.023609	0.49322	0.026726	0.082405	0.43527	0.56473	0.0012149	-1.4553	0.26167	0.26222	-0.037528	-0.030348	0.95689	0.99269	1.0383	0.035799	0.04564	0.08144	0.78013	1.721	0.94088	1.0212	0.14883	2.7816
77	1.225	1.3846	1.6137	0.15957	0.22911	0.38868	0.62887	1.8639	1.235	1.3992	0.25901	-0.57419	4.0496	5.14	1.8661	0.46683	0	2.57	5.04	0.1	2.47	-0.0011847	0.036305	-3.3713e-06	0.00054137	0.031932	0.46283	0.017544	0.08577	0.49023	0.50977	0.00077893	-1.5087	0.34857	0.24053	-0.079991	2.6284e-05	0.95057	0.9781	1.0119	0.027537	0.033755	0.061293	0.88635	2.0071	1.1207	1.0219	0.18502	3.7441
77	1.2847	1.4662	1.9788	0.18157	0.51254	0.69411	0.58117	2.2889	1.7078	1.5794	0.42203	0.13129	2.2053	6.24	2.3481	0.76871	0	3.095	6.11	0.08	3.015	-0.0019849	0.050681	-1.1703e-06	-0.001257	0.049535	0.43395	0.017656	0.16372	0.45981	0.54019	0.00065235	-1.615	0.50758	0.26701	-0.2406	0.081322	0.94645	0.97478	1.0025	0.028328	0.027672	0.055999	0.85014	1.9982	1.1481	1.0071	0.17985	4.0777
77	1.2368	1.4565	1.8721	0.21973	0.41552	0.63525	0.8256	2.4109	1.5853	1.5673	0.41467	0.36989	2.2082	6.04	2.4555	0.88821	0	0.09	0.09	0.09	0	-0.0019402	0.057888	1.7623e-09	-0.0019412	0.057888	0.43697	0.011609	0.06136	0.48007	0.51993	0.0016542	-1.4548	0.41736	0.096454	-0.045147	-0.013343	0.93781	0.97451	1.0175	0.036697	0.043022	0.079718	0.85604	2.1053	1.2493	1.0161	0.19476	4.4215
78	2.0473	2.2612	2.4762	0.21389	0.21498	0.42887	0.99404	3.2184	2.2244	2.2596	0.42337	-0.27551	4.2759	0.61857	2.3001	0.040531	0.61366	1.1525	4.44	0.04	1.8981	-0.002137	0.098015	-8.4239e-07	-0.0017487	0.097835	0.46251	0.028139	0.051948	0.48373	0.51627	0.0050429	-1.403	0.16617	0.30824	-0.094286	0.024088	0.92316	0.98044	1.0351	0.057278	0.054706	0.11198	0.68007	1.5804	0.90036	1.0008	0.14963	1.7007
78	1.7167	2.3658	2.7523	0.64907	0.38651	1.0356	1.0659	3.613	2.547	2.2572	0.63644	0.071625	1.9261	1.795	2.9369	0.67965	1.345	0.872	3.59	0.07	1.3615	-0.0039978	0.14603	-5.6379e-06	-0.0015171	0.13935	0.43378	0.095238	0.024943	0.49318	0.50682	0.0046326	-1.3858	0.22282	0.18209	-0.072636	0.054591	0.91605	0.97474	1.0638	0.058694	0.089088	0.14778	0.78841	1.922	1.1336	1.0229	0.20083	2.6557
78	1.5814	1.6878	1.8447	0.10633	0.15691	0.26324	0.96208	2.5451	1.583	1.7381	0.29837	0.55648	4.7975	1.08	1.9852	0.24714	1.2587	1.955	3.86	0.05	1.905	-0.0017484	0.049879	4.1565e-06	-0.0033736	0.047613	0.46586	0.012755	0.076531	0.50639	0.49361	0.0033142	-1.3843	0.18453	0.2093	-0.031083	0.022887	0.94541	0.98909	1.0363	0.043686	0.047188	0.090874	0.78628	1.6547	0.86843	1.0145	0.14616	2.5768
79	1.735	1.9492	2.2336	0.21424	0.28437	0.49862	0.38803	2.5949	2.2069	1.8541	0.5336	-1.0029	3.4202	0.785	2.138	0.28387	0.34726	1.3	4.78	0.05	2.0108	-0.001782	0.2067	-1.0126e-05	0.0037061	0.15718	0.45559	0.066298	0.1547	0.48155	0.51845	0.0013362	-1.9006	1.0141	0.15089	-0.38273	0.11887	0.92846	0.98834	1.05	0.059878	0.061695	0.12157	0.57126	3.0459	2.4746	1.0668	0.40685	4.3715
79	1.8675	2.1414	2.4208	0.27389	0.27946	0.55334	0.4727	2.8893	2.4166	2.0463	0.54316	-0.96486	3.6947	0.5575	2.0622	0.015872	0.72634	1.352	3.62	0.06	1.5393	-0.00067816	0.27751	2.4599e-07	-0.0008442	0.27744	0.48059	0.048817	0.017751	0.4963	0.5037	0.0045762	-1.6814	0.72	0.22497	-0.31879	0.056102	0.92767	1.0008	1.1013	0.073091	0.10056	0.17365	0.55502	3.9614	3.4064	1.0852	0.46965	5.4303
79	1.4357	1.7755	2.3829	0.33982	0.60742	0.94723	0.51466	2.686	2.1713	1.8593	0.52468	-0.27733	2.4978	0.868	2.0781	0.21879	0.49853	2.86	5.63	0.09	2.77	-0.0022679	0.13407	-2.8383e-06	-0.00064157	0.12921	0.44078	0.019164	0.1777	0.45899	0.54101	0.0034832	-1.4298	0.044674	0.75114	-0.39094	0.025783	0.93055	0.98544	1.0589	0.054889	0.073459	0.12835	0.75435	8.0539	7.2996	1.1944	1.0546	6.4445
80	1.5331	1.9695	2.3278	0.43643	0.35828	0.79471	0.81098	2.9091	2.0981	1.9469	0.50494	-0.083783	2.3301	3.82	2.3154	0.36844	1.1	10.54	10.54	10.54	0	-0.0015188	0.034886	-1.3863e-07	-0.0013706	0.034746	0.42997	0.02243	0.060748	0.47895	0.52105	0.00098814	-1.6022	0.43237	0.36015	-0.30236	0.11249	0.94987	0.98184	1.0163	0.031972	0.034478	0.06645	0.77219	1.7447	0.97249	0.99571	0.13203	4.8287
80	1.9091	2.0418	2.2049	0.13273	0.1631	0.29583	1.5891	2.6845	1.0954	2.0766	0.24988	0.06776	4.7524	2.185	2.3074	0.23085	1.4128	10.87	10.87	10.87	0	-0.00062994	0.023437	4.3406e-07	-0.0011009	0.021981	0.47209	0.0046041	0.072744	0.48571	0.51429	0.0019619	-1.4498	0.28869	0.3333	-0.24064	0.068934	0.95184	0.98368	1.018	0.031842	0.034349	0.066191	0.88555	1.2193	0.33379	0.98853	0.060078	0.54268
80	2.1067	2.3197	2.6299	0.21296	0.31023	0.52318	1.6371	3.6129	1.9758	2.3873	0.4102	0.63506	4.61	3.5	2.9152	0.52783	0.22	12.33	12.33	12.33	0	-0.00097705	0.047517	6.249e-07	-0.0017463	0.042519	0.45758	0.0040584	0.033279	0.49472	0.50528	0.002787	-1.291	0.11767	0.2069	-0.073355	0.040215	0.95116	0.98422	1.0176	0.033054	0.033365	0.066419	0.86871	1.2983	0.42961	0.98878	0.07049	0.88512
81	3.2782	3.837	4.684	0.5588	0.84703	1.4058	0.035956	6.5178	6.4818	3.7691	1.6933	-0.66889	3.214	1.93	5.3644	1.5953	0	1.105	1.95	0.05	0.83685	-0.0050935	2.445	3.8843e-05	-0.022224	2.1251	0.44909	0.12896	0.10407	0.43991	0.56009	0.0073925	-1.4868	0.23344	0.19037	0.10073	-0.036852	0.89042	0.97838	1.1399	0.087961	0.16149	0.24945	0.12003	13.423	13.303	1.4323	2.1371	5.6407
81	2.673	2.8165	2.9462	0.14354	0.1297	0.27324	1.9041	3.586	1.6819	2.8226	0.36057	-1.0423	9.4126	2.42	3.1296	0.30701	0	0.04	0.04	0.04	0	-0.0018746	0.1047	-1.1529e-05	0.0015035	0.099185	0.48203	0.0068027	0.081633	0.52901	0.47099	0.025008	-1.1195	0.014743	0.048767	0.018699	0.039605	0.95321	0.98975	1.0273	0.036537	0.037596	0.074133	0.83191	1.4651	0.63324	1.0211	0.13056	1.9471
81	2.7021	3.4719	3.6864	0.76972	0.21454	0.98426	1.451	4.3639	2.9129	3.1815	0.68889	-0.65141	2.6891	1.64	4.035	0.85359	0	4.52	4.52	4.52	0	-0.0037439	0.22633	-2.2418e-05	0.0065685	0.10023	0.45371	0.023861	0.049892	0.44348	0.55652	0.01234	-1.1387	0.050387	0.065994	0.031884	-0.0087618	0.94132	0.97279	1.0082	0.031462	0.035405	0.066866	0.75671	1.3719	0.61521	0.98756	0.10744	1.5197
82	2.3463	2.8972	3.5785	0.55093	0.68133	1.2323	1.0426	4.7303	3.6878	2.9031	0.76143	-0.046673	3.4461	2.54	3.981	1.0779	0	3.52	3.52	3.52	0	-0.0067053	0.080617	4.4849e-07	-0.0068685	0.080598	0.42838	0.041096	0.0082192	0.36264	0.63736	0.018507	-1.4231	0.28957	0.28143	-0.12679	-0.01939	0.92477	0.96082	0.98834	0.036047	0.02752	0.063567	0.58934	1.2181	0.62877	0.95576	0.096713	-0.94967
82	2.8489	3.0407	3.2091	0.19184	0.16837	0.36021	0.6532	4.6599	4.0067	3.0228	0.62236	-0.78419	7.0928	0.115	4.3636	1.3409	0.005	3.58	3.58	3.58	0	-0.0049226	0.12125	-5.582e-06	-0.0029019	0.11825	0.44936	0.019284	0.016529	0.41989	0.58011	0.049687	-1.0696	0.019592	0.001691	0.12644	-0.075259	0.91116	0.9749	1.0104	0.063741	0.035519	0.099259	0.50954	1.1114	0.60184	0.9549	0.097793	-3.1571
83	1.1159	1.487	1.9946	0.37108	0.5076	0.87868	0.88174	2.335	1.4533	1.5493	0.46422	0.11745	1.5017	1.0043	1.965	0.41576	0.89343	0.3875	1.73	0.09	0.51378	0.0016968	0.065376	-1.3309e-06	0.0027482	0.061524	0.57156	0.10872	0.05689	0.54177	0.45823	0.0018491	-1.3124	0.1359	0.15782	0.072427	-0.053068	0.96036	1.0072	1.0482	0.046805	0.040991	0.087795	0.85647	1.363	0.50653	1.0143	0.089713	1.7459
83	1.7166	1.849	2.0293	0.13233	0.18037	0.3127	1.4497	2.5776	1.1279	1.8821	0.23653	0.8025	3.8028	0.39263	2.0254	0.14332	0.19719	0.58769	2.33	0.08	0.77904	-0.00060016	0.038473	9.5328e-07	-0.0013266	0.036762	0.47907	0.068152	0.02228	0.52493	0.47507	0.0066473	-1.2118	0.085597	0.085186	0.049212	-0.0066672	0.9473	0.99212	1.0252	0.044823	0.033108	0.077932	0.86658	1.1302	0.26362	0.9899	0.057111	0.23949
83	1.6682	1.9546	2.1051	0.2864	0.15054	0.43694	1.096	2.3742	1.2782	1.8884	0.29272	-0.51355	2.9245	0.71875	2.1584	0.27004	0.39219	7.03	7.03	7.03	0	-0.0012054	0.02499	-2.1629e-06	0.00032378	0.018459	0.46163	0.012712	0.12994	0.48515	0.51485	0.0040082	-1.1528	0.046878	0.06169	0.035861	0.0091554	0.95249	0.98487	1.0239	0.032382	0.039068	0.07145	0.75869	1.2315	0.47284	0.98862	0.07578	0.15613
84	3.5398	3.7252	4.2184	0.18547	0.49315	0.67862	1.6843	4.809	3.1247	3.7739	0.57377	-0.9572	5.6484	0.51	4.2448	0.47088	0.29482	3.16	3.16	3.16	0	-0.002226	0.2872	1.013e-05	-0.0054474	0.28129	0.48275	0.015674	0.056426	0.4717	0.5283	0.02871	-1.2549	0.1122	0.046187	0.051112	0.047612	0.92824	0.98716	1.0798	0.058919	0.092672	0.15159	0.57217	1.3766	0.8044	1.0163	0.1534	0.09695
84	3.0505	3.8721	4.5244	0.82156	0.65234	1.4739	2.2532	6.0653	3.8121	3.8016	0.88499	0.15936	2.8123	0.414	4.4794	0.67782	0.25057	0.46167	1.61	0.07	0.53042	-0.0024667	0.74345	3.9813e-05	-0.013575	0.68933	0.48307	0.16786	0.035714	0.48746	0.51254	0.057231	-1.2547	0.069226	0.17328	0.018103	-0.0024733	0.89346	0.99707	1.0693	0.10361	0.072247	0.17585	0.60301	1.6579	1.0548	1.0136	0.18683	1.2185
84	4.3507	4.8426	5.3466	0.49187	0.50399	0.99586	1.5527	6.0456	4.4929	4.7734	0.82117	-1.3786	6.7449	0.61	5.5263	0.75286	0.30422	3.77	3.77	3.77	0	-0.0019067	0.63012	-5.4693e-05	0.018931	0.27626	0.48598	0.018325	0.1466	0.46719	0.53281	0.019296	-1.3207	0.16008	0.18613	-0.093388	0.068784	0.94242	0.99793	1.0722	0.055515	0.074295	0.12981	0.57884	1.229	0.65013	1.0034	0.11569	-0.93744
85	1.0207	1.2127	1.5296	0.19203	0.31684	0.50886	0.52656	2.1646	1.638	1.269	0.36535	0.25304	3.1439	0.83444	1.6453	0.37626	0.46567	2.6233	7.4	0.1	3.3794	-0.0013974	0.031405	1.0093e-06	-0.0021958	0.029179	0.42669	0.018939	0.026515	0.46397	0.53603	0.0015759	-1.3378	0.08209	0.098595	0.26787	-0.10953	0.91004	0.96882	1.0553	0.058782	0.086431	0.14521	0.67975	1.2893	0.60957	0.98053	0.12902	-0.39312
85	0.91688	1.0981	1.3072	0.18117	0.20918	0.39035	0.30445	2.1545	1.8501	1.1314	0.36554	0.61803	4.0967	0.41933	1.3174	0.18597	0.16783	0.6	3.49	0.06	0.9724	-0.0012941	0.066206	2.0105e-06	-0.0026894	0.060967	0.43303	0.11655	0.048921	0.46686	0.53314	0.0021883	-1.3366	0.10336	0.16699	0.082136	-0.013817	0.85554	0.97892	1.1264	0.12338	0.14744	0.27082	0.61077	1.4991	0.88828	0.99584	0.19455	0.39751
85	1.0522	1.2915	1.4835	0.23924	0.192	0.43124	0.35064	3.0822	2.7316	1.3573	0.54746	1.1591	4.7612	0.69643	1.5319	0.17456	0.47935	0.48789	2.63	0.1	0.66489	-0.0013929	0.12652	1.52e-06	-0.0029646	0.11179	0.41101	0.20676	0.014493	0.45938	0.54062	0.0041264	-1.287	0.082596	0.14165	0.075359	-0.010496	0.89447	0.97255	1.0626	0.078079	0.090051	0.16813	0.6448	1.4865	0.84169	0.98521	0.14788	0.90801
86	2.2986	2.3592	2.411	0.060595	0.051834	0.11243	0.90951	2.727	1.8175	2.3195	0.25771	-3.8639	22.78	1.13	2.6546	0.33512	0	3.53	6.98	0.08	3.45	-0.00029821	0.062699	-3.1811e-06	0.0019508	0.048574	0.49171	0.014124	0.048023	0.49788	0.50212	0.0015199	-1.4086	0.25663	0.20802	-0.1574	0.10172	0.96216	0.98678	1.0209	0.024622	0.034148	0.05877	0.89352	1.5588	0.66527	1.011	0.12193	2.331
86	2.7201	2.7746	2.8723	0.054504	0.097667	0.15217	1.327	3.5998	2.2728	2.8201	0.31211	-2.0057	18.105	9.19	3.687	0.86693	0	4.585	9.08	0.09	4.495	-0.00057077	0.074537	9.2949e-08	-0.000656	0.074502	0.48397	0.010893	0.034858	0.47001	0.52999	0.0015735	-1.3151	0.11804	0.14602	-0.05903	0.11033	0.96893	0.98501	1.0041	0.016079	0.019078	0.035156	0.92675	1.7509	0.82413	1.0071	0.12605	4.1248
86	2.3746	2.5876	2.8104	0.21299	0.22276	0.43575	1.3092	3.5249	2.2157	2.6134	0.37044	-1.0033	9.2833	9.54	3.6769	1.0635	0	9.51	9.51	9.51	0	-0.0010186	0.058696	-4.563e-07	-0.00058423	0.057742	0.46852	0.010493	0.019937	0.46639	0.53361	0.0010317	-1.541	0.29695	0.35068	-0.078749	-0.027662	0.96388	0.98184	1.0015	0.017965	0.019622	0.037586	0.91131	1.4184	0.5071	0.99259	0.083031	2.0922
87	1.3124	1.4246	1.5805	0.1122	0.15582	0.26803	1.1007	2.6615	1.5608	1.4947	0.28932	1.6942	7.5568	2.035	1.9946	0.4999	1.075	4.78	9.47	0.09	4.69	-0.00073724	0.042308	1.3424e-06	-0.0020193	0.033946	0.46018	0.0094142	0.01569	0.47435	0.52565	0.0014431	-1.4107	0.23457	0.27654	-0.11852	0.018758	0.94133	0.97852	1.03	0.037189	0.051499	0.088689	0.83872	1.6587	0.81993	1.0017	0.12738	3.473
87	1.5969	1.8402	2.277	0.24328	0.43676	0.68004	0.97874	3.0522	2.0734	1.9405	0.47432	0.4485	2.6658	1.4071	2.183	0.24245	0.89632	3.48	9.95	0.11	4.5763	-0.0013439	0.057139	6.4867e-07	-0.0020283	0.054232	0.43858	0.028409	0.038826	0.49384	0.50616	0.0013652	-1.5663	0.41406	0.31076	-0.1702	0.012048	0.93996	0.97683	1.0277	0.03687	0.050875	0.087745	0.8292	1.7962	0.96698	1.0023	0.14706	4.5871
87	1.5267	1.6949	2.0352	0.16819	0.34029	0.50848	0.87863	2.9874	2.1087	1.8064	0.46	0.66857	3.3214	2.0325	2.4857	0.67932	1.8483	4.295	8.51	0.08	4.215	-0.0014637	0.067624	1.5315e-06	-0.0028375	0.05915	0.43881	0.052339	0.034521	0.51951	0.48049	0.0019181	-1.507	0.37159	0.27956	-0.12665	-0.016979	0.93884	0.98005	1.0302	0.041214	0.050111	0.091325	0.77999	1.8425	1.0625	1.0005	0.15172	4.1948
88	2.7052	3.121	3.3544	0.41582	0.23342	0.64925	2.0674	3.7201	1.6527	3.0302	0.43162	-0.99634	5.4304	2.2717	3.4007	0.37054	2.3316	14.84	14.84	14.84	0	-0.00065538	0.10768	3.5003e-07	-0.0011738	0.1044	0.47295	0.0047233	0.14035	0.50034	0.49966	0.001388	-1.638	0.43614	0.43977	-0.3376	0.099929	0.95782	0.98561	1.0198	0.027788	0.03424	0.062029	0.86291	1.4565	0.59357	0.99709	0.094487	1.5612
88	3.2724	3.4623	4.1827	0.18991	0.72037	0.91028	1.7315	5.0413	3.3097	3.685	0.6482	-0.47133	5.7199	4.33	4.8073	1.1223	0	13.11	13.11	13.11	0	-0.0010906	0.2498	-3.4753e-07	-0.00063536	0.24782	0.46728	0.0091533	0.059497	0.47786	0.52214	0.0019688	-1.8248	0.95027	0.18756	-0.60052	0.28767	0.96036	0.98868	1.0154	0.028328	0.026699	0.055027	0.85551	1.8566	1.0011	1.0106	0.15421	4.8395
88	2.4305	2.5688	2.8101	0.13829	0.24124	0.37953	2.2746	3.2934	1.0188	2.6209	0.2537	-0.48379	8.6528	6.58	3.0876	0.46675	5.16	15.01	15.01	15.01	0	-0.00036215	0.039873	4.7694e-07	-0.0010757	0.033526	0.48243	0.004676	0.022712	0.49265	0.50735	0.0015607	-1.346	0.083551	0.30741	-0.08789	0.043245	0.96944	0.98831	1.0085	0.018871	0.020186	0.039057	0.90236	1.4446	0.54223	0.99865	0.077864	4.8044
89	1.1171	1.1813	1.257	0.064196	0.075697	0.13989	0.97611	1.4852	0.50907	1.1938	0.11876	0.94996	10.509	5.1129	1.4669	0.27309	3.5998	0	0	0	0	1.9095e-06	0.014099	4.5723e-11	1.7399e-06	0.014099	0.50036	0.0010782	0.0053908	0.50094	0.49906	0.00060851	-1.3268	0.11687	0.32359	-0.077905	-0.035451	0.94695	0.99096	1.0371	0.044013	0.046158	0.090171	0.82823	1.2474	0.4192	0.99907	0.10208	4.4262
89	1.1596	1.2408	1.317	0.081222	0.076221	0.15744	0.9516	1.5961	0.64454	1.239	0.1349	-0.97308	14.461	2.1582	1.4784	0.23934	3.1784	24.12	24.12	24.12	0	-7.4018e-05	0.01555	4.8949e-08	-0.00019184	0.015103	0.4878	0.0033223	0.0016611	0.49979	0.50021	0.0012366	-1.3143	0.12761	0.28274	-0.12593	0.030616	0.94529	0.99229	1.0421	0.046999	0.049804	0.096803	0.73476	1.2509	0.51613	0.99241	0.096217	-1.0034
89	1.1819	1.229	1.2828	0.047139	0.053756	0.1009	1.072	1.4691	0.39709	1.2346	0.089348	-1.4254	21.811	2.6092	1.4104	0.17579	2.2597	33.06	33.06	33.06	0	-1.9473e-05	0.0076402	9.3984e-09	-5.0422e-05	0.0075824	0.49552	0.0012143	0.025501	0.49863	0.50137	0.00037078	-1.4744	0.33222	0.26388	-0.10695	-0.014541	0.95656	0.9898	1.0251	0.033246	0.035263	0.068509	0.8699	1.2052	0.3353	0.99433	0.066024	0.58816
90	1.1238	1.2226	1.5153	0.098888	0.29262	0.39151	0.50657	1.795	1.2884	1.2686	0.29014	-0.31798	2.8653	2.265	1.6142	0.34565	0.355	5.31	5.31	5.31	0	-0.0015534	0.026191	-5.6178e-07	-0.0012523	0.026045	0.44427	0.01676	0.050279	0.47201	0.52799	0.0043819	-1.0737	0.017953	0.037676	-0.035125	0.0548	0.91321	0.95871	1.0313	0.045497	0.072593	0.11809	0.64754	1.2914	0.64382	0.97905	0.1151	0.19483
90	1.0857	1.36	1.5872	0.27436	0.22718	0.50154	0.69526	1.905	1.2097	1.3249	0.30999	-0.31244	2.5244	1.44	1.7289	0.40397	0.25	5.64	5.64	5.64	0	-0.0016026	0.027529	-3.4639e-06	0.00035451	0.020688	0.44206	0.0088339	0.030035	0.4531	0.5469	0.0029053	-1.1308	-0.11021	0.32619	-0.12608	0.042123	0.91438	0.98222	1.0347	0.067843	0.052475	0.12032	0.78726	1.1868	0.39958	0.977	0.097639	-0.58074
90	1.1136	1.2848	1.4558	0.17119	0.17106	0.34224	0.35902	1.9398	1.5808	1.2679	0.30588	-0.63105	3.7812	2.12	1.556	0.28808	0.93566	6.26	6.26	6.26	0	-0.0011686	0.043545	-2.795e-06	0.00068177	0.035159	0.44833	0.06184	0.016591	0.48187	0.51813	0.0023993	-1.1697	0.03232	0.24339	-0.3206	0.21576	0.92056	0.98887	1.0537	0.068312	0.064862	0.13317	0.52517	1.6597	1.1345	0.99352	0.15733	1.0248
91	2.1059	2.4049	2.4977	0.29896	0.092846	0.3918	1.1154	2.7988	1.6834	2.2479	0.38745	-1.1694	3.7927	1.95	2.6973	0.44939	0	0.24	0.24	0.24	0	0.0026904	0.042188	-1.195e-05	0.0077332	0.01679	0.54101	0.054374	0.073286	0.59953	0.40047	0.0072391	-1.2351	0.086776	0.10042	0.034858	0.014298	0.98712	1.0175	1.0486	0.030373	0.031153	0.061526	0.9246	1.1723	0.24768	1.0219	0.052382	0.1174
91	2.2307	2.3157	2.3753	0.084984	0.059665	0.14465	1.0382	2.5034	1.4652	2.2535	0.25746	-3.632	19.714	4.35	2.4513	0.19779	0	4.33	4.33	4.33	0	0.00049973	0.062368	-1.0066e-05	0.0048582	0.042399	0.50687	0.0092166	0.47465	0.5612	0.4388	0.0023493	-1.3665	0.0702	0.23441	0.099786	-0.037119	0.97713	1.0037	1.0267	0.026569	0.022974	0.049543	0.83203	1.2649	0.43287	1.0125	0.081623	-0.83699
91	2.0135	2.1334	2.2067	0.11986	0.073351	0.19321	1.3911	2.3862	0.99514	2.0962	0.20725	-1.8318	8.39	1.89	2.3146	0.21832	1.13	0.05	0.05	0.05	0	0.00029783	0.04146	-7.2502e-06	0.0035459	0.029592	0.5042	0.0089087	0.17372	0.54241	0.45759	0.0050241	-1.2541	0.067958	0.13648	0.039821	0.010932	0.96825	0.9964	1.0365	0.028147	0.040093	0.068239	0.87595	1.1682	0.29221	1.0081	0.063669	0.46315
92	0.79316	0.87147	0.99463	0.078306	0.12316	0.20147	0.2912	1.1935	0.90226	0.89273	0.15673	-1.043	6.4452	3.06	1.2087	0.31601	0	2.98	2.98	2.98	0	-0.0014175	0.0089856	5.4928e-07	-0.0015845	0.0089711	0.458	0.029508	0.052459	0.46711	0.53289	0.001893	-1.2499	0.082263	0.096932	0.094971	-0.022098	0.93842	0.97597	1.0234	0.03755	0.047468	0.085017	0.4853	1.1921	0.70679	0.97414	0.09984	-2.2725
92	0.69724	0.72351	0.79932	0.026267	0.075816	0.10208	0.48665	0.96872	0.48207	0.74507	0.097067	-0.13853	5.3156	2.09	0.97597	0.2309	0	2.08	2.08	2.08	0	-0.0010767	0.0052424	-4.2407e-06	-0.00019889	0.0050554	0.47255	0.0096154	0.057692	0.51208	0.48792	0.0018955	-1.1315	-0.020531	0.03654	0.087635	0.030881	0.94586	0.98034	1.0248	0.034471	0.04443	0.078901	0.85529	1.1948	0.33948	0.99432	0.076042	0.74748
92	0.62939	0.68158	0.77652	0.052183	0.094942	0.14712	0.27771	1.0342	0.75645	0.69829	0.14309	-0.26969	4.2276	0.78	0.79191	0.09362	0.3667	0.82333	2.35	0.06	1.0795	-0.0016024	0.0068869	-2.6855e-06	-0.00092838	0.0067253	0.44983	0.051587	0.039683	0.43426	0.56574	0.0015127	-1.2348	0.018296	0.26665	-0.065989	0.018485	0.92543	0.96632	1.0124	0.040895	0.046073	0.086968	0.64315	1.2327	0.58957	0.96907	0.094669	-0.34032
93	1.3131	1.4899	1.9321	0.17676	0.44225	0.619	0.6284	3.1848	2.5564	1.6287	0.44853	1.0597	4.8865	4.98	3.3013	1.6726	0	0.976	4.43	0.05	1.7289	-0.0025009	0.072439	2.823e-06	-0.0039011	0.069737	0.4354	0.046278	0.016097	0.45968	0.54032	0.002213	-1.3482	0.26568	0.027474	-0.093001	0.14914	0.94454	0.97645	1.0117	0.031914	0.035272	0.067186	0.71695	1.7895	1.0725	1.0157	0.1856	2.9946
93	1.1042	1.2358	1.4558	0.13166	0.22003	0.35169	0.41626	2.1163	1.7001	1.2807	0.34613	0.17228	3.7342	0.785	1.5101	0.22939	0.55877	1.81	3.5	0.12	1.69	-0.0019014	0.077213	-6.1479e-06	0.00040408	0.073016	0.45215	0.066489	0.053191	0.47467	0.52533	0.0025859	-1.4672	0.46664	0.16784	-0.19692	0.030704	0.89839	0.97377	1.0755	0.075382	0.10177	0.17715	0.64086	2.0498	1.4089	1.04	0.27131	2.003
94	2.8306	2.9521	3.0901	0.12141	0.13804	0.25945	0.80078	3.4576	2.6568	2.8949	0.40925	-3.4556	18.674	0.9	3.2966	0.40171	0.36266	3.24	6.37	0.11	3.13	0.00011952	0.16699	-5.746e-06	0.0038372	0.13465	0.50146	0.016975	0.13426	0.48995	0.51005	0.0013608	-1.5817	0.35752	0.36021	-0.23312	0.097425	0.95711	0.98834	1.0335	0.031232	0.045131	0.076363	0.79591	2.5573	1.7614	1.0476	0.26817	4.3312
94	2.6555	2.7938	2.9373	0.13829	0.14353	0.28183	1.5592	3.3256	1.7664	2.7788	0.3204	-3.8536	31.429	1.0393	3.1366	0.35785	2.0338	14.84	14.84	14.84	0	-0.00012569	0.099738	-1.5754e-07	0.00010857	0.099062	0.49406	0.0073925	0.038978	0.52186	0.47814	0.001876	-1.5709	0.31749	0.32308	0.012529	-0.081849	0.94981	0.98724	1.0277	0.037434	0.040424	0.077859	0.80804	1.2939	0.48584	0.98992	0.10766	-1.5067
94	2.993	3.1488	3.3184	0.15582	0.1696	0.32542	1.248	3.8828	2.6348	3.1415	0.40696	-2.7008	17.562	0.57667	3.8172	0.67565	0.10371	7.27	7.27	7.27	0	-0.00043194	0.15733	-1.7053e-06	0.00081122	0.15275	0.49095	0.010959	0.063014	0.50343	0.49657	0.0030519	-1.3786	0.16388	0.12196	0.1282	-0.034974	0.95725	0.98294	1.0306	0.025681	0.04764	0.073321	0.63716	1.4595	0.82237	1.0001	0.12147	0.38487
95	0.54259	0.64871	0.9131	0.10612	0.26439	0.37051	0.2829	1.5555	1.2726	0.74821	0.28375	1.2298	4.1887	0.49	1.2564	0.50818	0.32	0.392	3.22	0.05	0.77627	-0.0013146	0.029876	2.9299e-06	-0.0030491	0.023979	0.41233	0.15008	0.026981	0.43919	0.56081	0.00049998	-1.6707	0.56162	0.43864	-0.48618	0.15764	0.91641	0.96748	1.0363	0.051067	0.068812	0.11988	0.69964	2.3564	1.6567	1.0266	0.25713	3.6892
95	0.73139	0.84748	0.97539	0.11609	0.12791	0.244	0.51419	1.387	0.87278	0.86429	0.18941	0.51322	3.6057	0.51636	1.0959	0.23156	0.31271	5.87	5.87	5.87	0	-0.00085673	0.014585	1.1693e-06	-0.0015454	0.013664	0.45042	0.010169	0.027119	0.50934	0.49066	0.0017213	-1.3313	0.067573	0.40907	-0.18924	0.046102	0.93153	0.9834	1.0496	0.051872	0.066161	0.11803	0.7581	1.302	0.54388	0.99224	0.10871	0.18384
95	0.6167	0.74866	0.99531	0.13195	0.24665	0.3786	0.32275	1.3706	1.0478	0.80359	0.25392	0.31185	2.4072	0.41133	1.0564	0.25277	0.17907	0.90857	4.78	0.06	1.594	-0.0011233	0.021404	1.0692e-06	-0.0018065	0.020339	0.42467	0.059375	0.017188	0.47887	0.52113	0.0013376	-1.4941	0.37591	0.16887	0.0010377	-0.049713	0.88839	0.99819	1.1048	0.1098	0.10661	0.21641	0.64157	1.6607	1.0191	1.0039	0.18849	1.1632
96	2.5927	2.9565	3.0966	0.36376	0.14017	0.50393	0.87179	3.5558	2.684	2.8175	0.47527	-1.9743	8.6354	4.53	3.5732	0.75577	0	2.24	4.41	0.07	2.17	-0.0018321	0.16874	-1.5912e-05	0.0053444	0.11002	0.4744	0.024336	0.09292	0.4745	0.5255	0.0019777	-1.4813	0.27587	0.22596	-0.05705	0.036947	0.95783	0.98464	1.0169	0.026814	0.032227	0.059042	0.59045	1.8401	1.2496	1.0362	0.21983	2.4665
96	2.3937	2.6524	2.9442	0.25871	0.29174	0.55045	0.7175	3.4939	2.7765	2.6153	0.50343	-1.2832	6.4081	1.53	3.0986	0.48337	0.24	2.365	4.68	0.05	2.315	-0.0024471	0.13895	-9.5271e-06	0.0021069	0.1124	0.46161	0.025052	0.066806	0.46653	0.53347	0.0018295	-1.5673	0.34201	0.35504	-0.16923	0.039907	0.94917	0.97906	1.0117	0.029889	0.032613	0.062502	0.55207	2.0143	1.4623	1.0192	0.21942	2.8462
96	2.3403	2.6055	2.9516	0.26517	0.34612	0.61129	0.69332	3.883	3.1896	2.6309	0.51424	-0.94179	6.8109	2.15	3.1872	0.55629	1.15	2.43	4.79	0.07	2.36	-0.0023337	0.15547	-6.2294e-06	0.00071244	0.14304	0.46276	0.022449	0.028571	0.47648	0.52352	0.0013512	-1.8317	0.72663	0.39544	-0.41449	0.12453	0.95236	0.9817	1.0155	0.029334	0.033848	0.063182	0.56671	2.342	1.7753	1.0379	0.27225	3.2378
97	1.0947	1.1755	1.3149	0.08074	0.13945	0.22019	0.40782	1.8507	1.4429	1.2208	0.30001	0.0060447	3.5025	4.06	1.8457	0.62494	0	1.935	3.83	0.04	1.895	-0.0021806	0.025007	1.0077e-07	-0.0022213	0.025006	0.43848	0.054321	0.091358	0.4901	0.5099	0.0016603	-1.4589	0.22257	0.46952	-0.3232	0.09122	0.93167	0.9736	1.0133	0.041932	0.039712	0.081645	0.5566	1.5197	0.96314	0.97886	0.12627	1.1756
97	1.8623	2.1044	2.4065	0.24208	0.30206	0.54415	0.65586	2.9822	2.3263	2.059	0.53111	-0.73869	3.424	2.77	2.9794	0.92043	0	2.52	2.52	2.52	0	-0.0055247	0.088322	-2.7982e-05	0.0021703	0.063082	0.43647	0.094203	0.083333	0.42545	0.57455	0.0079211	-1.2333	0.12048	0.12462	-0.13559	0.12538	0.92078	0.962	1.0063	0.04122	0.044298	0.085518	0.63003	1.5489	0.91887	0.97696	0.16142	1.2982
97	2.611	2.854	2.9609	0.24301	0.10695	0.34996	0.53181	3.3693	2.8375	2.6069	0.64408	-1.6932	5.1473	3.06	3.3904	0.78351	0	0.98667	2.86	0.05	1.3246	-0.0054911	0.1811	-4.9892e-05	0.009676	0.061435	0.44483	0.052459	0.11475	0.46711	0.53289	0.013082	-1.1884	0.057268	0.1628	-0.11442	0.084189	0.92337	0.9734	1.0083	0.050021	0.034923	0.084944	0.46841	1.2369	0.76846	0.961	0.12956	-1.0622
98	0.91959	0.97861	1.05	0.059019	0.071364	0.13038	0.77693	1.7445	0.96754	1.0213	0.18183	2.528	13.04	6.88	2.0633	1.042	0	0.45667	3.08	0.06	0.77463	-0.0006492	0.016485	1.9899e-06	-0.0020143	0.011584	0.46288	0.12082	0.007278	0.52187	0.47813	0.0015052	-1.5202	0.25749	0.42293	-0.093333	-0.065241	0.93375	0.97959	1.0188	0.045844	0.039206	0.08505	0.79982	1.124	0.3242	0.97597	0.068167	-0.34056
98	0.68676	0.75546	0.89782	0.068698	0.14236	0.21106	0.58844	1.1556	0.56713	0.79611	0.14037	0.82018	3.6146	1.4367	0.89947	0.10336	0.73541	0.42278	2.9	0.08	0.64061	-0.0005446	0.0053894	9.1444e-07	-0.0012396	0.0038314	0.45596	0.19974	0.0026281	0.46842	0.53158	0.003181	-1.0308	0.026407	0.033743	-0.031275	0.0044033	0.93575	0.98834	1.0252	0.052594	0.036902	0.089496	0.74674	1.1597	0.41298	0.98276	0.078501	-0.30129
98	1.0922	1.1757	1.2418	0.08349	0.066067	0.14956	0.75276	1.6128	0.85999	1.161	0.15016	0.013387	13.384	1.2233	1.3189	0.15794	1.1351	5.815	10.27	1.36	4.455	-0.00014168	0.020301	-2.1728e-07	0.00010993	0.019828	0.48778	0.0069025	0.0043141	0.49482	0.50518	0.00069216	-1.9406	1.0988	-0.019509	-0.15846	0.0205	0.9489	1.0015	1.0627	0.052642	0.061184	0.11383	0.70832	1.9413	1.233	1.0222	0.25363	8.804
99	0.688	0.7978	0.9108	0.1098	0.113	0.2228	0.45492	1.1352	0.68023	0.79626	0.1553	-0.1463	2.981	0.3825	0.93112	0.13487	0.17151	4.022	19	0.22	7.4892	-0.00016921	0.014402	-1.4918e-08	-0.00013912	0.014382	0.46402	0.021804	0.011397	0.49529	0.50471	0.00060419	-1.4682	0.30284	0.18619	0.043698	-0.063493	0.88855	0.98792	1.0873	0.099371	0.099403	0.19877	0.75077	1.3334	0.5826	0.99625	0.13786	0.33243
99	0.75879	0.86062	0.96976	0.10183	0.10914	0.21098	0.55167	1.1917	0.63998	0.86254	0.14294	0.095954	2.7244	0.30347	0.99168	0.12914	0.13281	1.0033	3.93	0.15	1.0424	-0.00017443	0.014621	1.0063e-07	-0.00032668	0.014325	0.47416	0.084544	0.0072655	0.54131	0.45869	0.00090219	-1.5267	0.38959	0.27654	-0.1029	-0.035358	0.90502	0.9964	1.1013	0.091382	0.10491	0.1963	0.70193	1.4008	0.69886	1.0077	0.15233	0.4492
99	0.77037	0.85934	0.96919	0.088975	0.10985	0.19883	0.54955	1.265	0.71547	0.87565	0.15102	0.43786	3.1551	0.25936	1.0229	0.14728	0.12219	0.54421	2.33	0.12	0.54664	-6.8904e-05	0.02219	5.7105e-07	-0.00078215	0.017767	0.4914	0.0768	0.0088	0.4956	0.5044	0.0016469	-1.4567	0.32418	0.2165	-0.011998	-0.070161	0.8825	0.99443	1.1261	0.11192	0.13163	0.24355	0.68433	1.4398	0.75544	1.0098	0.17247	0.41385
[truncated: 4,320 more columns]
