# Supplementary material for: Detecting Parkinson’s disease from sustained phonation and speech signals
Source: PLoS One. 2017 Oct 5;12(10):e0185613. doi: 10.1371/journal.pone.0185613 (PMC5628839; doi:10.1371/journal.pone.0185613)
Supplement: S2 File — (ZIP) [file pone.0185613.s002.zip › AC/phonation/AC_phonation_IS12_speaker_trait.csv]

id	audspec_lengthL1norm_sma_range	audspec_lengthL1norm_sma_maxPos	audspec_lengthL1norm_sma_minPos	audspec_lengthL1norm_sma_quartile1	audspec_lengthL1norm_sma_quartile2	audspec_lengthL1norm_sma_quartile3	audspec_lengthL1norm_sma_iqr1_2	audspec_lengthL1norm_sma_iqr2_3	audspec_lengthL1norm_sma_iqr1_3	audspec_lengthL1norm_sma_percentile1_0	audspec_lengthL1norm_sma_percentile99_0	audspec_lengthL1norm_sma_pctlrange0_1	audspec_lengthL1norm_sma_stddev	audspec_lengthL1norm_sma_skewness	audspec_lengthL1norm_sma_kurtosis	audspec_lengthL1norm_sma_meanSegLen	audspec_lengthL1norm_sma_maxSegLen	audspec_lengthL1norm_sma_minSegLen	audspec_lengthL1norm_sma_segLenStddev	audspec_lengthL1norm_sma_upleveltime25	audspec_lengthL1norm_sma_downleveltime25	audspec_lengthL1norm_sma_upleveltime50	audspec_lengthL1norm_sma_downleveltime50	audspec_lengthL1norm_sma_upleveltime75	audspec_lengthL1norm_sma_downleveltime75	audspec_lengthL1norm_sma_upleveltime90	audspec_lengthL1norm_sma_downleveltime90	audspec_lengthL1norm_sma_risetime	audspec_lengthL1norm_sma_falltime	audspec_lengthL1norm_sma_lpgain	audspec_lengthL1norm_sma_lpc0	audspec_lengthL1norm_sma_lpc1	audspec_lengthL1norm_sma_lpc2	audspec_lengthL1norm_sma_lpc3	audspec_lengthL1norm_sma_lpc4	audspecRasta_lengthL1norm_sma_range	audspecRasta_lengthL1norm_sma_maxPos	audspecRasta_lengthL1norm_sma_minPos	audspecRasta_lengthL1norm_sma_quartile1	audspecRasta_lengthL1norm_sma_quartile2	audspecRasta_lengthL1norm_sma_quartile3	audspecRasta_lengthL1norm_sma_iqr1_2	audspecRasta_lengthL1norm_sma_iqr2_3	audspecRasta_lengthL1norm_sma_iqr1_3	audspecRasta_lengthL1norm_sma_percentile1_0	audspecRasta_lengthL1norm_sma_percentile99_0	audspecRasta_lengthL1norm_sma_pctlrange0_1	audspecRasta_lengthL1norm_sma_stddev	audspecRasta_lengthL1norm_sma_skewness
1	2.9443	0.88251	0	2.2879	2.3792	2.521	0.091263	0.14181	0.23307	1.229	3.0535	1.8245	0.28885	-1.8731	14.549	7.49	7.49	7.49	0	0.99199	0.0080107	0.98131	0.018692	0.30841	0.69159	0.028037	0.97196	0.47727	0.52273	0.001357	-1.9086	0.8491	0.39635	-0.45587	0.11945	1.229	0.018692	0.99866	0.94498	0.99271	1.0408	0.047728	0.0481	0.095828	0.71946	1.6579	0.93843	0.13152	1.9487
1	3.0403	0.98818	0.99852	1.9757	2.355	2.5359	0.37924	0.18093	0.56018	1.5973	2.9262	1.3289	0.34461	-0.34295	3.8154	6.78	6.78	6.78	0	0.99705	0.0029542	0.80502	0.19498	0.097489	0.90251	0.0059084	0.99409	0.49112	0.50888	0.003761	-1.6759	0.50716	0.25016	0.13841	-0.21902	0.87003	0.99114	0.99852	0.95795	0.99744	1.0445	0.03949	0.047098	0.086589	0.84093	1.2068	0.36586	0.075012	-0.57028
1	4.353	0.40327	0	2.2107	3.4137	3.7361	1.203	0.32239	1.5254	1.1038	4.761	3.6572	0.85702	-0.47232	2.1355	3.855	7.64	0.07	3.785	0.9598	0.040201	0.65452	0.34548	0.17965	0.82035	0.020101	0.9799	0.46918	0.53082	0.0045116	-1.8386	0.75194	0.42858	-0.38426	0.042917	1.0931	0.01005	0.99874	0.91052	0.98426	1.0484	0.073747	0.064129	0.13788	0.74932	1.5705	0.82114	0.14753	1.6891
2	1.1288	0.087149	0	0.97081	1.1143	1.226	0.14347	0.11174	0.25521	0.68605	1.4507	0.76461	0.18473	-0.38693	2.9974	3.385	6.71	0.06	3.325	0.99114	0.0088626	0.80502	0.19498	0.28656	0.71344	0.048744	0.95126	0.48669	0.51331	0.00094798	-1.331	0.1889	0.14586	-0.072696	0.069799	1.0233	0.013294	0.99852	0.94072	0.98774	1.0398	0.04702	0.052015	0.099036	0.82175	1.5578	0.73606	0.11377	2.9278
2	0.80833	0.012414	0.99862	0.56258	0.62484	0.74333	0.062255	0.11849	0.18074	0.45252	0.9477	0.49518	0.11937	0.31975	3.136	7.23	7.23	7.23	0	0.99172	0.0082759	0.6	0.4	0.14621	0.85379	0.027586	0.97241	0.49862	0.50138	0.0004112	-1.3144	0.10485	0.23612	-0.11484	0.089378	0.86976	0.011034	0.99862	0.95906	0.98555	1.0191	0.026481	0.033589	0.06007	0.7918	1.1762	0.38438	0.069557	-0.035591
2	0.58429	0.093951	0.99871	0.65408	0.70118	0.75256	0.047109	0.05138	0.098489	0.49637	0.95801	0.46164	0.10305	0.42943	3.3845	0.86444	2.92	0.08	1.0575	0.92793	0.072072	0.43372	0.56628	0.1184	0.8816	0.023166	0.97683	0.49485	0.50515	0.00064304	-1.2585	0.15052	0.114	-0.07109	0.066176	0.56183	0.98713	0.86615	0.95619	0.99461	1.0396	0.038419	0.045024	0.083444	0.79955	1.2339	0.43438	0.08225	0.54391
3	4.8492	0.12832	0	2.2505	3.5068	4.1845	1.2563	0.67765	1.934	1.1756	4.9137	3.7381	1.037	-0.38603	2.0056	6.74	6.74	6.74	0	0.98673	0.013274	0.70354	0.29646	0.40413	0.59587	0.12537	0.87463	0.50517	0.49483	0.0029751	-1.7586	0.72668	0.28013	-0.32753	0.079669	1.1204	0.0088496	0.99853	0.94302	0.98116	1.0234	0.038143	0.042265	0.080407	0.78387	1.4801	0.69627	0.12023	2.3875
3	1.9334	0.30446	0.99876	1.8835	2.0608	2.2075	0.1773	0.14672	0.32403	1.4109	2.4047	0.99381	0.23731	-1.1701	6.7987	8.09	8.09	8.09	0	0.99505	0.0049505	0.98515	0.014851	0.61139	0.38861	0.16089	0.83911	0.50558	0.49442	0.0018594	-1.389	0.19246	0.31588	-0.14466	0.025789	0.66298	0.035891	0.99876	0.9613	0.98574	1.0132	0.02444	0.027427	0.051867	0.88771	1.1654	0.27771	0.054841	-0.98067
3	2.1493	0.085752	0.99868	1.6953	2.0655	2.2686	0.37024	0.20314	0.57338	1.2181	2.4911	1.273	0.35245	-0.62062	3.0391	7.57	7.57	7.57	0	0.9934	0.0065963	0.87335	0.12665	0.4934	0.5066	0.077836	0.92216	0.49406	0.50594	0.0025625	-1.19	0.062698	0.085119	0.0095523	0.033183	0.78709	0.98417	0.99868	0.9592	0.98475	1.0066	0.025548	0.021842	0.04739	0.89133	1.2191	0.32775	0.071944	0.089315
4	0.97218	0.0081037	0.99838	0.53238	0.63554	0.76148	0.10316	0.12594	0.2291	0.37821	1.1067	0.72851	0.1886	0.74165	2.7838	0.49917	3.58	0.06	0.95619	0.87682	0.12318	0.34522	0.65478	0.10697	0.89303	0.0048622	0.99514	0.49513	0.50487	0.0007391	-1.5129	0.36395	0.13014	0.18917	-0.1688	0.56353	0.0097245	0.98055	0.91561	0.96558	1.0402	0.049969	0.074582	0.12455	0.78737	1.245	0.45763	0.097619	0.49094
4	2.2283	0.029412	0.9183	0.78574	0.97959	1.2463	0.19385	0.26674	0.46059	0.52788	2.6626	2.1347	0.40628	1.7569	7.0423	0.43429	1.86	0.06	0.5859	0.41503	0.58497	0.070261	0.92974	0.029412	0.97059	0.022876	0.97712	0.473	0.527	0.0108	-1.0555	0.045801	0.0066116	0.024386	-0.016936	0.66245	0.99183	0.90033	0.9038	0.96894	1.0314	0.065147	0.062451	0.1276	0.76627	1.3078	0.54149	0.11245	0.8144
4	4.0331	0.10282	0.99834	3.4418	3.898	4.3096	0.45621	0.41164	0.86785	2.8969	5.0083	2.1114	0.57692	-0.084708	3.5789	6.03	6.03	6.03	0	0.99502	0.0049751	0.94527	0.054726	0.28192	0.71808	0.091211	0.90879	0.48837	0.51163	0.042954	-1.0504	0.060723	0.06894	-0.059969	-0.017989	0.54668	0.019901	0.99834	0.96779	0.98369	1.0037	0.015895	0.019994	0.035889	0.90234	1.1181	0.21572	0.042336	0.14595
5	1.0783	0.9105	0.99828	1.0827	1.2078	1.5843	0.12507	0.37648	0.50155	0.90094	1.8278	0.92683	0.28282	0.17636	1.5343	0.52909	3.48	0.05	0.95782	0.821	0.179	0.49225	0.50775	0.24096	0.75904	0.056799	0.9432	0.48448	0.51552	0.0040191	-1.1292	0.054834	0.065512	-0.018814	0.029108	0.55004	0.50602	0.99828	0.95755	0.98834	1.028	0.030789	0.03968	0.07047	0.88276	1.235	0.35226	0.060852	1.0064
5	2.5797	0.080268	0.99833	2.1608	2.4661	2.6259	0.30539	0.15972	0.46511	1.8806	3.2001	1.3195	0.31596	-0.29848	5.2244	5.98	5.98	5.98	0	0.99498	0.0050167	0.98495	0.01505	0.31104	0.68896	0.040134	0.95987	0.48744	0.51256	0.0097038	-1.1883	0.067629	0.099098	0.039598	-0.016788	0.65977	0.076923	0.99833	0.95657	0.98722	1.0148	0.030658	0.027548	0.058207	0.89046	1.1126	0.2221	0.053667	-1.9584
5	2.7188	0.075085	0.99829	2.1274	2.3407	2.5409	0.21327	0.20027	0.41353	0.49391	2.8469	2.3529	0.39983	-1.9456	9.7983	2.905	5.76	0.05	2.855	0.98294	0.017065	0.96758	0.032423	0.63993	0.36007	0.18942	0.81058	0.48547	0.51453	0.0019175	-1.5888	0.32367	0.53576	-0.35062	0.0805	1.2511	0.013652	0.99829	0.953	0.98642	1.0198	0.033421	0.03335	0.066771	0.48576	1.4705	0.98474	0.11764	-0.59503
6	2.8016	0.99417	0.99935	1.7737	1.8848	2.0529	0.11105	0.16813	0.27918	1.5514	2.7988	1.2474	0.26794	1.8228	9.9464	15.51	15.51	15.51	0	0.99806	0.0019417	0.20906	0.79094	0.010356	0.98964	0.0084142	0.99159	0.49547	0.50453	0.0025706	-1.4217	0.1897	0.17932	0.13744	-0.083834	0.8903	0.989	0.99935	0.95118	0.99917	1.047	0.047987	0.047866	0.095854	0.81564	1.2586	0.44294	0.082152	0.43132
6	3.2819	0.022893	0.99948	2.1051	2.2655	2.5228	0.16043	0.25723	0.41766	1.0201	3.5289	2.5088	0.44371	0.055501	5.535	18.98	18.98	18.98	0	0.98283	0.01717	0.86472	0.13528	0.12591	0.87409	0.029657	0.97034	0.48829	0.51171	0.00089817	-1.5746	0.41142	0.26179	-0.097357	-0.0010684	1.1884	0.0072841	0.99688	0.95228	0.98961	1.0277	0.037332	0.038055	0.075387	0.70945	1.363	0.65355	0.10182	1.5604
6	2.8746	0.0098123	0.99957	1.669	1.7738	1.9477	0.10481	0.17392	0.27874	1.1517	2.6964	1.5447	0.28299	0.911	8.9068	23.39	23.39	23.39	0	0.99189	0.0081058	0.49104	0.50896	0.03541	0.96459	0.0085324	0.99147	0.50491	0.49509	0.00060887	-1.4198	0.18751	0.24562	-0.0056917	-0.0073753	1.3332	0.0081058	0.99701	0.95482	0.99263	1.0281	0.037818	0.035474	0.073292	0.8473	1.3135	0.46617	0.08558	2.5656
7	2.7808	0.077403	0.99875	1.5246	1.8348	2.1806	0.3102	0.34585	0.65604	0.65162	2.9264	2.2747	0.46717	-0.10996	3.0205	7.87	7.87	7.87	0	0.97253	0.027466	0.62047	0.37953	0.098627	0.90137	0.017478	0.98252	0.485	0.515	0.0031714	-1.5075	0.41003	0.24366	-0.078849	-0.066627	1.4797	0.012484	0.99875	0.94278	0.97332	1.0141	0.03054	0.040796	0.071336	0.7553	1.6769	0.92163	0.13579	3.8652
7	2.9496	0.14787	0.99875	1.8225	2.0835	2.4751	0.26095	0.39161	0.65256	0.34583	2.9701	2.6243	0.48664	-0.81438	4.7724	7.84	7.84	7.84	0	0.97744	0.022556	0.86967	0.13033	0.30075	0.69925	0.032581	0.96742	0.47804	0.52196	0.0068615	-1.2733	0.12483	0.25063	-0.0090262	-0.092142	0.86206	0.041353	0.99624	0.94732	0.9775	1.0098	0.030178	0.032288	0.062466	0.54085	1.1463	0.60549	0.087961	-3.2339
7	3.1413	0.11216	0.99842	1.8262	2.0756	2.6374	0.24942	0.56178	0.81119	0.90578	3.4913	2.5855	0.5596	0.13687	2.7352	6.14	6.14	6.14	0	0.96209	0.037915	0.50711	0.49289	0.1406	0.8594	0.025276	0.97472	0.47943	0.52057	0.0025921	-1.585	0.27298	0.61219	-0.19131	-0.10838	0.74416	0.011058	0.99842	0.93839	0.97633	1.0154	0.037939	0.039029	0.076968	0.76761	1.2492	0.48163	0.080971	0.47747
8	1.7325	0.28507	0.99849	1.6464	1.7847	1.9533	0.13839	0.16852	0.30691	0.87213	2.4029	1.5308	0.30944	-0.70688	3.9952	1.326	6.04	0.08	2.3583	0.93816	0.06184	0.78582	0.21418	0.15234	0.84766	0.042232	0.95777	0.50151	0.49849	0.0030287	-1.4257	0.23788	0.31226	-0.065095	-0.058477	0.72897	0.12971	0.028658	0.9197	0.98156	1.0505	0.061863	0.068954	0.13082	0.62798	1.2891	0.6611	0.11903	-0.081211
8	2.2481	0.0080754	0.99865	1.7086	2.0982	2.4122	0.38954	0.314	0.70354	1.3046	2.6442	1.3396	0.39342	-0.31786	2.2764	7.43	7.43	7.43	0	0.99462	0.0053836	0.85734	0.14266	0.46299	0.53701	0.14266	0.85734	0.46226	0.53774	0.0087002	-1.0761	-0.0014703	0.030004	0.014996	0.033842	0.66728	0.55316	0.99865	0.93812	0.97901	1.0211	0.040888	0.042109	0.082998	0.84431	1.1578	0.31353	0.067938	-0.17721
8	2.678	0.20596	0.99876	1.7578	1.8657	2.2541	0.10798	0.38836	0.49634	1.2183	3.1339	1.9156	0.44699	0.838	3.4143	8.05	8.05	8.05	0	0.9938	0.0062035	0.53226	0.46774	0.14268	0.85732	0.066998	0.933	0.49317	0.50683	0.0066524	-1.1763	0.050747	0.10889	0.044741	-0.026988	0.76585	0.11166	0.99876	0.9294	0.98637	1.0459	0.056971	0.059489	0.11646	0.74788	1.2348	0.48697	0.094943	-0.15079
9	1.9677	0.98964	0.0029586	1.0925	1.2712	1.5274	0.17872	0.25622	0.43494	0.15442	1.925	1.7706	0.3166	-0.4851	4.4492	0.16	0.16	0.16	0	0.98077	0.019231	0.85059	0.14941	0.26183	0.73817	0.029586	0.97041	0.56444	0.43556	0.00090145	-1.6168	0.26969	0.50265	-0.0087944	-0.14596	5.022	0.025148	0.99852	0.95545	1.0153	1.1226	0.059899	0.10726	0.16716	0.78522	5.0413	4.2561	0.58453	5.9932
9	3.3989	0.037657	0.0041841	2.0324	2.185	2.335	0.15256	0.15005	0.30262	1.007	3.6118	2.6048	0.3953	0.55086	8.0254	0.14	0.14	0.14	0	0.98466	0.015342	0.50488	0.49512	0.043236	0.95676	0.012552	0.98745	0.51816	0.48184	0.003075	-1.503	0.2261	0.42069	-0.21441	0.071708	2.9788	0.022315	0.99861	0.94133	1.0004	1.0664	0.05905	0.065975	0.12503	0.8266	2.8521	2.0255	0.31225	5.4047
9	2.721	0.0098401	0.99877	1.7832	1.9536	2.1012	0.17037	0.14757	0.31794	1.4252	3.0828	1.6576	0.31266	0.93877	6.747	8.13	8.13	8.13	0	0.99139	0.0086101	0.34317	0.65683	0.02706	0.97294	0.0098401	0.99016	0.49754	0.50246	0.0022458	-1.5935	0.3294	0.3419	-0.01358	-0.063238	1.0961	0.01107	0.99877	0.92111	0.99418	1.0545	0.073067	0.060305	0.13337	0.78552	1.3573	0.5718	0.11609	1.0737
10	2.157	0.039706	0.99853	1.4468	1.5125	1.6347	0.065696	0.12219	0.18789	1.142	2.5145	1.3725	0.2813	1.1978	6.879	6.77	6.77	6.77	0	0.99118	0.0088235	0.60588	0.39412	0.085294	0.91471	0.035294	0.96471	0.44035	0.55965	0.003426	-1.1587	0.027815	0.094228	-0.047663	0.085424	0.80786	0.011765	0.99853	0.94628	0.97993	1.018	0.033652	0.038055	0.071706	0.85486	1.2291	0.37426	0.073863	0.14157
10	1.6447	0.055163	0	1.4808	1.5655	1.6972	0.084692	0.13164	0.21633	1.1257	2.1568	1.0311	0.21675	0.19569	5.0731	3.545	7.01	0.08	3.465	0.99293	0.0070721	0.93777	0.062235	0.19943	0.80057	0.046676	0.95332	0.483	0.517	0.0014967	-1.3644	0.19291	0.21946	-0.12827	0.080933	1.0302	0.014144	0.99859	0.94948	0.98926	1.0353	0.039781	0.046058	0.085839	0.83267	1.6624	0.82968	0.12801	3.4982
10	1.8401	0.023352	0.99863	1.408	1.4903	1.6104	0.082357	0.1201	0.20246	0.9636	2.0569	1.0933	0.20963	0.095201	5.8301	7.28	7.28	7.28	0	0.99451	0.0054945	0.91621	0.083791	0.13324	0.86676	0.023352	0.97665	0.45805	0.54195	0.0011615	-1.3479	0.13534	0.18022	-0.0034419	0.036491	0.89933	0.023352	0.99863	0.9442	0.9803	1.0286	0.036101	0.048267	0.084368	0.86897	1.4521	0.58314	0.09502	2.1208
11	2.3782	0.071724	0.99862	2.0647	2.184	2.3327	0.1193	0.14869	0.26798	0.84898	2.7145	1.8655	0.30343	-1.8597	10.39	3.615	7.14	0.09	3.525	0.98483	0.015172	0.96828	0.031724	0.50069	0.49931	0.08	0.92	0.48343	0.51657	0.001282	-1.4004	0.2147	0.18045	-0.067901	0.073515	1.466	0.016552	0.99862	0.9381	0.98085	1.0569	0.042744	0.076067	0.11881	0.74772	1.6681	0.92034	0.1487	2.488
11	2.7332	0.077878	0.99887	2.2872	2.3713	2.609	0.084064	0.23769	0.32175	1.1591	3.0164	1.8572	0.3054	-1.7379	12.834	8.83	8.83	8.83	0	0.99097	0.0090293	0.97743	0.022573	0.44131	0.55869	0.10158	0.89842	0.48814	0.51186	0.0011871	-1.3431	0.091073	0.22239	0.0097556	0.020175	1.0189	0.028217	0.99887	0.96398	0.99066	1.0207	0.026685	0.030046	0.056731	0.76032	1.3784	0.61804	0.097989	0.073494
11	2.3502	0.17036	0.99862	1.8457	2.1676	2.4366	0.32196	0.26896	0.59092	0.86197	2.7441	1.8822	0.40255	-1.0407	4.3423	1.7975	6.34	0.08	2.6333	0.97091	0.029086	0.92521	0.074792	0.45845	0.54155	0.055402	0.9446	0.4577	0.5423	0.002313	-1.2698	0.13142	0.067571	-0.034645	0.10601	1.5007	0.027701	0.99862	0.95308	0.98666	1.0255	0.033582	0.038816	0.072398	0.62408	1.6912	1.0672	0.15478	2.49
12	1.4653	0	0.99943	0.88914	0.95196	1.0285	0.062818	0.076573	0.13939	0.72754	1.6765	0.94895	0.16592	1.8392	8.3479	1.1006	6.04	0.17	1.8043	0.94761	0.052392	0.11959	0.88041	0.015945	0.98405	0.0051253	0.99487	0.4963	0.5037	0.0026857	-1.1286	0.067475	0.021557	0.020776	0.020578	0.73333	0.99601	0.99943	0.94208	0.98242	1.0279	0.040345	0.045512	0.085857	0.80359	1.242	0.43841	0.080786	0.55269
12	2.2944	0.0092241	0.99946	1.5796	1.7168	1.8289	0.13721	0.11212	0.24933	1.3783	2.4799	1.1016	0.21099	1.1318	7.1141	18.5	18.5	18.5	0	0.99837	0.0016278	0.64731	0.35269	0.028215	0.97179	0.0070537	0.99295	0.50109	0.49891	0.0036075	-1.2646	0.11227	0.13056	0.029889	-0.0070697	0.73855	0.89148	0.99946	0.94515	0.98724	1.0312	0.042097	0.04396	0.086057	0.86267	1.1732	0.31057	0.067221	0.29972
12	2.5109	0.0010655	0.99947	1.5829	1.6861	1.8521	0.10322	0.16604	0.26926	0.98605	2.5733	1.5872	0.25925	0.58906	6.8747	6.26	18.01	0.21	8.3097	0.98562	0.014385	0.32765	0.67235	0.017048	0.98295	0.0047949	0.99521	0.48561	0.51439	0.0026863	-1.486	0.32087	0.43133	-0.37377	0.10841	0.70694	0.04049	0.99893	0.9469	0.98504	1.0266	0.03814	0.041544	0.079684	0.71874	1.2081	0.48934	0.080631	-0.29806
13	1.0846	0.005472	0.99863	0.95286	1.2211	1.3305	0.26829	0.10934	0.37763	0.814	1.4913	0.6773	0.20462	-0.29315	1.8391	1.8275	3.68	0.18	1.4823	0.9699	0.030096	0.61833	0.38167	0.14637	0.85363	0.0068399	0.99316	0.4726	0.5274	0.0028293	-1.1605	0.035803	0.11235	-0.0004935	0.014388	0.53818	0.64159	0.99863	0.95162	0.98725	1.0207	0.035629	0.033494	0.069123	0.81552	1.1541	0.33858	0.062453	-0.36254
13	1.3734	0.29326	0	1.1615	1.246	1.4086	0.084482	0.16259	0.24707	0.51719	1.5101	0.99293	0.17968	-1.8154	11.026	2.735	5.42	0.05	2.685	0.98907	0.010929	0.98179	0.018215	0.55191	0.44809	0.22222	0.77778	0.4927	0.5073	0.00070281	-1.589	0.25128	0.63707	-0.34607	0.047352	1.1921	0.014572	0.99818	0.96429	0.99074	1.0143	0.026449	0.023527	0.049976	0.7577	1.4701	0.71238	0.096012	0.81413
13	1.8852	0.093878	0	1.5867	1.6431	1.7122	0.056442	0.069013	0.12545	1.341	2.1995	0.85854	0.19369	0.24171	8.3236	0	0	0	0	0.99456	0.0054422	0.99048	0.0095238	0.19048	0.80952	0.078912	0.92109	0.47275	0.52725	0.0015499	-1.5013	0.27938	0.35779	-0.16108	0.0259	0.53954	0.012245	0.99864	0.96201	0.98919	1.0128	0.027175	0.023576	0.05075	0.89791	1.1525	0.25462	0.049773	1.3115
14	2.9238	0.13275	0.99876	1.838	2.0713	2.4319	0.23337	0.36053	0.59391	1.2349	3.0983	1.8634	0.42157	0.018675	3.5216	8.07	8.07	8.07	0	0.99256	0.0074442	0.83747	0.16253	0.22953	0.77047	0.033499	0.9665	0.50683	0.49317	0.0018755	-2.1074	1.5617	0.077535	-1.0179	0.48662	1.1065	0.016129	0.99876	0.93719	0.98872	1.0435	0.051529	0.054801	0.10633	0.82055	1.4837	0.66317	0.12314	1.5964
14	2.061	0.13482	0	1.85	2.0068	2.1724	0.15674	0.16564	0.32238	1.0141	2.5502	1.5361	0.26618	-0.98254	6.9081	0.16	0.16	0.16	0	0.98476	0.01524	0.94138	0.058617	0.24502	0.75498	0.024619	0.97538	0.50352	0.49648	0.0035076	-1.7416	0.95461	0.29919	-0.60644	0.094743	1.2175	0.028136	0.99883	0.94442	0.99552	1.0555	0.051105	0.060016	0.11112	0.82157	1.6713	0.84969	0.13738	2.8611
14	1.7555	0.11027	0	1.7754	1.9301	2.0788	0.15473	0.14868	0.30341	1.1695	2.3476	1.1781	0.24067	-0.96915	5.9747	3.31	6.56	0.06	3.25	0.99094	0.0090634	0.96375	0.036254	0.44109	0.55891	0.087613	0.91239	0.49319	0.50681	0.0029859	-1.709	0.82152	0.41033	-0.5458	0.023406	0.74058	0.021148	0.99849	0.944	0.99668	1.0582	0.052681	0.061499	0.11418	0.77848	1.2606	0.48208	0.092914	0.061161
15	5.3566	0.012963	0.99907	1.9676	2.1272	2.7366	0.1596	0.60935	0.76895	1.3036	5.2522	3.9486	0.62579	2.1202	11.694	0.885	7.04	0.12	1.867	0.81389	0.18611	0.034259	0.96574	0.014815	0.98519	0.0092593	0.99074	0.47915	0.52085	0.0019457	-1.7007	0.42747	0.4348	-0.14106	-0.019719	1.6666	0.0083333	0.99907	0.94312	0.98625	1.0212	0.04313	0.034938	0.078068	0.79116	1.5685	0.77738	0.12871	4.8482
15	3.175	0.069987	0.99865	2.6311	2.7854	3.0173	0.15424	0.23194	0.38618	1.293	3.4175	2.1245	0.34054	-2.4809	16.543	3.72	7.37	0.07	3.65	0.99192	0.0080754	0.98116	0.018843	0.63392	0.36608	0.10094	0.89906	0.52156	0.47844	0.0012464	-1.6709	0.43266	0.51767	-0.39974	0.12057	1.2227	0.030956	0.99865	0.97211	0.9958	1.0208	0.023687	0.025021	0.048708	0.92383	1.4515	0.52765	0.097882	1.4096
15	4.6324	0.12623	0.9986	3.6417	3.7241	3.856	0.082353	0.13195	0.2143	0.68862	4.5614	3.8728	0.51179	-4.498	28.934	3.555	7.02	0.09	3.465	0.98597	0.014025	0.97195	0.02805	0.89341	0.10659	0.043478	0.95652	0.49438	0.50562	0.00094699	-2.0648	1.0417	0.68382	-1.1197	0.45929	2.6004	0.02244	0.9986	0.9746	0.9971	1.0203	0.022501	0.023206	0.045708	0.84701	2.5824	1.7354	0.26986	4.0798
16	1.9783	0.0044577	0.99851	1.8904	1.9943	2.1926	0.10388	0.19828	0.30216	1.4519	2.6253	1.1734	0.22208	0.14883	4.9758	3.36	6.6	0.12	3.24	0.98811	0.011887	0.52155	0.47845	0.016345	0.98366	0.0059435	0.99406	0.48661	0.51339	0.013206	-1.098	0.043907	0.033878	0.058888	-0.036828	0.38076	0.91382	0.99851	0.95405	0.98138	1.0089	0.027324	0.027502	0.054826	0.78839	1.0909	0.30247	0.052446	-1.1372
16	1.8549	0.032	0.9984	1.2384	1.3696	1.5052	0.13117	0.13562	0.26679	0.68192	2.0907	1.4088	0.25647	0.0064058	4.9061	2.0767	6	0.07	2.7745	0.9808	0.0192	0.7872	0.2128	0.096	0.904	0.032	0.968	0.47596	0.52404	0.0017915	-1.3256	0.12261	0.21647	-0.020384	0.0078699	1.1105	0.024	0.9984	0.94116	0.97463	1.0137	0.033475	0.039059	0.072534	0.69427	1.5562	0.86188	0.11851	2.0929
16	1.741	0.0098453	0.99859	1.3998	1.4638	1.5178	0.06404	0.053995	0.11804	1.0898	2.1201	1.0302	0.15236	0.59549	14.209	7.11	7.11	7.11	0	0.99297	0.0070323	0.79325	0.20675	0.026723	0.97328	0.012658	0.98734	0.45634	0.54366	0.0012593	-1.5866	0.3766	0.36283	-0.14793	-0.0041146	0.73151	0.0098453	0.99859	0.95973	0.99018	1.0161	0.030446	0.025952	0.056398	0.85694	1.1197	0.26272	0.054995	-1.8344
17	1.9244	0.037838	0.9982	2.1414	2.2079	2.2951	0.066461	0.087268	0.15373	1.2708	2.4575	1.1867	0.18754	-3.8422	27.025	5.55	5.55	5.55	0	0.99279	0.0072072	0.98378	0.016216	0.91171	0.088288	0.16937	0.83063	0.48736	0.51264	0.0036291	-1.355	0.20036	0.14994	-0.06413	0.069769	0.98328	0.014414	0.9982	0.96212	0.99332	1.0275	0.031195	0.034181	0.065375	0.79434	1.2569	0.46252	0.083458	-0.62228
17	2.7181	0.74624	0.99624	2.0966	2.2301	2.3557	0.13347	0.12561	0.25908	0.41522	2.7353	2.3201	0.34247	-2.9637	17.607	5.28	5.28	5.28	0	0.98684	0.013158	0.96805	0.031955	0.65038	0.34962	0.10714	0.89286	0.48023	0.51977	0.0028158	-1.4155	0.20928	0.25064	-0.063692	0.019984	1.2956	0.020677	0.99624	0.95378	0.9822	1.0237	0.028418	0.041458	0.069875	0.42869	1.3831	0.95445	0.12636	-2.2172
17	2.6477	0.62708	0.99792	2.4461	2.6083	2.7116	0.16219	0.10322	0.26541	0.71714	2.8632	2.146	0.36808	-3.0025	14.483	4.75	4.75	4.75	0	0.98542	0.014583	0.96875	0.03125	0.85208	0.14792	0.36667	0.63333	0.4739	0.5261	0.0032318	-1.3524	0.17273	0.18206	-0.064656	0.062873	1.3038	0.025	0.99792	0.96554	0.99091	1.0211	0.025371	0.030175	0.055546	0.45637	1.5566	1.1002	0.12758	0.4587
18	1.261	0.11516	0	1.213	1.3174	1.4109	0.10436	0.09353	0.19789	0.80337	1.6089	0.80552	0.15658	-0.92753	7.0297	6.86	6.86	6.86	0	0.99271	0.0072886	0.98251	0.017493	0.51458	0.48542	0.10787	0.89213	0.48613	0.51387	0.00070415	-1.4682	0.25034	0.27297	-0.058145	0.0036447	0.80278	0.011662	0.99854	0.9558	0.9937	1.0288	0.037907	0.035098	0.073004	0.78627	1.2024	0.41616	0.070152	-0.1716
18	1.2075	0.52168	0.99872	1.0133	1.1095	1.1995	0.09616	0.090063	0.18622	0.6349	1.5002	0.86529	0.16916	-0.14962	5.3124	7.8	7.8	7.8	0	0.9898	0.010204	0.94388	0.056122	0.20536	0.79464	0.09949	0.90051	0.48276	0.51724	0.0013756	-1.1329	0.013819	0.066506	0.039006	0.01437	0.65463	0.96046	0.99872	0.95611	0.9869	1.0158	0.030782	0.028883	0.059665	0.72913	1.1168	0.38772	0.066567	-3.0008
18	1.3312	0.10513	0.99872	1.1476	1.3277	1.5655	0.18019	0.23773	0.41791	0.94066	1.9148	0.97413	0.25077	0.21198	1.9711	3.885	7.26	0.51	3.375	0.98333	0.016667	0.52308	0.47692	0.19744	0.80256	0.029487	0.97051	0.45828	0.54172	0.0029257	-1.0975	0.024416	0.064334	0.0083777	0.0012761	0.44812	0.038462	0.99872	0.95866	0.9832	1.0075	0.024544	0.024318	0.048862	0.85422	1.1156	0.26141	0.050413	-0.087166
19	1.7601	0.063235	0.99853	1.5143	1.5925	1.6833	0.078159	0.090844	0.169	1.1275	2.025	0.89743	0.16826	-1.2904	11.361	6.81	6.81	6.81	0	0.99706	0.0029412	0.98382	0.016176	0.36912	0.63088	0.029412	0.97059	0.49632	0.50368	0.0021179	-1.2905	0.11091	0.18977	-0.008182	-0.0012685	0.99889	0.058824	0.99853	0.94826	1.0008	1.0401	0.052556	0.039302	0.091858	0.79545	1.405	0.60959	0.09861	0.78483
19	1.4402	0.76119	0.99864	1.5067	1.5757	1.6483	0.069005	0.072588	0.14159	1.2051	1.8431	0.63805	0.13378	-2.5892	20.03	7.37	7.37	7.37	0	0.99457	0.0054274	0.9905	0.009498	0.67028	0.32972	0.032564	0.96744	0.51359	0.48641	0.0025581	-1.1916	0.046835	0.09534	0.0045476	0.045812	0.81344	0.97965	0.99864	0.95483	0.992	1.0293	0.03717	0.037337	0.074506	0.81609	1.1868	0.37068	0.079809	-1.2908
19	1.334	0.86917	0.9987	1.6564	1.7655	1.8688	0.10901	0.1033	0.21231	1.0343	2.0468	1.0126	0.19685	-1.4367	6.1645	7.65	7.65	7.65	0	0.98446	0.015544	0.94689	0.053109	0.61399	0.38601	0.11269	0.88731	0.49157	0.50843	0.0022433	-1.2456	0.076283	0.16139	0.014097	-0.0055694	0.6617	0.93523	0.9987	0.95265	0.99141	1.0321	0.038765	0.040712	0.079477	0.74027	1.2063	0.46603	0.080935	-0.10112
20	2.3917	0.0061805	0.99876	1.8055	1.9971	2.148	0.19162	0.15094	0.34256	1.4353	2.9395	1.5041	0.28994	0.51198	5.0577	8.09	8.09	8.09	0	0.99506	0.0049444	0.58591	0.41409	0.05686	0.94314	0.013597	0.9864	0.45297	0.54703	0.010495	-1.0672	0.0054965	0.037105	0.0038839	0.022269	0.40338	0.32386	0.99876	0.95449	0.97331	1.0011	0.018816	0.027764	0.04658	0.86181	1.0679	0.20613	0.042197	-0.7171
20	2.2836	0.57543	0.99866	1.3773	1.8268	2.0487	0.44953	0.22194	0.67147	1.0312	2.9294	1.8982	0.45721	0.49581	2.7636	0.83333	4.1	0.09	1.1985	0.88251	0.11749	0.49666	0.50334	0.10013	0.89987	0.046729	0.95327	0.48529	0.51471	0.002246	-1.3793	0.17326	0.20608	0.058999	-0.058303	1.0474	0.45928	0.99866	0.93687	0.98789	1.0444	0.051021	0.056558	0.10758	0.77416	1.4399	0.66574	0.12116	1.6032
20	2.0577	0.11168	0.99873	1.9115	1.9926	2.1257	0.081026	0.13315	0.21417	0.8093	2.4637	1.6544	0.32689	-1.7067	7.3159	2.61	7.32	0.1	3.3329	0.97462	0.025381	0.92259	0.077411	0.53046	0.46954	0.15863	0.84137	0.4892	0.5108	0.0014703	-1.3673	-0.044342	0.70472	-0.43605	0.14345	1.0287	0.96066	0.99873	0.94991	0.98427	1.0221	0.03436	0.037838	0.072198	0.60331	1.3203	0.71703	0.10721	0.30149
21	1.8308	0.26807	0.99922	1.1263	1.2813	1.4838	0.15498	0.2025	0.35748	0.74525	1.8389	1.0936	0.24953	-0.21917	4.3672	12.83	12.83	12.83	0	0.99223	0.00777	0.92075	0.079254	0.25486	0.74514	0.038073	0.96193	0.49067	0.50933	0.0025272	-1.1411	0.052438	0.08865	-0.028942	0.029951	0.95586	0.033411	0.99922	0.94485	0.98447	1.0268	0.039616	0.042349	0.081964	0.8182	1.1892	0.37103	0.080134	-2.0228
21	2.111	0.010017	0.99917	1.2261	1.3623	1.6267	0.13621	0.26442	0.40063	0.90976	2.2737	1.3639	0.31322	0.84602	3.4433	1.7086	10.23	0.13	3.4846	0.96661	0.033389	0.29215	0.70785	0.035058	0.96494	0.0050083	0.99499	0.47368	0.52632	0.001598	-1.3166	0.10171	0.23025	-0.056475	0.041895	0.75881	0.010017	0.99917	0.95111	0.98409	1.0155	0.032973	0.031388	0.064361	0.84926	1.2382	0.38897	0.066357	1.2274
21	0.66575	0.11645	0.99925	0.80779	0.92333	0.9685	0.11554	0.045177	0.16072	0.57623	1.0645	0.48822	0.11219	-0.93463	3.3078	4.43	12.92	0.13	6.0035	0.98422	0.015778	0.81292	0.18708	0.46957	0.53043	0.039068	0.96093	0.50451	0.49549	0.00070256	-1.1537	0.057253	0.081555	0.024784	-0.0092697	0.42372	0.88054	0.91134	0.96208	0.98757	1.0114	0.025489	0.023834	0.049323	0.86205	1.1577	0.29568	0.051317	0.67789
22	3.4384	0.8454	0.99948	2.6753	2.8542	3.1145	0.17888	0.26036	0.43924	1.8899	3.5091	1.6192	0.33214	-1.8418	13.197	19.36	19.36	19.36	0	0.99586	0.0041365	0.98811	0.011892	0.56412	0.43588	0.022234	0.97777	0.48733	0.51267	0.0025924	-1.1502	-0.019519	0.092965	-0.0015804	0.078654	0.93972	0.0036194	0.99948	0.96981	0.98983	1.0132	0.020021	0.023329	0.04335	0.79924	1.1021	0.30291	0.06368	-4.6357
22	3.1597	0.67507	0.99952	2.5121	2.875	3.1438	0.36291	0.26878	0.63169	1.8262	3.7313	1.9051	0.43166	-0.15094	3.266	5.255	18.33	0.31	7.5674	0.95623	0.043768	0.48145	0.51855	0.011893	0.98811	0.0052331	0.99477	0.5069	0.4931	0.0042013	-1.1594	0.039777	0.075967	0.014123	0.029969	0.49855	0.67555	0.99952	0.96451	0.99513	1.0247	0.030621	0.02957	0.060191	0.84152	1.1089	0.26734	0.053869	-1.0467
22	2.9927	0.78488	0.99949	2.4718	2.9982	3.2409	0.52637	0.24274	0.7691	1.8334	4.0018	2.1685	0.54504	-0.27776	2.4006	3.952	16.8	0.21	6.4475	0.97615	0.023846	0.73313	0.26687	0.17301	0.82699	0.036022	0.96398	0.49848	0.50152	0.0024963	-1.1812	0.069332	0.075086	-0.084092	0.12118	0.92955	0.0081177	0.99949	0.97007	0.99535	1.0202	0.025278	0.024882	0.05016	0.84242	1.1482	0.30575	0.062335	2.0705
23	0.9618	0.015238	0.99905	0.79125	0.89337	0.98509	0.10212	0.091716	0.19384	0.55764	1.3175	0.75987	0.14992	0.20215	3.6068	1.1667	4.61	0.11	1.3739	0.95238	0.047619	0.54095	0.45905	0.052381	0.94762	0.021905	0.9781	0.48522	0.51478	0.00070664	-1.3366	0.22326	0.17037	-0.17175	0.11558	1.2609	0.014286	0.99905	0.93526	0.99757	1.0666	0.062312	0.069033	0.13134	0.7778	1.4185	0.64068	0.12074	1.3702
23	2.0088	0.169	0.999	1.4276	1.6993	2.0081	0.27171	0.30879	0.5805	0.82602	2.5221	1.6961	0.41867	-0.035125	2.3592	1.2525	7.28	0.11	2.3097	0.935	0.065	0.654	0.346	0.23	0.77	0.075	0.925	0.4955	0.5045	0.0024829	-1.4084	0.2437	0.24242	-0.13334	0.056483	1.0159	0.916	0.949	0.93833	1.0046	1.0637	0.066226	0.059173	0.1254	0.66325	1.455	0.79178	0.13644	0.64977
23	2.4294	0.022634	0.99897	1.6469	1.759	1.9539	0.1121	0.19482	0.30692	0.67593	2.6698	1.9938	0.31619	-0.17361	5.4055	9.65	9.65	9.65	0	0.9856	0.014403	0.83436	0.16564	0.11626	0.88374	0.019547	0.98045	0.47889	0.52111	0.0014948	-1.5564	0.42573	0.39568	-0.42618	0.16174	1.4727	0.013374	0.9928	0.95397	0.99605	1.0408	0.04208	0.044736	0.086816	0.58532	1.7209	1.1356	0.1467	2.4538
24	1.6211	0.06681	0	0.99878	1.0725	1.2785	0.073763	0.20596	0.27972	0.488	1.9541	1.4661	0.28002	0.91445	4.0788	2.295	4.51	0.08	2.215	0.97198	0.028017	0.30388	0.69612	0.10129	0.89871	0.025862	0.97414	0.47948	0.52052	0.0011287	-1.4099	0.26314	0.14029	-0.062034	0.069593	1.4167	0.028017	0.99784	0.92172	0.98737	1.0431	0.065651	0.055766	0.12142	0.82206	1.9549	1.1328	0.20371	2.8708
24	1.4775	0.013514	0.99775	0.88337	0.92789	1.0043	0.044522	0.076365	0.12089	0.38224	1.699	1.3168	0.21829	1.2917	6.9562	4.35	4.35	4.35	0	0.97523	0.024775	0.26577	0.73423	0.078829	0.92117	0.038288	0.96171	0.46727	0.53273	0.0032216	-1.1437	0.0073501	0.076391	-0.015065	0.07786	0.68788	0.3491	0.99775	0.94286	0.98155	1.0207	0.038689	0.039187	0.077876	0.71381	1.1899	0.47613	0.088729	-0.94732
24	1.402	0.041806	0.99833	0.81016	0.85992	0.96949	0.049762	0.10957	0.15933	0.47358	1.6673	1.1937	0.22381	1.6955	6.4503	5.9	5.9	5.9	0	0.97993	0.020067	0.20234	0.79766	0.080268	0.91973	0.041806	0.95819	0.45561	0.54439	0.0016419	-1.2125	0.051456	0.19658	-0.098738	0.064745	0.6539	0.045151	0.99666	0.93897	0.98268	1.022	0.043711	0.039367	0.083077	0.76813	1.208	0.43991	0.08275	-0.31716
25	1.8655	0.94954	0.99847	1.7211	1.934	2.0854	0.21286	0.1514	0.36426	1.0448	2.592	1.5472	0.32852	-0.16736	3.3022	1.09	5.73	0.06	2.0778	0.96177	0.038226	0.7156	0.2844	0.17125	0.82875	0.055046	0.94495	0.49005	0.50995	0.0058539	-1.2683	0.17693	0.063603	-0.096016	0.12537	0.84117	0.94954	0.92202	0.95781	0.98739	1.0358	0.029585	0.048428	0.078013	0.79328	1.3887	0.59546	0.096567	1.8473
25	2.0837	0.010944	0	1.8198	2.1119	2.2751	0.29219	0.16311	0.4553	1.3926	2.6486	1.256	0.31873	-0.502	2.9303	0.08	0.08	0.08	0	0.99453	0.005472	0.77565	0.22435	0.19836	0.80164	0.012312	0.98769	0.49452	0.50548	0.0052685	-1.3704	0.19528	0.24705	-0.092462	0.021716	1.0622	0.012312	0.17784	0.94819	0.99047	1.042	0.042279	0.051503	0.093781	0.8838	1.5632	0.67938	0.10622	4.6295
25	2.7174	0.032216	0.0064433	2.0139	2.177	2.3483	0.16315	0.17126	0.33441	0.11993	2.5838	2.4638	0.42018	-2.6562	12.038	3.885	7.55	0.22	3.665	0.97294	0.027062	0.94588	0.054124	0.63402	0.36598	0.042526	0.95747	0.48903	0.51097	0.0020586	-1.7677	0.67534	0.4594	-0.54213	0.17581	7.9833	0.033505	0.99871	0.95413	0.99687	1.0406	0.04274	0.043739	0.086479	0.7818	6.1946	5.4128	0.786	6.7149
26	1.3033	0.65743	0	1.044	1.2928	1.4362	0.24885	0.14337	0.39223	0.64867	1.8347	1.186	0.29036	-0.22536	2.4507	0.84167	2.79	0.07	0.9641	0.85149	0.14851	0.54059	0.45941	0.12079	0.87921	0.043564	0.95644	0.46429	0.53571	0.0021213	-1.2656	0.15493	0.088695	-0.054001	0.077215	0.90079	0.027723	0.28515	0.91634	0.97698	1.069	0.060649	0.092064	0.15271	0.73855	1.5704	0.83183	0.15954	1.4305
26	2.4672	0.028446	0.99781	2.0154	2.2036	2.4019	0.18817	0.19834	0.38651	0.90674	2.8785	1.9718	0.31656	-1.3113	8.6784	2.275	4.51	0.04	2.235	0.98687	0.013129	0.96499	0.035011	0.2954	0.7046	0.02407	0.97593	0.46491	0.53509	0.0019269	-1.5119	0.28218	0.23953	-0.06077	0.051833	1.3334	0.028446	0.99781	0.95437	1.0076	1.052	0.053216	0.044431	0.097647	0.72297	1.6798	0.95681	0.13963	2.0997
26	3.159	0.96926	0.99819	2.2289	2.3664	2.6323	0.13755	0.26584	0.40339	1.7778	3.6308	1.853	0.42792	0.52808	4.4517	5.53	5.53	5.53	0	0.99277	0.0072333	0.82459	0.17541	0.16456	0.83544	0.034358	0.96564	0.51087	0.48913	0.0072365	-1.2344	0.077959	0.10235	-0.043765	0.099131	0.89923	0.016275	0.99819	0.96125	1.0093	1.0507	0.048003	0.041398	0.089402	0.76842	1.2351	0.46664	0.086429	-1.1796
27	1.7379	0.060914	0	1.1372	1.3544	1.4875	0.21721	0.13314	0.35035	0.82608	1.9624	1.1363	0.25776	-0.058179	3.6907	0.06	0.06	0.06	0	0.98985	0.010152	0.6269	0.3731	0.076142	0.92386	0.015228	0.98477	0.47837	0.52163	0.0049326	-1.4629	0.31932	0.24013	-0.12598	0.032402	1.3385	0.060914	0.12183	0.90374	1.0171	1.1451	0.11335	0.12802	0.24136	0.68703	1.8808	1.1938	0.22921	1.5582
27	2.9943	0.031496	0.88583	1.3092	1.4752	1.7144	0.16597	0.23923	0.40521	0.7612	3.4779	2.7167	0.47531	2.0485	8.4243	0.23	0.8	0.05	0.21015	0.5689	0.4311	0.07874	0.92126	0.033465	0.96654	0.021654	0.97835	0.49507	0.50493	0.010172	-1.4623	0.41803	0.14643	-0.16007	0.061384	1.5401	0.027559	0.8878	0.88118	0.98834	1.0949	0.10716	0.10655	0.21371	0.61631	2.0325	1.4162	0.23913	1.7842
27	2.4257	0.51943	0.99647	1.4097	1.8184	2.0567	0.40866	0.2383	0.64697	0.41135	2.5944	2.183	0.48545	-0.56441	2.9947	2.75	5.41	0.09	2.66	0.9576	0.042403	0.68021	0.31979	0.23852	0.76148	0.042403	0.9576	0.48142	0.51858	0.0012991	-1.6343	0.40148	0.24748	0.10748	-0.12137	2.5535	0.028269	0.99823	0.90351	0.98888	1.094	0.085364	0.10514	0.19051	0.57854	2.624	2.0454	0.29677	3.7913
28	2.4821	0.02571	0.99932	1.7357	1.9056	2.0547	0.16987	0.14904	0.31891	0.94247	2.8025	1.86	0.29112	-0.13219	6.1795	14.71	14.71	14.71	0	0.98917	0.010825	0.83897	0.16103	0.050068	0.94993	0.026387	0.97361	0.49357	0.50643	0.00092808	-1.7357	0.50458	0.54227	-0.36324	0.052531	1.0406	0.0067659	0.99323	0.94382	0.98798	1.0417	0.044155	0.053679	0.097834	0.79089	1.2383	0.44743	0.08999	0.25074
28	3.657	0.019515	0.99933	1.6396	1.7681	2.012	0.12851	0.24392	0.37244	1.0573	3.6273	2.57	0.4651	1.3429	6.7308	14.77	14.77	14.77	0	0.98923	0.010767	0.25774	0.74226	0.042396	0.9576	0.016824	0.98318	0.51448	0.48552	0.004898	-1.2005	0.039042	0.10439	-0.0029077	0.061279	0.80602	0.31292	0.99529	0.92606	0.99282	1.0509	0.066763	0.058129	0.12489	0.69523	1.1976	0.5024	0.1035	-0.83221
28	3.8974	0.24586	0.99936	1.6877	1.9111	2.3697	0.22334	0.45861	0.68195	1.157	3.7251	2.5681	0.51372	0.95171	4.3323	1.2015	8.11	0.18	2.1665	0.91529	0.084713	0.2172	0.7828	0.020382	0.97962	0.0025478	0.99745	0.49841	0.50159	0.0025037	-1.5497	0.34596	0.30999	-0.11644	0.011067	1.1082	0.2465	0.99936	0.92572	0.97964	1.0575	0.053921	0.077866	0.13179	0.78668	1.4298	0.64313	0.1203	1.3299
29	0.89599	0.13363	0.99853	1.2208	1.3294	1.4352	0.10862	0.10578	0.21439	0.94962	1.6677	0.71809	0.14988	0.10625	3.0379	1.705	5.03	0.09	2.0138	0.97944	0.020558	0.6094	0.3906	0.15125	0.84875	0.036711	0.96329	0.50441	0.49559	0.0030818	-1.2066	0.08388	0.10903	0.024081	-0.0090751	0.54937	0.049927	0.014684	0.95185	0.99677	1.0367	0.044918	0.039921	0.08484	0.77815	1.1703	0.39212	0.070988	-0.32065
29	1.1618	0.17308	0.99423	1.4248	1.5186	1.6197	0.093818	0.10112	0.19494	0.71905	1.8056	1.0866	0.20283	-1.3379	5.7848	5.11	5.11	5.11	0	0.975	0.025	0.89808	0.10192	0.39808	0.60192	0.11923	0.88077	0.49133	0.50867	0.0031585	-1.1548	0.066421	0.083603	-0.029048	0.034765	0.63673	0.055769	0.99808	0.95436	1.0046	1.0405	0.050218	0.035877	0.086096	0.73513	1.2607	0.52559	0.086364	0.24022
29	0.73538	0.17831	0.99816	1.9327	2.0014	2.0938	0.068716	0.092415	0.16113	1.7133	2.2969	0.58366	0.12347	0.09065	3.0301	0.905	4.29	0.09	1.5221	0.94669	0.053309	0.5239	0.4761	0.095588	0.90441	0.012868	0.98713	0.50276	0.49724	0.011385	-1.056	0.012933	0.035738	0.0039321	0.0049716	0.25603	0.045956	0.80331	0.96134	0.99039	1.02	0.029041	0.029622	0.058663	0.90125	1.1169	0.21568	0.04582	0.42769
30	2.6646	0.12661	0	2.6362	2.7232	2.7914	0.087058	0.068128	0.15519	0.52245	3.0272	2.5048	0.44335	-3.0768	12.716	2.33	4.55	0.11	2.22	0.97639	0.023605	0.93562	0.064378	0.89485	0.10515	0.29828	0.70172	0.53118	0.46882	0.0022585	-1.391	0.21374	0.14273	0.021959	0.013038	2.3952	0.030043	0.99785	0.97135	0.99443	1.0224	0.023082	0.027998	0.051079	0.65143	2.7346	2.0832	0.34672	3.3758
30	2.8086	0.10496	0.99809	2.4852	2.6715	2.7431	0.18631	0.071564	0.25787	0.68075	3.0924	2.4117	0.42796	-2.7593	11.914	2.59	5.11	0.07	2.52	0.97519	0.024809	0.95229	0.04771	0.82252	0.17748	0.11641	0.88359	0.52008	0.47992	0.0016115	-1.4629	0.28177	0.19806	-0.021579	0.0050205	1.3154	0.026718	0.99809	0.96696	0.98888	1.0119	0.021922	0.023024	0.044945	0.52191	1.5714	1.0495	0.16273	1.2009
30	2.6174	0.11893	0.99832	2.7879	2.8604	2.9493	0.072456	0.088904	0.16136	1.1306	3.0447	1.9141	0.29978	-4.4951	27.893	2.985	5.92	0.05	2.935	0.99162	0.0083752	0.98157	0.018425	0.9464	0.053601	0.70519	0.29481	0.48154	0.51846	0.0020798	-1.3688	0.13123	0.20643	-0.040232	0.071781	1.0952	0.033501	0.99832	0.97062	0.99064	1.0217	0.020023	0.031025	0.051048	0.77135	1.4297	0.65839	0.10913	1.2868
31	2.6568	0.27093	0	2.3002	2.4884	2.6286	0.18824	0.14014	0.32838	0.73283	2.8944	2.1616	0.36044	-2.7449	13.927	4.515	8.9	0.13	4.385	0.98018	0.019824	0.96806	0.031938	0.73678	0.26322	0.12225	0.87775	0.48401	0.51599	0.0017059	-1.73	0.74103	0.47688	-0.71693	0.22924	2.3241	0.015419	0.9989	0.95315	0.99336	1.0471	0.040219	0.05373	0.09395	0.64222	1.9	1.2578	0.18937	5.2292
31	1.4163	0.87715	0.99868	1.2425	1.4775	1.6469	0.23502	0.16941	0.40443	0.82334	1.9198	1.0965	0.24517	-0.18524	2.5477	2.53	6.32	0.1	2.7153	0.98151	0.018494	0.65654	0.34346	0.214	0.786	0.019815	0.98018	0.49735	0.50265	0.0025713	-1.359	0.2418	0.2346	-0.14818	0.031716	0.65763	0.17437	0.99868	0.94865	0.98658	1.0327	0.037939	0.046102	0.084041	0.80384	1.2948	0.49095	0.082435	0.81665
31	2.4278	0.71759	0.99884	2.0663	2.212	2.3412	0.14567	0.12929	0.27497	1.0464	2.6418	1.5953	0.28956	-2.0228	10.935	8.62	8.62	8.62	0	0.99074	0.0092593	0.96181	0.038194	0.53819	0.46181	0.041667	0.95833	0.50753	0.49247	0.0028097	-1.6816	0.72747	0.36637	-0.56753	0.15576	0.83893	0.64236	0.99884	0.94635	0.99673	1.0474	0.050384	0.05068	0.10106	0.67927	1.2277	0.54845	0.090242	-0.80415
32	1.8463	0.89454	0.99873	0.73285	1.2669	1.5089	0.53406	0.24202	0.77608	0.30328	1.9414	1.6382	0.42677	-0.14879	1.804	0.43667	4.72	0.07	1.0455	0.80559	0.19441	0.54384	0.45616	0.16264	0.83736	0.015248	0.98475	0.48601	0.51399	0.001035	-1.8562	0.70068	0.52712	-0.46198	0.091715	1.744	0.025413	0.99873	0.92049	1.0175	1.1133	0.097061	0.095785	0.19285	0.66597	1.8338	1.1679	0.20699	1.5553
32	1.7528	0.88183	0.99873	1.2679	1.4077	1.5376	0.13978	0.12992	0.2697	0.6554	1.8244	1.169	0.24459	-1.2242	5.8527	7.83	7.83	7.83	0	0.98983	0.010165	0.90724	0.092757	0.33545	0.66455	0.026684	0.97332	0.48982	0.51018	0.0022678	-1.4763	0.16994	0.54189	-0.25725	0.023073	1.1656	0.038119	0.99873	0.93254	1.0108	1.0778	0.078228	0.067042	0.14527	0.58355	1.3774	0.79389	0.14702	-0.29095
32	1.7489	0.58315	0.98596	0.81419	1.1319	1.4076	0.31776	0.27562	0.59338	0.17631	1.795	1.6187	0.38204	-0.36018	2.4211	0.7	5.77	0.09	1.473	0.89417	0.10583	0.59395	0.40605	0.18143	0.81857	0.030238	0.96976	0.48324	0.51676	0.003389	-1.6286	0.37595	0.62777	-0.53101	0.1598	1.6556	0.85097	0.98596	0.84725	0.99755	1.1408	0.15031	0.14327	0.29358	0.4429	1.8626	1.4197	0.27149	0.77451
33	1.3796	0.0072464	0.99879	1.2101	1.2639	1.3247	0.053795	0.060864	0.11466	0.8601	1.6258	0.76568	0.13351	-0.21711	8.0803	8.24	8.24	8.24	0	0.99034	0.0096618	0.80797	0.19203	0.032609	0.96739	0.0048309	0.99517	0.48126	0.51874	0.0015734	-1.1863	-0.092972	0.34329	-0.19024	0.12728	0.78965	0.0084541	0.99879	0.95719	0.98834	1.0218	0.031153	0.033426	0.064579	0.80528	1.1336	0.32829	0.063266	0.025356
33	1.3249	0.003672	0.99878	1.0917	1.1473	1.2066	0.055674	0.059267	0.11494	0.95488	1.7705	0.81566	0.14135	1.9205	11.249	8.16	8.16	8.16	0	0.99266	0.0073439	0.30845	0.69155	0.034272	0.96573	0.019584	0.98042	0.45588	0.54412	0.0012113	-1.448	0.29822	0.053454	0.28108	-0.18387	0.55223	0.0073439	0.99878	0.9535	0.98799	1.0218	0.034487	0.033788	0.068276	0.80951	1.1081	0.29857	0.056377	-0.72498
33	1.7121	0.0057405	0.99885	0.89655	0.95098	1.0673	0.054425	0.11634	0.17077	0.70973	1.9812	1.2715	0.23496	2.201	9.0668	0.61214	3.69	0.09	0.93234	0.88863	0.11137	0.10218	0.89782	0.033295	0.96671	0.011481	0.98852	0.46782	0.53218	0.001869	-1.355	0.12343	0.30962	-0.018086	-0.058418	0.54954	0.68197	0.99885	0.92548	0.97341	1.0155	0.047931	0.042056	0.089988	0.82441	1.204	0.37959	0.073265	0.50728
34	2.6773	0.021053	0.9985	1.8516	1.9535	2.1615	0.10183	0.20805	0.30989	0.66714	2.7972	2.1301	0.33085	-0.94156	9.4802	6.59	6.59	6.59	0	0.98647	0.013534	0.96541	0.034586	0.20301	0.79699	0.039098	0.9609	0.44578	0.55422	0.0046492	-1.1038	-0.0061991	0.0054119	0.021656	0.083879	1.291	0.021053	0.99699	0.95227	0.98415	1.0095	0.031874	0.025374	0.057249	0.53865	1.4381	0.89947	0.11265	-0.3788
34	3.3338	0.024621	0.99811	1.7373	1.8488	1.9407	0.11159	0.091831	0.20342	0.72387	3.5002	2.7763	0.39566	1.4426	10.228	5.23	5.23	5.23	0	0.98485	0.015152	0.22538	0.77462	0.043561	0.95644	0.022727	0.97727	0.44213	0.55787	0.0057614	-1.2531	0.066096	0.16407	-0.070282	0.094979	1.0154	0.017045	0.99811	0.94107	0.97643	1.0034	0.035355	0.026969	0.062324	0.54706	1.2751	0.72801	0.099765	-2.2346
34	3.2385	0.024671	0	1.556	1.6082	1.7874	0.052207	0.1792	0.2314	0.96908	3.5914	2.6223	0.44777	1.9256	8.0086	5.96	5.96	5.96	0	0.97204	0.027961	0.17599	0.82401	0.03125	0.96875	0.019737	0.98026	0.4168	0.5832	0.0014822	-1.7428	0.6055	0.31019	-0.20918	0.037179	1.0056	0.023026	0.99836	0.94497	0.97237	0.9982	0.027401	0.025834	0.053235	0.79272	1.5353	0.74254	0.10266	3.0522
35	2.8295	0.049113	0.99864	2.2991	2.5199	2.8366	0.22082	0.31663	0.53746	2.0408	3.2279	1.187	0.34174	-0.73205	6.9373	7.34	7.34	7.34	0	0.99591	0.0040928	0.99318	0.0068213	0.48704	0.51296	0.10232	0.89768	0.49044	0.50956	0.0066123	-1.1777	0.048609	0.078005	0.0025092	0.049408	0.94802	0.021828	0.99864	0.95092	0.98753	1.0219	0.036616	0.034398	0.071014	0.85851	1.2412	0.38273	0.073085	-0.7506
35	2.618	0.16361	0.99869	2.3481	2.5628	2.7875	0.2147	0.22472	0.43943	1.2352	3.0228	1.7876	0.33362	-2.2094	14.053	7.6	7.6	7.6	0	0.98953	0.010471	0.98429	0.015707	0.6767	0.3233	0.24215	0.75785	0.50197	0.49803	0.0048697	-1.1915	0.027064	0.14114	0.0021773	0.021776	0.75878	0.78665	0.99607	0.95364	0.98555	1.024	0.031911	0.038463	0.070374	0.7548	1.1157	0.36087	0.073259	-3.3039
35	2.6687	0.057211	0.99881	2.0089	2.1409	2.4311	0.13199	0.29021	0.42221	1.5427	3.0634	1.5207	0.33769	0.24618	5.2333	8.38	8.38	8.38	0	0.99404	0.0059595	0.97855	0.021454	0.23957	0.76043	0.070322	0.92968	0.48091	0.51909	0.0030928	-1.1816	0.032843	0.042544	0.034121	0.072739	0.89716	0.020262	0.99881	0.95769	0.98628	1.0132	0.028592	0.026903	0.055495	0.84391	1.2868	0.44293	0.072267	0.078473
36	4.9309	0.080723	0.9988	1.4201	1.6269	3.6454	0.20675	2.0185	2.2253	0.54288	4.8034	4.2605	1.2588	0.78643	1.9952	0.37571	2.87	0.08	0.6194	0.51084	0.48916	0.31807	0.68193	0.16867	0.83133	0.0072289	0.99277	0.49819	0.50181	0.0063145	-1.5917	0.42972	0.63017	-0.68648	0.21923	1.8101	0.024096	0.9759	0.9127	0.98343	1.0636	0.070722	0.080177	0.1509	0.63844	2.0903	1.4518	0.21204	2.7373
36	2.255	0.095052	0.0026042	1.4931	1.7262	1.9196	0.23306	0.19342	0.42648	0.35196	2.2225	1.8705	0.32133	-1.3424	7.1287	3.805	7.52	0.09	3.715	0.97917	0.020833	0.93359	0.066406	0.30208	0.69792	0.015625	0.98438	0.49413	0.50587	0.0088041	-1.282	0.29905	0.25172	-0.46599	0.19908	4.0633	0.011719	0.99479	0.90998	0.99475	1.0885	0.084773	0.093795	0.17857	0.56487	2.9767	2.4119	0.38404	5.4916
36	1.9695	0.28446	0.99875	1.376	1.5362	1.6684	0.16019	0.13223	0.29243	0.62114	2.0404	1.4192	0.25693	-0.95504	5.8799	3.96	7.85	0.07	3.89	0.98496	0.015038	0.84085	0.15915	0.10652	0.89348	0.0075188	0.99248	0.49435	0.50565	0.0076798	-1.1862	0.38705	-0.010799	-0.51018	0.32196	1.0422	0.011278	0.99875	0.92056	0.98651	1.0621	0.065955	0.075556	0.14151	0.71534	1.3986	0.68325	0.1299	0.46183
36	4.9309	0.080723	0.9988	1.4202	1.6269	3.6454	0.20674	2.0185	2.2252	0.54288	4.8034	4.2605	1.2588	0.78643	1.9952	0.37571	2.87	0.08	0.6194	0.51084	0.48916	0.31807	0.68193	0.16867	0.83133	0.0072289	0.99277	0.49819	0.50181	0.0063084	-1.5923	0.4301	0.63167	-0.68847	0.21992	1.8103	0.024096	0.9759	0.91267	0.98343	1.0636	0.070765	0.080208	0.15097	0.63841	2.0903	1.4519	0.21204	2.7372
37	2.7443	0.89964	0.99821	2.561	2.8219	2.9284	0.26092	0.1065	0.36741	0.89235	3.1472	2.2548	0.37348	-2.8527	14.311	2.785	5.48	0.09	2.695	0.98208	0.017921	0.96953	0.030466	0.75269	0.24731	0.16487	0.83513	0.49013	0.50987	0.0026771	-1.3755	0.20963	0.12019	-0.062027	0.10832	1.4414	0.043011	0.99821	0.94826	0.98647	1.0424	0.038214	0.055888	0.094101	0.77721	1.7823	1.0051	0.17456	2.4778
37	2.8158	0.028807	0.99863	2.5002	2.6489	2.8135	0.14871	0.16466	0.31337	0.92207	3.2488	2.3268	0.35648	-2.404	13.519	3.61	7.15	0.07	3.54	0.9808	0.019204	0.96845	0.03155	0.5048	0.4952	0.064472	0.93553	0.48489	0.51511	0.0019728	-1.3825	0.17378	0.20315	-0.070522	0.076516	1.3705	0.026063	0.99863	0.95418	0.98354	1.0175	0.029364	0.034005	0.063369	0.63628	1.7226	1.0863	0.13818	2.8344
37	2.6417	0.026906	0.99851	2.8211	2.9204	3.0249	0.099379	0.10447	0.20385	1.0447	3.2233	2.1786	0.3355	-3.8077	20.138	6.59	6.59	6.59	0	0.97758	0.022422	0.96114	0.038864	0.75934	0.24066	0.013453	0.98655	0.48503	0.51497	0.0047218	-1.1685	0.036671	0.082416	-0.032402	0.082326	1.1938	0.026906	0.99103	0.968	0.98636	1.0075	0.018366	0.02117	0.039536	0.53252	1.5949	1.0624	0.1215	1.6756
38	0.74093	0.047438	0	0.59337	0.66911	0.7332	0.075741	0.064093	0.13983	0.3934	1.0001	0.60673	0.11192	0.58346	4.6177	1.46	4.25	0.06	1.9728	0.98102	0.018975	0.60342	0.39658	0.070209	0.92979	0.047438	0.95256	0.46008	0.53992	0.00077134	-1.2172	0.083171	0.083814	-0.0083494	0.060106	1.1005	0.020873	0.81973	0.93956	0.99161	1.0565	0.052051	0.064906	0.11696	0.84276	1.7429	0.90012	0.14918	3.0902
38	3.5041	0.026034	0	2.192	2.4014	2.5694	0.20938	0.16807	0.37745	1.0589	3.5346	2.4757	0.41092	-0.10156	7.8471	3.265	6.46	0.07	3.195	0.98928	0.01072	0.92956	0.070444	0.087289	0.91271	0.039816	0.96018	0.44018	0.55982	0.0016896	-1.6355	0.35988	0.45713	-0.22716	0.046281	2.787	0.016845	0.99847	0.94806	0.98742	1.0388	0.039355	0.05143	0.090785	0.79469	2.9902	2.1955	0.30827	5.1735
38	3.3653	0.030423	0.99868	2.5202	2.6557	2.7535	0.13546	0.097847	0.23331	0.94022	3.587	2.6468	0.34716	-2.0109	16.545	7.52	7.52	7.52	0	0.98677	0.013228	0.98016	0.019841	0.1627	0.8373	0.03836	0.96164	0.47947	0.52053	0.0024019	-1.5355	0.26645	0.48731	-0.30505	0.087286	1.4178	0.017196	0.99868	0.9586	0.99451	1.0399	0.035909	0.04538	0.081289	0.55663	1.5415	0.98486	0.12196	0.94251
39	2.1562	0.041833	0.99801	1.3426	1.4767	1.7162	0.13412	0.23953	0.37365	0.54086	2.4164	1.8756	0.33477	0.034614	4.168	4.88	4.88	4.88	0	0.96414	0.035857	0.52789	0.47211	0.091633	0.90837	0.017928	0.98207	0.44311	0.55689	0.0024742	-1.5848	0.39671	0.52047	-0.4115	0.080212	0.60712	0.037849	0.99801	0.9423	0.98184	1.0136	0.039544	0.031747	0.07129	0.70201	1.1446	0.44254	0.073563	-1.2956
39	2.8092	0.056367	0.99791	1.4805	1.7356	2.1032	0.25508	0.36765	0.62273	0.41406	2.9778	2.5638	0.51713	-0.11693	3.1864	4.41	4.41	4.41	0	0.91441	0.085595	0.52401	0.47599	0.087683	0.91232	0.018789	0.98121	0.45816	0.54184	0.0090002	-1.1393	0.054747	0.07832	0.017659	-0.0097379	0.70227	0.056367	0.99791	0.93131	0.9656	1.0015	0.034292	0.03593	0.070222	0.58299	1.1625	0.57947	0.08188	-1.753
39	2.8731	0.058333	0.99792	1.4818	1.619	1.9109	0.13715	0.29187	0.42901	0.27813	3.0242	2.746	0.50918	0.030626	4.4102	4.51	4.51	4.51	0	0.93333	0.066667	0.48333	0.51667	0.10625	0.89375	0.035417	0.96458	0.41545	0.58455	0.0020434	-1.756	0.67041	0.49306	-0.59451	0.18789	0.79377	0.05625	0.99792	0.93758	0.97077	1.003	0.033197	0.032235	0.065432	0.52318	1.1982	0.67506	0.1099	-1.8965
40	1.7416	0.054529	0.99908	1.608	1.707	1.7962	0.098936	0.089205	0.18814	0.82424	2.0163	1.1921	0.25099	-1.758	6.2905	2.685	10.29	0.1	4.3909	0.96488	0.03512	0.89187	0.10813	0.1488	0.8512	0.0046211	0.99538	0.49676	0.50324	0.0029456	-1.1771	0.076468	0.13828	0.000258	-0.037287	0.71244	0.055453	0.99908	0.95287	0.98705	1.0225	0.03418	0.035457	0.069637	0.81021	1.1366	0.32644	0.066469	0.52805
40	1.522	0.015474	0.99807	1.5036	1.5862	1.741	0.082585	0.15486	0.23745	1.141	2.0098	0.86875	0.18137	-0.42245	6.0513	5.17	5.17	5.17	0	0.9942	0.0058027	0.98066	0.019342	0.29014	0.70986	0.034816	0.96518	0.46899	0.53101	0.0032611	-1.351	0.094596	0.3983	-0.14342	0.0026459	0.61563	0.85493	0.99807	0.95145	0.97999	1.0078	0.028538	0.02777	0.056308	0.80801	1.0724	0.26438	0.05421	-2.7797
40	1.3578	0.10926	0.99815	1.5644	1.6933	1.7651	0.12886	0.071801	0.20066	0.86142	1.8944	1.033	0.19084	-2.0638	9.3957	5.36	5.36	5.36	0	0.98519	0.014815	0.96111	0.038889	0.71667	0.28333	0.17593	0.82407	0.48237	0.51763	0.0024332	-1.2812	0.079451	0.17741	0.10467	-0.07955	0.50413	0.011111	0.99815	0.96085	0.98427	1.0106	0.023419	0.026351	0.04977	0.77857	1.0864	0.30784	0.051607	-2.153
41	1.4504	0.025641	0.99767	0.91896	1.0999	1.4091	0.18094	0.30921	0.49016	0.44102	1.8219	1.3809	0.36229	0.11781	2.3086	0.485	2.9	0.04	0.92828	0.8345	0.1655	0.43124	0.56876	0.19114	0.80886	0.090909	0.90909	0.44393	0.55607	0.0019533	-1.359	0.21024	0.39333	-0.52351	0.28043	1.4339	0.020979	0.94639	0.89211	0.95186	1.0593	0.059753	0.10746	0.16721	0.74865	2.0711	1.3225	0.20979	2.851
41	1.7609	0.010714	0.68036	0.79624	0.96378	1.1194	0.16754	0.15562	0.32316	0.068674	1.6345	1.5658	0.39315	-0.83143	3.1778	2.05	3.21	0.89	1.16	0.84107	0.15893	0.51607	0.48393	0.053571	0.94643	0.0089286	0.99107	0.47048	0.52952	0.00339	-1.2059	0.039544	0.14585	0.0046787	0.018901	6.0148	0.73393	0.59286	0.91327	0.97343	1.0274	0.060157	0.053975	0.11413	0.33837	4.891	4.5526	0.65019	5.5816
42	1.848	0.31042	0.93126	0.084352	1.0961	1.3252	1.0118	0.22903	1.2408	0.04114	1.8299	1.7888	0.61951	-0.17318	1.4264	0.72833	1.27	0.06	0.46916	0.61641	0.38359	0.55432	0.44568	0.16186	0.83814	0.039911	0.96009	0.5	0.5	0.0099748	-1.3237	0.17817	0.13902	0.024224	-0.0085535	9.9962	0.97339	0.33925	0.779	1.0087	1.2473	0.22974	0.23855	0.46829	0.12444	9.2058	9.0814	1.5724	3.6064
42	1.9172	0.023474	0.7723	0.059871	1.0914	1.5003	1.0315	0.40895	1.4405	0.039727	1.8799	1.8402	0.67774	-0.10836	1.3177	1.0275	1.24	0.63	0.23509	0.5939	0.4061	0.54225	0.45775	0.2723	0.7277	0.046948	0.95305	0.47059	0.52941	0.0091167	-1.2682	0.12741	0.16953	-0.025499	0.0032168	9.809	0.96714	0.29108	0.79153	0.94857	1.1404	0.15703	0.19184	0.34887	0.21554	8.897	8.6815	1.493	3.6721
42	2.1536	0.086747	0.76145	0.11507	1.278	1.5348	1.1629	0.25682	1.4198	0.042825	2.1521	2.1092	0.69186	-0.26881	1.5786	0.615	1.03	0.05	0.29562	0.65542	0.34458	0.5759	0.4241	0.1494	0.8506	0.050602	0.9494	0.50242	0.49758	0.0076813	-1.5665	0.45723	0.29898	-0.2947	0.11183	13.351	0.89398	0.33253	0.68616	1.0901	1.4009	0.40389	0.31081	0.7147	0.19057	9.7397	9.5492	1.8114	3.8223
43	2.5603	0.25254	0.99873	2.1639	2.2509	2.4153	0.086972	0.16442	0.2514	1.5399	2.8637	1.3238	0.26045	-1.8748	15.717	7.87	7.87	7.87	0	0.99365	0.0063452	0.98731	0.01269	0.45558	0.54442	0.062183	0.93782	0.47649	0.52351	0.0046124	-1.183	0.090351	0.08065	0.0020527	0.01053	0.99932	0.025381	0.99873	0.96088	0.98418	1.0142	0.023296	0.030061	0.053357	0.74476	1.3528	0.60807	0.087416	0.24726
43	2.9631	0.036715	0.99903	1.932	2.0575	2.1802	0.12552	0.12268	0.2482	1.1812	3.1577	1.9765	0.34223	0.17479	8.456	10.34	10.34	10.34	0	0.99034	0.0096618	0.96425	0.035749	0.12077	0.87923	0.034783	0.96522	0.48066	0.51934	0.00072767	-1.6186	0.42837	0.31935	-0.16966	0.040855	2.0195	0.013527	0.99903	0.96412	0.98406	1.0039	0.019942	0.019835	0.039776	0.88519	2.0664	1.1812	0.17163	5.3034
43	2.3258	0.041298	0.99853	1.9093	2.0015	2.2088	0.092138	0.20732	0.29945	0.61527	2.7385	2.1233	0.31008	-1.5081	10.729	3.345	6.63	0.06	3.285	0.97788	0.022124	0.96903	0.030973	0.24041	0.75959	0.044248	0.95575	0.50074	0.49926	0.0024189	-1.218	0.080283	0.085518	-0.072851	0.12562	1.1463	0.013274	0.98673	0.96216	0.98834	1.0171	0.026182	0.028763	0.054945	0.59588	1.6484	1.0525	0.13018	2.516
44	1.069	0.79683	0	1.0565	1.1747	1.2751	0.11816	0.10043	0.21859	0.85159	1.4624	0.6108	0.14686	-0.38962	3.9709	7.59	7.59	7.59	0	0.9934	0.0065963	0.92348	0.076517	0.33245	0.66755	0.05277	0.94723	0.51783	0.48217	0.00078008	-1.5488	0.36873	0.21076	0.13611	-0.16624	0.81951	0.013193	0.99868	0.94862	0.9856	1.0311	0.036979	0.045491	0.08247	0.79815	1.2749	0.47676	0.081925	1.0055
44	1.8158	0.020482	0.9988	1.2196	1.3595	1.6385	0.14	0.27898	0.41898	0.81095	2.1488	1.3379	0.31247	0.52123	2.7156	4.14	8.19	0.09	4.05	0.98675	0.013253	0.55301	0.44699	0.18072	0.81928	0.033735	0.96627	0.45959	0.54041	0.0025059	-1.4007	0.25573	0.21889	0.070639	-0.14369	0.84114	0.022892	0.9988	0.92725	0.98843	1.0532	0.061177	0.064793	0.12597	0.76999	1.3099	0.53993	0.10803	0.67335
44	1.9974	0.084491	0	1.1545	1.2724	1.4764	0.11793	0.20398	0.32191	0.75678	2.1467	1.39	0.30444	0.64551	3.9096	8.63	8.63	8.63	0	0.99074	0.0092593	0.64583	0.35417	0.13542	0.86458	0.046296	0.9537	0.49015	0.50985	0.00063538	-2.05	1.13	0.44444	-0.77865	0.25479	1.4238	0.028935	0.99884	0.92437	0.98834	1.0628	0.063975	0.074456	0.13843	0.73233	1.5957	0.86338	0.15079	1.9073
45	2.1603	0.025257	0.99921	1.9253	2.1045	2.3245	0.17917	0.22001	0.39917	0.80292	2.5059	1.703	0.32923	-1.5056	6.4874	12.51	12.51	12.51	0	0.98106	0.018942	0.94159	0.058406	0.54144	0.45856	0.17127	0.82873	0.5079	0.4921	0.00077604	-1.6174	0.43987	0.24015	0.078372	-0.14079	0.91973	0.0071034	0.985	0.96081	0.98607	1.0147	0.02526	0.028616	0.053876	0.76716	1.1844	0.41726	0.069534	1.3
45	2.0588	0.031364	0.99927	1.6661	1.8352	2.0412	0.16911	0.20602	0.37513	1.3822	2.3933	1.0111	0.25926	-0.051768	3.2781	13.74	13.74	13.74	0	0.99635	0.003647	0.89205	0.10795	0.22101	0.77899	0.013129	0.98687	0.48613	0.51387	0.0011157	-1.468	0.23878	0.33124	-0.15149	0.049927	0.74095	0.98687	0.99927	0.9559	0.9862	1.0176	0.030304	0.031386	0.06169	0.86754	1.2602	0.39264	0.068015	1.4657
45	3.0788	0.013571	0.99929	1.6785	1.9607	2.1814	0.28219	0.22069	0.50288	1.2647	3.1558	1.8911	0.40588	0.64029	4.0299	13.99	13.99	13.99	0	0.99429	0.0057143	0.54929	0.45071	0.082857	0.91714	0.012857	0.98714	0.48034	0.51966	0.0022554	-1.3507	0.1551	0.26879	-0.078729	0.006041	0.66952	0.015	0.99929	0.95646	0.98192	1.0078	0.025455	0.025847	0.051301	0.84328	1.1665	0.32326	0.054688	-0.55207
46	3.4774	0.080398	0.9977	1.5417	1.7597	2.1102	0.21804	0.35044	0.56847	0.66705	3.4777	2.8107	0.57102	0.8049	4.0914	1.6063	8.5	0.13	2.6581	0.95176	0.048239	0.36141	0.63859	0.083461	0.91654	0.024502	0.9755	0.50115	0.49885	0.0023435	-1.8137	0.81226	0.41439	-0.50078	0.088378	1.2862	0.011485	0.99847	0.93163	0.98538	1.0484	0.053748	0.063031	0.11678	0.68729	1.4885	0.80118	0.12966	0.94636
46	1.7418	0.026991	0.92693	0.98127	1.1617	1.4197	0.18042	0.25798	0.4384	0.60616	1.9427	1.3365	0.30137	0.32122	2.7687	1.0107	9.02	0.15	2.1795	0.9289	0.071099	0.44503	0.55497	0.075049	0.92495	0.013167	0.98683	0.47233	0.52767	0.0015252	-1.6837	0.68706	0.25673	-0.23318	-0.026089	1.9545	0.0065833	0.92758	0.93843	0.98765	1.0404	0.049219	0.052704	0.10192	0.78443	1.837	1.0526	0.1611	4.1938
46	2.5886	0.018209	0.99772	1.3646	1.6103	1.8029	0.24573	0.19265	0.43837	0.46098	2.798	2.337	0.41885	0.32545	4.4192	1.1727	9.38	0.13	2.6307	0.91958	0.080425	0.34598	0.65402	0.055387	0.94461	0.019727	0.98027	0.48368	0.51633	0.0019856	-1.6383	0.63389	0.23243	-0.24031	0.01295	0.92439	0.010622	0.98407	0.92072	0.97983	1.0478	0.059108	0.067969	0.12708	0.76103	1.3558	0.59474	0.11371	1.0369
47	3.219	0.022762	0.99848	1.2227	1.3016	1.4752	0.078854	0.17366	0.25251	0.84518	3.3244	2.4792	0.49932	2.2057	7.7892	1.64	5.04	0.07	1.9846	0.9742	0.025797	0.13961	0.86039	0.056146	0.94385	0.027314	0.97269	0.44833	0.55167	0.0071925	-1.0995	-0.0076915	0.035765	-0.0053586	0.079104	1.0654	0.018209	0.99848	0.92871	0.98706	1.0297	0.058347	0.042591	0.10094	0.70855	1.3269	0.61837	0.10616	-0.19752
47	1.9475	0.035775	0.9983	0.87795	1.1401	1.3353	0.26211	0.19524	0.45735	0.54718	2.1656	1.6184	0.32958	0.7601	4.0098	0.7125	3.57	0.05	1.1177	0.92845	0.07155	0.40545	0.59455	0.06644	0.93356	0.02385	0.97615	0.4471	0.5529	0.0013859	-1.4024	0.27427	-0.0037177	0.16831	-0.035115	1.1654	0.79046	0.9983	0.89259	0.97759	1.0384	0.085002	0.060784	0.14579	0.61533	1.5857	0.97037	0.18122	1.163
47	2.0134	0.05425	0.99096	1.1085	1.2752	1.4844	0.16678	0.2092	0.37597	0.26259	2.1236	1.861	0.34926	-0.37828	4.0559	5.16	5.16	5.16	0	0.92767	0.072333	0.57685	0.42315	0.065099	0.9349	0.0217	0.9783	0.45833	0.54167	0.0018426	-1.1545	-0.025328	0.13557	0.013927	0.031196	1.1092	0.05425	0.98553	0.91284	0.96112	1.0373	0.048281	0.076211	0.12449	0.5782	1.5096	0.93139	0.14984	0.78109
48	1.2105	0.017105	0.99868	0.69621	0.75647	0.87	0.060253	0.11353	0.17378	0.43544	1.2961	0.86064	0.18887	0.72682	3.4371	7.54	7.54	7.54	0	0.98816	0.011842	0.41447	0.58553	0.13947	0.86053	0.018421	0.98158	0.49275	0.50725	0.00063642	-1.2387	0.047698	0.11406	-0.028811	0.10699	1.1763	0.010526	0.99868	0.94253	0.98095	1.0232	0.038424	0.042226	0.080649	0.78269	1.4933	0.7106	0.10182	1.971
48	1.541	0.014223	0.99891	0.59523	0.69663	0.88978	0.1014	0.19314	0.29455	0.42484	1.5412	1.1164	0.2527	1.1806	4.1267	0.98111	6.18	0.09	1.8509	0.79322	0.20678	0.21554	0.78446	0.02954	0.97046	0.0087527	0.99125	0.46878	0.53122	0.00064716	-1.2159	0.056174	0.054147	-0.00092436	0.10767	1.4661	0.013129	0.99891	0.93319	0.97247	1.028	0.039285	0.055487	0.094772	0.85368	1.6112	0.75751	0.12096	4.8616
48	0.95154	0.062424	0.99878	0.69744	0.80884	0.88372	0.1114	0.07488	0.18628	0.45211	1.2285	0.77638	0.17318	0.42562	3.217	2.6067	6.41	0.13	2.73	0.93635	0.063647	0.53733	0.46267	0.11506	0.88494	0.044064	0.95594	0.4902	0.5098	0.0012164	-1.1057	0.054927	0.075177	-0.024655	0.001281	0.42414	0.02448	0.99878	0.94721	0.9794	1.015	0.032186	0.035583	0.067769	0.82928	1.165	0.33568	0.059439	0.29618
49	1.9126	0.049336	0.99874	1.2209	1.3542	1.692	0.13334	0.33776	0.4711	0.64745	2.2382	1.5907	0.35351	0.31756	3.1244	15.32	15.32	15.32	0	0.96395	0.036053	0.54396	0.45604	0.18406	0.81594	0.077799	0.9222	0.46392	0.53608	0.0010527	-1.1393	0.019425	0.075989	0.01372	0.030498	0.50791	0.0069576	0.9766	0.96412	0.98045	0.99932	0.016329	0.018869	0.035198	0.80591	1.207	0.40113	0.049449	0.56004
49	1.6776	0.035997	0.99928	1.1837	1.3781	1.589	0.19446	0.21089	0.40534	0.66467	2.1024	1.4377	0.32687	-0.043223	3.1807	12.84	12.84	12.84	0	0.92081	0.079194	0.61483	0.38517	0.10799	0.89201	0.069834	0.93017	0.45605	0.54395	0.0009689	-1.227	0.039475	0.11892	0.064799	0.0042943	0.85022	0.99712	0.95536	0.95158	0.98141	1.0108	0.029827	0.029366	0.059193	0.85375	1.2976	0.44389	0.068729	3.5841
49	2.0762	0.009043	0.99925	1.1154	1.3573	1.7337	0.24194	0.37634	0.61828	0.66056	2.3201	1.6595	0.41981	0.40152	2.3593	12.81	12.81	12.81	0	0.9578	0.0422	0.51017	0.48983	0.18764	0.81236	0.061794	0.93821	0.43741	0.56259	0.00029875	-1.5366	0.31074	0.24597	-0.052832	0.033039	1.7083	0.0075358	0.99925	0.95888	0.97658	0.99378	0.017707	0.017201	0.034908	0.84556	1.5828	0.73727	0.13139	7.9498
50	1.5106	0.011657	0	1.0798	1.2446	1.3319	0.1648	0.087273	0.25208	0.72228	1.625	0.90268	0.21789	-0.42666	3.1695	4.9075	17.97	0.2	7.5462	0.9777	0.022301	0.68322	0.31678	0.070958	0.92904	0.0045616	0.99544	0.50609	0.49391	0.00056222	-1.4459	0.26735	0.44142	-0.31309	0.050582	1.328	0.011657	0.99949	0.95202	0.9905	1.0316	0.038476	0.041095	0.079571	0.8194	1.421	0.60159	0.10908	5.1661
50	1.2185	0.0083488	0.99954	1.2605	1.318	1.3928	0.0575	0.074782	0.13228	1.0369	1.6253	0.58836	0.11727	-0.19785	6.5878	21.64	21.64	21.64	0	0.99768	0.0023191	0.98516	0.014842	0.22032	0.77968	0.02551	0.97449	0.49374	0.50626	0.00053506	-1.5365	0.39977	0.45172	-0.37487	0.060108	0.62179	0.0092764	0.99954	0.96144	0.98949	1.0229	0.028041	0.033434	0.061475	0.86345	1.158	0.29455	0.056886	0.51087
50	1.1043	0.014059	0.99955	1.1363	1.208	1.272	0.071707	0.063968	0.13567	0.96753	1.5682	0.60072	0.12579	0.28315	4.5688	22.12	22.12	22.12	0	0.99637	0.0036281	0.81406	0.18594	0.08254	0.91746	0.014512	0.98549	0.50635	0.49365	0.00053484	-1.456	0.36166	0.28695	-0.20249	0.01017	0.96357	0.0058957	0.99955	0.95393	0.9912	1.0326	0.037272	0.041406	0.078678	0.86851	1.2061	0.33755	0.073324	1.9682
51	1.9922	0.025501	0.99939	1.2132	1.2998	1.4645	0.086532	0.16475	0.25128	0.79434	2.095	1.3007	0.24147	0.57605	5.2813	16.44	16.44	16.44	0	0.99029	0.0097146	0.57681	0.42319	0.065574	0.93443	0.013965	0.98604	0.48603	0.51397	0.00092846	-1.5665	0.71373	0.13309	-0.5569	0.27696	1.2617	0.010322	0.99939	0.95258	0.98648	1.0301	0.033905	0.043583	0.077488	0.77243	1.5394	0.767	0.10663	2.5139
51	1.9212	0.028531	0.99952	1.5197	1.5814	1.6431	0.061683	0.061704	0.12339	1.0434	2.1317	1.0883	0.16093	-0.57266	12.862	21.09	21.09	21.09	0	0.99667	0.0033286	0.97432	0.025678	0.072278	0.92772	0.01902	0.98098	0.4981	0.5019	0.00076392	-1.4771	0.55205	0.11837	-0.37348	0.18044	1.0341	0.0099857	0.99952	0.96236	0.98957	1.0228	0.027208	0.033271	0.060479	0.84062	1.2695	0.42888	0.070562	1.139
51	1.4612	0.035071	0.9763	1.5598	1.6236	1.6899	0.063758	0.066301	0.13006	1.009	2.1355	1.1265	0.16942	-0.14745	8.1062	10.47	20.56	0.38	10.09	0.98673	0.01327	0.94455	0.05545	0.089573	0.91043	0.034597	0.9654	0.49028	0.50972	0.0011182	-1.3726	0.29601	0.19602	-0.12576	0.006596	0.74456	0.0080569	0.97062	0.96167	0.99198	1.024	0.030303	0.032072	0.062374	0.854	1.2358	0.38177	0.064948	0.74641
52	2.399	0.0074653	0.99964	0.71465	0.83978	1.0696	0.12513	0.22981	0.35494	0.45302	2.0803	1.6272	0.30877	1.5999	7.0986	0.63818	6.17	0.28	0.92876	0.74973	0.25027	0.1006	0.8994	0.014931	0.98507	0.0056879	0.99431	0.47226	0.52774	0.0017961	-1.3172	0.11571	0.17431	-0.011917	0.041454	1.7657	0.28013	0.98862	0.88179	0.97909	1.0919	0.097297	0.11281	0.21011	0.60847	1.6644	1.056	0.20388	1.0279
52	2.2142	0.0061941	0.99966	0.82253	0.93735	1.1135	0.11481	0.17619	0.291	0.52369	1.9214	1.3977	0.24504	1.3661	7.8277	2.6245	17.1	0.31	4.7431	0.96524	0.034756	0.16655	0.83345	0.012732	0.98727	0.0086029	0.9914	0.46919	0.53081	0.0010622	-1.5127	0.37608	0.16175	-0.093691	0.070341	1.5216	0.95939	0.99966	0.89702	0.97341	1.0646	0.076386	0.091222	0.16761	0.64295	1.5926	0.94967	0.17873	1.213
52	1.9105	0.0045887	0.99967	0.7308	0.85055	1.0188	0.11975	0.16821	0.28796	0.36536	1.7115	1.3461	0.23252	0.88957	5.4693	2.7536	15.81	0.43	4.2932	0.96329	0.036709	0.21599	0.78401	0.014749	0.98525	0.0049164	0.99508	0.48295	0.51705	0.0007609	-1.4985	0.17993	0.59043	-0.37257	0.10204	1.6317	0.98427	0.98951	0.88903	0.97458	1.0873	0.085546	0.11271	0.19826	0.65123	1.5518	0.90056	0.17245	0.88686
53	2.5897	0.018795	0.99945	1.4122	1.6665	1.9675	0.25427	0.30104	0.55531	0.84845	2.5292	1.6808	0.36353	-0.0041978	3.0725	17.95	17.95	17.95	0	0.99281	0.0071863	0.712	0.288	0.15202	0.84798	0.012161	0.98784	0.48617	0.51383	0.0024287	-1.343	0.18601	0.4268	-0.34583	0.076614	1.1192	0.018795	0.99945	0.93692	0.98589	1.039	0.048973	0.053141	0.10211	0.79191	1.389	0.59708	0.10069	0.98441
53	2.7638	0.011604	0.9995	1.5374	1.7335	1.9034	0.19613	0.16994	0.36607	1.0866	2.9688	1.8822	0.34445	1.0869	5.6402	19.87	19.87	19.87	0	0.99697	0.0030272	0.55903	0.44097	0.059031	0.94097	0.021695	0.9783	0.48057	0.51943	0.0006918	-1.6426	0.45364	0.39304	-0.24114	0.037425	1.2869	0.0075681	0.9995	0.95081	0.98703	1.0266	0.036222	0.039568	0.07579	0.81626	1.3659	0.54966	0.092389	3.7292
53	2.5225	0.073567	0.99949	1.4854	1.6233	1.7949	0.13788	0.17161	0.30949	1.1415	2.7119	1.5704	0.30526	0.92965	5.517	19.75	19.75	19.75	0	0.99543	0.0045662	0.7032	0.2968	0.083714	0.91629	0.023846	0.97615	0.50305	0.49695	0.00072435	-1.6889	0.51085	0.5125	-0.45826	0.12414	1.4931	0.0065956	0.99949	0.94988	0.99355	1.0324	0.043663	0.038815	0.082478	0.80056	1.5109	0.71035	0.11399	3.3767
54	2.1876	0.0067921	0.99896	1.5988	1.765	1.8376	0.16619	0.07263	0.23882	1.015	2.1583	1.1433	0.21252	-2.5954	18.726	19.08	19.08	19.08	0	0.99164	0.0083595	0.98537	0.014629	0.38506	0.61494	0.012017	0.98798	0.48824	0.51176	0.0021446	-1.1509	0.061058	0.093538	0.034521	-0.037745	0.75984	0.82393	0.99739	0.96116	0.98465	1.0086	0.023496	0.023911	0.047407	0.79837	1.0823	0.28397	0.059068	-4.9135
54	2.3848	0.024229	0.99945	1.6681	1.7894	1.9104	0.12139	0.12096	0.24235	1.1677	2.4827	1.315	0.25411	-0.62595	10.154	18.14	18.14	18.14	0	0.99394	0.0060573	0.97357	0.026432	0.19548	0.80452	0.052313	0.94769	0.48705	0.51295	0.0022756	-1.273	0.075423	0.21004	0.061967	-0.073858	0.92827	0.98733	0.99945	0.9548	0.98897	1.0246	0.034171	0.035673	0.069844	0.76946	1.1815	0.41208	0.074731	-1.4145
54	1.6195	0.0072389	0.99948	1.4799	1.577	1.6779	0.097109	0.10091	0.19802	1.356	2.2535	0.8975	0.18437	1.4057	6.1945	19.41	19.41	19.41	0	0.99741	0.0025853	0.394	0.606	0.050672	0.94933	0.0098242	0.99018	0.52043	0.47957	0.0013034	-1.4638	0.20851	0.38457	-0.043487	-0.085279	0.68994	0.0046536	0.99948	0.95732	0.98882	1.0269	0.031497	0.038076	0.069573	0.8595	1.2161	0.35656	0.06695	1.3827
55	1.3938	0.021505	0.99892	1.0472	1.2805	1.4692	0.23325	0.18872	0.42197	0.93844	2.0458	1.1074	0.29386	0.66649	2.4886	1.05	6.11	0.1	2.0683	0.6957	0.3043	0.29462	0.70538	0.11505	0.88495	0.01828	0.98172	0.45102	0.54898	0.0031056	-1.0448	-0.00028002	0.013293	0.0048472	0.027948	0.36057	0.01828	0.99892	0.95276	0.97265	0.99678	0.01989	0.024133	0.044023	0.89998	1.1766	0.27661	0.041692	1.8606
55	1.3546	0.02665	0	1.2837	1.3954	1.6076	0.11175	0.21214	0.32389	1.2103	1.9478	0.73758	0.20758	0.57315	2.7006	7.9	7.9	7.9	0	0.99619	0.0038071	0.71066	0.28934	0.22208	0.77792	0.038071	0.96193	0.44219	0.55781	0.0015083	-1.3494	0.20149	0.18014	-0.013107	-0.018512	0.51047	0.025381	0.99873	0.96468	0.98277	1.0022	0.018095	0.019411	0.037506	0.92513	1.2413	0.31614	0.047663	3.0695
55	1.0472	0.066225	0.99868	1.3195	1.4994	1.6004	0.17992	0.10098	0.2809	1.1527	1.7044	0.55162	0.16628	-0.55341	2.7164	7.56	7.56	7.56	0	0.99603	0.0039735	0.92583	0.074172	0.53907	0.46093	0.17748	0.82252	0.49602	0.50398	0.0024746	-1.1083	0.0070846	0.055916	0.024448	0.02166	0.60121	0.019868	0.99868	0.95824	0.98316	1.0077	0.024924	0.024566	0.04949	0.87548	1.2223	0.34678	0.0556	1.2579
56	1.5707	0.046798	0.99877	0.73028	0.80264	0.91414	0.072356	0.1115	0.18385	0.54436	1.9537	1.4093	0.31258	2.0694	6.8127	0.47	1.44	0.09	0.36393	0.43103	0.56897	0.11576	0.88424	0.066502	0.9335	0.039409	0.96059	0.49568	0.50432	0.0025099	-1.1549	0.041699	0.075288	0.038957	0.00098737	0.46914	0.38547	0.99877	0.90909	0.98697	1.0325	0.077881	0.045515	0.1234	0.77128	1.1868	0.41551	0.084759	-0.040786
56	0.85357	0.072976	0.95667	0.66423	0.74104	0.83877	0.076808	0.097735	0.17454	0.51133	1.3004	0.78909	0.18463	1.2198	3.9032	0.36227	1.96	0.09	0.40731	0.58837	0.41163	0.17332	0.82668	0.080958	0.91904	0.023945	0.97605	0.50228	0.49772	0.0017226	-1.1604	0.043759	0.13668	-0.010043	-0.0082612	0.42299	0.3683	0.32155	0.92665	0.9874	1.0414	0.060752	0.054001	0.11475	0.78109	1.1476	0.36651	0.08114	-0.19077
56	1.263	0.091266	0.99902	0.80819	0.88539	1.0277	0.077208	0.14229	0.2195	0.14987	1.2971	1.1473	0.20219	-1.2599	6.6842	9.8	9.8	9.8	0	0.95682	0.04318	0.93621	0.063788	0.21688	0.78312	0.024534	0.97547	0.50491	0.49509	0.00066343	-1.2487	0.031985	0.27564	-0.19489	0.13684	0.65688	0.25319	0.98234	0.91873	0.98378	1.0492	0.065044	0.065473	0.13052	0.58739	1.1652	0.57786	0.11114	-1.2511
57	2.0126	0.018286	0.99886	1.7169	1.8037	1.9186	0.086809	0.11491	0.20172	1.4598	2.6434	1.1836	0.20049	1.5769	9.0858	8.77	8.77	8.77	0	0.99771	0.0022857	0.37029	0.62971	0.030857	0.96914	0.0091429	0.99086	0.5	0.5	0.0087228	-1.1441	0.077782	0.14168	-0.12849	0.054682	0.39085	0.18743	0.47771	0.94012	0.98353	1.0263	0.043405	0.042768	0.086173	0.84536	1.1533	0.30791	0.06443	0.23315
57	1.4186	0.067207	0.99884	1.8243	1.9035	2.0324	0.079183	0.12895	0.20814	1.6938	2.3991	0.70524	0.17283	0.65606	3.9408	8.65	8.65	8.65	0	0.99768	0.0023175	0.9664	0.033604	0.19815	0.80185	0.039397	0.9606	0.50696	0.49304	0.0068008	-1.1022	0.029355	0.06126	-0.00081751	0.013516	0.44023	0.73581	0.99884	0.95402	0.98146	1.0126	0.027446	0.031092	0.058539	0.88915	1.1097	0.22055	0.046618	0.13973
57	2.6082	0.31755	0.99892	1.9074	2.271	2.3981	0.36353	0.12714	0.49067	1.7161	2.7775	1.0614	0.30366	-0.53333	5.3259	9.31	9.31	9.31	0	0.99677	0.0032293	0.99354	0.0064586	0.5436	0.4564	0.064586	0.93541	0.48384	0.51616	0.003851	-1.182	0.065652	0.12139	-0.089649	0.085201	1.0642	0.016146	0.99892	0.95463	0.98212	1.0198	0.027499	0.037627	0.065126	0.8124	1.27	0.45764	0.078773	0.060866
58	1.8605	0.0097305	0.99925	1.4548	1.58	1.6836	0.12522	0.1036	0.22882	1.0433	2.0037	0.96046	0.19555	-0.87362	6.9612	13.37	13.37	13.37	0	0.99551	0.004491	0.94237	0.057635	0.1976	0.8024	0.011976	0.98802	0.4839	0.5161	0.001813	-1.2505	0.13293	0.17885	-0.051815	-0.008971	0.91131	0.0097305	0.99925	0.95795	0.98773	1.0145	0.029778	0.026774	0.056552	0.81227	1.203	0.3907	0.065473	-0.63671
58	2.5363	0.0084555	0.99944	2.1927	2.2932	2.4005	0.10044	0.10736	0.2078	1.4782	2.7674	1.2892	0.21667	-1.5069	12.01	17.78	17.78	17.78	0	0.99549	0.0045096	0.97012	0.029876	0.11161	0.88839	0.0084555	0.99154	0.49069	0.50931	0.0021657	-1.2974	0.22123	0.23083	-0.36417	0.20988	1.0639	0.0078918	0.99944	0.9613	0.98612	1.011	0.024815	0.024902	0.049717	0.88835	1.2449	0.35653	0.065956	3.5973
58	5.4105	0.72972	0.99955	1.8659	2.1328	2.4957	0.26682	0.36288	0.6297	1.0305	5.6957	4.6652	0.81541	2.485	11.104	1.9836	13.09	0.23	3.616	0.85119	0.14881	0.056477	0.94352	0.041237	0.95876	0.032273	0.96773	0.49507	0.50493	0.0016422	-1.3516	0.16383	0.32444	-0.30293	0.1666	1.001	0.0071717	0.99955	0.95427	0.98482	1.017	0.030542	0.032194	0.062736	0.71644	1.2788	0.56236	0.088458	0.44709
59	1.1903	0.13259	0.99926	0.86406	0.93104	1.0388	0.06698	0.10776	0.17474	0.68847	1.2779	0.58939	0.14135	-0.15801	5.6876	13.51	13.51	13.51	0	0.99556	0.0044444	0.98889	0.011111	0.29481	0.70519	0.071111	0.92889	0.50185	0.49815	0.00021862	-1.6802	0.44436	0.57542	-0.43379	0.094583	1.032	0.015556	0.99926	0.94558	0.99349	1.0395	0.047916	0.046009	0.093924	0.83365	1.2504	0.41678	0.08687	-0.52859
59	1.4837	0.26617	0.99926	1.2271	1.3894	1.572	0.16226	0.18264	0.3449	0.92319	1.8603	0.93711	0.2248	-0.094935	2.8205	13.46	13.46	13.46	0	0.99554	0.004461	0.8223	0.1777	0.29665	0.70335	0.051301	0.9487	0.48363	0.51637	0.0021856	-1.0991	0.030213	0.075749	-0.040867	0.034704	0.62378	0.8974	0.99926	0.94315	0.98697	1.0282	0.043823	0.041256	0.085079	0.82177	1.2074	0.38558	0.074297	0.35498
59	1.8854	0.14683	0.99923	1.3286	1.4368	1.7344	0.10828	0.29752	0.4058	0.9396	2.0158	1.0762	0.27122	-0.021319	3.9189	12.92	12.92	12.92	0	0.99382	0.0061824	0.96059	0.039413	0.29753	0.70247	0.13679	0.86321	0.49961	0.50039	0.0026294	-1.14	0.046208	0.081397	-0.020535	0.033755	0.83709	0.96136	0.99923	0.95456	0.99251	1.0238	0.037952	0.031284	0.069236	0.80338	1.1455	0.34209	0.075008	-2.1597
60	2.0245	0.71784	0.99951	1.765	1.9335	2.0665	0.16845	0.13299	0.30144	1.3204	2.4728	1.1524	0.2373	-0.61866	5.533	20.48	20.48	20.48	0	0.9922	0.0077973	0.93957	0.060429	0.21589	0.78411	0.021443	0.97856	0.48074	0.51926	0.00093806	-1.462	0.24699	0.32304	-0.1279	0.020179	0.83347	0.0073099	0.99464	0.95424	0.99217	1.0401	0.037936	0.047904	0.08584	0.81581	1.2299	0.41407	0.079124	0.68856
60	3.424	0.027655	0.99963	1.7266	1.961	2.2431	0.23435	0.28209	0.51644	1.0604	3.223	2.1626	0.44244	0.49699	3.7988	9.05	15.86	0.3	6.4988	0.99078	0.0092183	0.56785	0.43215	0.063422	0.93658	0.0084808	0.99152	0.49908	0.50092	0.0010998	-1.7553	0.64414	0.60594	-0.81331	0.31896	1.2852	0.0029499	0.99963	0.94343	0.98878	1.043	0.045343	0.054193	0.099536	0.79796	1.239	0.44099	0.092559	0.67598
60	3.3072	0.003391	0.99966	1.9813	2.1665	2.3693	0.18512	0.20281	0.38792	1.3184	3.3013	1.9828	0.38319	0.36692	4.154	14.72	18.26	11.18	3.54	0.98847	0.011529	0.45405	0.54595	0.026789	0.97321	0.0016955	0.9983	0.48643	0.51357	0.0015629	-1.3311	0.14107	0.20739	-0.0092375	-0.00784	1.0395	0.003391	0.99966	0.94927	0.9891	1.0306	0.039826	0.041478	0.081304	0.82557	1.223	0.39739	0.078146	1.8003
61	1.7675	0.11045	0.99851	1.5179	1.6392	1.8277	0.12125	0.1885	0.30976	1.2682	2.1256	0.8574	0.20721	-0.4219	5.4132	6.7	6.7	6.7	0	0.99552	0.0044776	0.98806	0.01194	0.38955	0.61045	0.055224	0.94478	0.50075	0.49925	0.0038406	-1.1316	0.031685	0.019456	0.047551	0.033934	0.71422	0.098507	0.99851	0.95449	0.98523	1.0172	0.030744	0.031976	0.06272	0.86637	1.2137	0.34729	0.067528	0.24596
61	1.9257	0.023704	0.99852	1.4747	1.5506	1.613	0.07597	0.062351	0.13832	1.2264	2.2322	1.0058	0.17118	0.48309	12.084	6.74	6.74	6.74	0	0.99407	0.0059259	0.83556	0.16444	0.025185	0.97481	0.011852	0.98815	0.48665	0.51335	0.0035072	-1.2241	0.0835	0.20554	-0.079871	0.016038	0.75269	0.023704	0.99852	0.95382	0.98126	1.0073	0.027441	0.026052	0.053493	0.85364	1.2184	0.3648	0.059225	0.86206
61	1.367	0.021398	0.99857	1.4025	1.5363	1.6458	0.13375	0.10945	0.2432	1.1452	1.8276	0.6824	0.17029	-0.81184	5.6898	7.03	7.03	7.03	0	0.99429	0.0057061	0.98859	0.011412	0.55492	0.44508	0.12696	0.87304	0.47286	0.52714	0.0015496	-1.2525	0.014776	0.20984	-0.050459	0.079119	0.74383	0.019971	0.99857	0.95177	0.98544	1.026	0.033672	0.040589	0.074261	0.88422	1.3684	0.48417	0.081718	2.1392
62	0.96778	0.02648	0	0.6299	0.70875	0.77489	0.07885	0.066139	0.14499	0.3498	1.0974	0.74756	0.13407	0.16101	4.7528	1.276	5.91	0.06	2.3187	0.96573	0.034268	0.57321	0.42679	0.042056	0.95794	0.018692	0.98131	0.48674	0.51326	0.0011556	-1.5123	0.43178	0.42891	-0.56087	0.21461	1.3046	0.012461	0.99844	0.92329	0.99479	1.0802	0.071498	0.08539	0.15689	0.7159	1.7223	1.0064	0.16525	1.9545
62	0.64539	0.9449	0	0.58315	0.65582	0.70801	0.072669	0.052191	0.12486	0.34119	0.84131	0.50013	0.10786	-0.92967	3.9648	1.428	6.46	0.07	2.5183	0.94353	0.056474	0.81129	0.18871	0.18595	0.81405	0.015152	0.98485	0.50483	0.49517	0.0010448	-1.4075	0.34199	0.42776	-0.5129	0.1524	0.79811	0.034435	0.96006	0.92905	1.0082	1.081	0.079167	0.072732	0.1519	0.70334	1.3892	0.68583	0.12561	0.40971
62	0.59688	0.79804	0.97616	0.54764	0.60823	0.66277	0.060593	0.05454	0.11513	0.34699	0.82343	0.47644	0.09611	-0.21127	3.6359	0.78667	5.81	0.08	1.7768	0.90743	0.092567	0.42076	0.57924	0.026648	0.97335	0.0084151	0.99158	0.50562	0.49438	0.001261	-1.3623	0.23783	0.4381	-0.439	0.1278	0.83187	0.96494	0.97756	0.92839	0.99508	1.0621	0.066688	0.067014	0.1337	0.7296	1.3528	0.62315	0.11634	0.44766
63	3.3963	0.08167	0.99819	1.2959	1.4652	2.4174	0.16937	0.95212	1.1215	0.43187	3.5852	3.1533	0.80903	0.90132	2.5826	0.89167	2.6	0.07	1.0899	0.9274	0.072595	0.27768	0.72232	0.2069	0.7931	0.067151	0.93285	0.47273	0.52727	0.0025893	-1.7875	0.79344	0.40709	-0.63192	0.21972	1.4662	0.032668	0.99456	0.91075	0.98688	1.0663	0.076123	0.079472	0.1556	0.58978	1.8207	1.2309	0.20884	1.3854
63	1.7463	0.13592	0.99515	1.0539	1.2841	1.4477	0.23027	0.16357	0.39383	0.2337	1.8096	1.5759	0.33077	-0.629	3.4602	2.01	3.86	0.16	1.85	0.96117	0.038835	0.75243	0.24757	0.22087	0.77913	0.036408	0.96359	0.49392	0.50608	0.0037658	-1.443	0.36634	0.26456	-0.1549	-0.03139	0.989	0.026699	0.99757	0.88663	0.96442	1.0718	0.07779	0.10736	0.18515	0.58564	1.3041	0.71849	0.14735	-0.16225
63	3.378	0.02577	0.99832	1.5026	1.7573	2.021	0.25463	0.26374	0.51837	0.73622	3.3504	2.6142	0.5034	0.80201	4.524	5.9267	11.47	0.17	4.6157	0.98543	0.014566	0.42633	0.57367	0.087395	0.91261	0.019608	0.98039	0.50785	0.49215	0.0018252	-1.6591	0.57824	0.59199	-0.77855	0.26793	2.4332	0.0089636	0.99888	0.93108	0.99198	1.0552	0.060901	0.063243	0.12414	0.69114	1.8094	1.1183	0.18188	3.9012
64	0.84257	0.0031546	0.99842	0.81188	0.85256	0.8803	0.04068	0.027743	0.068423	0.63428	0.97436	0.34008	0.071391	-2.1368	16.737	6.33	6.33	6.33	0	0.99369	0.0063091	0.96372	0.036278	0.045741	0.95426	0.0047319	0.99527	0.50553	0.49447	0.0017587	-1.1323	0.036276	0.11501	0.030468	-0.047979	0.5523	0.40379	0.99842	0.95967	0.99074	1.0117	0.031074	0.020935	0.052009	0.84357	1.0962	0.2526	0.054681	-1.9827
64	0.70116	0.40778	0.99856	0.9163	0.94539	0.98337	0.029085	0.03798	0.067065	0.65622	1.0505	0.39424	0.071229	-3.5039	26.393	6.91	6.91	6.91	0	0.99135	0.0086455	0.98847	0.011527	0.86888	0.13112	0.18588	0.81412	0.47475	0.52525	0.0013325	-1.0436	-0.022663	0.010964	-0.022376	0.078643	0.57559	0.064841	0.99856	0.9654	0.99373	1.0195	0.028325	0.025808	0.054133	0.89235	1.1374	0.24502	0.052747	-0.53493
64	1.3714	0.003125	0.99687	0.82812	0.85951	0.92552	0.031388	0.066009	0.097397	0.38959	1.2212	0.83159	0.1221	0.21412	14.283	6.3	6.3	6.3	0	0.97969	0.020313	0.16094	0.83906	0.009375	0.99062	0.0046875	0.99531	0.45227	0.54773	0.003696	-1.1038	0.020901	0.14861	-0.048151	-0.014902	0.59852	0.86406	0.99687	0.95764	0.98369	1.0104	0.026048	0.026728	0.052776	0.62012	1.1233	0.50322	0.079529	-2.4772
65	2.329	0.098468	0.99781	1.1986	1.4622	1.7079	0.26357	0.24577	0.50933	0.74971	2.7302	1.9805	0.43603	0.80354	3.6555	0.73333	3.91	0.04	1.4217	0.90591	0.094092	0.3151	0.6849	0.085339	0.91466	0.041575	0.95842	0.47149	0.52851	0.0023294	-1.5396	0.33562	0.47132	-0.26716	0.00069176	1.2043	0.041575	0.99781	0.92507	0.96405	1.002	0.038978	0.037968	0.076947	0.80371	1.8512	1.0475	0.17312	3.4177
65	1.9304	0.081907	0.99878	1.6741	1.9813	2.1631	0.30725	0.18175	0.489	0.97701	2.5316	1.5546	0.3265	-0.4255	3.2623	4.085	8.03	0.14	3.945	0.98166	0.018337	0.80685	0.19315	0.32518	0.67482	0.06357	0.93643	0.4896	0.5104	0.0029574	-1.3951	0.35673	0.26447	-0.27755	0.051984	1.4064	0.020782	0.99878	0.95017	0.99123	1.0367	0.041057	0.045474	0.086531	0.83575	1.7611	0.9253	0.13701	3.7431
65	2.9199	0.15023	0.0031299	2.0432	2.1868	2.3716	0.14358	0.18481	0.32839	0.27167	3.0089	2.7372	0.43254	-1.8968	10.234	3.2	6.19	0.21	2.99	0.9687	0.031299	0.95305	0.046948	0.23944	0.76056	0.053208	0.94679	0.50784	0.49216	0.0033128	-1.4919	0.33304	0.50515	-0.46199	0.11626	2.8356	0.034429	0.99844	0.94898	0.99164	1.0492	0.042657	0.057586	0.10024	0.82901	3.247	2.418	0.37588	4.2543
66	0.93293	0.42013	0	0.58132	0.86331	1.0074	0.28199	0.14414	0.42612	0.46135	1.2019	0.7405	0.22234	-0.18108	1.7699	0.20214	0.89	0.07	0.21538	0.83145	0.16855	0.6478	0.3522	0.24403	0.75597	0.050314	0.94969	0.51008	0.48992	0.0011122	-1.3158	0.22432	0.15401	-0.10699	0.045687	1.2032	0.012579	0.78616	0.94487	0.98541	1.043	0.04054	0.057615	0.098155	0.8341	1.543	0.70887	0.13837	2.9871
66	1.5587	0.037277	0.99838	1.0651	1.1633	1.2779	0.098195	0.11458	0.21277	0.6851	1.7576	1.0725	0.21704	0.37863	5.2381	6.14	6.14	6.14	0	0.99028	0.0097245	0.82982	0.17018	0.098865	0.90113	0.063209	0.93679	0.47403	0.52597	0.0058371	-1.0183	0.040885	0.043401	-0.03455	-0.029598	0.57111	0.50405	0.99838	0.93333	0.97034	1.0035	0.037012	0.033137	0.070149	0.8423	1.1455	0.30319	0.066941	-0.028021
66	1.4003	0.025221	0	1.0953	1.1876	1.2939	0.09222	0.10635	0.19857	0.56283	1.7001	1.1372	0.19078	-0.20977	5.3461	3.95	7.78	0.12	3.83	0.98108	0.018916	0.73014	0.26986	0.071879	0.92812	0.026482	0.97352	0.47854	0.52146	0.001079	-1.4068	0.2901	0.26331	-0.20702	0.061035	1.9175	0.016393	0.99874	0.94413	0.98834	1.0276	0.044208	0.039259	0.083468	0.86621	2.0004	1.1342	0.17065	5.3876
67	1.621	0.017104	0.99886	1.1974	1.3005	1.4099	0.10309	0.10947	0.21256	0.70018	1.7136	1.0134	0.1931	-0.82203	6.2066	8.73	8.73	8.73	0	0.98746	0.012543	0.87343	0.12657	0.064994	0.93501	0.0079818	0.99202	0.47489	0.52511	0.0010211	-1.4976	0.29628	0.31663	-0.088218	-0.026388	1.8622	0.017104	0.99886	0.93615	0.98983	1.0395	0.05368	0.049722	0.1034	0.67005	1.7239	1.0539	0.1608	3.6907
67	1.8353	0.010961	0.99936	1.1364	1.2969	1.4186	0.16048	0.12166	0.28213	0.6354	2.0049	1.3695	0.2599	-0.24686	4.029	2.5517	13.39	0.18	4.8505	0.95809	0.041908	0.64797	0.35203	0.046422	0.95358	0.014184	0.98582	0.49355	0.50645	0.00068005	-1.5338	0.27423	0.31453	0.023698	-0.078014	1.0142	0.87363	0.99936	0.92511	0.98786	1.0437	0.062748	0.055797	0.11854	0.68034	1.3812	0.70084	0.12183	0.45321
67	2.183	0.0027397	0.99932	1.6712	1.799	1.9132	0.12783	0.11419	0.24202	1.1716	2.1539	0.98224	0.21949	-1.3415	8.6518	14.6	14.6	14.6	0	0.99521	0.0047945	0.95342	0.046575	0.22397	0.77603	0.0068493	0.99315	0.50514	0.49486	0.0032637	-1.2194	0.015963	0.17917	0.016937	0.0082873	0.95235	0.73082	0.99932	0.9413	0.99403	1.0419	0.052728	0.047868	0.1006	0.72849	1.2135	0.48505	0.094613	-1.1194
68	1.6962	0.056206	0.8267	1.0484	1.2033	1.4488	0.15493	0.24554	0.40047	0.25902	1.8508	1.5917	0.35928	-0.65901	3.3345	1.05	3.33	0.07	1.3293	0.92037	0.079625	0.77283	0.22717	0.25527	0.74473	0.067916	0.93208	0.44366	0.55634	0.0029372	-1.3927	0.25159	0.22081	-0.052085	-0.026006	1.6709	0.86183	0.83138	0.88623	0.95723	1.0787	0.071002	0.12142	0.19242	0.45979	1.8999	1.4401	0.22846	1.3262
68	1.7246	0.03913	0	0.99215	1.0995	1.2929	0.10733	0.1934	0.30073	0.54036	1.9902	1.4499	0.28422	0.80945	4.1998	2.24	4.44	0.04	2.2	0.96304	0.036957	0.36957	0.63043	0.080435	0.91957	0.043478	0.95652	0.44444	0.55556	0.001276	-1.5914	0.45363	0.29498	-0.24105	0.085125	1.0939	0.021739	0.99783	0.89721	0.97187	1.0541	0.074663	0.082275	0.15694	0.75572	1.6781	0.92241	0.16712	2.0593
68	1.7805	0.083665	0.99801	1.1641	1.3571	1.5553	0.19306	0.19823	0.39129	0.82791	2.4268	1.5989	0.36054	1.0783	4.3097	0.39417	3.57	0.05	0.9582	0.79482	0.20518	0.22709	0.77291	0.075697	0.9243	0.059761	0.94024	0.49501	0.50499	0.00353	-1.3025	0.16589	0.10436	0.0041091	0.02988	1.1109	0.025896	0.11155	0.89752	0.97278	1.0776	0.075261	0.10481	0.18007	0.69446	1.732	1.0376	0.18394	1.7484
69	1.3145	0.028302	0.99948	1.1524	1.2238	1.2861	0.071483	0.062233	0.13372	0.95459	1.5762	0.62157	0.12516	-0.46473	9.1332	19.14	19.14	19.14	0	0.99581	0.0041929	0.97537	0.024633	0.14885	0.85115	0.022537	0.97746	0.49187	0.50813	0.00032659	-1.6066	0.48893	0.29174	-0.21416	0.040401	0.97121	0.004717	0.99948	0.95906	0.99178	1.031	0.032721	0.039258	0.071979	0.80527	1.3516	0.54633	0.083393	1.3219
69	1.1964	0.89135	0	0.56149	0.97659	1.1275	0.4151	0.15091	0.56601	0.43805	1.4087	0.97065	0.2892	-0.129	1.7086	4.5275	12.12	0.23	4.7047	0.71508	0.28492	0.59091	0.40909	0.17073	0.82927	0.042129	0.95787	0.50028	0.49972	0.00032589	-1.6098	0.57529	0.17432	-0.12816	-0.011293	0.93088	0.0055432	0.99945	0.95383	0.99929	1.0483	0.045468	0.048976	0.094443	0.82702	1.3553	0.52825	0.08981	1.6646
69	1.689	0.013858	0	1.0779	1.182	1.2858	0.10411	0.10379	0.2079	0.66711	1.8761	1.209	0.2164	0.28797	5.0903	5.61	10.11	1.06	3.5594	0.94636	0.053643	0.48994	0.51006	0.039338	0.96066	0.010729	0.98927	0.49284	0.50716	0.00030682	-1.6671	0.55035	0.38888	-0.3717	0.099874	1.3616	0.0049173	0.99955	0.94482	0.9895	1.0379	0.044674	0.048417	0.093091	0.81904	1.5028	0.68376	0.11069	3.0879
70	4.1739	0.055184	0.99916	3.4667	3.6851	3.9427	0.21841	0.25764	0.47605	1.0013	4.333	3.3317	0.51038	-3.2482	17.863	5.975	11.71	0.24	5.735	0.97993	0.020067	0.97157	0.028428	0.57609	0.42391	0.015886	0.98411	0.48033	0.51967	0.0016408	-1.7337	0.76239	0.13224	-0.26036	0.099592	2.5686	0.023411	0.99749	0.96609	0.99149	1.0169	0.025396	0.025364	0.05076	0.86929	1.822	0.95269	0.17615	6.0448
70	4.1222	0.2974	0.99945	2.8868	3.1785	3.4534	0.29176	0.27488	0.56665	1.9058	4.0258	2.12	0.4359	-1.0061	7.1332	18.14	18.14	18.14	0	0.99613	0.0038695	0.97899	0.021006	0.44279	0.55721	0.021006	0.97899	0.48175	0.51825	0.00090193	-1.8061	0.68951	0.32283	-0.25294	0.046921	2.1992	0.0066335	0.99945	0.95584	0.98478	1.021	0.028942	0.036173	0.065115	0.853	1.6589	0.80594	0.13817	5.5729
70	3.5519	0.21914	0.0010288	3.2173	3.4404	3.5961	0.22308	0.1557	0.37878	0.70603	3.9014	3.1954	0.53267	-2.9089	13.544	4.84	9.49	0.19	4.65	0.97634	0.023663	0.95988	0.040123	0.84774	0.15226	0.26543	0.73457	0.50875	0.49125	0.001497	-1.5152	0.25943	0.32521	-0.057661	-0.011559	2.6356	0.019547	0.99383	0.95832	0.99029	1.0387	0.031972	0.048365	0.080336	0.68221	2.1665	1.4843	0.22821	4.6806
71	4.8331	0.05332	0	2.6169	2.8532	4.5068	0.23632	1.6535	1.8899	1.5633	5.4231	3.8598	1.0095	0.34074	1.768	4.95	9.81	0.09	4.86	0.98592	0.014085	0.45473	0.54527	0.36217	0.63783	0.065392	0.93461	0.45217	0.54783	0.0016885	-1.3982	0.20515	0.17062	-0.11557	0.13824	1.6504	0.013078	0.99899	0.96374	0.98162	1.0046	0.017882	0.023028	0.040909	0.87142	1.9084	1.0369	0.15768	4.4098
71	3.598	0.081928	0.0012048	3.0436	3.3615	3.4422	0.31794	0.080677	0.39862	0.95705	3.8497	2.8926	0.46699	-2.6953	14.623	4.15	8.19	0.11	4.04	0.98675	0.013253	0.97229	0.027711	0.75301	0.24699	0.11446	0.88554	0.46562	0.53438	0.0012097	-1.4425	0.25687	0.13205	-0.0095677	0.063401	3.5138	0.013253	0.9988	0.97314	0.98664	1.0003	0.013497	0.013637	0.027134	0.78779	3.3007	2.5129	0.36422	5.6392
71	3.5986	0.033643	0	3.0031	3.2104	3.7704	0.20722	0.56008	0.7673	1.405	4.09	2.685	0.50969	-1.0591	6.8781	4.3	8.52	0.08	4.22	0.98956	0.010441	0.9768	0.023202	0.48724	0.51276	0.2529	0.7471	0.47038	0.52962	0.0016061	-1.6024	0.44787	0.21837	-0.076852	0.013313	1.7015	0.019722	0.99884	0.97315	0.9862	0.99887	0.013049	0.012671	0.025721	0.70912	1.8497	1.1406	0.1648	3.6852
72	2.2623	0.82623	0.63607	1.3564	1.6509	1.8685	0.29442	0.2176	0.51201	0.029377	2.2454	2.216	0.48121	-1.3424	4.8401	1.208	2.13	0.23	0.69188	0.93607	0.063934	0.84754	0.15246	0.41148	0.58852	0.085246	0.91475	0.4647	0.5353	0.0037564	-1.6584	0.56094	0.38967	-0.45588	0.16559	6.5881	0.65902	0.62295	0.87559	1.0162	1.1642	0.14059	0.148	0.28859	0.15226	5.0054	4.8531	0.68919	4.4242
72	1.3397	0.98008	0	1.2095	1.3774	1.4755	0.16781	0.098158	0.26597	0.86332	1.8838	1.0205	0.23351	0.12109	2.96	1.5567	4.32	0.05	1.9566	0.98008	0.01992	0.69124	0.30876	0.14542	0.85458	0.071713	0.92829	0.51497	0.48503	0.0029175	-1.4398	0.24993	0.27152	-0.061659	-0.018371	0.75184	0.98207	0.81673	0.93667	0.98777	1.0531	0.051103	0.065355	0.11646	0.84696	1.4687	0.62175	0.10395	1.9832
72	1.842	0.97306	0.99832	1.2702	1.4411	1.6126	0.17091	0.17152	0.34243	0.67716	1.9107	1.2335	0.25034	-0.5228	4.0535	0.98667	3.62	0.06	1.2744	0.96465	0.035354	0.57576	0.42424	0.030303	0.9697	0.003367	0.99663	0.51939	0.48061	0.0037973	-1.539	0.49058	0.3502	-0.46675	0.16662	0.99186	0.27441	0.99832	0.93094	1.0181	1.1191	0.087204	0.10097	0.18817	0.59383	1.4614	0.86761	0.15719	-0.025845
73	3.0982	0.046032	0.99841	1.9262	2.1945	2.4941	0.2683	0.29953	0.56784	1.2761	3.7256	2.4495	0.61215	0.75651	3.0321	2.0867	5.94	0.1	2.7252	0.96825	0.031746	0.47778	0.52222	0.17143	0.82857	0.088889	0.91111	0.46264	0.53736	0.0035125	-1.4485	0.24293	0.31087	-0.1823	0.077779	0.86469	0.026984	0.99841	0.92512	0.98363	1.0646	0.05851	0.081002	0.13951	0.77495	1.4101	0.63519	0.12514	0.93711
73	2.7271	0.04376	0.99838	1.8824	2.0175	2.3053	0.13511	0.28782	0.42293	0.9335	3.0436	2.1101	0.41353	0.1408	4.013	3.07	6.08	0.06	3.01	0.98541	0.014587	0.81037	0.18963	0.16694	0.83306	0.038898	0.9611	0.49188	0.50812	0.0019487	-1.5533	0.42731	0.2372	-0.23803	0.1275	1.2122	0.02107	0.99838	0.94213	0.98222	1.0317	0.040092	0.049445	0.089537	0.79674	1.6276	0.8309	0.1361	2.061
73	2.4663	0.039275	0.99849	1.921	2.1707	2.4459	0.2497	0.27519	0.52489	1.2764	3.0086	1.7322	0.4206	-0.10398	3.0043	6.61	6.61	6.61	0	0.99094	0.0090634	0.86707	0.13293	0.27643	0.72357	0.12538	0.87462	0.47352	0.52648	0.0023933	-1.4445	0.24876	0.33005	-0.27167	0.13799	1.0048	0.015106	0.99849	0.93769	0.98836	1.043	0.050676	0.054662	0.10534	0.7373	1.4851	0.74785	0.11766	1.736
74	1.4883	0.013193	0.99736	1.1028	1.208	1.2505	0.10521	0.042542	0.14775	0.53176	1.6187	1.087	0.18826	-1.1102	6.454	1.2567	3.65	0.03	1.6925	0.97098	0.029024	0.77573	0.22427	0.021108	0.97889	0.010554	0.98945	0.4709	0.5291	0.0040363	-1.2494	0.13245	0.097779	0.010279	0.011339	0.5259	0.44327	0.96834	0.89217	0.9768	1.0286	0.084628	0.051775	0.1364	0.67645	1.1378	0.46131	0.10146	-0.60289
74	1.4178	0.078591	0.99729	1.1332	1.2366	1.3611	0.10346	0.12452	0.22798	0.55957	1.7032	1.1436	0.21605	-0.38793	4.8974	3.65	3.65	3.65	0	0.98374	0.01626	0.87805	0.12195	0.19241	0.80759	0.078591	0.92141	0.46196	0.53804	0.0045434	-1.2847	0.15061	0.23723	-0.12029	0.019333	0.76352	0.64228	0.99729	0.91713	0.96398	1.0138	0.046844	0.049778	0.096622	0.70245	1.2281	0.52561	0.097141	-0.18882
74	1.4458	0.0050378	0.99748	1.2937	1.372	1.4498	0.078318	0.077845	0.15616	0.62441	1.6843	1.0598	0.16599	-2.4968	15.954	3.94	3.94	3.94	0	0.98741	0.012594	0.97481	0.025189	0.5466	0.4534	0.042821	0.95718	0.48737	0.51263	0.0086792	-1.0753	0.0068184	0.085755	-0.039639	0.02513	0.88336	0.70781	0.99748	0.92785	0.98098	1.0177	0.053128	0.036735	0.089862	0.59891	1.2417	0.64284	0.10457	-1.2203
75	1.5324	0.047288	0	0.81378	0.96088	1.1511	0.14711	0.19017	0.33727	0.44498	1.7007	1.2557	0.23782	0.57936	3.6942	1.8025	6.92	0.07	2.9548	0.9847	0.015299	0.53129	0.46871	0.072323	0.92768	0.03338	0.96662	0.50975	0.49025	0.00051252	-1.5644	0.30178	0.33865	-0.040911	-0.034249	1.7143	0.01669	0.97079	0.92575	1.0054	1.0543	0.079655	0.048864	0.12852	0.72529	1.9993	1.274	0.1972	3.239
75	1.5404	0.038074	0.97312	1.3584	1.6694	1.8293	0.311	0.15997	0.47097	0.87642	2.289	1.4126	0.33476	-0.2496	2.4962	1.1386	6.48	0.11	2.1836	0.84546	0.15454	0.57559	0.42441	0.094065	0.90594	0.038074	0.96193	0.47534	0.52466	0.0035403	-1.1197	0.021767	0.058565	-0.00015883	0.040517	0.51713	0.016797	0.89698	0.94987	0.98195	1.0191	0.032083	0.037134	0.069216	0.7857	1.2115	0.42576	0.068942	0.27448
75	2.3584	0.0252	0.99084	1.3396	1.7213	1.9848	0.38172	0.26348	0.6452	0.37791	2.3148	1.9369	0.40735	-0.67289	3.8154	8.62	8.62	8.62	0	0.98282	0.017182	0.89462	0.10538	0.4307	0.5693	0.098511	0.90149	0.47248	0.52752	0.0047536	-1.1242	0.06205	0.055915	-0.0074411	0.014752	1.3621	0.99885	0.99084	0.94639	0.98272	1.0191	0.036327	0.036379	0.072705	0.49833	1.3019	0.80353	0.1179	-2.7083
76	0.69107	0.098795	0.99759	0.46653	0.5036	0.58726	0.037072	0.083657	0.12073	0.33679	0.91776	0.58097	0.12718	1.2701	4.5592	0.25688	1.99	0.04	0.48613	0.84819	0.15181	0.23133	0.76867	0.074699	0.9253	0.031325	0.96867	0.49517	0.50483	0.00069628	-1.2348	0.13036	0.060774	0.0032	0.042444	0.74142	0.060241	0.99759	0.91708	0.98254	1.053	0.065453	0.070488	0.13594	0.79075	1.4147	0.62394	0.13186	1.0907
76	0.9637	0.11385	0.99692	0.73188	0.80468	0.90417	0.072794	0.099492	0.17229	0.43705	1.2503	0.81324	0.15428	0.15961	3.8526	0.805	3.02	0.05	1.2789	0.94462	0.055385	0.49231	0.50769	0.052308	0.94769	0.021538	0.97846	0.48148	0.51852	0.0012335	-1.4279	0.20263	0.31383	-0.10255	0.016181	1.3968	0.027692	0.99692	0.91198	0.98834	1.0816	0.076362	0.093217	0.16958	0.75124	1.7537	1.0025	0.18876	2.1969
76	1.31	0.32517	0.99777	1.3113	1.3943	1.46	0.083012	0.065636	0.14865	0.59573	1.6983	1.1026	0.18094	-2.217	11.455	2.235	4.37	0.1	2.135	0.97327	0.026726	0.95991	0.040089	0.52784	0.47216	0.082405	0.91759	0.43527	0.56473	0.0012149	-1.4553	0.26167	0.26222	-0.037528	-0.030348	1.3087	0.035635	0.99777	0.95689	0.99269	1.0383	0.035799	0.04564	0.08144	0.78013	1.721	0.94088	0.14883	2.7816
77	1.6113	0.08577	0	1.225	1.3846	1.6137	0.15957	0.22911	0.38868	0.62887	1.8639	1.235	0.25901	-0.57419	4.0496	2.57	5.04	0.1	2.47	0.98246	0.017544	0.93957	0.060429	0.4269	0.5731	0.08577	0.91423	0.49023	0.50977	0.00077893	-1.5087	0.34857	0.24053	-0.079991	2.6284e-05	1.493	0.02924	0.99805	0.95057	0.9781	1.0119	0.027537	0.033755	0.061293	0.88635	2.0071	1.1207	0.18502	3.7441
77	2.0639	0.12199	0	1.2847	1.4662	1.9788	0.18157	0.51254	0.69411	0.58117	2.2889	1.7078	0.42203	0.13129	2.2053	3.095	6.11	0.08	3.015	0.98234	0.017656	0.66774	0.33226	0.30337	0.69663	0.16372	0.83628	0.45981	0.54019	0.00065235	-1.615	0.50758	0.26701	-0.2406	0.081322	1.5738	0.019262	0.99839	0.94645	0.97478	1.0025	0.028328	0.027672	0.055999	0.85014	1.9982	1.1481	0.17985	4.0777
77	2.165	0.097844	0	1.2368	1.4565	1.8721	0.21973	0.41552	0.63525	0.8256	2.4109	1.5853	0.41467	0.36989	2.2082	0.09	0.09	0.09	0	0.98839	0.011609	0.54561	0.45439	0.22056	0.77944	0.06136	0.93864	0.48007	0.51993	0.0016542	-1.4548	0.41736	0.096454	-0.045147	-0.013343	1.5173	0.023217	0.99502	0.93781	0.97451	1.0175	0.036697	0.043022	0.079718	0.85604	2.1053	1.2493	0.19476	4.4215
78	2.7118	0.051948	0.99784	2.0473	2.2612	2.4762	0.21389	0.21498	0.42887	0.99404	3.2184	2.2244	0.42337	-0.27551	4.2759	1.1525	4.44	0.04	1.8981	0.97186	0.028139	0.84199	0.15801	0.14502	0.85498	0.051948	0.94805	0.48373	0.51627	0.0050429	-1.403	0.16617	0.30824	-0.094286	0.024088	1.0848	0.017316	0.97403	0.92316	0.98044	1.0351	0.057278	0.054706	0.11198	0.68007	1.5804	0.90036	0.14963	1.7007
78	2.9915	0.11111	0.99773	1.7167	2.3658	2.7523	0.64907	0.38651	1.0356	1.0659	3.613	2.547	0.63644	0.071625	1.9261	0.872	3.59	0.07	1.3615	0.90476	0.095238	0.50567	0.49433	0.1542	0.84581	0.024943	0.97506	0.49318	0.50682	0.0046326	-1.3858	0.22282	0.18209	-0.072636	0.054591	1.279	0.024943	0.99773	0.91605	0.97474	1.0638	0.058694	0.089088	0.14778	0.78841	1.922	1.1336	0.20083	2.6557
78	1.9801	0.07398	0.99745	1.5814	1.6878	1.8447	0.10633	0.15691	0.26324	0.96208	2.5451	1.583	0.29837	0.55648	4.7975	1.955	3.86	0.05	1.905	0.98724	0.012755	0.76531	0.23469	0.12245	0.87755	0.076531	0.92347	0.50639	0.49361	0.0033142	-1.3843	0.18453	0.2093	-0.031083	0.022887	0.98146	0.030612	0.99745	0.94541	0.98909	1.0363	0.043686	0.047188	0.090874	0.78628	1.6547	0.86843	0.14616	2.5768
79	2.3669	0.10681	0	1.735	1.9492	2.2336	0.21424	0.28437	0.49862	0.38803	2.5949	2.2069	0.5336	-1.0029	3.4202	1.3	4.78	0.05	2.0108	0.9337	0.066298	0.8232	0.1768	0.37201	0.62799	0.1547	0.8453	0.48155	0.51845	0.0013362	-1.9006	1.0141	0.15089	-0.38273	0.11887	3.7794	0.020258	0.89687	0.92846	0.98834	1.05	0.059878	0.061695	0.12157	0.57126	3.0459	2.4746	0.40685	4.3715
79	2.8932	0.10059	0.011834	1.8675	2.1414	2.4208	0.27389	0.27946	0.55334	0.4727	2.8893	2.4166	0.54316	-0.96486	3.6947	1.352	3.62	0.06	1.5393	0.95118	0.048817	0.81509	0.18491	0.27367	0.72633	0.017751	0.98225	0.4963	0.5037	0.0045762	-1.6814	0.72	0.22497	-0.31879	0.056102	4.7511	0.02071	0.43195	0.92767	1.0008	1.1013	0.073091	0.10056	0.17365	0.55502	3.9614	3.4064	0.46965	5.4303
79	2.6225	0.20035	0.0034843	1.4357	1.7755	2.3829	0.33982	0.60742	0.94723	0.51466	2.686	2.1713	0.52468	-0.27733	2.4978	2.86	5.63	0.09	2.77	0.98084	0.019164	0.77526	0.22474	0.41463	0.58537	0.1777	0.8223	0.45899	0.54101	0.0034832	-1.4298	0.044674	0.75114	-0.39094	0.025783	9.5543	0.017422	0.48084	0.93055	0.98544	1.0589	0.054889	0.073459	0.12835	0.75435	8.0539	7.2996	1.0546	6.4445
80	2.6151	0.02243	0	1.5331	1.9695	2.3278	0.43643	0.35828	0.79471	0.81098	2.9091	2.0981	0.50494	-0.083783	2.3301	10.54	10.54	10.54	0	0.97757	0.02243	0.65047	0.34953	0.23084	0.76916	0.060748	0.93925	0.47895	0.52105	0.00098814	-1.6022	0.43237	0.36015	-0.30236	0.11249	1.6191	0.0074766	0.99907	0.94987	0.98184	1.0163	0.031972	0.034478	0.06645	0.77219	1.7447	0.97249	0.13203	4.8287
80	2.0691	0.067219	0.99908	1.9091	2.0418	2.2049	0.13273	0.1631	0.29583	1.5891	2.6845	1.0954	0.24988	0.06776	4.7524	10.87	10.87	10.87	0	0.9954	0.0046041	0.98343	0.016575	0.24862	0.75138	0.072744	0.92726	0.48571	0.51429	0.0019619	-1.4498	0.28869	0.3333	-0.24064	0.068934	0.74255	0.49632	0.99908	0.95184	0.98368	1.018	0.031842	0.034349	0.066191	0.88555	1.2193	0.33379	0.060078	0.54268
80	3.3095	0.028409	0.99919	2.1067	2.3197	2.6299	0.21296	0.31023	0.52318	1.6371	3.6129	1.9758	0.4102	0.63506	4.61	12.33	12.33	12.33	0	0.99594	0.0040584	0.78896	0.21104	0.092532	0.90747	0.033279	0.96672	0.49472	0.50528	0.002787	-1.291	0.11767	0.2069	-0.073355	0.040215	0.991	0.012987	0.99919	0.95116	0.98422	1.0176	0.033054	0.033365	0.066419	0.86871	1.2983	0.42961	0.07049	0.88512
81	6.6155	0.16516	0.52941	3.2782	3.837	4.684	0.5588	0.84703	1.4058	0.035956	6.5178	6.4818	1.6933	-0.66889	3.214	1.105	1.95	0.05	0.83685	0.87104	0.12896	0.74208	0.25792	0.23303	0.76697	0.10407	0.89593	0.43991	0.56009	0.0073925	-1.4868	0.23344	0.19037	0.10073	-0.036852	18.822	0.55882	0.46833	0.89042	0.97838	1.1399	0.087961	0.16149	0.24945	0.12003	13.423	13.303	2.1371	5.6407
81	2.9987	0.15646	0	2.673	2.8165	2.9462	0.14354	0.1297	0.27324	1.9041	3.586	1.6819	0.36057	-1.0423	9.4126	0.04	0.04	0.04	0	0.9932	0.0068027	0.98639	0.013605	0.37755	0.62245	0.081633	0.91837	0.52901	0.47099	0.025008	-1.1195	0.014743	0.048767	0.018699	0.039605	0.68127	0.034014	0.89796	0.95321	0.98975	1.0273	0.036537	0.037596	0.074133	0.83191	1.4651	0.63324	0.13056	1.9471
81	3.5935	0.13883	0.99783	2.7021	3.4719	3.6864	0.76972	0.21454	0.98426	1.451	4.3639	2.9129	0.68889	-0.65141	2.6891	4.52	4.52	4.52	0	0.97614	0.023861	0.77007	0.22993	0.40781	0.59219	0.049892	0.95011	0.44348	0.55652	0.01234	-1.1387	0.050387	0.065994	0.031884	-0.0087618	0.80655	0.058568	0.99783	0.94132	0.97279	1.0082	0.031462	0.035405	0.066866	0.75671	1.3719	0.61521	0.10744	1.5197
82	5.0556	0.032877	0.99726	2.3463	2.8972	3.5785	0.55093	0.68133	1.2323	1.0426	4.7303	3.6878	0.76143	-0.046673	3.4461	3.52	3.52	3.52	0	0.9589	0.041096	0.51507	0.48493	0.038356	0.96164	0.0082192	0.99178	0.36264	0.63736	0.018507	-1.4231	0.28957	0.28143	-0.12679	-0.01939	1.0278	0.035616	0.99726	0.92477	0.96082	0.98834	0.036047	0.02752	0.063567	0.58934	1.2181	0.62877	0.096713	-0.94967
82	4.7108	0.033058	0.99725	2.8489	3.0407	3.2091	0.19184	0.16837	0.36021	0.6532	4.6599	4.0067	0.62236	-0.78419	7.0928	3.58	3.58	3.58	0	0.98072	0.019284	0.86226	0.13774	0.11846	0.88154	0.016529	0.98347	0.41989	0.58011	0.049687	-1.0696	0.019592	0.001691	0.12644	-0.075259	0.92688	0.038567	0.99725	0.91116	0.9749	1.0104	0.063741	0.035519	0.099259	0.50954	1.1114	0.60184	0.097793	-3.1571
83	1.8769	0.88243	0	1.1159	1.487	1.9946	0.37108	0.5076	0.87868	0.88174	2.335	1.4533	0.46422	0.11745	1.5017	0.3875	1.73	0.09	0.51378	0.89128	0.10872	0.52212	0.47788	0.32238	0.67762	0.05689	0.94311	0.54177	0.45823	0.0018491	-1.3124	0.1359	0.15782	0.072427	-0.053068	0.70787	0.013906	0.99874	0.96036	1.0072	1.0482	0.046805	0.040991	0.087795	0.85647	1.363	0.50653	0.089713	1.7459
83	1.4607	0.010485	0.99869	1.7166	1.849	2.0293	0.13233	0.18037	0.3127	1.4497	2.5776	1.1279	0.23653	0.8025	3.8028	0.58769	2.33	0.08	0.77904	0.93185	0.068152	0.3329	0.6671	0.058978	0.94102	0.02228	0.97772	0.52493	0.47507	0.0066473	-1.2118	0.085597	0.085186	0.049212	-0.0066672	0.3624	0.011796	0.50459	0.9473	0.99212	1.0252	0.044823	0.033108	0.077932	0.86658	1.1302	0.26362	0.057111	0.23949
83	1.6243	0.097458	0.99859	1.6682	1.9546	2.1051	0.2864	0.15054	0.43694	1.096	2.3742	1.2782	0.29272	-0.51355	2.9245	7.03	7.03	7.03	0	0.98729	0.012712	0.82062	0.17938	0.47316	0.52684	0.12994	0.87006	0.48515	0.51485	0.0040082	-1.1528	0.046878	0.06169	0.035861	0.0091554	0.6792	0.021186	0.99859	0.95249	0.98487	1.0239	0.032382	0.039068	0.07145	0.75869	1.2315	0.47284	0.07578	0.15613
84	3.6102	0.93103	0.99687	3.5398	3.7252	4.2184	0.18547	0.49315	0.67862	1.6843	4.809	3.1247	0.57377	-0.9572	5.6484	3.16	3.16	3.16	0	0.98433	0.015674	0.91536	0.08464	0.32602	0.67398	0.056426	0.94357	0.4717	0.5283	0.02871	-1.2549	0.1122	0.046187	0.051112	0.047612	0.96022	0.043887	0.99687	0.92824	0.98716	1.0798	0.058919	0.092672	0.15159	0.57217	1.3766	0.8044	0.1534	0.09695
84	4.4685	0.925	0.99286	3.0505	3.8721	4.5244	0.82156	0.65234	1.4739	2.2532	6.0653	3.8121	0.88499	0.15936	2.8123	0.46167	1.61	0.07	0.53042	0.83214	0.16786	0.47857	0.52143	0.046429	0.95357	0.035714	0.96429	0.48746	0.51254	0.057231	-1.2547	0.069226	0.17328	0.018103	-0.0024733	1.2397	0.825	0.99643	0.89346	0.99707	1.0693	0.10361	0.072247	0.17585	0.60301	1.6579	1.0548	0.18683	1.2185
84	5.2655	0.3089	0.99738	4.3507	4.8426	5.3466	0.49187	0.50399	0.99586	1.5527	6.0456	4.4929	0.82117	-1.3786	6.7449	3.77	3.77	3.77	0	0.98168	0.018325	0.95288	0.04712	0.53141	0.46859	0.1466	0.8534	0.46719	0.53281	0.019296	-1.3207	0.16008	0.18613	-0.093388	0.068784	0.82165	0.16754	0.99738	0.94242	0.99793	1.0722	0.055515	0.074295	0.12981	0.57884	1.229	0.65013	0.11569	-0.93744
85	2.2295	0.036616	0.99874	1.0207	1.2127	1.5296	0.19203	0.31684	0.50886	0.52656	2.1646	1.638	0.36535	0.25304	3.1439	2.6233	7.4	0.1	3.3794	0.98106	0.018939	0.57449	0.42551	0.11742	0.88258	0.026515	0.97348	0.46397	0.53603	0.0015759	-1.3378	0.08209	0.098595	0.26787	-0.10953	1.2384	0.011364	0.99874	0.91004	0.96882	1.0553	0.058782	0.086431	0.14521	0.67975	1.2893	0.60957	0.12902	-0.39312
85	1.8888	0.033094	0.9813	0.91688	1.0981	1.3072	0.18117	0.20918	0.39035	0.30445	2.1545	1.8501	0.36554	0.61803	4.0967	0.6	3.49	0.06	0.9724	0.88345	0.11655	0.31942	0.68058	0.060432	0.93957	0.048921	0.95108	0.46686	0.53314	0.0021883	-1.3366	0.10336	0.16699	0.082136	-0.013817	1.0497	0.71942	0.96547	0.85554	0.97892	1.1264	0.12338	0.14744	0.27082	0.61077	1.4991	0.88828	0.19455	0.39751
85	3.0347	0.037681	0.96522	1.0522	1.2915	1.4835	0.23924	0.192	0.43124	0.35064	3.0822	2.7316	0.54746	1.1591	4.7612	0.48789	2.63	0.1	0.66489	0.79324	0.20676	0.1372	0.8628	0.068599	0.9314	0.014493	0.98551	0.45938	0.54062	0.0041264	-1.287	0.082596	0.14165	0.075359	-0.010496	1.0676	0.98068	0.96522	0.89447	0.97255	1.0626	0.078079	0.090051	0.16813	0.6448	1.4865	0.84169	0.14788	0.90801
86	2.2357	0.20339	0.99859	2.2986	2.3592	2.411	0.060595	0.051834	0.11243	0.90951	2.727	1.8175	0.25771	-3.8639	22.78	3.53	6.98	0.08	3.45	0.98588	0.014124	0.96893	0.031073	0.85028	0.14972	0.048023	0.95198	0.49788	0.50212	0.0015199	-1.4086	0.25663	0.20802	-0.1574	0.10172	1.153	0.028249	0.99859	0.96216	0.98678	1.0209	0.024622	0.034148	0.05877	0.89352	1.5588	0.66527	0.12193	2.331
86	3.0456	0.052288	0.99891	2.7201	2.7746	2.8723	0.054504	0.097667	0.15217	1.327	3.5998	2.2728	0.31211	-2.0057	18.105	4.585	9.08	0.09	4.495	0.98911	0.010893	0.98039	0.019608	0.18736	0.81264	0.034858	0.96514	0.47001	0.52999	0.0015735	-1.3151	0.11804	0.14602	-0.05903	0.11033	1.4368	0.010893	0.99891	0.96893	0.98501	1.0041	0.016079	0.019078	0.035156	0.92675	1.7509	0.82413	0.12605	4.1248
86	3.3219	0.038825	0.99895	2.3746	2.5876	2.8104	0.21299	0.22276	0.43575	1.3092	3.5249	2.2157	0.37044	-1.0033	9.2833	9.51	9.51	9.51	0	0.98951	0.010493	0.97272	0.027282	0.20567	0.79433	0.019937	0.98006	0.46639	0.53361	0.0010317	-1.541	0.29695	0.35068	-0.078749	-0.027662	1.07	0.026233	0.99895	0.96388	0.98184	1.0015	0.017965	0.019622	0.037586	0.91131	1.4184	0.5071	0.083031	2.0922
87	2.2958	0.032427	0	1.3124	1.4246	1.5805	0.1122	0.15582	0.26803	1.1007	2.6615	1.5608	0.28932	1.6942	7.5568	4.78	9.47	0.09	4.69	0.99059	0.0094142	0.19038	0.80962	0.031381	0.96862	0.01569	0.98431	0.47435	0.52565	0.0014431	-1.4107	0.23457	0.27654	-0.11852	0.018758	1.0388	0.019874	0.99895	0.94133	0.97852	1.03	0.037189	0.051499	0.088689	0.83872	1.6587	0.81993	0.12738	3.473
87	2.6079	0.039773	0	1.5969	1.8402	2.277	0.24328	0.43676	0.68004	0.97874	3.0522	2.0734	0.47432	0.4485	2.6658	3.48	9.95	0.11	4.5763	0.97159	0.028409	0.52557	0.47443	0.18371	0.81629	0.038826	0.96117	0.49384	0.50616	0.0013652	-1.5663	0.41406	0.31076	-0.1702	0.012048	1.4323	0.016098	0.98864	0.93996	0.97683	1.0277	0.03687	0.050875	0.087745	0.8292	1.7962	0.96698	0.14706	4.5871
87	2.5436	0.032294	0	1.5267	1.6949	2.0352	0.16819	0.34029	0.50848	0.87863	2.9874	2.1087	0.46	0.66857	3.3214	4.295	8.51	0.08	4.215	0.94766	0.052339	0.39198	0.60802	0.12806	0.87194	0.034521	0.96548	0.51951	0.48049	0.0019181	-1.507	0.37159	0.27956	-0.12665	-0.016979	1.3905	0.01559	0.9588	0.93884	0.98005	1.0302	0.041214	0.050111	0.091325	0.77999	1.8425	1.0625	0.15172	4.1948
88	3.3605	0.020918	0.99933	2.7052	3.121	3.3544	0.41582	0.23342	0.64925	2.0674	3.7201	1.6527	0.43162	-0.99634	5.4304	14.84	14.84	14.84	0	0.99528	0.0047233	0.98381	0.016194	0.60324	0.39676	0.14035	0.85965	0.50034	0.49966	0.001388	-1.638	0.43614	0.43977	-0.3376	0.099929	1.1687	0.0087719	0.99933	0.95782	0.98561	1.0198	0.027788	0.03424	0.062029	0.86291	1.4565	0.59357	0.094487	1.5612
88	4.638	0.12357	0	3.2724	3.4623	4.1827	0.18991	0.72037	0.91028	1.7315	5.0413	3.3097	0.6482	-0.47133	5.7199	13.11	13.11	13.11	0	0.99085	0.0091533	0.97712	0.022883	0.33333	0.66667	0.059497	0.9405	0.47786	0.52214	0.0019688	-1.8248	0.95027	0.18756	-0.60052	0.28767	1.9278	0.012204	0.99695	0.96036	0.98868	1.0154	0.028328	0.026699	0.055027	0.85551	1.8566	1.0011	0.15421	4.8395
88	2.6294	0.045424	0.99933	2.4305	2.5688	2.8101	0.13829	0.24124	0.37953	2.2746	3.2934	1.0188	0.2537	-0.48379	8.6528	15.01	15.01	15.01	0	0.99532	0.004676	0.99198	0.008016	0.2986	0.7014	0.022712	0.97729	0.49265	0.50735	0.0015607	-1.346	0.083551	0.30741	-0.08789	0.043245	1.1516	0.007348	0.99933	0.96944	0.98831	1.0085	0.018871	0.020186	0.039057	0.90236	1.4446	0.54223	0.077864	4.8044
89	1.6794	0.0061995	0	1.1171	1.1813	1.257	0.064196	0.075697	0.13989	0.97611	1.4852	0.50907	0.11876	0.94996	10.509	0	0	0	0	0.99892	0.0010782	0.84987	0.15013	0.0083558	0.99164	0.0053908	0.99461	0.50094	0.49906	0.00060851	-1.3268	0.11687	0.32359	-0.077905	-0.035451	1.3321	0.0045822	0.96415	0.94695	0.99096	1.0371	0.044013	0.046158	0.090171	0.82823	1.2474	0.4192	0.10208	4.4262
89	1.9582	0.99211	0.99958	1.1596	1.2408	1.317	0.081222	0.076221	0.15744	0.9516	1.5961	0.64454	0.1349	-0.97308	14.461	24.12	24.12	24.12	0	0.99668	0.0033223	0.96304	0.03696	0.016196	0.9838	0.0016611	0.99834	0.49979	0.50021	0.0012366	-1.3143	0.12761	0.28274	-0.12593	0.030616	1.3655	0.99252	0.99958	0.94529	0.99229	1.0421	0.046999	0.049804	0.096803	0.73476	1.2509	0.51613	0.096217	-1.0034
89	1.4019	0.043716	0.9997	1.1819	1.229	1.2828	0.047139	0.053756	0.1009	1.072	1.4691	0.39709	0.089348	-1.4254	21.811	33.06	33.06	33.06	0	0.99879	0.0012143	0.99727	0.0027322	0.6102	0.3898	0.025501	0.9745	0.49863	0.50137	0.00037078	-1.4744	0.33222	0.26388	-0.10695	-0.014541	1.2268	0.0085003	0.9997	0.95656	0.9898	1.0251	0.033246	0.035263	0.068509	0.8699	1.2052	0.3353	0.066024	0.58816
90	1.6045	0.39851	0.99814	1.1238	1.2226	1.5153	0.098888	0.29262	0.39151	0.50657	1.795	1.2884	0.29014	-0.31798	2.8653	5.31	5.31	5.31	0	0.98324	0.01676	0.78771	0.21229	0.31844	0.68156	0.050279	0.94972	0.47201	0.52799	0.0043819	-1.0737	0.017953	0.037676	-0.035125	0.0548	0.86212	0.85847	0.99814	0.91321	0.95871	1.0313	0.045497	0.072593	0.11809	0.64754	1.2914	0.64382	0.1151	0.19483
90	1.7914	0.079505	0.99823	1.0857	1.36	1.5872	0.27436	0.22718	0.50154	0.69526	1.905	1.2097	0.30999	-0.31244	2.5244	5.64	5.64	5.64	0	0.99117	0.0088339	0.70141	0.29859	0.27562	0.72438	0.030035	0.96996	0.4531	0.5469	0.0029053	-1.1308	-0.11021	0.32619	-0.12608	0.042123	0.87325	0.93286	0.99823	0.91438	0.98222	1.0347	0.067843	0.052475	0.12032	0.78726	1.1868	0.39958	0.097639	-0.58074
90	1.7192	0.15234	0.99548	1.1136	1.2848	1.4558	0.17119	0.17106	0.34224	0.35902	1.9398	1.5808	0.30588	-0.63105	3.7812	6.26	6.26	6.26	0	0.93816	0.06184	0.71644	0.28356	0.14178	0.85822	0.016591	0.98341	0.48187	0.51813	0.0023993	-1.1697	0.03232	0.24339	-0.3206	0.21576	1.4186	0.013575	0.96531	0.92056	0.98887	1.0537	0.068312	0.064862	0.13317	0.52517	1.6597	1.1345	0.15733	1.0248
91	1.8064	0.974	0	2.1059	2.4049	2.4977	0.29896	0.092846	0.3918	1.1154	2.7988	1.6834	0.38745	-1.1694	3.7927	0.24	0.24	0.24	0	0.94563	0.054374	0.79669	0.20331	0.58629	0.41371	0.073286	0.92671	0.59953	0.40047	0.0072391	-1.2351	0.086776	0.10042	0.034858	0.014298	0.4716	0.035461	0.99764	0.98712	1.0175	1.0486	0.030373	0.031153	0.061526	0.9246	1.1723	0.24768	0.052382	0.1174
91	2.162	0.96313	0.9977	2.2307	2.3157	2.3753	0.084984	0.059665	0.14465	1.0382	2.5034	1.4652	0.25746	-3.632	19.714	4.33	4.33	4.33	0	0.99078	0.0092166	0.97696	0.023041	0.91475	0.085253	0.47465	0.52535	0.5612	0.4388	0.0023493	-1.3665	0.0702	0.23441	0.099786	-0.037119	0.90979	0.02765	0.9977	0.97713	1.0037	1.0267	0.026569	0.022974	0.049543	0.83203	1.2649	0.43287	0.081623	-0.83699
91	1.3962	0.26726	0	2.0135	2.1334	2.2067	0.11986	0.073351	0.19321	1.3911	2.3862	0.99514	0.20725	-1.8318	8.39	0.05	0.05	0.05	0	0.99109	0.0089087	0.94655	0.053452	0.68597	0.31403	0.17372	0.82628	0.54241	0.45759	0.0050241	-1.2541	0.067958	0.13648	0.039821	0.010932	0.47276	0.064588	0.99777	0.96825	0.9964	1.0365	0.028147	0.040093	0.068239	0.87595	1.1682	0.29221	0.063669	0.46315
92	0.93941	0.02623	0.98689	0.79316	0.87147	0.99463	0.078306	0.12316	0.20147	0.2912	1.1935	0.90226	0.15673	-1.043	6.4452	2.98	2.98	2.98	0	0.97049	0.029508	0.96066	0.039344	0.27213	0.72787	0.052459	0.94754	0.46711	0.53289	0.001893	-1.2499	0.082263	0.096932	0.094971	-0.022098	0.74716	0.02623	0.98361	0.93842	0.97597	1.0234	0.03755	0.047468	0.085017	0.4853	1.1921	0.70679	0.09984	-2.2725
92	0.67	0.17308	0.99519	0.69724	0.72351	0.79932	0.026267	0.075816	0.10208	0.48665	0.96872	0.48207	0.097067	-0.13853	5.3156	2.08	2.08	2.08	0	0.99038	0.0096154	0.9375	0.0625	0.23558	0.76442	0.057692	0.94231	0.51208	0.48792	0.0018955	-1.1315	-0.020531	0.03654	0.087635	0.030881	0.42223	0.096154	0.99519	0.94586	0.98034	1.0248	0.034471	0.04443	0.078901	0.85529	1.1948	0.33948	0.076042	0.74748
92	0.79196	0.14683	0.99603	0.62939	0.68158	0.77652	0.052183	0.094942	0.14712	0.27771	1.0342	0.75645	0.14309	-0.26969	4.2276	0.82333	2.35	0.06	1.0795	0.94841	0.051587	0.65873	0.34127	0.15476	0.84524	0.039683	0.96032	0.43426	0.56574	0.0015127	-1.2348	0.018296	0.26665	-0.065989	0.018485	0.62972	0.14286	0.93651	0.92543	0.96632	1.0124	0.040895	0.046073	0.086968	0.64315	1.2327	0.58957	0.094669	-0.34032
93	2.8116	0.064386	0.99598	1.3131	1.4899	1.9321	0.17676	0.44225	0.619	0.6284	3.1848	2.5564	0.44853	1.0597	4.8865	0.976	4.43	0.05	1.7289	0.95372	0.046278	0.25553	0.74447	0.032193	0.96781	0.016097	0.9839	0.45968	0.54032	0.002213	-1.3482	0.26568	0.027474	-0.093001	0.14914	1.2379	0.036217	0.99195	0.94454	0.97645	1.0117	0.031914	0.035272	0.067186	0.71695	1.7895	1.0725	0.1856	2.9946
93	1.8075	0.095745	0.99734	1.1042	1.2358	1.4558	0.13166	0.22003	0.35169	0.41626	2.1163	1.7001	0.34613	0.17228	3.7342	1.81	3.5	0.12	1.69	0.93351	0.066489	0.45745	0.54255	0.1117	0.8883	0.053191	0.94681	0.47467	0.52533	0.0025859	-1.4672	0.46664	0.16784	-0.19692	0.030704	1.5458	0.053191	0.97074	0.89839	0.97377	1.0755	0.075382	0.10177	0.17715	0.64086	2.0498	1.4089	0.27131	2.003
94	3.2534	0.22222	0	2.8306	2.9521	3.0901	0.12141	0.13804	0.25945	0.80078	3.4576	2.6568	0.40925	-3.4556	18.674	3.24	6.37	0.11	3.13	0.98302	0.016975	0.97068	0.029321	0.8858	0.1142	0.13426	0.86574	0.48995	0.51005	0.0013608	-1.5817	0.35752	0.36021	-0.23312	0.097425	2.3222	0.029321	0.99846	0.95711	0.98834	1.0335	0.031232	0.045131	0.076363	0.79591	2.5573	1.7614	0.26817	4.3312
94	3.495	0.93212	0.99866	2.6555	2.7938	2.9373	0.13829	0.14353	0.28183	1.5592	3.3256	1.7664	0.3204	-3.8536	31.429	14.84	14.84	14.84	0	0.99261	0.0073925	0.98858	0.011425	0.72446	0.27554	0.038978	0.96102	0.52186	0.47814	0.001876	-1.5709	0.31749	0.32308	0.012529	-0.081849	1.5022	0.0067204	0.99866	0.94981	0.98724	1.0277	0.037434	0.040424	0.077859	0.80804	1.2939	0.48584	0.10766	-1.5067
94	3.6879	0.18767	0.99863	2.993	3.1488	3.3184	0.15582	0.1696	0.32542	1.248	3.8828	2.6348	0.40696	-2.7008	17.562	7.27	7.27	7.27	0	0.98904	0.010959	0.97534	0.024658	0.57808	0.42192	0.063014	0.93699	0.50343	0.49657	0.0030519	-1.3786	0.16388	0.12196	0.1282	-0.034974	1.21	0.021918	0.99863	0.95725	0.98294	1.0306	0.025681	0.04764	0.073321	0.63716	1.4595	0.82237	0.12147	0.38487
95	1.5201	0.055649	0	0.54259	0.64871	0.9131	0.10612	0.26439	0.37051	0.2829	1.5555	1.2726	0.28375	1.2298	4.1887	0.392	3.22	0.05	0.77627	0.84992	0.15008	0.26644	0.73356	0.077572	0.92243	0.026981	0.97302	0.43919	0.56081	0.00049998	-1.6707	0.56162	0.43864	-0.48618	0.15764	2.0648	0.026981	0.99325	0.91641	0.96748	1.0363	0.051067	0.068812	0.11988	0.69964	2.3564	1.6567	0.25713	3.6892
95	1.2267	0.040678	0.99831	0.73139	0.84748	0.97539	0.11609	0.12791	0.244	0.51419	1.387	0.87278	0.18941	0.51322	3.6057	5.87	5.87	5.87	0	0.98983	0.010169	0.54915	0.45085	0.084746	0.91525	0.027119	0.97288	0.50934	0.49066	0.0017213	-1.3313	0.067573	0.40907	-0.18924	0.046102	0.96803	0.011864	0.99831	0.93153	0.9834	1.0496	0.051872	0.066161	0.11803	0.7581	1.302	0.54388	0.10871	0.18384
95	1.3633	0.12656	0.99844	0.6167	0.74866	0.99531	0.13195	0.24665	0.3786	0.32275	1.3706	1.0478	0.25392	0.31185	2.4072	0.90857	4.78	0.06	1.594	0.94063	0.059375	0.4375	0.5625	0.12188	0.87813	0.017188	0.98281	0.47887	0.52113	0.0013376	-1.4941	0.37591	0.16887	0.0010377	-0.049713	1.6476	0.97969	0.99844	0.88839	0.99819	1.1048	0.1098	0.10661	0.21641	0.64157	1.6607	1.0191	0.18849	1.1632
96	3.0654	0.066372	0	2.5927	2.9565	3.0966	0.36376	0.14017	0.50393	0.87179	3.5558	2.684	0.47527	-1.9743	8.6354	2.24	4.41	0.07	2.17	0.97566	0.024336	0.94469	0.05531	0.61726	0.38274	0.09292	0.90708	0.4745	0.5255	0.0019777	-1.4813	0.27587	0.22596	-0.05705	0.036947	1.4898	0.042035	0.99779	0.95783	0.98464	1.0169	0.026814	0.032227	0.059042	0.59045	1.8401	1.2496	0.21983	2.4665
96	3.1994	0.066806	0.99791	2.3937	2.6524	2.9442	0.25871	0.29174	0.55045	0.7175	3.4939	2.7765	0.50343	-1.2832	6.4081	2.365	4.68	0.05	2.315	0.97495	0.025052	0.93111	0.068894	0.40292	0.59708	0.066806	0.93319	0.46653	0.53347	0.0018295	-1.5673	0.34201	0.35504	-0.16923	0.039907	1.678	0.037578	0.99791	0.94917	0.97906	1.0117	0.029889	0.032613	0.062502	0.55207	2.0143	1.4623	0.21942	2.8462
96	3.6168	0.057143	0	2.3403	2.6055	2.9516	0.26517	0.34612	0.61129	0.69332	3.883	3.1896	0.51424	-0.94179	6.8109	2.43	4.79	0.07	2.36	0.97755	0.022449	0.92653	0.073469	0.17551	0.82449	0.028571	0.97143	0.47648	0.52352	0.0013512	-1.8317	0.72663	0.39544	-0.41449	0.12453	2.0868	0.046939	0.99796	0.95236	0.9817	1.0155	0.029334	0.033848	0.063182	0.56671	2.342	1.7753	0.27225	3.2378
97	1.5468	0.032099	0.99753	1.0947	1.1755	1.3149	0.08074	0.13945	0.22019	0.40782	1.8507	1.4429	0.30001	0.0060447	3.5025	1.935	3.83	0.04	1.895	0.94568	0.054321	0.7284	0.2716	0.21481	0.78519	0.091358	0.90864	0.4901	0.5099	0.0016603	-1.4589	0.22257	0.46952	-0.3232	0.09122	1.0211	0.022222	0.99012	0.93167	0.9736	1.0133	0.041932	0.039712	0.081645	0.5566	1.5197	0.96314	0.12627	1.1756
97	2.5264	0.076087	0.99638	1.8623	2.1044	2.4065	0.24208	0.30206	0.54415	0.65586	2.9822	2.3263	0.53111	-0.73869	3.424	2.52	2.52	2.52	0	0.9058	0.094203	0.76812	0.23188	0.26087	0.73913	0.083333	0.91667	0.42545	0.57455	0.0079211	-1.2333	0.12048	0.12462	-0.13559	0.12538	1.0176	0.047101	0.99638	0.92078	0.962	1.0063	0.04122	0.044298	0.085518	0.63003	1.5489	0.91887	0.16142	1.2982
97	3.0342	0.14754	0.99672	2.611	2.854	2.9609	0.24301	0.10695	0.34996	0.53181	3.3693	2.8375	0.64408	-1.6932	5.1473	0.98667	2.86	0.05	1.3246	0.94754	0.052459	0.85574	0.14426	0.71475	0.28525	0.11475	0.88525	0.46711	0.53289	0.013082	-1.1884	0.057268	0.1628	-0.11442	0.084189	0.86545	0.02623	0.99672	0.92337	0.9734	1.0083	0.050021	0.034923	0.084944	0.46841	1.2369	0.76846	0.12956	-1.0622
98	1.7166	0.0087336	0.99854	0.91959	0.97861	1.05	0.059019	0.071364	0.13038	0.77693	1.7445	0.96754	0.18183	2.528	13.04	0.45667	3.08	0.06	0.77463	0.87918	0.12082	0.07278	0.92722	0.011645	0.98836	0.007278	0.99272	0.52187	0.47813	0.0015052	-1.5202	0.25749	0.42293	-0.093333	-0.065241	0.44776	0.010189	0.99854	0.93375	0.97959	1.0188	0.045844	0.039206	0.08505	0.79982	1.124	0.3242	0.068167	-0.34056
98	1.0323	0	0.99869	0.68676	0.75546	0.89782	0.068698	0.14236	0.21106	0.58844	1.1556	0.56713	0.14037	0.82018	3.6146	0.42278	2.9	0.08	0.64061	0.80026	0.19974	0.18791	0.81209	0.0091984	0.9908	0.0026281	0.99737	0.46842	0.53158	0.003181	-1.0308	0.026407	0.033743	-0.031275	0.0044033	0.5294	0.067017	0.37976	0.93575	0.98834	1.0252	0.052594	0.036902	0.089496	0.74674	1.1597	0.41298	0.078501	-0.30129
98	1.9374	0.0051769	0.00086281	1.0922	1.1757	1.2418	0.08349	0.066067	0.14956	0.75276	1.6128	0.85999	0.15016	0.013387	13.384	5.815	10.27	1.36	4.455	0.9931	0.0069025	0.60224	0.39776	0.010354	0.98965	0.0043141	0.99569	0.49482	0.50518	0.00069216	-1.9406	1.0988	-0.019509	-0.15846	0.0205	3.9308	0.0069025	0.88266	0.9489	1.0015	1.0627	0.052642	0.061184	0.11383	0.70832	1.9413	1.233	0.25363	8.804
99	1.0097	0.16997	0.99802	0.688	0.7978	0.9108	0.1098	0.113	0.2228	0.45492	1.1352	0.68023	0.1553	-0.1463	2.981	4.022	19	0.22	7.4892	0.9782	0.021804	0.67493	0.32507	0.12438	0.87562	0.011397	0.9886	0.49529	0.50471	0.00060419	-1.4682	0.30284	0.18619	0.043698	-0.063493	0.91135	0.52874	0.99802	0.88855	0.98792	1.0873	0.099371	0.099403	0.19877	0.75077	1.3334	0.5826	0.13786	0.33243
99	0.8485	0.1354	0.98085	0.75879	0.86062	0.96976	0.10183	0.10914	0.21098	0.55167	1.1917	0.63998	0.14294	0.095954	2.7244	1.0033	3.93	0.15	1.0424	0.91546	0.084544	0.42999	0.57001	0.047556	0.95244	0.0072655	0.99273	0.54131	0.45869	0.00090219	-1.5267	0.38959	0.27654	-0.1029	-0.035358	1.0183	0.7675	0.16645	0.90502	0.9964	1.1013	0.091382	0.10491	0.1963	0.70193	1.4008	0.69886	0.15233	0.4492
99	0.90695	0.9808	0.4224	0.77037	0.85934	0.96919	0.088975	0.10985	0.19883	0.54955	1.265	0.71547	0.15102	0.43786	3.1551	0.54421	2.33	0.12	0.54664	0.9232	0.0768	0.3608	0.6392	0.0568	0.9432	0.0088	0.9912	0.4956	0.5044	0.0016469	-1.4567	0.32418	0.2165	-0.011998	-0.070161	0.9758	0.6368	0.4224	0.8825	0.99443	1.1261	0.11192	0.13163	0.24355	0.68433	1.4398	0.75544	0.17247	0.41385
[truncated: 5,000 more columns]
