# Supplementary material for: Detecting Parkinson’s disease from sustained phonation and speech signals
Source: PLoS One. 2017 Oct 5;12(10):e0185613. doi: 10.1371/journal.pone.0185613 (PMC5628839; doi:10.1371/journal.pone.0185613)
Supplement: S2 File — (ZIP) [file pone.0185613.s002.zip › AC/phonation/AC_phonation_IS13_ComParE.csv]

id	audspec_lengthL1norm_sma_range	audspec_lengthL1norm_sma_maxPos	audspec_lengthL1norm_sma_minPos	audspec_lengthL1norm_sma_quartile1	audspec_lengthL1norm_sma_quartile2	audspec_lengthL1norm_sma_quartile3	audspec_lengthL1norm_sma_iqr1_2	audspec_lengthL1norm_sma_iqr2_3	audspec_lengthL1norm_sma_iqr1_3	audspec_lengthL1norm_sma_percentile1_0	audspec_lengthL1norm_sma_percentile99_0	audspec_lengthL1norm_sma_pctlrange0_1	audspec_lengthL1norm_sma_stddev	audspec_lengthL1norm_sma_skewness	audspec_lengthL1norm_sma_kurtosis	audspec_lengthL1norm_sma_meanSegLen	audspec_lengthL1norm_sma_maxSegLen	audspec_lengthL1norm_sma_minSegLen	audspec_lengthL1norm_sma_segLenStddev	audspec_lengthL1norm_sma_upleveltime25	audspec_lengthL1norm_sma_upleveltime50	audspec_lengthL1norm_sma_upleveltime75	audspec_lengthL1norm_sma_upleveltime90	audspec_lengthL1norm_sma_risetime	audspec_lengthL1norm_sma_leftctime	audspec_lengthL1norm_sma_lpgain	audspec_lengthL1norm_sma_lpc0	audspec_lengthL1norm_sma_lpc1	audspec_lengthL1norm_sma_lpc2	audspec_lengthL1norm_sma_lpc3	audspec_lengthL1norm_sma_lpc4	audspecRasta_lengthL1norm_sma_range	audspecRasta_lengthL1norm_sma_maxPos	audspecRasta_lengthL1norm_sma_minPos	audspecRasta_lengthL1norm_sma_quartile1	audspecRasta_lengthL1norm_sma_quartile2	audspecRasta_lengthL1norm_sma_quartile3	audspecRasta_lengthL1norm_sma_iqr1_2	audspecRasta_lengthL1norm_sma_iqr2_3	audspecRasta_lengthL1norm_sma_iqr1_3	audspecRasta_lengthL1norm_sma_percentile1_0	audspecRasta_lengthL1norm_sma_percentile99_0	audspecRasta_lengthL1norm_sma_pctlrange0_1	audspecRasta_lengthL1norm_sma_stddev	audspecRasta_lengthL1norm_sma_skewness	audspecRasta_lengthL1norm_sma_kurtosis	audspecRasta_lengthL1norm_sma_meanSegLen	audspecRasta_lengthL1norm_sma_maxSegLen	audspecRasta_lengthL1norm_sma_minSegLen
1	2.9443	0.88725	0	2.2896	2.3803	2.5211	0.090683	0.1408	0.23148	1.5866	3.055	1.4684	0.26382	-1.2942	13.128	0.23933	0.96	0.07	0.19993	0.99732	0.98658	0.31007	0.028188	0.47984	0.48183	0.0030508	-1.566	0.39672	0.24983	-0.057646	-0.022159	0.98379	0.018792	0.97584	0.94527	0.99339	1.0413	0.04812	0.047875	0.095995	0.75902	1.6579	0.8989	0.12788	2.3028	12.457	0.19405	0.5	0.07
1	2.234	0.99406	0	1.9788	2.3575	2.5369	0.37868	0.1795	0.55818	1.6561	2.927	1.2709	0.33265	-0.0509	2.4561	0.60909	2.62	0.06	0.81495	0.95245	0.53789	0.019316	0.0044577	0.49405	0.50075	0.015851	-1.2628	0.14092	0.13664	0.11448	-0.12727	0.45313	0.99703	0.077266	0.95955	0.9975	1.0445	0.037951	0.04704	0.084991	0.85162	1.2069	0.35531	0.069662	0.48468	3.8168	0.30455	2.2	0.07
1	4.353	0.4053	0	2.2292	3.4146	3.7367	1.1855	0.32207	1.5075	1.2765	4.7619	3.4855	0.84541	-0.44988	2.0769	0.32125	2.37	0.07	0.46728	0.96465	0.65783	0.18056	0.020202	0.47156	0.51139	0.0053282	-1.7709	0.66277	0.39377	-0.2875	0.0025086	1.0925	0.010101	0.066919	0.91147	0.98489	1.0485	0.073413	0.063632	0.13705	0.75978	1.5708	0.81107	0.1469	1.7176	8.3426	0.17182	0.74	0.07
2	1.1288	0.087667	0	0.97217	1.1166	1.2263	0.14438	0.10978	0.25416	0.70306	1.4507	0.74764	0.1813	-0.33572	2.9143	0.22389	0.91	0.06	0.19847	0.99554	0.80981	0.28826	0.049034	0.48958	0.48435	0.0014088	-1.2259	0.10988	0.10443	-0.055385	0.068025	0.95257	0.013373	0.73997	0.94095	0.98806	1.0405	0.047108	0.052435	0.099543	0.84844	1.56	0.71151	0.11292	3.0198	17.827	0.3285	1.55	0.07
2	0.67436	0.012483	0.99861	0.56315	0.6261	0.74365	0.062947	0.11755	0.1805	0.49682	0.94782	0.451	0.11564	0.55191	2.5905	0.9025	6.04	0.08	1.9434	0.99307	0.45631	0.074896	0.020804	0.50139	0.47983	0.00050724	-1.2672	0.05807	0.19552	-0.046064	0.060925	0.66187	0.011096	0.99861	0.95987	0.98583	1.0195	0.025962	0.033703	0.059665	0.83697	1.1762	0.33922	0.062872	1.3566	12.5	1.0314	3.22	0.07
2	0.56377	0.094437	0	0.65525	0.70126	0.75312	0.046013	0.051851	0.097865	0.49782	0.9584	0.46058	0.10226	0.46019	3.3712	0.635	2.63	0.09	0.72837	0.92367	0.38551	0.11255	0.021992	0.49741	0.50973	0.00093776	-1.1625	0.051581	0.09955	-0.036129	0.048888	0.56183	0.99224	0.87063	0.95667	0.99474	1.0399	0.038067	0.045173	0.08324	0.80052	1.234	0.43352	0.081875	0.5642	4.6669	0.42722	0.92	0.07
3	4.8492	0.12908	0	2.2637	3.5204	4.1866	1.2567	0.66625	1.923	1.4625	4.9138	3.4513	1.0241	-0.37205	1.9742	0.74889	2.43	0.06	0.84244	0.99258	0.70772	0.40653	0.12611	0.50817	0.49554	0.0045806	-1.5514	0.43062	0.25291	-0.13277	0.0010471	1.0212	0.0089021	0.99852	0.94346	0.98152	1.0238	0.038055	0.042236	0.080291	0.79116	1.4802	0.68901	0.11833	2.5734	13.552	0.24667	1.03	0.06
3	1.4662	0.30597	0	1.8887	2.062	2.2084	0.17326	0.14643	0.31969	1.4974	2.4047	0.90728	0.22035	-0.57598	3.3392	0.62	2.57	0.08	0.77903	0.99502	0.91542	0.46393	0.098259	0.50809	0.50249	0.0032612	-1.2531	0.11666	0.17035	-0.026392	-0.0068867	0.39238	0.03607	0.99876	0.96191	0.98599	1.0132	0.024079	0.027258	0.051337	0.89157	1.1656	0.27404	0.04801	1.0026	5.8403	2.0125	5.27	0.28
3	1.7474	0.086207	0.99867	1.6991	2.0704	2.2694	0.37135	0.19893	0.57028	1.3005	2.4911	1.1907	0.33891	-0.412	2.1548	1.0786	4.45	0.07	1.5608	0.98939	0.71751	0.33024	0.041114	0.49668	0.49202	0.003223	-1.166	0.040563	0.077687	0.02198	0.026447	0.52006	0.98939	0.99867	0.95931	0.98543	1.0066	0.026122	0.021197	0.047319	0.89975	1.2192	0.31949	0.064467	1.7994	7.2815	1.508	6.74	0.07
4	0.86184	0.0081566	0.98532	0.53273	0.63983	0.76338	0.1071	0.12355	0.23064	0.38997	1.1068	0.71683	0.18701	0.77582	2.7642	0.2865	1.58	0.06	0.35005	0.62643	0.23165	0.091354	0.0032626	0.49837	0.49427	0.0010529	-1.4028	0.25465	0.13698	0.13226	-0.11916	0.56353	0.0097879	0.98695	0.91604	0.96558	1.0404	0.049544	0.074815	0.12436	0.7872	1.2459	0.45874	0.097655	0.49125	3.3494	0.18	0.91	0.06
4	2.2283	0.029605	0.92434	0.78754	0.98085	1.2521	0.1933	0.27121	0.46451	0.52775	2.6627	2.135	0.40691	1.7497	7.0108	0.38	1.81	0.06	0.51327	0.41776	0.070724	0.029605	0.023026	0.47611	0.5165	0.011935	-1.0472	0.050794	0.015044	0.024661	-0.038782	0.66245	0.99836	0.90625	0.90373	0.96698	1.0306	0.063247	0.063587	0.12683	0.76598	1.2992	0.53327	0.11029	0.78602	3.9333	0.19613	0.67	0.06
4	2.4634	0.10351	0.99833	3.453	3.902	4.3127	0.44903	0.41064	0.85967	2.9358	5.0084	2.0726	0.54916	0.29857	2.2209	0.39714	2.96	0.05	0.73355	0.85643	0.50584	0.20534	0.056761	0.49164	0.51591	0.051936	-1.0287	0.049364	0.061627	-0.044336	-0.036474	0.3178	0.020033	0.30885	0.96826	0.98373	1.0039	0.015474	0.020157	0.03563	0.90498	1.1182	0.2132	0.039074	1.3734	7.6924	0.17412	0.96	0.05
5	0.98181	0.91681	0.051993	1.0836	1.2362	1.585	0.15256	0.34884	0.5014	0.90302	1.828	0.92499	0.2822	0.17233	1.5219	0.23391	0.94	0.05	0.19466	0.64471	0.47834	0.21144	0.05026	0.48785	0.50261	0.0055998	-1.0633	0.019717	0.03577	-0.00045033	0.0099818	0.40889	0.50953	0.020797	0.95809	0.98834	1.0288	0.030252	0.040493	0.070745	0.8916	1.2356	0.34404	0.058874	1.3329	6.8684	0.19414	0.59	0.05
5	1.5777	0.080808	0.99832	2.1639	2.468	2.6291	0.30415	0.16111	0.46526	1.9406	3.2002	1.2596	0.29438	0.34867	2.6025	0.45538	2.89	0.05	0.72158	0.94949	0.53535	0.077441	0.030303	0.49073	0.50169	0.013449	-1.1367	0.053673	0.077282	0.025826	-0.018691	0.29032	0.077441	0.99832	0.95688	0.98737	1.0149	0.030494	0.027516	0.05801	0.90563	1.1129	0.20724	0.044777	0.52366	3.623	0.31263	0.84	0.06
5	2.5339	0.075601	0.99828	2.1416	2.3426	2.5458	0.201	0.20317	0.40417	0.88694	2.8477	1.9607	0.3636	-1.5081	7.8426	0.38667	2.16	0.05	0.61132	0.98797	0.96392	0.58763	0.17354	0.48881	0.48448	0.0021684	-1.5468	0.29831	0.45521	-0.2747	0.068521	1.1649	0.013746	0.99828	0.95316	0.98729	1.0199	0.034131	0.032606	0.066737	0.74897	1.4712	0.72223	0.10338	0.98359	15.222	1.9367	5.5	0.08
6	2.1119	0.99676	0.96301	1.7745	1.8851	2.0529	0.1106	0.16784	0.27844	1.5561	2.8056	1.2495	0.26504	1.9666	9.9608	0.42611	2.42	0.16	0.39533	0.42051	0.049968	0.009085	0.0077872	0.49675	0.50552	0.0078951	-1.1962	0.10302	0.073548	0.016597	0.0045788	0.65648	0.99156	0.96366	0.95139	0.99925	1.0471	0.047851	0.047864	0.095715	0.81697	1.2593	0.44234	0.080698	0.6443	5.8526	0.767	2.3	0.15
6	3.2357	0.022941	0.99948	2.1059	2.2671	2.5232	0.1612	0.25613	0.41733	1.0519	3.5293	2.4774	0.43506	0.22077	5.1373	3.794	16.11	0.24	6.1954	0.98384	0.84359	0.12461	0.029197	0.48931	0.50157	0.00092802	-1.5604	0.39608	0.25117	-0.084639	-0.0019594	1.1884	0.0072993	0.99896	0.95253	0.98965	1.0278	0.03712	0.03811	0.07523	0.72979	1.3635	0.63373	0.09951	1.8833	18.055	3.818	18.22	0.19
6	2.7293	0.0098291	0.99957	1.6699	1.774	1.9483	0.10408	0.17425	0.27833	1.274	2.6966	1.4225	0.27693	1.1855	8.4486	4.668	22.22	0.27	8.776	0.99103	0.37393	0.032479	0.008547	0.50577	0.49102	0.00066952	-1.4004	0.18086	0.22301	-0.0012254	-0.0019889	1.3332	0.0081197	0.99872	0.95506	0.99291	1.0282	0.037858	0.035334	0.073192	0.84984	1.3139	0.46406	0.083682	2.973	31.498	11.71	23.15	0.27
7	2.6155	0.077792	0.99875	1.531	1.8356	2.1813	0.30456	0.34578	0.65033	0.75834	2.9279	2.1696	0.45659	0.00036901	2.7869	0.768	6.14	0.07	1.793	0.95483	0.5458	0.082811	0.013802	0.48744	0.52075	0.0033817	-1.4856	0.38003	0.24567	-0.069573	-0.069748	1.3557	0.012547	0.99875	0.943	0.97378	1.0143	0.030775	0.040478	0.071252	0.80117	1.6774	0.87626	0.13285	4.2597	27.022	0.17318	0.72	0.07
7	2.9229	0.14861	0.99874	1.8272	2.0873	2.476	0.26009	0.38873	0.64883	0.5062	2.9707	2.4645	0.4687	-0.64045	4.2558	0.46059	4.36	0.08	1.0002	0.98111	0.86902	0.29975	0.032746	0.48045	0.52525	0.0069132	-1.2728	0.12425	0.2499	-0.0092907	-0.091061	0.85233	0.041562	0.99874	0.94768	0.97764	1.0099	0.029957	0.032266	0.062222	0.59081	1.1465	0.55565	0.077482	-2.6264	19.957	0.23939	1.21	0.07
7	2.845	0.11288	0	1.8295	2.0814	2.6423	0.25191	0.56092	0.81284	0.99606	3.4932	2.4971	0.54713	0.24432	2.5521	0.43071	4.51	0.07	1.1329	0.94277	0.45469	0.1097	0.023847	0.48248	0.5008	0.0036311	-1.4869	0.20573	0.47278	-0.046563	-0.14442	0.59164	0.011129	0.99841	0.93864	0.97761	1.0159	0.038968	0.038298	0.077266	0.7869	1.25	0.46311	0.076874	0.98899	6.2679	0.7675	2.79	0.08
8	1.6221	0.2868	0.039454	1.649	1.7851	1.9571	0.13616	0.17201	0.30816	0.87954	2.4033	1.5238	0.30396	-0.67741	4.0056	0.82125	3.74	0.08	1.1701	0.93323	0.74203	0.1305	0.039454	0.50456	0.48097	0.0049245	-1.2726	0.136	0.18794	0.010273	-0.060489	0.72897	0.1305	0.028832	0.92005	0.98182	1.0515	0.061772	0.069638	0.13141	0.62794	1.2894	0.66144	0.11906	-0.089777	4.1446	0.36278	2.05	0.06
8	1.5254	0.0081191	0.99865	1.711	2.1063	2.4123	0.39527	0.30605	0.70132	1.3185	2.6442	1.3257	0.38186	-0.16381	1.6966	0.57583	2.26	0.09	0.60997	0.8931	0.56563	0.32341	0.060893	0.46477	0.51967	0.01027	-1.0645	0.0065749	0.028851	0.0088442	0.021697	0.37909	0.55616	0.016238	0.93861	0.97919	1.0215	0.040578	0.042333	0.082912	0.84938	1.158	0.30866	0.064347	0.38746	3.3617	0.22333	0.59	0.08
8	2.091	0.20698	0.99875	1.7587	1.8667	2.257	0.10806	0.39025	0.49831	1.2422	3.1341	1.8919	0.43891	0.97215	3.253	0.801	4.37	0.08	1.2344	0.90399	0.2793	0.12843	0.044888	0.49563	0.5	0.0077985	-1.1543	0.03872	0.10102	0.041762	-0.025942	0.53883	0.11222	0.011222	0.93083	0.98678	1.0459	0.05595	0.05914	0.11509	0.78224	1.2349	0.45267	0.091321	0.14777	3.4042	0.57071	2.25	0.1
9	1.9677	0.99554	0.0029762	1.0926	1.2712	1.5274	0.17855	0.25622	0.43477	0.15146	1.9253	1.7738	0.3158	-0.48765	4.4914	0.38941	2.98	0.06	0.66397	0.98065	0.85268	0.2619	0.029762	0.56781	0.5	0.0063456	-1.1214	0.057949	0.043577	0.033585	-0.011472	5.0006	0.025298	0.70833	0.95558	1.0153	1.1226	0.059761	0.10726	0.16702	0.78766	5.0501	4.2624	0.58598	5.9796	41.088	0.10667	0.12	0.09
9	3.3989	0.037868	0.0042076	2.037	2.1853	2.335	0.14828	0.14975	0.29803	1.0762	3.6144	2.5382	0.39223	0.60068	8.1413	1.7775	6.61	0.12	2.7904	0.98597	0.50631	0.043478	0.012623	0.52107	0.49789	0.012469	-1.1679	0.075713	0.071449	-0.045009	0.067653	2.7099	0.02244	0.23422	0.94249	1.0006	1.0677	0.058097	0.067093	0.12519	0.83316	2.8521	2.019	0.312	5.4401	36.204	0.095	0.12	0.07
9	2.5819	0.0098888	0	1.7855	1.9541	2.1018	0.16864	0.14768	0.31631	1.4472	3.085	1.6377	0.30338	1.2312	6.5908	1.612	5.28	0.09	1.9456	0.98393	0.24351	0.025958	0.0086527	0.5	0.50434	0.0035991	-1.4572	0.12171	0.32958	0.17475	-0.16764	0.84857	0.011125	0.55995	0.92189	0.99481	1.055	0.072917	0.060224	0.13314	0.79502	1.3575	0.56245	0.11329	1.3103	7.3472	0.24313	0.57	0.08
10	1.8396	0.039941	0.99852	1.4485	1.5134	1.635	0.064975	0.12154	0.18651	1.1676	2.5145	1.3469	0.26911	1.7077	6.43	0.96286	5.11	0.07	1.7079	0.98373	0.23225	0.073965	0.032544	0.44296	0.49555	0.00392	-1.168	0.031256	0.11381	-0.020643	0.044786	0.49569	0.011834	0.99852	0.94647	0.97996	1.0182	0.033493	0.038243	0.071736	0.87007	1.2294	0.35929	0.066926	1.5257	6.8212	0.2696	1.05	0.06
10	1.6447	0.055477	0	1.4815	1.5666	1.6981	0.085166	0.13149	0.21666	1.195	2.1569	0.96185	0.21201	0.33219	4.9389	0.37222	1.1	0.08	0.36705	0.99431	0.9431	0.20057	0.046942	0.48575	0.49215	0.0029681	-1.152	0.02875	0.085348	-0.0093854	0.048179	1.0041	0.014225	0.48933	0.95019	0.98989	1.036	0.0397	0.046123	0.085823	0.83376	1.6633	0.82956	0.12785	3.5228	19.188	0.46692	1.69	0.07
10	1.4998	0.023481	0	1.4104	1.4919	1.6105	0.081484	0.11864	0.20012	1.0637	2.057	0.99337	0.19898	0.59561	4.3713	1.442	6.24	0.07	2.403	0.98757	0.58978	0.081492	0.0082873	0.46058	0.5	0.0020453	-1.2168	0.049763	0.11895	-0.012104	0.06102	0.65173	0.023481	0.99862	0.94496	0.9805	1.0295	0.035538	0.049018	0.084556	0.87445	1.4522	0.5777	0.092477	2.4844	12.272	0.22933	0.7	0.07
11	2.1511	0.072122	0	2.0678	2.1848	2.3335	0.11704	0.14871	0.26575	1.0228	2.7146	1.6919	0.28127	-1.4891	8.9398	0.2884	1.23	0.07	0.25353	0.98613	0.95839	0.37587	0.070735	0.48611	0.51182	0.0021869	-1.2416	0.078486	0.093055	-0.01813	0.088674	1.3051	0.016644	0.99861	0.93922	0.98205	1.0574	0.042827	0.075309	0.11814	0.78958	1.6717	0.88209	0.14525	2.8033	15.187	0.22733	0.78	0.07
11	2.3142	0.078231	0.99887	2.2888	2.3715	2.6123	0.082715	0.24078	0.32349	1.4752	3.0165	1.5414	0.27755	-0.92688	8.6203	0.881	5.26	0.12	1.5049	0.99206	0.97506	0.29025	0.077098	0.49035	0.48523	0.0017189	-1.2573	0.043149	0.13657	0.03454	0.04342	0.90939	0.028345	0.99887	0.96492	0.99076	1.0209	0.025833	0.030136	0.055969	0.83399	1.3785	0.54451	0.09026	1.1767	10.432	1.4683	6.16	0.12
11	2.0494	0.17131	0.99861	1.8492	2.17	2.4375	0.32079	0.26744	0.58823	0.92083	2.7445	1.8237	0.38667	-0.88825	3.7561	0.59833	2.81	0.09	0.75794	0.95822	0.79387	0.41643	0.041783	0.46025	0.48184	0.0027954	-1.227	0.090918	0.049342	-0.034013	0.12145	1.4303	0.027855	0.10306	0.95322	0.98724	1.0258	0.034016	0.038564	0.072581	0.67376	1.6935	1.0197	0.15159	2.7582	16.033	0.25643	0.8	0.07
12	1.2089	0	0.97774	0.88954	0.95225	1.0287	0.062716	0.076458	0.13917	0.73346	1.677	0.94357	0.16495	1.8991	8.4079	0.41762	1.73	0.17	0.32512	0.38413	0.054224	0.015411	0.0034247	0.49743	0.52114	0.0030167	-1.1235	0.065236	0.030294	0.02707	0.0028818	0.63175	0.99829	0.042237	0.94218	0.98256	1.0282	0.040375	0.045641	0.086016	0.80931	1.2421	0.43281	0.08022	0.61139	4.8608	0.53212	2.76	0.17
12	1.4464	0.0092442	0.43176	1.5802	1.717	1.8299	0.13679	0.11291	0.24971	1.3824	2.4803	1.0979	0.20725	1.365	6.5851	0.3751	1.5	0.18	0.2447	0.53997	0.05764	0.015769	0.0059815	0.50218	0.51769	0.0049893	-1.2079	0.094314	0.1016	0.023678	-0.01047	0.50779	0.89342	0.015769	0.94542	0.98737	1.0313	0.041946	0.043911	0.085857	0.86527	1.1733	0.30799	0.066096	0.50662	3.7637	0.63517	2.35	0.2
12	2.4032	0.0010678	0.99947	1.5831	1.6868	1.8525	0.10365	0.16566	0.26931	1.1019	2.5733	1.4714	0.25363	0.82016	6.4562	3.1233	16.02	0.18	5.7767	0.98238	0.26642	0.016551	0.0042712	0.48611	0.49813	0.0027422	-1.4818	0.31148	0.42915	-0.36052	0.10257	0.65561	0.040577	0.99199	0.9473	0.98511	1.0266	0.037814	0.041491	0.079305	0.73739	1.2083	0.47089	0.07891	-0.13176	5.8447	1.238	7.24	0.18
13	0.83556	0.0055021	0.6066	0.95564	1.223	1.3306	0.26733	0.10768	0.37501	0.81547	1.4916	0.67612	0.2016	-0.25694	1.73	0.728	2.1	0.08	0.6318	0.69464	0.49794	0.038514	0.0041265	0.47521	0.49379	0.0033799	-1.1493	0.031774	0.12173	0.0022999	-0.0048982	0.37427	0.64512	0.99862	0.95206	0.98745	1.0213	0.035391	0.033847	0.069238	0.84107	1.1541	0.31303	0.058348	0.28727	3.8775	0.51786	3.23	0.07
13	1.3734	0.29541	0	1.1635	1.2477	1.4091	0.084156	0.16145	0.24561	0.84957	1.5104	0.66078	0.15989	-1.077	7.7432	0.48818	2.61	0.05	0.74126	0.99633	0.98899	0.55596	0.22385	0.49632	0.4825	0.0010721	-1.4591	0.14634	0.43585	-0.085293	-0.036923	0.96279	0.014679	0.99817	0.96457	0.99092	1.0143	0.026346	0.023396	0.049742	0.90513	1.4711	0.56594	0.083073	3.491	23.671	1.8167	5.26	0.09
13	1.8852	0.094391	0	1.5884	1.6433	1.7129	0.054934	0.069593	0.12453	1.4213	2.2001	0.77878	0.18547	0.63856	7.9167	1.404	4.26	0.08	1.5229	0.99726	0.9959	0.19152	0.079343	0.47534	0.49383	0.0034493	-1.2857	0.14889	0.15749	-0.034061	0.014406	0.39896	0.012312	0.083447	0.96251	0.98944	1.013	0.026931	0.023562	0.050493	0.89955	1.1529	0.25336	0.048079	1.7339	10.684	0.17585	0.42	0.07
14	2.7998	0.13342	0	1.8414	2.0745	2.4408	0.2331	0.36632	0.59942	1.3269	3.0991	1.7722	0.4099	0.20797	2.998	0.14591	0.61	0.08	0.12231	0.99626	0.78803	0.21322	0.031172	0.50936	0.48375	0.0060503	-1.629	0.89967	0.19921	-0.56303	0.093828	0.80316	0.016209	0.94015	0.93782	0.9899	1.0438	0.052087	0.053928	0.10602	0.83328	1.4837	0.65043	0.12039	1.8728	8.0032	0.16957	0.38	0.08
14	2.061	0.13545	0	1.8503	2.0076	2.1734	0.15726	0.16584	0.3231	1.0288	2.5502	1.5215	0.26208	-0.94975	6.9967	0.22971	1.87	0.08	0.35167	0.98587	0.94582	0.24617	0.024735	0.5059	0.4758	0.0070195	-1.4269	0.54412	0.25449	-0.19498	-0.17599	1.0628	0.028269	0.59128	0.9445	0.99593	1.0558	0.051432	0.059918	0.11135	0.82933	1.6717	0.84236	0.13649	2.9441	15.157	0.22838	1.15	0.08
14	1.7555	0.11094	0	1.7763	1.9327	2.0798	0.15641	0.14707	0.30348	1.2531	2.3476	1.0945	0.22826	-0.67824	4.9195	0.14756	0.55	0.06	0.12411	0.99544	0.9696	0.44377	0.088146	0.49619	0.46494	0.0057884	-1.4745	0.56629	0.26677	-0.18532	-0.17262	0.65673	0.021277	0.99848	0.94569	0.99799	1.0592	0.052309	0.061221	0.11353	0.82741	1.2606	0.43318	0.088843	0.40906	3.995	0.657	3.35	0.06
15	5.2334	0.013011	0	1.9696	2.1287	2.7375	0.15907	0.60881	0.76788	1.378	5.2539	3.8759	0.61966	2.2242	11.968	0.5305	4.53	0.11	0.94367	0.72584	0.033457	0.01487	0.0092937	0.48093	0.49907	0.0032584	-1.5468	0.29959	0.27859	-0.0056717	-0.024577	1.4447	0.0083643	0.92565	0.94516	0.98632	1.0216	0.041166	0.035232	0.076398	0.79967	1.5723	0.7726	0.12711	5.1086	43.032	1.2938	7.03	0.12
15	2.9101	0.070365	0	2.6332	2.7867	3.0187	0.1535	0.23198	0.38549	1.6588	3.4181	1.7593	0.30396	-1.7463	12.733	0.61417	2.54	0.08	0.6655	0.99459	0.9797	0.52503	0.082544	0.52439	0.49932	0.0046584	-1.3199	0.15121	0.17185	-0.0038147	0.0011875	0.69074	0.031123	0.99865	0.97273	0.99588	1.0211	0.023147	0.025257	0.048403	0.92851	1.4516	0.5231	0.08869	3.3796	16.033	0.26429	1.4	0.07
15	4.5694	0.12694	0	3.645	3.7244	3.8587	0.079399	0.13433	0.21373	1.4398	4.5615	3.1217	0.43871	-4.3602	30.789	0.50357	1.95	0.08	0.51027	0.99154	0.97602	0.88011	0.042313	0.49718	0.50354	0.0015802	-1.8875	0.79276	0.50416	-0.6637	0.25459	2.2435	0.022567	0.99859	0.97513	0.99718	1.0204	0.022049	0.023223	0.045272	0.88482	2.5844	1.6995	0.26192	4.6629	25.407	0.20086	0.5	0.07
16	1.6674	0.0044843	0.98356	1.8912	1.9949	2.1932	0.10363	0.19832	0.30196	1.5435	2.627	1.0836	0.21414	0.42498	4.4212	0.95429	5.72	0.12	1.9459	0.93124	0.30045	0.013453	0.0059791	0.48952	0.48576	0.015482	-1.0773	0.037425	0.03436	0.055721	-0.04819	0.34313	0.91928	0.98655	0.95408	0.98191	1.009	0.027824	0.027051	0.054874	0.79186	1.0909	0.29904	0.051325	-1.0597	5.761	0.3181	1.67	0.07
16	1.4967	0.032206	0.96457	1.2414	1.372	1.5079	0.13063	0.13583	0.26646	0.72363	2.0915	1.3678	0.24535	0.32731	4.2683	0.77625	5.13	0.07	1.6471	0.94686	0.40902	0.05475	0.027375	0.47903	0.48788	0.0024072	-1.2781	0.10261	0.16995	0.0035845	0.0030553	0.925	0.024155	0.96618	0.94158	0.97482	1.0138	0.03324	0.03897	0.07221	0.76428	1.5564	0.79217	0.11439	2.5858	13.696	0.56182	4.6	0.07
16	1.665	0.009901	0	1.4003	1.4645	1.5182	0.064267	0.053644	0.11791	1.2551	2.1208	0.86564	0.14121	1.6404	13.355	0.13	0.18	0.08	0.05	0.99859	0.686	0.026874	0.01273	0.45892	0.50213	0.002546	-1.3647	0.18321	0.19961	0.0047384	-0.021632	0.46351	0.009901	0.99859	0.96046	0.99046	1.0166	0.029996	0.02617	0.056167	0.87155	1.1198	0.24828	0.046646	0.35192	6.5586	1.41	4.76	0.07
17	1.4606	0.038113	0	2.1423	2.2099	2.2954	0.067659	0.085454	0.15311	1.6663	2.4578	0.79145	0.14848	-2.3498	16.098	0.15286	1.14	0.05	0.18708	0.99456	0.98367	0.67151	0.07078	0.49091	0.47905	0.0060835	-1.2552	0.13053	0.094729	-0.017639	0.048718	0.68329	0.014519	0.99819	0.96271	0.99365	1.0281	0.030939	0.034409	0.065347	0.83802	1.2571	0.41904	0.072474	1.2524	8.5837	0.91667	5.13	0.06
17	2.638	0.75189	0.99811	2.0981	2.2323	2.3562	0.13423	0.12389	0.25812	1.1351	2.7355	1.6003	0.29113	-2.2118	14.221	0.31059	1.07	0.05	0.30823	0.99432	0.97159	0.62121	0.10606	0.48197	0.51141	0.0028349	-1.4128	0.19695	0.25212	-0.04715	0.011579	1.1802	0.020833	0.99811	0.95445	0.98259	1.0244	0.028139	0.041788	0.069927	0.61957	1.3833	0.76376	0.10473	-0.4788	14.306	1.76	5.02	0.09
17	2.2427	0.63235	0.9979	2.4545	2.6107	2.7124	0.15619	0.10171	0.2579	1.1376	2.8633	1.7257	0.31725	-2.5774	11.835	0.59125	3.5	0.04	1.1104	0.98739	0.95798	0.81513	0.28361	0.47789	0.4789	0.0040832	-1.2715	0.09693	0.1337	-0.039615	0.081198	1.2074	0.02521	0.9979	0.96735	0.99145	1.0213	0.024103	0.029844	0.053947	0.76158	1.5576	0.79601	0.11419	1.93	16.597	1.58	4.51	0.1
18	1.261	0.11584	0	1.2142	1.3177	1.4111	0.10345	0.09346	0.19691	0.95117	1.6089	0.65773	0.14736	-0.54122	5.7742	0.23714	2.07	0.06	0.41637	0.99707	0.98827	0.5176	0.1085	0.48899	0.525	0.0013185	-1.2871	0.1123	0.15106	-0.0090375	0.033592	0.67059	0.01173	0.99853	0.95641	0.99397	1.0289	0.03756	0.034901	0.07246	0.87034	1.2025	0.33218	0.064116	0.8856	8.9924	1.6975	6.54	0.06
18	1.1033	0.52436	0.99872	1.0166	1.1101	1.2001	0.093501	0.089988	0.18349	0.80681	1.5003	0.69351	0.16056	0.29719	3.9515	1.556	3.2	0.07	1.365	0.99231	0.83846	0.18462	0.091026	0.48524	0.5	0.0014759	-1.1233	0.0045955	0.057407	0.039296	0.022872	0.60025	0.96538	0.99872	0.95726	0.98693	1.016	0.029674	0.029057	0.05873	0.8426	1.1169	0.27434	0.056555	-1.6427	14.807	0.21108	0.95	0.07
18	1.0368	0.10567	0.99871	1.1481	1.3293	1.5658	0.18122	0.2365	0.41772	0.94985	1.915	0.96511	0.24769	0.26045	1.8704	0.32091	1.67	0.07	0.39976	0.67397	0.43557	0.10825	0.027062	0.46065	0.49354	0.003516	-1.0579	0.0092948	0.042107	0.0086558	-0.0011508	0.30223	0.03866	0.23067	0.95934	0.98329	1.0078	0.023953	0.024482	0.048435	0.87041	1.1162	0.24576	0.048287	0.29339	3.9525	0.35227	1.32	0.07
19	1.0529	0.063609	0	1.5157	1.5929	1.6846	0.077255	0.091657	0.16891	1.1787	2.0256	0.8469	0.15093	-0.13723	4.4898	1.1117	4.74	0.09	1.6726	0.96006	0.66716	0.047337	0.019231	0.49926	0.51929	0.0038799	-1.1531	0.051539	0.10312	0.0058517	-0.0063852	0.65318	0.059172	0.98964	0.95024	1.0012	1.0409	0.050976	0.039679	0.090655	0.81001	1.4052	0.59521	0.093956	1.38	8.1383	0.255	1.61	0.06
19	1.0498	0.76535	0.99864	1.5088	1.5759	1.6483	0.067078	0.072382	0.13946	1.2683	1.8437	0.57534	0.11253	-0.78414	6.7418	0.3481	1.19	0.09	0.26845	0.99591	0.96589	0.30832	0.021828	0.51639	0.49658	0.0032146	-1.1622	0.033909	0.063467	0.017642	0.048242	0.56189	0.98499	0.99864	0.95555	0.99216	1.0302	0.036613	0.037991	0.074604	0.84687	1.1869	0.34	0.07023	0.21619	4.2713	0.40667	1.42	0.07
19	1.0899	0.8737	0	1.6583	1.7663	1.8688	0.10797	0.10254	0.21051	1.0787	2.047	0.96834	0.18679	-1.2093	5.0795	0.40105	2.32	0.08	0.53741	0.97396	0.8763	0.42839	0.079427	0.49413	0.50783	0.0029417	-1.1847	0.052436	0.12028	0.015202	-0.002465	0.60389	0.9401	0.99349	0.95339	0.99172	1.0329	0.038332	0.041209	0.079541	0.76485	1.2064	0.44154	0.078462	0.090308	5.3248	0.635	5.5	0.07
20	1.7331	0.0062112	0.99876	1.8083	1.9988	2.1487	0.19049	0.14984	0.34032	1.447	2.9413	1.4943	0.2818	0.74986	4.6902	0.74444	4.4	0.08	1.3036	0.76398	0.10186	0.031056	0.01118	0.45522	0.50436	0.012158	-1.0469	0.0055633	0.027694	-0.0012867	0.016689	0.25452	0.32547	0.074534	0.95459	0.97334	1.0012	0.018746	0.027903	0.04665	0.86371	1.0681	0.20442	0.040409	-0.29488	3.7519	0.3305	1.79	0.09
20	2.0786	0.57852	0	1.3781	1.8323	2.0489	0.45419	0.21664	0.67083	1.0468	2.9297	1.8829	0.4547	0.51215	2.7539	0.53	2.99	0.07	0.71772	0.69799	0.40403	0.087248	0.045638	0.4879	0.5074	0.0045025	-1.1885	0.073801	0.083017	0.039021	-0.0063331	0.91959	0.46175	0.99329	0.93758	0.98794	1.0451	0.050365	0.057148	0.10751	0.78966	1.44	0.6503	0.11956	1.727	9.0076	0.30583	0.91	0.07
20	1.7919	0.11224	0	1.9138	1.9931	2.126	0.079259	0.13294	0.2122	0.83337	2.4638	1.6304	0.31168	-1.5689	6.8418	0.32542	1.66	0.08	0.38775	0.96173	0.91837	0.35332	0.14923	0.4917	0.47954	0.0020509	-1.2827	-0.055433	0.52544	-0.32018	0.1335	1.0057	0.96556	0.9324	0.95036	0.98454	1.0223	0.034187	0.037719	0.071906	0.61794	1.3221	0.70418	0.10391	0.53657	11.451	1.564	7.2	0.08
21	1.7317	0.2689	0.99922	1.1278	1.2826	1.4848	0.15488	0.20217	0.35704	0.8058	1.8391	1.0333	0.24155	0.047293	3.3957	0.71278	5.99	0.12	1.3361	0.99532	0.84334	0.2198	0.034295	0.4922	0.51366	0.0025559	-1.1393	0.050061	0.086514	-0.027977	0.031717	0.87554	0.033515	0.99922	0.94535	0.98465	1.027	0.0393	0.042373	0.081673	0.83761	1.1893	0.3517	0.071928	-0.72211	11.597	0.40156	1.34	0.12
21	1.8175	0.01005	0.99916	1.228	1.3649	1.6272	0.13692	0.26234	0.39925	0.95637	2.2745	1.3181	0.31005	0.91335	3.3884	0.53591	4.2	0.12	0.83492	0.68593	0.19347	0.022613	0.0041876	0.47527	0.50755	0.0019435	-1.282	0.085624	0.19176	-0.023562	0.029055	0.55475	0.01005	0.99916	0.95155	0.98424	1.0157	0.03269	0.031453	0.064143	0.85831	1.2391	0.38081	0.064135	1.6825	10.848	0.28756	0.89	0.11
21	0.58235	0.1168	0.99925	0.8111	0.9235	0.96878	0.1124	0.045275	0.15768	0.58535	1.0645	0.47912	0.11004	-0.86607	3.0077	0.34026	1.41	0.13	0.24729	0.97212	0.75735	0.34891	0.028636	0.50528	0.50038	0.00076623	-1.1306	0.040167	0.069544	0.020283	0.0012636	0.42372	0.8832	0.91409	0.96229	0.98761	1.0115	0.025311	0.023919	0.04923	0.86227	1.158	0.29577	0.050844	0.73453	6.3588	0.83188	8.88	0.15
22	3.0895	0.84715	0.99948	2.6767	2.8549	3.1148	0.17818	0.25994	0.43812	1.9343	3.511	1.5766	0.31182	-1.1688	8.0388	1.6117	7.96	0.19	2.3804	0.99741	0.98187	0.48342	0.01658	0.48834	0.49948	0.0027215	-1.1456	-0.019695	0.086632	-0.00069983	0.079719	0.82308	0.0036269	0.99948	0.96988	0.98992	1.0132	0.020043	0.023323	0.043366	0.80771	1.1024	0.29468	0.055179	-2.9676	28.972	0.35574	0.74	0.19
22	2.8872	0.67636	0.013823	2.5139	2.8768	3.1454	0.3629	0.26861	0.63152	1.8422	3.7329	1.8907	0.42867	-0.12266	3.2182	1.6131	10.13	0.2	2.9589	0.86749	0.38179	0.01001	0.0047664	0.50787	0.50763	0.0053513	-1.1129	0.026131	0.05349	0.0063178	0.027355	0.47864	0.67684	0.011439	0.96462	0.99525	1.0248	0.030633	0.029557	0.06019	0.84581	1.1089	0.26307	0.052861	-0.92728	7.3529	0.58382	1.69	0.2
22	2.4804	0.78648	0	2.4905	2.9991	3.241	0.50861	0.24182	0.75043	1.8457	4.0019	2.1562	0.54153	-0.25813	2.3541	1.6333	10.12	0.22	2.6999	0.79817	0.57702	0.10625	0.022877	0.49949	0.50229	0.0036018	-1.1387	0.043263	0.068448	-0.033659	0.060979	0.77856	0.0081342	0.99288	0.97041	0.99544	1.0203	0.02503	0.024879	0.049909	0.84889	1.1501	0.30125	0.06068	2.5394	24.77	1.0289	6.1	0.21
23	0.85792	0.015296	0	0.79279	0.89434	0.98603	0.10155	0.091693	0.19325	0.58037	1.3179	0.7375	0.14757	0.28913	3.4953	0.6475	4.09	0.11	0.95159	0.87667	0.39484	0.044933	0.01912	0.48708	0.51054	0.00093493	-1.3053	0.20005	0.17394	-0.14571	0.077976	1.031	0.01434	0.99904	0.93559	0.99773	1.0668	0.062143	0.069083	0.13123	0.78707	1.4187	0.63167	0.11793	1.6324	9.9128	0.29714	0.55	0.1
23	1.7509	0.16968	0.95683	1.4302	1.7001	2.0108	0.26993	0.3107	0.58063	0.84264	2.5221	1.6795	0.41597	-0.0194	2.332	0.57588	4.46	0.11	1.0047	0.86948	0.50904	0.20482	0.062249	0.49749	0.50201	0.0043581	-1.2525	0.13612	0.12857	-0.051002	0.039968	1.0159	0.91968	0.95281	0.93875	1.0046	1.0637	0.065801	0.059173	0.12497	0.66281	1.4555	0.7927	0.13645	0.65368	5.5072	0.57	2.42	0.09
23	2.2058	0.022727	0.99897	1.6511	1.7594	1.954	0.10834	0.19453	0.30287	0.94011	2.6702	1.7301	0.30627	0.048413	4.9396	0.87545	5.64	0.09	1.5629	0.97831	0.66529	0.091942	0.018595	0.47983	0.49068	0.0017735	-1.4817	0.34062	0.35323	-0.3467	0.13511	1.4727	0.01343	0.9969	0.95423	0.99641	1.0409	0.042178	0.044495	0.086673	0.68808	1.7231	1.035	0.14403	2.6963	18.987	1.0667	4.54	0.14
24	1.6211	0.067391	0	1.0004	1.0741	1.2796	0.073773	0.20551	0.27928	0.63487	1.955	1.3201	0.2732	1.0807	4.0296	1.1475	3.94	0.08	1.6197	0.98043	0.30652	0.10217	0.026087	0.48366	0.48253	0.0016519	-1.3487	0.21244	0.13322	-0.058796	0.063149	1.2985	0.028261	0.91739	0.9228	0.98798	1.0439	0.065181	0.055958	0.12114	0.83148	1.9561	1.1246	0.20298	2.9156	12.651	0.44333	1.99	0.04
24	1.3695	0.013636	0.99773	0.88443	0.92865	1.0057	0.044227	0.077071	0.1213	0.56479	1.6991	1.1343	0.20859	1.7546	7.0005	1.4467	3.96	0.05	1.7809	0.98182	0.21591	0.077273	0.038636	0.46925	0.49543	0.0033845	-1.1432	0.0033172	0.083473	-0.012495	0.071838	0.51351	0.35227	0.99773	0.94525	0.98297	1.0208	0.037725	0.03779	0.075515	0.74959	1.1902	0.44058	0.080895	-0.34006	4.3745	0.62571	2.63	0.08
24	1.3206	0.042088	0.99832	0.8109	0.86262	0.97114	0.051716	0.10852	0.16023	0.64778	1.6675	1.0197	0.21889	1.914	6.547	1.174	4.79	0.05	1.8154	0.97475	0.1734	0.080808	0.040404	0.45868	0.47635	0.0017367	-1.2144	0.06166	0.1776	-0.087145	0.063869	0.50982	0.045455	0.99832	0.94001	0.98389	1.0227	0.043888	0.038824	0.082712	0.79619	1.2081	0.4119	0.077075	0.28864	4.1558	0.66111	2.63	0.08
25	1.6761	0.95538	0.92769	1.7239	1.9407	2.0876	0.21682	0.14693	0.36375	1.0534	2.5921	1.5387	0.32293	-0.10265	3.1981	0.5325	2.04	0.06	0.59432	0.93692	0.61692	0.14769	0.044615	0.49307	0.50309	0.0095743	-1.1878	0.14003	0.034416	-0.065556	0.08076	0.84117	0.95538	0.92769	0.95834	0.98761	1.0363	0.029273	0.048719	0.077992	0.81297	1.3888	0.57584	0.095615	1.9376	11.056	0.3225	1.53	0.08
25	2.0837	0.011004	0	1.8255	2.1146	2.2761	0.28917	0.16147	0.45064	1.3921	2.6491	1.2569	0.31796	-0.51356	2.9614	0.32529	1.52	0.07	0.33589	0.9945	0.77992	0.19945	0.01238	0.49449	0.49241	0.0070014	-1.2303	0.074368	0.16276	-0.040714	0.035279	1.0622	0.01238	0.17882	0.94806	0.98948	1.0403	0.041423	0.050813	0.092236	0.88374	1.5675	0.68376	0.10639	4.6426	34.86	0.46	2.16	0.07
25	2.7174	0.032383	0.0064767	2.0147	2.1828	2.3485	0.16808	0.16568	0.33375	0.11963	2.5843	2.4647	0.40747	-2.7298	12.932	0.3313	1	0.07	0.26379	0.97668	0.95078	0.63731	0.042746	0.49157	0.51169	0.0039101	-1.544	0.42381	0.28529	-0.18638	0.022141	7.8376	0.033679	0.007772	0.9555	0.99719	1.0409	0.041697	0.04367	0.085367	0.80309	6.1962	5.3931	0.7872	6.7105	50.565	0.13667	0.21	0.07
26	1.3033	0.66267	0	1.0518	1.3001	1.4369	0.24831	0.13678	0.38509	0.64859	1.8348	1.1862	0.28914	-0.23922	2.4842	0.39818	1.33	0.07	0.34191	0.85629	0.54491	0.12176	0.043912	0.468	0.501	0.0030412	-1.1734	0.061716	0.086418	-0.026472	0.053207	0.90079	0.027944	0.28743	0.91697	0.97839	1.0715	0.061419	0.093068	0.15449	0.73804	1.5704	0.83236	0.1595	1.4273	5.2134	0.1976	0.66	0.05
26	2.3816	0.028698	0	2.0183	2.2058	2.4025	0.18751	0.19668	0.38419	1.4622	2.8787	1.4164	0.28434	-0.62536	6.2455	0.63857	2.68	0.04	0.85257	0.99559	0.96689	0.28698	0.022075	0.46903	0.49667	0.0046154	-1.3269	0.14129	0.11136	0.017056	0.058464	1.0686	0.028698	0.99779	0.95556	1.0099	1.0521	0.054341	0.042234	0.096574	0.79134	1.6816	0.89024	0.13239	2.8523	15.395	0.298	0.84	0.05
26	2.1068	0.97632	0	2.2298	2.371	2.6471	0.14124	0.2761	0.41734	1.8559	3.6312	1.7754	0.40725	0.98795	3.4508	0.45333	2.51	0.06	0.64934	0.83242	0.2204	0.07286	0.021858	0.5146	0.49909	0.012599	-1.2089	0.12218	0.086513	-0.055427	0.05715	0.53117	0.016393	0.99818	0.96334	1.0099	1.051	0.046615	0.041023	0.087638	0.84245	1.2351	0.3927	0.075494	0.32206	4.3755	0.545	1.5	0.06
27	1.7379	0.061538	0	1.1372	1.3558	1.4914	0.21865	0.13557	0.35423	0.8185	1.9653	1.1468	0.25834	-0.064028	3.6872	0.31444	1.51	0.04	0.45255	0.98974	0.62821	0.076923	0.015385	0.48329	0.49742	0.0087026	-1.2752	0.1497	0.14891	-0.030547	0.011127	1.3385	0.061538	0.12308	0.90374	1.0171	1.1462	0.11335	0.12907	0.24242	0.68608	1.8817	1.1956	0.23018	1.5515	6.3566	0.12733	0.45	0.04
27	2.9943	0.031746	0.89286	1.3102	1.4776	1.719	0.16741	0.24138	0.40879	0.75897	3.4804	2.7214	0.47637	2.0384	8.3725	0.21696	0.8	0.05	0.20544	0.57341	0.079365	0.03373	0.021825	0.49901	0.53187	0.011786	-1.401	0.34201	0.13925	-0.12524	0.048762	1.5401	0.027778	0.89484	0.88036	0.98834	1.097	0.10798	0.10861	0.2166	0.61625	2.0333	1.417	0.24006	1.7747	8.1474	0.18185	0.46	0.06
27	2.3542	0.52313	0.0017794	1.4133	1.8197	2.058	0.40637	0.23839	0.64476	0.48368	2.5946	2.1109	0.47265	-0.49534	2.8509	0.24909	1.69	0.07	0.34352	0.95907	0.68149	0.22598	0.042705	0.48307	0.51429	0.0016783	-1.5447	0.28728	0.26942	0.071014	-0.082123	2.4483	0.02847	0.98221	0.90405	0.99026	1.0944	0.086208	0.10414	0.19035	0.60023	2.6303	2.0301	0.29469	3.9006	22.644	0.19176	1.06	0.05
28	2.3033	0.02578	0	1.7373	1.9063	2.0549	0.16895	0.14864	0.31759	1.275	2.8029	1.5279	0.28387	0.070373	5.6916	4.9	13.78	0.27	6.281	0.9905	0.73474	0.043419	0.023745	0.49491	0.49728	0.0016305	-1.5356	0.31856	0.33868	-0.10564	-0.015464	1.0406	0.0067843	0.99593	0.94427	0.98834	1.0418	0.044071	0.053474	0.097545	0.81213	1.2383	0.4262	0.087915	0.46839	9.6423	4.9033	13.72	0.22
28	3.4302	0.019568	0.99798	1.6406	1.7687	2.0125	0.12811	0.24372	0.37183	1.1469	3.6277	2.4807	0.45807	1.5002	6.6904	2.46	6.3	0.63	2.335	0.97571	0.22065	0.041161	0.01552	0.51587	0.51351	0.0050251	-1.1958	0.042202	0.092069	-0.0012575	0.064077	0.80602	0.31377	0.99798	0.92642	0.99294	1.0511	0.066516	0.058128	0.12464	0.7458	1.1976	0.45184	0.10099	-0.69655	5.5222	0.31511	0.6	0.14
28	3.3359	0.24649	0.99936	1.689	1.913	2.3703	0.22394	0.45728	0.68122	1.1929	3.7262	2.5333	0.50991	1.0025	4.321	0.645	3.22	0.15	0.58469	0.5198	0.09387	0.017241	0.0025543	0.49968	0.52238	0.0031799	-1.4749	0.27593	0.27209	-0.09412	0.021919	1.0758	0.24713	0.34483	0.92639	0.98016	1.0576	0.053777	0.077472	0.13125	0.79908	1.4298	0.63076	0.11954	1.3791	7.6416	0.28963	0.86	0.15
29	0.84606	0.13442	0.017725	1.2219	1.3301	1.4357	0.10823	0.10555	0.21379	0.97154	1.6678	0.69631	0.14805	0.15817	2.945	0.37214	2.71	0.07	0.66543	0.97932	0.57164	0.14033	0.033973	0.5074	0.50222	0.004278	-1.125	0.040437	0.059287	0.043717	-0.016911	0.54937	0.050222	0.014771	0.95249	0.99695	1.038	0.044457	0.041097	0.085555	0.7772	1.1703	0.39312	0.070674	-0.30719	5.0538	0.57	2.01	0.06
29	1.1451	0.17442	0.99806	1.4271	1.5195	1.6206	0.092427	0.10116	0.19359	0.85851	1.8059	0.94738	0.19082	-1.1376	5.1401	0.2555	1.84	0.05	0.38772	0.98256	0.90116	0.38953	0.11628	0.49126	0.48638	0.0030806	-1.1723	0.071495	0.096386	-0.033379	0.0388	0.62214	0.056202	0.99806	0.95547	1.0047	1.0412	0.049245	0.036514	0.085758	0.77137	1.2616	0.4902	0.082926	0.51196	5.7364	0.505	2.95	0.05
29	0.68239	0.17963	0.88519	1.9333	2.0034	2.0942	0.070155	0.090774	0.16093	1.7319	2.2974	0.56548	0.12112	0.1646	2.9493	0.24381	1.79	0.05	0.37424	0.90926	0.43148	0.085185	0.011111	0.50649	0.51301	0.012597	-1.0484	0.010489	0.020546	0.023996	-0.0049268	0.25603	0.046296	0.80926	0.96237	0.99083	1.0203	0.028466	0.029431	0.057897	0.90123	1.117	0.21575	0.045789	0.41992	3.1226	0.15121	0.6	0.05
30	2.6646	0.12771	0	2.6386	2.7253	2.7919	0.086653	0.066645	0.1533	0.51877	3.0274	2.5086	0.42013	-3.2786	14.535	1.4933	4.17	0.11	1.893	0.98052	0.94372	0.9026	0.30087	0.53579	0.48696	0.0046429	-1.2053	0.075863	0.064068	0.043943	0.022031	2.3798	0.030303	0.98701	0.97211	0.99463	1.0236	0.022524	0.028975	0.051499	0.66367	2.737	2.0733	0.34595	3.4122	15.153	0.1625	0.43	0.05
30	2.5311	0.10577	0.99808	2.4894	2.6726	2.7443	0.1832	0.071665	0.25487	0.87558	3.0924	2.2169	0.38508	-2.5809	11.062	0.57333	3.2	0.08	0.94515	0.975	0.95577	0.76731	0.098077	0.52408	0.46139	0.0021053	-1.4043	0.23296	0.16767	-0.0026883	0.0066978	1.1661	0.026923	0.99808	0.96785	0.98935	1.0122	0.021501	0.022819	0.04432	0.65567	1.5717	0.91602	0.15295	1.9569	8.9078	1.7167	4.72	0.12
30	2.2059	0.11973	0	2.7883	2.861	2.9497	0.072706	0.088683	0.16139	1.6458	3.0448	1.399	0.24647	-4.0966	25.34	1.178	3.53	0.05	1.3925	0.99325	0.98314	0.93761	0.57841	0.4848	0.489	0.0055933	-1.2575	0.13932	0.093976	-0.026619	0.051437	0.75329	0.033727	0.99831	0.97141	0.99071	1.0219	0.019301	0.031235	0.050536	0.87452	1.4305	0.55595	0.10072	2.5336	10.744	0.98	2.89	0.07
31	2.6568	0.27212	0	2.303	2.4912	2.6296	0.18821	0.13841	0.32662	0.84407	2.8947	2.0506	0.33864	-2.6299	13.894	0.47526	4.54	0.1	0.96758	0.98451	0.97235	0.74004	0.12279	0.48616	0.50443	0.002446	-1.5736	0.56238	0.35878	-0.44107	0.093835	2.2885	0.015487	0.99889	0.95337	0.99365	1.0484	0.040285	0.054749	0.095034	0.74041	1.9032	1.1627	0.18734	5.4575	44.956	1.2114	7.27	0.09
31	1.3442	0.88181	0.15803	1.2447	1.4783	1.6472	0.23357	0.16898	0.40254	0.91254	1.9205	1.008	0.24171	-0.13373	2.4139	0.56308	2.33	0.07	0.58657	0.98274	0.60159	0.18194	0.017264	0.5	0.51398	0.0041833	-1.2391	0.16073	0.15578	-0.05545	-0.020748	0.6134	0.1753	0.15936	0.94973	0.98683	1.033	0.037096	0.046203	0.083299	0.8234	1.2948	0.47144	0.081043	0.95438	5.8207	1.0629	3.75	0.08
31	2.12	0.72093	0	2.0678	2.2125	2.3414	0.14467	0.12896	0.27363	1.1781	2.6422	1.4641	0.26554	-1.469	7.5366	0.20429	0.82	0.08	0.18165	0.98837	0.94767	0.4	0.02093	0.5099	0.50233	0.0034856	-1.6	0.64168	0.28577	-0.39391	0.067025	0.70037	0.64535	0.99884	0.94701	0.99699	1.0477	0.049985	0.050749	0.10073	0.79512	1.2279	0.43274	0.08424	-0.19077	5.5404	0.53563	2.48	0.08
32	1.7822	0.89911	0.0038314	0.7342	1.2747	1.5099	0.54049	0.23518	0.77567	0.31774	1.9416	1.6239	0.42372	-0.14358	1.7924	0.22382	0.6	0.08	0.15463	0.76501	0.54151	0.15326	0.014049	0.48849	0.50832	0.0015661	-1.6813	0.46124	0.41786	-0.16134	-0.034924	1.4594	0.025543	0.10089	0.92464	1.0186	1.1143	0.093911	0.095748	0.18966	0.68868	1.8341	1.1454	0.20363	1.7113	8.2867	0.15898	0.43	0.07
32	1.5285	0.88633	0.99872	1.2704	1.4094	1.5381	0.13903	0.12873	0.26776	0.68994	1.8246	1.1346	0.23122	-0.91829	4.4124	0.22971	0.72	0.07	0.16911	0.9719	0.85824	0.24521	0.01788	0.49233	0.51088	0.0024692	-1.4569	0.16687	0.49833	-0.22645	0.019629	1.0134	0.038314	0.99872	0.93317	1.0122	1.0783	0.078993	0.066114	0.14511	0.60711	1.3776	0.77053	0.14081	0.015507	4.5446	0.6	3.5	0.07
32	1.7489	0.58568	0.99024	0.8151	1.1346	1.4079	0.31952	0.27331	0.59284	0.17613	1.7951	1.619	0.37974	-0.36132	2.4389	0.21163	0.68	0.09	0.13612	0.89805	0.59653	0.18221	0.030369	0.48534	0.50543	0.0036135	-1.6059	0.35685	0.59458	-0.48492	0.14336	1.6556	0.85466	0.99024	0.8466	0.99755	1.1412	0.15095	0.14361	0.29456	0.44275	1.8627	1.4199	0.27203	0.77085	4.4919	0.29839	0.7	0.09
33	1.1352	0.0072816	0.99879	1.2108	1.265	1.3258	0.054202	0.060846	0.11505	0.96461	1.626	0.66136	0.12502	0.46341	5.9682	2.05	6.84	0.08	2.8021	0.98786	0.27184	0.01699	0.0036408	0.4836	0.49513	0.001995	-1.1535	-0.071342	0.26225	-0.15808	0.12184	0.64402	0.0084951	0.99757	0.95822	0.98841	1.022	0.030184	0.033625	0.063809	0.86226	1.1336	0.27134	0.059365	0.74239	9.1206	0.91	3.04	0.1
33	1.1826	0.00369	0	1.0925	1.1475	1.2068	0.054991	0.059255	0.11425	0.96773	1.7709	0.80319	0.13711	2.323	11.558	2.0325	3.74	0.34	1.4299	0.9877	0.10086	0.03321	0.01722	0.45813	0.48829	0.0017447	-1.3403	0.18087	0.084342	0.20389	-0.12761	0.39629	0.0073801	0.99877	0.95393	0.98822	1.0219	0.034293	0.033653	0.067946	0.82486	1.1081	0.28324	0.052937	-0.1901	3.9196	1.015	2.68	0.09
33	1.5468	0.005767	0.99885	0.89737	0.95108	1.068	0.053711	0.11692	0.17063	0.73641	1.9812	1.2448	0.2326	2.306	9.2464	0.3995	1.55	0.08	0.40507	0.4083	0.068051	0.031142	0.0092272	0.46998	0.50058	0.0020871	-1.3293	0.10655	0.28427	0.0041729	-0.064073	0.45798	0.68512	0.21569	0.9261	0.97373	1.0156	0.047624	0.041872	0.089497	0.83473	1.2041	0.3694	0.07202	0.61837	3.9607	0.23324	0.94	0.08
34	2.5345	0.02118	0.99849	1.8555	1.9574	2.1651	0.10191	0.20767	0.30958	1.1996	2.7976	1.598	0.30249	-0.17425	6.896	0.8225	4.89	0.06	1.554	0.99244	0.96672	0.18608	0.036309	0.44848	0.50228	0.0047802	-1.1048	-0.0063466	0.0035266	0.023205	0.085395	1.1995	0.02118	0.99849	0.9527	0.98433	1.0098	0.031628	0.025443	0.057071	0.75156	1.4395	0.68798	0.099936	1.2033	17.641	2.1967	6.36	0.11
34	3.1097	0.024809	0.99809	1.7374	1.8498	1.9425	0.11245	0.092669	0.20512	1.3505	3.5024	2.1519	0.37265	2.2109	10.417	1.305	4.89	0.07	2.0702	0.99046	0.1145	0.040076	0.022901	0.44551	0.49617	0.006078	-1.2503	0.06101	0.16039	-0.05537	0.086032	0.8594	0.017176	0.99809	0.94228	0.97667	1.0036	0.034388	0.026895	0.061284	0.81525	1.2752	0.45991	0.081518	-0.1878	11.254	0.74857	2.39	0.08
34	3.2385	0.024834	0	1.5564	1.6093	1.8093	0.052916	0.20001	0.25293	1.1359	3.5918	2.4558	0.44102	2.0716	8.2173	1.9867	5.67	0.1	2.6048	0.97848	0.17715	0.031457	0.019868	0.41957	0.48007	0.0025867	-1.5298	0.34781	0.21836	-0.027311	-0.0078546	0.85198	0.023179	0.99834	0.94539	0.97259	0.99837	0.027206	0.025773	0.052979	0.83967	1.5367	0.69703	0.099276	3.5955	20.895	0.29632	1.18	0.06
35	1.5403	0.049383	0.99863	2.3015	2.5208	2.839	0.21928	0.31823	0.53751	2.0661	3.228	1.1619	0.3127	0.19076	1.9676	0.3655	2.86	0.07	0.602	0.9808	0.55556	0.22771	0.056241	0.49313	0.48006	0.0098536	-1.1461	0.071768	0.058299	-0.0075524	0.024559	0.45153	0.021948	0.48834	0.9523	0.98806	1.0221	0.035758	0.034047	0.069805	0.87292	1.2413	0.36839	0.063642	1.5205	7.6305	0.18275	0.48	0.07
35	2.5186	0.16447	0.99868	2.3533	2.5645	2.7879	0.21117	0.2234	0.43456	1.7801	3.0231	1.2431	0.29798	-1.413	9.6693	0.58462	4.21	0.07	1.0553	0.99474	0.98947	0.65921	0.22237	0.50461	0.47361	0.004972	-1.1832	0.016853	0.11345	0.024643	0.028928	0.69877	0.79079	0.99868	0.95387	0.98578	1.0242	0.031903	0.038463	0.070367	0.85019	1.1158	0.26557	0.060656	-1.6429	15.106	0.22382	0.65	0.07
35	2.0428	0.057485	0.9988	2.0104	2.1411	2.4339	0.13069	0.2928	0.4235	1.7143	3.0635	1.3492	0.31991	0.82166	3.3756	1.3933	6.6	0.15	2.3384	0.99281	0.57006	0.13533	0.058683	0.48321	0.47179	0.0041704	-1.1668	0.03216	0.047387	0.042603	0.045384	0.58961	0.020359	0.9988	0.95841	0.98666	1.0132	0.028247	0.026564	0.054811	0.87307	1.2869	0.41388	0.06471	1.9063	10.615	1.674	3.95	0.11
36	4.8961	0.081114	0.99879	1.4277	1.6284	3.6493	0.20067	2.0209	2.2215	0.68056	4.8035	4.1229	1.2548	0.7926	1.9811	0.27207	1.33	0.09	0.28	0.4891	0.31961	0.16949	0.0072639	0.49818	0.50485	0.006394	-1.5892	0.42767	0.62609	-0.68489	0.22128	1.8101	0.024213	0.98063	0.914	0.98408	1.0639	0.070074	0.079824	0.1499	0.63801	2.0916	1.4536	0.21241	2.7293	15.863	0.34208	0.81	0.08
36	2.255	0.09555	0.0026178	1.4944	1.7274	1.9208	0.23301	0.1934	0.42641	0.51025	2.2226	1.7124	0.30598	-1.1432	6.59	0.20568	0.83	0.07	0.19722	0.98429	0.93848	0.30366	0.015707	0.49672	0.52756	0.0088943	-1.2827	0.29966	0.25021	-0.4649	0.19956	4.0595	0.01178	0.99869	0.91143	0.99518	1.0887	0.083757	0.093487	0.17724	0.69646	2.9959	2.2995	0.3826	5.5781	42.106	0.735	2.54	0.09
36	1.8576	0.28589	0.99874	1.3776	1.5379	1.6692	0.16032	0.13129	0.29161	0.81023	2.0404	1.2302	0.24387	-0.64494	4.71	0.41579	1.45	0.07	0.36189	0.98111	0.79219	0.083123	0.0062972	0.49685	0.49116	0.0078072	-1.1884	0.38349	-0.0034328	-0.51546	0.32574	0.85365	0.011335	0.99874	0.92356	0.98668	1.0625	0.06312	0.075833	0.13895	0.74969	1.3998	0.65009	0.12546	0.76055	4.5282	0.34217	1.46	0.07
36	4.8961	0.081114	0.99879	1.4277	1.6284	3.6493	0.20068	2.0209	2.2215	0.68057	4.8035	4.1229	1.2548	0.7926	1.9811	0.27207	1.33	0.09	0.28	0.4891	0.31961	0.16949	0.0072639	0.49818	0.50485	0.0063886	-1.5897	0.42809	0.62741	-0.68668	0.22187	1.8103	0.024213	0.98063	0.91396	0.98409	1.0639	0.07013	0.079771	0.1499	0.63798	2.0916	1.4537	0.21242	2.7292	15.863	0.34208	0.81	0.08
37	2.4091	0.90614	0	2.5647	2.8224	2.9289	0.25771	0.10649	0.3642	1.1504	3.1474	1.997	0.33264	-2.5497	13.127	0.50091	2.04	0.09	0.57907	0.98375	0.9639	0.68051	0.11372	0.49367	0.50725	0.0050464	-1.2962	0.15184	0.091087	-0.011602	0.065611	1.1565	0.043321	0.99819	0.9493	0.98688	1.0428	0.037583	0.055876	0.09346	0.85447	1.7823	0.92783	0.16852	2.9763	12.625	0.23	0.89	0.05
37	2.5549	0.028966	0	2.5031	2.6503	2.8144	0.14725	0.16406	0.3113	1.1262	3.2489	2.1227	0.32528	-2.0166	12.099	0.45	2.21	0.07	0.56406	0.98207	0.96966	0.38345	0.057931	0.48757	0.49654	0.0025505	-1.3151	0.11376	0.16055	-0.028269	0.069543	1.2687	0.026207	0.99862	0.95442	0.98417	1.0179	0.029751	0.033713	0.063465	0.72264	1.724	1.0013	0.1333	3.4195	20.116	1.7925	6.73	0.13
37	2.5159	0.027068	0.9985	2.8219	2.9228	3.025	0.10099	0.10215	0.20314	1.2881	3.2239	1.9358	0.29948	-3.7843	21.158	0.329	1.84	0.06	0.43648	0.98045	0.96692	0.66617	0.010526	0.48795	0.49321	0.0051021	-1.1531	0.025052	0.074342	-0.028897	0.083129	1.1938	0.027068	0.99699	0.9685	0.98646	1.0077	0.017967	0.021217	0.039183	0.57416	1.5956	1.0214	0.11643	2.2217	19.926	2.1867	6.28	0.13
38	0.74093	0.047801	0	0.59424	0.66992	0.73323	0.075685	0.063309	0.13899	0.39311	1.0001	0.60702	0.1117	0.57807	4.6488	0.876	3.83	0.05	1.4819	0.98088	0.60803	0.070746	0.047801	0.4636	0.48944	0.00093893	-1.1939	0.050212	0.10043	0.017089	0.027877	1.1005	0.021032	0.826	0.94043	0.99222	1.0582	0.051795	0.066011	0.11781	0.84265	1.7454	0.9028	0.14937	3.0889	15.049	0.20077	0.68	0.05
38	3.5041	0.026194	0	2.1958	2.4058	2.5695	0.21002	0.16374	0.37376	1.5659	3.5346	1.9687	0.39402	0.19218	7.751	0.23333	0.57	0.06	0.23809	0.99384	0.93529	0.087827	0.040062	0.4429	0.51005	0.0042042	-1.3812	0.15548	0.15643	0.096587	-0.026248	2.4949	0.016949	0.99846	0.94961	0.98802	1.0389	0.038415	0.050843	0.089258	0.84693	2.9913	2.1443	0.307	5.2656	33.293	0.13	0.17	0.08
38	2.9237	0.030585	0.99867	2.5238	2.6574	2.7549	0.13365	0.097426	0.23107	1.4847	3.5876	2.1029	0.30882	-1.0634	12.942	0.83333	4.76	0.11	1.4139	0.98936	0.97074	0.091755	0.037234	0.48202	0.49333	0.0031574	-1.4486	0.20606	0.3724	-0.2011	0.07187	1.2569	0.017287	0.99867	0.95979	0.99461	1.0403	0.034816	0.045647	0.080463	0.81809	1.5432	0.72514	0.11271	2.1329	18.094	2.4967	7.21	0.11
39	2.0136	0.042169	0.99799	1.347	1.4772	1.7179	0.13016	0.24072	0.37088	0.70491	2.4185	1.7136	0.32188	0.25941	3.8738	0.79333	4.23	0.04	1.5395	0.95181	0.45181	0.080321	0.018072	0.44668	0.5121	0.0028732	-1.5287	0.34061	0.4606	-0.32709	0.055759	0.51018	0.038153	0.99799	0.94359	0.98219	1.0139	0.038597	0.031713	0.07031	0.76387	1.1449	0.38099	0.066233	-0.58391	5.0504	0.30812	1.28	0.04
39	2.7288	0.056842	0.99789	1.4899	1.7368	2.1037	0.24687	0.36691	0.61378	0.50373	2.9779	2.4742	0.50248	-0.0089088	3.0605	0.71667	3.57	0.04	1.2795	0.89684	0.48632	0.086316	0.018947	0.46203	0.51586	0.0091936	-1.1386	0.055741	0.075958	0.018298	-0.0097032	0.66065	0.056842	0.99789	0.93193	0.96734	1.0022	0.03541	0.034876	0.070285	0.64757	1.1627	0.51511	0.072986	-1.1334	10.447	0.469	1.73	0.04
39	2.8092	0.058824	0.9979	1.4884	1.6213	1.9122	0.13289	0.29084	0.42373	0.35045	3.0247	2.6743	0.49329	0.17791	4.3788	1.1225	3.78	0.11	1.5415	0.93697	0.44748	0.10294	0.035714	0.41895	0.49367	0.0021592	-1.7369	0.64789	0.47636	-0.55988	0.17344	0.73433	0.056723	0.9979	0.93832	0.97088	1.0033	0.03256	0.032433	0.064993	0.53401	1.1987	0.66464	0.10061	-1.6278	10.103	1.5467	4.23	0.07
40	1.6049	0.054731	0.98609	1.6093	1.7074	1.7971	0.098152	0.089614	0.18777	0.85932	2.017	1.1577	0.24411	-1.7124	6.1171	0.59294	3.27	0.1	0.80262	0.9295	0.88497	0.095547	0.0037106	0.49861	0.49535	0.0033891	-1.1518	0.068415	0.11655	0.0078368	-0.040249	0.70614	0.055659	0.98701	0.95307	0.9877	1.0227	0.034629	0.03502	0.069649	0.82193	1.1372	0.31525	0.065832	0.60065	9.4715	0.66625	3.12	0.1
40	0.97504	0.015595	0	1.5041	1.587	1.7412	0.082939	0.15411	0.23704	1.3093	2.0102	0.70094	0.16636	0.38335	2.732	0.46455	2.83	0.05	0.80189	0.98051	0.50487	0.16569	0.017544	0.47266	0.51859	0.0053676	-1.2328	0.068933	0.22521	-0.062981	0.0031928	0.33687	0.8616	0.99805	0.95273	0.98035	1.0078	0.027626	0.027466	0.055092	0.89604	1.0724	0.17636	0.043071	-0.21577	4.2242	0.2052	1.05	0.05
40	1.1132	0.11007	0.99813	1.5698	1.6939	1.7662	0.12415	0.072252	0.1964	1.0201	1.8945	0.87437	0.17207	-1.6103	6.8378	0.37929	2.11	0.05	0.60673	0.98321	0.95336	0.61754	0.10821	0.48598	0.51498	0.0031505	-1.2225	0.052867	0.13083	0.090005	-0.050304	0.37525	0.011194	0.99813	0.96123	0.9844	1.0108	0.023172	0.026385	0.049557	0.82281	1.0868	0.26402	0.044488	-1.0451	7.3239	0.33125	1.63	0.06
41	1.4366	0.025882	0.0023529	0.92624	1.1031	1.4117	0.17683	0.30862	0.48545	0.46875	1.822	1.3532	0.35729	0.14248	2.3012	0.388	1.12	0.06	0.37907	0.83059	0.43294	0.19059	0.089412	0.44575	0.47281	0.0020646	-1.3528	0.19618	0.38727	-0.47995	0.25086	1.4339	0.021176	0.95529	0.89292	0.95411	1.0601	0.061196	0.10597	0.16717	0.74813	2.0743	1.3262	0.21018	2.8447	13.823	0.32909	1.43	0.04
41	1.7609	0.010791	0.68525	0.80156	0.96419	1.12	0.16263	0.15582	0.31845	0.068666	1.6353	1.5667	0.3944	-0.83643	3.1681	0.82	2.23	0.06	0.76286	0.83993	0.51978	0.053957	0.0089928	0.47207	0.51264	0.0034675	-1.2042	0.044538	0.14273	-0.014327	0.034471	6.0148	0.73921	0.59712	0.91533	0.97385	1.0279	0.058526	0.054045	0.11257	0.3377	4.9171	4.5794	0.65236	5.5603	37.989	1.45	4.09	0.09
42	1.848	0.3132	0.9396	0.083943	1.0914	1.3245	1.0075	0.233	1.2405	0.041136	1.83	1.7888	0.61856	-0.16008	1.4219	0.23474	0.89	0.04	0.27058	0.61298	0.55034	0.1566	0.038031	0.5	0.52584	0.013048	-1.2318	0.097293	0.21433	-0.17381	0.1045	9.9962	0.9821	0.34228	0.77355	1.006	1.2206	0.2324	0.21465	0.44705	0.12442	9.218	9.0936	1.5495	3.7726	18.04	0.888	2.26	0.08
42	1.9172	0.023697	0.77962	0.059533	1.0763	1.5014	1.0167	0.42515	1.4419	0.039719	1.88	1.8403	0.67986	-0.09378	1.3104	0.31615	1.1	0.07	0.28026	0.59005	0.53791	0.27488	0.047393	0.47031	0.51429	0.0091784	-1.2823	0.14322	0.17149	-0.019742	-0.0062087	9.809	0.9763	0.29384	0.79151	0.94448	1.1327	0.15297	0.18825	0.34122	0.21542	8.9143	8.6989	1.4869	3.7654	17.97	0.836	2.12	0.04
42	2.1536	0.087591	0.76886	0.11494	1.2788	1.5385	1.1639	0.25969	1.4236	0.042818	2.1522	2.1094	0.69503	-0.26249	1.5632	0.24	0.75	0.05	0.20097	0.65207	0.57664	0.15085	0.051095	0.50732	0.50856	0.010664	-1.4598	0.33365	0.24764	-0.16714	0.053535	13.351	0.90268	0.33577	0.67328	1.0901	1.4087	0.41678	0.31863	0.73541	0.19056	9.7493	9.5587	1.8197	3.8006	19.135	0.77	1.92	0.06
43	2.0897	0.25383	0.99872	2.1672	2.2514	2.4178	0.084131	0.16642	0.25055	1.6497	2.8642	1.2144	0.22677	-0.37914	6.6523	0.60385	4.25	0.07	1.1062	0.99617	0.98342	0.28444	0.029337	0.47893	0.47954	0.0052193	-1.1785	0.078368	0.083873	0.016124	0.00078716	0.80139	0.02551	0.99872	0.96122	0.98432	1.0145	0.023102	0.030162	0.053265	0.77989	1.3537	0.57384	0.079343	1.6826	12.604	1.57	7.13	0.08
43	2.9388	0.036857	0	1.9333	2.0581	2.1813	0.12479	0.12319	0.24799	1.5499	3.158	1.6081	0.32563	0.7174	7.2361	2.068	8.79	0.14	3.3719	0.99418	0.96314	0.12027	0.033948	0.48252	0.49368	0.0010241	-1.4953	0.2413	0.29034	-0.0011728	-0.034777	1.83	0.013579	0.99903	0.96424	0.98431	1.0041	0.020072	0.019745	0.039817	0.89849	2.067	1.1685	0.16782	5.8333	40.532	0.388	1.54	0.11
43	2.2979	0.041543	0.99852	1.9102	2.0021	2.2126	0.091926	0.21052	0.30244	0.87117	2.7386	1.8674	0.28708	-1.0772	9.8036	0.74333	4.31	0.06	1.3025	0.98368	0.97478	0.23739	0.04451	0.50223	0.4881	0.0024572	-1.2089	0.067296	0.077144	-0.06357	0.1287	1.1463	0.013353	0.99258	0.96275	0.98838	1.0172	0.025629	0.028806	0.054435	0.62152	1.6488	1.0273	0.12779	2.749	17.228	2.2233	6.36	0.1
44	1.069	0.80106	0	1.0583	1.1755	1.2757	0.11715	0.1002	0.21735	0.88137	1.4626	0.58118	0.14176	-0.1682	3.1948	0.38211	2.39	0.07	0.54813	0.99735	0.92838	0.33422	0.05305	0.52058	0.50266	0.001671	-1.3072	0.16558	0.13387	0.08159	-0.072871	0.67043	0.013263	0.99204	0.94931	0.98621	1.0312	0.036903	0.044951	0.081854	0.80926	1.277	0.46776	0.079561	1.2992	9.1094	0.22545	0.79	0.07
44	1.4824	0.020581	0.9891	1.2215	1.3618	1.6394	0.14033	0.27764	0.41796	0.91681	2.1492	1.2324	0.30704	0.62983	2.5334	0.38905	2.67	0.08	0.57804	0.89346	0.36077	0.15012	0.025424	0.46182	0.49636	0.0031122	-1.34	0.20145	0.20136	0.078503	-0.1403	0.82163	0.023002	0.9891	0.92862	0.98882	1.0536	0.060197	0.064756	0.12495	0.79536	1.3103	0.51489	0.10678	0.74055	5.0493	0.30296	1.13	0.08
44	1.9974	0.084884	0	1.1564	1.273	1.4772	0.11664	0.20415	0.32078	0.79472	2.1468	1.3521	0.29783	0.81014	3.6996	0.227	0.8	0.08	0.22226	0.99535	0.64884	0.13605	0.046512	0.49243	0.47902	0.0012232	-1.7576	0.69146	0.39252	-0.38067	0.055071	1.2081	0.02907	0.69302	0.92513	0.98854	1.0629	0.063416	0.074386	0.1378	0.75769	1.5963	0.83865	0.14831	2.0918	10.873	0.1694	0.75	0.08
45	2.0461	0.025337	0	1.9258	2.1097	2.3245	0.18386	0.21486	0.39872	0.84946	2.5059	1.6565	0.31841	-1.3683	5.8508	1.3889	6.25	0.12	1.9545	0.98337	0.92478	0.52098	0.14727	0.50951	0.49802	0.0011331	-1.4939	0.307	0.22009	0.082123	-0.11504	0.91973	0.0071259	0.98812	0.96103	0.98616	1.0147	0.025134	0.028555	0.053689	0.77706	1.1844	0.40737	0.068616	1.4316	19.974	6.2	12.28	0.12
45	1.6747	0.031456	0	1.6673	1.8354	2.0417	0.16817	0.2063	0.37447	1.3993	2.3933	0.99403	0.25261	0.16273	2.4381	1.2336	11.07	0.15	3.1132	0.99781	0.65033	0.14119	0.0065838	0.48755	0.50549	0.0021141	-1.3179	0.15173	0.18683	-0.065534	0.0455	0.56606	0.98976	0.99927	0.95634	0.98627	1.0177	0.029928	0.031455	0.061383	0.87002	1.2602	0.39018	0.066307	1.7976	9.3378	0.27959	0.82	0.13
45	2.613	0.01361	0.99928	1.6801	1.9619	2.1819	0.2818	0.21996	0.50176	1.2791	3.1559	1.8768	0.39847	0.79984	3.7295	1.5456	10.9	0.14	3.3205	0.95774	0.3288	0.065186	0.011461	0.48172	0.5	0.0026492	-1.3106	0.13032	0.23053	-0.050381	0.00071189	0.48986	0.015043	0.99928	0.9567	0.98204	1.0078	0.025336	0.02577	0.051106	0.85632	1.1666	0.31023	0.050689	0.54999	6.6076	1.165	5.04	0.13
46	3.3887	0.080645	0.99923	1.5435	1.761	2.1107	0.21745	0.3497	0.56715	0.75337	3.4779	2.7245	0.56466	0.88271	4.0445	0.80688	6.75	0.13	1.5885	0.94854	0.33026	0.082181	0.023041	0.50115	0.50615	0.002259	-1.8336	0.83366	0.43406	-0.54069	0.10716	1.183	0.011521	0.99309	0.93243	0.98601	1.049	0.053577	0.063041	0.11662	0.71203	1.4907	0.77868	0.12636	1.227	8.6354	0.87	3.34	0.13
46	1.7418	0.027063	0.92937	0.98191	1.1653	1.4206	0.18341	0.25528	0.43869	0.61642	1.9429	1.3265	0.30071	0.32329	2.7744	0.56148	3.5	0.15	0.83664	0.93135	0.4462	0.075248	0.013201	0.47292	0.48579	0.0017961	-1.6	0.5639	0.27972	-0.19887	-0.043849	1.9545	0.0066007	0.93003	0.93843	0.98776	1.0405	0.04933	0.052703	0.10203	0.7844	1.8396	1.0552	0.16127	4.1888	31.327	0.24869	0.66	0.15
46	2.5806	0.018265	0.99619	1.3694	1.6108	1.803	0.24141	0.19223	0.43364	0.47687	2.7982	2.3214	0.41444	0.38018	4.4149	0.92143	8.24	0.14	2.0656	0.92009	0.34018	0.055556	0.019787	0.48363	0.50915	0.0020041	-1.6361	0.63019	0.23516	-0.24071	0.012085	0.92439	0.010654	0.98706	0.92129	0.97996	1.0481	0.058666	0.068147	0.12681	0.761	1.3559	0.59491	0.11337	1.0495	6.2584	0.33154	1.73	0.13
47	2.6234	0.022901	0.90534	1.2242	1.3022	1.4757	0.078	0.1735	0.2515	0.93912	3.3267	2.3876	0.49412	2.3117	7.9191	0.21429	0.6	0.06	0.14946	0.25802	0.1084	0.050382	0.019847	0.45107	0.48851	0.0081588	-1.0971	0.0011744	0.039281	-0.0019455	0.061054	0.76504	0.018321	0.90687	0.93008	0.98729	1.0298	0.05721	0.042547	0.099756	0.71385	1.3284	0.61455	0.10044	0.32725	6.1696	0.54636	1.85	0.06
47	1.7553	0.036021	0.99828	0.8826	1.1457	1.3363	0.26307	0.19063	0.4537	0.59417	2.1657	1.5716	0.32389	0.86068	4.0042	0.31556	2.92	0.05	0.63797	0.7187	0.22298	0.06175	0.022298	0.45017	0.51291	0.0016607	-1.3569	0.22281	0.010061	0.14254	-0.017027	1.0256	0.79588	0.98113	0.8963	0.97788	1.0386	0.081579	0.060718	0.1423	0.66101	1.5857	0.9247	0.17761	1.3182	5.3529	0.23708	1.91	0.05
47	2.0134	0.054645	0.99818	1.1111	1.2765	1.4874	0.16532	0.21092	0.37624	0.27435	2.1246	1.8502	0.34	-0.29401	4.0341	1.032	4.37	0.05	1.6712	0.93443	0.58106	0.065574	0.021858	0.4562	0.46801	0.0017813	-1.1431	-0.060876	0.13919	0.050357	0.01532	1.1092	0.054645	0.99271	0.91349	0.96213	1.0374	0.048643	0.075273	0.12392	0.57694	1.5115	0.9346	0.14847	0.82296	6.6759	0.88333	4.2	0.05
48	1.0767	0.017196	0.99868	0.69748	0.75686	0.87077	0.059387	0.1139	0.17329	0.50919	1.2964	0.78721	0.18449	0.90399	3.186	0.748	5.2	0.09	1.5034	0.96825	0.29101	0.11376	0.01455	0.49536	0.51061	0.00072497	-1.2192	0.04216	0.088779	-0.013294	0.10283	0.99575	0.010582	0.99868	0.94336	0.98146	1.0235	0.038102	0.042088	0.08019	0.83704	1.4934	0.65641	0.096201	2.8935	19.51	0.57923	3.38	0.07
48	1.3937	0.014286	0.9989	0.59739	0.69746	0.89237	0.10008	0.19491	0.29499	0.43442	1.5414	1.107	0.25075	1.2285	4.1361	0.40353	2.77	0.09	0.61329	0.55385	0.1956	0.026374	0.0087912	0.47085	0.49009	0.00073433	-1.2026	0.04996	0.049393	0.0043403	0.10021	1.2184	0.013187	0.67802	0.93351	0.97291	1.0282	0.039408	0.055263	0.094671	0.85644	1.6145	0.75808	0.11921	5.1642	40.399	1.185	4.42	0.1
48	0.87341	0.062731	0.99877	0.69842	0.8091	0.88385	0.11068	0.074749	0.18543	0.46725	1.2287	0.76141	0.17071	0.49798	3.1582	0.64917	5.29	0.1	1.4067	0.88438	0.38622	0.10701	0.03321	0.49261	0.50555	0.0012915	-1.0955	0.044802	0.072311	-0.019772	-0.00081607	0.41487	0.0246	0.78721	0.94793	0.97985	1.0151	0.031924	0.035274	0.067199	0.84634	1.165	0.31866	0.058464	0.38254	4.2474	0.57929	3.43	0.08
49	1.8754	0.049461	0.99937	1.2212	1.3568	1.6923	0.13564	0.3355	0.47114	0.66166	2.2382	1.5766	0.34972	0.38064	3.0246	3.8225	12.24	0.17	4.9383	0.96449	0.52188	0.17819	0.077996	0.46447	0.48698	0.0010684	-1.1455	0.021582	0.085944	0.01687	0.021458	0.50791	0.0069753	0.97907	0.96419	0.98047	0.99944	0.016282	0.018967	0.035249	0.80585	1.2076	0.40171	0.049215	0.58165	13.704	3.164	14.88	0.15
49	1.6572	0.036101	0.99206	1.1857	1.3792	1.5896	0.19352	0.21037	0.40389	0.67425	2.1025	1.4282	0.32458	-0.022302	3.1717	6.41	11.19	1.63	4.78	0.92058	0.60794	0.1083	0.070036	0.45737	0.50542	0.0013286	-1.1877	0.080377	0.050634	0.051159	0.0060081	0.83317	0.99928	0.95812	0.95151	0.9812	1.0106	0.029688	0.029368	0.059056	0.85372	1.2458	0.39212	0.06319	2.9409	24.77	0.5536	1.64	0.14
49	2.0455	0.0090703	0	1.1169	1.3593	1.7338	0.24244	0.37445	0.61689	0.67353	2.3201	1.6466	0.4164	0.43939	2.3041	4.2633	10.16	0.14	4.2785	0.95918	0.49584	0.18821	0.061224	0.43873	0.48751	0.00049127	-1.4321	0.25434	0.14297	-0.016269	0.051446	1.654	0.0075586	0.98639	0.9591	0.97664	0.99386	0.017538	0.017226	0.034764	0.84709	1.5845	0.73745	0.13135	7.9771	77.22	0.2	0.26	0.14
50	1.5106	0.011681	0	1.0816	1.2455	1.3321	0.1639	0.086659	0.25056	0.73085	1.625	0.89416	0.21567	-0.38483	3.0612	1.3087	12.98	0.19	3.1487	0.97969	0.68461	0.071102	0.0045708	0.50711	0.49568	0.00063467	-1.4039	0.22762	0.39264	-0.23758	0.02153	1.3169	0.011681	0.89843	0.95209	0.9906	1.0317	0.038517	0.04108	0.079597	0.82151	1.4224	0.60085	0.10888	5.2055	45.668	0.96833	2.94	0.22
50	1.1636	0.0083643	0	1.2605	1.318	1.3928	0.057544	0.074744	0.13229	1.0724	1.6254	0.55299	0.11382	0.14974	4.8358	0.49842	1.36	0.21	0.30656	0.99907	0.9763	0.19331	0.024164	0.49465	0.50419	0.00097626	-1.3367	0.25869	0.22776	-0.12502	-0.024385	0.5276	0.0092937	0.02277	0.96154	0.98963	1.023	0.028089	0.033399	0.061487	0.86769	1.158	0.29032	0.056175	0.63961	5.0673	1.288	8.65	0.21
50	1.0651	0.014085	0	1.1371	1.2082	1.272	0.071056	0.063763	0.13482	0.97413	1.5682	0.59412	0.12399	0.41119	4.2129	0.51714	1.18	0.22	0.32021	0.99818	0.77328	0.076329	0.01363	0.50727	0.49386	0.00077454	-1.3213	0.2369	0.18425	-0.064192	-0.035325	0.78668	0.0059064	0.99955	0.95402	0.9915	1.0328	0.037484	0.04126	0.078744	0.87004	1.2061	0.33609	0.072432	2.1324	15.657	0.36317	1.13	0.22
51	1.7834	0.025563	0	1.2137	1.2999	1.4651	0.086228	0.16519	0.25142	0.82236	2.0952	1.2728	0.23657	0.77293	4.8962	3.252	14.88	0.17	5.8152	0.97079	0.35058	0.03591	0.010956	0.48721	0.49421	0.0011413	-1.4837	0.59995	0.1385	-0.47082	0.21653	0.99596	0.010347	0.96774	0.95279	0.98654	1.0302	0.033744	0.043634	0.077377	0.78098	1.5406	0.75963	0.10424	2.8929	18.28	0.34617	1.01	0.16
51	1.5721	0.028585	0	1.5201	1.5817	1.6432	0.061615	0.061453	0.12307	1.0529	2.1319	1.079	0.15323	0.083843	9.6595	5.2275	19.28	0.26	8.1168	0.98904	0.91853	0.043354	0.015245	0.49905	0.49261	0.0010257	-1.3819	0.41738	0.12577	-0.2805	0.11953	0.73233	0.010005	0.97999	0.96252	0.98978	1.0229	0.027256	0.03313	0.060385	0.84771	1.2696	0.42188	0.067746	1.8774	12.492	1.3069	3.27	0.2
51	1.4612	0.035138	0.97816	1.56	1.6239	1.69	0.063899	0.066057	0.12996	1.0195	2.1356	1.1162	0.16822	-0.10936	8.14	3.49	16.34	0.38	5.7695	0.98718	0.94634	0.089744	0.034663	0.49121	0.51426	0.0017795	-1.1964	0.1359	0.12245	-0.052268	-0.0092371	0.74456	0.0080722	0.97246	0.96167	0.99198	1.024	0.030303	0.032009	0.062312	0.85397	1.2358	0.3818	0.064949	0.74886	10.357	4.2	19.97	0.21
52	2.3364	0.007476	0.98968	0.71615	0.83998	1.0697	0.12383	0.22977	0.35359	0.46584	2.0805	1.6147	0.30764	1.6312	7.1358	0.52981	4.47	0.28	0.57581	0.65326	0.089	0.014596	0.005696	0.47293	0.51087	0.0018179	-1.316	0.11546	0.17209	-0.0095306	0.040363	1.7657	0.28053	0.99003	0.88196	0.97951	1.0921	0.09755	0.11261	0.21016	0.61495	1.6645	1.0495	0.20278	1.0702	5.6997	1.2764	7.51	0.3
52	2.0696	0.0062026	0.99966	0.82269	0.93819	1.1139	0.1155	0.1757	0.2912	0.52982	1.9224	1.3926	0.24316	1.4445	7.8469	0.93097	4.38	0.3	0.97223	0.90351	0.10924	0.012405	0.0082702	0.46984	0.50897	0.00108	-1.5081	0.37139	0.15873	-0.089849	0.069548	1.384	0.96072	0.97932	0.89746	0.97361	1.0648	0.076155	0.091173	0.16733	0.66027	1.5928	0.93258	0.17767	1.266	6.0805	0.62739	3.2	0.29
52	1.7848	0.0045947	0.99081	0.73104	0.85064	1.0196	0.1196	0.16891	0.28851	0.3938	1.7115	1.3177	0.2311	0.93867	5.4532	0.81486	9.53	0.3	1.4685	0.86774	0.15392	0.01444	0.0045947	0.48358	0.50542	0.00078244	-1.4911	0.17637	0.5757	-0.35741	0.09773	1.6317	0.98556	0.99081	0.88944	0.9746	1.0874	0.085165	0.1128	0.19797	0.66268	1.5519	0.88927	0.17194	0.90513	6.0843	2.7718	20.79	0.36
53	2.2939	0.018837	0.99945	1.4132	1.6678	1.9685	0.25456	0.3007	0.55526	0.88389	2.5297	1.6458	0.35731	0.12179	2.6621	1.2793	11.75	0.18	2.9145	0.9856	0.56842	0.094737	0.010526	0.48725	0.50471	0.0025126	-1.3386	0.18111	0.42183	-0.32909	0.065366	0.73315	0.018837	0.99224	0.93743	0.98592	1.0392	0.048489	0.053242	0.10173	0.80271	1.3891	0.58637	0.097665	1.418	7.6952	0.42116	1.6	0.18
53	2.3312	0.011628	0	1.5389	1.7339	1.9037	0.195	0.16985	0.36484	1.0944	2.9688	1.8744	0.3401	1.2148	5.5007	1.3113	14.51	0.2	3.5387	0.94894	0.2457	0.052073	0.019717	0.48154	0.51063	0.001242	-1.459	0.29615	0.23982	-0.082366	0.005818	1.0967	0.0075834	0.069262	0.95103	0.98719	1.0267	0.036161	0.039536	0.075697	0.81978	1.3666	0.54686	0.091498	3.9194	31.342	0.29697	0.83	0.19
53	2.3303	0.073716	0	1.4855	1.6247	1.795	0.13919	0.17028	0.30947	1.1812	2.7122	1.531	0.29972	1.132	5.1305	1.974	16.83	0.19	4.9529	0.99644	0.52262	0.075241	0.022877	0.50407	0.50076	0.00093519	-1.5844	0.38888	0.41132	-0.2666	0.051266	1.1742	0.006609	0.12354	0.95002	0.99359	1.0324	0.043577	0.03881	0.082387	0.80929	1.5124	0.70307	0.11213	3.6877	26.229	0.42021	1.43	0.19
54	2.1574	0.0068063	0.99948	1.6003	1.7654	1.8379	0.16503	0.072546	0.23757	1.1929	2.1584	0.96554	0.20052	-2.1749	16.311	0.53	6.8	0.19	1.0749	0.99372	0.98639	0.36126	0.012042	0.48874	0.50786	0.00215	-1.1522	0.062854	0.092488	0.03493	-0.037649	0.75984	0.82565	0.99948	0.96119	0.98472	1.0086	0.02353	0.023875	0.047406	0.85138	1.0824	0.23107	0.054011	-4.5496	45.082	0.2771	0.48	0.19
54	2.2526	0.024283	0.99945	1.6684	1.7901	1.9109	0.12162	0.12083	0.24245	1.2571	2.4828	1.2257	0.24315	-0.14231	8.1063	1.803	5.94	0.18	1.7148	0.99559	0.97075	0.16667	0.051325	0.48813	0.49724	0.0023175	-1.2714	0.07786	0.20556	0.060371	-0.071816	0.91057	0.98951	0.99834	0.95484	0.98906	1.0249	0.034225	0.035833	0.070058	0.7721	1.182	0.40989	0.070433	-0.76856	15.18	3.624	10.07	0.18
54	1.4306	0.0072539	0	1.4809	1.5771	1.6781	0.096227	0.10097	0.1972	1.3663	2.2535	0.88723	0.18243	1.5207	6.0993	3.205	9.91	0.21	4.1668	0.99326	0.21295	0.03886	0.0082902	0.52151	0.52334	0.0020485	-1.3399	0.14293	0.26619	0.003175	-0.071772	0.63231	0.0046632	0.98187	0.95761	0.98899	1.0269	0.031373	0.037923	0.069296	0.86468	1.2162	0.35151	0.066522	1.4465	9.7294	0.42622	2.51	0.19
55	1.18	0.021598	0.99028	1.0482	1.2812	1.4696	0.23307	0.18841	0.42147	0.94145	2.0459	1.1044	0.29274	0.67633	2.4822	0.665	3.03	0.09	0.91774	0.54536	0.22462	0.056156	0.016199	0.45297	0.49675	0.0034995	-1.0232	-0.0046229	0.0066257	-0.00037665	0.022624	0.311	0.018359	0.57883	0.95309	0.97284	0.99691	0.019745	0.024075	0.04382	0.90167	1.177	0.27532	0.041412	1.9349	10.683	0.24838	0.8	0.09
55	1.3546	0.026786	0	1.2879	1.3963	1.6086	0.10837	0.21233	0.3207	1.2203	1.9483	0.72805	0.2052	0.63463	2.6141	0.64	1.64	0.13	0.70715	0.99872	0.71429	0.22321	0.038265	0.44444	0.52046	0.0025493	-1.1956	0.093237	0.098052	0.018972	-0.013857	0.3706	0.02551	0.068878	0.965	0.98282	1.0023	0.017812	0.019453	0.037264	0.92591	1.2414	0.31546	0.046933	3.3352	19.37	0.3645	1.3	0.07
55	0.64183	0.066578	0.99867	1.3211	1.5006	1.6006	0.17955	0.099949	0.2795	1.1555	1.7044	0.54893	0.16036	-0.35038	1.7805	0.476	1.93	0.08	0.53162	0.86684	0.60053	0.39947	0.057257	0.49867	0.49266	0.0034292	-1.0669	0.0095501	0.04064	0.013783	0.0038578	0.40241	0.019973	0.74567	0.95921	0.98359	1.0079	0.024375	0.024334	0.048709	0.8803	1.2229	0.34257	0.053489	1.7806	9.5622	0.20135	0.74	0.07
56	1.5005	0.04703	0.99876	0.73093	0.80361	0.91426	0.072678	0.11066	0.18333	0.57895	1.9537	1.3747	0.3118	2.0882	6.836	0.435	1.6	0.11	0.3996	0.32178	0.10644	0.065594	0.039604	0.49814	0.49628	0.0026077	-1.1527	0.046831	0.070957	0.032748	0.0041899	0.45712	0.38738	0.17822	0.90979	0.98745	1.0326	0.077665	0.04511	0.12277	0.78413	1.1868	0.4027	0.083816	-0.010089	2.929	0.47412	2.88	0.09
56	0.85357	0.07331	0.96105	0.66502	0.74152	0.83942	0.076502	0.097904	0.17441	0.51133	1.3004	0.78912	0.18472	1.2147	3.891	0.29519	0.95	0.09	0.23191	0.59107	0.17411	0.081329	0.024055	0.50229	0.50976	0.0017126	-1.1681	0.052034	0.14138	-0.012921	-0.010676	0.42299	0.36999	0.32302	0.92655	0.987	1.041	0.060453	0.053957	0.11441	0.78104	1.1479	0.36689	0.081174	-0.18243	2.6834	0.29033	0.83	0.08
56	1.2297	0.091626	0.99507	0.80919	0.8861	1.0279	0.076911	0.14176	0.21867	0.16053	1.2972	1.1366	0.19641	-1.1714	6.5793	0.69929	5.85	0.13	1.4349	0.95961	0.92709	0.20493	0.024631	0.5069	0.50148	0.00068231	-1.2458	0.035441	0.26717	-0.19197	0.13598	0.65688	0.25419	0.98621	0.91908	0.98428	1.0496	0.065202	0.06528	0.13048	0.58816	1.1654	0.57726	0.1098	-1.2497	5.6332	0.37615	0.79	0.1
57	1.4701	0.01837	0.52354	1.7176	1.805	1.9191	0.087381	0.11412	0.2015	1.4717	2.6438	1.1722	0.19709	1.8039	8.9095	0.30786	1.32	0.08	0.31953	0.6349	0.04248	0.022962	0.0057405	0.5023	0.49942	0.011201	-1.0586	0.033038	0.079763	-0.094567	0.042111	0.39085	0.18829	0.47991	0.94012	0.98349	1.0262	0.043366	0.042693	0.086059	0.84532	1.1533	0.30798	0.064399	0.24013	3.1363	0.3228	0.99	0.08
57	0.77123	0.06752	0.94296	1.8251	1.9049	2.0331	0.079787	0.1282	0.20798	1.7121	2.3992	0.6871	0.1682	0.93653	3.0698	0.26667	0.89	0.08	0.19298	0.59139	0.22584	0.065192	0.018626	0.50932	0.51342	0.0089803	-1.0367	0.0019977	0.030939	-0.0029215	0.0080029	0.29781	0.73923	0.93597	0.95412	0.98153	1.013	0.027416	0.031449	0.058865	0.89435	1.1099	0.21558	0.045254	0.42003	3.5245	0.35458	1.08	0.09
57	1.554	0.31892	0.99892	1.9089	2.2729	2.3986	0.36402	0.12574	0.48976	1.7662	2.7775	1.0113	0.28501	0.10394	1.906	0.927	5.58	0.09	1.6258	0.99351	0.57081	0.12865	0.022703	0.48593	0.50596	0.0054815	-1.1328	0.049163	0.090813	-0.053409	0.047027	0.61915	0.016216	0.58703	0.95494	0.98225	1.0198	0.02731	0.037565	0.064875	0.84225	1.2701	0.42781	0.071612	1.6515	9.8413	0.38667	1.47	0.09
58	1.4998	0.0097598	0.99925	1.4554	1.5809	1.6838	0.12554	0.10285	0.2284	1.095	2.0044	0.90947	0.18542	-0.36306	4.1324	1.2118	5.32	0.16	1.3874	0.99249	0.81982	0.078829	0.009009	0.48535	0.49173	0.0020739	-1.2262	0.12052	0.16202	-0.048307	-0.0075063	0.66489	0.0097598	0.99925	0.95806	0.98782	1.0146	0.02975	0.026762	0.056513	0.83944	1.2031	0.36371	0.060093	0.66562	9.0708	2.67	10.82	0.16
58	1.9905	0.0084746	0	2.1946	2.2937	2.401	0.0991	0.10725	0.20635	1.5813	2.7681	1.1868	0.20447	-0.90252	8.0411	2.92	9.07	0.18	3.7083	0.98757	0.84802	0.027119	0.0067797	0.4918	0.4983	0.0027702	-1.2652	0.22312	0.16473	-0.26423	0.14198	0.83893	0.0079096	0.99548	0.96152	0.98617	1.011	0.024659	0.024872	0.049531	0.88956	1.246	0.3564	0.063741	4.4204	37.948	0.48639	1.06	0.17
58	5.09	0.73103	0.99955	1.8666	2.1334	2.4962	0.26682	0.36282	0.62964	1.0385	5.6958	4.6573	0.81288	2.5185	11.188	2.1433	9.58	0.24	2.7249	0.64167	0.054782	0.040862	0.031881	0.49596	0.49708	0.001827	-1.3279	0.15068	0.27296	-0.23015	0.13478	0.79704	0.0071846	0.99955	0.95455	0.9849	1.0171	0.030352	0.032156	0.062508	0.73143	1.2788	0.54736	0.085768	0.86019	8.3131	2.7925	13.24	0.3
59	1.0018	0.13299	0.99926	0.86427	0.9313	1.039	0.067029	0.10769	0.17472	0.72406	1.2779	0.55383	0.13494	0.35206	3.4088	0.9	6.83	0.13	1.6719	0.99703	0.91159	0.23477	0.049034	0.50335	0.48289	0.00029104	-1.5731	0.33485	0.44223	-0.22352	0.019998	0.81823	0.015602	0.99926	0.94644	0.99359	1.0396	0.047154	0.045973	0.093127	0.83651	1.2504	0.41393	0.080817	0.4475	5.5503	2.25	7.29	0.17
59	1.1787	0.26696	0.99925	1.2288	1.3895	1.5722	0.16072	0.18268	0.34339	0.95411	1.8606	0.90646	0.22011	0.047032	2.3367	0.82937	4.92	0.13	1.2199	0.96868	0.6525	0.20358	0.039523	0.48507	0.49664	0.002441	-1.0873	0.027927	0.067742	-0.035702	0.028096	0.46351	0.90007	0.93512	0.9433	0.98726	1.0285	0.043962	0.041234	0.085196	0.82793	1.2074	0.37945	0.072968	0.50417	3.9885	0.50962	3.14	0.14
59	1.6826	0.14729	0.99922	1.3305	1.4378	1.7358	0.10736	0.29799	0.40536	1.0541	2.016	0.96191	0.26256	0.26649	2.8618	1.8429	6.22	0.12	2.0114	0.99535	0.89535	0.27287	0.11473	0.50116	0.49845	0.0027216	-1.1367	0.044958	0.077081	-0.019174	0.034633	0.69519	0.96434	0.99922	0.95506	0.99279	1.024	0.037727	0.031179	0.068906	0.81443	1.1456	0.33116	0.067839	-1.0703	8.5973	0.28065	1.06	0.12
60	1.8359	0.71924	0.99658	1.7666	1.9348	2.0667	0.16825	0.13186	0.30011	1.3477	2.4731	1.1254	0.23203	-0.44902	4.8316	0.97476	4.33	0.21	1.1248	0.99365	0.86963	0.146	0.02002	0.48168	0.49462	0.0013183	-1.3515	0.1661	0.23424	-0.065227	0.016707	0.83347	0.0073242	0.99658	0.95456	0.99235	1.0402	0.037792	0.047896	0.085688	0.8186	1.23	0.4114	0.078661	0.72693	7.281	2.56	11.01	0.22
60	3.1845	0.027696	0	1.7269	1.9616	2.2441	0.23473	0.28247	0.51721	1.071	3.2232	2.1522	0.43785	0.58464	3.6046	2.9744	10.34	0.29	3.7435	0.97932	0.43205	0.053914	0.0077548	0.49982	0.50111	0.0013034	-1.6888	0.55663	0.55573	-0.6728	0.24969	0.88283	0.0029542	0.99963	0.94385	0.98907	1.0432	0.045221	0.054131	0.099352	0.80053	1.239	0.43847	0.090081	1.083	7.4666	0.53216	1.57	0.27
60	2.9106	0.0033956	0.99966	1.9825	2.1671	2.3703	0.18461	0.20324	0.38785	1.3579	3.3014	1.9435	0.37954	0.4435	3.9909	1.946	9.21	0.3	2.568	0.90424	0.23497	0.018336	0.0016978	0.48709	0.50255	0.0017703	-1.3038	0.12115	0.18755	0.010411	-0.015004	0.95588	0.0033956	0.61698	0.94955	0.98913	1.0306	0.039577	0.041458	0.081035	0.83168	1.223	0.39128	0.077695	1.8636	15.774	0.54093	2.01	0.29
61	0.94848	0.11111	0.9985	1.5202	1.6413	1.8283	0.12111	0.18705	0.30817	1.3101	2.1256	0.81551	0.19349	0.23154	2.3113	0.444	3.57	0.08	0.84675	0.88889	0.41141	0.11562	0.018018	0.50376	0.5	0.0056969	-1.0848	0.02974	0.015414	0.024052	0.016875	0.37622	0.099099	0.50751	0.9548	0.98556	1.0173	0.030758	0.031725	0.062483	0.87138	1.2139	0.34247	0.062847	1.2013	5.4854	0.2	0.64	0.06
61	1.3541	0.023845	0.99851	1.4762	1.551	1.6131	0.074732	0.062151	0.13688	1.2436	2.2341	0.99052	0.15752	1.6257	10.072	0.668	5.05	0.06	1.4679	0.9076	0.071535	0.019374	0.010432	0.48955	0.49028	0.0047696	-1.1685	0.066278	0.147	-0.046343	0.0028869	0.49468	0.023845	0.068554	0.95479	0.98178	1.0073	0.026999	0.025564	0.052562	0.87618	1.2187	0.34257	0.055053	1.9678	13.178	0.168	0.47	0.06
61	1.0743	0.021521	0	1.4058	1.5374	1.6458	0.13157	0.10841	0.23998	1.223	1.8278	0.60476	0.16012	-0.32825	3.2194	0.364	1.85	0.06	0.47192	0.9957	0.87661	0.35294	0.088953	0.47557	0.48345	0.003268	-1.1432	0.017057	0.082497	-0.019894	0.064685	0.56837	0.020086	0.77044	0.9521	0.98593	1.0262	0.033829	0.040307	0.074136	0.88664	1.3689	0.48224	0.080304	2.3605	11.422	0.19389	0.6	0.06
62	0.96778	0.026646	0	0.63126	0.70942	0.77511	0.078155	0.065686	0.14384	0.40281	1.0975	0.69474	0.13076	0.29313	4.727	0.91143	5.58	0.06	1.9084	0.97179	0.5768	0.04232	0.018809	0.4898	0.49528	0.0012794	-1.4781	0.39524	0.39891	-0.50446	0.19061	1.2579	0.012539	0.9185	0.92373	0.99526	1.0809	0.071533	0.085611	0.15714	0.72151	1.7228	1.0013	0.16374	2.0348	10.941	0.14477	0.43	0.06
62	0.64539	0.95014	0	0.58377	0.65651	0.70821	0.072747	0.051698	0.12445	0.34255	0.84194	0.49939	0.10615	-0.92452	4.0405	0.19833	0.79	0.07	0.15823	0.94875	0.81579	0.18698	0.015235	0.50485	0.49444	0.0010278	-1.4126	0.34569	0.42288	-0.50403	0.14982	0.79811	0.034626	0.96537	0.93197	1.0089	1.0814	0.076886	0.072514	0.1494	0.70302	1.3903	0.68731	0.12536	0.40582	4.1525	0.39444	2.09	0.07
62	0.59688	0.80254	0.98166	0.54802	0.60843	0.66304	0.060402	0.054614	0.11502	0.35944	0.82352	0.46408	0.094262	-0.14494	3.596	0.59	5.26	0.08	1.4114	0.91255	0.42313	0.026798	0.0084626	0.50706	0.51485	0.0013005	-1.3548	0.21282	0.44258	-0.39837	0.10029	0.83187	0.97038	0.98307	0.93004	0.99559	1.0626	0.065555	0.067025	0.13258	0.7295	1.3549	0.62536	0.11596	0.44955	5.037	0.24414	1.18	0.07
63	3.3528	0.082267	0.99817	1.2987	1.4685	2.4867	0.16984	1.0182	1.188	0.53985	3.5852	3.0453	0.80133	0.9431	2.5526	0.38214	2.6	0.07	0.66609	0.91225	0.27788	0.20292	0.067642	0.47619	0.48807	0.0026302	-1.7809	0.76905	0.43278	-0.63624	0.21611	1.3983	0.032907	0.99817	0.91362	0.98788	1.0682	0.074264	0.080336	0.1546	0.61416	1.8211	1.207	0.20475	1.5464	7.9206	0.28263	0.96	0.05
63	1.6908	0.13725	0.99755	1.0582	1.2862	1.4489	0.22798	0.16274	0.39072	0.39218	1.8098	1.4176	0.31536	-0.46365	3.052	0.30846	1.36	0.04	0.34407	0.95343	0.73775	0.20833	0.036765	0.49631	0.5	0.003805	-1.4479	0.37198	0.2623	-0.15085	-0.033833	0.845	0.026961	0.99755	0.88768	0.96501	1.0725	0.077328	0.10748	0.1848	0.66054	1.3044	0.6439	0.13914	0.18075	3.0465	0.21263	1.15	0.05
63	3.3326	0.025828	0.99944	1.5076	1.7576	2.0212	0.24997	0.26358	0.51355	0.92897	3.3505	2.4215	0.49773	0.8933	4.4352	3.556	9.89	0.17	3.8545	0.98596	0.40202	0.08703	0.01909	0.50787	0.50478	0.0018238	-1.6618	0.58205	0.5924	-0.78131	0.26919	2.3795	0.0089837	0.99832	0.93182	0.99226	1.0554	0.060432	0.063102	0.12353	0.70159	1.8101	1.1085	0.17897	4.2157	35.72	0.36265	1.04	0.17
64	0.6123	0.0031746	0.99841	0.81289	0.85281	0.88036	0.039913	0.027556	0.067469	0.67364	0.97447	0.30083	0.060619	-0.48102	6.3773	2.0967	5.96	0.08	2.7327	0.98571	0.66349	0.0063492	0.0031746	0.50874	0.48885	0.0020515	-1.12	0.043768	0.094933	0.027185	-0.044231	0.37041	0.40635	0.99841	0.96023	0.99081	1.0119	0.030582	0.021085	0.051667	0.85078	1.0962	0.24546	0.04708	-0.52869	4.7314	0.3155	1.46	0.06
64	0.59365	0.41014	0.99855	0.91689	0.94572	0.9837	0.028826	0.037983	0.066809	0.82797	1.0505	0.22256	0.05807	-1.8598	15.082	0.32857	1.18	0.06	0.33658	0.99565	0.99275	0.73043	0.12754	0.4775	0.48837	0.0014589	-1.0482	-0.025195	0.010656	-0.015908	0.079776	0.4769	0.065217	0.99855	0.9655	0.99466	1.0196	0.029166	0.024984	0.05415	0.90202	1.1383	0.23627	0.047366	0.75819	7.3331	1.725	6.36	0.09
64	1.3264	0.0031447	0.99843	0.82858	0.86064	0.92574	0.032069	0.065093	0.097161	0.53262	1.2241	0.69153	0.11294	1.0962	14.609	3.145	6.2	0.09	3.055	0.98428	0.12893	0.009434	0.004717	0.45354	0.48265	0.0037551	-1.1059	0.021218	0.14969	-0.047653	-0.014654	0.56742	0.8695	0.99843	0.95908	0.98419	1.0105	0.025116	0.026267	0.051383	0.63749	1.1235	0.48601	0.073293	-2.2937	12.076	0.26375	0.96	0.06
65	2.249	0.099338	0	1.2066	1.4687	1.7105	0.26215	0.2418	0.50394	0.81679	2.7305	1.9137	0.42975	0.87397	3.664	0.46222	2.83	0.04	0.84813	0.8521	0.28477	0.07947	0.039735	0.47345	0.49446	0.0035261	-1.3948	0.22883	0.30521	-0.10367	-0.034465	1.1788	0.041943	0.1479	0.92551	0.96592	1.0021	0.040407	0.036158	0.076565	0.81422	1.8513	1.0371	0.17317	3.4308	15.968	0.37571	1.45	0.04
65	1.8387	0.08231	0	1.6748	1.9862	2.1638	0.31143	0.17765	0.48908	1.0809	2.5316	1.4507	0.3182	-0.31008	2.9361	0.37091	3.69	0.08	0.75025	0.9828	0.74816	0.29607	0.05774	0.492	0.49754	0.0040455	-1.2924	0.2525	0.19264	-0.14949	-0.0026329	1.2177	0.020885	0.99877	0.95089	0.9917	1.037	0.040812	0.045345	0.086157	0.84846	1.7612	0.91271	0.13478	4.02	23.813	0.34909	1.01	0.08
65	2.9199	0.15118	0.0031496	2.045	2.1881	2.3742	0.14308	0.18613	0.32922	0.27164	3.0099	2.7383	0.42234	-1.9372	10.946	0.58	2.07	0.09	0.60288	0.97165	0.95906	0.24094	0.053543	0.51104	0.49131	0.0061083	-1.3029	0.19359	0.28431	-0.18348	0.0092576	2.5693	0.034646	0.99843	0.95182	0.99309	1.0492	0.041271	0.056135	0.097406	0.85241	3.2481	2.3956	0.37538	4.2873	22.464	0.155	0.29	0.07
66	0.93293	0.42225	0	0.58127	0.86331	1.0078	0.28204	0.14454	0.42658	0.46119	1.2021	0.74091	0.22278	-0.17994	1.7642	0.27103	1.08	0.07	0.27954	0.83059	0.64728	0.24526	0.050569	0.51266	0.48796	0.0018643	-1.1885	0.12609	0.11026	-0.05252	0.0063064	1.2032	0.012642	0.79014	0.94515	0.9855	1.0434	0.040349	0.057859	0.098208	0.83565	1.5435	0.70783	0.13846	2.9902	15.832	0.59462	2.52	0.08
66	1.2879	0.03752	0.99837	1.0659	1.164	1.2784	0.098068	0.11443	0.2125	0.76925	1.7579	0.98861	0.20627	0.84142	4.338	1.505	5.39	0.07	2.2496	0.97716	0.48613	0.088091	0.053834	0.47712	0.50573	0.0061806	-1.0189	0.038678	0.045833	-0.030104	-0.033607	0.37109	0.50734	0.99837	0.93399	0.97086	1.004	0.036865	0.033163	0.070028	0.85631	1.1456	0.28934	0.062429	0.67491	3.5196	0.29143	1.06	0.06
66	1.4003	0.025349	0	1.097	1.1886	1.2952	0.091588	0.10667	0.19825	0.62175	1.7006	1.0789	0.18445	-0.0034561	5.0343	1.3167	6.21	0.12	2.1945	0.98606	0.73384	0.072243	0.026616	0.48096	0.51207	0.0012759	-1.3607	0.22617	0.25533	-0.16487	0.044845	1.8597	0.016477	0.99873	0.9445	0.98834	1.0277	0.043839	0.039406	0.083246	0.87959	2.0025	1.1229	0.1685	5.6632	41.396	0.88667	3.23	0.1
67	1.3853	0.017182	0.99885	1.1978	1.3009	1.4112	0.10316	0.11029	0.21345	0.74443	1.7151	0.9707	0.18383	-0.49572	5.0405	1.0738	6.81	0.08	2.1879	0.95876	0.61168	0.033219	0.0080183	0.47706	0.4868	0.0013041	-1.4293	0.24029	0.26903	-0.054319	-0.024911	1.7255	0.017182	0.98511	0.93709	0.99018	1.04	0.053089	0.049819	0.10291	0.70378	1.7284	1.0246	0.15852	3.9265	29.744	0.49941	1.31	0.11
67	1.7503	0.010989	0.99935	1.1373	1.2972	1.4188	0.15986	0.12161	0.28147	0.63998	2.0052	1.3652	0.25578	-0.15906	3.8352	1.3909	7.03	0.17	2.2698	0.94764	0.57014	0.040724	0.014221	0.49483	0.50097	0.00073115	-1.5105	0.25521	0.29322	0.035466	-0.072744	0.95755	0.87589	0.99935	0.92541	0.98804	1.0437	0.062628	0.055669	0.1183	0.69555	1.3814	0.6859	0.12011	0.55708	5.2711	0.7665	6.59	0.15
67	1.944	0.0027473	0.99931	1.673	1.8001	1.9134	0.12704	0.11333	0.24037	1.2137	2.1542	0.94051	0.20697	-0.79104	5.0858	0.7295	3.73	0.14	0.86761	0.99725	0.89835	0.12637	0.0061813	0.50653	0.489	0.003386	-1.2134	0.0078943	0.17665	0.021324	0.0085518	0.81401	0.73283	0.99931	0.94166	0.99412	1.0419	0.05246	0.047803	0.10026	0.74979	1.2143	0.4645	0.088854	-0.44776	4.8269	0.66045	1.68	0.17
68	1.6962	0.056738	0.83452	1.0552	1.2102	1.4497	0.155	0.23953	0.39453	0.25893	1.8509	1.592	0.34983	-0.62734	3.3669	0.28	1.14	0.05	0.28528	0.92908	0.78014	0.25768	0.068558	0.44313	0.49644	0.0029448	-1.3875	0.24084	0.20794	-0.032573	-0.026975	1.6709	0.86998	0.83924	0.88896	0.95812	1.0818	0.069161	0.1237	0.19286	0.48331	1.9035	1.4201	0.22484	1.4372	8.2626	0.42	2.37	0.05
68	1.7246	0.039474	0	0.99778	1.1	1.2958	0.10224	0.19578	0.29802	0.67729	1.9905	1.3132	0.27795	0.94523	4.1967	0.896	4.02	0.04	1.5656	0.97149	0.37281	0.08114	0.04386	0.44835	0.48899	0.0020158	-1.4507	0.31616	0.20665	-0.10964	0.039154	0.98771	0.02193	0.98904	0.89824	0.97326	1.057	0.075027	0.083771	0.1588	0.77052	1.6798	0.90927	0.1656	2.1394	9.1952	0.15607	0.38	0.04
68	1.6699	0.084337	0.78112	1.1653	1.3598	1.5562	0.19449	0.19638	0.39087	0.86753	2.427	1.5595	0.35766	1.1145	4.3469	0.5625	1.38	0.04	0.47879	0.70683	0.18072	0.076305	0.058233	0.49899	0.48992	0.0043426	-1.2503	0.12011	0.089084	0.020216	0.022794	1.1109	0.026104	0.11245	0.89784	0.97324	1.078	0.075403	0.10476	0.18016	0.6938	1.7322	1.0384	0.18441	1.7372	7.5463	0.13189	0.39	0.04
69	1.2566	0.028361	0	1.1532	1.224	1.2861	0.070824	0.062125	0.13295	0.9598	1.5762	0.61642	0.11954	0.10197	6.2786	1.73	13.68	0.22	3.7906	0.9979	0.96376	0.125	0.021534	0.49291	0.47319	0.00048412	-1.5029	0.36883	0.22923	-0.066092	-0.028745	0.71149	0.0047269	0.99947	0.95913	0.9919	1.0311	0.032772	0.039231	0.072003	0.82298	1.3516	0.52865	0.081005	1.7563	10.813	0.56029	1.57	0.19
69	1.1964	0.89333	0	0.56149	0.97718	1.1277	0.4157	0.15053	0.56623	0.4386	1.4087	0.97013	0.28919	-0.1314	1.7089	1.1244	4.75	0.19	1.2979	0.71556	0.59167	0.17111	0.042222	0.50139	0.48776	0.00088302	-1.2558	0.19614	0.12005	-0.0081478	-0.051674	0.81074	0.0055556	0.28167	0.95394	0.99935	1.0486	0.045405	0.049288	0.094693	0.82958	1.356	0.52642	0.08941	1.7172	11.286	0.27723	0.72	0.18
69	1.689	0.013883	0	1.0781	1.1823	1.286	0.10421	0.10369	0.2079	0.66905	1.8764	1.2073	0.21496	0.32593	5.0816	3.1683	10.11	0.29	3.7963	0.94805	0.49082	0.039409	0.010748	0.49373	0.49798	0.00065412	-1.3984	0.26577	0.20862	-0.062505	-0.013047	1.1767	0.0049261	0.7631	0.94536	0.98972	1.0384	0.044359	0.048686	0.093045	0.82779	1.5028	0.67504	0.10978	3.2211	22.009	0.33328	0.84	0.22
70	4.0118	0.055369	0.99916	3.4679	3.6855	3.9435	0.21761	0.258	0.4756	1.1471	4.3333	3.1862	0.4778	-3.0912	17.389	1.195	5.38	0.11	1.5278	0.97819	0.97399	0.54866	0.015101	0.48195	0.48824	0.0017755	-1.6769	0.63619	0.17655	-0.20566	0.069958	2.5126	0.02349	0.99916	0.96642	0.99172	1.0169	0.025303	0.025149	0.050453	0.88965	1.8261	0.9365	0.17188	6.7041	59.824	0.27381	0.91	0.11
70	3.5374	0.29806	0	2.8891	3.1791	3.4536	0.28995	0.27451	0.56445	1.9468	4.0273	2.0805	0.41807	-0.60283	4.6375	0.8605	3.18	0.18	0.97208	0.99778	0.9446	0.29086	0.017729	0.48282	0.50083	0.0026583	-1.5008	0.37686	0.17891	-0.052617	-0.0020203	1.5721	0.0066482	0.95235	0.95597	0.98487	1.021	0.028893	0.036124	0.065017	0.85454	1.6602	0.8057	0.13542	6.1231	52.078	4.205	15.97	0.27
70	3.5519	0.22004	0.0010331	3.222	3.4411	3.5968	0.21908	0.15573	0.37482	0.83142	3.9015	3.0701	0.5067	-2.8955	13.964	0.968	5.52	0.13	1.5685	0.98037	0.96384	0.85124	0.26653	0.50982	0.49068	0.0015529	-1.4834	0.23037	0.28654	-0.042721	0.0094702	2.6356	0.019628	0.99793	0.95866	0.99055	1.0388	0.031888	0.048294	0.080182	0.84328	2.1666	1.3233	0.22556	4.9081	34.77	0.515	2.71	0.1
71	4.8331	0.053535	0	2.6222	2.8563	4.5072	0.23402	1.651	1.885	1.9155	5.4232	3.5077	0.99936	0.38309	1.6837	1.65	5.93	0.09	2.261	0.9899	0.45657	0.36364	0.065657	0.45399	0.48887	0.0026615	-1.3117	0.12044	0.13195	-0.047743	0.10733	1.5054	0.013131	0.99899	0.9642	0.98163	1.0048	0.01743	0.023152	0.040582	0.88159	1.9092	1.0276	0.15445	4.8287	29.127	0.3525	1.1	0.09
71	3.598	0.082324	0.0012107	3.0471	3.3623	3.4425	0.31523	0.080164	0.3954	1.4621	3.8499	2.3878	0.43771	-2.5848	15.002	0.88875	5.9	0.1	1.8972	0.99153	0.977	0.75666	0.11501	0.46788	0.48786	0.0027543	-1.2836	0.11518	0.095947	0.022038	0.050737	3.281	0.013317	0.99879	0.97352	0.98671	1.0003	0.013186	0.013614	0.0268	0.85734	3.3058	2.4485	0.36298	5.7208	37.594	0.14667	0.21	0.1
71	3.5986	0.0338	0	3.0059	3.2135	3.7739	0.20758	0.56045	0.76803	1.76	4.09	2.33	0.48333	-0.73065	5.6452	0.86	3.74	0.08	1.2189	0.99417	0.98135	0.48951	0.25408	0.47258	0.4965	0.0030457	-1.3985	0.2295	0.16317	-0.029591	0.035824	1.5801	0.019814	0.99883	0.97333	0.98633	0.99892	0.012999	0.012591	0.02559	0.88242	1.8502	0.9678	0.16022	4.209	23.624	1.4217	4.98	0.11
72	2.2623	0.83168	0.64026	1.3646	1.6551	1.8695	0.29054	0.21435	0.50489	0.029369	2.2457	2.2164	0.47208	-1.3633	5.0368	0.17765	0.38	0.06	0.089642	0.94224	0.85314	0.41419	0.085809	0.46777	0.49503	0.0039365	-1.6449	0.54929	0.37001	-0.4268	0.15445	6.5881	0.66337	0.62706	0.87686	1.0174	1.1652	0.14053	0.14783	0.28836	0.15167	5.0245	4.8728	0.68959	4.4327	28.802	0.92333	2.08	0.08
72	1.3397	0.98795	0	1.2107	1.3788	1.4755	0.16807	0.096741	0.26481	0.87318	1.884	1.0108	0.23284	0.12916	2.9633	0.37769	1.8	0.04	0.46891	0.98193	0.69277	0.14659	0.072289	0.51911	0.50403	0.0073668	-1.1902	0.11013	0.073816	-0.0043709	0.013333	0.75184	0.98996	0.82329	0.93619	0.98746	1.0505	0.051268	0.063012	0.11428	0.84694	1.4701	0.6232	0.10201	2.0128	11.246	0.22273	0.7	0.04
72	1.6943	0.97966	0.25424	1.2739	1.444	1.6146	0.17012	0.17057	0.3407	0.7245	1.911	1.1865	0.24068	-0.34112	3.6098	0.53727	2.82	0.07	0.77661	0.95254	0.46949	0.022034	0.0016949	0.52292	0.4915	0.004658	-1.4746	0.42344	0.27855	-0.33953	0.11407	0.98974	0.27627	0.25424	0.93551	1.0191	1.1198	0.083573	0.10072	0.1843	0.62656	1.4615	0.83496	0.15457	0.03957	3.9449	0.45154	1.87	0.05
73	2.8613	0.046326	0	1.9362	2.1967	2.4981	0.26048	0.30142	0.5619	1.3319	3.7257	2.3938	0.60342	0.83516	2.9735	0.44429	3.4	0.06	0.84927	0.90895	0.34665	0.15495	0.084665	0.4656	0.5016	0.0056095	-1.3283	0.16453	0.18686	-0.067519	0.045471	0.73204	0.027157	0.72204	0.93066	0.98384	1.0652	0.053186	0.081379	0.13457	0.79514	1.4109	0.61577	0.12301	1.0543	5.0348	0.21483	0.73	0.06
73	2.5199	0.044046	0	1.8893	2.0198	2.3068	0.1305	0.28704	0.41754	1.3533	3.0439	1.6906	0.39698	0.43466	3.3813	1.0217	4.88	0.06	1.7452	0.99021	0.73736	0.15824	0.032626	0.4951	0.48282	0.0031252	-1.389	0.24054	0.14588	-0.078662	0.082179	0.96526	0.021207	0.99837	0.94408	0.98254	1.0317	0.038465	0.049156	0.087621	0.81494	1.6284	0.81346	0.13072	2.6158	12.115	0.32263	1.43	0.06
73	2.1937	0.039514	0	1.9278	2.1744	2.4496	0.24661	0.27527	0.52188	1.3602	3.0087	1.6484	0.40759	0.073134	2.5236	0.87571	3.96	0.06	1.3221	0.98632	0.75076	0.24164	0.10182	0.47641	0.51524	0.0045832	-1.2865	0.1358	0.19596	-0.12092	0.076482	0.86666	0.015198	0.92553	0.93867	0.98922	1.0433	0.050544	0.054106	0.10465	0.75422	1.4857	0.73152	0.11546	1.9305	10.191	0.23429	0.77	0.06
74	1.3157	0.013333	0.976	1.1139	1.2087	1.2532	0.094708	0.044569	0.13928	0.56945	1.6221	1.0527	0.17523	-0.83885	5.9751	0.72	3.4	0.03	1.34	0.93867	0.65867	0.018667	0.008	0.47594	0.49598	0.0052806	-1.1997	0.11546	0.08677	0.0067146	-0.0066684	0.5259	0.448	0.97867	0.89298	0.97772	1.0286	0.084749	0.050847	0.1356	0.68917	1.1381	0.44894	0.10034	-0.58207	2.8741	0.23313	0.89	0.03
74	1.1572	0.079452	0.99726	1.1373	1.2376	1.3617	0.10036	0.12403	0.22439	0.82659	1.7036	0.87699	0.19886	0.16728	3.4259	0.9025	3.05	0.04	1.2489	0.9863	0.67945	0.12329	0.065753	0.46703	0.49311	0.0052405	-1.2568	0.13161	0.20882	-0.089362	0.0080729	0.56513	0.64932	0.99726	0.91862	0.96497	1.0145	0.046345	0.049495	0.09584	0.76892	1.2282	0.45931	0.089134	0.48328	4.276	0.24267	2.1	0.04
74	1.0924	0.0050891	0.99746	1.3001	1.3741	1.4499	0.07399	0.075809	0.1498	0.92765	1.6843	0.75665	0.13326	-0.88215	7.1225	0.18619	1.09	0.03	0.22578	0.98982	0.9542	0.25445	0.030534	0.49235	0.51151	0.0094939	-1.0771	0.015968	0.082922	-0.035217	0.016286	0.66637	0.71501	0.99746	0.92951	0.98115	1.0182	0.05164	0.03702	0.088661	0.722	1.2421	0.52006	0.090927	-0.10997	5.1587	0.35091	2.25	0.04
75	1.5324	0.047552	0	0.81528	0.96525	1.1518	0.14997	0.18658	0.33656	0.47591	1.7008	1.2249	0.23655	0.59865	3.702	1.412	6.31	0.07	2.4547	0.98741	0.53427	0.072727	0.033566	0.51261	0.48387	0.0016324	-1.2619	0.10663	0.12561	-0.010047	0.041219	1.7143	0.016783	0.97622	0.92575	1.0054	1.054	0.079655	0.048588	0.12824	0.72393	2.0011	1.2771	0.19737	3.2485	17.514	0.23633	0.97	0.07
75	1.5404	0.038245	0.9775	1.3612	1.6704	1.8298	0.30925	0.15937	0.46863	0.87632	2.2893	1.4129	0.3328	-0.24962	2.515	0.56929	2.83	0.11	0.76744	0.84927	0.57818	0.094488	0.038245	0.47635	0.49267	0.0037866	-1.0983	0.013117	0.039221	0.0014996	0.045472	0.51713	0.016873	0.90101	0.94986	0.98173	1.0188	0.031866	0.037094	0.068959	0.78567	1.212	0.42631	0.068712	0.28151	5.6186	0.90333	6.21	0.09
75	2.3584	0.025316	0.9954	1.3422	1.7228	1.9857	0.38054	0.2629	0.64344	0.46236	2.3149	1.8525	0.40015	-0.63134	3.7786	0.78364	3.71	0.08	1.2008	0.98734	0.89873	0.43268	0.098964	0.4712	0.48097	0.0044435	-1.1119	0.040456	0.05117	-0.010416	0.031647	1.2612	0.94476	0.9954	0.9464	0.98272	1.0189	0.036321	0.03621	0.072532	0.53891	1.2874	0.74852	0.11547	-2.9043	23.258	0.66538	3.21	0.09
76	0.6242	0.099757	0.9635	0.46853	0.50463	0.58901	0.0361	0.084377	0.12048	0.34983	0.91777	0.56794	0.12557	1.347	4.6046	0.12424	0.97	0.04	0.16115	0.61314	0.18248	0.07056	0.03163	0.5	0.51589	0.00091002	-1.2086	0.1218	0.053093	0.0079907	0.027997	0.65814	0.060827	0.96594	0.91853	0.98351	1.054	0.06498	0.070466	0.13545	0.7951	1.4147	0.61963	0.13054	1.1487	4.4959	0.11882	0.31	0.04
76	0.9048	0.11526	0	0.73952	0.80874	0.9128	0.069223	0.10405	0.17328	0.49863	1.2513	0.75266	0.14842	0.34482	3.7352	0.35222	1.58	0.04	0.46435	0.93146	0.40498	0.05296	0.021807	0.4875	0.48903	0.0019954	-1.3146	0.13532	0.20444	-0.01418	-0.0083267	1.3347	0.028037	0.96573	0.91481	0.99085	1.0826	0.076041	0.091752	0.16779	0.75815	1.7556	0.99744	0.18803	2.2378	10.806	0.16	0.66	0.03
76	1.2527	0.32809	0	1.3129	1.3945	1.4608	0.081585	0.066352	0.14794	0.64984	1.6987	1.0489	0.16305	-1.9257	11.079	0.18818	0.68	0.05	0.1518	0.97978	0.96854	0.46517	0.078652	0.43919	0.5079	0.0022698	-1.2938	0.13592	0.15306	0.028937	-0.023038	1.0539	0.035955	0.99775	0.95776	0.99427	1.0399	0.036513	0.045673	0.082186	0.86191	1.7214	0.85953	0.14353	3.3151	15.484	0.14966	0.48	0.04
77	1.6113	0.086444	0	1.2306	1.3855	1.614	0.15483	0.22851	0.38334	0.63384	1.8639	1.2301	0.25133	-0.48029	3.9159	0.532	2.05	0.1	0.76156	0.98625	0.94695	0.43026	0.086444	0.49409	0.51479	0.002308	-1.2057	0.13118	0.076423	-0.0087547	0.0076641	1.21	0.02947	0.55796	0.95109	0.97824	1.0128	0.027147	0.034535	0.061682	0.89062	2.0084	1.1178	0.18376	3.8551	18.876	0.125	0.25	0.06
77	2.0639	0.12278	0	1.2905	1.4746	1.9801	0.18415	0.50543	0.68958	0.80334	2.289	1.4856	0.41406	0.20927	2.0573	1.5475	4.09	0.08	1.6336	0.98869	0.67205	0.30533	0.16478	0.46278	0.48947	0.0011069	-1.4214	0.24951	0.22534	-0.052414	-0.00060658	1.3967	0.019386	0.99838	0.94726	0.97529	1.0026	0.028036	0.027356	0.055391	0.86921	2.0016	1.1324	0.17761	4.2901	22.958	0.17	0.29	0.08
77	2.165	0.098498	0	1.2376	1.4605	1.8744	0.22291	0.41388	0.63679	0.87857	2.4123	1.5337	0.41191	0.38043	2.2026	0.54333	1.34	0.09	0.56512	0.98998	0.54925	0.22204	0.06177	0.47993	0.50251	0.0020955	-1.3075	0.16751	0.17096	0.019663	-0.050014	1.5082	0.023372	0.98331	0.93872	0.97485	1.0179	0.036127	0.043074	0.079201	0.86314	2.1077	1.2445	0.19495	4.4255	25.842	0.1125	0.23	0.05
78	2.3637	0.052402	0.98035	2.0531	2.2651	2.4773	0.21202	0.21222	0.42424	1.0652	3.2186	2.1534	0.40805	-0.097178	3.9551	0.916	3.75	0.05	1.4301	0.96943	0.68341	0.12882	0.048035	0.48796	0.5	0.010516	-1.1997	0.079384	0.10894	-0.016564	0.029501	1.0848	0.017467	0.98253	0.92316	0.98044	1.0348	0.057278	0.054334	0.11161	0.67863	1.5812	0.90261	0.1497	1.7162	8.3784	0.50778	2.14	0.04
78	2.7362	0.11213	0	1.732	2.3965	2.7564	0.66449	0.35995	1.0244	1.2181	3.6151	2.397	0.62723	0.1017	1.873	0.28933	1.19	0.05	0.32746	0.82151	0.50801	0.12586	0.022883	0.49771	0.48506	0.0075732	-1.2415	0.11288	0.09575	-0.037799	0.07195	1.2259	0.025172	0.55835	0.91724	0.97478	1.064	0.057539	0.089254	0.14679	0.78879	1.9237	1.1349	0.2009	2.6633	11.447	0.33308	1.35	0.05
78	1.7971	0.074742	0	1.5837	1.6916	1.8458	0.10796	0.15421	0.26217	1.2211	2.5451	1.3241	0.28744	0.83089	4.5217	0.17	0.38	0.06	0.14855	0.98969	0.57217	0.097938	0.064433	0.51163	0.50777	0.0069086	-1.1758	0.037769	0.077251	0.023541	0.03916	0.94365	0.030928	0.88918	0.94689	0.99041	1.0367	0.04352	0.046255	0.089775	0.79532	1.6551	0.85978	0.14566	2.6229	11.291	0.14037	0.52	0.03
79	2.3669	0.10761	0	1.7423	1.9515	2.237	0.20921	0.28548	0.49469	0.46426	2.595	2.1307	0.52	-0.98285	3.4086	0.27368	1.48	0.05	0.3569	0.94063	0.82931	0.37477	0.15584	0.48513	0.47114	0.0016848	-1.7887	0.83328	0.17628	-0.28964	0.069349	3.7794	0.020408	0.90353	0.92943	0.98834	1.0512	0.058907	0.062853	0.12176	0.57085	3.0544	2.4835	0.40739	4.3723	27.88	0.485	2.31	0.06
79	2.8932	0.10119	0.011905	1.875	2.1444	2.4247	0.26945	0.28023	0.54968	0.4722	2.8915	2.4193	0.53845	-0.98493	3.8005	0.38882	1.58	0.06	0.43803	0.95238	0.81994	0.2753	0.017857	0.49478	0.4806	0.0040984	-1.7075	0.75668	0.22176	-0.34946	0.079395	4.7511	0.020833	0.43452	0.92837	1.0027	1.1018	0.07438	0.099057	0.17344	0.555	3.965	3.41	0.47065	5.4203	39.853	0.125	0.19	0.09
79	2.6225	0.20175	0.0035088	1.4415	1.7807	2.3842	0.33929	0.60344	0.94273	0.70443	2.686	1.9815	0.51516	-0.23617	2.4387	0.352	1.98	0.05	0.58786	0.98772	0.7807	0.41754	0.17895	0.46221	0.49296	0.0041407	-1.3869	0.028679	0.65991	-0.30576	0.0050378	9.5543	0.017544	0.48421	0.93206	0.98725	1.0594	0.055193	0.072105	0.1273	0.76158	8.0597	7.2982	1.0577	6.4256	47.542	0.096667	0.11	0.09
80	2.6151	0.022514	0	1.5353	1.9733	2.3285	0.43799	0.35521	0.7932	0.93092	2.9091	1.9782	0.49858	-0.036306	2.2293	1.1711	6.73	0.11	2.0606	0.98124	0.65291	0.23171	0.060976	0.48075	0.49906	0.0012353	-1.5137	0.32551	0.30301	-0.18178	0.067407	1.5019	0.0075047	0.99906	0.95041	0.98214	1.0164	0.031726	0.034256	0.065982	0.79283	1.7464	0.95355	0.12992	5.1659	39.129	0.61471	3.14	0.1
80	1.667	0.067468	0	1.9099	2.0424	2.2052	0.13252	0.16285	0.29537	1.661	2.6846	1.0236	0.24005	0.46449	3.2835	1.084	7.19	0.1	2.0853	0.99538	0.79575	0.17375	0.05268	0.48751	0.49722	0.0031767	-1.2937	0.1624	0.19825	-0.095347	0.028953	0.48273	0.49815	0.99908	0.95303	0.98432	1.0181	0.031293	0.033731	0.065025	0.8923	1.2194	0.3271	0.056701	1.3979	7.6885	0.45042	1.49	0.1
80	2.5177	0.028502	0.99919	2.1079	2.3202	2.6302	0.21227	0.31006	0.52233	1.671	3.6133	1.9423	0.39935	0.90281	3.9801	2.424	9.8	0.14	3.7099	0.96987	0.35831	0.055375	0.021173	0.49633	0.5106	0.00386	-1.2246	0.098563	0.1379	-0.046311	0.034937	0.63617	0.013029	0.99919	0.95137	0.98474	1.0176	0.033378	0.032854	0.066232	0.87251	1.2987	0.42622	0.065829	2.1393	12.702	0.7575	2.06	0.16
81	6.6155	0.16667	0.53425	3.3125	3.8443	4.6871	0.53175	0.84279	1.3745	0.035942	6.5198	6.4839	1.6873	-0.69585	3.2909	0.494	1.03	0.05	0.35567	0.87443	0.74886	0.23516	0.10502	0.44394	0.51147	0.018057	-1.2986	0.12183	0.080577	0.052603	0.044946	18.822	0.56393	0.4726	0.89191	0.98004	1.1425	0.088137	0.1625	0.25064	0.11991	13.482	13.362	2.1454	5.6163	37.667	0.87667	2.46	0.06
81	2.9987	0.15862	0	2.6802	2.8173	2.9517	0.13705	0.13437	0.27142	1.89	3.5862	1.6963	0.36133	-1.0758	9.5036	0.23273	0.62	0.04	0.19344	0.9931	0.98621	0.38276	0.082759	0.53633	0.50347	0.028937	-1.1181	0.041236	0.049874	0.009636	0.019739	0.68127	0.034483	0.91034	0.9515	0.98882	1.026	0.037315	0.037208	0.074523	0.83161	1.4661	0.63447	0.13138	1.9454	6.6773	0.15053	0.36	0.03
81	3.0579	0.14004	0.99781	2.7156	3.4796	3.6871	0.76402	0.20748	0.9715	1.6219	4.3655	2.7436	0.66367	-0.54433	2.3351	0.29667	2.28	0.04	0.54326	0.89934	0.64333	0.23195	0.035011	0.44737	0.5033	0.015091	-1.1054	0.039005	0.049139	0.030711	-0.012587	0.64305	0.059081	0.99781	0.94308	0.97305	1.0082	0.029975	0.035147	0.065121	0.8069	1.3719	0.56502	0.10335	1.9362	7.8623	0.32143	1.35	0.04
82	4.2653	0.033241	0.99723	2.3493	2.9136	3.5884	0.5643	0.67476	1.2391	1.1827	4.7354	3.5527	0.72553	0.20306	3.008	0.31636	2.38	0.03	0.65795	0.90582	0.33795	0.016621	0.0083102	0.36667	0.48747	0.022052	-1.3707	0.24792	0.24522	-0.088259	-0.032288	0.83064	0.036011	0.98338	0.92518	0.96145	0.98834	0.036268	0.026889	0.063157	0.62959	1.2231	0.5935	0.085366	0.074681	12.125	1.1767	3.35	0.04
82	4.1999	0.033426	0.99721	2.8695	3.0432	3.2122	0.17373	0.16903	0.34276	1.6897	4.6645	2.9747	0.55862	-0.051388	5.2827	0.445	3.02	0.03	0.97377	0.98607	0.77159	0.089136	0.016713	0.42458	0.4902	0.051301	-1.0718	0.018646	0.0046569	0.12827	-0.07681	0.61787	0.038997	0.99721	0.91385	0.9765	1.0105	0.062646	0.033978	0.096623	0.80891	1.1118	0.30285	0.072587	-0.83385	5.6922	0.16318	0.76	0.05
83	1.8769	0.88691	0	1.1159	1.4916	1.9967	0.3757	0.50513	0.88082	0.88167	2.3355	1.4538	0.46473	0.11105	1.498	0.42941	1.73	0.09	0.48202	0.89199	0.52351	0.32402	0.057179	0.54453	0.50955	0.0037614	-1.101	0.038065	0.025628	0.0081039	0.030131	0.63858	0.013977	0.4676	0.96066	1.0083	1.0483	0.047613	0.040066	0.08768	0.86665	1.3638	0.49718	0.089192	1.7991	8.7996	0.23212	0.9	0.07
83	1.2606	0.01054	0.87879	1.7186	1.8513	2.0307	0.13266	0.17945	0.31212	1.4609	2.5778	1.1169	0.2348	0.84146	3.7904	0.25033	1.66	0.07	0.34159	0.73123	0.22925	0.055336	0.019763	0.5277	0.50066	0.0084407	-1.1503	0.035586	0.065138	0.057236	-0.0059065	0.3624	0.011858	0.50725	0.94741	0.99233	1.0253	0.044913	0.033014	0.077927	0.86702	1.1302	0.26323	0.057029	0.24573	3.38	0.23871	0.86	0.07
83	1.4288	0.098011	0.99858	1.67	1.9586	2.1058	0.28865	0.14714	0.43579	1.2953	2.3743	1.0789	0.28282	-0.35087	2.3468	0.41176	2.64	0.09	0.59687	0.98864	0.74716	0.38068	0.11222	0.48791	0.50285	0.0045171	-1.1319	0.035395	0.050116	0.028232	0.019024	0.6307	0.021307	0.99858	0.95327	0.98555	1.0241	0.032277	0.03854	0.070817	0.81471	1.2316	0.41691	0.072025	0.61061	6.6128	1.404	4.31	0.12
84	2.9679	0.94286	0.99683	3.5488	3.7312	4.2251	0.18235	0.49393	0.67628	2.4759	4.8112	2.3352	0.51166	-0.29165	3.2835	0.315	1.43	0.03	0.42578	0.96508	0.80952	0.27619	0.04127	0.47452	0.47284	0.033626	-1.2535	0.060273	0.12168	0.057346	0.016649	0.73126	0.044444	0.99683	0.92995	0.98781	1.0816	0.057868	0.093736	0.1516	0.7113	1.3766	0.6653	0.14158	0.70162	3.2806	0.28636	1.49	0.03
84	3.8165	0.93841	0.71739	3.1276	3.8785	4.5282	0.75092	0.6497	1.4006	2.3573	6.0664	3.7091	0.86138	0.23857	2.7812	0.25	1.12	0.03	0.31116	0.71377	0.35145	0.047101	0.032609	0.49091	0.51095	0.071001	-1.2288	0.083988	0.093636	0.044411	0.010894	1.068	0.83696	0.99638	0.89744	0.99922	1.0704	0.10178	0.071196	0.17297	0.7603	1.6592	0.8989	0.17965	1.5288	6.0346	0.17188	0.94	0.03
84	4.4913	0.31217	0.99735	4.3643	4.8458	5.3471	0.48159	0.50127	0.98286	2.3437	6.0456	3.7019	0.73829	-0.86432	4.69	0.376	0.77	0.04	0.29333	0.98413	0.92593	0.44444	0.12963	0.47215	0.48936	0.024108	-1.2511	0.085748	0.15384	-0.0647	0.077262	0.66027	0.16931	0.99735	0.94462	0.99947	1.0733	0.054851	0.073831	0.12868	0.76786	1.229	0.46113	0.10283	-0.090501	3.4703	0.31333	0.97	0.04
85	2.0415	0.036802	0.99873	1.0239	1.2149	1.5315	0.19105	0.31659	0.50764	0.56806	2.1649	1.5969	0.35651	0.40622	2.851	0.71	5.37	0.07	1.4845	0.95305	0.47208	0.098985	0.024112	0.46633	0.5	0.0016414	-1.3306	0.079301	0.093143	0.26231	-0.10288	0.8758	0.011421	0.99873	0.91054	0.96925	1.0558	0.058709	0.086585	0.14529	0.71696	1.2894	0.57241	0.12028	0.32066	3.6248	0.49312	2.35	0.07
85	1.8888	0.033285	0.98698	0.91909	1.1012	1.3088	0.18213	0.20754	0.38966	0.30441	2.1546	1.8502	0.36269	0.64451	4.1417	0.50769	2.98	0.06	0.77931	0.88857	0.32127	0.060781	0.049204	0.46957	0.46589	0.0022737	-1.3279	0.089551	0.17294	0.087859	-0.020353	1.0497	0.72359	0.97106	0.85487	0.97814	1.1252	0.12327	0.14708	0.27036	0.61003	1.4991	0.88909	0.19476	0.40877	2.9142	0.26231	1.64	0.07
85	3.0347	0.037827	0.96896	1.0556	1.292	1.4843	0.23646	0.19224	0.4287	0.37956	3.0834	2.7039	0.54475	1.1854	4.7902	0.44143	1.89	0.1	0.49655	0.79631	0.13773	0.068865	0.014549	0.46116	0.50923	0.004391	-1.2855	0.089561	0.1384	0.073806	-0.014112	1.0676	0.98448	0.96896	0.89472	0.97271	1.0626	0.077989	0.089897	0.16789	0.65405	1.4871	0.83303	0.14746	0.92527	5.4234	0.28389	0.81	0.1
86	2.1598	0.20455	0	2.299	2.3596	2.4112	0.060601	0.051589	0.11219	1.1682	2.7272	1.5589	0.22606	-3.6344	22.689	0.78333	5.65	0.07	1.7257	0.99006	0.97443	0.82955	0.046875	0.50071	0.50285	0.0021844	-1.2946	0.16701	0.12189	-0.16086	0.16702	1.014	0.028409	0.99858	0.96272	0.98689	1.021	0.024172	0.034104	0.058276	0.90866	1.5597	0.651	0.11591	3.1553	14.713	2.35	6.63	0.13
86	2.9294	0.052516	0	2.7211	2.7754	2.8751	0.054286	0.099717	0.154	1.8553	3.6001	1.7449	0.28159	-1.1359	15.112	1.834	6.81	0.1	2.5272	0.99234	0.98359	0.15317	0.035011	0.47207	0.50219	0.0021648	-1.2922	0.067823	0.16534	0.017293	0.042138	1.2629	0.010941	0.99891	0.96907	0.98524	1.0042	0.01617	0.018924	0.035094	0.92954	1.7528	0.82322	0.12167	4.8812	30.154	0.70231	3.76	0.09
86	2.9491	0.038988	0.99895	2.3753	2.5968	2.8106	0.22145	0.21385	0.4353	1.7336	3.5259	1.7923	0.34487	-0.35527	6.4641	2.3725	7.54	0.09	3.0391	0.99262	0.9726	0.16754	0.018967	0.46835	0.5132	0.0015293	-1.4104	0.17468	0.26846	-0.037612	0.0051973	0.87255	0.026344	0.99895	0.96414	0.98193	1.0016	0.017794	0.01965	0.037444	0.9187	1.4185	0.49978	0.076205	3.9366	23.456	3.1733	9.06	0.22
87	2.2958	0.032563	0	1.3129	1.4267	1.5829	0.11379	0.15617	0.26997	1.1285	2.6626	1.5341	0.28684	1.7684	7.6648	0.19333	0.3	0.09	0.085765	0.99475	0.19118	0.031513	0.015756	0.47634	0.51263	0.0022634	-1.2896	0.16254	0.16831	-0.044359	0.0038537	0.94618	0.019958	0.35189	0.94162	0.9786	1.0302	0.036979	0.051644	0.088623	0.84542	1.6598	0.81442	0.12695	3.5227	18.533	0.37333	1.74	0.09
87	2.6079	0.039924	0	1.5986	1.8429	2.278	0.24434	0.43516	0.6795	1.0243	3.0523	2.028	0.47015	0.48759	2.6256	2.088	7.91	0.11	2.9589	0.97529	0.52757	0.18441	0.038973	0.49572	0.49619	0.0021897	-1.4031	0.26938	0.19675	-0.041894	-0.020634	1.4323	0.01616	0.9924	0.93996	0.97683	1.0276	0.03687	0.050746	0.087617	0.82891	1.7984	0.9695	0.14723	4.5886	30.639	1.4757	3.79	0.11
87	2.5436	0.032438	0	1.5271	1.6964	2.0361	0.16936	0.33961	0.50897	0.88877	2.9875	2.0987	0.45664	0.69893	3.3249	1.2271	7.17	0.08	2.4467	0.9519	0.39374	0.12864	0.034676	0.52184	0.5	0.0024661	-1.4121	0.28887	0.2217	-0.080882	-0.01703	1.3905	0.01566	0.96309	0.93924	0.98043	1.0303	0.041192	0.049836	0.091028	0.77961	1.843	1.0634	0.15187	4.1939	25.987	0.5	2.69	0.08
88	2.974	0.020974	0	2.7125	3.1255	3.3547	0.41301	0.22922	0.64223	2.1004	3.7201	1.6197	0.41469	-0.68193	3.6179	1.13	6.37	0.15	1.7252	0.99594	0.95805	0.54871	0.10555	0.50169	0.51152	0.0022673	-1.4647	0.26058	0.29339	-0.13605	0.047053	1.0451	0.0087957	0.99932	0.95815	0.98566	1.0202	0.027502	0.034525	0.062027	0.86741	1.4566	0.58918	0.089834	2.4656	16.242	4.9333	14.38	0.14
88	4.638	0.12395	0	3.2729	3.4626	4.1836	0.1897	0.72104	0.91074	2.2097	5.0419	2.8322	0.62551	-0.1864	4.692	1.1918	6.88	0.15	2.002	0.99388	0.98011	0.33435	0.059679	0.47779	0.51494	0.0020422	-1.8087	0.93447	0.12702	-0.50885	0.25629	1.8954	0.012242	0.99923	0.96043	0.98877	1.0156	0.028336	0.026875	0.055211	0.86613	1.8608	0.99468	0.15073	5.3633	40.071	1.8686	6.49	0.14
88	2.5088	0.045546	0	2.4312	2.5694	2.8104	0.13825	0.24097	0.37922	2.2807	3.2935	1.0129	0.24356	-0.040238	6.5915	0.70429	8.2	0.14	1.6961	0.99732	0.99397	0.24782	0.022103	0.49397	0.49497	0.0041248	-1.1595	0.052067	0.094251	-0.019943	0.033542	0.82787	0.0073677	0.99933	0.96957	0.98834	1.0086	0.018771	0.02029	0.039061	0.90974	1.4467	0.53697	0.076108	5.3702	40.102	1.47	8.17	0.14
89	1.6794	0.0062062	0	1.1171	1.1813	1.257	0.064164	0.075697	0.13986	0.97683	1.4852	0.50837	0.11868	0.95584	10.533	12.085	23.57	0.6	11.485	0.99892	0.85024	0.0083648	0.0053967	0.50121	0.49865	0.00088424	-1.2105	0.081052	0.19555	-0.062949	-0.0027334	1.3321	0.0045872	0.96519	0.94691	0.9909	1.0371	0.043989	0.046179	0.090167	0.82817	1.2474	0.41927	0.10208	4.4322	40.911	0.94564	3.19	0.37
89	1.7677	0.99376	0.99958	1.16	1.2409	1.3172	0.080924	0.07629	0.15721	0.96343	1.5962	0.63282	0.12709	-0.078711	8.4148	4.796	20.63	0.29	7.9425	0.99792	0.80158	0.012063	0.0016639	0.50062	0.50791	0.0012596	-1.3118	0.12501	0.28178	-0.12405	0.029773	1.235	0.99418	0.99958	0.9456	0.99253	1.0421	0.046936	0.049595	0.096531	0.76511	1.2514	0.48628	0.091097	-0.23924	9.3363	3.4443	11.26	0.28
89	0.98825	0.043769	0	1.182	1.2291	1.2828	0.047107	0.053644	0.10075	1.082	1.4691	0.38706	0.082909	0.086392	6.665	0.78524	3.25	0.33	0.55031	0.99878	0.99271	0.16444	0.01155	0.49924	0.50791	0.00049534	-1.4033	0.2563	0.25165	-0.069476	-0.034936	0.66572	0.0085106	0.9997	0.95671	0.98991	1.0251	0.033201	0.035172	0.068373	0.87251	1.2054	0.33291	0.062777	1.7423	11.709	0.43329	0.73	0.32
90	1.4115	0.4015	0.99812	1.1256	1.2248	1.5179	0.099223	0.29313	0.39236	0.67759	1.7952	1.1177	0.27941	-0.14367	2.3756	0.37643	1.96	0.05	0.52522	0.96435	0.70732	0.27392	0.045028	0.47556	0.47646	0.0046532	-1.0706	0.019359	0.035444	-0.035121	0.052617	0.70844	0.86492	0.99812	0.91404	0.95891	1.0313	0.044875	0.072394	0.11727	0.77932	1.2915	0.51214	0.10846	0.71192	4.0482	0.75714	2.34	0.13
90	1.4252	0.080071	0.99822	1.0876	1.3666	1.5895	0.27902	0.22284	0.50186	0.74246	1.9055	1.1631	0.29949	-0.15605	2.0373	0.35933	2.67	0.06	0.63916	0.88434	0.53915	0.15836	0.019573	0.45633	0.49464	0.0034205	-1.1203	-0.094686	0.29435	-0.090126	0.012001	0.50341	0.9395	0.99822	0.91693	0.98291	1.0354	0.065985	0.052526	0.11851	0.80269	1.1869	0.3842	0.089772	0.18731	2.7235	0.2765	1.33	0.05
90	1.6765	0.15326	0.97117	1.1162	1.2895	1.4571	0.17323	0.16765	0.34088	0.39541	1.9401	1.5447	0.29823	-0.56096	3.6879	0.626	2.67	0.06	0.87762	0.94082	0.69347	0.12747	0.016692	0.48176	0.49315	0.0025663	-1.2081	0.10527	0.24466	-0.36631	0.22567	1.4186	0.013657	0.97117	0.92119	0.9895	1.054	0.068315	0.064527	0.13284	0.52476	1.66	1.1352	0.15686	1.0382	11.071	1.625	6.03	0.1
91	1.8064	0.98329	0	2.1066	2.4061	2.498	0.29946	0.091927	0.39138	1.1141	2.7992	1.6851	0.38617	-1.1837	3.8477	0.76	1.45	0.24	0.5084	0.94749	0.79952	0.5895	0.073986	0.60526	0.49161	0.018792	-1.0458	0.019981	0.013891	0.0070723	0.0068218	0.26141	0.0358	0.84726	0.98776	1.018	1.0488	0.030191	0.030833	0.061024	0.93052	1.1726	0.24212	0.048947	0.86152	3.9307	0.16696	0.77	0.04
91	1.7112	0.97209	0	2.233	2.3174	2.3763	0.084464	0.058824	0.14329	1.3924	2.5041	1.1117	0.21304	-3.1028	15.395	1.075	3.81	0.05	1.5819	0.99302	0.95349	0.8907	0.28372	0.56643	0.49299	0.0080548	-1.1912	0.069702	0.083305	0.015398	0.024077	0.49485	0.027907	0.99767	0.97797	1.0042	1.027	0.026233	0.022793	0.049025	0.92587	1.265	0.33909	0.067616	1.9166	7.7337	0.61286	1.51	0.04
91	1.3962	0.26966	0	2.0172	2.1349	2.2072	0.11772	0.072318	0.19004	1.4496	2.3862	0.9366	0.1988	-1.7482	8.1941	0.38545	2.08	0.05	0.54778	0.99326	0.95056	0.69213	0.17528	0.5473	0.51016	0.01274	-1.0735	0.015915	0.02964	0.0089266	0.020797	0.34047	0.065169	0.68764	0.9694	0.99805	1.0367	0.028649	0.038644	0.067293	0.886	1.1683	0.28233	0.06167	0.73853	3.3755	0.21	0.72	0.04
92	0.93109	0.026578	0.99668	0.79564	0.87602	0.99515	0.080381	0.11913	0.19951	0.35826	1.1939	0.8356	0.14143	-0.58109	5.5843	0.42571	1.61	0.06	0.51378	0.98339	0.96678	0.27243	0.053156	0.46333	0.50836	0.0018691	-1.2508	0.090585	0.079267	0.065439	0.017811	0.74716	0.026578	0.99668	0.93905	0.97704	1.0235	0.037988	0.046425	0.084413	0.66271	1.1928	0.53013	0.083844	-1.6516	13.53	0.14286	0.9	0.03
92	0.45382	0.17647	0	0.69808	0.72452	0.80127	0.026438	0.076749	0.10319	0.60629	0.96965	0.36336	0.086504	0.77913	3.02	0.26143	1.2	0.04	0.39146	0.96569	0.30882	0.16667	0.044118	0.52217	0.49505	0.0034856	-1.0697	0.013388	0.0078413	0.028202	0.024133	0.36415	0.098039	0.35294	0.949	0.98107	1.0266	0.03207	0.045579	0.07765	0.86869	1.1954	0.32676	0.07481	0.84395	3.2674	0.20556	0.46	0.05
92	0.73202	0.14919	0.99597	0.63301	0.68312	0.77987	0.050111	0.096751	0.14686	0.33044	1.0342	0.70376	0.13314	0.059627	3.8834	0.35143	1.83	0.04	0.60779	0.95565	0.53226	0.1371	0.032258	0.4413	0.53252	0.0016542	-1.2261	0.010585	0.24222	-0.038865	0.015021	0.62972	0.14516	0.95161	0.9268	0.96779	1.0129	0.040991	0.045061	0.086053	0.64194	1.2328	0.59086	0.092115	-0.32322	6.2009	0.26889	1.13	0.03
93	2.7459	0.064909	0.99797	1.3223	1.4907	1.935	0.16842	0.44428	0.6127	0.80206	3.1871	2.385	0.43897	1.2098	4.9332	0.43455	3.18	0.04	0.87451	0.90467	0.24138	0.030426	0.016227	0.46138	0.50916	0.0022726	-1.3453	0.25393	0.028639	-0.08878	0.15269	1.2237	0.036511	0.99797	0.94568	0.97664	1.0119	0.03096	0.035228	0.066188	0.84545	1.7917	0.94628	0.1838	3.1148	12.518	0.14938	0.56	0.04
93	1.7471	0.096774	0.99731	1.1071	1.2395	1.4603	0.13243	0.22076	0.35319	0.49422	2.1164	1.6222	0.33521	0.31091	3.7	0.905	2.95	0.13	1.1851	0.9328	0.4328	0.10753	0.051075	0.47978	0.5	0.002791	-1.4393	0.43156	0.14988	-0.15908	0.018098	1.5458	0.053763	0.98118	0.90131	0.97474	1.0803	0.073434	0.10558	0.17902	0.6402	2.0511	1.4109	0.27165	1.996	7.2898	0.11548	0.37	0.03
94	3.2534	0.2236	0	2.8358	2.9537	3.0924	0.11786	0.13872	0.25658	0.97515	3.4577	2.4826	0.37765	-3.5386	20.944	0.90286	3.06	0.11	1.0506	0.98758	0.97671	0.8913	0.13509	0.493	0.52025	0.0040051	-1.3394	0.15936	0.17453	-0.021889	0.027935	2.0467	0.029503	0.99845	0.95731	0.98839	1.0339	0.03108	0.045476	0.076555	0.83913	2.5584	1.7193	0.26564	4.4993	24.355	0.14667	0.33	0.08
94	3.4333	0.93464	0.99933	2.6597	2.7945	2.9379	0.13482	0.14335	0.27817	2.0833	3.3258	1.2425	0.28812	-3.1349	27.259	0.39811	1.76	0.14	0.32333	0.99528	0.99124	0.69879	0.03504	0.52259	0.50742	0.0018871	-1.5703	0.31725	0.3228	0.011224	-0.080597	1.4443	0.0067385	0.99933	0.95002	0.98738	1.028	0.037354	0.040622	0.077976	0.8233	1.2939	0.47062	0.097943	-0.21169	23.645	4.9467	13.17	0.29
94	3.2704	0.18871	0.99862	3.0001	3.1494	3.3191	0.1493	0.16969	0.31899	1.6652	3.8832	2.218	0.35596	-1.8238	12.634	0.33	0.9	0.07	0.22708	0.99174	0.97107	0.41185	0.057851	0.50621	0.49862	0.0036582	-1.3453	0.13642	0.11629	0.11169	-0.018601	1.0496	0.022039	0.99862	0.95771	0.98305	1.0307	0.025336	0.04766	0.072995	0.77525	1.4595	0.68429	0.11129	1.5879	11.02	2.4167	6.87	0.11
95	1.5201	0.056027	0	0.54386	0.65126	0.91363	0.1074	0.26237	0.36977	0.37311	1.5555	1.1824	0.28172	1.2667	4.2119	0.34588	2.68	0.05	0.61043	0.85569	0.26825	0.078098	0.027165	0.44218	0.49574	0.00057272	-1.6193	0.52598	0.3533	-0.419	0.16018	2.0617	0.027165	0.9983	0.91695	0.96802	1.0365	0.051071	0.068503	0.11957	0.77016	2.3572	1.587	0.25502	3.8127	19.673	0.27952	2.19	0.05
95	1.0251	0.040956	0.99829	0.73243	0.84794	0.97573	0.11551	0.12779	0.2433	0.53366	1.3878	0.85416	0.18387	0.71883	3.3167	0.25478	1.99	0.05	0.42028	0.87884	0.32594	0.061433	0.025597	0.51282	0.51884	0.0019526	-1.2915	0.031477	0.3562	-0.12311	0.029418	0.71121	0.011945	0.99829	0.93241	0.98573	1.0497	0.053322	0.063943	0.11727	0.78378	1.3027	0.51887	0.10235	0.7455	4.606	0.21741	0.8	0.05
95	1.1769	0.12736	0.99843	0.62106	0.75146	0.99695	0.1304	0.24548	0.37588	0.35776	1.3713	1.0136	0.24985	0.38097	2.3094	0.22679	1.39	0.06	0.26344	0.77516	0.36164	0.086478	0.011006	0.48189	0.52681	0.0014836	-1.4629	0.34508	0.15788	-0.0058407	-0.032097	1.372	0.98585	0.75	0.88946	1.0003	1.1051	0.11083	0.10479	0.21562	0.66227	1.6607	0.99843	0.18381	1.3857	8.0562	0.18086	0.38	0.06
96	3.0654	0.066964	0	2.6095	2.9614	3.097	0.35194	0.13555	0.48749	1.1869	3.556	2.3691	0.4376	-1.7985	8.3031	0.74667	2.45	0.07	0.86921	0.98438	0.95313	0.62277	0.09375	0.47875	0.50673	0.0044328	-1.2659	0.11888	0.073875	0.0019986	0.071791	1.3703	0.042411	0.99777	0.9589	0.98514	1.0173	0.026239	0.032176	0.058416	0.76705	1.8405	1.0734	0.21483	2.7404	10.162	1.05	2.67	0.1
96	2.9694	0.067368	0	2.4016	2.656	2.9499	0.25444	0.29391	0.54835	1.0197	3.4942	2.4745	0.46679	-0.96046	5.3547	0.36154	2.35	0.04	0.64047	0.97895	0.92211	0.32632	0.063158	0.47046	0.49049	0.0028019	-1.4329	0.18957	0.28646	-0.044045	0.0014138	1.5608	0.037895	0.99789	0.9514	0.97918	1.0117	0.02778	0.032535	0.060315	0.64103	2.015	1.374	0.21383	3.1988	14.515	0.50889	2.16	0.04
96	3.6168	0.057613	0	2.3452	2.6082	2.9534	0.26304	0.34519	0.60823	1.1382	3.883	2.7448	0.47892	-0.56543	5.9761	0.486	3.52	0.06	1.0199	0.9856	0.93416	0.17695	0.028807	0.48041	0.49587	0.0035593	-1.4957	0.33802	0.21862	-0.078505	0.018194	1.8592	0.047325	0.99794	0.95301	0.98189	1.016	0.028887	0.034067	0.062954	0.652	2.3421	1.6901	0.26699	3.5193	15.679	0.15	0.59	0.04
97	1.5094	0.032419	0	1.0963	1.1809	1.3194	0.084616	0.13844	0.22305	0.43865	1.8509	1.4123	0.28942	0.1659	3.3408	0.965	2.91	0.04	1.144	0.95262	0.68579	0.21446	0.089776	0.495	0.46867	0.0019378	-1.3967	0.16632	0.41303	-0.26505	0.083748	1.0139	0.022444	0.99751	0.93377	0.9745	1.0134	0.040725	0.038923	0.079647	0.68752	1.5207	0.83317	0.11938	1.7591	11.313	0.9925	2.88	0.08
97	2.2818	0.077206	0.99632	1.9104	2.11	2.4095	0.19961	0.29949	0.49911	0.80214	2.9826	2.1805	0.50365	-0.63615	3.2979	0.41333	1.66	0.04	0.5877	0.89706	0.75735	0.23162	0.080882	0.43173	0.53333	0.009202	-1.2172	0.11127	0.12739	-0.12246	0.10268	0.92082	0.047794	0.98897	0.92166	0.96297	1.0073	0.041308	0.044334	0.085641	0.65346	1.5493	0.8958	0.15552	1.5955	7.0741	0.41	1.16	0.04
97	2.85	0.1495	0.99668	2.6175	2.8589	2.9618	0.24144	0.10286	0.3443	0.64866	3.3696	2.7209	0.59859	-1.6669	5.0912	0.41857	1.7	0.04	0.55853	0.93688	0.8505	0.69435	0.099668	0.47333	0.51171	0.013848	-1.1776	0.053743	0.14756	-0.10766	0.085488	0.84065	0.026578	0.99668	0.92633	0.97448	1.0085	0.048142	0.034	0.082142	0.57207	1.2379	0.66587	0.11679	-0.59542	6.1999	0.99333	2.63	0.07
98	1.4228	0.0087848	0.70278	0.9203	0.97914	1.0504	0.058842	0.071241	0.13008	0.80551	1.7452	0.93971	0.18001	2.6541	13.345	0.475	1.28	0.06	0.4803	0.16545	0.026354	0.0087848	0.0058565	0.52493	0.48752	0.0025867	-1.3522	0.15077	0.2401	0.027133	-0.063538	0.42677	0.010249	0.70571	0.93398	0.9796	1.0191	0.045619	0.039467	0.085086	0.80701	1.124	0.31701	0.067275	-0.28103	3.3939	0.2881	1.08	0.06
98	0.87065	0	0.85601	0.68876	0.76021	0.89909	0.071446	0.13888	0.21033	0.59297	1.1566	0.56361	0.13932	0.85899	3.6019	0.447	2	0.08	0.56082	0.44122	0.083223	0.005284	0.002642	0.4709	0.48742	0.0035677	-1.0143	0.021946	0.030379	-0.027887	-0.0074453	0.5294	0.067371	0.38177	0.93578	0.98834	1.0252	0.052566	0.036902	0.089467	0.75707	1.1598	0.40271	0.078106	-0.28335	4.1612	0.44471	2.15	0.07
98	1.9374	0.0051948	0.0008658	1.0927	1.1759	1.2419	0.083194	0.066024	0.14922	0.77002	1.6163	0.84629	0.14713	0.15772	13.814	3.4233	10.04	0.11	4.6787	0.99481	0.60433	0.01039	0.004329	0.49653	0.48135	0.0015604	-1.557	0.45782	0.18305	-0.012297	-0.070463	3.9308	0.0069264	0.88571	0.94925	1.002	1.063	0.052728	0.06106	0.11379	0.71432	1.9478	1.2335	0.25358	8.8364	101.66	0.13	0.15	0.11
99	1.0047	0.17031	0.9995	0.68882	0.79798	0.91104	0.10916	0.11306	0.22222	0.45692	1.1354	0.67848	0.15341	-0.075717	2.7778	0.87391	5.64	0.2	1.2758	0.97915	0.67031	0.12363	0.01142	0.49528	0.49006	0.00059618	-1.471	0.30109	0.18811	0.049336	-0.066549	0.89561	0.52979	0.9995	0.88927	0.98822	1.0875	0.098947	0.099247	0.19819	0.76138	1.3334	0.572	0.13658	0.39087	2.7298	0.8012	3.9	0.2
99	0.8485	0.13576	0.98344	0.75879	0.86097	0.97044	0.10218	0.10947	0.21166	0.55166	1.1917	0.64004	0.14302	0.092206	2.7231	0.55741	2.03	0.15	0.45286	0.91523	0.43113	0.047682	0.0072848	0.54142	0.49005	0.0010594	-1.4477	0.29895	0.24424	-0.028107	-0.066109	1.0183	0.76954	0.16689	0.90476	0.99623	1.1009	0.091469	0.10471	0.19618	0.70174	1.4009	0.69913	0.15243	0.45386	3.3449	0.36512	1.62	0.15
99	0.90695	0.98395	0.42376	0.77114	0.85996	0.96992	0.088828	0.10995	0.19878	0.54952	1.2652	0.7157	0.15109	0.4325	3.1534	0.40933	1.94	0.12	0.42256	0.92295	0.36196	0.056982	0.0088283	0.49639	0.48071	0.0017075	-1.445	0.30247	0.22597	0.00092871	-0.08243	0.9758	0.63884	0.42376	0.88365	0.99548	1.1268	0.11182	0.13136	0.24318	0.68421	1.4407	0.75649	0.1722	0.4124	3.0449	0.26783	0.92	0.12
[truncated: 5,000 more columns]
