# Supplementary material for: Detecting Parkinson’s disease from sustained phonation and speech signals
Source: PLoS One. 2017 Oct 5;12(10):e0185613. doi: 10.1371/journal.pone.0185613 (PMC5628839; doi:10.1371/journal.pone.0185613)
Supplement: S2 File — (ZIP) [file pone.0185613.s002.zip › AC/phonation/AC_phonation_jAudio_features.csv]

id	Spectral_Centroid_min	Spectral_Rolloff_Point_min	Spectral_Flux_min	Compactness_min	Spectral_Variability_min	Root_Mean_Square_min	Fraction_Of_Low_Energy_Windows_min	Zero_Crossings_min	Strongest_Frequency_Via_Zero_Crossings_min	Strongest_Frequency_Via_Spectral_Centroid_min	Strongest_Frequency_Via_FFT_Maximum_min	MFCC_1_min	MFCC_2_min	MFCC_3_min	MFCC_4_min	MFCC_5_min	MFCC_6_min	MFCC_7_min	MFCC_8_min	MFCC_9_min	MFCC_10_min	MFCC_11_min	MFCC_12_min	MFCC_13_min	LPC_1_min	LPC_2_min	LPC_3_min	LPC_4_min	LPC_5_min	LPC_6_min	LPC_7_min	LPC_8_min	LPC_9_min	LPC_10_min	Partial_Based_Spectral_Centroid_min	Partial_Based_Spectral_Flux_min	Peak_Based_Spectral_Smoothness_min	Relative_Difference_Function_min	Area_Method_of_Moments_1_min	Area_Method_of_Moments_2_min	Area_Method_of_Moments_3_min	Area_Method_of_Moments_4_min	Area_Method_of_Moments_5_min	Area_Method_of_Moments_6_min	Area_Method_of_Moments_7_min	Area_Method_of_Moments_8_min	Area_Method_of_Moments_9_min	Area_Method_of_Moments_10_min	Area_Method_of_Moments_11_min
1	14.16	0.02539	9.017e-06	23.5	2.54e-06	0.002607	0.38	2	15.62	221.3	179.7	-250.6	-2.922	-12.82	-10.48	1.403	0.1202	-4.064	-3.166	-5.4	-3.51	-5.986	-4.95	-5.925	-0.9879	0	-0.2513	-0.2614	-0.2739	-0.3969	-0.4097	-0.2073	-0.3737	0	0	0	0	-11.1	0	0	0	0	0	0	0	0	0	0	0
1	14.07	0.02734	4.135e-06	663.1	1.462e-05	0.001382	0.38	9	70.31	219.9	164.1	-219.7	-1.069	-7.739	-7.246	2.371	1.106	-2.911	-0.5312	-5.021	-1.382	-3.168	-3.331	-2.169	-0.9883	0	-0.3265	0	-0.02177	-0.4837	-0.3031	-0.08071	-0.4766	0	0	-0.579	0	-9.973	0	0	0	0	0	0	0	0	0	0	0
1	19.55	0.04688	1.452e-05	2154	0.0001038	0.01191	0.27	21	164.1	305.5	179.7	-174.5	-0.3987	-9.782	-5.816	6.687	1.37	-5.116	-1.234	-4.365	-0.7395	-4.199	-3.176	-1.845	-0.9737	0	-0.2589	-0.2867	-0.2455	-0.445	-0.4079	-0.1958	-0.2651	0	0	0	0	-9.755	0	0	0	0	0	0	0	0	0	0	0
2	9.378	0.01758	8.303e-07	1198	0.0001249	0.01321	0.41	7	54.69	146.5	132.8	-193	8.084	-0.8447	-5.44	3.587	-0.03232	-2.046	0	-3.185	-2.13	0	0	-0.8441	-0.9964	0	-0.2357	-0.2496	0	-0.2969	-0.59	-0.156	-0.1653	0	0	0	0	-12.5	0	0	0	0	0	0	0	0	0	0	0
2	10.43	0.01758	3.847e-07	867	1.283e-05	0.0009544	0.35	18	140.6	163	7.812	-225.2	1.629	-1.435	-4.722	2.733	2.873	-1.455	0	-1.273	-1.663	-0.1486	0	-1.299	-0.9949	-0.2404	-0.06948	-0.2441	-0.03939	-0.04613	-0.3697	-0.1614	-0.2935	0	0	-0.2474	0	-12.02	0	0	0	0	0	0	0	0	0	0	0
2	11.31	0.01953	5.963e-07	1243	0.0001027	0.01016	0.46	10	78.12	176.7	148.4	-184.4	10.11	-1.525	-4.806	3.689	3.328	-1.15	0	-1.664	-0.6372	-0.3557	0	-0.571	-0.9945	0	0	-0.2472	-0.3254	0	-0.5893	-0.2272	-0.2239	0	0	0	0	-12.73	0	0	0	0	0	0	0	0	0	0	0
3	20	0.03906	3.897e-06	1941	0.0001307	0.01215	0.33	17	132.8	312.5	289.1	-185.1	-9.914	-12.72	-9.445	-4.748	-7.991	-4.244	-7.782	-8.72	-8.217	-5.498	-3.427	0	-0.9833	0	-0.1411	-0.0632	0	-0.46	-0.3053	0	-0.0843	0	0	0	0	-8.747	0	0	0	0	0	0	0	0	0	0	0
3	19.57	0.03711	1.768e-06	218.7	2.997e-05	0.005411	0.31	9	70.31	305.8	289.1	-203.2	-6.689	-13.43	-8.108	-3.991	-8.338	-3.668	-8.821	-8.073	-8.204	-6.259	-3.53	0	-0.9875	0	-0.1893	-0.01937	0	-0.4242	-0.3792	-0.07905	-0.1195	0	0	0	0	-10.84	0	0	0	0	0	0	0	0	0	0	0
3	20	0.03906	1.265e-06	1207	8.878e-05	0.008022	0.32	15	117.2	312.6	289.1	-186.7	-6.779	-12.52	-8.999	-3.138	-8.734	-4.07	-10.34	-7.557	-8.968	-5.144	-2.452	0	-0.9845	0	-0.1415	-0.06507	0	-0.423	-0.4147	0	-0.06954	0	0	-0.0454	0	-10.99	0	0	0	0	0	0	0	0	0	0	0
4	17.41	0.0293	3.765e-07	1402	6.127e-06	0.0007471	0.47	29	226.6	272	117.2	-217.6	-4.762	-10.32	-1.227	4.402	-3.555	-5.295	-2.448	-5.687	-4.734	-7.029	-7.73	-5.708	-0.9845	0	-0.1138	-0.006937	-0.521	-0.5828	-0.07839	-0.2238	-0.04292	0	0	-0.3292	0	-10.59	0	0	0	0	0	0	0	0	0	0	0
4	18.26	0.0293	1.352e-06	239.6	6.105e-06	0.00228	0.33	18	140.6	285.4	7.812	-223.5	-0.05563	-10.75	-0.5712	0.8388	-2.701	-6.042	-1.909	-5.863	-5.637	-6.659	-8.805	-6.531	-0.9868	0	-0.4475	-0.1788	-0.5829	-0.5611	-0.06375	-0.256	-0.09803	0	0	-0.3395	0	-9.686	0	0	0	0	0	0	0	0	0	0	0
4	39.91	0.127	3.269e-05	638.2	9.116e-06	0.003267	0.41	29	226.6	623.7	210.9	-209.1	-3.299	-14.82	-3.513	-1.539	-5.235	-4.836	-3.354	-4.064	-5.662	-8.297	-8.308	-9.227	-0.9548	0	-0.2045	-0.02349	-0.565	-0.2464	-0.4157	-0.1971	0	0	0	-0.2401	0	-11.31	0	0	0	0	0	0	0	0	0	0	0
5	18.4	0.05078	4.17e-06	880.1	5.732e-05	0.006602	0.31	16	125	287.5	101.6	-177.3	3.85	-7.925	-6.453	2.187	-4.239	-7.307	-1.416	-4.665	-2.683	-3.811	-5.527	-5.892	-0.9786	0	-0.2693	-0.2199	-0.4926	-0.3715	-0.141	-0.4456	-0.1091	0	0	-0.1052	0	-12.96	0	0	0	0	0	0	0	0	0	0	0
5	15.15	0.02344	1.442e-05	2.899e-11	4.125e-25	0.0004216	0.38	0	0	236.7	70.31	-479.1	-9.344	-6.165	-6.995	0.05277	-4.498	-7.268	-1.036	-4.434	-2.24	-4.47	-5.382	-5.956	-0.9868	0	-0.2489	0	-0.481	-0.1599	-0.3385	-0.5805	-0.0972	0	0	0	0	-8.441	0	0	0	0	0	0	0	0	0	0	0
5	14.28	0.02734	4.937e-06	387.7	1.117e-05	0.004309	0.36	5	39.06	223.2	54.69	-224.4	6.716	-7.447	-5.667	3.421	-4.513	-6.575	-1.439	-5.275	-3.773	-4.372	-6.541	-6.277	-0.9907	0	-0.07105	-0.1989	-0.5184	-0.3014	-0.3679	-0.3828	-0.1601	0	0	-11.68	0	-11.65	0	0	0	0	0	0	0	0	0	0	0
6	19.59	0.04883	7.59e-07	1733	2.509e-05	0.0056	0.47	44	343.8	306.2	195.3	-192.2	-3.573	-18.15	-9.04	1.955	-3.77	-5.888	-1.684	-7.387	-6.089	-9.53	-8.904	-9.135	-0.9653	0	-0.4026	-0.2555	-0.6738	-0.1354	-0.5064	-0.315	-0.04228	0	0	-0.3689	0	-14.12	0	0	0	0	0	0	0	0	0	0	0
6	19.43	0.04688	6.482e-07	1528	3.53e-05	0.003851	0.35	28	218.8	303.6	195.3	-197.6	-4.675	-18.05	-11.78	4.025	-3.843	-6.06	-2.705	-7.047	-5.475	-7.782	-9.966	-8.413	-0.9847	0	-0.5325	-0.4504	-0.6302	-0.1828	-0.4926	-0.2031	-0.02597	0	0	-0.3878	0	-12.77	0	0	0	0	0	0	0	0	0	0	0
6	14.98	0.02344	9.885e-07	570.3	2.632e-05	0.003638	0.36	12	93.75	234	179.7	-206.2	-8.022	-20.72	-11.26	2.929	-5.288	-6.313	-3.941	-8.482	-5.455	-7.314	-11.22	-10.37	-0.9888	0	-0.5013	-0.4986	-0.5805	-0.3485	-0.4126	-0.2881	0	0	0	-0.1104	0	-13.15	0	0	0	0	0	0	0	0	0	0	0
7	16.53	0.02539	2.342e-06	928	5.426e-06	0.001025	0.47	25	195.3	258.2	7.812	-235.7	-4.799	-12.68	-5.009	4.864	-3.277	-6.088	-1.589	-6.58	-3.939	-5.368	-6.388	-7.601	-0.9865	0	0	-0.09374	-0.3981	-0.3589	-0.3446	-0.1802	-0.2466	0	0	-0.7213	0	-11.45	0	0	0	0	0	0	0	0	0	0	0
7	7.987	0.007812	5.757e-07	141	1.58e-05	0.003083	0.37	1	7.812	124.8	7.812	-217.9	-1.913	-13.4	-4.684	2.589	-4.86	-7.658	-1.277	-6.661	-4.122	-5.122	-6.358	-6.897	-0.9918	0	-0.2797	-0.2542	-0.4057	-0.3339	-0.3046	-0.1617	-0.3156	0	0	-0.2971	0	-10.41	0	0	0	0	0	0	0	0	0	0	0
7	15.92	0.02539	4.446e-06	1967	7.847e-05	0.007004	0.42	23	179.7	248.8	195.3	-181	-1.666	-10.97	-2.011	4.104	-5.207	-7.596	-0.3377	-4.628	-3.728	-5.325	-4.686	-6.436	-0.9837	0	-0.04978	-0.155	-0.2495	-0.374	-0.2694	-0.1124	-0.3214	0	0	-0.7082	0	-9.731	0	0	0	0	0	0	0	0	0	0	0
8	15.36	0.03125	1.354e-06	449.6	1.961e-05	0.003961	0.34	11	85.94	240	195.3	-214.6	-1.056	-15.28	-2.952	1.235	-3.452	-8.894	-0.04358	-5.941	-3.388	-4.672	-5.101	-7.231	-0.9846	0	-0.5424	-0.4861	-0.3912	-0.05769	-0.4069	-0.1398	0	0	0	0	0	-15.42	0	0	0	0	0	0	0	0	0	0	0
8	18.42	0.02539	7.906e-07	50.22	6.71e-06	0.00236	0.35	5	39.06	287.9	195.3	-222.5	-1.168	-18.37	-2.134	1.908	-4.65	-10.99	-1.857	-4.676	-2.541	-4.5	-6.881	-6.605	-0.9825	0	-0.4168	-0.5134	-0.5472	-0.2699	-0.2585	-0.09805	-0.1983	0	0	0	0	-11.4	0	0	0	0	0	0	0	0	0	0	0
8	15.75	0.02734	1.307e-06	1974	9.469e-05	0.006951	0.32	15	117.2	246.1	179.7	-179.7	-1.191	-16.44	-2.368	1.619	-4.012	-9.784	0	-5.533	-2.006	-5.745	-5.741	-7.686	-0.9834	0	-0.2961	-0.4977	-0.4815	-0.1446	-0.3661	-0.2817	-0.1276	0	0	-0.1445	0	-13.75	0	0	0	0	0	0	0	0	0	0	0
9	14.49	0.02148	6.236e-07	266.2	9.978e-06	0.002254	0.41	13	101.6	226.4	148.4	-216.2	3.296	-9.1	-8.283	0.4664	3.77	-3.667	-1.105	-2.312	-4.465	-4.58	-2.992	-2.05	-0.9859	0	-0.3519	-0.321	-0.1991	-0.379	-0.3159	-0.1415	-0.1815	0	0	0	0	-10.3	0	0	0	0	0	0	0	0	0	0	0
9	26.41	0.1133	1.29e-06	48.09	1.081e-06	0.003325	0.42	13	101.6	412.6	132.8	-250.3	-3.794	-11.63	-7.049	1.76	0.07705	-1.177	-1.613	-3.494	-5.878	-5.233	-4.684	-2.64	-0.9768	0	-0.3897	-0.3005	-0.2076	-0.3975	-0.3136	-0.1699	-0.1922	0	0	0	0	-10.83	0	0	0	0	0	0	0	0	0	0	0
9	12.83	0.0332	8.073e-07	157.3	5.93e-06	0.001696	0.44	9	70.31	200.5	7.812	-239	-1.652	-8.091	-6.047	3.2	2.303	-1.307	-1.701	-2.534	-4.76	-3.461	-5.024	-0.8977	-0.9792	0	-0.2686	-0.1601	-0.2741	-0.2727	-0.3644	-0.1147	-0.2169	0	0	-0.02146	0	-10.78	0	0	0	0	0	0	0	0	0	0	0
10	13.72	0.01953	1.202e-06	1107	4.053e-05	0.004182	0.36	22	171.9	214.4	132.8	-183.2	-0.227	-11.4	-1.684	2.505	1.157	-2.61	-1.203	0	-1.351	-0.4132	0	-0.4702	-0.9857	0	-0.2563	-0.143	-0.3779	-0.1727	-0.3265	-0.01269	-0.2389	0	0	-0.2022	0	-10.77	0	0	0	0	0	0	0	0	0	0	0
10	15.54	0.02344	7.05e-07	5.273	4.333e-07	0.001563	0.39	1	7.812	242.8	7.812	-282	0.6474	-13.52	-6.578	-0.7313	-0.5222	-2.035	-0.1252	-1.159	-2.505	-0.08109	-0.02354	-0.7664	-0.9755	0	-0.06382	-0.122	-0.4732	-0.163	-0.281	-0.1148	-0.2942	0	0	-0.154	0	-9.85	0	0	0	0	0	0	0	0	0	0	0
10	9.479	0.007812	6.336e-07	405.8	4.855e-05	0.004956	0.45	11	85.94	148.1	23.44	-191.9	-2.05	-13.58	-5.719	2.298	0.05212	-3.578	0	0	-2.263	0	-2.793	-1.541	-0.9772	0	-0.1301	-0.02634	-0.5517	-0.1492	-0.4804	-0.2187	-0.3434	0	0	0	0	-12.05	0	0	0	0	0	0	0	0	0	0	0
11	16.87	0.03125	2.419e-06	832.6	4.667e-05	0.004426	0.33	10	78.12	263.7	242.2	-198.1	-12.7	-18.4	-8.584	-1.741	-4.701	-4.543	-3.57	-4.619	-8.134	-4.667	-10.51	-9.289	-0.9897	0	-0.4187	-0.2559	-0.1923	-0.2542	-0.266	0	-0.08808	0	0	-0.2654	0	-10.98	0	0	0	0	0	0	0	0	0	0	0
11	10.63	0.0293	2.158e-06	1464	9.889e-05	0.004322	0.17	40	312.5	166.2	85.94	-177.7	-8.9	-18.79	-7.093	-0.3223	-2.071	-4.454	-3.252	-7.849	-5.391	-2.079	-11.86	-8.338	-0.9825	0	-0.4435	-0.2887	-0.1935	-0.1773	-0.2517	-0.02641	-0.1337	0	0	-0.06431	0	-10.83	0	0	0	0	0	0	0	0	0	0	0
11	18.56	0.02539	2.148e-06	853.5	4.109e-05	0.005208	0.22	12	93.75	289.9	195.3	-186.4	-12.07	-17.53	-6.43	2.53	-2.734	-5.25	-2.545	-8.154	-5.446	-4.557	-9.303	-9.617	-0.9764	0	-0.4059	-0.2007	-0.3663	-0.3716	-0.3875	-0.1058	-0.2293	0	0	0	0	-11.07	0	0	0	0	0	0	0	0	0	0	0
12	15.5	0.0293	9.373e-07	1446	5.383e-05	0.007077	0.39	15	117.2	242.2	242.2	-196.9	-1.553	-7.73	-8.595	2.302	-8.673	-3.078	-4.367	-4.054	-7.137	-7.059	-7.324	-8.678	-0.9907	0	-0.2437	0	-0.3522	-0.4523	-0.4368	-0.1737	-0.04867	0	0	-0.2906	0	-14.89	0	0	0	0	0	0	0	0	0	0	0
12	15.44	0.0293	3.75e-06	1734	3.364e-05	0.00474	0.37	30	234.4	241.3	39.06	-200.3	-0.6577	-7.469	-9.264	2.701	-8.122	-2.245	-6.697	-5.604	-8.083	-7.572	-7.348	-9.182	-0.9924	0	-0.3068	0	-0.2758	-0.4118	-0.3001	-0.1763	0	0	0	-0.3938	0	-11.44	0	0	0	0	0	0	0	0	0	0	0
12	15.06	0.0293	4.405e-06	248	0.0001249	0.01845	0.29	8	62.5	235.4	242.2	-166.4	0.6227	-7.325	-8.382	0.2172	-7.952	-2.527	-5.138	-4.771	-7.491	-8.011	-7.545	-8.961	-0.9946	0	-0.2324	0	-0.1835	-0.4294	-0.3132	-0.1514	-0.04947	0	0	0	0	-11.77	0	0	0	0	0	0	0	0	0	0	0
13	19.73	0.0293	5.758e-07	574.1	1.989e-05	0.003012	0.31	25	195.3	308.3	226.6	-198.7	-5.815	-8.263	-5.018	-2.188	-7.754	-4.676	-6.502	-6.937	-5.849	-4.931	-10.64	-8.193	-0.9867	0	-0.4413	0	-0.3826	-0.2621	-0.1978	-0.04955	-0.4875	0	0	-0.4359	0	-11.59	0	0	0	0	0	0	0	0	0	0	0
13	26.63	0.08789	2.082e-07	902.1	1.187e-05	0.00085	0.37	40	312.5	416.1	39.06	-216.1	-5.811	-9.282	-6.941	-1.553	-5.241	-5.267	-1.474	-4.286	-5.465	-4.525	-9.449	-7.478	-0.9761	0	-0.2417	0	-0.3612	-0.05981	-0.3338	-0.2221	-0.194	0	0	-0.2156	0	-10.54	0	0	0	0	0	0	0	0	0	0	0
13	22.7	0.05859	4.303e-06	1671	5.175e-05	0.00464	0.45	39	304.7	354.6	39.06	-172.8	-7.572	-12.78	-6.285	1.113	-5.452	-7.726	-8.362	-9.458	-4.837	-5.969	-10.06	-5.719	-0.9729	0	-0.2907	0	-0.444	-0.05157	-0.446	-0.115	-0.22	0	0	-0.01986	0	-12.84	0	0	0	0	0	0	0	0	0	0	0
14	8.009	0.01172	1.651e-06	607.3	6.097e-05	0.005235	0.4	7	54.69	125.1	85.94	-184.6	2.326	-7.711	-9.31	-1.36	0.02352	-5.435	-0.8676	-0.8188	-0.04913	-3.43	-0.2297	-1.994	-0.9953	0	-0.6137	-0.1061	-0.2802	-0.46	-0.2966	-0.2396	-0.3504	0	0	0	0	-10.82	0	0	0	0	0	0	0	0	0	0	0
14	6.265	0.01367	2.146e-06	326.5	5.466e-05	0.008323	0.42	4	31.25	97.89	70.31	-201	2.095	-7.862	-9.534	-1.415	1.185	-5.57	-1.919	-1.665	-1.897	-1.946	-2.163	-1.856	-0.9909	0	-0.5533	0	-0.04794	-0.3918	-0.2163	-0.2263	-0.2347	0	0	0	0	-11.08	0	0	0	0	0	0	0	0	0	0	0
14	11.43	0.03516	2.976e-06	2224	7.845e-05	0.009808	0.41	15	117.2	178.6	85.94	-184.2	0.7839	-5.705	-10.06	-1.584	-1.281	-5.404	-0.668	-2.506	-0.703	-1.894	-1.865	-2.431	-0.9815	0	-0.558	-0.01289	-0.2006	-0.3679	-0.2559	-0.335	-0.2086	0	0	0	0	-11.67	0	0	0	0	0	0	0	0	0	0	0
15	9.143	0.01758	2.901e-06	722.7	9.402e-05	0.009786	0.21	5	39.06	142.9	132.8	-189.7	7.368	-8.272	-1.755	1.71	4.083	-3.571	0	-0.6691	-3.026	0	-0.169	0	-0.9966	0	-0.4029	-0.2668	-0.327	-0.03405	-0.4353	-0.2568	-0.3968	0	0	0	0	-10.19	0	0	0	0	0	0	0	0	0	0	0
15	2.726	0.005859	5.224e-06	10.58	0.0001313	0.01813	0.49	1	7.812	42.59	7.812	-176.5	5.764	-8.292	-1.748	0.9659	0.6249	-2.56	0	-1.067	-2.613	-0.8428	-1.919	0	-0.9967	0	-0.2093	-0.1521	-0.3214	-0.04385	-0.4216	-0.2146	-0.3748	0	0	0	0	-11.65	0	0	0	0	0	0	0	0	0	0	0
15	4.826	0.01562	2.061e-06	287.4	6.932e-05	0.003448	0.2	6	46.88	75.4	7.812	-225.2	6.051	-9.596	-3.214	2.235	1.495	-3.512	0	-0.5669	-1.75	-0.4108	-1.102	0	-0.9968	0	-0.536	-0.1937	-0.2983	-0.1279	-0.4328	-0.1745	-0.341	0	0	-0.6556	0	-9.06	0	0	0	0	0	0	0	0	0	0	0
16	16.42	0.03125	1.767e-06	446.8	1.875e-05	0.004079	0.38	8	62.5	256.6	226.6	-213.1	-5.385	-12.11	-6.426	2.217	-3.607	-6.322	-2.866	-8.073	-5.174	-6.636	-10.74	-8.189	-0.9871	0	-0.3606	-0.0365	-0.3164	-0.1311	-0.3388	-0.262	-0.1075	0	0	-0.1116	0	-14.77	0	0	0	0	0	0	0	0	0	0	0
16	18.65	0.03125	1.516e-06	496.2	2.889e-05	0.003668	0.34	14	109.4	291.4	210.9	-200.4	0.6151	-10.52	-4.198	2.557	-5.347	-8.829	-1.657	-4.866	-2.463	-4.633	-8.394	-5.42	-0.9897	0	-0.4781	-0.2641	-0.414	-0.2289	-0.397	-0.3865	-0.07693	0	0	-0.1706	0	-13.28	0	0	0	0	0	0	0	0	0	0	0
16	16.49	0.0293	1.241e-06	27.4	2.24e-06	0.00249	0.4	2	15.62	257.6	226.6	-248.7	-3.31	-10.47	-5.316	0.9081	-1.787	-5.521	-2.308	-6.175	-2.995	-5.771	-10.3	-6.886	-0.9895	0	-0.3631	-0.02289	-0.2584	-0.2928	-0.4312	-0.337	-0.1364	0	0	-0.3955	0	-11.59	0	0	0	0	0	0	0	0	0	0	0
17	7.483	0.01562	7.927e-06	209.2	3.094e-05	0.005304	0.34	6	46.88	116.9	70.31	-209.7	5.027	-9.04	-4.983	1.397	-0.6865	-0.3609	-2.028	0	-4.89	-4.59	-0.01593	-3.578	-0.9883	0	-0.4357	-0.2497	-0.1724	-0.3018	-0.3903	-0.1483	-0.04225	0	0	0	0	-10.11	0	0	0	0	0	0	0	0	0	0	0
17	1.484	0.003906	9.508e-06	26.26	2.205e-05	0.006187	0.45	1	7.812	23.19	39.06	-213.5	1.4	-9.805	-4.605	0.4829	-1.157	-0.1236	-2.105	0	-4.285	-4.882	0	-4.141	-0.9995	-0.1157	-0.4257	-0.06745	-0.342	-0.2402	-0.3919	-0.1758	0	0	0	0	0	-8.902	0	0	0	0	0	0	0	0	0	0	0
17	6.278	0.01172	1.035e-05	1.031	2.778e-07	0.001803	0.27	0	0	98.09	7.812	-292.4	5.203	-10.25	-4.522	-0.7294	-0.5529	0.2166	-1.233	-0.6216	-3.685	-4.797	-0.4068	-3.436	-0.9944	0	-0.3002	-0.1413	-0.246	-0.177	-0.4394	-0.1817	0	0	0	0	0	-8.166	0	0	0	0	0	0	0	0	0	0	0
18	17.7	0.03516	5.23e-07	818.3	4.726e-05	0.006547	0.37	10	78.12	276.6	257.8	-207.7	-8.224	-10.67	-4.206	-0.9318	-8.387	-7.51	-7.313	-9.533	-8.062	-7.059	-9.255	-3.124	-0.9899	0	-0.4011	0	-0.502	-0.3646	-0.2142	-0.1828	-0.125	0	0	-0.8078	0	-10.42	0	0	0	0	0	0	0	0	0	0	0
18	17.44	0.0332	5.464e-07	22.84	4.244e-06	0.002597	0.42	5	39.06	272.4	257.8	-236	-3.768	-8.482	-2.766	0.7065	-10.76	-6.439	-8.879	-7.498	-9.038	-6.134	-8.066	-2.86	-0.9917	0	-0.3595	0	-0.4478	-0.4227	-0.2195	-0.1647	0	0	0	0	0	-14.66	0	0	0	0	0	0	0	0	0	0	0
18	17.57	0.03516	7.406e-07	1659	0.0001346	0.01199	0.35	15	117.2	274.5	257.8	-185.2	-3.872	-9.656	-2.829	2.484	-9.719	-6.532	-9.422	-7.949	-9.43	-7.282	-8.673	-3.661	-0.9896	0	-0.4137	0	-0.4811	-0.3971	-0.3087	-0.1431	0	0	0	0	0	-15.47	0	0	0	0	0	0	0	0	0	0	0
19	3.828	0.01172	2.202e-06	241.3	1.569e-05	0.002314	0.38	0	0	59.81	7.812	-238.3	0.6208	-10.54	-4.078	2.145	-2.817	-2.128	-1.076	-3.27	-1.133	-3.405	-3.574	-2.271	-0.9969	0	-0.2729	-0.1158	-0.4188	-0.3045	-0.1998	-0.2213	0	0	0	-0.08332	0	-13.63	0	0	0	0	0	0	0	0	0	0	0
19	16.12	0.04492	1.515e-06	229.3	1.841e-05	0.004104	0.36	7	54.69	251.9	179.7	-210.5	-1.02	-11.41	-2.975	2.296	-2.665	-2.871	-1.544	-5.694	-2.67	-4.565	-3.905	-3.926	-0.9919	0	-0.2884	-0.248	-0.3826	-0.3416	-0.1826	-0.3702	-0.05565	0	0	-0.2196	0	-11.51	0	0	0	0	0	0	0	0	0	0	0
19	19.42	0.04492	1.537e-06	119.6	1.119e-05	0.00436	0.37	4	31.25	303.4	179.7	-215.8	-0.8243	-10.24	-3.665	0.7505	-3.079	-2.896	-1.258	-5.032	-2.685	-4.283	-3.49	-3.121	-0.9837	0	-0.341	-0.06635	-0.3785	-0.2646	-0.2343	-0.3713	-0.0992	0	0	-0.06432	0	-11.28	0	0	0	0	0	0	0	0	0	0	0
20	9.8	0.01953	2.832e-06	1830	0.0001918	0.01695	0.36	9	70.31	153.1	148.4	-181.9	3.414	-6.955	0.2773	3.712	-1.837	-1.826	-3.005	-1.113	-1.824	0	0	0	-0.9956	0	-0.4941	-0.4145	-0.4604	-0.4563	-0.3972	-0.0223	-0.04367	0	0	0	0	-12.19	0	0	0	0	0	0	0	0	0	0	0
20	10.91	0.02148	1.434e-06	0.4696	2.39e-08	0.00141	0.35	0	0	170.4	7.812	-339.8	-0.5873	-7.075	-1.583	-0.2773	-3.9	-1.129	-3.439	-2.57	-2.799	-0.6949	-0.05418	0	-0.9936	0	-0.3897	-0.2365	-0.5177	-0.4293	-0.2826	-0.04765	-0.2346	0	0	-0.1956	0	-10.9	0	0	0	0	0	0	0	0	0	0	0
20	8.927	0.02148	2.329e-06	112.1	2.272e-05	0.006299	0.21	3	23.44	139.5	132.8	-219.5	2.466	-5.73	-3.51	2.403	-3.613	-2.209	-2.313	-1.465	-3.892	-0.9921	-0.1754	-0.9143	-0.9962	0	-0.4597	-0.169	-0.432	-0.443	-0.3612	-0.08171	-0.00607	0	0	-0.7065	0	-10.5	0	0	0	0	0	0	0	0	0	0	0
21	2.323	0.005859	1.551e-06	8.607	1.862e-06	0.004079	0.38	0	0	36.3	7.812	-269	-6.691	-9.388	-4.276	1.57	-9.556	-7.355	-7.927	-9.443	-8.122	-7.91	-6.042	-3.705	-0.9992	-0.003119	-0.07675	-0.05599	-0.5187	-0.1596	-0.5659	-0.2108	-0.05075	0	0	-0.2783	0	-12.54	0	0	0	0	0	0	0	0	0	0	0
21	21.03	0.0332	2.045e-06	798.3	1.314e-05	0.002485	0.41	22	171.9	328.7	257.8	-214.6	-3.815	-10.85	-4.603	6.861	-9.647	-8.538	-7.648	-10.38	-8.969	-7.221	-5.949	-4.076	-0.9787	0	-0.03526	0	-0.4604	-0.2307	-0.4807	-0.2426	-0.01931	0	0	-0.8273	0	-12.79	0	0	0	0	0	0	0	0	0	0	0
21	23.69	0.0332	6.31e-07	7.403	2.324e-07	0.001263	0.31	1	7.812	370.1	7.812	-293.9	-7.072	-8.91	-3.725	2.487	-10.36	-8.046	-7.645	-9.691	-9.458	-7.333	-6.422	-3.256	-0.9758	0	-0.2494	0	-0.3391	-0.3302	-0.6082	-0.2117	-0.154	0	0	-0.4049	0	-14.97	0	0	0	0	0	0	0	0	0	0	0
22	9.455	0.01953	6.709e-06	205.4	8.142e-06	0.002483	0.37	3	23.44	147.7	148.4	-233.6	-4.98	-14.94	-4.948	1.234	-4.33	-6.865	-2.331	-6.677	-3.837	-1.872	-6.815	-9.816	-0.9969	0	-0.4108	-0.3481	-0.3029	-0.3586	-0.213	-0.2529	-0.2949	0	0	-0.2331	0	-11.54	0	0	0	0	0	0	0	0	0	0	0
22	22.11	0.0918	3.149e-06	1326	0.0001633	0.01871	0.44	22	171.9	345.4	179.7	-158.3	-7.037	-14.91	-6.449	1.298	-6.413	-8.356	-2.424	-6.101	-4.348	-2.8	-6.932	-8.672	-0.9644	0	-0.4123	-0.1823	-0.4058	-0.4477	-0.2928	-0.3875	-0.3648	0	0	-2.199	0	-12.1	0	0	0	0	0	0	0	0	0	0	0
22	16.4	0.04492	2.656e-06	2200	0.0002306	0.01849	0.27	22	171.9	256.2	148.4	-165.6	-7.092	-14.29	-7.565	1.426	-5.915	-6.561	-1.73	-8.149	-5.391	-2.681	-6.195	-9.2	-0.9631	0	-0.3866	-0.3435	-0.4736	-0.3947	-0.3817	-0.3431	-0.3071	0	0	-0.1251	0	-13.51	0	0	0	0	0	0	0	0	0	0	0
23	9.73	0.01953	8.612e-07	39.32	7.437e-06	0.003086	0.45	2	15.62	152	132.8	-228.6	8.744	-3.015	-12.2	0.912	0.8355	-4.674	-0.9797	-0.4795	-3.563	-0.4824	-2.888	-0.9957	-0.9963	-0.006694	-0.02652	0	-0.4794	-0.2203	-0.3515	-0.4183	-0.2341	0	0	-0.7787	0	-12.42	0	0	0	0	0	0	0	0	0	0	0
23	10.67	0.01562	4.647e-06	1420	4.524e-05	0.005194	0.44	21	164.1	166.8	101.6	-204.1	6.457	-6.178	-9.929	1.466	1.289	-3.797	-0.7306	-1.992	-1.588	-2.503	-2.477	-1.45	-0.9934	0	-0.1405	-0.08372	-0.5102	-0.2831	-0.2858	-0.4016	-0.2888	0	0	-0.8057	0	-9.904	0	0	0	0	0	0	0	0	0	0	0
23	7.765	0.01562	7.547e-06	1561	0.0001099	0.01006	0.33	16	125	121.3	101.6	-190.5	8.76	-4.608	-9.373	-0.4605	4.288	-4.478	0	-1.857	0	-2.791	-2.097	-1.81	-0.9962	0	-0.1502	-0.1466	-0.5871	-0.2401	-0.2971	-0.5041	-0.4041	0	0	-0.2972	0	-12.57	0	0	0	0	0	0	0	0	0	0	0
24	8.776	0.01562	1.753e-06	44.91	1.911e-06	0.002816	0.46	1	7.812	137.1	117.2	-258.7	9.2	-6.496	-8.163	1.592	2.28	-2.807	-0.46	-1.145	-3.362	-0.3947	-1.235	0	-0.9968	0	-0.7351	-0.3585	-0.2981	-0.2329	-0.2775	-0.1118	-0.04725	0	0	-0.1257	0	-10.56	0	0	0	0	0	0	0	0	0	0	0
24	7.844	0.01562	1.467e-06	801.3	7.326e-05	0.00686	0.44	8	62.5	122.6	101.6	-195.6	8.549	-2.736	-8.277	0.9386	-1.076	-3.038	-1.81	-1.158	-1.456	0	-0.6291	-0.4742	-0.9973	0	-0.3569	-0.3548	-0.3063	-0.2421	-0.3065	-0.1933	-0.06668	0	0	0	0	-17.04	0	0	0	0	0	0	0	0	0	0	0
24	7.746	0.01562	6.439e-07	5.653	9.923e-07	0.002046	0.37	2	15.62	121	7.812	-269.8	6.754	-4.931	-8.849	0.9573	-0.862	-3.208	-0.8627	-1.11	-2.535	0	-0.7326	-0.1282	-0.9976	0	-0.4477	-0.3701	-0.2759	-0.338	-0.3121	-0.1803	-0.05654	0	0	0	0	-11.61	0	0	0	0	0	0	0	0	0	0	0
25	29.42	0.08984	6.149e-06	850.3	2.284e-05	0.003626	0.46	36	281.2	459.7	210.9	-192	-1.958	-21.73	-6.006	-2.86	-3.05	-8.919	-8.741	-4.235	-8.261	-6.376	-7.546	-7.599	-0.9694	0	-0.1294	-0.4711	-0.4809	-0.1819	-0.1037	-0.1821	-0.5179	0	0	-0.5822	0	-9.403	0	0	0	0	0	0	0	0	0	0	0
25	15.82	0.0293	6.907e-06	525.4	2.593e-05	0.006891	0.36	15	117.2	247.2	195.3	-205	-1.214	-18.68	-7.089	-3.045	-4.324	-6.3	-2.98	-2.392	-8.065	-5.444	-8.384	-7.388	-0.984	0	-0.03276	-0.3304	-0.553	-0.2287	-0.033	-0.141	-0.3431	0	0	-0.2804	0	-9.857	0	0	0	0	0	0	0	0	0	0	0
25	29.57	0.0957	1.597e-06	969.3	1.034e-05	0.00127	0.37	53	414.1	462	7.812	-216.5	-1.265	-18.68	-2.949	-1.363	-4.431	-7.002	-5.632	-1.43	-7.835	-5.791	-8.793	-7.559	-0.9628	0	-0.1053	-0.4247	-0.5987	-0.4405	-0.08851	-0.04564	-0.4128	0	0	-0.3001	0	-9.275	0	0	0	0	0	0	0	0	0	0	0
26	10.42	0.01562	3.396e-06	0.1138	1.715e-09	0.0006349	0.29	0	0	162.8	7.812	-390.3	-3.827	-5.362	-5.107	-0.658	0.08343	-2.474	-1.609	-2.393	-1.711	-0.03225	-0.8446	0	-0.9911	0	-0.1809	-0.08879	-0.4862	-0.4311	-0.2509	-0.4381	-0.2096	0	0	0	0	-9.84	0	0	0	0	0	0	0	0	0	0	0
26	8.811	0.01172	1.852e-05	1703	7.707e-05	0.007438	0.42	12	93.75	137.7	70.31	-182.8	1.28	-9.787	-5.612	4.891	0.2703	-3.755	-0.599	-2.187	-1.415	0	-1.332	0	-0.9945	0	-0.2482	-0.2707	-0.5124	-0.2524	-0.2487	-0.3078	-0.1893	0	0	0	0	-10.39	0	0	0	0	0	0	0	0	0	0	0
26	8.196	0.01367	1.05e-05	1779	9.291e-05	0.01107	0.52	15	117.2	128.1	70.31	-179.2	2.203	-9.261	-5.563	3.62	3.226	-3.142	-0.3235	-2.111	-2.247	0	-3.091	0	-0.9894	0	-0.3123	-0.1201	-0.5255	-0.3099	-0.1368	-0.374	-0.2239	0	0	0	0	-10.23	0	0	0	0	0	0	0	0	0	0	0
27	18.56	0.05859	4.899e-06	124.9	3.794e-06	0.002239	0.45	7	54.69	289.9	210.9	-245	-12.29	-11.14	-2.877	1.83	-3.68	-3.948	-7.636	-6.185	-5.404	-9.146	-5.448	-8.598	-0.9758	0	-0.2541	-0.03429	-0.1765	-0.1155	-0.6225	-0.214	-0.0232	0	0	-0.1935	0	-7.764	0	0	0	0	0	0	0	0	0	0	0
27	46.44	0.1426	1.732e-06	1454	0.0001302	0.01252	0.51	48	375	725.6	226.6	-161.1	-12.9	-15.49	-6.064	2.932	-6.688	-5.97	-5.382	-7.943	-5.612	-9.399	-5.957	-8.496	-0.9224	0	-0.5496	-0.00278	-0.3817	-0.2745	-0.503	-0.1943	-0.03085	0	0	-0.1788	0	-10.03	0	0	0	0	0	0	0	0	0	0	0
27	33.28	0.1367	2.895e-06	0.1208	2.113e-09	0.0005045	0.51	1	7.812	520	226.6	-381.1	-14.46	-16.21	-4.141	-0.6443	-7.541	-5.363	-7.276	-7.115	-5.239	-9.095	-6.857	-7.811	-0.9509	0	-0.4376	-0.1695	-0.3866	-0.3114	-0.5849	-0.3051	-0.1114	0	0	-0.3032	0	-11.19	0	0	0	0	0	0	0	0	0	0	0
28	10.91	0.02734	3.842e-06	2.023	3.664e-07	0.00172	0.45	0	0	170.4	7.812	-283.1	4.497	-12.08	-12.38	-0.272	-4.75	-5.239	-4.35	-7.896	-6.591	-8.437	-7.342	-9.476	-0.9956	0	-0.4813	-0.3198	-0.3396	-0.4348	-0.3416	-0.2011	-0.05133	0	0	-0.2395	0	-10.64	0	0	0	0	0	0	0	0	0	0	0
28	12.97	0.02734	7.783e-07	325	1.334e-06	0.0004999	0.38	27	210.9	202.7	7.812	-253.1	0.5896	-8.321	-12.1	-1.651	-7.69	-4.946	-5.047	-7.361	-9.04	-8.867	-6.728	-10.11	-0.9943	-0.1666	-0.3525	-0.1053	-0.5942	-0.5614	-0.316	-0.2425	-0.05276	0	0	-0.5999	0	-12.12	0	0	0	0	0	0	0	0	0	0	0
28	10.65	0.02344	3.869e-06	1279	3.973e-05	0.003704	0.37	6	46.88	166.5	23.44	-202	-2.372	-11.37	-13.05	1.22	-6.789	-5.157	-6.423	-6.716	-9.124	-9.301	-6.115	-11.39	-0.9923	-0.01735	-0.2969	-0.1493	-0.4268	-0.5474	-0.3395	-0.2186	-0.1198	0	0	-0.4448	0	-11.03	0	0	0	0	0	0	0	0	0	0	0
29	20.73	0.08594	3.223e-06	1793	2.92e-05	0.004474	0.45	26	203.1	323.8	70.31	-201.1	1.421	-16.94	-0.8686	0.9283	-3.749	-8.255	-1.402	-7.39	-9.732	-6.394	-6.083	-5.218	-0.966	0	-0.5738	-0.6569	-0.2659	-0.2241	-0.1842	-0.0656	-0.2083	0	0	-0.3717	0	-14.09	0	0	0	0	0	0	0	0	0	0	0
29	25.17	0.08984	7.139e-06	954	4.284e-05	0.007076	0.32	20	156.2	393.4	242.2	-192.3	1.98	-16.78	-2.486	-0.9417	-4.285	-9.552	-0.7266	-8.913	-8.45	-6.229	-6.798	-5.08	-0.9736	0	-0.5838	-0.5267	-0.2845	-0.1712	-0.04363	-0.3066	-0.05322	0	0	-0.1953	0	-8.788	0	0	0	0	0	0	0	0	0	0	0
29	47.96	0.127	1.13e-05	38.4	8.557e-06	0.01069	0.37	7	54.69	749.4	757.8	-205.2	-1.152	-17.35	-2.197	1.366	-3.146	-6.734	-3.531	-7.288	-6.706	-4.983	-6.768	-1.197	-0.9438	0	-0.7839	-0.2935	-0.1567	-0.09951	-0.1804	-0.06732	-0.01797	0	0	0	0	-10.36	0	0	0	0	0	0	0	0	0	0	0
30	30.17	0.1191	5.628e-06	1555	4.227e-05	0.00548	0.19	24	187.5	471.4	242.2	-190.9	-15.84	-16.65	-2.62	-0.4138	-5.507	-2.779	-5.633	-6.764	-12.56	-5.662	-9.752	-3.584	-0.9549	0	-0.1242	-0.02339	-0.2835	-0.2052	-0.296	-0.1525	-0.07639	0	0	0	0	-10.3	0	0	0	0	0	0	0	0	0	0	0
30	17.46	0.03125	6.256e-06	1291	9.854e-05	0.006089	0.39	14	109.4	272.7	242.2	-182.9	-17.15	-16.49	-5.078	-0.5909	-4.917	-3.027	-5.645	-10.09	-11.84	-6.658	-9.078	-3.022	-0.9897	0	-0.1937	0	-0.2771	-0.1271	-0.2345	0	-0.1029	0	0	-0.8301	0	-10.79	0	0	0	0	0	0	0	0	0	0	0
30	34.59	0.1309	3.479e-06	1037	1.844e-05	0.002649	0.46	22	171.9	540.5	195.3	-206.2	-19.74	-20.07	-2.333	0.9921	-7.107	-4.074	-5.777	-4.605	-11.04	-8.702	-10.49	-3.676	-0.9389	0	-0.08809	0	-0.3569	-0.2019	-0.2778	-0.07667	0	0	0	-0.349	0	-12.69	0	0	0	0	0	0	0	0	0	0	0
31	12.03	0.01758	9.939e-06	1241	4.9e-05	0.004369	0.27	32	250	188	117.2	-184.5	1.945	-10.03	-10.9	3.264	-1.426	-2.219	0	0	-3.264	-3.382	0	0	-0.9926	0	-0.5353	-0.3105	0	-0.5182	-0.4448	-0.2881	-0.145	0	0	-0.251	0	-9.764	0	0	0	0	0	0	0	0	0	0	0
31	17.21	0.04883	5.528e-06	593.4	2.18e-05	0.003166	0.38	32	250	268.9	117.2	-199.3	3.831	-9.328	-10.14	1.875	1.075	-3.003	0	-1.249	-3.733	-1.347	0	-0.8394	-0.9837	0	-0.329	-0.2644	-0.04276	-0.2843	-0.5199	-0.1502	-0.06421	0	0	0	0	-12.5	0	0	0	0	0	0	0	0	0	0	0
31	11.1	0.01562	6.259e-06	72.88	2.842e-06	0.001597	0.36	11	85.94	173.4	117.2	-233.8	3.099	-11.35	-10.21	1.42	-1.029	-2.394	-0.2169	0	-3.101	-2.739	0	0	-0.9919	0	-0.2593	-0.3426	-0.1102	-0.5352	-0.319	-0.2389	-0.08984	0	0	-0.8357	0	-9.331	0	0	0	0	0	0	0	0	0	0	0
32	7.476	0.02344	1.014e-06	0.02531	2.777e-11	0.0002258	0.34	0	0	116.8	7.812	-464.3	-8.622	-8.226	-3.609	-0.07922	-3.604	-6.59	-2.387	-4.096	-4.412	-7.867	-6.838	-5.553	-0.9904	0	-0.6516	-0.3229	-0.3736	-0.4019	-0.5945	-0.2965	-0.01309	0	0	-0.8483	0	-10.6	0	0	0	0	0	0	0	0	0	0	0
32	7.715	0.01367	1.211e-06	0.01797	1.739e-11	0.0001536	0.43	0	0	120.5	7.812	-469.4	-8.757	-9.573	-2.854	-0.05093	-2.947	-6.225	-1.367	-4.654	-3.848	-6.92	-7.147	-3.402	-0.9905	0	-0.6592	-0.3081	-0.2769	-0.4764	-0.2944	-0.3234	-0.1115	0	0	-1.436	0	-9.429	0	0	0	0	0	0	0	0	0	0	0
32	8.213	0.02148	1.108e-06	488	8.026e-06	0.002516	0.44	3	23.44	128.3	39.06	-239.9	5.746	-10.1	-4.136	6.976	-4.706	-7.447	-1.821	-3.875	-3.676	-4.877	-5.309	-5.285	-0.9923	0	-0.6604	-0.3412	-0.3704	-0.3879	-0.2593	-0.2076	-0.05468	0	0	-0.7311	0	-9.735	0	0	0	0	0	0	0	0	0	0	0
33	22.05	0.0957	4.578e-07	1319	6.131e-05	0.005816	0.41	12	93.75	344.5	210.9	-190.6	-1.143	-10.24	-4.637	4.601	-2.019	-8.791	-2.22	-4.261	-2.304	-4.749	-7.957	-6.96	-0.9825	0	-0.3462	0	-0.3542	-0.2942	-0.2671	-0.3774	-0.09854	0	0	-0.3795	0	-13.86	0	0	0	0	0	0	0	0	0	0	0
33	17.19	0.02734	5.018e-07	238	1.557e-05	0.003798	0.44	5	39.06	268.6	210.9	-216.8	-1.056	-9.186	-4.377	6.273	-2.305	-7.867	-2.032	-4.017	-1.312	-1.768	-6.65	-7.076	-0.986	0	-0.384	0	-0.3197	-0.2312	-0.4516	-0.2666	0	0	0	-0.05077	0	-12.49	0	0	0	0	0	0	0	0	0	0	0
33	16.21	0.02734	5.661e-07	31.74	4.695e-06	0.00273	0.41	3	23.44	253.2	195.3	-234.7	1.98	-9.799	-5.562	1.48	-3.391	-7.433	-3.173	-3.695	-2.431	-2.999	-7.015	-6.6	-0.9863	0	-0.3998	-0.1381	-0.5675	-0.3547	-0.3452	-0.2414	-0.0611	0	0	-0.5018	0	-10.24	0	0	0	0	0	0	0	0	0	0	0
34	15.44	0.03125	1.042e-06	1028	0.0001058	0.007465	0.17	13	101.6	241.3	242.2	-191.6	-13.28	-18.55	-10.64	-0.5645	-3.955	-7.156	-7.931	-6.312	-6.104	-7.225	-9.312	-7.608	-0.9947	0	-0.3525	-0.01167	-0.4625	-0.5061	-0.09964	-0.3951	-0.1256	0	0	0	0	-12	0	0	0	0	0	0	0	0	0	0	0
34	15.23	0.03125	5.01e-07	13.8	2.185e-06	0.002376	0.36	2	15.62	238	242.2	-249.7	-10.93	-17.41	-8.326	-0.2633	-3.454	-5.188	-7.209	-6.899	-4.423	-6.704	-9.172	-7.796	-0.9948	0	-0.2983	-0.09769	-0.4373	-0.4714	-0.04616	-0.3822	-0.1363	0	0	0	0	-11.27	0	0	0	0	0	0	0	0	0	0	0
34	18.52	0.03125	5.859e-07	0.5955	1.169e-07	0.001272	0.23	1	7.812	289.4	7.812	-309.4	-12.07	-18.84	-9.577	-0.09077	-3.286	-6.388	-8.415	-7.665	-5.393	-8.587	-7.546	-6.894	-0.9779	0	-0.4559	-0.29	-0.4964	-0.3152	-0.0658	-0.4115	-0.1211	0	0	-0.3035	0	-12.14	0	0	0	0	0	0	0	0	0	0	0
35	19.16	0.02734	2.344e-06	72.52	2.36e-06	0.001211	0.38	18	140.6	299.3	195.3	-241.3	-7.036	-14.54	-3.613	2.756	-2.408	-7.745	-2.667	-3.974	-3.016	-2.667	-5.504	-7.833	-0.9679	0	-0.4587	-0.2204	-0.1854	-0.1799	-0.3775	-0.09498	0	0	0	0	0	-10.6	0	0	0	0	0	0	0	0	0	0	0
35	14.49	0.02344	6.199e-06	1028	4.28e-05	0.004306	0.38	40	312.5	226.5	179.7	-176.2	-6.982	-11.75	-7.037	5.549	-4.118	-6.875	-1.47	-4.446	-1.895	-3.148	-5.213	-8.191	-0.9904	0	-0.3839	0	0	-0.5607	-0.3312	-0.03344	-0.1637	0	0	-0.1079	0	-12.12	0	0	0	0	0	0	0	0	0	0	0
35	15.92	0.02539	3.595e-06	70.3	1.778e-06	0.001887	0.31	13	101.6	248.7	179.7	-246.4	-4.645	-13.7	-3.778	4.849	-1.927	-7.76	-1.413	-4.007	-2.352	-2.761	-6.017	-7.753	-0.9854	0	-0.5048	-0.2256	-0.1352	-0.4063	-0.3105	-0.1972	-0.09592	0	0	0	0	-14.48	0	0	0	0	0	0	0	0	0	0	0
36	8.341	0.01562	8.259e-06	443.9	1.161e-05	0.002674	0.31	12	93.75	130.3	101.6	-218.3	4.655	-12.04	-3.855	1.242	1.182	0.2346	-2.87	-0.7075	-4.688	-3.461	-0.6423	-2.293	-0.9937	0	-0.4761	-0.2976	-0.7521	-0.2604	-0.2911	-0.3509	-0.1492	0	0	-0.3607	0	-9.625	0	0	0	0	0	0	0	0	0	0	0
36	7.626	0.01562	1.444e-05	2.029	3.477e-07	0.002	0.42	0	0	119.2	7.812	-290.6	8.205	-11.77	-3.285	0.7509	0.4625	-0.5304	-1.506	-0.2373	-3.027	-2.163	-1.169	-0.6357	-0.9975	0	-0.4738	-0.2148	-0.7258	-0.2885	-0.09037	-0.1545	-0.106	0	0	-0.2276	0	-9.05	0	0	0	0	0	0	0	0	0	0	0
36	8.169	0.01562	6.41e-06	554.8	4.246e-05	0.006716	0.43	4	31.25	127.6	117.2	-206	11.46	-12.8	-3.744	3.592	-0.7059	0.4745	-3.934	0	-3.436	-2.671	0	-0.8436	-0.9974	0	-0.4412	-0.175	-0.7277	-0.3109	-0.2889	-0.1766	-0.09042	0	0	-0.1999	0	-11.18	0	0	0	0	0	0	0	0	0	0	0
36	8.339	0.01562	8.269e-06	375.3	1.161e-05	0.002674	0.31	12	93.75	130.3	101.6	-218.4	4.643	-12.03	-3.83	1.208	1.138	0.2593	-2.754	-0.7578	-4.676	-3.461	-0.6412	-2.319	-0.9937	0	-0.4763	-0.2984	-0.7525	-0.2615	-0.2918	-0.3483	-0.1449	0	0	-0.3606	0	-9.622	0	0	0	0	0	0	0	0	0	0	0
37	23.97	0.05859	2.922e-06	497	9.922e-06	0.001692	0.25	47	367.2	374.5	226.6	-209.4	-12.98	-14.88	0.09145	0.3422	-7.777	-3.844	-5.279	-10.19	-8.321	-5.733	-5.77	-4.799	-0.9668	0	-0.5799	-0.2762	-0.2055	-0.3269	-0.3429	-0.0565	-0.1195	0	0	-0.1428	0	-11	0	0	0	0	0	0	0	0	0	0	0
37	26.91	0.09766	5.224e-06	1823	3.575e-05	0.003283	0.28	50	390.6	420.4	7.812	-195.6	-9.544	-14.87	-0.6521	1.856	-8.372	-3.415	-7.624	-10.44	-9.418	-7.979	-7.638	-3.801	-0.9683	0	-0.6089	-0.3585	-0.2325	-0.2018	-0.3827	-0.1223	0	0	0	-0.2504	0	-10.09	0	0	0	0	0	0	0	0	0	0	0
37	28.12	0.08789	6.292e-06	2.189	5.479e-08	0.0009141	0.22	1	7.812	439.3	242.2	-320	-10.4	-10.52	-2.336	-1.236	-8.252	-4.681	-5.279	-10.49	-7.464	-9.921	-5.974	-3.276	-0.969	0	-0.5859	-0.3009	-0.2598	-0.2809	-0.3117	-0.05642	-0.186	0	0	-0.3922	0	-11.82	0	0	0	0	0	0	0	0	0	0	0
38	47.41	0.0918	1.731e-07	1527	5.771e-05	0.004757	0.4	50	390.6	740.7	257.8	-187.1	-7.865	-10.23	-13.24	1.885	-7.249	-3.841	-1.275	-7.631	-5.052	-5.865	-4.545	-8.717	-0.9453	0	-0.4785	0	-0.289	-0.21	-0.3723	-0.1409	-0.2406	0	0	-0.4109	0	-10.78	0	0	0	0	0	0	0	0	0	0	0
38	33.02	0.1387	3.105e-06	31.91	1.251e-06	0.001893	0.32	5	39.06	516	117.2	-260.2	-4.519	-12.45	-13.86	-0.03395	-7.032	-4.376	-2.342	-5.549	-5.204	-6.554	-4.043	-7.141	-0.9459	0	-0.4653	-0.1982	-0.3687	-0.2924	-0.5688	-0.2439	-0.08126	0	0	-0.2687	0	-11.19	0	0	0	0	0	0	0	0	0	0	0
38	23.43	0.08008	2.613e-06	127.9	2.395e-06	0.00146	0.2	7	54.69	366.1	101.6	-252.7	-7.247	-9.995	-14.65	-1.772	-6.095	-4.493	-0.2328	-3.95	-5.748	-7.597	-3.378	-9.409	-0.9695	0	-0.4322	0	-0.3109	-0.2847	-0.6075	-0.2961	-0.2345	0	0	-0.6468	0	-8.781	0	0	0	0	0	0	0	0	0	0	0
39	35.73	0.1309	1.78e-06	2021	3.774e-05	0.00264	0.39	86	671.9	558.2	195.3	-185.3	-9.934	-6.656	-3.956	5.574	-6.024	-6.894	-1.25	-0.9549	-2.439	-5.641	-4.83	-2.385	-0.9445	0	-0.3837	-0.0297	-0.1217	-0.2782	-0.3248	-0.3776	-0.5097	0	0	-0.208	0	-11.26	0	0	0	0	0	0	0	0	0	0	0
39	39.81	0.1348	8.288e-07	1405	3.349e-05	0.00225	0.39	48	375	622.1	39.06	-190.2	-7.883	-6.366	-3.212	3.942	-5.21	-7.101	-1.629	-3.135	-3.914	-5.211	-6.457	-5.875	-0.9257	0	-0.4213	0	-0.08924	-0.3084	-0.2455	-0.3729	-0.2758	0	0	-0.1434	0	-9.276	0	0	0	0	0	0	0	0	0	0	0
39	19.46	0.1035	4.97e-07	107.6	1.429e-06	0.0006993	0.24	12	93.75	304.1	7.812	-267.2	-9.21	-6.514	-3.675	4.655	-5.331	-7.872	-1.116	-1.596	-4.035	-5.113	-5.429	-4.031	-0.9648	0	-0.321	0	-0.2707	-0.3496	-0.2347	-0.4244	-0.4216	0	0	-0.2573	0	-8.95	0	0	0	0	0	0	0	0	0	0	0
40	16.29	0.0293	2.422e-06	180.9	9.224e-06	0.003704	0.33	7	54.69	254.5	226.6	-221.9	1.784	-12.67	-6.958	-1.384	-4.067	-5.08	-3.309	-8.476	-5.766	-6.274	-9.267	-5.661	-0.9918	0	-0.1172	0	-0.4819	-0.5302	-0.0312	-0.3878	-0.1161	0	0	-0.5548	0	-10.7	0	0	0	0	0	0	0	0	0	0	0
40	14.19	0.0293	1.54e-06	653	9.123e-05	0.01204	0.44	10	78.12	221.7	226.6	-192.3	1.107	-9.51	-5.055	-0.1641	-4.436	-4.583	-3.491	-5.359	-5.369	-6.715	-6.423	-7.684	-0.9929	0	-0.06968	0	-0.3895	-0.4774	-0.1197	-0.3141	-0.1221	0	0	0	0	-10.64	0	0	0	0	0	0	0	0	0	0	0
40	15.47	0.0293	1.723e-06	1555	0.0001143	0.013	0.41	14	109.4	241.7	226.6	-185.8	3.56	-10.38	-4.321	1.675	-2.655	-4.417	-2.457	-7.278	-6.068	-6.383	-6.801	-6.451	-0.9929	0	-0.06771	0	-0.5555	-0.4323	-0.08598	-0.08908	-0.06566	0	0	0	0	-10.34	0	0	0	0	0	0	0	0	0	0	0
41	14.43	0.02734	2.929e-06	4.147	8.703e-08	0.001275	0.49	1	7.812	225.5	210.9	-308.9	1.573	-8.642	-3.809	-1.042	-4.177	-5.405	-2.327	-4.832	-5.367	-4.289	-5.204	-5.688	-0.9931	0	-0.07277	-0.318	-0.3038	-0.1671	-0.1177	-0.1071	-0.1414	0	0	-0.8241	0	-10.1	0	0	0	0	0	0	0	0	0	0	0
41	1.799	0.003906	8.398e-08	95.87	1.742e-05	0.001407	0.25	3	23.44	28.11	23.44	-230.9	-7.676	-7.531	-4.536	0.1089	-4.161	-6.737	-3.191	-6.191	-5.276	-4.986	-5.32	-6.457	-0.9991	-0.398	-0.356	-0.3388	-0.2697	-0.2162	-0.2382	-0.2607	-0.1396	0	0	-0.3672	0	-12.01	0	0	0	0	0	0	0	0	0	0	0
42	1.909	0.003906	4.693e-08	1570	1.691e-05	0.00103	0.27	2	15.62	29.83	23.44	-238.9	0.2337	-6.363	-2.95	0.7182	-1.239	-0.606	-3.168	-3.498	-3.057	-0.9139	-2.292	-1.888	-0.9982	-0.4928	-0.2523	-0.2373	-0.1387	-0.4675	-0.2586	-0.1744	-0.06645	0	0	-1.371	0	-13.23	0	0	0	0	0	0	0	0	0	0	0
42	1.837	0.003906	3.111e-08	3.074	5.761e-06	0.0009443	0.33	2	15.62	28.7	23.44	-240.7	2.183	-7.579	-3.442	-0.9939	-1.713	-1.119	-1.614	-2.174	-2.724	-1.375	-1.893	-2.569	-0.9985	-0.4861	-0.3754	-0.1732	-0.1669	-0.2741	-0.1821	-0.09665	-0.02661	0	0	-0.09118	0	-12.26	0	0	0	0	0	0	0	0	0	0	0
42	2.986	0.003906	5.319e-08	1139	1.688e-05	0.001006	0.32	18	140.6	46.65	7.812	-237.6	1.704	-7.868	-2.919	0.2183	-1.807	-1.023	-2.667	-3.796	-3.974	-0.8098	-1.277	-1.819	-0.9944	-0.4387	-0.5476	-0.2986	-0.3518	-0.3438	-0.1677	-0.1448	-0.1706	0	0	0	0	-10.68	0	0	0	0	0	0	0	0	0	0	0
43	8.5	0.01562	2.283e-06	244.3	1.835e-05	0.004343	0.35	4	31.25	132.8	101.6	-215.9	5.065	-12.35	-4.9	2.574	-2.545	-1.831	-5.395	-0.08351	-3.597	-2.044	0	-1.855	-0.9961	0	-0.1821	-0.3239	-0.6865	-0.4599	-0.1306	-0.1194	-0.2734	0	0	-0.1463	0	-10.04	0	0	0	0	0	0	0	0	0	0	0
43	13.86	0.01758	8.054e-07	818.4	2.119e-05	0.002193	0.35	18	140.6	216.5	101.6	-199	1.459	-11.16	-5.721	1.382	0.3371	-1.771	-5.919	0	-1.623	-2.918	0	-0.9078	-0.9887	0	-0.1417	-0.2574	-0.7807	-0.3017	-0.4879	-0.1522	-0.2395	0	0	-0.2397	0	-12.74	0	0	0	0	0	0	0	0	0	0	0
43	15.79	0.01953	1.424e-06	53.21	5.775e-08	0.0007371	0.3	5	39.06	246.7	7.812	-317.5	-4.714	-13.03	-4.836	-3.276	0.09164	-1.635	-5.975	-2.445	-2.309	-3.491	-1.234	-0.6766	-0.9799	0	-0.03568	0	-0.7609	-0.4256	-0.359	-0.1502	-0.2415	0	0	-0.07597	0	-9.411	0	0	0	0	0	0	0	0	0	0	0
44	15.96	0.02734	2.454e-06	10.36	2.097e-07	0.002181	0.41	1	7.812	249.3	7.812	-304.4	-2.516	-12.96	-2.973	-0.1017	-3.602	-5.547	-1.213	-4.656	-3.832	-1.019	-6.8	-6.456	-0.9888	0	-0.7087	-0.2266	-0.1228	-0.131	-0.4982	-0.1873	0	0	0	-0.3915	0	-9.998	0	0	0	0	0	0	0	0	0	0	0
44	16.79	0.02539	2.279e-06	338.8	1.686e-05	0.002465	0.43	24	187.5	262.4	179.7	-197.7	-0.5875	-12.9	-3.402	0.1606	-6.019	-3.88	-0.003081	-4.141	-4.344	-1.36	-7.138	-7.272	-0.9879	0	-0.7708	-0.2891	-0.144	-0.2348	-0.3683	-0.1236	-0.09897	0	0	-0.8328	0	-12.09	0	0	0	0	0	0	0	0	0	0	0
44	11.6	0.02148	1.063e-06	40.57	2.028e-07	0.0003936	0.4	7	54.69	181.3	7.812	-302.8	-4.76	-12.92	-2.224	0.6897	-4.411	-4.704	-2.179	-4.019	-4.345	-1.509	-6.552	-7.37	-0.9909	0	-0.8013	-0.3587	-0.165	-0.219	-0.4138	-0.3521	-0.05386	0	0	-0.828	0	-10.57	0	0	0	0	0	0	0	0	0	0	0
45	27.53	0.1191	1.591e-06	16.64	5.848e-07	0.001305	0.34	15	117.2	430.1	242.2	-284.1	-11.18	-15.31	-7.496	-0.09942	-6.13	-9.396	-5.597	-7.961	-9.652	-10.36	-7.414	-1.656	-0.9719	0	-0.2842	-0.4055	-0.3784	-0.5662	-0.3678	-0.09652	-0.1639	0	0	-0.2953	0	-10.1	0	0	0	0	0	0	0	0	0	0	0
45	12.5	0.009766	1.578e-06	769.3	5.692e-06	0.001074	0.4	8	62.5	195.2	7.812	-246.9	-2.493	-17.67	-9.783	-0.3471	-6.361	-7.596	-5.523	-7.722	-11.31	-9.816	-7.27	-1.704	-0.968	0	-0.2648	-0.4947	-0.3442	-0.5339	-0.1851	-0.1505	-0.2016	0	0	-0.1892	0	-12.29	0	0	0	0	0	0	0	0	0	0	0
45	32.09	0.1309	9.835e-07	879.1	1.096e-05	0.001541	0.34	39	304.7	501.3	54.69	-217.9	-2.947	-17.58	-10.38	0.6106	-6.31	-7.892	-5.587	-7.654	-11.65	-10.01	-6.671	-1.12	-0.9648	-0.2447	-0.5115	-0.3405	-0.3975	-0.5499	-0.3027	-0.08786	-0.2214	0	0	0	0	-13.64	0	0	0	0	0	0	0	0	0	0	0
46	21.87	0.03906	1.183e-05	35.17	2.251e-06	0.002939	0.35	2	15.62	341.8	7.812	-247	4.256	-10.9	-14.34	-1.992	-5.838	-6.05	-5.692	-9.378	-7.241	-6.966	-5.145	-2.559	-0.9861	0	-0.09161	-0.04172	-0.1798	-0.4953	-0.4857	-0.1573	-0.1777	0	0	-0.8486	0	-10.52	0	0	0	0	0	0	0	0	0	0	0
46	26.33	0.04102	4.534e-06	1647	2.56e-05	0.003082	0.42	35	273.4	411.4	257.8	-204.3	-0.05946	-8.435	-15.19	-3.498	-3.896	-6.365	-5.112	-6.324	-8.482	-7.654	-7.624	-2.3	-0.9806	0	-0.08193	-0.1055	-0.02141	-0.4391	-0.3912	-0.3563	-0.03978	0	0	-0.8299	0	-11.03	0	0	0	0	0	0	0	0	0	0	0
46	25.47	0.04492	2.655e-06	1506	8.922e-05	0.006624	0.34	38	296.9	398	257.8	-175.7	-2.199	-7.649	-14.07	-4.262	-4.981	-7.788	-3.473	-6.977	-9.368	-6.261	-3.995	-2.682	-0.9815	0	-0.2157	0	-0.05754	-0.4424	-0.3432	-0.3292	-0.1663	0	0	-3.395	0	-13.86	0	0	0	0	0	0	0	0	0	0	0
47	7.047	0.01758	1.017e-06	0.3426	4.77e-09	0.000247	0.37	1	7.812	110.1	23.44	-367.4	-2.572	-6.963	-3.035	0.2184	-0.2244	-2.35	-0.2726	-0.4745	-2.981	-0.241	-0.245	0	-0.9982	0	-0.6574	-0.3857	-0.08783	-0.431	-0.4267	-0.2104	-0.2447	0	0	-1.457	0	-12.11	0	0	0	0	0	0	0	0	0	0	0
47	9.397	0.01758	4.572e-07	165.9	7.515e-05	0.007348	0.39	5	39.06	146.8	132.8	-194.8	6.593	-7.695	-3.798	0.7951	1.869	-2.483	-0.5851	0	-1.606	-0.9392	0	0	-0.9962	0	-0.6147	-0.4514	-0.1875	-0.3965	-0.4314	-0.09851	-0.1522	0	0	0	0	-11.14	0	0	0	0	0	0	0	0	0	0	0
47	17	0.05664	1.292e-06	543.1	4.543e-05	0.002051	0.32	16	125	265.7	132.8	-187.1	7.723	-5.95	-7.668	0.7329	0.4993	-3.331	0	0	-3.118	-1.634	-0.2379	-0.503	-0.9913	0	-0.4421	-0.4524	-0.1211	-0.3947	-0.4279	-0.1168	-0.2501	0	0	-0.1421	0	-11.07	0	0	0	0	0	0	0	0	0	0	0
48	14.53	0.02734	2.247e-07	964.2	4.44e-06	0.0008237	0.28	27	210.9	227	39.06	-231.8	-0.6734	-8.494	-3.255	1.914	-5.195	-4.688	-1.014	-6.433	-6.54	-6.713	-9.757	-7.685	-0.9941	0	-0.4697	-0.4443	-0.1559	-0.4133	-0.1994	-0.1618	-0.08356	0	0	-0.7808	0	-13.11	0	0	0	0	0	0	0	0	0	0	0
48	5.043	0.02734	2.273e-07	843	7.323e-06	0.001543	0.41	14	109.4	78.8	39.06	-229.4	-2.765	-7.44	-3.613	3.342	-5.269	-5.155	-2.129	-6.766	-5.811	-6.786	-10.63	-7.571	-0.9969	0	-0.2995	-0.2367	-0.09801	-0.3511	-0.2232	-0.09839	0	0	0	-0.4726	0	-13.91	0	0	0	0	0	0	0	0	0	0	0
48	13.42	0.02734	6.133e-07	481.8	2.118e-05	0.004499	0.29	6	46.88	209.6	210.9	-221.4	-1.086	-7.588	-6.351	3.251	-5.872	-3.892	-4.353	-8.23	-6.251	-6.587	-9.711	-9.235	-0.9936	0	-0.06185	-0.06761	-0.1382	-0.2998	-0.3958	-0.05723	-0.03985	0	0	0	0	-11.16	0	0	0	0	0	0	0	0	0	0	0
49	14.58	0.02148	2.503e-07	94.89	1.95e-06	0.001868	0.22	10	78.12	227.9	164.1	-254.2	-5.655	-10.7	-10.3	-0.6776	-9.532	-3.861	-0.6079	-7.123	-9.044	-10.34	-7.87	-10.25	-0.9878	0	-0.2914	-0.2476	-0.3681	-0.4366	-0.4223	-0.1722	-0.4742	0	0	-0.3187	0	-13.41	0	0	0	0	0	0	0	0	0	0	0
49	16.55	0.02344	2.555e-07	168.3	4.383e-06	0.001648	0.33	24	187.5	258.5	148.4	-235.2	-10.35	-12.54	-10.28	0.9193	-6.448	-4.716	0	-7.129	-9.243	-8.289	-8.349	-8.49	-0.9861	0	-0.2677	-0.2511	-0.5928	-0.3576	-0.3378	-0.3145	-0.4707	0	0	-0.1861	0	-12.07	0	0	0	0	0	0	0	0	0	0	0
49	16.06	0.0293	2.118e-07	581.4	3.44e-05	0.003877	0.23	9	70.31	250.9	179.7	-193.6	-0.1624	-10.94	-10.51	-0.05855	-4.432	-8.524	-0.2928	-6.68	-4.659	-5.33	-6.017	-8.502	-0.9849	0	-0.1144	-0.0125	-0.6722	-0.3315	-0.3173	-0.1548	-0.477	0	0	0	0	-12.51	0	0	0	0	0	0	0	0	0	0	0
50	12.24	0.01953	8.998e-07	876.3	3.123e-05	0.004755	0.35	9	70.31	191.2	148.4	-196.5	7.008	-9.125	-7.042	-3.189	-1.935	-1.461	0	-0.3098	-5.053	-2.257	0	-2.354	-0.9915	0	-0.5866	-0.2027	-0.4064	-0.2687	-0.2316	-0.2344	-0.2277	0	0	-0.3945	0	-12.76	0	0	0	0	0	0	0	0	0	0	0
50	9.532	0.01758	1.098e-06	730.8	7.911e-05	0.008453	0.32	7	54.69	148.9	117.2	-187.8	6.918	-8.966	-7.069	-2.624	-1.383	-3.139	0	-0.7048	-5.245	-4.68	0	-1.91	-0.9941	0	-0.5182	-0.2678	-0.2352	-0.4497	-0.1995	-0.4158	-0.1906	0	0	-0.03005	0	-13.78	0	0	0	0	0	0	0	0	0	0	0
50	13.57	0.0332	7.103e-07	5.888	8.845e-07	0.00203	0.38	1	7.812	212	132.8	-270.6	5.738	-5.691	-8.881	-3.099	-0.9212	-2.652	0	-0.2137	-4.071	-3.262	0	-1.423	-0.992	0	-0.4427	-0.2372	-0.2082	-0.3496	-0.3463	-0.1917	-0.2737	0	0	-0.131	0	-13.37	0	0	0	0	0	0	0	0	0	0	0
51	20.04	0.07812	1.814e-06	1389	7.934e-05	0.003908	0.36	47	367.2	313.1	148.4	-174.6	5.384	-2.821	-10.76	3.029	0.6379	-3.235	0	-2.24	-2.807	-4.674	-0.2024	-0.3343	-0.9822	0	-0.4297	0	0	-0.4276	-0.2118	-0.3148	-0.417	0	0	-0.1962	0	-14.88	0	0	0	0	0	0	0	0	0	0	0
51	8.872	0.01562	1.863e-06	20.42	2.311e-06	0.002842	0.21	3	23.44	138.6	70.31	-254.9	6.764	-3.081	-12.52	-0.04457	-1.592	-3.268	0	-1.795	-1.453	-4.091	-0.5653	0	-0.9969	0	-0.4047	-0.1732	-0.07141	-0.5904	-0.2678	-0.2348	-0.3278	0	0	-0.2308	0	-21.23	0	0	0	0	0	0	0	0	0	0	0
51	12.6	0.01953	1.598e-06	535.1	1.685e-05	0.005296	0.37	4	31.25	196.9	101.6	-214.7	4.675	-4.924	-11.46	4.227	0.9898	-3.028	0	-0.8291	-2.763	-3.118	-0.06192	0	-0.9814	0	-0.4354	-0.3192	-0.1003	-0.624	-0.2284	-0.3395	-0.3128	0	0	-0.1057	0	-12.79	0	0	0	0	0	0	0	0	0	0	0
52	7.538	0.01562	4.864e-07	11.23	1.046e-06	0.001139	0.41	1	7.812	117.8	117.2	-268.2	6.768	-5.819	-8.429	-0.3314	-0.2343	-6.152	-0.2662	-3.094	-2.38	-1.993	-1.265	-0.08508	-0.9981	0	-0.3742	-0.5226	-0.4552	-0.5187	-0.3948	-0.5274	-0.4573	0	0	-0.3318	0	-11.24	0	0	0	0	0	0	0	0	0	0	0
52	7.261	0.01562	3.074e-07	96.55	2.19e-07	0.0003505	0.44	3	23.44	113.5	117.2	-302.1	7.372	-6.462	-8.898	0.1306	1.555	-4.984	-2.289	-2.394	-2.793	-1.525	-2.018	-0.741	-0.9986	-0.1017	-0.1075	-0.5981	-0.3646	-0.4001	-0.3428	-0.3488	-0.3454	0	0	-0.3355	0	-12.38	0	0	0	0	0	0	0	0	0	0	0
52	7.807	0.01562	2.679e-07	394.2	2.428e-06	0.0006054	0.46	7	54.69	122	101.6	-252.4	7.599	-9.197	-8.846	1.063	0.4909	-5	-0.3772	-2.238	-3.849	-1.761	-1.862	-0.8227	-0.9976	0	-0.3912	-0.6807	-0.4331	-0.4484	-0.3586	-0.3544	-0.4236	0	0	-0.8133	0	-15.02	0	0	0	0	0	0	0	0	0	0	0
53	11.47	0.02148	8.877e-07	184.2	1.459e-06	0.001009	0.4	3	23.44	179.2	7.812	-259.7	-2.511	-15.23	-3.212	-1.113	-1.366	-3.139	-2.193	-4.819	-1.383	-4.317	-6.066	-1.91	-0.9886	0	-0.7416	-0.2699	-0.1743	-0.2706	-0.4589	-0.3057	-0.2074	0	0	-0.422	0	-11.69	0	0	0	0	0	0	0	0	0	0	0
53	12.17	0.02344	1.079e-06	71.05	8.412e-06	0.001672	0.43	3	23.44	190.2	7.812	-228.2	-4.102	-14.25	-2.69	1.869	-2.455	-2.79	-2.842	-6.707	-1.328	-4.221	-6.319	-2.294	-0.9862	0	-0.6582	-0.2956	-0.2889	-0.3529	-0.3936	-0.1211	-0.2383	0	0	-0.5651	0	-11.89	0	0	0	0	0	0	0	0	0	0	0
53	11	0.02148	1.662e-06	1903	3.319e-05	0.002577	0.39	23	179.7	171.9	164.1	-206.2	-2.259	-13.13	-1.018	2.257	-2.274	-5.078	-1.608	-4.027	-0.5792	-3.145	-6.383	-1.383	-0.9816	0	-0.7446	-0.2826	-0.147	-0.301	-0.5082	-0.1722	-0.2876	0	0	-0.3442	0	-12.48	0	0	0	0	0	0	0	0	0	0	0
54	8.812	0.01758	3.103e-07	140.6	5.652e-07	0.0005122	0.19	17	132.8	137.7	101.6	-275	-1.931	-7.54	-8.958	-1.145	0.7827	-3.645	-1.808	-4.526	-1.204	-2.419	-1.533	-2.566	-0.9973	0	-0.6075	-0.1433	-0.6992	-0.5705	-0.4164	-0.2756	-0.282	0	0	-0.2107	0	-12.44	0	0	0	0	0	0	0	0	0	0	0
54	7.699	0.01562	8.394e-07	1056	1.584e-05	0.001723	0.4	5	39.06	120.3	39.06	-217.5	1.839	-10.31	-8.479	1.455	-0.2914	-6.51	-1.876	-5.674	-1.298	-2.962	-2.287	-2.572	-0.9975	-0.1239	-0.67	-0.2381	-0.6314	-0.5685	-0.4604	-0.3668	-0.232	0	0	-0.801	0	-10.66	0	0	0	0	0	0	0	0	0	0	0
54	12.46	0.02148	6.914e-07	161.1	3.324e-05	0.008457	0.41	11	85.94	194.7	101.6	-194.3	2.536	-12.39	-11.96	2.581	1.233	-6.442	-2.577	-7.413	-2.306	-7.633	-4.23	-5.5	-0.9883	0	-0.653	-0.1987	-0.3875	-0.5029	-0.5253	-0.3364	-0.1882	0	0	0	0	-12.92	0	0	0	0	0	0	0	0	0	0	0
55	31.63	0.1211	3.665e-07	1164	7.011e-05	0.006659	0.43	36	281.2	494.2	257.8	-184	-7.722	-17.37	-5.732	-0.522	-7.002	-3.627	-4.093	-4.772	-2.93	-5.807	-8.677	-9.917	-0.9592	0	-0.6612	-0.2845	-0.1392	-0.3848	-0.002542	-0.08098	-0.083	0	0	0	0	-12.48	0	0	0	0	0	0	0	0	0	0	0
55	20.28	0.06055	2.181e-07	133	5.327e-06	0.002355	0.29	6	46.88	316.9	257.8	-247.3	-9.027	-15.97	-6.239	0.989	-8.264	-2.198	-4.401	-4.193	-3.431	-6.292	-8.958	-9.49	-0.9828	0	-0.511	-0.06737	-0.4147	-0.4045	-0.1369	-0.01785	-0.01739	0	0	0	0	-11.41	0	0	0	0	0	0	0	0	0	0	0
55	31.78	0.1191	3.705e-07	1467	0.0001015	0.008703	0.39	40	312.5	496.6	257.8	-178.3	-9.527	-16.5	-5.75	0.9949	-9.531	-3.309	-3.074	-4.238	-2.879	-5.625	-9.742	-10.75	-0.9494	0	-0.4316	-0.1072	-0.2799	-0.3802	-0.1734	-0.01256	0	0	0	-0.1028	0	-11.99	0	0	0	0	0	0	0	0	0	0	0
56	15.2	0.04492	2.06e-07	998.7	0.0001087	0.009423	0.45	20	156.2	237.5	132.8	-176.7	5.588	-3.338	-9.621	-0.0006768	-1.06	-1.072	-1.555	-1.007	-5.498	-0.1634	-1.739	-0.8834	-0.9899	0	-0.09414	-0.2344	0	-0.2071	-0.5212	-0.2522	-0.02611	0	0	-0.04937	0	-11	0	0	0	0	0	0	0	0	0	0	0
56	16	0.06055	2.014e-07	230.8	5.983e-06	0.003126	0.42	11	85.94	250	132.8	-234.3	6.522	-5.765	-8.432	0.6831	-0.3409	-1.765	-1.16	-0.1232	-5.799	-0.914	-1.153	0	-0.9885	0	-0.02003	-0.3373	-0.07606	-0.2699	-0.5026	-0.2047	0	0	0	-0.03922	0	-11.21	0	0	0	0	0	0	0	0	0	0	0
56	6.586	0.01562	2.054e-07	103.7	5.523e-05	0.004842	0.32	5	39.06	102.9	23.44	-218.6	4.042	-3.543	-8.445	2.517	-1.107	-3.417	-2.001	-1.383	-6.412	-1.117	-1.042	0	-0.998	0	-0.2911	-0.08877	-0.00153	-0.3756	-0.4984	-0.1245	-0.09168	0	0	0	0	-11.57	0	0	0	0	0	0	0	0	0	0	0
57	8.302	0.01562	3.36e-06	131.9	6.735e-05	0.01046	0.42	6	46.88	129.7	117.2	-182.9	6.78	-3.526	-7.088	1.629	-1.056	-4.254	0	-3.143	-2.381	-0.7271	0	0	-0.9914	0	-0.5181	-0.2653	-0.1792	-0.459	-0.5286	-0.1674	-0.4595	0	0	0	0	-10.63	0	0	0	0	0	0	0	0	0	0	0
57	11.32	0.0332	2.771e-06	1230	9.567e-05	0.01491	0.35	11	85.94	176.8	148.4	-197.1	8.454	-3.78	-7.9	4.492	1.398	-4.761	-3.102	-3.245	-1.908	-2.348	-1.322	-0.181	-0.9966	0	-0.5346	-0.117	-0.2733	-0.4554	-0.4754	-0.1862	-0.261	0	0	-0.1627	0	-11.97	0	0	0	0	0	0	0	0	0	0	0
57	7.502	0.01562	3.35e-06	291.1	1.626e-05	0.002802	0.22	3	23.44	117.2	117.2	-225.3	5.83	-5.102	-8.869	3.429	0.0294	-4.186	-1.403	-2.632	-2.233	-2.428	-0.5655	-2.052	-0.9961	0	-0.6347	-0.2733	-0.3713	-0.4654	-0.4662	-0.1887	-0.3064	0	0	-0.8697	0	-11.36	0	0	0	0	0	0	0	0	0	0	0
58	20.51	0.04688	1.247e-06	294.6	2.795e-05	0.003349	0.42	18	140.6	320.4	179.7	-191.5	-14	-11.92	-0.02907	2.231	-1.608	-4.353	-1.711	-1.486	-2.466	-0.2894	-4.998	-2.679	-0.9722	0	-0.6303	-0.1943	-0.6301	-0.2684	-0.1418	-0.3206	-0.2116	0	0	-0.1437	0	-11.05	0	0	0	0	0	0	0	0	0	0	0
58	27.78	0.08398	8.851e-06	351.6	1.627e-05	0.003191	0.29	13	101.6	434	179.7	-202.4	-13.13	-11.61	-0.6366	1.909	-0.9047	-3.334	-3.857	-2.652	-3.192	0	-4.865	-4.431	-0.962	0	-0.4959	-0.04097	-0.5695	-0.3445	-0.09521	-0.271	-0.156	0	0	-0.2303	0	-12.66	0	0	0	0	0	0	0	0	0	0	0
58	15.34	0.02539	1.312e-06	143	3.97e-06	0.001339	0.28	5	39.06	239.7	195.3	-246.8	-11.93	-13.48	-3.545	1.019	-2.615	-4.884	-4.811	-4.948	-4.355	-1.58	-7.818	-8.1	-0.9933	0	-0.6058	0	-0.5959	-0.2375	-0.1517	-0.3919	-0.239	0	0	-0.2387	0	-15.18	0	0	0	0	0	0	0	0	0	0	0
59	11.05	0.02148	7.562e-08	8.758	3.007e-08	0.0001167	0.37	14	109.4	172.7	7.812	-338.8	-0.1743	-10.58	-6.312	0.449	-2.099	-3.702	-1.617	-4.603	-1.891	-2.458	-3.654	-3.059	-0.9932	-0.6548	-0.5941	-0.2613	-0.4889	-0.4271	-0.2669	-0.3894	-0.005505	0	0	-0.75	0	-13.08	0	0	0	0	0	0	0	0	0	0	0
59	12.01	0.02148	5.675e-07	84.33	1.243e-05	0.003771	0.43	3	23.44	187.6	148.4	-219.8	-1.797	-10.04	-6.649	3.083	-2.445	-2.748	0	-5.575	-1.759	-4.175	-5.732	-2.015	-0.9928	0	-0.4357	-0.0003331	-0.4364	-0.4292	-0.5093	-0.3612	-0.254	0	0	-0.007139	0	-11.81	0	0	0	0	0	0	0	0	0	0	0
59	9.352	0.01758	5.178e-07	379.1	3.376e-06	0.0008212	0.33	5	39.06	146.1	7.812	-263.5	-1.012	-8.133	-6.084	6.534	-2.096	-2.775	-0.2989	-3.989	-3.156	-3.589	-4.871	-2.182	-0.9942	0	-0.4621	-0.1096	-0.4521	-0.3329	-0.6013	-0.2892	-0.2811	0	0	-0.3881	0	-12.3	0	0	0	0	0	0	0	0	0	0	0
60	27.89	0.0957	1.571e-06	271.2	5.058e-06	0.001478	0.35	26	203.1	435.8	7.812	-222.8	-1.25	-18.54	-12.39	1.936	-2.53	-3.726	-6.655	-2.714	-7.039	-6.67	-5.329	-7.8	-0.9669	0	-0.3451	-0.4322	-0.6727	-0.3119	-0.6714	-0.193	-0.3163	0	0	-0.3027	0	-14.05	0	0	0	0	0	0	0	0	0	0	0
60	15.09	0.02344	7.723e-07	499.6	2.336e-06	0.0006371	0.38	7	54.69	235.8	148.4	-263.5	-10.23	-13.89	-11.76	-0.2909	0.4017	-7.953	-5.312	-3.111	-5.502	-5.258	-8.23	-8.76	-0.9826	0	-0.1297	-0.2064	-0.6394	-0.3001	-0.2749	-0.2888	-0.3771	0	0	-2.888	0	-11.42	0	0	0	0	0	0	0	0	0	0	0
60	44.15	0.1016	3.411e-06	938.6	1.295e-05	0.002261	0.3	68	531.2	689.8	773.4	-198.1	-7.586	-16.86	-11.77	2.03	-4.091	-7.019	-6.516	-4.66	-6.749	-8.877	-8.32	-10.29	-0.9579	0	-0.4405	-0.175	-0.5873	-0.3963	-0.6688	-0.2051	-0.05155	0	0	-0.2984	0	-11.22	0	0	0	0	0	0	0	0	0	0	0
61	14.22	0.02539	1.097e-06	817	3.197e-05	0.004182	0.3	7	54.69	222.1	195.3	-204	-3.46	-10.76	-3.896	4.426	-4.198	-10.11	-2.187	-4.275	-1.912	-6.328	-5.211	-7.028	-0.9911	0	-0.4889	-0.2945	-0.02163	-0.6377	-0.3919	-0.2195	-0.2722	0	0	0	0	-11.82	0	0	0	0	0	0	0	0	0	0	0
61	15.56	0.02539	1.243e-06	1.307	6.373e-08	0.0008459	0.35	1	7.812	243.2	7.812	-323.6	-0.962	-11.2	-3.671	2.716	-3.133	-9.678	-0.7924	-5.236	-0.9891	-6.543	-4.096	-8.025	-0.9908	0	-0.6422	-0.1918	-0.1078	-0.6113	-0.4253	-0.2577	-0.02467	0	0	0	0	-10.95	0	0	0	0	0	0	0	0	0	0	0
61	16.35	0.02539	1.038e-06	103.9	2.743e-06	0.001951	0.43	3	23.44	255.5	148.4	-256.9	0.8693	-11.71	-3.03	5.798	-8.67	-9.174	-1.146	-5.694	-0.4182	-3.925	-4.937	-8.245	-0.9881	0	-0.6377	-0.3004	-0.1804	-0.6007	-0.3389	-0.2526	-0.05524	0	0	-0.2172	0	-9.688	0	0	0	0	0	0	0	0	0	0	0
62	8.46	0.01172	8.784e-07	1042	1.881e-05	0.001618	0.38	17	132.8	132.2	85.94	-198.5	1.83	-9.075	-3.736	3.217	-0.1738	-3.384	-2.399	-2.79	-2.993	0	-2.729	-0.2851	-0.9952	0	-0.1301	0	-0.5238	-0.2492	-0.2303	-0.3354	-0.1835	0	0	-0.3606	0	-9.822	0	0	0	0	0	0	0	0	0	0	0
62	6.551	0.01172	1.239e-06	1733	0.0001472	0.0115	0.37	10	78.12	102.4	85.94	-182.7	7.051	-5.624	-5.679	2.35	-1.471	-2.256	-2.053	-5.681	-5.177	0	-0.8957	-2.717	-0.9969	0	-0.03778	0	-0.4139	-0.2182	-0.378	-0.144	-0.2285	0	0	-0.4586	0	-10.43	0	0	0	0	0	0	0	0	0	0	0
62	6.183	0.01172	1.597e-06	1647	9.128e-05	0.008494	0.35	10	78.12	96.61	85.94	-185.2	6.75	-4.748	-3.788	2.487	-0.1264	-1.99	-1.193	-5.584	-4.896	0	-2.234	-1.302	-0.9971	0	-0.06242	0	-0.4029	-0.168	-0.3295	-0.1372	-0.154	0	0	-0.4958	0	-10.31	0	0	0	0	0	0	0	0	0	0	0
63	6.633	0.01367	8.354e-06	13.15	3.444e-06	0.002861	0.31	1	7.812	103.6	7.812	-250.8	5.656	-8.402	-6.425	-0.6256	-4.554	-4.014	-2.991	-1.155	-5.934	0	-1.413	-0.4437	-0.9978	0	-0.3517	-0.1042	-0.3838	-0.4114	-0.3719	0	-0.2738	0	0	-0.5033	0	-11.52	0	0	0	0	0	0	0	0	0	0	0
63	11.02	0.01367	2.44e-06	1355	4.425e-05	0.003629	0.42	14	109.4	172.2	101.6	-192.7	-2.505	-7.021	-5.241	0.1471	0.2279	-2.319	-5.19	-0.0148	-5.833	-0.2212	-2.117	-0.4593	-0.9916	0	-0.5344	-0.1112	-0.2936	-0.4005	-0.4101	-0.05384	-0.2399	0	0	-0.8531	0	-8.696	0	0	0	0	0	0	0	0	0	0	0
63	7.435	0.01367	7.586e-07	549.6	3.313e-05	0.003676	0.33	4	31.25	116.2	85.94	-194.6	-6.058	-8.824	-7.483	0.3746	-1.638	-3.78	-2.542	-1.87	-5.882	-0.5811	-2.024	-0.3422	-0.9958	0	-0.4865	-0.3743	-0.2268	-0.3316	-0.356	-0.08106	-0.3613	0	0	-2.239	0	-9.929	0	0	0	0	0	0	0	0	0	0	0
64	17.9	0.03516	3.284e-07	59.37	2.11e-06	0.002069	0.37	3	23.44	279.6	242.2	-258.8	-1.906	-6.252	-14.28	-0.4755	-6.709	-11.92	-9.382	-8.243	-9.785	-10.23	-6.343	-1.827	-0.9922	0	-0.3457	0	-0.4206	-0.4463	-0.4128	-0.1584	-0.181	0	0	0	0	-11.22	0	0	0	0	0	0	0	0	0	0	0
64	19.97	0.03711	3.698e-07	1516	0.0001107	0.00876	0.33	19	148.4	312.1	289.1	-184.8	-1.109	-5.585	-15.55	1.731	-7.413	-11.71	-9.66	-8.249	-8.024	-9.166	-6.295	-2.464	-0.9902	0	-0.3853	-0.04263	-0.4469	-0.39	-0.5447	-0.2227	-0.2235	0	0	0	0	-11	0	0	0	0	0	0	0	0	0	0	0
64	17.82	0.0332	3.932e-07	123.9	3.467e-06	0.002303	0.31	8	62.5	278.4	210.9	-241.2	-3.468	-9.696	-9.722	0.2911	-6.492	-10.73	-8.03	-8.675	-8.919	-9.219	-8.257	-2.065	-0.992	0	-0.3137	-0.08795	-0.4613	-0.2187	-0.4879	-0.248	-0.1686	0	0	0	0	-11.46	0	0	0	0	0	0	0	0	0	0	0
65	10.51	0.01562	4.047e-06	1673	0.0001057	0.01038	0.46	29	226.6	164.2	101.6	-177.6	0.1986	-6.003	-1.341	4.257	-1.06	1.171	0	-3.055	-0.4829	-0.216	-0.3391	-0.5842	-0.9871	0	-0.2286	-0.3964	-0.3318	-0.3915	-0.209	-0.00341	0	0	0	0	0	-9.158	0	0	0	0	0	0	0	0	0	0	0
65	15.83	0.03125	1.062e-05	1839	6.21e-05	0.007073	0.38	45	351.6	247.3	101.6	-178.8	-8.274	-9.185	-2.526	3.98	0.5606	1.315	0	-3.431	-2.071	0	-3.778	-2.661	-0.9788	0	-0.4056	-0.128	-0.3618	-0.4426	-0.2965	-0.2513	-0.01553	0	0	-0.2193	0	-13.46	0	0	0	0	0	0	0	0	0	0	0
65	25.41	0.1016	1.23e-05	1827	6.543e-05	0.005013	0.45	65	507.8	397.1	117.2	-164.5	-7.454	-8.904	-3.042	0.1089	0.2647	0.06207	-0.1366	-3.244	-6.242	-0.2353	-3.6	-4.025	-0.9614	0	-0.3293	-0.2976	-0.1614	-0.3008	-0.3223	-0.3064	0	0	0	-0.0311	0	-10.7	0	0	0	0	0	0	0	0	0	0	0
66	10.44	0.01758	1.919e-06	915	7.327e-05	0.01037	0.28	10	78.12	163.1	23.44	-183.8	5.289	-6.488	-0.6963	4.414	4.31	-4.596	0	-3.372	-1.019	0	-0.3022	0	-0.9926	0	-0.4389	-0.4655	-0.117	-0.3051	-0.6511	-0.2149	-0.3455	0	0	-0.3178	0	-10.38	0	0	0	0	0	0	0	0	0	0	0
66	9.548	0.01758	2.219e-06	1287	3.231e-05	0.002389	0.42	18	140.6	149.2	132.8	-179.9	-0.1228	-6.064	-2.715	-0.9323	1.576	-3.774	0	-1.725	-1.634	-2.219	-2.364	-2.539	-0.9954	0	-0.3632	-0.4992	-0.205	-0.3144	-0.4998	-0.1729	-0.1772	0	0	0	0	-11.81	0	0	0	0	0	0	0	0	0	0	0
66	13.06	0.01758	2.448e-06	1594	6.038e-05	0.005423	0.34	23	179.7	204	132.8	-182	-1.333	-5.049	-0.4214	3.706	3.027	-5.081	0	-3.504	-1.498	0	0	-0.8538	-0.9891	0	-0.294	-0.3851	-0.07511	-0.1019	-0.5586	-0.2558	-0.2885	0	0	-0.3191	0	-11.79	0	0	0	0	0	0	0	0	0	0	0
67	11.04	0.02148	8.754e-07	1.043	1.485e-07	0.001869	0.44	0	0	172.5	7.812	-310.7	-6.004	-10.06	0.006117	-1.099	-1.115	-2.754	-0.4473	-3.492	-4.806	-1.977	-3.793	-1.739	-0.9955	0	-0.573	-0.3226	-0.2983	-0.625	-0.2177	-0.3253	-0.195	0	0	-0.3223	0	-10.86	0	0	0	0	0	0	0	0	0	0	0
67	13.65	0.02344	3.11e-07	689	7.891e-05	0.005721	0.41	9	70.31	213.3	179.7	-187.4	-4.998	-11.99	-0.4849	3.092	0.9954	-3.583	-0.2224	-3.656	-4.702	-2.404	-4.38	-1.789	-0.9945	0	-0.6442	-0.3102	-0.2676	-0.6478	-0.2412	-0.3072	-0.1732	0	0	0	0	-13.05	0	0	0	0	0	0	0	0	0	0	0
67	10.62	0.02148	1.554e-06	125.8	2.466e-05	0.004354	0.41	4	31.25	166	164.1	-212.8	-7.832	-10.14	-2.868	2.229	0.2294	-3.115	-0.02629	-4.094	-4.282	-2.621	-4.117	-2.29	-0.9971	0	-0.4955	-0.08662	-0.5436	-0.5345	-0.2473	-0.3866	-0.1825	0	0	-0.9417	0	-11.9	0	0	0	0	0	0	0	0	0	0	0
68	18.52	0.0332	3.775e-07	899.6	9.91e-06	0.0009755	0.46	43	335.9	289.4	226.6	-217.6	-8.845	-12.04	-6.601	-1.157	-8.533	-5.822	-7.435	-10.23	-8.265	-6.598	-7.48	-3.51	-0.9886	0	-0.2376	0	-0.4913	-0.3705	-0.3852	-0.1075	-0.05664	0	0	-0.3496	0	-10.79	0	0	0	0	0	0	0	0	0	0	0
68	18.81	0.03516	1.658e-06	933.3	4.951e-05	0.004569	0.48	12	93.75	293.9	242.2	-190.4	-9.038	-15.57	-6.541	1.147	-8.81	-7.955	-6.776	-11.02	-8.72	-7.24	-8.172	-3.227	-0.9873	0	-0.5485	-0.1458	-0.6368	-0.2749	-0.2851	-0.1458	0	0	0	0	0	-8.438	0	0	0	0	0	0	0	0	0	0	0
68	19.77	0.0332	1.454e-06	5.186	2.254e-07	0.001236	0.45	1	7.812	308.9	7.812	-301.5	-7.692	-16.87	-8.515	-0.4001	-8.838	-7.659	-6.933	-10.61	-9.518	-7.268	-6.444	-3.855	-0.9815	0	-0.3554	0	-0.52	-0.4384	-0.2825	0	-0.05584	0	0	-0.05902	0	-9.524	0	0	0	0	0	0	0	0	0	0	0
69	11.74	0.02148	6.108e-07	110.5	3.907e-06	0.002341	0.38	2	15.62	183.5	132.8	-247.4	-1.514	-12.34	-3.242	0.6355	1.506	-4.083	-2.485	-2.739	-3.644	-0.518	0	-3.918	-0.9934	0	-0.4469	-0.2146	-0.1197	-0.4477	-0.3275	-0.4221	-0.02255	0	0	-0.3801	0	-11.92	0	0	0	0	0	0	0	0	0	0	0
69	11.37	0.02344	6.866e-08	1037	7.999e-05	0.007841	0.36	7	54.69	177.6	164.1	-189.8	2.749	-10.4	-4.776	2.461	3.198	-5.875	-1.849	-3.184	-4.073	-3.558	-1.408	-2.943	-0.9935	0	-0.4786	-0.2919	-0.2689	-0.2982	-0.4629	-0.3587	-0.1876	0	0	-0.2625	0	-14.25	0	0	0	0	0	0	0	0	0	0	0
69	11.35	0.02148	1.573e-07	21.62	2.77e-06	0.002135	0.34	2	15.62	177.4	164.1	-242.5	1.786	-9.648	-4.971	1.382	0.4124	-7.108	-1.728	-4.185	-2.883	-4.634	-0.594	-1.856	-0.992	0	-0.4654	-0.3319	-0.2683	-0.2889	-0.577	-0.288	-0.08312	0	0	-0.638	0	-12.89	0	0	0	0	0	0	0	0	0	0	0
70	22.24	0.1074	3.284e-06	1576	2.006e-05	0.002256	0.29	82	640.6	347.6	85.94	-187.5	-9.073	-16.08	-1.17	-0.2285	-1.306	-3.862	-3.135	-8.61	-4.275	-5.701	-7.38	-6.983	-0.9748	0	-0.5794	-0.2744	-0.1147	-0.2469	-0.4488	-0.1148	-0.2641	0	0	-0.08544	0	-12.65	0	0	0	0	0	0	0	0	0	0	0
70	5.423	0.01953	1.103e-06	172.2	8.73e-07	0.0005773	0.28	15	117.2	84.73	23.44	-271.6	-10.53	-13.26	-1.905	1.541	-7.95	-6.418	-2.452	-8.938	-1.372	-6.218	-6.678	-9.991	-0.9959	-0.3183	-0.711	-0.2253	-0.09733	-0.6129	-0.4278	-0.1826	-0.2327	0	0	0	0	-11.29	0	0	0	0	0	0	0	0	0	0	0
70	27.46	0.1113	4.431e-06	933.1	5.775e-05	0.005112	0.31	61	476.6	429.1	164.1	-168.1	-8.71	-15.58	0.6477	-0.511	-0.9403	-1.932	-1.708	-7.47	-3.664	-4.578	-6.472	-7.468	-0.9704	0	-0.5338	-0.316	-0.3507	-0.1153	-0.4859	-0.1051	0	0	0	-0.026	0	-11.52	0	0	0	0	0	0	0	0	0	0	0
71	11.31	0.01953	1.992e-06	1341	0.0001051	0.008642	0.3	11	85.94	176.8	132.8	-181.3	-8.987	-6.611	-3.761	4.234	3.093	-2.489	0	-1.477	-1.228	0	-0.5822	-0.1547	-0.9868	0	-0.7188	0	-0.3573	-0.2154	-0.203	-0.1943	-0.2935	0	0	0	0	-10.37	0	0	0	0	0	0	0	0	0	0	0
71	14.6	0.01758	5.628e-06	150	1.375e-05	0.004252	0.34	3	23.44	228.2	132.8	-212.8	-8.374	-6.031	-5.59	1.751	1.263	-5.143	0	-2.153	-0.6042	-0.06513	-0.02761	0	-0.9886	0	-0.6962	0	-0.231	-0.3681	-0.1337	-0.2006	-0.2249	0	0	0	0	-12.08	0	0	0	0	0	0	0	0	0	0	0
71	12.38	0.01953	5.541e-06	101.9	1.554e-05	0.004503	0.36	4	31.25	193.4	132.8	-218.6	-9.396	-5.71	-5.712	2.867	1.766	-4.922	-1.942	-1.895	-0.2792	0	-1.194	-1.169	-0.9942	0	-0.6994	0	-0.04919	-0.2248	-0.2593	-0.1667	-0.296	0	0	0	0	-11.73	0	0	0	0	0	0	0	0	0	0	0
72	6.608	0.005859	3.319e-09	761.1	7.839e-06	0.0004408	0.35	22	171.9	103.2	39.06	-249.6	-6.244	-13.11	-8.477	1.256	-3.693	-6.309	-2.92	-5.885	-5.695	-6.197	-8.56	-6.67	-0.9855	-0.47	-0.6886	-0.2134	-0.2206	-0.4064	-0.2902	-0.2194	-0.106	0	0	-0.4808	0	-13.77	0	0	0	0	0	0	0	0	0	0	0
72	14.33	0.02539	4.58e-06	0.2783	1.176e-09	0.001109	0.42	0	0	223.9	7.812	-398.3	-6.585	-11.01	-3.546	-0.4616	-4.655	-7.291	-2.371	-5.922	-3	-2.806	-5.605	-6.516	-0.9941	0	-0.5861	-0.2723	-0.3365	-0.5451	-0.2803	-0.1592	-0.1622	0	0	-0.1396	0	-9.682	0	0	0	0	0	0	0	0	0	0	0
72	19.94	0.04492	3.721e-06	966.2	1.476e-05	0.002146	0.44	49	382.8	311.5	7.812	-201.5	-6.067	-13.03	-3.624	-1.396	-5.036	-7.239	-2.504	-3.713	-5.305	-2.725	-7.752	-6.282	-0.9772	0	-0.6388	-0.3346	-0.1785	-0.4228	-0.5139	-0.3104	-0.1034	0	0	-0.2263	0	-9.029	0	0	0	0	0	0	0	0	0	0	0
73	10.5	0.01758	6.848e-06	2291	0.0001235	0.00868	0.43	20	156.2	164.1	117.2	-179.9	0.4822	-6.182	-4.938	1.631	3.969	-1.431	0	0	-1.597	0	0	-1.675	-0.9864	0	-0.5948	-0.1062	-0.2253	-0.5439	-0.2757	-0.1007	-0.2797	0	0	0	0	-9.086	0	0	0	0	0	0	0	0	0	0	0
73	11.69	0.01562	5.427e-06	0.4442	2.888e-08	0.0009605	0.34	0	0	182.7	7.812	-334.3	0.2857	-6.04	-3.823	0.09177	-0.4046	-2.542	-0.1005	-0.4276	-1.46	-0.1628	-0.05032	-2.062	-0.987	0	-0.5905	-0.1036	-0.1798	-0.6093	-0.2649	-0.1512	-0.2856	0	0	0	0	-10.15	0	0	0	0	0	0	0	0	0	0	0
73	21.86	0.09766	4.909e-06	2326	7.956e-05	0.005873	0.42	33	257.8	341.6	117.2	-176.5	0.4702	-6.246	-3.456	2.579	3.197	-2.49	-0.9119	-0.3918	-0.4789	0	-2.595	-2.179	-0.9694	0	-0.6008	-0.1341	-0.2616	-0.5341	-0.2874	-0.1151	-0.358	0	0	-0.1186	0	-9.799	0	0	0	0	0	0	0	0	0	0	0
74	10.47	0.02148	5.874e-07	103.9	2.528e-05	0.00617	0.44	4	31.25	163.6	148.4	-204.8	6.845	-5.979	-3.231	1.291	-2.91	-4.379	-3.248	-9.219	-0.5505	-1.754	-2.871	-7.353	-0.9969	0	-0.5334	-0.1843	-0.2515	-0.2922	-0.1371	-0.04031	0	0	0	0	0	-8.791	0	0	0	0	0	0	0	0	0	0	0
74	10.02	0.02148	4.854e-06	146.2	1.036e-05	0.004314	0.35	2	15.62	156.6	148.4	-236.4	8.254	-6.71	-1.541	-1.789	-3.669	-5.347	-4.243	-8.534	-1.654	-1.721	-2.723	-9.697	-0.9966	0	-0.3226	-0.2446	-0.1264	-0.194	-0.2547	-0.1283	0	0	0	0	0	-8.116	0	0	0	0	0	0	0	0	0	0	0
74	9.267	0.01953	1.255e-05	52.96	5.197e-06	0.002646	0.44	2	15.62	144.8	117.2	-247.7	4.668	-4.087	-0.8394	1.617	-6.016	-4.733	-1.412	-6.448	-0.839	-2.505	-4.707	-9.283	-0.9962	0	-0.45	-0.1547	-0.116	-0.3138	-0.2628	0	0	0	0	-0.8095	0	-10.41	0	0	0	0	0	0	0	0	0	0	0
75	14.9	0.0293	4.076e-07	610.1	5.323e-05	0.00642	0.4	9	70.31	232.8	210.9	-198.1	-4.488	-11.63	-3.074	0.1497	-7.577	-2.189	-4.268	-9.511	-5.478	-9.124	-7.903	-9.564	-0.9906	0	-0.3406	-0.3047	-0.4021	-0.5755	-0.02978	-0.1331	-0.1505	0	0	-0.2597	0	-11.09	0	0	0	0	0	0	0	0	0	0	0
75	19.35	0.04297	4.279e-07	38.31	4.441e-06	0.003005	0.45	3	23.44	302.3	210.9	-238.1	-7.029	-13.37	-3.847	-0.2797	-2.305	-3.753	-5.673	-9.239	-4.037	-9.283	-10.54	-7.951	-0.9755	0	-0.4109	-0.08133	-0.274	-0.4788	-0.08015	-0.3835	-0.2719	0	0	-0.6692	0	-10.74	0	0	0	0	0	0	0	0	0	0	0
75	0	0	4.4e-07	0	0	0.0001459	0.44	0	0	0	7.812	-1150	-10.86	-12.24	-3.857	-0.951	-4.109	-4.696	-5.35	-9.306	-4.202	-9.218	-10.4	-8.735	-0.9879	0	-0.5315	-0.1502	-0.2835	-0.4961	-0.1091	-0.2508	-0.521	0	0	-0.4189	0	-9.627	0	0	0	0	0	0	0	0	0	0	0
76	19.68	0.05273	2.232e-07	805.5	4.915e-05	0.003518	0.46	17	132.8	307.5	226.6	-188	3.523	-9.504	-10.17	0.4406	-2.692	-3.628	-0.9354	-6.159	-1.627	-2.732	-8.442	-6.205	-0.986	0	-0.4681	-0.02475	-0.2356	-0.2631	-0.1749	-0.1739	-0.02536	0	0	0	0	-9.889	0	0	0	0	0	0	0	0	0	0	0
76	17.06	0.02734	1.471e-06	530.9	4.67e-05	0.00431	0.49	12	93.75	266.6	210.9	-193.4	3.511	-8.621	-4.063	1.986	-3.693	-3.645	-1.055	-4.304	-1.384	-2.076	-9.85	-4.577	-0.9876	0	-0.234	-0.1181	-0.1028	-0.2726	-0.09662	0	0	0	0	-0.2286	0	-8.188	0	0	0	0	0	0	0	0	0	0	0
76	15.82	0.04102	9.568e-07	346.1	1.531e-05	0.003573	0.46	5	39.06	247.2	179.7	-218.3	-6.917	-10.8	-10.89	1.948	-0.8114	-4.701	-1.861	-7.013	-1.525	-3.116	-10.04	-7.217	-0.9909	0	-0.5405	0	-0.2837	-0.09664	-0.1699	-0.2395	-0.1779	0	0	-0.1672	0	-10.9	0	0	0	0	0	0	0	0	0	0	0
77	18.01	0.02148	8.767e-07	427.5	1.388e-05	0.003276	0.43	10	78.12	281.4	117.2	-209.9	-0.7704	-13.12	-1.945	1.413	0.3294	-0.1878	-1.559	0	-4.288	0	-3.498	-2.769	-0.9866	0	-0.4973	-0.1034	-0.5791	-0.1756	-0.1876	-0.1603	-0.08082	0	0	-0.3927	0	-11.6	0	0	0	0	0	0	0	0	0	0	0
77	11.39	0.01953	2.156e-06	1201	4.667e-05	0.004772	0.38	34	265.6	178	117.2	-185.2	-3.471	-13.74	-2.735	1.863	-0.1981	1.581	-0.007745	0	-3.648	-0.9557	0	-2.58	-0.989	0	-0.5532	-0.1924	-0.6825	-0.174	-0.2248	-0.2687	-0.09842	0	0	0	0	-11.14	0	0	0	0	0	0	0	0	0	0	0
77	13.01	0.01758	1.394e-06	995.1	7.595e-05	0.008129	0.52	13	101.6	203.3	117.2	-182.8	2.573	-13.6	-2.681	0.5309	0.4682	-0.03975	-0.001303	0	-1.609	-1.328	0	-2.862	-0.9917	0	-0.4673	-0.1082	-0.6183	-0.1262	-0.1245	-0.3246	-0.2181	0	0	0	0	-11	0	0	0	0	0	0	0	0	0	0	0
78	9.566	0.01953	1.248e-05	105.4	1.898e-05	0.004193	0.37	4	31.25	149.5	148.4	-209.3	4.231	-4.537	-6.631	0.7571	0.7093	-2.338	-0.4278	-3.115	-2.28	-0.3703	-2.116	-0.2572	-0.9958	0	-0.3058	-0.252	-0.1765	-0.04104	-0.3648	-0.2893	-0.2713	0	0	-1.507	0	-7.766	0	0	0	0	0	0	0	0	0	0	0
78	11.38	0.01953	7.272e-06	1355	9.934e-05	0.01133	0.41	11	85.94	177.9	148.4	-183.6	4.441	-6.784	-7.241	2.559	1.293	-2.265	0	-2.087	-2.393	0	-2.788	0	-0.9959	0	-0.2648	-0.1961	-0.3547	-0.07706	-0.3331	-0.1706	-0.1205	0	0	-0.5266	0	-9.232	0	0	0	0	0	0	0	0	0	0	0
78	9.736	0.01953	1.474e-05	159.8	2.817e-05	0.003733	0.53	4	31.25	152.1	148.4	-211.5	7.902	-5.742	-7.8	2.911	0.9739	-3.189	0	-3.558	-1.099	0	-1.182	-1.683	-0.9913	0	-0.1886	-0.2069	-0.3785	-0.104	-0.3346	-0.2034	-0.1117	0	0	-0.338	0	-7.33	0	0	0	0	0	0	0	0	0	0	0
79	20.51	0.03516	4.863e-06	1817	2.765e-05	0.002793	0.34	36	281.2	320.4	85.94	-189.8	-6.009	-13.26	-10.41	3.059	-9.485	-11.57	-6.82	-11.4	-6.624	-5.873	-4.541	-3.441	-0.985	-0.05668	-0.4591	-0.1466	-0.1666	-0.2975	-0.6344	-0.1769	-0.01946	0	0	-0.2974	0	-10.97	0	0	0	0	0	0	0	0	0	0	0
79	19.83	0.03516	2.551e-05	609	3.947e-05	0.01243	0.32	10	78.12	309.9	273.4	-199.9	-7.952	-13.64	-13.9	0.4573	-12.71	-13.22	-6.967	-11.31	-8.148	-9.683	-6.878	-3.017	-0.9864	0	-0.4658	-0.2247	-0.3193	-0.1935	-0.673	-0.2873	-0.1551	0	0	-0.5149	0	-9.42	0	0	0	0	0	0	0	0	0	0	0
79	20.76	0.04102	1.419e-05	601.1	2.478e-05	0.004897	0.4	10	78.12	324.4	304.7	-211.5	-11.65	-18.04	-14.94	0.6963	-10.08	-11.9	-5.308	-9.344	-2.568	-1.993	0	-3.771	-0.9844	0	-0.2854	-0.2824	-0.2817	-0.3424	-0.4146	-0.358	-0.2079	0	0	-0.8262	0	-10.4	0	0	0	0	0	0	0	0	0	0	0
80	15.48	0.04102	1.404e-06	504.5	3.517e-05	0.004921	0.4	10	78.12	241.9	164.1	-200.7	1.958	-4.589	-11.64	2.569	1.485	-3.759	-2.939	-3.77	0	-0.242	-0.4961	-1.29	-0.9826	0	-0.6322	-0.05696	-0.5198	-0.4726	-0.3896	-0.3549	-0.4449	0	0	0	0	-15.64	0	0	0	0	0	0	0	0	0	0	0
80	12.83	0.03711	2.818e-06	348.4	2.107e-05	0.00626	0.38	4	31.25	200.5	148.4	-215.4	6.551	-1.969	-12.14	3.157	1.801	-2.358	-1.957	-0.3422	0	-1.489	-0.3611	-0.07416	-0.9886	0	-0.4541	0	-0.3139	-0.482	-0.4305	-0.2844	-0.3399	0	0	-0.09886	0	-10.56	0	0	0	0	0	0	0	0	0	0	0
80	12.43	0.0293	2.691e-06	87.83	8.061e-07	0.0009567	0.32	1	7.812	194.2	7.812	-283.2	5.757	-1.443	-11.6	0.1002	-0.3156	-3.243	-3.228	-1.322	-0.2511	-1.837	-0.9545	-0.4709	-0.9944	0	-0.5494	0	-0.433	-0.4552	-0.3587	-0.258	-0.519	0	0	0	0	-11.17	0	0	0	0	0	0	0	0	0	0	0
81	15.14	0.0293	3.955e-05	138.9	7.125e-06	0.004794	0.27	3	23.44	236.5	210.9	-227.3	-5.42	-9.875	-6.638	1.804	-3.338	0.5337	-3.984	-8.37	-2.346	-5.109	-8.397	-6.685	-0.9917	0	-0.3518	-0.04523	0	-0.397	-0.3298	0	0	0	0	0	0	-7.2	0	0	0	0	0	0	0	0	0	0	0
81	35.27	0.08594	7.451e-06	13.59	3.13e-06	0.01803	0.38	7	54.69	551.2	117.2	-226.5	-6.508	-9.978	-6.98	1.06	-3.13	-2.304	-4.449	-9.36	-3.838	-6.206	-9.146	-6.577	-0.9531	0	-0.3879	0	0	-0.464	-0.3773	0	-0.03893	0	0	-0.1179	0	-11	0	0	0	0	0	0	0	0	0	0	0
81	14.86	0.0293	9.469e-06	103.7	6.559e-06	0.003645	0.35	6	46.88	232.1	210.9	-229.7	-3.038	-6.996	-5.192	1.117	-6.311	0.3068	-4.49	-6.876	-4.576	-5.718	-4.733	-5.664	-0.9924	0	-0.4282	0	0	-0.4055	-0.3705	-0.01782	0	0	0	0	0	-9.434	0	0	0	0	0	0	0	0	0	0	0
82	5.318	0.01367	6.765e-06	0.5003	3.227e-08	0.00126	0.51	0	0	83.09	7.812	-335.3	0.8636	-8.891	-1.113	-0.7046	-2.574	-2.832	-1.662	-4.652	-3.597	-2.458	-7.551	-5.642	-0.994	0	-0.3515	0	-0.502	-0.3549	-0.165	-0.1551	0	0	0	0	0	-6.833	0	0	0	0	0	0	0	0	0	0	0
82	5.645	0.01367	1.544e-06	425.3	8.294e-05	0.006628	0.41	7	54.69	88.21	54.69	-198.5	2.001	-9.041	-1.658	2.057	-1.525	-3.598	-1.332	-2.474	-3.284	-2.682	-5.985	-6.409	-0.9977	0	-0.3926	0	-0.4416	-0.3969	-0.1209	-0.1693	-0.04204	0	0	-0.7558	0	-7.219	0	0	0	0	0	0	0	0	0	0	0
83	22.51	0.03906	8.627e-07	7.041	4.689e-06	0.008117	0.38	2	15.62	351.8	257.8	-223.5	-7.784	-19.73	-5.025	-0.1631	-5.227	-11.67	-12.31	-7.201	-6.18	-10.99	-4.78	-7.412	-0.9698	0	-0.2013	-0.2533	-0.4548	-0.1716	-0.4794	-0.3519	0	0	0	-0.743	0	-9.483	0	0	0	0	0	0	0	0	0	0	0
83	33.88	0.1191	1.131e-05	317.6	3.322e-05	0.008531	0.47	23	179.7	529.3	242.2	-192.4	-6.016	-16.1	-3.167	1.373	-6.296	-7.414	-2.164	-3.068	-4.384	-8.138	-6.523	-10.4	-0.9563	0	-0.4503	-0.4505	-0.4525	-0.2224	-0.3222	-0.3138	0	0	0	-0.3634	0	-10.68	0	0	0	0	0	0	0	0	0	0	0
83	36.3	0.1152	5.039e-06	678.4	2.217e-05	0.005772	0.39	19	148.4	567.3	210.9	-199.8	-5.005	-18.87	-5.339	0.9075	-5.927	-6.042	-0.8202	-4.205	-4.525	-8.877	-7.285	-8.772	-0.9769	0	-0.5844	-0.4947	-0.2032	-0.3398	-0.12	-0.1648	-0.08621	0	0	0	0	-10.75	0	0	0	0	0	0	0	0	0	0	0
84	38.04	0.127	0.0002331	1130	5.435e-05	0.005596	0.59	63	492.2	594.4	7.812	-183.2	-3.893	-5.406	-5.676	4.14	-1.407	-3.129	0	-1.638	-2.386	0	0	0	-0.9636	0	-0.2913	-0.1536	-0.002455	-0.1937	-0.2694	-0.04697	-0.02982	0	0	0	0	-3.211	0	0	0	0	0	0	0	0	0	0	0
84	27.26	0.0957	7.804e-05	1083	2.409e-05	0.009385	0.38	70	546.9	426	39.06	-190.7	-0.9927	-15.25	-9.996	1.454	-4.165	-8.058	-1.388	-5.008	-5.832	-2.507	-5.43	-5.627	-0.976	0	-0.3623	-0.4146	-0.3997	-0.2855	-0.2899	-0.1275	-0.1004	0	0	-0.1112	0	-10.15	0	0	0	0	0	0	0	0	0	0	0
84	32.22	0.1113	2.699e-06	404.4	1.735e-06	0.001325	0.43	21	164.1	503.5	39.06	-254.2	-1.515	-12.42	-5.14	1.409	-5.082	-6.751	-0.4653	-3.803	-6.338	-3.446	-4.635	-4.947	-0.9522	0	-0.44	-0.2206	-0.1944	-0.2189	-0.4572	-0.09379	-0.2035	0	0	-0.07902	0	-8.028	0	0	0	0	0	0	0	0	0	0	0
85	17.67	0.02539	3.217e-07	183.9	1.821e-05	0.001452	0.42	13	101.6	276.1	39.06	-228	-13.35	-11.87	-8.124	-2.207	-6.155	-6.073	-1.733	-6.744	-6.73	-9.967	-7.496	-8.123	-0.9843	0	-0.5106	-0.3176	-0.5304	-0.396	-0.2041	-0.163	-0.4302	0	0	-0.5016	0	-12.18	0	0	0	0	0	0	0	0	0	0	0
85	14.18	0.02344	7.019e-07	401.4	4.304e-06	0.00126	0.4	23	179.7	221.5	39.06	-242	-0.9794	-11.74	-8.15	3.391	-6.576	-7.565	-3.576	-5.829	-6.717	-8.858	-7.003	-7.861	-0.9916	0	-0.2296	-0.3348	-0.5043	-0.3968	-0.3346	-0.2431	-0.1474	0	0	-0.499	0	-10.61	0	0	0	0	0	0	0	0	0	0	0
85	13.13	0.02344	4.171e-07	1174	7.508e-06	0.0008417	0.42	25	195.3	205.1	7.812	-226.3	-9.451	-12.83	-8.557	1.77	-6.954	-6.92	-3.054	-5.175	-6.943	-9.195	-7.323	-7.217	-0.9926	0	-0.553	-0.3794	-0.6011	-0.4032	-0.3945	-0.3654	-0.2219	0	0	-0.3194	0	-11.94	0	0	0	0	0	0	0	0	0	0	0
86	3.265	0.009766	2.363e-06	533.9	5.967e-05	0.008045	0.32	2	15.62	51.02	7.812	-213.5	-4.087	-17.72	-9.486	0.478	-5.683	-9.485	-6.458	-10.18	-9.563	-7.547	-6.463	-5.446	-0.9958	0	-0.266	-0.5106	0	-0.2001	-0.4866	-0.1662	-0.07484	0	0	0	0	-11.52	0	0	0	0	0	0	0	0	0	0	0
86	17.97	0.0332	2.881e-06	7.515	2.093e-06	0.004099	0.2	6	46.88	280.7	7.812	-246.7	-7.373	-18.02	-8.343	0.88	-6.192	-9.997	-6.217	-10.17	-11.43	-8.513	-10.09	-4.019	-0.9875	0	-0.218	-0.3051	-0.03973	-0.2267	-0.4613	-0.3781	-0.2033	0	0	0	0	-12.6	0	0	0	0	0	0	0	0	0	0	0
86	2.644	0.005859	3.545e-06	0.4861	1.992e-07	0.004174	0.11	0	0	41.32	7.812	-293	-7.985	-21.06	-7.83	-0.3899	-7.809	-9.452	-8.046	-11.94	-11.28	-7.219	-8.754	-3.84	-0.9968	0	-0.2659	-0.5391	-0.1817	-0.1847	-0.3107	-0.4266	-0.1757	0	0	0	0	-10.31	0	0	0	0	0	0	0	0	0	0	0
87	21.81	0.1152	1.007e-06	1459	6.748e-05	0.007219	0.43	30	234.4	340.8	132.8	-182.4	2.349	-12.63	-4.192	1.653	3.246	-3.612	0	-2.543	-4.401	-0.3678	0	-1.443	-0.9537	0	-0.5969	-0.3116	-0.1349	-0.3912	-0.3779	-0.04109	-0.3427	0	0	-0.1038	0	-11.07	0	0	0	0	0	0	0	0	0	0	0
87	30.87	0.1035	1.785e-06	1498	0.0001161	0.008882	0.39	30	234.4	482.3	148.4	-169.4	2.069	-12.67	-9.802	3.081	1.336	-5.294	0	-1.309	-2.182	-0.6132	0	-1.031	-0.964	0	-0.6307	-0.3813	-0.2746	-0.376	-0.5074	-0.1786	-0.3023	0	0	-0.1619	0	-11.16	0	0	0	0	0	0	0	0	0	0	0
87	33.39	0.1094	3.078e-06	1170	5.186e-05	0.008389	0.3	32	250	521.7	117.2	-188.1	7.869	-13.21	-8.486	2.677	3.792	-4.356	-2.205	-0.1812	-2.427	-1.954	-0.5393	-1.162	-0.9556	0	-0.6152	-0.2603	-0.2193	-0.3102	-0.4555	-0.1179	-0.1051	0	0	-0.07563	0	-8.57	0	0	0	0	0	0	0	0	0	0	0
88	9.193	0.01367	1.071e-05	198.5	6.574e-06	0.003438	0.35	1	7.812	143.6	70.31	-237	3.757	-12.79	-11.05	1.649	0.7688	-2.681	-3.761	-2.371	-1.883	0	-2.977	-1.952	-0.9928	0	-0.4127	-0.3043	-0.5679	-0.1937	-0.4527	-0.2891	-0.08595	0	0	-0.08566	0	-12.83	0	0	0	0	0	0	0	0	0	0	0
88	29.57	0.09766	7.344e-06	1538	3.873e-05	0.00413	0.25	54	421.9	462	85.94	-177.4	0.01227	-8.565	-12.8	-2.124	-1.734	-3.282	-2.773	-3.022	-0.4649	-1.543	-3.22	0	-0.9512	0	-0.126	-0.207	-0.244	0	-0.4685	-0.3143	-0.07866	0	0	-0.1223	0	-11.75	0	0	0	0	0	0	0	0	0	0	0
88	12.24	0.01953	2.332e-06	1225	0.0001014	0.0111	0.39	16	125	191.3	132.8	-182.3	7.603	-14.47	-10.49	5.544	3.933	-3.241	-2.201	-0.3884	-2.649	-0.2099	0	0	-0.97	0	-0.2466	-0.4649	-0.4517	-0.24	-0.4788	-0.3617	-0.1744	0	0	0	0	-10.87	0	0	0	0	0	0	0	0	0	0	0
89	10.33	0.01758	3.568e-07	561.3	5.989e-05	0.01042	0.43	4	31.25	161.5	117.2	-200.4	7.069	-6.756	-6.921	2.695	0.1283	-4.272	-1.536	-0.9621	-3.266	-1.392	-0.7883	-1.517	-0.9964	0	-0.8145	-0.3086	-0.743	-0.4293	-0.2855	-0.3387	-0.2195	0	0	-0.2078	0	-13.95	0	0	0	0	0	0	0	0	0	0	0
89	5.965	0.007812	8.915e-08	403.2	1.063e-06	0.0002287	0.4	2	15.62	93.2	7.812	-271.7	3.842	-7.685	-8.031	0.2057	0.463	-3.025	-1.676	-0.004237	-3.093	-0.9003	-1.788	-0.9012	-0.9971	-0.4197	-0.6851	-0.1557	-0.7445	-0.4696	-0.3043	-0.3269	-0.2943	0	0	-0.3701	0	-12.86	0	0	0	0	0	0	0	0	0	0	0
89	7.714	0.01172	4.739e-07	699.4	6.436e-06	0.0006495	0.43	1	7.812	120.5	7.812	-250.6	3.74	-5.121	-8.844	2.776	-0.0969	-4.168	-1.819	-0.2637	-2.928	-0.8676	-2.178	-0.9696	-0.9953	0	-0.4903	0	-0.7511	-0.4879	-0.3293	-0.3124	-0.3246	0	0	-0.4188	0	-14.39	0	0	0	0	0	0	0	0	0	0	0
90	19.54	0.0332	4.328e-06	1597	3.764e-05	0.002697	0.42	18	140.6	305.3	257.8	-198.2	-2.981	-8.66	0.7353	-0.03315	-10.58	-9.241	-8.827	-9.355	-4.081	-5.962	-0.822	-1.259	-0.9895	0	-0.5816	-0.2976	-0.3864	-0.1497	-0.2519	-0.1022	0	0	0	-0.6486	0	-12.53	0	0	0	0	0	0	0	0	0	0	0
90	14.66	0.03711	2.533e-06	2090	3.265e-05	0.003236	0.41	19	148.4	229	257.8	-214.9	-2.704	-9.032	-3.289	3.141	-7.201	-10.86	-8.88	-7.998	-5.868	-6.133	-2.122	0	-0.9905	0	-0.6214	-0.2824	-0.4681	-0.2172	-0.3772	-0.1598	0	0	0	-0.799	0	-10.35	0	0	0	0	0	0	0	0	0	0	0
90	16.14	0.03906	4.549e-06	82.57	6.09e-07	0.0007693	0.44	3	23.44	252.2	7.812	-297.7	-5.347	-14.2	-3.114	-1.861	-8.496	-10.51	-7.984	-7.458	-9.033	-6.076	-3.993	-1.816	-0.9913	0	-0.6623	-0.3403	-0.3787	-0.2511	-0.3014	-0.119	0	0	0	-1.253	0	-14.12	0	0	0	0	0	0	0	0	0	0	0
91	46.87	0.1211	1.589e-06	65.48	6.738e-07	0.001561	0.3	6	46.88	732.4	773.4	-270.4	-9.624	-17.25	-10.8	-1.757	-1.876	-10.45	-6.277	-10.24	-5.993	-0.1735	-0.7063	0	-0.9544	0	-0.5616	-0.09797	-0.04887	-0.3228	-0.4612	-0.2504	-0.1408	0	0	0	0	-8.694	0	0	0	0	0	0	0	0	0	0	0
91	44.67	0.1211	1.257e-06	392	6.555e-06	0.001037	0.26	39	304.7	698	335.9	-219.1	-7.461	-16.13	-11.91	-0.2211	-3.352	-9.939	-6.801	-9.005	-5.675	0	0	0	-0.9567	0	-0.3525	-0.1495	-0.1432	-0.2951	-0.185	-0.2811	-0.0929	0	0	-0.8152	0	-8.775	0	0	0	0	0	0	0	0	0	0	0
91	36.93	0.1211	1.399e-06	309.4	1.468e-05	0.003845	0.31	22	171.9	577	335.9	-207.4	-6.973	-16.99	-12	-1.545	-2.538	-9.833	-6.89	-9.156	-5.885	-0.5331	0	0	-0.9483	0	-0.4737	-0.1849	-0.2212	-0.1367	-0.3739	-0.2272	-0.08481	0	0	-0.4622	0	-7.991	0	0	0	0	0	0	0	0	0	0	0
92	13.31	0.02344	1.694e-07	290.7	2.116e-05	0.00443	0.38	5	39.06	208	195.3	-210	5.515	-9.527	-7.541	4.716	-0.9752	-5.273	-1.73	-4.125	-3.963	-3.297	-6.379	-3.02	-0.9939	0	-0.2634	0	-0.6176	-0.3784	-0.3348	-0.1099	-0.1232	0	0	0	0	-11.62	0	0	0	0	0	0	0	0	0	0	0
92	15.1	0.02344	2.538e-07	1895	3.043e-05	0.003198	0.38	33	257.8	235.9	195.3	-188.2	3.335	-8.064	-6.917	5.88	-0.5958	-3.529	-1.968	-4.035	-2.786	-3.822	-5.595	-3.386	-0.9859	0	-0.2941	-0.02822	-0.6191	-0.3975	-0.2705	-0.241	-0.09185	0	0	-0.4216	0	-10.97	0	0	0	0	0	0	0	0	0	0	0
92	12.82	0.02344	2.365e-07	1319	3.214e-05	0.004014	0.38	23	179.7	200.3	179.7	-197.1	3.742	-8.507	-4.219	3.781	-0.2285	-5.243	-1.302	-4.695	-2.589	-2.874	-4.482	-4.946	-0.9939	0	-0.3942	-0.1216	-0.4649	-0.4025	-0.2458	-0.2595	-0.05171	0	0	-0.2264	0	-12.63	0	0	0	0	0	0	0	0	0	0	0
93	26.92	0.08984	1.548e-06	246.2	8.919e-06	0.002565	0.49	30	234.4	420.7	70.31	-216.3	-1.597	-9.158	-8.238	1.353	-1.292	-3.468	0	-0.196	-5.703	-6.413	-6.43	-2.276	-0.9609	0	-0.3255	-0.01355	-0.5245	-0.2771	-0.5845	-0.2796	-0.2064	0	0	-0.111	0	-9.376	0	0	0	0	0	0	0	0	0	0	0
93	26.79	0.08203	2.212e-06	301.1	1.395e-05	0.001919	0.52	39	304.7	418.6	148.4	-200	-2.591	-8.133	-10.03	0.6756	-4.49	-5.834	0	-0.8068	-4.256	-3.437	-4.232	-2.951	-0.9727	0	-0.4527	0	-0.6125	-0.02495	-0.4738	-0.264	-0.1325	0	0	-0.2452	0	-8.9	0	0	0	0	0	0	0	0	0	0	0
94	14.54	0.02539	7.691e-06	793.8	2.412e-05	0.004949	0.33	20	156.2	227.3	195.3	-197.6	-2.727	-6.872	-0.3425	6.407	-6.916	-3.837	-4.563	-3.046	-3.143	-3.947	-5.531	-6.864	-0.9915	0	-0.3596	-0.1739	-0.4877	-0.4092	-0.257	-0.1495	-0.06466	0	0	0	0	-10.18	0	0	0	0	0	0	0	0	0	0	0
94	2.227	0.005859	1.458e-06	300.4	4.154e-05	0.00321	0.42	7	54.69	34.79	7.812	-227.7	-9.005	-10.25	-2.407	2.327	-5.416	-5.259	-2.142	-5.225	-4.055	-4.413	-6.303	-6.499	-0.9953	-0.09672	-0.5754	-0.2227	-0.6379	-0.4068	-0.3189	-0.2388	-0.1272	0	0	-0.04978	0	-11.22	0	0	0	0	0	0	0	0	0	0	0
94	9.768	0.01953	3.985e-06	117.3	6.603e-06	0.002552	0.39	0	0	152.6	7.812	-238.9	-4.32	-6.909	-1.875	5.314	-6.062	-4.3	-2.974	-3.884	-3.919	-4.594	-3.436	-6.868	-0.991	0	-0.3403	0	-0.5335	-0.3654	-0.4076	-0.2055	-0.1118	0	0	0	0	-10.46	0	0	0	0	0	0	0	0	0	0	0
95	7.727	0.01758	1.367e-06	131.3	1.415e-05	0.002634	0.46	0	0	120.7	7.812	-216.6	6.863	-4.857	-8.149	-1.187	-5.111	-0.8167	-0.3612	-1.199	-4.995	-7.966	-2.856	-3.774	-0.9957	0	-0.2639	0	-0.2842	-0.3759	-0.2213	-0.3376	-0.1622	0	0	-0.7893	0	-11.19	0	0	0	0	0	0	0	0	0	0	0
95	8.306	0.01953	1.012e-06	80.72	1.278e-05	0.003146	0.48	3	23.44	129.8	7.812	-220.1	7.36	-4.675	-12.56	-1.203	-2.834	-5.206	-0.6712	-1.532	-6.055	-8.045	-7.11	-2.123	-0.9967	0	-0.2629	0	-0.393	-0.3032	-0.3495	-0.3656	-0.1468	0	0	-0.4306	0	-12.42	0	0	0	0	0	0	0	0	0	0	0
95	7.039	0.01953	8.091e-07	2092	3.491e-05	0.001836	0.5	11	85.94	110	148.4	-219.2	5.33	-6.33	-11.72	1.193	-3.911	-5.905	-0.2803	0	-7.114	-6.637	-8.597	-3.544	-0.9962	0	-0.1266	-0.09323	-0.5819	-0.3583	-0.3451	-0.2711	-0.05784	0	0	-0.6743	0	-10.9	0	0	0	0	0	0	0	0	0	0	0
96	10.55	0.02539	7.579e-06	229.3	1.471e-05	0.004039	0.39	5	39.06	164.8	117.2	-218.7	0.5976	-6.538	-3.4	3.708	-1.153	-0.6949	0	-1.702	-6.394	0	-5.259	-1.119	-0.994	0	-0.2592	-0.08286	-0.1823	-0.2765	-0.4373	-0.03435	0	0	0	0	0	-8.209	0	0	0	0	0	0	0	0	0	0	0
96	8.547	0.01562	1.659e-05	1449	5.543e-05	0.003928	0.48	16	125	133.5	85.94	-189.3	-0.1372	-6.028	-2.894	1.272	-1.44	0.827	0	-1.891	-5.041	0	-5.193	-1.185	-0.9952	0	-0.3515	0	-0.1924	-0.4166	-0.1871	-0.09729	-0.1191	0	0	0	0	-8.058	0	0	0	0	0	0	0	0	0	0	0
96	9.788	0.01953	7.975e-06	14.61	2.1e-06	0.00219	0.46	1	7.812	152.9	7.812	-256.4	1.218	-5.991	-4.446	1.404	-1.026	0.5364	-1.634	-1.326	-5.496	0	-4.184	-0.09444	-0.9964	0	-0.3508	0	-0.1459	-0.4844	-0.2656	-0.07772	-0.03254	0	0	-0.4166	0	-9.614	0	0	0	0	0	0	0	0	0	0	0
97	11.08	0.01758	6.702e-06	838.5	5.063e-05	0.005461	0.41	9	70.31	173.1	117.2	-196.4	6.13	-3.806	-6.791	-1.842	2.767	-3.634	0	0	-0.585	-1.887	-1.764	0	-0.9925	0	-0.6027	-0.0587	-0.2929	-0.2252	-0.1874	-0.2819	-0.1833	0	0	-0.2816	0	-11.95	0	0	0	0	0	0	0	0	0	0	0
97	8.338	0.01953	1.241e-05	326.3	2.658e-05	0.005023	0.38	5	39.06	130.3	117.2	-221.2	0.07861	-7.504	-7.087	-0.8965	2.135	-2.816	-0.6289	0	0	-1.342	-0.4374	0	-0.9948	0	-0.6447	-0.2616	-0.3043	-0.2734	-0.2395	-0.3404	-0.2456	0	0	-0.2032	0	-8.908	0	0	0	0	0	0	0	0	0	0	0
97	14.51	0.04297	6.794e-06	310.1	2.037e-05	0.003172	0.38	6	46.88	226.7	117.2	-206.7	0.9083	-9.21	-8.456	-0.3405	0.9718	-4.927	-0.6324	0	-2.88	-3.37	0	-0.3965	-0.9853	0	-0.6139	-0.04063	-0.4174	-0.3367	-0.3159	-0.3562	-0.2542	0	0	-0.2756	0	-11.02	0	0	0	0	0	0	0	0	0	0	0
98	14.92	0.02734	3.39e-07	545.2	4.678e-05	0.005123	0.42	8	62.5	233.2	195.3	-197.9	0.04617	-6.475	-4.065	6.088	-5.273	-5.616	-2.081	-5.696	-3.845	-4.436	-4.307	-10.04	-0.9924	0	-0.3969	-0.03829	-0.523	-0.333	-0.2221	-0.3135	-0.03551	0	0	-0.3687	0	-12.08	0	0	0	0	0	0	0	0	0	0	0
98	15.17	0.02734	2.12e-07	748	6.736e-05	0.00598	0.4	14	109.4	237	195.3	-188.4	2.325	-7.356	-5.547	5.208	-6.018	-6.678	-2.221	-4.573	-4.125	-5.278	-5.795	-7.706	-0.9909	0	-0.4113	-0.06313	-0.5532	-0.3321	-0.373	-0.4108	-0.02819	0	0	0	0	-12.33	0	0	0	0	0	0	0	0	0	0	0
98	12.02	0.02344	7.171e-07	8.564	2.111e-06	0.001749	0.39	2	15.62	187.8	39.06	-252.8	-4.161	-16.83	-11.22	2.225	-5.473	-7.891	-8.219	-8.652	-5.915	-8.836	-6.604	-7.475	-0.9879	0	-0.6417	-0.1489	-0.5736	-0.3929	-0.2886	-0.2183	-0.02864	0	0	-0.7912	0	-11.51	0	0	0	0	0	0	0	0	0	0	0
99	12.26	0.0293	2.743e-07	446.9	5.103e-05	0.00402	0.42	15	117.2	191.6	23.44	-194.4	-3.268	-16.57	-6.323	2.48	-6.351	-5.751	-4.644	-8.613	-2.513	-3.718	-10.31	-7.782	-0.99	0	-0.7823	-0.4105	-0.447	-0.2895	-0.1706	-0.1343	-0.2895	0	0	-0.3073	0	-11.46	0	0	0	0	0	0	0	0	0	0	0
99	24.88	0.1055	3.488e-07	104.1	8.83e-07	0.001636	0.44	3	23.44	388.7	7.812	-281.5	-2.765	-17.95	-6.389	-0.3129	-5.966	-7.187	-3.228	-8.239	-2.715	-4.294	-11.76	-7.597	-0.9773	0	-0.7738	-0.3766	-0.2701	-0.3927	-0.2347	-0.0493	-0.3144	0	0	-0.4403	0	-11.26	0	0	0	0	0	0	0	0	0	0	0
99	31.14	0.1113	4.035e-07	1259	4.365e-05	0.006322	0.46	36	281.2	486.5	39.06	-194.8	-2.683	-17.42	-4.979	3.927	-4.874	-8.632	-2.194	-7.424	-3.022	-5.952	-10.01	-7.667	-0.9549	0	-0.7773	-0.334	-0.2828	-0.338	-0.2229	-0.08878	-0.1613	0	0	-0.3012	0	-11.4	0	0	0	0	0	0	0	0	0	0	0
[truncated: 1,744 more columns]
