# Supplementary material for: Detecting Parkinson’s disease from sustained phonation and speech signals
Source: PLoS One. 2017 Oct 5;12(10):e0185613. doi: 10.1371/journal.pone.0185613 (PMC5628839; doi:10.1371/journal.pone.0185613)
Supplement: S2 File — (ZIP) [file pone.0185613.s002.zip › AC/phonation/AC_phonation_KTU_features.csv]

id	Frequency5K_1	Frequency5K_2	Frequency5K_3	Frequency5K_4	Frequency5K_5	Frequency5K_6	Frequency5K_7	Frequency5K_8	Frequency5K_9	Frequency5K_10	Frequency5K_11	Frequency5K_12	Frequency5K_13	Frequency5K_14	Frequency5K_15	Frequency5K_16	Frequency5K_17	Frequency5K_18	Frequency5K_19	Frequency5K_20	Frequency5K_21	Frequency5K_22	Frequency5K_23	Frequency5K_24	Frequency5K_25	Frequency5K_26	Frequency5K_27	Frequency5K_28	Frequency5K_29	Frequency5K_30	Frequency5K_31	Frequency5K_32	Frequency5K_33	Frequency5K_34	Frequency5K_35	Frequency5K_36	Frequency5K_37	Frequency5K_38	Frequency5K_39	Frequency5K_40	Frequency5K_41	Frequency5K_42	Frequency5K_43	Frequency5K_44	Frequency5K_45	Frequency5K_46	Frequency5K_47	Frequency5K_48	Frequency5K_49
1	17.603	7.5818	23.268	852.79	22.054	11.341	114.99	548.89	16.46	117.02	435.83	460.58	119.53	153.02	934.29	506.45	146.12	435.46	1420.9	306.49	136.29	599.17	1115.9	412.69	210.74	416.32	172.61	51.666	72.359	122.8	66.624	22.203	52.848	45.737	21.103	17.876	31.582	22.488	13.651	12.791	14.96	9.8272	10.119	15.355	17.457	12.903	15.237	20.856	14.955
1	26.159	11.794	38.558	750.91	15.887	16.385	405.93	195.02	21.788	107.14	517.8	92.115	85.695	575.44	377.73	87.296	474.95	1107.8	198.36	93.4	457.43	279.15	176.23	393.29	463.08	161.64	130.21	264.66	102.98	27.151	77.934	63.856	26.422	26.662	38.435	25.779	10.331	19.317	16.565	10.934	13.567	15.006	11.632	12.576	20.374	20.594	14.445	15.28	16.77
1	67.015	17.021	33.379	768.94	29.026	16.727	230.09	420.19	31.903	78.364	570.91	109.63	62.327	358.78	880.4	91.088	240.11	1461.3	451.38	130.34	316.09	802.21	232.07	149.68	624.78	316.04	61.3	79.913	154.53	44.62	25.251	70.33	51.02	19.895	23.697	42.634	17.046	6.9797	14.654	15.214	7.9173	6.6248	14.663	9.8245	6.8637	16.775	18.622	9.6595	11.558
2	46.926	28.395	1722.8	46.05	91.529	680.85	20.972	316.84	339.29	77.078	531.86	236.47	326.16	1185.1	276.06	470.25	339.27	78.623	308.58	190.63	53.762	116.5	89.442	83.108	275.62	165.28	154.17	124.04	43.263	76.365	38.689	35.959	30.581	18.435	23.538	22.058	17.053	21.864	16.749	18.735	21.808	15.298	24.363	25.725	19.96	19.163	17.895	27.746	35.77
2	75.024	56.836	1763.3	166.63	52.46	559.3	54.044	153.29	389.93	48.569	155.64	472.37	147.48	445.56	493.88	212.33	195.38	179.69	102.95	154.11	83.813	54.413	148.55	123.38	100.94	133.54	48.189	27.641	28.935	16.663	16.025	19.268	9.6457	10.673	11.714	6.3485	7.5249	7.0148	6.1058	8.991	8.6047	8.3139	10.919	10.888	9.844	9.8768	10.303	13.424	17.771
2	76.702	37.308	1726.2	316.21	21.899	541.6	107.16	24.29	411.21	66.57	92.043	723.5	144.52	267.11	604.92	115.49	147.83	250.73	62.953	104.96	208.13	77.675	154.71	199.43	69.88	77.883	64.274	23.603	21.286	21.139	12.465	13.427	9.8896	6.9739	6.938	10.867	4.9125	6.8955	9.9673	7.6961	8.5768	7.0717	8.5561	7.0606	7.0215	6.3981	8.3357	11.209	12.419
3	17.996	11.723	6.6213	6.2133	7.4759	763.04	128.75	9.9794	9.5972	8.3228	9.9888	1097.1	136.1	16.343	13.546	16.697	24.21	1099.4	166.06	57.889	48.273	43.296	40.632	703.58	92.891	35.46	36.214	36.349	54.796	651.74	56.933	22.755	20.34	15.052	17.116	73.715	10.093	5.7101	6.3482	6.42	16.135	53.826	12.961	8.3845	9.0277	9.4688	28.37	56.155	11.643
3	40.922	20.502	10.282	9.7657	10.874	1027.3	66.504	16.972	15.375	12.55	17.204	1631.1	58.086	18.672	15.682	17.76	59.325	1329.5	65.869	61.736	58.743	54.386	107.12	941.27	50.758	45.446	39.291	38.766	216.21	483.62	23.837	22.026	21.4	18.247	110.98	95.555	9.5209	8.1362	7.349	9.6887	69.761	28.406	10.456	10.82	11.656	15.693	86.203	27.413	8.4349
3	67.282	20.794	9.3814	8.6125	9.4251	961.2	72.992	13.823	12.971	11.613	16.39	1282.3	49.517	17.377	13.674	18.683	34.963	1201.8	63.243	61.262	54.532	46.773	97.893	853.38	44.689	32.651	32.526	29.175	90.047	440.83	22.501	21.197	20.613	16.705	40.808	79.631	7.3937	7.4194	6.794	7.5898	36.068	33.503	9.4902	10.127	11.439	16.876	58.797	30.068	6.9376
4	181.07	44.023	29.546	36.144	1225.4	57.087	31.585	11.711	356.16	230.02	16.033	13.975	45.213	412.11	71.331	58.698	55.019	378.61	272.58	93.354	117.37	247.02	672.88	123.65	99.747	135.16	352.32	162.72	40.562	32.621	50.438	92.415	42.369	29.901	33.546	46.303	29.579	18.961	14.126	21.358	25.842	13.956	11.646	12.725	18.463	13.532	11.584	15.447	24.824
4	32.078	19.511	16.835	51.25	661.92	23.357	20.631	24.517	251.56	86.388	9.5065	23.16	107.33	191.21	37.506	81.319	212.97	179.15	104.7	94.475	293.75	215.66	285.49	77.091	157.79	122.18	235.71	120.12	64.498	39.539	30.936	49.675	29.803	24.87	19.276	36.789	20.674	13.388	10.597	14.417	15.919	9.6281	8.8383	9.0101	9.5916	6.256	6.093	8.484	12.52
4	17.022	9.8807	5.8735	10.213	436	18.285	15.228	7.115	172.46	371.04	8.9933	12.723	22.839	538.69	32.816	31.283	34.945	316.4	488.88	61.84	57.772	223.44	1194	142.82	55.756	72.314	330.11	539.66	46.101	27.407	43.202	149.35	43.613	12.992	14.24	36.631	68.207	9.5871	6.2988	9.9541	46.261	24.212	5.8193	7.4334	11.963	19.001	6.477	6.7572	9.4671
5	38.116	29.014	20.263	505.73	316.52	17.069	26.349	374.33	241.66	22.755	18.571	413.15	307.79	40.519	61.161	498.75	347.43	82.444	98.037	435.44	274.56	87.37	114.62	528.07	407.44	102.42	62.024	139.69	95.923	36.551	31.802	58.986	35.495	15.087	12.365	20.182	13.526	7.7887	7.2154	14.08	11.094	6.1266	5.3612	7.572	6.5631	5.8696	6.8926	13.184	11.384
5	38.07	25.074	21.93	617.24	521.33	26.783	28.878	346.4	396.66	27.375	23.344	393.74	446.94	41.302	86.78	412.04	507.14	99.771	197.5	356.72	352.53	94.997	157.41	405.85	597.8	130.14	78.589	114.9	109.68	37.899	32.773	48.736	50.877	14.609	14.095	17.2	21.06	8.8707	9.3037	13.309	17.27	6.6911	6.7942	7.3998	9.1248	6.6601	8.6838	12.657	15.171
5	30.983	17.578	23.832	812.33	494.5	32.244	63.885	465.63	332.48	34.666	68.962	451.77	369.65	60.438	128.24	452.03	416.49	125.76	223.91	433.37	340.63	118.36	132.02	510.82	559.11	122.48	81.294	146.7	126.33	46.993	34.361	69.89	52.029	18.904	14.568	22.203	18.685	10.155	8.7549	16.534	15.038	7.1294	6.431	9.9171	9.1221	6.2212	7.9679	14.486	15.241
6	41.582	15.463	10.818	99.518	453.39	7.5266	19.581	72.411	402.55	237.55	21.35	40.649	151.7	1024.3	76.202	93.426	201.03	1070.1	581.39	112.76	103	209.2	670.93	154.9	97.145	319.57	585.89	233.94	38.754	61.293	55.955	55.125	17.401	15.337	25.605	41.137	23.326	6.8131	12.725	22.486	23.972	10.413	6.4159	9.2506	15.908	10.245	4.7568	7.364	14.922
6	36.688	15.043	13.582	87.411	570.5	15.726	16.677	66.381	570.02	320.87	17.611	41.947	158.25	1495.8	80.688	106.97	217.06	1960.5	1180	132.54	127.23	442.95	1185.3	170.16	146.53	367.44	1292.2	402.69	49.494	45.144	151.71	99.365	20.87	14.204	42.855	68.974	30.143	7.6069	12.567	46.45	32.784	11.485	6.5882	23.284	24.35	10.238	4.441	13.483	25.917
6	30.995	7.7015	7.629	85.329	461.57	8.7066	35.423	66.557	529.38	293.26	19.38	37.783	168.04	1168	86.48	123.4	295.2	2341.2	1315.9	216.74	258.9	460.37	605.37	178.95	211.45	586.5	1731.3	585.87	128.95	126.37	220.56	121.84	31.479	25.601	57.829	74.547	26.98	10.872	17.645	48.03	33.403	15.105	10.105	20.702	20.669	13.495	6.8964	12.809	24.202
7	79.599	17.774	29.544	48.807	828.36	16.254	27.611	22.767	359.71	198.37	30.808	17.308	252.99	637.96	92.934	24.714	119.47	778.24	759.77	94.844	96.231	687.71	870.64	250.48	57.479	226.57	336.83	228.96	48.958	55.143	71.592	58.783	29.8	18.598	31.671	31.96	21.092	9.1108	14.258	12.969	15.827	13.97	14.928	15.48	25.922	17.733	10.795	11.771	10.678
7	36.604	17.233	32.27	116.29	992.6	49.374	15.239	63.197	471.62	188.34	30.728	36.894	383.92	668.03	74.113	57.147	326.19	915	558.59	73.427	356.44	839.45	1062.6	241.12	323.33	446.76	460.1	245.14	121.84	110.25	125.23	101.98	48.237	48.342	40.018	42.369	27.27	18.168	17.779	22.59	23.088	20.123	20.819	22.394	35.121	24.022	13.537	13.024	15.385
7	40.619	19.849	15.479	120.26	523.59	18.455	15.999	64.324	368.96	23.853	14.668	47.244	320.39	271.79	27.155	61.104	312.74	806.68	129.62	94.4	335.88	923.84	533.8	117.42	197.82	499.72	480.64	115.54	73.915	151.06	136.14	75.174	29.524	40.23	41.764	36.171	14.98	14.466	19.531	15.472	12.693	10.16	18.965	23.018	16.583	9.8029	12.137	14.08	16.113
8	8.0224	5.9516	4.5261	152.17	349.65	7.8733	8.3265	102.85	351.33	8.2198	28.005	74.57	741.99	21.715	81.064	122.23	1587.3	123.68	110.98	109.25	808.25	190.15	57.976	68.594	688.29	398.4	49.007	62.087	293.13	192.97	19.009	14.863	56.669	74.411	7.7262	7.8088	20.651	42.666	8.9087	5.8166	11.054	33.476	11.251	5.2259	8.7049	29.135	15.302	5.684	6.8703
8	13.255	5.3472	5.7402	123.92	297.73	6.7842	9.4469	112.55	293.33	7.9612	20.596	122.31	508.47	19.909	74.202	275.47	1088.6	84.907	182.83	350.95	1625.1	64.492	96.802	244.96	978.54	131.85	94.993	175.79	865.48	131.96	26.698	37.964	138.95	34.776	7.5254	19.463	63.294	25.014	6.0509	12.813	36.025	23.334	4.596	10.864	24.909	19.608	7.0574	11.068	23.46
8	6.4132	6.7556	6.7194	169.61	278.82	7.7991	32.807	125.92	255.79	15.829	34.626	121.08	479.57	59.76	93.812	238.9	908.88	108.34	147.22	430.12	1520.6	118.27	147.78	218.95	807.24	147.02	94.168	142.97	585.24	105.73	27.287	32.652	129.62	43.908	12.739	15.063	59.611	28.311	8.1564	8.9898	36.338	27.325	6.0291	7.7618	24.959	24.539	6.284	7.8641	20.847
9	36.442	24.472	86.441	787.33	16.102	27.461	98.036	501.68	23.018	51.64	804.01	189.67	60.463	147.11	1532.5	98.717	120.76	421	475.39	45.908	118.03	1429.5	201.87	38.772	122.77	223.13	16.544	8.5029	46.85	26.626	5.3928	14.96	35.056	11.843	3.4689	26.623	28.609	5.0742	9.7279	22.998	15.053	5.7479	25.599	32.842	8.0267	13.383	40.557	32.979	10.365
9	26.548	43.856	73.677	723.13	36.986	13.912	83.023	393.37	21.084	41.007	474.43	334.68	34.106	173.96	1035.4	206.58	83.943	157.22	500.66	67.496	73.806	532.69	423.67	122.61	144.19	412.61	129.64	32.323	58.924	102.58	27.024	15.043	42.645	31.024	12.857	12.274	42.063	22.639	12.186	19.708	34.118	20.301	11.6	37.168	26.869	17.167	20.159	63.586	37.124
9	27.582	21.838	71.266	743.22	13.046	14.083	150.11	373.15	10.638	132.67	600.16	165.3	110.72	214.21	1160.8	103.8	113.32	163.17	417.92	48.525	128.45	729.59	258.85	163.67	211.47	322.85	35.207	31.397	59.162	69.565	13.824	23.953	59.338	27.246	15.164	19.957	42.915	12.477	10.232	28.579	26.745	11.319	13.82	42.192	19.585	15.843	34.18	61.029	26.644
10	11.969	7.5207	139.48	118.52	4.1365	182.72	185.06	12.684	152.24	138.34	32.015	172.71	228.96	133.51	381.66	434.54	87.181	276.3	353.28	87.977	354.43	675.46	272.94	430.17	605.49	61.09	118.85	194.4	40.046	54.713	103.66	21.127	26.296	37.438	11.438	21.425	46.265	14.999	15.99	36.114	13.137	25.936	93.27	46.635	57.085	84.027	26.749	22.006	27.354
10	16.295	8.3491	193.59	152.86	20.492	215.74	217.06	29.339	147.53	169.17	69.337	227.08	365.75	131.71	431.42	690.63	125.67	293.8	527.35	135.79	386.56	754.13	149.92	421.33	699.72	129.7	118.86	170.37	25.385	50.486	69.582	11.76	18.721	48.65	9.914	19.32	38.463	8.5643	18.517	40.946	10.135	30.414	79.607	30.665	60.677	97.099	35.785	46.606	73.655
10	94.618	28.576	221.91	194.62	53.164	195.23	269.59	63.892	91.053	226.14	127.15	151.59	480.34	176.21	293.12	1023.9	321.97	357.48	713.99	101.76	292.07	824.21	177.21	377.75	761.82	183.95	131.76	246.97	65.604	49.06	65.409	27.679	20.977	44.523	19.429	20.082	45.276	20.044	19.573	40.268	19.997	24.616	79.088	52.498	60.975	137.45	65.038	62.609	82.393
11	14.016	4.3612	4.9577	3.8927	322.94	18.685	7.6447	9.2055	16.919	643.35	14.46	13.113	14.236	212.1	1584.6	47.204	49.149	50.153	1002.5	1191.6	40.536	43.769	114.56	1073.9	952.7	82.171	94.893	304.35	838.31	402.99	29.842	36.619	61.37	105.96	53.55	10.14	22.507	62.239	61.271	27.71	8.097	17.365	50.423	37.287	20.178	12.326	34.211	94.718	67.716
11	8.8992	7.9804	5.5967	9.3985	286.4	4.6896	7.0176	6.4136	337.81	105.84	9.6238	12.002	105.11	798.4	22.527	29.205	80.314	1662.2	468.1	31.832	33.477	259.83	628.32	40.922	47.964	272.92	1726.1	529.55	41.458	75.344	340.24	229.99	27.612	14.856	53.987	158.95	62.502	11.009	16.433	65.035	44.614	12.878	11.387	36.168	66.442	44.193	18.274	39.608	162.06
11	30.485	13.536	9.2667	46.901	536.05	73.044	27.794	10.854	371.76	244.78	40.339	19.583	179.84	654.92	284.65	64.514	96.999	1701.9	461.16	152.97	61.272	334.11	487.83	223.87	110.36	642.35	2071.3	489.16	301.76	123.52	398.35	207.2	72.497	39.288	79.124	126.81	41.453	29.788	32.754	75.89	46.817	18.902	27.467	71.647	98.909	41.099	36.159	81.819	95.171
12	161.99	55.669	37.19	20.666	1967.2	139.68	40.776	35.609	18.174	727.76	45.998	39.919	35.06	165.12	870.65	60.328	64.629	48.793	465.63	381.29	94.507	91.878	83.181	603.52	165.97	78.209	70.39	80.65	206.31	80.29	38.083	27.582	59.04	52.279	17.454	14.613	11.499	29.632	19.069	10.666	7.0051	7.3519	17.717	10.775	7.0423	7.3224	12.318	20.273	10.175
12	129.72	62.601	59.464	40.573	2803.7	124.38	36.113	52.792	22.775	784.41	33.74	36.686	53.767	125.58	834.72	45.988	71.11	57.391	380.73	339.23	69.379	86.003	76.67	435.48	114.34	84.638	78.123	68.496	183.18	39.113	27.223	24.331	47.486	63.056	17.594	14.514	11.082	27.178	17.924	8.0617	7.1451	7.3079	22.081	11.619	6.8088	7.8923	13.017	28.979	10.308
12	78.905	49.855	45.535	29.57	2386.4	130.53	43.244	30.272	22.574	649.63	37.318	50.784	55.84	120.7	739.13	43.857	81.615	58.455	387.69	257.91	69.536	87.135	76.901	405.54	135.28	82.515	74.94	61.542	173.86	33.1	24.111	23.439	48.365	44.392	14.479	11.628	9.3316	20.187	10.952	7.165	6.4852	6.6792	16.87	8.1024	6.0439	6.9369	12.958	23.303	10.079
13	51.214	25.563	17.062	23.302	1403.8	78.626	20.166	19.941	47.685	990.25	26.333	11.444	13.424	51.457	1203.3	49.663	47.828	47.351	164.78	952.48	84.44	84.479	91.203	277.88	494.58	65.989	81.114	118.88	556	506.79	100.63	84.776	63.774	237.87	171.26	36.986	30.525	30.184	72.554	48.452	17.335	16.058	44.715	65.224	40.461	23.03	26.434	75.436	63.519
13	57.147	23.728	14.825	128.14	1223.5	25.549	15.41	69.692	158.82	740.78	14.482	37.996	50.656	142.64	679.85	116.61	118.02	92.171	468.54	323.06	149.84	137.42	155.99	460.83	101.14	62.086	68.82	164.15	485.74	94.934	89.186	75.543	129.22	88.797	35.331	39.384	28.298	55.566	24.404	15.726	17.945	21.833	45.651	22.748	22.304	20.113	38.93	73.799	23.967
13	45.492	13.053	13.824	35.428	987.03	396.16	16.691	30.717	212.54	640.16	276.04	12.835	45.227	113.54	603.64	439.74	100.33	124.19	115	597.48	612.47	127.25	235.49	171.41	359.13	256.22	87.571	107.31	164.39	442.48	349.25	94.639	76.362	64.698	113.06	94.573	31.209	24.96	19.95	38.305	30.144	14.252	17.464	20.11	33.903	34.031	22.325	23.659	21.006
14	11.566	300.18	23.951	185.59	32.888	137.7	145.39	52.456	216.87	87.348	296.95	420.54	341.2	750.4	393.85	570.52	464.01	602.31	1166	657.34	694.64	380.42	211.52	123.02	90.746	63.202	57.359	38.443	35.57	26.829	29.575	25.511	25.761	27.3	20.898	27.986	26.319	28.268	32.989	31.422	45.232	63.552	103.19	168.3	168.64	174.71	90.387	71.153	62.882
14	10.891	311.02	15.865	220.95	18.411	166.32	135.43	92.259	242.33	76.447	413.01	392.74	686.4	818.03	610.56	446.05	449.88	1138.2	943.44	630.44	478.62	305.57	136.23	90.461	60.886	57.181	36.175	37.121	26.796	24.408	26.309	19.145	25.602	17.638	21.227	21.131	20.528	23.124	20.569	25.884	28.885	38.947	52.646	72.778	121.09	160.21	200.26	179.95	106.49
14	8.9255	286.15	15.049	175.46	12.274	155.35	104.32	83.769	217.4	41.567	376.34	185.16	722.58	612.39	607.55	414.14	215.8	1298.8	380.05	684.27	275.49	279.43	129.77	63.69	79.788	39.999	43.553	30.765	25.471	24.339	21.061	21.546	20.794	19.114	18.459	19.165	20.364	21.179	21.635	24.948	31.083	48.019	75.275	90.818	107.97	114.99	141.17	107.26	109.89
15	7.6233	6.349	684.43	71.97	9.8418	331.02	38.072	8.3057	217.77	20.042	11.796	338.15	51.558	61.112	649.28	90.946	110.18	366.46	47.389	303.95	453.91	69.499	257.6	269.75	53.029	161.5	82.517	26.13	76.498	31.855	15.817	55.301	21.852	12.644	27.144	15.019	13.395	16.872	8.2271	15.524	17.612	12.377	18.092	14.609	14.793	32.477	22.925	33.125	55.452
15	44.6	22.397	986.56	172.48	20.636	500.92	106.86	30.419	379.21	90.793	35.228	928.13	236.47	94.573	1248.3	335.55	76.997	300.07	76.224	103.16	1073.9	172.23	109.84	866.24	177.53	63.545	305.21	53.034	22.662	55.601	25.815	25.178	73.282	14.967	15.639	44.288	13.938	14.897	36.34	10.145	18.492	33.106	13.621	28.312	54.998	23.135	56.512	82.448	52.711
15	9.8692	9.7841	625.29	186.37	13.812	358.45	116.87	11.481	284.21	104.29	16.064	794.58	321.42	55.197	1118.7	414.91	56.727	220.06	89.301	85.823	978.83	298.25	83.783	572.28	159.42	29.647	197.04	67.275	22.376	49.44	21.214	12.065	52.386	18.922	7.1376	37.785	14.885	4.9372	32.963	14.275	6.7903	24.722	14.213	10.015	57.376	26.705	15.778	86.341	52.833
16	31.237	12.841	15.41	15.97	659.04	12.831	30.962	11.825	364.71	207.16	25.632	32.284	63.003	588.97	59.442	107.36	61.115	1016.2	578.11	163.11	93.284	321.76	892.8	139.05	71.864	92.783	736.97	317.79	52.883	41.408	148.76	160.54	46.082	17.796	28.58	64.011	30.845	8.6499	8.85	26.365	23.989	8.4539	5.7249	13.332	26.079	13.062	7.5634	10.677	32.538
16	37.636	18.551	14.944	97.517	591.38	10.288	20.677	52.398	433.88	12.06	24.148	46.21	472.29	20.272	66.675	89.338	782.32	53.718	128.22	217.35	1732.2	103.73	129.03	111.51	721.28	105.04	109.03	88.328	323.31	67.239	46.276	42.77	148.07	53.6	23.951	19.708	47.595	25.965	10.65	10.866	26.183	18.014	6.5934	8.366	18.042	16.098	7.6209	9.218	22.341
16	32.121	17.391	9.592	11.359	823.87	23.487	9.931	6.9359	369.02	300.63	13.714	9.8348	41.713	371.73	200.57	26.498	28.772	828.52	305.14	427.68	66.274	418.2	524	107.6	159.25	91.14	486.96	88.483	45.392	43.65	79.345	66.554	21.992	17.985	32.683	41.666	11.705	7.966	8.9599	21.772	9.9759	4.3763	4.9945	13.265	15.324	4.998	4.9477	12.604	25.341
17	11.793	71.895	948.99	84.181	567.65	224.42	133.04	539.04	96.283	692.97	429.7	533.63	1285.9	377.44	990.1	480.64	376.7	489.4	234.14	222.89	212.31	495.51	651.01	704.9	823.17	291.8	187.81	170.33	135.07	84.745	49.422	47.295	45.256	55.667	51.1	37.514	36.72	36.666	59.715	73.913	97.139	92.176	109.19	151.55	114.48	58.42	36.434	24.773	25.091
17	52.327	96.979	1029.5	98.674	554.72	252.02	199.11	411.53	165.36	698.97	482.13	658.59	995.94	712.14	930.29	533.99	192.83	234.58	257.33	426.36	373.41	545.98	522.1	614.7	558.3	404.41	203.5	137.81	98.154	74.39	61.456	83.555	53.54	44.507	35.735	39.525	48.46	42.171	47.309	47.979	102.22	105.09	112.23	109.41	74.986	56.93	35.045	23.302	19.045
17	8.3614	96.901	896.46	83.884	403.78	331.03	123.79	393.51	170.73	429.92	587.14	427.62	1032.9	629.03	789.59	589.91	264.53	473.66	323.15	236.32	194.11	478.91	608.6	768.09	565.22	229.3	156.28	158.52	131.93	77.948	48.538	40.438	35.438	46.298	52.609	36.403	35.105	35.055	48.302	71.105	82.712	92.362	114.91	107.15	84.884	38.672	31.613	20.018	14.045
18	32.16	15.359	7.2437	6.0724	102.13	1008.4	12.466	8.402	8.8871	109.6	869.87	13.471	7.7999	7.2583	70.781	904.27	85.85	30.832	35.453	136.57	1299.1	197.49	35.66	31.967	75.552	440.83	167.26	37.958	45.867	108.27	403.74	359.03	60.669	24.812	43.354	86.708	121.23	14.128	7.5042	13.429	24.173	46.542	7.331	4.4651	5.2304	14.776	55.564	13.252	8.4009
18	44.491	21.665	19.424	9.1367	54.464	1524.7	24.263	39.381	11.655	27.6	830.68	70.174	13.107	8.565	18.091	885.85	135.46	61.751	91.571	49.076	1225.2	322.92	205.73	111.35	39.793	429.71	175.59	108.37	129.82	57.882	327.74	302.92	42.621	72.18	27.506	68.802	106.77	14.75	14.794	8.6736	18.455	39.325	6.0983	8.3027	8.0744	13.006	44.151	12.725	8.2658
18	40.069	18.293	13.11	10.84	55.369	1282.5	16.587	17.111	11.509	26.135	683.2	13.987	11.011	9.3472	21.664	906	44.351	31.241	41.979	52.508	1186.1	246.66	40.083	38.66	40.874	347.14	175.79	38.613	66.561	61.379	341.78	379.49	43.92	36.044	25.614	71.011	106.59	22.068	9.0863	6.8483	19.284	50.905	11.322	5.576	5.8048	12.915	60.66	22.39	6.8109
19	135.12	37.248	23.485	697.44	13.324	14.218	206.86	941.62	6.982	51.59	331.11	274.36	26.069	137.49	705.64	49.789	68.574	243.06	1075.3	104.31	145.89	456.35	379.41	48.858	79.209	516.06	110.93	77.894	182.98	339.98	44.766	33.639	79.786	64.422	15.084	21.261	64.635	20.953	11.134	19.238	42.383	7.3206	7.5098	19.959	21.383	8.011	13.002	32.449	12.002
19	155.82	49.727	30.898	850.24	34.679	22.816	28.405	1136	10.006	18.135	168.12	490.78	30.996	44.923	712.19	106.37	40.625	68.997	1330.8	83.648	99.192	215.99	755.25	39.564	53.353	443.68	519.46	70.477	93.769	423.68	87.914	29.378	43.161	143.47	16.418	16.605	42.809	80.476	9.8573	15.552	44.169	29.294	6.5131	14.156	47.471	15.32	14.264	23.705	49.614
19	193.8	45.656	28.826	754.66	23.189	13.819	27.968	993.59	8.6523	12.968	138.29	456.19	22.164	32.683	695.7	83.534	31.319	67.126	1379.2	68.465	77.35	261.19	764.74	36.954	57.126	626.1	403.21	62.471	68.773	405.27	51.61	23.317	43.383	125.6	12.224	15.275	44.982	63.886	8.7189	12.134	48.371	17.619	6.042	12.916	45.849	10.187	10.95	30.468	45.523
20	36.996	26.566	42.991	1241.3	16.705	22.756	932.12	262.5	10.389	21.226	292.13	50.675	17.38	758.97	346.36	28.889	109.46	393.7	230.29	60.118	1043.9	318.99	214.16	609.08	608.41	352.34	129.99	574.07	134.2	117.23	110.65	69.203	30.086	53.645	99.227	22.737	27.283	67.122	27.123	15.448	50.546	54.073	13.91	8.805	15.814	6.7409	5.8984	20.682	22.324
20	56.997	19.473	23.787	751.96	12.067	17.038	678.31	134.31	9.7327	21.452	180.49	8.7993	16.492	595.99	180.13	25.062	82.883	273.55	27.21	110.83	631.7	276.22	45.621	362.62	629.07	91.168	82.265	529.35	145.13	29.168	125.36	126.85	22.608	35.383	151.82	37.499	14.465	63.721	63.093	17.825	29.937	66.207	14.273	5.6755	13.376	12.93	6.9993	14.762	30.867
20	52.431	35.23	61.909	1571.6	31.951	61.775	1290.1	303.67	25.923	57.377	353.02	26.999	67.869	880.62	422.47	76.511	161.6	467.07	95.74	91.556	1073.5	490.05	137.68	648.3	774.25	209.43	153.56	628.36	152.68	47.345	93.565	83.457	32.955	38.896	93.367	35.255	18.956	68.499	41.368	19.251	36.779	58.298	21.824	10.187	18.129	9.7609	6.4056	19.707	26.962
21	155.61	57.496	34.982	20.941	96.621	1677.9	33.259	18.152	15.328	45.392	654.48	18.873	21.294	24.481	61.727	963.62	88.503	68.775	86.837	140.33	1474.3	473.42	99.179	88.682	96.711	888.79	610.08	116.45	89.856	64.14	277.53	223.44	42.505	30.332	23.849	79.419	82.692	26.288	15.077	12.406	36.358	39.567	16.276	9.2136	8.6935	19.31	33.427	13.368	7.9519
21	72.91	33.028	17.917	14.339	74.247	1326.2	28.835	11.422	7.7203	19.286	439.11	11.465	16.199	19.107	29.011	796.74	40.36	47.706	53.183	71.722	944.25	180.64	65.38	63.032	67.308	744	528.09	79.543	55.786	35.006	159.28	171.46	19.046	16.948	15.68	35.428	59.085	10.608	9.2157	8.3133	14.655	31.98	9.2284	5.5664	5.088	7.8909	22.333	12.18	5.63
21	181.14	65.382	29.71	19.64	93.203	1720.1	35.515	18.176	14.931	46.449	552.37	14.92	24.19	26.975	49.197	866.08	56.277	81.958	100.71	143.07	1637.7	181.92	107.84	100.17	113.28	1364.7	451.33	140.52	113.15	79.204	358.44	219.61	38.716	36.796	29.138	81.356	95.334	17.504	18.405	14.804	23.485	37.466	13.12	13.328	12.618	19.701	37.736	9.2911	8.5033
22	22.053	9.7173	22.415	1049.2	51.281	19.041	108.36	1345.7	72.543	54.423	205.9	706.34	70.894	142.99	1336.2	1987.5	284.64	322.63	1270.3	1212.4	120.64	258.14	829.58	984.45	371.2	963.4	1759	1088.6	272.68	320.68	394.55	202.45	88.831	184.19	173.33	84.199	60.46	103.23	123.86	60.932	54.944	84.227	89.729	45.05	55.365	77.118	90.283	59.383	85.46
22	53.941	14.062	17.433	697.58	93.665	14.877	78.591	900.01	135.55	31.55	194.51	456.88	112.31	139.76	1073.2	1116.5	429.53	267.17	1239.8	831.09	262.98	247.5	678.88	886.56	747.75	1283.2	953.11	546.18	249.46	260.99	220.5	167.98	131.58	122.27	93.769	64.534	77.074	71.248	72.558	56.429	63.785	53.965	57.576	52.222	57.54	51.96	65.628	81.944	86.657
22	20.618	8.2524	31.24	951.45	50.873	28.496	169.95	1189.9	108.25	66.081	312.92	904.28	144.89	324.5	1050.2	1947.9	275.07	349.18	613.55	807.63	184.37	267.13	829.39	951.1	457.97	620.11	1835.7	846.97	208.19	177.22	371.09	164.8	73.429	133.62	171.33	62.533	34.529	81.219	98.634	42.469	29.839	70.314	57.609	34.69	31.918	66.012	52.408	34.997	43.585
23	57.664	51.103	175.28	1513.9	51.563	98.342	703.02	57.096	125.42	728.61	267.23	154.79	377.79	765.78	202.76	168.77	403.49	79.601	85.791	354.37	166.72	159.44	285.8	165.62	37.768	43.221	63.862	17.579	15.879	31.82	14.774	10.891	22.801	13.587	7.6813	11.007	9.4225	4.3024	6.7983	10.79	6.4519	6.7009	16.282	16.339	12.306	20.732	26.331	27.085	34.468
23	71.148	82.874	241.05	1650.9	123.27	89.109	766.09	39.279	151.81	863.6	99.309	263.77	919.03	301.92	299.66	597.5	361.85	112.15	341.56	541.12	174.53	275.71	335.83	56.078	47.82	71.569	26.36	21.481	40.272	19.335	10.604	24.75	15.794	7.8443	15.44	13.506	6.3428	9.6381	11.537	8.1429	10.992	15.329	10.436	13.726	22.736	15.892	18.904	39.128	31.908
23	53	58.021	314.9	1617.6	73.572	87.526	694.15	90.594	75.763	840.66	125.15	163.64	1205.7	157.36	180.89	696.91	194.03	112.4	322.92	314.56	170.58	349.67	285.5	48.975	61.373	73.61	21.752	24.795	44.308	15.711	13.567	26.621	13.24	8.0957	21.792	13.291	5.96	14.088	13.805	6.7846	13.786	14.424	8.2296	12.14	17.541	9.417	14.256	32.57	17.564
24	48.284	41.161	598.47	35.143	14.024	379.54	29.863	18.231	261.8	20.047	47.067	625.23	46.639	213.95	1053.3	57.265	252.89	360.48	35.743	338.67	575.59	115.24	206.35	159.12	23.259	38.66	35.493	13.292	16.128	19.469	9.8038	10.517	13.919	6.8138	8.3957	10.257	5.7317	8.7507	10.945	7.7551	13.237	16.901	10.9	24.427	22.613	22.441	47.565	40.413	24.762
24	34.323	18.179	664.8	15.274	63.074	369.14	11.625	107.72	182.7	71.083	364.15	241.84	244.3	580.96	461.96	271.41	480.44	186.8	161.16	402.17	205.22	283.45	166.38	66.395	46.183	22.245	22.062	27.634	15.294	12.93	8.9681	10.337	9.8395	8.8884	7.1715	6.7344	8.8477	5.3939	10.243	9.4044	9.6695	21.521	11.205	27.586	30.114	21.133	19.77	10.899	11.568
24	18.781	24.754	717.1	23.219	59.856	410.58	35.402	84.802	208.94	56.238	479.23	209.19	163.84	742.9	276.62	332.59	575.63	115.17	202.27	423.7	239.59	320.07	93.609	34.035	54.506	18.015	22.561	33.653	11.014	13.359	10.718	7.1334	12.849	7.7702	5.662	9.9399	5.6012	8.2749	10.89	9.9656	15.575	14.53	16.959	32.077	27.689	26.545	39.351	12.542	16.713
25	12.884	8.4894	10.021	15.205	288.96	315.61	24.371	32.493	88.178	422.61	427.72	31.023	87.803	94.519	379.83	450.56	50.321	131.74	97.608	572.23	928.02	107.43	198.23	151.09	314.5	536.75	104.17	112.31	73.921	104.56	190.6	35.799	31.218	27.389	46.522	39.548	15.083	15.135	13.023	29.903	25.109	14.017	21.845	19.345	51.791	56.668	38.344	32.984	25.661
25	18.429	7.886	8.6514	13.983	525.44	34.308	21.879	54.886	46.287	786.08	33.954	53.592	94.015	123.22	765.25	44.148	115.38	106.03	249.49	918.67	132.58	311.5	240.34	779.77	445.48	138.93	155.49	74.744	200.89	48.7	29.25	30.631	26.617	76.786	18.611	17.045	17.7	13.816	29.351	10.365	12.818	13.897	23.139	24.951	19.919	29.043	31.992	83.02	42.238
25	16.522	8.3158	14.158	17.036	594.37	28.159	57.318	45.241	196.5	468.88	37.557	77.101	54.191	729.82	64.765	99.816	71.689	301.65	713.26	112.9	347.26	173.54	1450.6	309.49	211.39	158.94	232.65	485.38	64.534	69.072	30.441	120.05	54.355	28.858	27.717	21.796	47.085	16.421	16.405	12.697	22.19	21.161	24.621	28.728	32.633	45.757	37.544	41.979	32.104
26	19.067	21.96	1037.1	19.408	69.643	550.46	21.932	162.3	190.51	35.606	308.44	121.48	99.223	620.87	162	516.59	772.16	193.41	751.27	264.39	158.81	546.68	315.58	281.43	297.78	72.728	130.65	111.1	52.556	83.56	38.39	31.864	33.802	25.716	33.162	21.69	16.729	22.129	17.054	12.746	16.894	11.551	15.168	19.388	19.394	24.316	23.875	24.575	32.196
26	7.5218	68.365	673.44	26.131	56.663	335.18	33.661	98.966	195.41	27.12	268.19	97.974	80.631	745.55	107.41	321.77	1046.6	210.13	344.49	220.03	128.58	674.93	272.38	151.47	384.94	63.459	81.5	124.53	36.261	71.124	46.393	13.078	37.588	18.308	20.452	35.573	8.39	19.352	26.874	10.256	20.933	16.382	14.144	36.999	21.77	26.463	44.69	22.051	49.089
26	6.7451	53.329	731.11	24.902	44.2	391.31	23.256	65.124	263.5	28.951	98.473	340.06	63.553	508.5	584.56	164.5	881.08	505.94	138.99	477.41	234.02	224.09	572.68	147.64	144.3	191.09	50.989	82.139	63.895	23.049	56.664	34.039	15.543	28.7	23.664	17.224	24.382	18	19.346	22.68	15.46	21.674	24.28	23.172	34.577	33.437	30.117	39.885	42.987
27	31.604	9.633	7.3528	29.369	505.5	105.91	12.523	22.004	37.45	156.37	19.214	29.127	62.712	223.91	435.92	57.542	33.183	120.12	448.6	727.04	177.53	127.68	365.9	630.56	435.29	104	143.44	267.41	321.53	172.76	42.709	63.207	66.661	82.958	72.644	23.87	32.209	46.257	50.244	46.578	18.368	24.169	33.556	37.879	24.011	20.076	35.933	49.402	45.11
27	18.969	4.94	7.0824	23.256	254.53	154.41	19.361	18.979	27.03	112.49	60.184	23.211	43.516	134.24	248.17	126.21	51.54	104.04	351.23	364.8	346.14	160.1	288.56	474.47	384.92	323.43	98.13	263	276.85	194.39	167.87	62.613	97.963	107.76	107.24	87.529	44.731	39.782	33.945	21.613	19.573	25.268	31.351	18.321	17.875	29.372	30.14	33.305	30.843
27	30.065	14.315	16.706	38.731	428.14	181.66	20.243	20.456	33.401	210.71	100.84	30.132	59.168	203.86	441.87	263.42	47.515	106.27	389.55	756.74	775.4	157.05	440.55	769	773.74	665.36	131.85	283.25	347.33	449.82	342.7	85.869	135.02	174.8	195.77	195.94	72.501	50.91	50.69	42.895	33.947	21.303	22.901	36.804	50.042	58.002	36.668	44.77	64.365
28	263.13	65.607	32.459	40.679	1776.4	42.752	35.462	23.13	691.11	47.116	13.207	15.645	494.65	818.65	52.59	50.632	214.91	1146.5	82.504	50.899	83.928	621.67	182.4	68.856	84.213	422.4	260.5	20.367	11.124	23.744	43.532	11.292	6.9159	9.6595	29.87	15.411	5.268	6.5586	17.503	15.674	4.6146	3.486	6.3277	7.3329	2.7012	1.7906	3.5547	8.3471	5.6862
28	67.785	23.773	18.987	23.547	1778.4	47.319	36.57	27.171	153.24	339.46	13.171	17.392	28.86	1498.3	171.43	42.142	57.95	590.13	701.57	70.109	26.804	80.809	492.22	153.28	63.462	58.373	169.2	173.72	16.985	5.84	11.084	47.06	22.59	4.1548	4.3727	13.152	15.897	5.9338	3.0576	4.7013	11.272	10.529	3.3659	2.883	4.2468	6.3775	3.6835	2.1414	2.5924
28	180.37	86.596	66.001	21.285	2132.6	36.493	32.582	20.031	75.206	603.39	12.953	12.832	20.479	1547.5	709.5	55.022	40.887	276.29	1206.2	169.23	31.394	35.406	306.36	485.19	91.944	56.162	95.479	215.22	65.837	7.24	7.4074	41.711	57.384	15.577	3.9997	8.7367	26.851	21.687	7.1715	5.5257	17.558	23.785	11.835	4.1932	5.9932	7.2126	7.6166	4.8503	3.8079
29	136.04	57.361	40.128	35.471	399.96	791.97	22.138	19.821	49.612	347.66	770.92	30.176	92.412	103.57	312.98	663.71	71.339	29.178	91.513	434.41	1123.1	310.88	99.604	125.51	467.4	1488.5	614.89	70.064	58.855	115.39	197.07	115.09	24.449	23.815	34.551	53.078	33.034	12.112	12.46	18.995	38.183	27.439	12.512	10.326	18.253	29.659	27.419	11.048	4.9019
29	128.22	50.433	35.583	101.14	312	735.41	23.44	67.98	67.916	227.55	755.58	77.792	64.217	128.12	209.99	535.1	128.03	40.365	119.15	271.49	952.63	659.9	119.5	90.836	349.19	1352.8	1168.6	117.78	38.03	59.279	117.46	151.61	65.037	17.829	19.495	24.004	22.538	19.342	8.2658	7.9969	16.014	17.821	16.445	8.9748	8.7848	17.057	24.51	17.103	6.5701
29	70.001	36.829	27.351	22.172	167.03	562.48	15.692	14.159	12.847	197.27	773.25	23.631	30.626	49.804	314.28	1418.5	84.684	33.781	113.67	432.5	1670.9	592.98	123.15	181.9	241.51	701.89	638.23	58.678	77.164	79.121	202.97	234.62	46.389	52.432	52.083	64.771	106.33	31.55	17.541	16.53	20.763	30.37	11.361	7.8697	8.612	13.057	28.529	22.353	10.361
30	14.556	6.4333	3.8946	14.061	29.171	154.45	4.3745	6.9939	9.8819	39.516	220.84	362.19	12.123	23.447	45.786	138.56	778.66	175.85	16.76	55.573	151.16	870.09	1234	144.7	45.671	92.613	288.27	1646.8	790.58	103.19	85.439	71.395	191.59	299.01	94.04	19.362	10.535	107.6	188.36	70.741	26.78	21.188	24.186	87.777	119.14	37.731	24.677	11.641	104.48
30	13.06	7.9415	6.664	14.407	42.483	123.12	4.5095	12.808	18.281	64.048	177.24	254.63	22.335	36.024	95.119	98.89	754.91	72.123	47.654	176.66	185.06	696.02	1089.7	30.756	76.557	75.356	169.68	1415.8	548.29	95.331	91.867	94.894	366.11	356.86	23.733	18.63	18.594	40.689	222.33	157.89	12.833	15.805	20.212	80.095	106.93	32.007	10.433	17.164	73.597
30	14.085	6.6403	3.8171	10.195	35.566	122.64	4.1554	2.9578	12.198	69.901	292.43	173.89	9.4659	30.115	98.337	128.75	871.77	40.467	43.19	218.27	392.07	2306.2	850.2	35.836	85.915	94.827	599.04	1962.7	342.38	118.42	119.22	117.42	366.5	201.14	13.495	13.818	26.558	217.99	257.88	40.752	9.492	12.113	28.875	88.59	74.791	16.906	11.94	51.181	226.27
31	29.091	14.187	562.58	17.453	50.868	195.25	12.881	345.43	30.311	153.1	541.66	91.89	1934	223.13	147.04	345.18	48.996	700.55	262.33	139.72	621.44	109.14	782.74	386.52	105.05	300.35	38.232	67.478	52.023	19.13	56.752	15.028	24.523	21.504	7.179	24.959	11.148	17.77	24.25	9.5159	22.944	11.726	11.541	13.815	6.215	14.464	9.2048	18.309	32.425
31	37.849	21.233	612.83	24.689	69.885	159.52	14.981	358.01	42.725	287.43	555.1	65.19	1404.2	192.99	313.68	432.44	38.015	334.53	105.18	171.37	299.41	71.841	466.3	210.54	300.2	442.35	70.388	88.514	38.159	33.862	50.12	16.923	28.754	15.291	11.039	19.591	10.21	17.26	16.64	14.108	18.464	11.391	16.107	14.134	15.243	26.066	23.608	46.364	52.805
31	53.29	17.893	653.77	48.793	74.701	180.71	23.953	403.49	55.759	277.08	468.66	85.936	1809.5	232.53	289.85	380.96	46.719	493.37	227.57	395.37	770.78	152.82	883.31	287.66	244.1	313.26	58.685	92.346	44.133	39.458	53.666	16.487	36.3	17.404	14.788	21.423	11.191	24.556	18.413	18.079	22.365	13.517	19.066	12.602	11.035	14.285	9.365	20.032	18.438
32	129.28	81.984	51.614	280.93	801.14	44.575	35.328	71.71	150.14	21.672	17.242	114.01	365.28	58.467	31.875	97.827	293.9	116.48	104.58	521.96	1323.8	329.34	130.77	248.65	541.25	276.44	108.82	131.81	217.56	52.98	27.787	73.006	172.74	61.656	25.519	32.885	44.197	17.316	11.279	13.012	19.827	15.038	11.679	11.221	20.228	12.311	8.3231	14.466	35.271
32	163.33	125.18	91.857	815.56	496.58	92.562	55.309	342.31	162.1	87.051	49.072	412.14	361.95	159.77	128.19	321.87	216.46	172.56	339.92	1288.8	1011.2	248.4	235.58	569.07	460.65	236.19	277.76	413.54	210.25	73.465	65.751	167.75	124.65	53.18	47.476	75.275	50.43	16.031	12.917	26.716	21.581	13.123	17.207	24.158	24.734	15.703	14.351	24.087	30.091
32	185.8	152.82	107.9	986.88	387.18	188.53	92.564	365.57	102.89	126.16	64.515	309.57	151.72	219.67	131.91	311.5	104.46	201.36	245.95	1089.6	533.91	427.11	277.22	487.94	251.49	369.99	281.04	375.81	92.431	69.235	32.281	60.247	38.318	35.017	23.247	29.346	14.938	10.461	5.6344	10.037	6.5129	8.3985	8.2451	10.586	7.9356	9.6979	7.7635	10.95	12.065
33	42.791	21.351	16.579	299.03	95.662	30.424	17.836	215.12	48.12	28.107	13.309	254.85	65.289	57.3	56.964	798.23	177.75	122.67	99.498	1049.4	212.58	159.65	95.125	560.55	181.92	105.7	69.477	410.51	70.845	51.288	27.473	84.906	32.847	27.464	17.58	35.86	13.977	12.525	9.96	20.208	9.7032	10.109	11.96	21.964	8.9356	9.7068	13.389	18.421	8.4674
33	65.046	16.463	8.5393	305.33	75.181	8.2436	7.6264	226.16	43.781	12.077	7.0577	229.97	55.179	17.063	29.82	773.87	173.49	46.576	76.651	932.56	242.4	54.266	112.1	651.72	219.36	55.727	61.88	336.69	34.685	14.089	20.664	95.015	16.791	9.2322	10.863	32.141	10.087	4.8498	6.8592	25.361	4.9456	3.7503	7.072	23.246	6.7698	4.2269	8.4893	20.669	3.6281
33	35.711	11.731	11.472	276.09	33.908	13.669	11.432	163.5	16.953	19.362	12.793	195.74	17.813	25.154	36.174	618.54	57.234	78.577	90.208	975.23	91.7	99.943	78.275	512.53	68.421	70.604	55.502	135.8	17.093	15.624	21.601	41.345	9.9416	11.425	14.726	23.389	6.0721	5.5922	8.0659	10.897	3.8	3.4671	10.188	11.271	3.8969	3.6601	8.123	7.2391	3.0256
34	17.619	5.2335	2.1195	2.5217	116.91	117.67	2.8011	3.1256	8.6508	292.45	256.66	5.6402	7.125	13.904	539.57	546.01	20.752	30.477	74.4	1264.4	1334.4	300.29	75.589	89.758	707.78	587.65	185.45	51.353	61.476	424.15	373.02	171.92	27.412	32.217	114.65	107.19	50.557	14.962	12.273	56.162	44.258	16.855	15.085	9.7001	37.39	41.259	17.405	10.117	11.392
34	10.595	2.4333	1.649	3.6597	110.3	32.172	1.8762	1.9842	4.9431	252.45	54.367	2.2804	2.5954	4.3513	542.11	86.721	9.9168	14.993	28.477	731.14	280.45	21.487	25.348	35.315	535.98	121.91	21.837	20.331	98.123	510.67	248.46	14.399	17.664	39.771	111.06	71.69	9.4373	8.3592	19.818	50.537	15.811	4.0273	5.3892	14.958	30.862	26.347	6.0191	4.703	16.953
34	15.854	3.5605	3.4825	3.5268	71.883	148.98	2.1731	2.6841	3.3592	136.81	269.05	5.3306	8.0547	10.015	271.38	519.05	67.522	22.037	45.629	289.58	869.82	315.84	39.463	132.26	349.51	647.21	199.28	27.864	88.38	138.83	381.71	181.13	62.547	29.473	52.862	115.02	51.883	27.684	9.6012	20.903	45.361	31.15	20.652	6.8238	14.813	36.789	20.861	8.7966	4.4889
35	13.631	6.5207	6.2203	250.82	94.201	8.5191	14.795	308.39	98.659	14.32	23.449	445.94	171.09	30.735	49.637	1719.2	556.2	92.371	164.66	1110.3	265.62	84.84	158.13	931.66	347.12	76.993	254.23	1291.5	349.68	59.095	100.71	230.22	56.932	21.701	56.434	144.57	47.281	18.405	47.989	87.863	34.314	14.1	42.583	77.589	35.151	20.371	56.25	95.03	53.875
35	19.592	5.2701	5.1798	256.53	105.21	7.7218	12.611	262.13	117.43	16.015	25.218	349.64	193.13	32.683	90.407	1423.5	755.72	111.76	124.88	943.9	369.44	94.006	137.48	1108.2	627.41	111.85	123.71	614.63	267.53	42.768	53.939	156.02	67.483	17.717	23.6	76.78	43.395	12.382	23.083	66.489	38.334	8.0652	18.265	56.724	34.599	10.9	22.802	65.331	48.987
35	15.346	7.4124	8.8484	362.92	88.64	9.9057	11.654	337.63	86.084	15.953	50.171	395.91	130.61	31.299	263.94	1729	510.12	119.82	277.17	982.48	222.41	153.04	322.07	1267.8	371.3	155.43	140.45	551.88	166.29	49.513	70.046	188.48	58.852	21.889	31.464	78.005	30.398	12.044	26.849	60.873	24.61	9.2885	24.674	55.271	26.51	11.446	42.056	73.894	43.023
36	14.844	20.376	506.65	166.6	26.735	234.77	96.567	36.076	236.96	127.17	60.628	494.24	286.93	113.93	469.47	226.39	142.25	446.8	255.43	199.69	490.24	308.1	281.71	513.05	326.13	140.29	127.18	87.561	61.09	60.293	31.66	26.447	34.796	25.964	24.094	28.094	19.403	16.933	19.751	16.814	15.319	18.569	25.534	36.207	45.126	51.606	57.338	37.637	23.083
36	34.256	78.023	732.11	313.85	117.31	353.69	200.11	155.7	278.23	198.75	316.4	715.01	497.56	430.99	735.87	388.94	293.98	282.88	270.95	371.63	505.79	442.46	541.12	621.88	259.47	135.65	102.96	85.279	73.623	52.808	40.799	41.636	38.308	32.337	32.025	30.084	25.082	27.346	28.314	29.65	34.077	44.488	52.38	53.274	44.367	26.582	17.959	11.934	9.0234
36	35.825	164.06	640.38	333.08	279.75	288.88	207.31	215.76	219.85	200.68	347.32	519.37	390.13	422.38	529.13	287.17	288.86	296.17	261.3	322.96	376.09	408.49	445.07	451.2	241.72	124.19	94.633	80.301	64.446	48.073	41.076	38.058	34.445	30.979	28.612	27.648	24.206	25.423	27.975	31.048	36.863	41.301	49.123	51.829	31.372	20.011	13.56	9.4521	8.4593
36	14.845	20.376	506.66	166.61	26.735	234.78	96.569	36.076	236.96	127.17	60.629	494.25	286.94	113.94	469.48	226.39	142.25	446.81	255.44	199.7	490.24	308.11	281.72	513.06	326.14	140.3	127.18	87.562	61.091	60.294	31.66	26.447	34.796	25.965	24.095	28.094	19.403	16.933	19.751	16.814	15.319	18.569	25.535	36.208	45.126	51.607	57.339	37.638	23.084
37	48.386	18.507	11.769	11.578	182.63	628.37	7.6204	9.495	31.647	92.207	478.53	10.868	35.708	84.811	172.61	880.56	42.08	28.418	36.378	98.827	700.99	268.33	101.76	125.38	154.22	1072.7	779.87	34.074	82.656	138.67	642.54	1118	89.124	101.03	105.2	261.87	559.55	60.32	25.949	21.163	58.952	191.61	45.584	14.991	14.916	20.238	111.04	88.371	20.29
37	76.476	27.683	13.843	10.245	187.95	912.06	12.326	10.408	58.51	111.71	692.73	23.151	46.72	147.24	150.81	1156.5	98.012	59.007	71.076	98.96	770.91	733.97	134.62	112.5	118.58	878.97	991.88	68.308	95.655	164.38	735.9	1700.4	226.63	86.927	93.644	201.48	333.43	97.6	24.622	24.702	53.719	111.56	76.936	17.442	15.205	29.244	60.77	106.01	23.479
37	48.503	21.01	12.714	10.994	168.09	852.2	10.978	12.103	33.574	139.16	711.25	39.1	20.286	135.74	147.88	541.25	554.61	34.116	98.099	165.34	309.18	1411.7	95.146	110.87	108.02	212.75	1262.4	244.27	99.484	137.5	146.72	1070.9	1039	159.92	133.79	111.51	165.61	317.98	82.638	26.311	24.273	47.231	117.27	52.929	15.999	13.203	26.389	120.01	126.23
38	38.314	14.185	82.391	160.56	391.62	68.8	83.292	128.57	145.9	957.45	216.16	173.55	285.35	410.2	1384.6	240.69	127.4	123.8	129.84	260.44	133.5	173.15	251.16	521.13	1005.4	308.01	206.75	135.75	125.49	138.79	52.464	36.856	30.643	61.028	58.188	23.325	17.005	17.357	16.571	19.555	11.806	9.223	13.675	14.35	17.767	11.656	10.729	13.798	20.399
38	34.014	17.382	88.489	179.23	453.98	49.653	113.03	129.02	113.84	968.3	118.84	122.4	232.87	382.86	1181	160.54	108.85	74.528	72.968	436.45	109.71	185.08	254.63	500.18	1251.9	255.36	169.24	85.913	84.874	89.154	19.814	25.101	34.133	47.138	37.199	16.511	18.25	22.588	25.562	16.63	8.6102	10.137	16.302	23.331	12.961	11.171	12.393	15.063	32.273
38	42.19	23.675	47.764	184.6	573.13	29.103	110.01	185.04	160.92	958.37	95.888	355.1	384.32	878.44	1013.7	188.27	314.67	133.22	440.5	200.19	146.08	242.97	448.32	1696.8	508.38	434.85	300.49	211.61	131.07	29.346	38.593	33.533	46.39	40.356	23.041	36.813	42.939	46.532	26.407	19.596	19.272	23.642	29.798	17.973	18.399	18.053	18.55	29.737	31.479
39	46.574	99.721	95.613	658.28	428.84	197.9	130.74	322.41	127.7	270.39	126.59	194.14	97.827	127.02	174.03	217.23	211.31	192.52	325.72	388.99	343.04	308.14	290.39	286.03	204.35	185.14	143.62	119.29	85.079	41.157	27.966	24.727	22.578	31.142	35.832	35.424	27.863	23.527	20.039	17.728	11.214	11.59	13.513	11.171	9.2858	10.89	12.549	13.499	13.129
39	33.244	63.158	60.358	583.98	275.96	151.52	100.41	364.05	163.6	172.87	154.18	207.27	141.79	109.19	282.27	296.71	248.48	263.46	288.51	379.55	313.24	348.78	251.92	293.85	227.28	190.63	139.1	115.62	56.16	26.06	20.655	17.877	18.619	22.898	29.785	22.653	22.92	15.791	17.362	14.903	11.637	11.616	13.841	11.515	10.811	11.362	13.355	15.88	17.925
39	33.142	39.413	46.409	456.7	388.26	98.161	58.465	293.56	208.4	132.46	108.69	179.17	123.06	115.07	198.75	190.32	198.22	292.31	252.38	322.49	331.18	395.62	234.34	241.29	252.2	207.63	143.73	97.712	115.11	30.818	17.559	14.686	24.116	19.296	23.907	22.649	29.507	14.38	14.701	14.492	11.544	9.0672	10.319	11.856	11.214	10.498	12.569	15.8	17.282
40	56.395	23.803	78.666	42.6	1643.1	57.582	247.14	52.067	641.08	137.04	60.179	76.072	122.9	1636.3	96.87	152.33	38.748	1189.8	174.49	103.95	74.999	409.28	858.28	84.206	87.886	114.27	576.48	105.75	68.351	57.642	181.12	145.4	32.167	24.152	36.838	75.656	15.027	13.289	12.418	33.258	21.638	8.8365	8.8028	23.065	40.282	14.443	12.218	18.629	48.901
40	55.469	37.956	34.331	33.251	827.42	40.647	45.344	35.189	23.689	357.54	16.476	24.701	36.069	1022	93.906	40.244	34.562	41.201	701.36	35.315	40.115	60.804	286.48	264.41	49.659	49.795	49.443	304.69	60.427	48.997	43.326	56.457	112.83	20.012	14.642	11.128	41.529	14.465	7.0492	6.4982	8.0567	23.056	6.268	7.1605	8.2906	26.68	22.602	7.463	6.0284
40	64.865	50.746	34.343	35.316	1240.7	49.47	72.052	31.08	157.61	383.49	30.306	37.421	38.823	1206.9	76.205	76.728	34.625	210.28	679.49	55.457	57.115	78.783	789.22	86.7	84.656	73.457	172.32	312.31	46.146	42.992	44.602	161.79	36.368	18.243	15.284	19.486	51.718	10.004	8.8736	9.4682	23.92	12.25	7.0145	8.4806	11.693	44.326	10.326	8.7002	8.6726
41	79.185	30.679	91.809	261.8	949.8	65.454	207.95	294.72	410.32	167.01	84.925	136.37	415.05	404.37	174.09	128.75	250.58	304.93	187.24	110.17	244.26	388.8	131.09	84.153	84.916	178.46	219.04	119.71	132.66	149.42	103.56	31.779	25.023	29.212	36.829	16.76	11.335	20.052	21.168	16.22	6.397	8.2375	15.065	17.464	10.076	8.9192	11.84	20.086	20.308
41	158.69	55.982	96.715	260.99	1023.7	79.833	303.87	280.92	341.12	76.521	114.33	142.56	374.79	302.74	183.04	137.65	312.93	319.55	178.26	163.9	235.96	324.46	192.79	137.82	133.85	253.3	245.51	135.12	88.068	68.17	63.643	41.271	26.251	23.491	23.834	13.797	10.681	15.69	16.502	12.361	10.451	7.4423	10.436	10.549	12.118	8.9426	9.1282	10.995	11.052
42	72.492	119.02	109.82	604.35	118.02	160.3	457.69	287.37	67.49	94.132	233.54	138.96	206.28	338.49	491.78	408.55	382.99	412.11	171.56	198.62	187.53	133.9	93.855	159.7	191.36	149.1	201.96	266.2	187.78	95.485	79.353	40.01	29.192	29.704	35.363	28.414	21.07	17.686	16.6	17.865	17.771	18.949	13.442	13.873	13.55	15.688	25.922	33.088	36.318
42	66.271	107.65	51.343	602.32	59.903	245.21	490.66	328.31	69.629	126.28	235.81	103.67	312.55	339.2	527.62	417.63	534.86	368.24	172.71	202.38	148.19	123.74	88.727	155.86	157.97	154.12	210.11	203.46	141.67	73.541	54.703	32.307	24.401	25.954	26.779	27.71	20.27	16.427	15.411	17.719	15.398	14.309	16.108	13.742	12.426	15.294	22.305	31.331	29.547
42	51.27	153.31	78.445	686.14	108.05	242.84	399.8	285.52	71.72	108.34	236.24	148.38	307.11	340.78	500.94	424.03	454.32	271.58	154.83	162.37	194.37	113.89	108.9	197.43	146.15	154.28	241.64	191.58	112.55	73.866	78.608	32.977	21.402	28.05	27.972	23.847	22.467	21.48	15.379	14.333	20.107	16.475	16.407	15.867	15.987	16.187	24.126	34.449	30.345
43	12.257	11.624	563.43	37.22	31.588	483.93	34.014	35.647	371.08	39.133	118.23	1062.8	78.702	518.46	1054.2	85.413	552.85	288.69	120.6	1136.3	394.76	232.93	1172.7	508.47	168.72	285.96	62.944	70.341	54.569	38.885	31.411	27.958	25.633	36.097	23.02	20.435	19.437	9.2396	24.192	20.046	11.893	80.244	32.017	20.651	63.667	44.334	31.65	35.467	24.183
43	61.089	47.939	529	37.266	53.724	371.13	49.422	83.902	246.91	67.777	564.25	362.97	106.39	885.71	223.27	182.27	1083.5	96.417	574.34	860.49	166.34	863.14	567.01	118.87	310.94	92.524	63.775	84.159	34.301	37.272	29.715	17.098	42.434	25.075	15.666	24.738	9.7495	19.987	20.402	11.949	55.496	33.19	32.346	69.745	39.177	35.727	44.82	43.834	18.129
43	9.0872	13.808	368.91	14.234	23.965	290.63	22.462	56.947	172.06	34.375	480.95	195.59	61.752	872.61	118.85	204.29	860.91	107.5	671.39	615.38	223.79	934.94	354.01	121.48	291.29	92.29	79.286	67.832	25.938	37.868	16.513	12.775	37.043	13.992	17.343	16.727	7.2633	20.858	12.181	13.812	43.532	24.778	34.017	51.856	23.901	34.476	33.523	20.36	13.513
44	114.01	43.702	29.509	277.81	395.31	34.807	34.611	203.26	365.26	69.278	81.013	373.54	634.8	91.862	108.04	687.97	1299.5	398.54	101.27	237.38	353.12	165.41	128.23	418.52	725.35	349.67	243.7	726.48	852.53	312.82	134.17	152.46	167.07	90.856	57.789	106.39	114.69	67.474	47.517	67.458	75.035	44.633	27.476	41.164	42.946	22.1	17.847	54.344	107.36
44	70.369	31.292	19.842	408.87	225.65	28.137	24.411	280.89	170.21	55.812	35.568	532.6	289.67	38.629	45.752	971.46	644.77	109.36	58.106	348.21	197.37	67.651	43.253	548.58	373.12	85.5	94.414	883.86	382.94	57.67	43.71	166.48	62.301	19.914	22.514	105.83	52.605	13.687	20.788	65.946	38.512	10.676	15.113	43.027	21.228	6.614	11.643	39.923	37.612
44	93.54	35.077	22.062	397.49	273.52	34.416	28.927	284.62	191.4	62.388	36.613	539.12	361.15	37.185	50.791	816.09	777.91	71.787	54.668	351.64	259.56	68.752	59.786	537.93	451.53	133.15	118.63	877.88	392.98	76.858	49.692	146.22	66.59	27.713	26.468	97.771	56.189	23.029	25.617	59.554	37.856	18.592	17.381	34.671	21.126	10.285	14.814	49.145	57.654
45	37.438	14.623	27.021	15.168	73.172	1065.5	23.988	18.218	31.925	73.277	1050.6	256.27	27.148	32.301	98.289	273.92	1517.7	71.304	76.823	243.86	447.98	3193.7	631.96	84.148	156.15	208.8	354.42	505.09	33.734	21.457	21.848	26.817	176.84	34.589	9.5509	9.4307	10.136	30.672	42.41	7.1737	5.7849	6.2546	9.3983	36.333	10.611	5.0275	6.7467	8.4297	35.744
45	40.185	14.691	15.996	10.741	87.432	1128.9	15.337	17.571	16.948	57.908	702.8	786.75	22.587	27.038	57.613	227.25	1496.3	194.97	59.48	166.17	517.32	1542.3	1600.7	80.651	105.42	218.3	206.63	549.32	77.549	23.057	32.655	35.356	96.876	82.783	15.931	11.994	12.457	16.882	51.002	16.718	8.6631	6.6974	8.0977	22.399	25.618	9.236	7.2879	9.9762	15.512
45	22.18	9.3649	8.8475	5.574	38.882	779.77	10.339	8.593	9.3194	17.08	640.93	328.86	15.192	19.34	21.422	229.42	1018.9	69.968	50.079	67.565	561.39	1566.1	843.3	54.664	54.181	258.99	178.92	359.37	33.246	13.235	23.709	23.764	71.518	31.107	6.9608	9.018	9.3558	15.329	37.75	6.0461	5.1033	4.8152	5.6523	19.803	9.3841	4.2154	4.1431	6.0036	16.827
46	58.075	29.302	119.72	57.563	662.58	1394	807.68	383.63	180.44	416.83	850.12	763.4	809.3	835.24	853.13	919.47	415.09	441.45	457.59	435.15	259.13	146.18	247.3	340.96	474.82	249.54	112.31	71.879	77.45	73.904	58.789	40.817	25.886	31.801	36.71	27.126	13.574	11.999	12.56	15.302	14.818	11.598	14.197	21.803	24.552	19.59	16.416	21.873	28.553
46	71.915	36.033	180.28	40.68	563.37	1310.2	439.39	285.01	146.24	501.2	857.94	858.41	939.15	439.22	774.08	877	358.4	456.46	194.77	265.61	202.52	140.84	294.31	232.47	176.54	88.578	39.854	41.411	24.108	32.574	23.765	18.209	19.305	15.664	19.661	21.765	13.916	13.591	10.05	10.679	7.858	5.1749	7.6929	9.4367	18.352	21.114	17.242	18.492	21.599
46	52.21	26.33	124.68	35.976	301.55	1519.1	311.3	161.32	124.26	287.75	1371.3	1125.7	759.33	784.44	517.96	1353.5	488.43	311.92	262.3	144.86	337.28	259.22	323.46	302.68	214.8	257.83	91.108	47.305	33.602	25.547	36.597	23.645	16.898	17.037	17.744	30.328	20.389	14.499	12.057	10.021	10.984	9.5531	16.436	31.335	32.088	31.563	25.195	18.641	24.74
47	122.65	23.141	405.85	177.14	10.677	202.62	124.29	8.5021	232.37	142.62	20.907	409.04	389.57	74.572	464.81	365.83	56.834	179.14	150.48	95.336	151.99	225.86	174.9	159.62	283.06	286.84	202.11	232.8	160.31	58.993	47.866	61.128	39.948	48.103	52.432	25.532	30.53	25.366	14.032	24.665	26.627	13.631	20.516	21.408	20.944	50.958	65.231	57.112	107.52
47	14.958	32.675	607.05	50.974	25.086	326.68	27.238	26.075	356.43	24.342	54.313	550.29	43.264	212.89	557.91	36.03	195.25	195.56	23.501	247.81	130.14	42.88	416.03	110.13	90.449	307.52	70.35	85.608	141.98	18.989	39.227	76.186	13.77	43.139	56.897	11.141	26.842	24.226	10.241	26.638	21.03	12.132	19.168	15.054	25.114	51.037	46.217	65.369	111.73
47	21.522	46.237	656.76	50.803	47.171	329.61	31.929	49.983	385.67	49.776	86.239	582.69	62.866	254.53	582.01	52.176	208.93	154.02	46.422	290.2	124.35	61.196	438.78	122.18	67.364	207.06	33.333	52.768	112.81	11.564	33.1	57.115	9.2642	34.892	38.755	8.2013	23.006	13.587	8.2949	24.865	12.644	11.201	22.951	12.069	22.042	53.48	28.892	63.507	96.211
48	44.311	21.393	42.845	23.174	1777	60.209	38.887	30.306	70.436	699.69	27.42	28.885	29.301	457.17	388.04	52.148	45.922	57.467	439.57	126.76	65.567	56.038	299.07	283.35	88.96	71.006	76.078	731.2	421.46	98.18	55.227	72.737	125.88	58.304	19.972	13.781	52.806	37.727	18.485	9.1949	8.8016	27.95	17.156	6.7296	4.7819	20.48	28.696	19.624	13.168
48	353.41	28.602	16.003	14.53	1928.4	331.85	19.257	13.347	47.91	480.43	150.02	14.906	16.23	213.42	427.72	206.12	35.041	83.736	415.07	287.58	247.32	40.687	174.63	398.72	125.54	114.44	64.857	201.27	704.97	180.36	100.84	53.974	109.29	55.105	27.175	28.47	19.202	32.54	15.796	12.162	13.796	11.413	11.723	8.3004	10.428	19.738	21.967	22.447	11.87
48	46.845	15.149	14.131	36.972	3382.6	391.8	16.67	11.612	219.86	401.97	93.92	18.559	116.88	332.62	478.27	134.08	101.4	425.67	339.59	452.42	152.19	93.597	64.988	133.62	421.51	190.25	158.6	95.855	69.723	112.81	50.074	41.902	39.681	51.697	34.447	13.74	9.6711	9.7028	8.6844	7.9369	5.5209	4.2747	5.6775	9.3613	12.961	11.95	11.158	9.2701	7.8261
49	60.359	13.627	13.225	289.19	1295.2	16.254	33.458	276.31	712.9	608.15	110.33	418.97	616.76	1276.6	193.62	279.47	252.96	251.54	191.56	419.03	882.27	1537.4	1189.3	646.81	717.74	865.96	820.76	392.25	232.01	148.66	149.62	102.98	64.092	45.996	41.475	67.467	30.733	29.566	37.457	40.63	34.58	24.177	21.048	25.272	25.527	22.568	32.154	19.956	30.455
49	55.429	12.77	49.889	241.28	823.39	15.346	33.142	198.44	720.14	40.043	60.935	395.02	947.53	794.23	65.997	351.92	300.98	202.74	142.94	358.83	1088.5	1674.4	359.07	407.4	863.61	736.36	419.77	246.58	228.53	136.39	133.88	50.218	51.722	40.343	47.233	33.439	29.416	32.452	33.969	27.413	23.718	24.719	21.595	41.754	26.299	17.951	15.401	48.475	38.406
49	36.42	14.544	9.4224	252.21	287.31	27.519	24.248	231.11	243.89	11.091	62.916	535.55	586.53	27.077	84.672	436.89	508.2	16.264	65.912	303.04	495.86	82.826	287.82	836.67	1185.1	151.65	203.12	296.4	291.4	34.222	25.168	57.673	73.662	12.925	11.659	34.565	50.106	8.9131	7.2495	22.04	34.054	4.6452	4.0398	17.044	25.79	4.6262	7.3444	17.695	29.38
50	60.127	21.143	1051.3	701.02	17.384	625.09	612.26	21.552	463.39	730.3	154.26	2353.8	1380.7	399.28	782.26	165.28	61.716	503.21	192.32	124.7	450.86	231.95	221.33	561.17	266.44	173.99	151.57	79.854	67.497	68.599	30.118	27.021	33.148	15.281	22.019	32.352	17.736	25.001	27.098	15.703	29.332	42.359	30.103	55.03	68.586	43.124	52.347	47.094	20.603
50	83.426	30.529	311.62	1467.2	31.98	130.35	1193.7	71.247	84.521	1390.8	131.91	383.72	3690.1	337.17	170.62	591.89	119.78	110.14	799.27	189.39	107.04	1061.3	382.43	171.78	624.16	223.35	58.495	114.48	70.087	28.348	77.544	40.861	15.202	38.245	31.108	15.566	47.529	41.475	13.695	37.695	51.117	30.44	98.002	148.75	51.648	55.948	59.312	30.117	24.012
50	58.103	21.517	267.46	1294.7	32.374	105.14	1037.2	36.592	77.363	1439.5	129.3	321.66	3456.7	170.39	138.93	359.31	51.547	66.5	615.43	187	92.962	1006.8	558.86	137.17	384.18	211.55	39.781	98.994	79.597	24.714	62.276	55.022	17.889	26.827	28.467	16.484	21.068	31.178	19.414	29.511	51.018	35.654	51.543	100.46	63.561	87.054	109.14	47.628	29.387
51	22.101	31.643	165.57	645.48	91.982	129.99	658	48.744	65.776	726.09	157.84	272.99	2205.3	321.54	195.15	421.63	168.7	64.183	276.54	264.83	111.16	273	492.5	216.05	210.22	331.02	60.392	44.815	79.662	30.218	19.397	43.979	25.499	11.392	24.871	24.753	9.9216	20.434	23.344	8.7717	14.466	19.412	10.069	17.938	32.016	19.801	12.128	24.576	24.613
51	22.638	23.855	255.03	899.25	73.572	204.62	957.22	47.927	137.17	1197.2	175.09	538.38	3019.1	203.38	228.4	501.16	74.325	93.958	370.75	234.31	199.08	1073.9	1089.6	104.42	141.22	106.98	31.564	56.541	63.07	16.568	22.591	36.468	14.168	13.131	25.687	14.5	11.83	20.787	17.643	8.819	14.145	18.217	10.144	16.048	26.913	12.35	10.149	17.759	13.507
51	36.222	31.603	1101.2	524.76	62.742	977.09	520.36	35.318	713.65	499.09	120.56	2864.8	1759.3	249.78	1021.9	514.09	106.5	426.48	304.58	165.09	957.83	905.44	289.06	634.89	266.75	52.374	123.2	77.749	19.089	54.646	39.992	15.121	33.423	30.733	11.585	26.502	23.598	8.3991	18.308	20.608	9.5998	22.431	24.811	13.172	31.039	30.361	12.895	20.182	20.469
52	56.347	84.777	2575.9	79.513	191.12	718.42	81.298	342.68	398.53	191.93	726.83	382.32	391.56	641.45	385.19	419.22	476.73	308.63	243.01	349.36	407.08	448.46	433.24	234.74	152	154.8	102.74	65.469	52.294	34.083	35.389	33.822	27.202	19.889	16.288	14.5	11.522	10.457	13.996	14.626	14.363	16.659	13.575	16.075	20.355	21.982	29.936	34.168	30.571
52	48.766	53.889	3425.4	77.924	372.86	903.41	56.046	499.46	446.31	449.15	720.57	511.04	549.89	574.47	541.85	436.53	403.09	321.63	253	401.92	318.11	328.28	363.13	164.59	111.32	93.237	55.708	45.518	35.617	27.976	21.02	19.42	12.714	9.6163	9.7364	7.2891	7.8144	8.0945	7.1178	9.1295	10.231	9.1885	8.9165	9.6741	8.5256	11.002	12.068	12.8	18.612
52	123.24	213.14	3122.6	196.02	711.33	545.1	161.64	744.94	72.064	613.12	426.77	420.57	754.44	432.52	655.81	546.18	387.14	298.5	376.46	370	504.97	559.72	448.4	358.18	77.371	146.51	90.997	60.013	73.39	35.999	38.803	32.74	19.261	22.248	15.727	13.537	16.425	13.799	17.322	16.925	18.227	22.099	20.852	17.824	23.221	20.743	29.69	45.693	46.821
53	83.347	39.491	26.361	1032.7	39.09	49.531	45.014	1042.1	42.741	80.195	384.01	608.43	47.343	69.307	931.75	344.68	184.38	199.46	1775.1	524.46	342.74	468.33	733.1	302.56	151.07	600.84	460.51	238.99	194.12	847.82	417.64	222.34	313.1	513.16	183.21	124.61	167.65	172.99	120.26	78.318	169.67	94.624	49.762	66.373	68.076	37.314	40.782	82.643	87.74
53	168.95	38.505	19.295	781.24	54.617	28.322	25.08	718.96	21.616	33.379	435.59	306.42	15.864	22.173	767.73	99.775	87.545	252.75	1959	118.11	92.676	539.97	314.9	67.776	65.035	805.42	151.3	54.895	213.23	811.73	153.86	64.545	353.45	244.05	66.955	58.263	249.18	81.591	25.764	48.976	108.46	32.349	15.535	67.945	48.606	15.402	13.971	52.377	35.029
53	131.77	45.203	30.986	1263.3	53.793	35.172	225.55	974.01	37.652	41.345	836.77	222.93	18.259	145.58	852.24	156.29	106.53	1614.1	1359.8	192.24	334.25	1059	345.9	108.31	491.99	564.6	131.5	125.99	528.34	474.66	202.03	378.46	642.15	252.4	119.51	207.27	171.76	83.709	70.857	112.82	89.608	44.19	47.4	61.507	36.163	31.593	34.045	36.744	45.041
54	45.983	14.301	84.979	911.78	11.536	20.307	516.56	37.852	16.383	172.23	399.68	25.036	92.065	1598.9	172.76	62.356	1880.8	965.93	70.175	656.92	1481.8	147.62	127.07	869.65	142.73	26.946	158.45	82.597	21.93	68.451	85.119	21.636	25.256	98.049	30.135	12.707	46.952	30.754	12.755	35.839	55.567	22.576	16.675	33.614	9.5846	6.1202	19.344	18.398	15.343
54	70.386	24.418	124.84	977.64	30.416	28.027	526.91	88.782	17.181	136.99	572.19	38.14	214.49	1704.2	408.4	114.46	1541	2276	76.951	363.79	1593.4	234.51	244.75	827.76	161.32	44.305	90.619	152.64	32.332	52.124	82.632	41.3	20.155	49.911	40.264	13.569	18.611	41.113	21.509	19.058	41.94	36.914	13.675	12.7	10.951	6.4	7.8167	18.911	24.492
54	55.852	29.178	126.38	1086.3	50.92	37.62	244.51	435.16	34.001	94.632	812.24	294.53	156.12	651.89	1915.3	233.26	420.25	2580.2	660.07	169.97	554.83	906.03	268.74	263.76	299.45	91.019	42.109	76.853	153.38	49.216	26.828	43.101	40.181	18.263	31.064	42.591	18.756	17.09	37.05	39.264	20.091	24.202	29.716	12.238	6.5271	6.9308	9.3917	7.0472	13.043
55	21.76	6.487	4.7255	5.2516	206.8	19.466	8.5314	10.966	14.978	534.62	21.667	11.861	13.158	17.383	633.2	30.778	41.543	47.45	84.152	1758.3	52.505	42.461	50.757	198.72	756.35	71.539	57.981	48.63	624.08	439.57	32.288	30.013	23.36	153.32	76.391	23.63	16.34	13.48	105.29	16.325	9.0886	7.5457	9.2753	68.157	7.5733	5.3409	4.5674	14.302	41.325
55	19.932	9.5936	12.44	7.9234	283.06	19.889	13.338	11.792	17.556	868.84	18.681	16.983	10.706	59.565	619.33	25.168	47.306	37.79	417.33	1647.8	44.113	33.624	32.596	313.34	1141.8	48.835	42.563	123.31	277.27	448.11	19.276	15.086	86.977	188.55	145.09	11.886	11.786	47.666	85.533	43.789	4.9968	10.816	14.33	55.309	12.744	3.6925	14.043	9.574	41.158
55	18.61	9.1471	8.1072	11.104	385.05	15.045	12.681	16.495	40.084	1055.3	20.23	13.507	11.633	71.7	769.28	29.27	47.561	89.191	678.09	2115.2	75.576	58.638	85.168	746.05	796.13	58.749	58.132	136.9	929.68	279.59	32.841	23.206	51.145	324.69	52.73	10.27	9.4827	22.522	66.348	13.549	8.1517	8.3169	39.572	74.249	8.4232	5.7879	6.8851	32.219	30.811
56	18.174	12.804	616.72	42.814	159.98	301.21	37.755	333.61	25.896	203	512.75	63.741	664.06	97.848	165.64	162.95	30.844	260.41	110.12	69.389	287.82	44.947	261.23	380.27	112.02	108.86	29.708	57.661	60.097	28.196	35.151	17.562	18.919	25.833	13.185	14.307	13.762	12.062	14.028	9.7273	9.8898	13.911	13.194	18.902	22.182	25.014	51.248	54.815	63.055
56	37.998	30.257	912.09	35.927	331.42	270.71	34.492	514.81	34.03	440.01	411.18	104.8	1044.2	102.19	293.63	343.28	94.13	415.1	69.382	160.44	203.82	139.68	468.08	159.88	243.4	321.33	63.744	86.297	47.01	43	39.449	21.947	23.962	20.403	22.195	27.103	18.923	17.71	16.95	13.317	16.449	13.047	16.152	17.568	19.333	29.857	34.868	59.938	69.224
56	320.93	59.749	747.09	27.411	210.29	405.13	25.113	487.61	20.39	272.56	540.66	72.351	940.09	74.154	165.73	312.26	48.979	449.82	45.01	113.96	243.51	65.458	709.58	118.5	148.26	198.72	32.953	116.87	44.413	30.059	36.703	9.7531	42.594	19.716	18.831	31.823	7.3064	34.348	13.187	14.485	23.033	7.6451	33.264	15.919	23.417	50.452	22.324	104.02	66.994
57	11.274	14.385	1028.8	236.66	35.252	870.74	138.11	70.541	239.68	135.25	568.36	194.13	158.25	729.23	168.24	424.76	939.94	101.61	207.42	164.91	82.58	529.98	238.2	308	656.28	108.78	130.88	89.424	29.538	67.918	22.504	21.424	41.655	11.023	20.658	23.284	9.5563	21.744	13.567	11.96	24.747	11.633	15.361	17.704	7.4566	17.43	14.902	11.537	29.3
57	22.911	29.288	1150.6	33.074	47.596	1172.1	14.925	75.486	351.11	21.199	733.01	386.28	41.858	1051.4	167.17	452.38	1567.4	55.124	317.28	360.92	56.466	722.62	390.5	272.31	854.46	148.95	103.53	147.52	39.331	83.115	48.908	19.864	56.86	26.301	26.303	40.668	16.407	26.422	25.457	15.512	39.307	25.185	18.774	28.535	17.925	24.825	33.026	27.422	57.056
57	14.884	10.972	921.67	26.101	41.572	913.82	13.594	43.397	343.27	21.832	487.57	429.31	36.407	961.93	261.93	206.44	1891.5	110.69	161.64	632.43	65.622	482.26	463.79	166.75	716.18	195.36	52.242	123.17	43.546	66.054	93.947	23.139	36.646	29.257	12.629	47.002	22.497	12.771	28.688	13.798	22.006	27.297	12.349	25.381	19.78	13.161	24.995	20.735	34.38
58	35.201	6.8584	11.866	355.76	8.5371	9.878	357.85	214.62	13.705	88.39	380.25	19.429	18.034	324.42	250.21	50.454	414.52	1127	282.83	368.66	1213.9	665.81	127.94	455.08	960.23	409.94	475.07	814.55	699.37	214.43	360.61	455.56	249.96	157.03	166.09	185.39	85.869	101.26	105.17	80.599	55.223	77.455	120.7	97.312	93.531	139.7	147.82	104.16	122.26
58	28.649	8.4088	12.778	426.71	10.905	10.175	428.71	186.64	13.898	218.6	388.17	35.105	60.294	473.22	416.77	107.8	865.91	1331.3	602.65	1328.9	1596.2	541.07	269.66	601.7	801.12	482.85	630.28	802.26	659.01	607.41	674.37	575.25	370.02	260.18	194.76	174.37	163.89	139.17	116.95	114.68	110.82	130.49	135.19	179.96	169.63	203.02	243.75	212.64	192.7
58	17.566	5.3782	6.0067	302.9	18.836	4.6035	28.41	267.74	18.506	17.667	84.904	165.78	20.948	21.447	308.69	630.81	94.564	281.56	743.59	710.74	149.76	309.55	281.33	292.5	175.23	320.08	456.6	317.66	337.13	320.18	428.03	249.99	218.43	144.33	90.135	59.733	55.287	79.828	99.487	55.285	44.501	84.867	91.688	61.439	62.813	160.55	174.06	87.955	86.703
59	48.297	16.836	28.007	1103.9	15.608	11.916	95.869	708.15	13.655	15.915	756.91	201.19	15.344	127.14	1426	44.002	40.676	1220.1	842.63	36.833	150.41	979.2	284.71	36.822	400.38	668.16	71.487	106.39	477.72	252.95	30.336	101.51	171.55	62.525	16.366	52.543	40.859	9.1288	12.937	31.351	24.056	6.4588	22.112	25.563	20.502	8.6404	24.52	39.837	17.021
59	26.923	21.627	12.638	895.42	11.647	28.398	30.899	506.37	11.678	42.81	349.25	276.21	33.915	43.29	995.27	47.737	119.09	229.17	1167	71.298	221.06	870.87	753.45	107.82	102.35	680.51	119.59	131.11	135.34	360.17	54.009	64.885	112.48	92.368	19.731	18.181	53.895	21.198	11.293	18.365	40.343	7.9184	8.0859	21.248	26.014	8.965	12.817	56.834	28.227
59	29.876	16.486	22.437	847.33	11.836	27.596	39.854	456.18	10.517	33.121	427.68	113.86	34.053	35.327	737.09	32.909	119.77	237.86	1014.3	94.299	169.63	1115	322.78	90.076	111.96	644.08	52.356	106.5	213.57	279.87	38.675	58.632	133.83	38.65	14.001	24.081	49.615	6.9323	10.082	29.892	24.994	5.2849	10.364	30.033	11.576	7.681	20.351	44.365	9.1562
60	25.749	13.96	24.269	949	47.695	20.073	52.833	839.48	32.792	37.006	181.72	1131	68.829	146.66	1019.7	1808.8	136.8	271.85	1569.2	1225.3	155.32	392.98	1734.2	456.8	115.86	121.37	347.88	76.38	27.582	59.878	88.796	20.388	17.459	47.36	49.818	13.627	16.376	43.194	34.32	16.189	32.83	83.472	52.143	25.091	39.304	60.273	28.729	22.773	33.669
60	18.419	31.205	42.636	898.65	186.15	40.922	95.999	763.66	214.87	110.56	301.61	1247.5	400.89	207.99	883.99	1628.9	563.5	423.26	2875.9	1430.7	407.39	293.73	549.95	529.01	122.2	115.63	109.69	66.522	39.317	54.632	67.242	39.283	26.208	31.276	33.547	24.829	31.639	26.004	33.791	28.711	24.59	26.464	51.601	67.228	53.692	59.965	71.369	73.107	96.158
60	19.519	9.161	8.0386	576.9	451.92	6.6806	66.033	466.94	482.56	78.016	88.156	870.88	808.72	304.43	322.06	1913	1540.3	896.4	516.28	1896.5	1022.3	882.71	717.19	712.55	327.79	238.4	171.41	129.7	75.252	67.254	70.996	42.146	24.302	27.306	41.225	28.29	16.663	18.662	43.97	29.708	18.268	21.929	88.62	57.757	40.668	44.306	54.041	28.012	18.687
61	23.994	6.4161	7.6497	141.35	425.5	14.076	16.088	91.024	291.08	12.154	15.841	65.58	331.92	24.712	62.616	194.46	1142.9	71.163	119.61	319.14	1544	71.525	85.865	242.99	1482.6	108.28	69.934	114.67	321.48	50.699	35.438	63.476	162.2	40.656	16.483	16.461	73.174	22.72	6.0693	11.26	41.942	19.922	6.0537	10.614	36.559	22.259	6.4443	7.9236	29.515
61	18.425	8.9687	7.228	373.91	190.09	16.563	51.195	238.79	130.65	14.615	53.896	192.6	137.56	64.666	119.58	639.91	446.26	150.86	183.48	980.45	581.41	74.887	119.59	792.93	596.59	90.282	162.92	254.61	112.83	23.264	50.896	150.73	94.346	17.648	25.386	49.827	32.699	7.4496	11.487	27.601	20.614	6.486	10.158	25.568	18.683	6.2674	9.5424	18.519	15.005
61	24.347	22.253	25.017	648.52	76.806	39.019	28.413	505.74	48.667	26.037	49.766	337.95	42.918	58.776	218	1040.5	128.73	173.9	384.33	1452	121.37	172.81	184.63	1378.1	152.07	248.24	146.26	416.35	27.983	32.969	37.111	208.99	28.769	19.88	24.727	77.363	13.176	8.4212	13.456	28.318	7.268	6.2403	16.198	24.587	9.2525	8.974	19.552	18.771	6.6787
62	75.287	1113.4	411.87	459.84	176.46	255.63	90.554	186.48	53.274	152.04	116.24	229.76	226.74	321.16	509.1	495.01	399.24	196.71	212.93	164.51	274.78	171.41	253.27	173.16	174.39	97.938	80.802	75.323	61.669	54.025	38.166	30.446	21.322	20.099	15.101	13.904	11.231	13.101	11.932	11.769	11.835	13.538	11.865	12.93	13.306	16.761	16.787	15.971	12.233
62	99.311	1749	119.01	334.59	268.02	482.11	221.02	91.681	165.9	102.85	190.08	265.52	241.37	519.93	494.25	388.06	163.74	134.42	150.58	121.03	105.63	93.488	108.3	143.51	138.68	127.42	125.69	121.57	84.456	54.95	38.583	30.93	25.27	18.517	13.862	13.805	13.157	12.324	10.468	10.247	11.566	12.26	11.683	12	15.56	16.941	14.534	11.165	8.4327
62	92.681	1603.3	206.6	345.06	195.84	432.68	207.15	79.714	139.78	89.076	180.24	239.81	211.09	442.69	390.94	302.83	145.95	109.31	117.31	89.917	93.397	85.488	99.459	117.36	114.46	108.91	96.616	100.64	67.063	50.632	33.871	24.311	22.069	16.611	12.494	12.36	11.213	11.304	9.8101	9.6662	11.447	12.107	11.283	12.628	15.015	15.712	12.769	8.945	7.5627
63	65.702	41.166	312.26	26.192	356.34	80.364	132.14	325	34.851	288.02	104.96	193.62	322.56	180.56	570.13	229.62	178.58	215.23	109.56	272.02	113.47	179.97	162.28	145.88	316.99	198.98	353.59	192.72	60.72	88.256	28.543	44.565	21.683	25.478	26.533	16.998	33.472	19.335	22.656	20.92	18.992	29.24	19.602	30.662	25.143	22.18	26.601	16.886	26.147
63	23.362	98.706	337.48	74.199	506.69	61.935	349.82	201.87	100.4	247.88	107.7	413.42	124.1	540.33	309.81	444.49	360.78	192.33	296.3	120.11	166.61	143.36	180.65	227.33	171.88	376.2	253.36	172.76	112.92	70.509	64.748	39.722	37.298	30.316	30.249	26.232	20.17	22.08	19.742	13.984	18.932	24.902	31.465	33.831	38.393	28.065	29.978	28.772	39.112
63	38.355	92.486	485.22	84.989	735.77	72.884	402.9	334.35	149.71	444.14	150.69	501.27	277.93	815.78	877.8	451.17	590.64	228.92	364.93	250.72	248.64	314.69	224.7	378.48	374.8	665.06	509.04	152.59	148.4	68.23	86.473	49.637	48.383	49.774	34.275	46.86	32.763	42.776	33.06	33.795	40.315	39.443	49.662	41.174	37.363	29.826	24.801	24.864	26.914
64	31.247	12.436	15.797	22.842	57.881	1158.1	33.978	33.82	48.351	110.62	530.38	345.42	62.79	73.616	141	387.18	1573.3	245.43	73.08	74.249	88.214	678.41	332.39	122.61	57.495	28.979	19.211	23.716	7.4164	7.2997	6.7107	8.1397	14.977	8.9883	3.9991	3.6888	2.963	8.4863	10.705	4.8322	3.7675	3.8203	9.2395	13.161	9.2357	2.5849	2.4107	8.7205	31.623
64	61.498	25.317	17.775	37.259	71.001	1339.9	38.446	30.616	52.212	105.05	748.9	194.84	93.546	78.881	133.95	1054.7	1586.2	133.01	59.214	60.228	230.74	1326.6	267.28	67.661	39.847	25.983	45.77	23.702	6.8451	5.9738	6.6523	10.196	16.448	6.7638	4.6669	4.6839	4.7895	8.1513	4.5934	4.7692	3.3682	4.6175	10.858	8.4363	3.4902	2.3373	3.4646	17.093	30.526
64	27.383	7.4571	9.1612	10.872	26.345	589.13	10.361	22.268	15.099	44.848	457.78	141.8	15.667	32.339	59.452	359.82	965.92	132.41	109.03	114.48	122.14	628.03	226.28	101.98	88.87	68.644	60.633	51.3	12.173	9.9363	9.1353	14.368	24.86	8.3144	4.3938	4.4299	6.2034	13.673	10.5	4.5564	3.086	6.2015	16.415	14.787	6.2967	2.8758	2.515	9.9924	30.283
65	11.604	16.177	323.1	735.29	14.473	100.43	429.67	20.006	54.845	268.09	206.41	54.482	254.07	412.4	115.84	256.96	561.71	211.92	164.08	392.93	253.64	57.364	116.11	165.98	79.129	128.15	209.65	165.47	211.77	323.58	332.44	177.97	213.01	171.85	87.488	76.216	48.538	40.852	30.327	37.64	39.629	26.791	29.551	31.303	25.401	25.63	24.193	19.707	24.653
65	58.086	9.7961	110.88	835.11	15.612	33.179	316.75	92.046	15.073	70.158	564.61	38.732	82.285	695.12	385.27	118.16	305.4	1119.9	88.965	89.356	508.49	194.51	77.784	247.48	630.71	119.47	169.85	916.87	487.05	168.16	230.33	229.1	50.216	45.528	102.54	47.913	20.011	52.357	61.34	22.858	28.497	52.168	30.258	18.098	38.522	40.861	19.845	20.827	29.243
65	17.662	17.498	210.63	708.29	23.168	66.604	171.21	91.152	44.347	117.06	478.44	62.867	111.22	371.95	660.27	204.32	240.6	744.51	178.36	124.09	331.89	398.49	105.99	160.37	641.76	295.95	149.24	524.5	728.22	134.17	89.671	117.31	55.278	23.34	42.93	59.293	26.606	28.318	75.379	43.545	22.954	51.325	66.937	32.85	27.528	64.974	44.974	19.68	27.474
66	323.47	43.338	1017	28.613	26.41	176.59	29.994	191.71	30.841	39.804	240.82	25.233	142.52	306.6	72.003	666.77	102.4	104.32	264.66	55.725	227.08	228.62	131.15	710.87	145.94	141.28	213.38	48.615	103.75	41.175	24.688	51.263	16.091	28.342	30.814	12.439	37.811	17.111	18.763	29.936	11.471	28.482	17.819	12.972	37.813	22.6	50.392	68.021	34.661
66	58.933	31.269	901.29	64.527	26.005	194.63	29.095	158.92	60.31	26.779	280.66	25.721	48.925	442.9	56.154	551.77	159.49	55.781	292.78	56.756	130.56	431.93	102.06	456.45	219.85	107.28	290.01	50.917	71.043	84.355	20.538	48.761	21.203	16.143	34.48	12.41	22.859	22.952	14.145	33.561	15.664	16.99	33.311	12.639	24.398	23.093	17.279	59.574	22.237
66	55.822	23.385	1085.3	62.648	27.389	280.93	32.745	191.06	44.922	28.557	289.63	30.919	216.19	396.94	63.894	830.05	169.2	122.72	521.92	73.891	239.26	233.6	115.21	517.31	190.15	248.99	331.36	68.243	136.64	71.998	35.548	57.44	25.645	44.323	39.374	19.02	42.284	23.198	19.483	33.943	15.215	22.308	32.969	20.253	56.009	37.769	46.414	86.773	36.615
67	32.425	33.874	18.765	807.76	20.869	34.737	28.094	171.92	12.398	14.253	189.29	47.322	42.368	41.237	847.84	58.907	65.877	440.16	554.63	99.121	70.429	1128.1	293.19	153.11	282.85	821.89	132.81	78.185	431.57	232.05	57.777	57.577	187.55	40.643	20.862	70.596	77.976	24.105	21.245	89.003	41.887	14.884	29.308	77.159	26.627	13.595	41.537	35.846	18.539
67	26.432	10.903	11.716	1108.9	27.152	20.118	36.023	290.09	5.6826	6.8302	269.4	136.04	15.304	85.366	1179.1	190.28	25.007	807.12	969.97	92.101	165.7	1511.2	1039.3	77.769	410.67	1204.6	365.81	86.261	434.53	320.48	89.759	72.763	184.75	103.71	36.458	65.543	88.993	46.405	35.121	71.446	64.174	29.463	32.337	76.284	56.979	28.998	49.749	57.681	32.887
67	23.607	48.634	36.612	908.82	36.535	66.895	33.759	265.69	23.798	29.171	300.05	152.2	85.662	103.21	1421.2	215.71	182.01	730.66	1213.8	177.23	169.82	1349.9	764.79	249.49	368.78	1426	361.07	118.49	394.27	359.49	73.215	57.835	198.97	92.122	32.471	51.945	96.542	44.794	26.849	75.312	65.835	26.911	31.498	91.402	59.615	25.555	55.395	82.367	40.367
68	27.246	7.4069	8.1035	12.752	189	910.32	16.722	11.582	30.632	101.61	581.44	117.33	72.214	95.141	113.23	664.8	516.35	83.89	86.298	111.21	603.01	552.78	206.5	60.025	90.683	386.96	790.09	716.75	125.3	111.33	207.39	250.27	125.41	49.233	12.883	29.488	59.213	54.379	32.706	11.261	17.12	29.111	28.826	16.616	11.177	10.427	18.717	27.869	16.542
68	19.336	9.7027	7.5428	25.301	177.26	689.64	25.352	18.31	31.361	95.225	452.68	118.34	59.729	48.84	135.38	581.25	391.04	120.16	92.023	198.44	758.97	577.13	243.38	59.633	137.08	385.94	616.42	471.52	252.9	147.87	202.43	154.31	60.735	26.322	17.297	24.963	35.592	26.85	16.112	13.119	16.807	20.394	12.247	7.4101	6.7817	12.768	16.915	14.119	10.424
68	14.684	4.3833	5.6794	34.443	164.55	543.26	14.054	25.608	29.276	119.3	477.72	79.226	50.005	85.017	194.32	787.06	220.47	131.34	152.18	309.37	885.99	398.03	134.62	101.29	176.96	620.27	621.62	198.63	111.67	123.03	187.43	188.51	39.476	16.056	21.4	34.883	53.397	19.505	13.514	15.308	17.719	25.637	10.638	5.5421	9.8088	14.565	21.344	16.468	5.7325
69	31.188	15.704	53.709	676.07	19.342	41.747	581.5	365.64	18.895	73.566	670.22	39.097	101.77	1299.5	1360.7	150.8	330.65	1590.8	128.94	125.93	1136.9	1333.6	103.91	215.05	1107.3	163.98	77.434	315.11	205.41	23.423	45.972	105.95	23.286	19.334	85.629	75.645	13.353	38.767	76.455	21.488	15.678	55.871	57.944	21.203	79.082	153.19	59.046	48.471	148.66
69	114.19	33.913	38.818	923.42	20.366	42.889	365.54	539.08	23.414	33.367	693.7	63.228	122.3	582.02	1751.3	179.61	149.74	1200.5	129.59	123.57	428.25	1629.5	157.14	111.42	457.36	117.88	35.503	69.532	132.46	18.153	18.738	78.719	38.557	13.239	28.565	65.205	13.046	12.733	44.47	33.245	9.4739	23.007	58.085	19.511	20.857	78.374	85.812	38.217	68.043
69	46.496	12.451	88.428	955.92	21.474	76.385	398.4	874.03	25.278	64.64	633.84	129.82	96.117	355.16	2226.6	134.07	219.7	767.46	341.94	102.28	194.96	1326.3	176.02	120.28	385.98	406.44	36.715	41.33	104.63	32.562	11.207	45.008	71.445	11.028	11.485	45.655	23.628	6.7536	21.445	43.097	11.098	8.5226	33.57	31.958	10.895	22.598	51.886	29.988	18.343
70	17.51	8.0408	17.864	661.31	182.29	181.65	26.255	450.87	132.14	15.24	15.534	409.61	108.47	22.685	215.14	1114.8	349.75	80.171	867.41	721.39	155.96	40.487	1341.5	543.38	222.43	108.6	1358.9	399.58	219.08	418.64	1086.7	146.9	47.388	217.31	253.29	50.006	29.179	194.37	111.47	16.377	16.419	96.07	38.739	10.472	34.651	102.15	31.172	10.697	65.22
70	30.138	10.484	27.785	1042.9	265.32	45.089	56.454	665.51	209.73	16.338	49.866	496.13	180.87	69.227	273.57	1668.6	691.91	236.17	691.94	866.04	168.62	118.51	1005.9	902.51	353.43	177.05	1099.3	557.74	288.42	204.59	1015.6	483.06	268.75	107.66	267.07	113.78	92.503	104.96	151.16	39.006	34.814	50.043	61.188	24.353	28.862	62.786	69.71	24.556	40.778
70	29.017	28.192	25.766	704.78	45.562	42.58	17.515	438.75	12.697	18.083	38.121	354.77	15.551	24.062	213.87	915.37	41.952	134.52	657.82	698.84	24.847	97.441	1066.9	479.34	64.586	179.23	1246.6	283.69	79.255	302.08	1231.9	71.321	42.391	102.65	243.6	18.973	31.216	93.352	125.95	8.5964	15.777	63.886	53.479	8.8189	20.427	81.535	41.154	14.092	23.778
71	23.027	5.6191	135.89	164.12	9.9299	101.88	190.67	11.206	82.952	201.05	39.13	185.94	563.78	102.94	436.89	888.13	113.24	226.78	376.65	103.67	262.78	522.95	253.75	318.19	524.89	245.76	111.78	145.75	61.082	66.655	83.474	49.26	53.718	63.925	49.379	64.776	63.146	41.448	48.937	46.493	41.552	63.469	64.744	60.544	104.04	131.99	191.15	276.01	246.52
71	7.6266	5.3778	67.854	210.79	11.951	39.263	311.77	9.853	26.264	319.47	89.481	73.738	423.99	487.63	82.213	328.61	1352.8	92.315	100.4	488.12	197.38	110.56	1098.2	596.49	119.03	532.07	326.67	40.629	117.55	146	58.916	48.678	95.94	59.17	32.226	90.975	69.499	25.608	67.69	50.627	34.585	58.442	60.791	65.451	87.045	128.95	203.73	174.18	207.38
71	12.434	5.9073	53.236	174.95	7.4659	34.728	254.83	10.418	22.657	302.12	26.654	36.798	435.89	244.8	107.71	718.31	785.16	53.338	213.45	326.59	47.47	223.19	779.92	203.37	183.83	656.07	183.97	30.314	146.39	83.288	19.898	104.27	73.408	27.796	76.541	67.77	33.366	41.178	60.495	31.891	30.722	69.863	42.75	43.597	108.48	82.463	103.96	218.37	155.27
72	27.004	49.316	123.16	297.13	608.57	104.38	166.28	184.63	530.24	169.26	120.01	120.36	370.85	371.88	253.83	401.13	755.5	947.54	484.62	302.33	364.72	441.44	359.01	266.88	456.5	629.07	450.12	154.47	127.57	112.38	99.339	60.609	43.289	47.602	55.517	47.949	32.682	27.238	30.353	28.34	17.357	14.555	21.287	26.437	35.176	37.582	44.48	51.501	57.118
72	40.154	22.035	66.131	620.06	583.16	32.783	190.66	412.27	528.71	135.54	163.55	245.96	336.98	340.73	263.56	479.15	616.37	490.38	449.99	377.32	267.42	230.03	235.47	295.06	519.69	553.55	523.99	323.54	185.13	125.27	105.7	61.128	48.026	40.81	42.567	51.161	37.003	25.84	21.298	26.347	18.118	15.709	14.073	18.862	21.822	23.005	18.651	21.154	32.835
72	93.212	102.16	73.728	240.35	346.38	53.141	84.177	152.67	305.19	83.324	67.944	109.85	233.9	177.69	107.47	219.32	344.9	414.13	234.65	206.81	224.39	228.77	120.54	135.84	278.95	354.63	212.92	124.19	79.392	77.505	72.479	42.594	31.054	31.786	35.787	27.501	21.468	17.308	17.519	15.299	11.616	12.033	13.78	18.47	19.12	24.365	28.6	34.133	29.893
73	9.8158	3.6861	143.83	351.27	7.9232	68.552	275.6	16.771	86.158	346.41	28.232	122.73	535.55	38.668	210.13	739.86	38.653	69.112	265.22	30.995	81.89	320.15	52.653	189.91	678.74	63.784	80.478	183.18	19.581	19.458	52.027	14.665	17.641	40.254	9.0194	16.237	44.818	14.133	11.935	29.785	15.906	15.616	58.211	33.842	36.405	92.839	54.521	35.29	45.751
73	46.406	20.607	397.88	290.61	19.005	193.22	211.69	27.722	236.82	218.53	19.766	344.46	285.27	54.04	654.28	632.17	72.168	204.16	171.76	95.12	260.65	252.08	169.36	463.97	503.81	252.86	392.55	194.08	78.374	70.018	76.416	44.926	71.18	34.559	17.31	46.366	48.904	22.112	34.91	28.893	14.958	29.444	46.646	40.237	80.947	126.25	64.251	81.352	73.087
73	17.933	11.807	340.64	351.47	6.0271	195.43	288.37	11.709	208.65	292.04	17.797	347.47	423.58	50.427	611.26	960.89	87.793	168.19	301.07	66.7	187.82	429.12	111.55	342.8	765.29	183.7	326.61	314.41	35.032	45.788	101.02	32.879	61.608	45.9	11.99	18.573	50.844	20.1	20.061	32.423	10.488	9.8548	42.137	30.338	43.921	168.54	81.289	57.552	78.074
74	23.997	12.722	35.997	1494.3	132.12	22.456	195.83	729.51	34.464	17.316	29.905	239.67	33.095	33.865	165.77	600.12	155.45	131.76	220.3	343.78	48.087	63.53	248.89	418.4	123.39	154.84	250.31	461.89	64.626	82.071	115.83	143.55	36.26	39.277	32.79	38.514	10.794	14.559	15.901	20.051	10.998	9.7786	21.189	18.162	4.5824	6.3318	9.6503	10.697	6.8071
74	16.741	12.216	21.558	1127.3	537.73	16.253	53.988	380.87	126.96	8.4984	15.292	173.82	128.2	24.149	75.806	526.32	224.96	63.619	90.564	190.8	111.39	46.669	98.844	442.43	210.63	63.649	94.132	179.82	142.24	36.749	31.868	75.55	38.58	15.787	17.442	22.098	15.287	5.0484	6.8362	13.087	9.5568	4.3744	6.662	10.458	5.8716	2.1786	3.5743	4.5921	4.2977
74	24.658	10.333	44.004	964.4	689.82	18.081	142.13	403.84	197.48	12.178	16.234	141.23	163.09	20.749	67.322	343.6	340.35	58.305	130.39	223.06	169.63	42.611	127.05	302.19	390.75	75.884	120.57	233.31	180.57	38.008	46.056	103.63	100.71	26.131	17.799	25.728	24.631	6.7573	6.2867	14.819	15.544	6.4068	7.434	14.069	10.647	2.346	2.8253	6.6374	8.0169
75	43.849	21.24	57.109	29.613	927.41	28.401	167.35	30.178	199.6	282.64	12.769	34.451	55.022	764.57	161.28	71.807	115.06	375.65	470.96	55.261	132.33	244.29	750.78	252.94	78.05	186.07	306.59	577.58	60.999	60.069	89.132	310.09	210.91	48.158	36.628	62.685	117.84	29.257	11.299	21.331	53.265	48.256	11.93	11.78	18.475	33.705	17.062	9.8203	17.2
75	27.429	11.316	22.833	13.29	570.89	7.643	34.513	8.1108	397.84	140.21	5.2368	19.077	66.971	612.04	17.938	46.303	157.86	1077	416.53	35.346	114.3	379.16	804.59	26.202	59.33	210.67	473.18	157.64	26.972	79.6	287.57	651.31	59.711	48.664	79.71	192.66	62.807	18.057	19.859	60.819	90.361	15.452	10.628	24.713	76.596	56.851	13.907	23.573	46.372
75	22.64	10.603	13.133	8.0853	633.04	36.563	29.653	5.9547	155.1	352.92	9.2742	9.2018	17.646	678.82	197.5	46.642	26.558	453.76	1242.2	92.945	45.671	104.67	816.72	225.89	30.594	37.146	220.84	565	84.432	27.695	142.43	590.93	325.13	57.029	40.476	124.49	151.97	33.621	17.636	35.099	80.833	58.798	11.365	12.018	47.649	85.109	34.691	14.82	28.005
76	67.566	22.833	19.38	34.098	503.49	10.51	35.346	29.641	425.48	400.02	24.636	40.105	112.63	641.29	60.526	35.57	58.064	547.37	586.57	87.688	92.862	163.07	224.35	44.793	32.613	62.497	203.44	278.88	66.168	54.45	116.17	151.21	85.343	16.96	21.491	25.59	10.103	4.4314	4.5051	8.8673	13.192	16.744	6.4917	8.8927	13.326	10.612	6.9943	3.1599	3.7273
76	58.384	11.741	12.143	38.487	566.9	23.478	37.052	13.447	734.25	286.85	19.648	24.53	229.28	515.31	23.136	42.928	141.04	897.73	340.38	97.153	136	301.28	116.36	20.018	34.845	95.411	180.23	76.462	63.223	136.66	283.13	160.97	31.792	32.721	49.461	28.106	8.7832	6.1255	7.6973	14.193	17.784	11.751	14.767	21.931	17.22	12.87	8.428	12.049	18.373
76	39.913	9.5548	8.117	32.22	394.57	8.8624	8.859	17.563	342.43	259.49	17.832	14.47	115.42	958.76	75.157	18.726	51.677	1063.4	973.03	53.372	43.483	231.98	346.74	82.027	19.763	83.787	335.9	314.93	61.672	59.063	127.13	232.53	85.409	14.402	18.441	28.596	14.297	8.5409	8.9558	23.609	34.535	30.997	10.517	12.388	29.535	23.213	14.191	6.8451	22.645
77	21.235	14.589	130.36	261.81	18.554	52.078	316.1	24.976	56.812	426.21	44.766	90.362	765.84	246.7	134.66	436.31	616.3	47.206	76.705	408.33	63.879	138.64	806.71	146.24	212.04	865.21	309.94	57.406	78.711	109.83	25.346	31.602	58.362	14.212	19.522	68.496	17.912	17.161	55.647	27.811	18.086	77.39	110.84	30.253	68.233	82.796	17.768	15.139	22.994
77	18.587	8.8161	101.72	278.83	4.5212	47.103	330.45	12.307	53.704	513.43	44.545	83.784	756.91	330.64	129.22	673.4	610.03	44.236	117.5	434.45	71.278	209.13	842.59	226.39	213.63	759.05	403.29	41.416	100.9	106.44	17.203	47.04	51.55	14.395	36.829	59.749	23.061	30.997	58.388	35.147	43.262	108.45	92.681	36.31	47.543	47.884	19.297	14.391	12.792
77	18.481	13.465	97.562	248.17	16.208	43.14	295.91	11.211	49.761	443.98	33.819	73.575	744.67	227.4	130.22	632.15	584.83	54.411	115.56	371.8	89.844	221.7	864.86	192.77	196.12	570.96	159.75	33.935	87.953	82.112	15.751	35.316	41.326	12.523	28.941	47.617	16.28	27.658	43.232	25.309	47.312	106.62	94.665	38.782	48.628	45.141	13.467	12.837	12.548
78	33.475	18.12	173.63	626.96	34.694	111.88	433.2	28.426	60.935	481.98	81.782	115.7	766.38	637.01	147.89	367.51	580.7	79.347	81.248	230.66	62.083	105.29	360.49	148.29	127.63	197.64	144.92	39.931	58.759	73.394	28.292	27.807	50.447	20.391	12.562	22.501	15.107	10.016	20.984	21.225	9.4456	20.418	23.431	14.438	23.2	22.363	16.041	26.35	34.379
78	39.117	14.201	121.9	593.37	7.0443	59.901	517.71	7.6784	28.801	392.66	121.04	31.565	566.62	901.96	33.804	202.43	564.62	45.966	67.439	297.61	159.21	64.703	325.15	174.19	110.16	262.18	160.38	30.222	49.661	70.7	32.5	26.199	48.352	32.722	8.2346	11.45	12.483	8.3215	10.962	11.896	11.5	9.6243	13.927	13.582	12.226	21.976	23.498	25.683	38.609
78	27.548	12.896	90.921	627.9	9.4096	42.238	582.71	18.566	23.375	372.41	179.77	28.673	369.67	1219.9	51.809	121.98	474.2	79.488	55.873	307.47	232.3	35.365	224.92	196.5	46.801	105.37	154.04	32.411	23.747	58.51	29.214	12.622	31.002	23.703	7.8864	8.1804	9.2259	5.5544	8.5662	12.183	7.942	6.6754	10.176	10.738	10.265	13.26	14.287	16.717	16.735
79	76.463	22.913	15.248	44.122	490.9	899.95	296.23	35.531	71.763	262.61	370.96	51.798	131.55	147.73	757.16	1014.1	111.43	120.86	212.81	644.66	1080	333.2	69.111	72.341	349.9	473.4	237.52	111.13	119.97	156.54	183.24	91.277	21.891	13.537	33.047	42.983	29.137	16.291	8.3107	14.312	19.159	13.847	6.6934	4.5367	9.1232	13.222	14.252	10.282	6.0407
79	22.156	24.655	30.343	40.895	214.7	1216.8	314.33	87.765	67.065	63.146	526.86	169.68	87.684	188.73	201.18	887.9	973.79	188.05	175.69	325.3	894.84	1160.8	466.7	112.14	136.69	280.35	617.12	546.08	99.29	49.768	48.509	71.321	89.964	39.734	14.782	15.088	21.599	30.109	25.171	10.699	6.7507	9.3307	13.887	17.573	7.5564	3.8117	4.5766	7.2635	11.599
79	33.724	32.239	21.354	23.344	126.78	565.34	1017.5	521.11	259.91	107.77	69.986	190.17	455.35	237.82	513.66	343.54	248.92	522.13	1473.2	417.03	340.51	428.76	393.6	411.88	1030.5	319.68	145.13	146.18	181.94	162.12	184.33	73.481	33.852	21.734	25.63	24.71	51.874	46.796	7.1247	8.1822	7.6701	11.355	22.423	28.13	5.9053	4.5531	4.131	6.5573	10.552
80	37.845	10.55	29.504	633.96	13.894	13.521	672.28	15.449	7.7487	546.19	123.74	24.72	590.71	750.38	44.21	265.93	1075	62.192	47.04	1059.5	316.15	89.636	759.01	553.14	94.361	86.641	95.772	18.556	29.727	79.205	24.54	12.54	56.538	28.741	9.613	31.17	24.13	9.4264	16.129	22.431	12.006	10.832	20.725	12.227	10.996	23.979	15.12	11.318	27.171
80	60.4	48.985	111.87	649.78	29.609	59.083	739.58	27.459	41.571	655.36	25.214	69.604	1372.2	68.852	116.98	1736.3	69.92	42.004	869.02	168.83	84.029	881.83	240.08	39.451	140.18	59.655	15.433	77.485	63.967	7.2419	38.496	53.291	7.9926	23.88	46.227	6.9637	14.134	28.926	6.3769	9.047	27.319	9.0097	9.4894	31.039	15.339	9.8289	31.629	17.298	8.6254
80	22.641	8.1867	73.822	677.58	14.9	46.422	877.06	10.818	29.724	705.81	95.415	56.278	1157	261.93	72.475	1112.7	145.56	28.351	814.97	254.07	156.73	665.68	247.07	177.7	135.87	77.904	19.351	71.638	61.455	22.444	39.886	44.789	12.415	25.698	36.819	8.9272	10.179	18.223	6.1644	8.776	29.23	9.9164	10.315	37.165	14.225	9.3068	32.802	13.966	6.6503
81	29.357	14.785	19.673	75.051	481.12	22.325	20.985	28.567	289.53	21.986	13.625	33.398	146.66	582.2	26.917	53.648	54.455	643.77	54.599	67.814	78.011	347.56	296.85	50.659	48.467	67.169	345.77	32.827	57.346	71.361	620.82	205.06	46.335	28.595	58.616	96.617	13.828	12.856	17.132	60.161	13.174	5.2095	6.0735	25.198	27.619	6.1377	5.8949	16.941	33.066
81	49.388	11.952	14.881	115.17	687.04	20.7	20.354	67.739	384.01	32.181	21.263	50.984	193.19	702.85	54.952	60.667	82.057	492.71	65.081	85.135	120.15	448.54	361.14	57.091	71.129	124.23	335.38	42.137	62.911	140.97	530	225.76	38.848	44.195	78.377	107.4	12.362	11.98	19.271	44.526	13.093	5.2105	10.923	28.111	34.103	7.3629	8.2364	17.723	37.537
81	20.865	7.9695	12.388	85.741	622.35	12.943	33.934	45.123	335.22	63.272	17.971	39.621	93.801	790.65	51.101	54.862	51.188	616.56	123.07	76.745	104.96	201.08	613.27	35.018	51.062	82.116	447.35	82.55	47.548	128.46	333.41	577.67	30.435	39.6	30.662	118.89	30.367	15.149	15.21	32.646	36.578	6.2208	9.2266	11.503	57.157	17.586	10.396	9.4874	32.658
82	15.366	8.5642	42.375	369.37	46.826	23.938	31.602	202.93	28.151	18.413	18.882	204.53	42.58	20.88	44.584	395.81	81.116	65.624	149.62	619.73	96.785	63.85	169.76	494.73	111.13	77.566	249.22	454.99	80.35	31.896	90.798	129.52	26.52	12.736	34.518	36.589	11.31	12.258	29.234	25.731	7.1985	8.7314	16.77	15.986	6.6164	8.6941	13.71	16.178	8.9049
82	28.158	21.788	23.358	411.79	110.77	30.578	44.745	219.32	56.187	17.489	33.086	207.81	55.162	40.729	73.248	386.8	93.007	75.464	177.85	588.71	149.66	87.187	244.27	489.44	162.87	98.345	305.36	346.77	62.875	25.933	89.462	98.697	32.438	15.989	35.756	26.74	12.475	11.124	24.735	16.241	6.4733	6.9372	14.162	10.622	5.657	7.1193	12.044	7.8577	6.2036
83	43.293	10.219	8.6124	8.2547	349.26	203.84	9.8423	20.316	63.727	126.77	63.782	3.2876	16.628	14.22	326.64	275.43	47.69	39.306	43.971	1912.1	946.86	62.02	70.85	77.959	1239.7	657.58	98.828	40.337	57.296	207.67	116.3	18.46	3.954	27.663	89.745	59.707	16.316	9.99	18.402	51.413	40.883	9.5985	4.2059	20.264	32.339	17.783	5.6325	1.9115	10.435
83	47.044	13.795	9.9605	8.9068	465.3	17.529	7.9925	8.3047	82.275	274.76	5.2192	4.9448	40.091	145	380.08	13.589	119.06	303.66	1437.6	1072.1	65.825	243.45	308.22	1445.7	338.4	267.72	391.89	328.44	410.54	74.296	26.073	18.706	63.01	73.284	22.579	16.073	21.586	61.708	51.557	11.498	11.626	20.333	44.158	24.341	5.5795	5.4826	14.664	22.09	12.908
83	78.421	22.045	17.686	10.874	430.07	8.0874	9.5186	9.1542	110.88	457.53	5.635	5.1783	50.127	622.58	311.3	21.642	49.377	425.25	2532.5	415.34	30.255	250.47	584.52	983.32	86.033	202.13	462.62	684.86	293.21	23.536	26.81	31.056	83.435	40.859	23.561	22.819	56.923	60.629	21.521	12.726	16.492	40.881	33.953	15.644	7.1971	20.194	32.63	16.212	4.8985
84	15.12	15.825	53.466	697.04	61.902	52.208	182.89	681.26	55.106	150.64	184.01	345.74	153.8	276.36	227.55	660.78	133.29	114.11	172.8	373.76	113.91	112.07	339.68	414.56	218.75	138.14	296.27	117.16	29.554	33.434	67.877	36.233	15.422	17.796	40.124	16.514	7.7788	13.208	22.631	8.8671	5.6623	11.657	17.211	6.2367	4.9793	10.204	13.274	7.0085	11.737
84	15.937	17.295	63.953	268.11	437.62	61.432	111.5	238.98	435.82	89.227	160.89	208.76	599.46	311.41	254.87	261.86	584.19	170.98	97.764	133.8	328.22	160.15	107.35	201.2	546.46	368.95	99.171	70.67	88.691	40.808	26.509	28.274	54.332	19.784	14.959	13.099	24.248	12.933	10.081	8.6281	14.541	8.057	6.311	7.555	9.3484	6.7731	6.983	8.9217	14.843
84	19.357	24.001	46.141	153.63	847.85	71.748	76.525	171.95	658.42	168.32	62.659	183.46	786.16	154.43	179.51	229.28	818.18	235.21	151.26	164.7	840.61	425.03	120.96	234.86	966.8	811.57	91.949	72.958	129.56	106.53	22.445	25.124	85.685	88.817	21.311	15.204	39.208	41.205	16.2	9.7496	18.241	19.468	14.088	6.8809	12.611	13.972	17.631	9.7032	19.623
85	40.775	15.867	14.394	28.866	1204.6	42.45	25.666	14.261	198.02	551.7	18.387	13.964	54.191	506.99	761.36	39.31	33.852	254.55	554.62	863.85	93.343	380.61	769.28	917.59	459.65	98.029	245.55	199.62	183.12	73.386	23.873	31.658	41.593	53.877	28.761	14.857	13.182	13.364	15.78	8.521	7.6019	7.4179	9.3279	6.1179	4.504	6.9214	9.8963	13.487	11.889
85	31.443	12.532	12.169	163.62	1517.1	34.903	13.845	49.431	344.17	480.26	19.409	25.863	193.57	586.6	542.56	44.699	159.22	318.29	583.9	442.82	303.96	412.3	822.06	1114.2	367.74	166.54	143.94	172.08	188.03	33.765	21.876	32.751	47.431	45.822	14.626	17.103	11.705	15.538	9.6256	6.0218	7.1736	8.92	10.438	5.7167	3.8524	3.9472	8.3609	11.614	7.4184
85	18.064	10.826	13.814	125.07	1147.9	161.45	12.545	54.938	287.37	414.92	94.65	25.779	196.91	443.65	625.85	240.1	151.45	246.34	436.89	708.07	644.02	558.99	622.64	756.08	634.59	321.21	100.81	124.25	120.53	77.425	44.418	22.937	29.967	29.925	26.034	18.23	7.8145	9.7257	8.2624	7.3614	6.0145	4.5933	4.5256	3.418	2.4107	3.3859	5.3767	6.6942	7.0254
86	54.121	14.381	16.056	13.521	343.72	613.63	73.772	60.149	55.694	253.49	705.71	20.911	45.605	183.46	433.7	1891.1	58.151	100.81	227.17	314.97	1244.7	77.412	193.57	225.85	275.52	868.3	60.516	42.593	28.361	20.59	172.04	24.588	9.214	12.199	18.355	61.866	15.2	5.6739	6.711	7.2642	32.899	16.834	7.4505	5.5183	6.3426	34.877	20.48	6.8533	9.6361
86	17.555	6.9652	7.7343	5.7672	153.86	478.18	6.5736	8.4144	48.185	120.35	609.73	15.998	36.742	129.13	234.52	2153	68.845	159.65	121.57	135.18	1420.3	110.56	141.85	94.455	80.597	668.86	112.67	15.849	15.969	12.986	137.37	72.807	6.2696	7.8058	6.0769	45.427	51.716	4.0132	4.8237	4.1776	22.007	41.234	3.5981	4.4302	4.703	19.448	61.658	11.218	7.722
86	32.618	8.2481	6.5502	6.7643	183.59	465.2	9.973	10.141	36.45	186.21	603.98	15.208	27.819	104.37	331.35	2010	69.213	97.158	206.65	292.67	1535.9	99.449	113.43	135.63	175.22	682.77	83.638	12.078	13.061	21.406	176.56	31.472	5.8406	6.8203	8.1391	65.96	29.1	3.7161	3.6656	4.4637	38.331	26.793	3.5501	3.6637	4.5111	34.5	41.974	6.663	6.9908
87	14.193	7.8246	304.32	6.0863	102.87	200.57	51.032	172.19	36.436	97.249	286.97	135.51	361.12	484.96	243.42	1013.9	126.03	99.254	322.4	109.44	273.5	221.71	216.99	752.92	131.01	144.37	123.18	30.433	90.693	32.758	32.416	49.167	11.265	21.398	18.933	12.973	27.113	10.355	14.689	17.508	8.374	28.842	25.806	26.452	70.212	30.694	49.18	54.716	54.49
87	12.16	21.773	367.58	15.506	76.74	260.42	33.378	65.152	226.57	66.607	133.44	363.88	140.78	654.27	412.28	245.5	1127.7	137.12	104.41	784.42	189.9	283.36	697.08	123.86	370.2	246.72	36.151	106.54	44.488	17.03	73.097	17.205	13.401	23.755	6.6159	16.065	20.972	5.1117	19.941	12.401	5.0165	22.346	11.931	13.243	38.16	13.057	23.026	39.669	20.011
87	14.254	15.764	327.14	15.297	74.289	216.14	51.516	57.003	189.03	60.046	88.265	375.74	128.48	408.06	631.39	288.18	774.87	273.57	128.54	876.11	300.41	203.72	973.75	119.31	89.567	152.36	23.932	45.293	51.898	13.806	33.86	22.184	6.8053	15.255	10.044	7.3208	17.346	6.5803	7.0738	11.368	5.3373	11.912	18.194	8.8518	17.96	17.357	9.5595	32.031	35.434
88	11.316	11.256	114.78	348.16	18.544	53.352	355.95	21.861	45.65	437.66	21.761	69.214	1078.5	175.77	258.52	3421.4	652.16	271.57	1327.2	328.37	210.09	1742.4	619.26	76.622	407.87	235.22	36.615	117.45	120.05	15.204	31.627	40.751	10.808	27.836	52.311	13.131	16.194	33.804	12.245	14.994	38.867	21.105	17.869	57.905	40.288	36.2	137.81	115.96	58.995
88	8.1056	10.291	115.49	241.48	12.821	91.134	257.51	14.499	66.622	308.33	23.131	94.689	735.92	98.982	338.16	2627.9	276.29	238.62	1266.3	175.81	197.43	1376.2	174.27	102.41	294.64	46.935	14.612	119.33	25.387	11.029	56.814	20.371	7.1654	28.833	17.805	6.1123	25.641	19.515	5.3567	18.722	20.692	7.5431	26.007	33.504	13.237	44.468	69.762	27.433	52.672
88	15.88	9.7146	634.55	40.082	8.8374	355.33	22.681	12.808	402.67	24.058	21.254	834.35	70.645	108.84	2698.2	181.89	156.85	984.62	62.512	470.43	1669.8	117.58	400.82	1017.4	81.325	200.48	219.73	20.399	88.856	79.455	12.468	68.903	38.532	8.7605	47.111	21.925	7.0545	26.781	10.255	6.1594	24.21	12.865	9.3541	25.856	18.057	26.981	55.278	37.398	54.545
89	71.411	135.32	1717.4	146.34	176.43	1233.5	176.81	533.27	285.84	364.03	713.77	305.6	1228.2	1046.3	480.3	1528.6	190.44	386.85	997.51	364.86	1364	641.62	439.21	568.73	149.64	157.01	80.898	40.547	92.834	38.82	51.605	52.542	27.909	56.089	28.347	27.854	40.133	20.869	42.389	34.305	32.601	54.089	28.142	41.218	36.763	26.511	46.069	32.622	48.186
89	62.769	56.159	1208.4	62.237	117.52	828.39	41.664	592.16	125.02	131.31	623.56	134.43	1133.3	672.28	286.62	1408.6	231.26	687.2	690.14	411.7	1299.6	441.39	452.58	401.76	133.98	209.05	60.293	59.651	92.437	38.599	65.452	36.174	37.691	63.456	25.383	38.558	29.294	25.651	47.925	30.239	46.085	41.464	29.187	47.446	32.039	47.37	56.54	42.144	75.434
89	60.234	93.581	1841.2	92.039	168.55	1297.5	94.416	849.83	361.26	253.36	840.05	226.56	1400.3	822.16	340.33	1520.8	214.79	623.13	614.05	240.49	1308.2	598.28	490.95	553.74	139.29	228.27	69.507	60.011	115.67	46.798	76.48	41.696	36.713	73.307	26.174	47.752	39.831	31.208	70.044	35.775	62.304	57.462	31.184	68.49	34.566	53.02	64.578	36.105	92.495
90	51.152	55.682	92.492	112.7	346.24	1012.9	355.27	212.35	69.106	123.69	140.2	35.596	58.704	119.35	260.62	290.88	172.36	134.74	170.61	376.28	487.08	902.89	332.51	462.09	507.43	317.64	277.52	133.69	106.89	92.347	74.777	55.767	53.382	43.095	47.37	56.208	44.061	44.432	26.815	26.028	25.775	23.494	27.065	16.337	13.95	8.8356	9.1678	8.9417	8.0694
90	55.244	78.107	93.827	85.596	227.2	1047.3	374.4	268.06	51.36	72.681	146.34	26.626	64.17	102.37	184.14	429.63	128.78	148.44	146.28	248.42	928.93	618.4	293.44	221.01	280.62	291.53	263.04	108.58	68.337	48.292	43.213	81.349	35.387	26.569	26.527	27.944	91.389	39.113	17.15	16.205	20.135	40.287	21.21	11.218	10.158	7.0176	10.837	9.6759	6.8934
90	62.391	57.343	101.99	68.368	418.19	1217.7	352.91	280.05	46.339	116.29	168.63	29.53	52.92	99.683	250.57	497.02	203.43	136.42	174.32	365.54	949.51	777.38	404.35	289.38	463.67	506.46	222.27	139.8	65.718	63.07	78.223	53.585	44.275	27.052	36.734	59.907	61.511	42.416	22.316	17.051	24.021	27.073	15.337	13.7	11.117	11.16	11.234	6.238	8.7063
91	12.462	4.3681	2.7688	2.5123	3.0326	8.0242	405.15	6.4825	3.7992	4.0958	3.5534	5.1574	552.45	449.63	14.284	12.155	16.025	17.846	136.08	1765.5	81.336	17.974	18.751	19.549	41.728	230.33	160.23	5.7463	4.7064	4.2227	5.5694	8.1225	90.956	10.204	2.3643	2.3631	2.2099	3.6731	15.448	15.219	2.3634	2.2138	2.4208	3.1656	3.4525	47.303	8.4705	3.4569	3.6469
91	16.338	6.0778	3.2461	2.4873	2.0152	4.5411	453.58	8.8834	3.9105	4.0303	3.7916	5.0314	691.54	322.32	16.906	15.009	19.795	21.069	70.499	2112.4	99.637	28.672	27.106	23.372	14.337	228.19	88.839	9.8454	4.9305	4.8227	4.0747	7.1844	94.464	6.6618	2.9186	2.7325	2.2152	3.1183	19.581	7.4378	3.0213	2.2708	2.2365	2.3894	5.4628	47.36	3.3271	3.7405	3.8067
91	26.981	6.9054	3.5201	3.1033	2.3273	3.7141	502.26	10.791	5.3337	4.697	4.6016	5.4589	761.33	373.9	17.633	15.411	21.728	23.054	44.16	2057.7	101.34	26.448	28.616	22.783	17.044	273.25	93.327	6.9713	5.9559	5.8887	4.6235	10.828	93.403	9.0662	2.836	3.3996	2.7418	2.3708	24.119	9.3169	2.7175	2.8611	2.8143	2.8622	8.9053	52.217	6.5674	4.0439	5.3112
92	39.598	13.932	25.059	795.99	35.139	10.138	116.36	549.42	14.133	18.665	203.77	311.44	12.766	53.666	728.53	89.025	43.306	257.85	754.42	46.649	73.28	180.57	305.06	51.371	111.72	194.48	63.798	52.821	68.912	108.8	17.781	17.037	19.377	23.419	8.6367	6.7679	11.816	12.095	5.9569	7.8835	13.401	8.2202	5.9044	8.4326	11.117	5.4138	4.9917	6.1444	9.1762
92	39.667	15.713	33.179	981.82	39.455	19.047	186.14	576.18	14.705	57.129	303.49	158.8	12.554	61.459	501.27	81.116	144.47	273.21	609.65	62.429	82.468	157.56	156.63	129	75.5	116.18	27.215	22.525	43.248	77.81	15.93	9.2566	21.848	14.911	3.661	2.4596	5.5175	3.1109	2.5603	4.77	8.5711	3.2986	3.1415	10.334	7.0067	3.5308	3.0588	6.5979	3.7776
92	53.79	12.878	13.242	800.86	31.648	11.686	178.58	505.57	14.336	21.538	324.41	172.94	13.751	51.222	459.14	61.92	66.115	225.24	487.69	54.061	85.597	99.914	116.77	123.01	90.384	146.39	17.782	26.761	31.104	72.95	18.138	8.304	17.21	16.831	6.4435	3.2875	6.3754	3.4448	3.3943	3.9895	10.664	3.9195	4.1346	10.829	12.129	4.9142	4.5263	11.646	5.7245
93	16.682	8.2939	11.235	265.98	96.38	16.668	28.07	405.4	55.506	42.311	336.28	675.57	159.33	65.036	510.14	193.66	196.31	85.46	277.25	86.438	128.12	311.76	530.75	97.333	44.604	118.59	72.421	19.884	25.672	40.798	21.23	8.7954	19.303	21.863	7.9557	5.6293	13.254	10.033	5.6349	7.2172	14.766	8.4284	5.0549	9.3677	12.38	6.4723	5.7451	14.194	13.694
93	34.039	22.699	20.053	375.81	89.524	69.176	42.223	538.94	100.34	317.46	410.29	892.73	230.66	200.73	372.28	314.64	81.559	192.97	173.51	351.92	156.48	262.77	380.93	254.28	81.694	61.248	70.327	60.691	48.971	24.174	29.467	23.464	17.028	11.955	12.686	11.406	6.7122	7.7895	15.029	10.668	6.9743	8.0191	10.782	4.5933	5.5844	7.5959	10.652	7.5983	8.1487
94	42.526	20.675	16.669	235	1034	14.996	14.346	85.915	622.53	11.929	11.416	34.809	520.28	33.767	45.78	90.587	778.15	406.57	79.975	130.11	911.49	1360.1	95.704	124.01	273.29	964.26	111.81	120.8	134.79	763.01	158.3	46.389	41.182	165.39	90.102	17.427	17.39	77.638	67.894	13.262	13.019	48.442	57.524	13.111	10.59	31.806	72.232	29.868	8.2614
94	158.6	66.446	28.472	149.55	1280.2	11.953	14.351	71.42	690.15	13.203	8.607	42.319	700.23	93.968	47.052	85.401	829.56	676.4	104.4	172.65	1097.7	2562.6	143.3	123.26	337.74	1390	245.54	146.7	188.71	910.95	277.18	53.184	48.771	202.13	148.34	27.187	21.988	106.4	113.55	20.981	15.333	50.438	89.258	29.719	13.065	37.947	96.667	38.98	12.973
94	46.847	20.847	24.96	197.25	1061.5	22.906	19.134	65.84	591.59	12.184	6.5373	33.085	525.34	59.294	40.848	88.927	669.65	540.15	70.108	148.84	668.76	1726	90.581	114.55	213.45	1051.2	147.78	106.75	78.844	503.58	203.33	34.885	30.909	122.78	81.692	15.246	14.058	50.783	71.493	17.368	11.627	31.427	67.325	23.925	9.4015	18.08	58.385	33.189	8.2344
95	104.64	46.807	227.95	786.14	54.43	55.685	100.67	541.26	63.067	214.71	302.23	941.57	209.17	173.06	284.02	163.1	54.285	63.164	91.367	134.73	79.913	155.78	267.37	219.15	133.32	125.21	56.493	36.372	35.737	45.169	49.048	47.969	51.243	55.978	40.864	33.551	30.188	29.462	20.366	19.44	23.996	27.091	22.857	22.968	18.982	15.834	13.678	14.611	9.7119
95	105	46.399	245.63	827.9	126.76	49.084	67.945	548.62	108.42	265.64	291.74	1073.5	222.72	205.72	149.6	133.01	62.777	61.097	147.18	250.17	205.44	304.85	488.27	234.33	74.196	57.647	33.431	25.326	25.227	28.874	25.424	13.938	10.464	11.876	11.141	8.6574	8.1708	9.8485	8.4675	7.0122	7.9461	7.6792	6.6491	7.6045	8.9948	12.011	9.2757	7.75	10.263
95	76.542	39.923	214.51	991.37	103.53	31.875	74.406	682.9	72.691	134.35	388.95	1269.6	125.89	61.985	153.96	125.34	33.167	57.03	131.57	313.23	107.1	257.27	518.42	261.05	60.908	60.104	30.812	32.15	22.135	31.015	26.163	20.711	8.7142	11.473	13.776	11.937	9.1349	9.4711	9.5652	9.179	8.9178	8.8628	9.5036	11.033	13.13	20.041	21.455	28.024	29.35
96	15.834	12.965	248.98	1031.6	33.281	74.259	229.48	350.9	33.458	276.55	1245.5	300.38	274.37	873.22	1242.8	155.64	104.91	284.62	109.78	85.828	189.43	423.85	181.49	143.26	259.45	271.74	124.29	477.53	666.38	224.17	122.65	134.86	103.88	47.038	54.658	52.11	42.947	33.257	28.649	16.118	14.409	23.01	29.236	33.835	22.999	35.185	46.236	45.221	59.774
96	20.35	27.988	235.54	1039.3	37.78	83.217	282.65	308.43	43.964	331.32	1255.6	281.07	168.35	926.04	680.62	97.872	127	269.88	96.085	97.975	199.14	235.31	110.73	140.7	160.04	85.365	115.08	555.25	893.96	249.23	229.74	157.16	77.073	57.686	64.706	56.748	35.816	37.575	23.206	17.543	19.672	27.355	25.728	22.063	28.468	44.003	49.241	53.739	77.405
96	14.407	10.618	183.55	1015.2	22.311	58.466	271.52	312.19	32.418	248.82	1138.5	533.95	161.93	888.8	601.37	219.72	120.68	239.22	98.485	129.96	228.67	200.36	144.94	206.66	149.45	86.779	156.25	625.95	564	225.9	175.51	113.33	59.505	55.367	78.641	51.742	36.192	33.663	27.603	14.311	20.21	19.845	17.529	13.266	23.693	31.038	34.315	40.994	51.287
97	62.14	41.674	541.18	20.764	224.58	12.961	303.49	26.353	259.45	103.44	439.08	613.52	179.21	587.55	50.409	151.36	58.251	310	83.756	241.76	126.08	339.16	215.97	79.563	80.727	29.223	37.522	18.901	42.384	15.032	21.094	13.825	21.03	20.035	18.301	23.771	13.216	20.257	16.846	37.542	23.11	44.539	35.98	53.246	48.624	55.375	47.768	34.322	70.737
97	30.481	9.4662	438.24	17.83	142.58	35.604	21.376	241.16	21.501	476.13	152.52	258.73	499.6	45.195	479.41	76.832	191.26	168.36	79.618	407.07	98.519	397.93	358.55	123.37	120.22	35.258	86.321	37.758	24.93	27.356	18.742	34.185	18.635	29.437	18.463	15.065	21.025	13.902	33.34	19.112	30.6	31.089	28.218	49.561	29.544	67.352	40.891	51.51	70.486
97	37.924	16.886	546.16	24.923	84.711	154.98	14.184	290.39	31.923	244.74	532.84	77.121	986.12	162.42	257.74	371.02	62.95	484.68	140.1	285.07	537.05	190.21	813.16	228.28	54.464	63.136	25.488	76.909	43.659	19.295	28.259	14.893	33.05	20.116	14.568	21.702	15.535	22.657	19.012	19.766	28.604	20.519	34.579	39.48	55.024	101.33	91.249	119.66	98.812
98	27.853	13.536	10.799	81.185	427.38	13.46	13.734	28.348	189.88	8.1535	9.3576	30.959	337.03	17.508	29.314	76.949	686.98	50.808	56.348	122.7	308.89	37.546	38.578	95.815	464.24	112.28	38.937	83.851	236.83	88.618	22.47	29.19	48.279	30.301	4.9965	7.8266	15.383	16.554	2.7188	5.7023	15.551	23.387	5.3141	7.5115	10.847	17.193	5.3867	6.4567	9.2013
98	37.798	14.811	11.396	150.62	570.73	15.213	13.98	53.681	232.44	11.581	11.567	57.367	346.28	19.449	28.965	133.44	644.82	59.669	60.909	188.2	449.55	40.637	47.179	119.05	507.51	63.695	43.609	103.11	178.87	25.645	20.397	30.475	77.161	17.799	8.0472	11.869	14.626	7.124	5.5464	5.6305	12.42	8.9032	6.5465	9.2559	14.559	10.371	6.0531	6.379	13.703
98	160.02	22.649	15.598	55.878	419.62	417.15	18.492	17.001	29.546	300.7	337.53	13.015	22.326	51.764	743.59	834.87	40.358	69.318	69.57	797.81	854.92	53.929	77.788	81.425	565.33	759.05	56.121	55.501	38.302	139.61	151.33	21.041	18.925	13.779	40.795	39.8	7.1549	4.9011	4.3251	17.482	21.385	7.5751	5.1824	5.6546	18.316	19.289	6.4912	5.2563	5.4953
99	376.99	114.3	71.542	32.046	992.68	21.535	33.388	20.054	802.35	186.09	29.5	19.576	805.62	479.43	83.315	72.544	1592.2	2597.3	521.06	151.51	467.61	1160.1	143.08	72.097	167.24	988.15	362.04	265.77	235.15	933.25	566.65	130.04	49.398	106.74	149.72	38.526	29.203	43.343	75.897	30.635	14.91	19.504	31.36	21.317	7.9899	10.031	23.189	20.717	9.8216
99	223.18	57.809	25.272	77.398	879.94	18.701	40.113	55.146	695.68	42.638	44.263	42.801	775.8	213.54	76.601	123.76	1823.5	1611.7	229.43	247.69	946.32	957.31	99.339	84.309	435.37	969.05	247.25	180.33	448.18	883.19	301.36	71.606	56.871	126.21	98.651	33.482	30.249	62.646	59.8	20.387	16.631	29.92	29.512	11.986	9.9403	18.686	30.488	15.716	9.2447
99	182.21	59.367	73.855	94.465	857.52	11.455	14.866	59.053	643.66	45.963	13.46	49.063	583.66	219.54	26.499	145.19	1284.8	1491.4	176.83	236.81	975.74	1038	158.2	80.075	426.96	893.78	275.52	148.53	379.56	541.81	271.28	71.629	61.011	98.386	114.34	34.881	36.3	43.87	57.195	21.989	19.192	23.159	29.774	15.829	11.771	14.515	22.765	15.863	7.0368
[truncated: 1,220 more columns]
