# Supplementary material for: Detecting Parkinson’s disease from sustained phonation and speech signals
Source: PLoS One. 2017 Oct 5;12(10):e0185613. doi: 10.1371/journal.pone.0185613 (PMC5628839; doi:10.1371/journal.pone.0185613)
Supplement: S2 File — (ZIP) [file pone.0185613.s002.zip › AC/phonation/AC_phonation_MPEG7_descriptors.csv]

id	AudioFundamentalFrequency_1	AudioFundamentalFrequency_2	AudioFundamentalFrequency_3	AudioFundamentalFrequency_4	AudioFundamentalFrequency_5	AudioFundamentalFrequency_6	AudioFundamentalFrequency_7	AudioFundamentalFrequency_8	AudioFundamentalFrequency_9	AudioFundamentalFrequency_10	AudioFundamentalFrequency_11	AudioFundamentalFrequency_12	AudioHarmonicity_1	AudioHarmonicity_2	AudioHarmonicity_3	AudioHarmonicity_4	AudioHarmonicity_5	AudioHarmonicity_6	AudioHarmonicity_7	AudioHarmonicity_8	AudioHarmonicity_9	AudioHarmonicity_10	AudioHarmonicity_11	AudioHarmonicity_12	AudioHarmonicity_13	AudioHarmonicity_14	AudioHarmonicity_15	AudioHarmonicity_16	AudioHarmonicity_17	AudioHarmonicity_18	AudioHarmonicity_19	AudioHarmonicity_20	AudioHarmonicity_21	AudioHarmonicity_22	AudioHarmonicity_23	AudioHarmonicity_24	AudioPower_1	AudioPower_2	AudioPower_3	AudioPower_4	AudioPower_5	AudioPower_6	AudioPower_7	AudioPower_8	AudioPower_9	AudioPower_10	AudioPower_11	AudioPower_12	AudioSpectrumCentroid_1
1	85.135	195.13	182.88	183.75	180.74	185.29	7.6068	4.5564	3.0123	1.5441	-7.6375	90.233	0.81687	500	0.99943	16000	0.99012	7168	0.99358	4000	0.98985	2000	0.99559	16000	0.01274	6452.5	0.0057343	14000	0.0037206	2000	0.0020138	12000	-6.2298	0.55827	63.488	1.4431	3.9184e-07	0.028198	0.012998	0.013038	0.011242	0.014861	0.0036576	0.0036196	0.0017964	0.0018232	-0.12805	5.7528	-2.3179
1	72.177	186.08	170.79	171.6	169.62	174.31	10.222	4.6929	1.98	2.713	-7.3282	63.235	0.69629	31.25	0.99796	16000	0.98404	7214.2	0.99053	4000	0.98391	2000	0.99394	16000	0.026035	6257	0.010032	14000	0.0066166	2000	0.0034156	12000	-6.4093	0.5647	53.373	1.53	4.0371e-06	0.028736	0.0087215	0.0085489	0.0062009	0.010897	0.0033608	0.0046964	0.002348	0.0023484	0.74475	5.7084	-2.596
1	86.301	238.38	175.65	175.7	174.31	177.82	5.8248	3.5143	1.3889	2.1254	-5.5956	119.72	0.5497	31.25	0.99823	16000	0.98654	6482.2	0.99184	2000	0.98685	1000	0.99469	16000	0.029445	6490.2	0.007835	15000	0.0049858	1000	0.0028492	14000	-10.237	0.71399	123.88	1.6271	3.9525e-07	0.098282	0.034259	0.038411	0.011391	0.050594	0.021077	0.039204	0.027021	0.012183	0.077397	1.9737	-2.3204
2	66.316	145.07	134.47	135.28	133.23	137.38	7.5646	4.1505	2.0434	2.1071	-6.4708	57.535	0.91174	125	0.99747	16000	0.98948	5449.6	0.99127	1000	0.98829	1000	0.99318	16000	0.0086326	6627.4	0.0048898	15000	0.0029791	0	0.0019107	15000	-5.4269	0.94074	40.093	1.9313	4.8009e-05	0.0058031	0.0026003	0.0025157	0.0016989	0.0033312	0.0010529	0.0016323	0.00081684	0.00081542	0.43496	2.4323	-2.8202
2	70.111	159.21	137.98	142.26	140	143.18	15.368	3.1818	2.2581	0.92375	-3.8699	16.867	0.66735	125	0.99785	16000	0.99159	5949.5	0.9943	1000	0.99245	1000	0.99536	16000	0.015705	7136.2	0.0029154	15000	0.0018529	0	0.0010625	15000	-13.985	0.69835	262.57	1.4909	2.0442e-06	0.0033343	0.0014248	0.0012654	0.0010912	0.0016823	0.00049518	0.00059108	0.00017426	0.00041682	1.0221	4.53	-2.9305
2	133.64	162.13	145.78	146.51	144.59	147.49	3.2383	2.9015	1.9215	0.98001	-0.87227	6.5871	0.97348	125	0.99771	16000	0.994	5664.8	0.99451	1000	0.99333	1000	0.9955	16000	0.0024923	6974.4	0.0021721	15000	0.0011782	0	0.00099397	15000	-3.2005	0.80608	19.709	1.6534	0.00011883	0.0040863	0.0016709	0.0014908	0.0013151	0.0018085	0.00058694	0.0004934	0.00017574	0.00031766	1.4123	4.6956	-2.7866
3	144.12	302.05	294.03	294	292.05	295.97	7.7332	3.9202	1.947	1.9731	-16.308	295.42	0.81833	500	0.99826	16000	0.99323	7116.1	0.99467	4000	0.99273	2000	0.99566	16000	0.0078233	6329.3	0.0029352	14000	0.0019437	2000	0.00099145	12000	-17.154	0.63187	373.82	1.5249	4.2548e-06	0.093183	0.03949	0.039651	0.0099295	0.061411	0.026167	0.051482	0.029721	0.02176	0.092804	1.7381	-4.4163
3	282.69	297.97	290.92	290.13	290.13	292.05	1.78	1.9214	0	1.9214	-0.1904	4.9807	0.95201	1000	0.99813	16000	0.99419	7589.3	0.99454	4000	0.9933	2000	0.99556	16000	0.0025424	6363.2	0.0022608	14000	0.0012441	2000	0.0010166	12000	-8.1768	0.50777	121.51	1.3801	6.4384e-05	0.012247	0.0075319	0.0077207	0.0059318	0.0091735	0.0021088	0.0032417	0.0017889	0.0014528	-0.43965	2.8868	-1.7765
3	282.69	297.97	291.99	292.05	290.13	294	1.9024	3.8684	1.9214	1.947	-0.60177	5.39	0.9814	500	0.9976	16000	0.99418	7660.7	0.99437	4000	0.99312	4000	0.99561	16000	0.0017977	6198.3	0.0024922	12000	0.0012536	0	0.0012385	12000	-1.0341	0.54182	6.3138	1.4288	8.0067e-05	0.015439	0.0074396	0.0076438	0.0046666	0.010075	0.0031051	0.0054089	0.0029773	0.0024316	0.042361	1.995	-1.7629
4	58.488	1075.6	222.58	222.73	221.61	225	47.681	3.392	1.1192	2.2727	13.152	226.84	0.44633	31.25	0.99074	16000	0.96729	5148.5	0.97659	1000	0.96847	1000	0.98126	16000	0.041761	6714.7	0.012788	15000	0.008122	0	0.0046658	15000	-8.2212	0.99772	89.088	1.9985	1.2195e-07	0.0016562	0.00047949	0.00033809	0.00021747	0.00064881	0.00034879	0.00043134	0.00012062	0.00031072	1.1763	3.5082	-3.3406
4	65.237	232.11	220.98	221.61	220.5	223.86	10.927	3.3579	1.108	2.2498	-10.006	120.13	0.33497	31.25	0.99204	16000	0.97711	4326.8	0.98313	1000	0.97785	1000	0.98609	2000	0.043605	6179	0.008238	1000	0.0052733	0	0.0029646	1000	-11.925	1.355	157	2.8505	3.8087e-05	0.019406	0.00231	0.0015993	0.00086321	0.0027123	0.0027133	0.0018491	0.00073611	0.001113	3.7489	19.634	-2.0413
4	109.16	232.11	226.04	226.15	225	227.32	5.4721	2.3196	1.1538	1.1657	-16.533	347.25	0.63139	250	0.99743	16000	0.98981	5160.6	0.99222	2000	0.98979	2000	0.99384	2000	0.018919	5986	0.0040506	0	0.0024276	0	0.001623	0	-13.97	1.2541	236.68	2.5887	4.4859e-05	0.13745	0.049545	0.045074	0.029257	0.066034	0.025671	0.036777	0.015817	0.020961	0.80671	2.9803	-1.6922
5	66.117	205.12	194.38	199.55	198.65	200.45	22.959	1.8059	0.89887	0.90702	-4.3034	20.033	0.78219	250	0.99483	16000	0.98275	4599.7	0.98452	1000	0.97999	1000	0.98758	1000	0.010325	6413.2	0.0075817	0	0.0045234	0	0.0030583	0	-12.894	1.217	247.31	2.4813	0.00011479	0.0077325	0.0031747	0.002157	0.0014717	0.0047579	0.0018997	0.0032862	0.00068539	0.0026008	0.44359	1.7959	-2.2003
5	64.568	1422.6	192.49	199.55	198.65	200.45	58.372	1.8059	0.89887	0.90702	15.264	331.04	0.67412	31.25	0.9908	16000	0.98008	3872.5	0.982	1000	0.9779	1000	0.98536	1000	0.017526	5904.8	0.0074549	0	0.0040943	0	0.0033606	0	-14.4	1.5677	236.05	3.4607	0.00016768	0.035244	0.017391	0.018102	0.012333	0.020961	0.0058796	0.0086276	0.0057686	0.002859	0.35922	3.0131	-2.2477
5	65.333	1050	193.27	198.65	197.76	200.45	62.859	2.6967	0.89081	1.8059	8.7639	114.36	0.59952	31.25	0.99547	16000	0.97764	3863.9	0.98168	1000	0.97682	1000	0.98628	1000	0.027585	5917.6	0.0094631	0	0.004861	0	0.0046021	0	-8.7435	1.5647	93.656	3.4501	3.9233e-06	0.027862	0.016379	0.015932	0.013379	0.02026	0.0049208	0.0068814	0.0025532	0.0043281	-0.57403	4.0135	-2.5152
6	76.43	232.11	218.79	222.73	220.5	225	22.195	4.5	2.2273	2.2727	-4.5705	22.936	0.78535	31.25	0.99945	16000	0.99439	9307.1	0.99652	8000	0.99433	4000	0.99783	16000	0.011466	6112.3	0.0035009	12000	0.0021925	4000	0.0013084	8000	-12.336	0.092038	190.33	1.1589	6.2541e-06	0.056848	0.0073203	0.0057978	0.0046864	0.0076642	0.0050532	0.0029779	0.0011115	0.0018664	4.0695	27.804	-2.2592
6	54.244	230.89	216.71	221.61	218.32	223.86	23.727	5.541	3.2912	2.2498	-4.8345	26.26	0.47249	31.25	0.99954	16000	0.99177	10571	0.99669	8000	0.99516	4000	0.99776	16000	0.033787	5479.2	0.002602	12000	0.00153	4000	0.0010721	8000	-10.796	-0.23565	135.03	1.4473	3.2504e-05	0.065765	0.013963	0.0096302	0.0069794	0.015795	0.011479	0.0088158	0.0026508	0.006165	1.8918	6.2499	-2.0923
6	55.542	232.11	220.23	221.61	218.32	225	12.611	6.6832	3.2912	3.392	-7.2677	67.885	0.38888	31.25	0.99979	16000	0.99487	10417	0.99717	8000	0.99569	4000	0.99833	16000	0.020621	5790.5	0.0026457	12000	0.0014865	4000	0.0011592	8000	-18.696	-0.19796	436.78	1.2489	4.8933e-05	0.026524	0.0065832	0.005619	0.0044761	0.0075268	0.0036237	0.0030508	0.0011429	0.0019078	2.3684	10.104	-2.3247
7	71.707	1160.5	195.54	215.12	212.02	222.73	58.337	10.708	3.1027	7.6053	4.9055	94.887	0.5703	31.25	0.99613	16000	0.98314	5316.7	0.98626	1000	0.98073	1000	0.99039	16000	0.022746	6722	0.0096596	15000	0.0055273	0	0.0041323	15000	-14.045	0.95646	237.43	1.9249	5.9143e-06	0.028217	0.0067326	0.0052952	0.0032548	0.0091681	0.0045869	0.0059133	0.0020405	0.0038728	1.3257	4.9881	-2.2892
7	51.761	1520.7	219.71	213.04	207.04	221.61	149.19	14.566	6.0012	8.5646	7.5949	63.237	0.7781	62.5	0.996	16000	0.98132	5603.4	0.98542	2000	0.98022	1000	0.98979	16000	0.02141	6630.6	0.0095653	15000	0.0051968	1000	0.0043685	14000	-6.5745	0.92031	54.589	1.8698	1.0618e-05	0.0275	0.0088664	0.0074288	0.0046302	0.012253	0.0054245	0.0076224	0.0027986	0.0048239	0.83169	3.209	-4.4804
7	56.036	225	207.34	211	208.02	216.18	21.807	8.1576	2.9859	5.1717	-4.6964	26.743	0.41181	31.25	0.99665	16000	0.98486	6187.1	0.98955	2000	0.98525	2000	0.99192	16000	0.034382	6582.2	0.006666	14000	0.0042955	0	0.0023705	14000	-13.183	0.79931	195.12	1.6825	6.8049e-05	0.046955	0.010099	0.0071873	0.0045759	0.014032	0.0079788	0.0094558	0.0026115	0.0068443	1.5246	5.3872	-2.2709
8	93.432	212.02	205.56	206.07	205.12	208.02	6.0461	2.9026	0.9585	1.9441	-10.632	182.56	0.91776	250	0.99917	16000	0.99383	7328.7	0.99509	2000	0.99316	2000	0.99671	16000	0.0059721	6853	0.0035561	14000	0.0019312	0	0.0016249	14000	-6.2744	0.44986	63.891	1.2432	2.3145e-05	0.013893	0.0060044	0.0060339	0.0036356	0.0076334	0.0028688	0.0039978	0.0023983	0.0015994	0.31886	2.6924	-1.989
8	180.74	209	202.95	203.23	201.37	205.12	2.937	3.7464	1.8559	1.8905	-2.5724	17.47	0.91828	250	0.99916	16000	0.99564	7821.2	0.99662	2000	0.99539	2000	0.99758	16000	0.0059071	6924.4	0.0021831	14000	0.0012293	0	0.00095383	14000	-8.0564	0.31997	79.527	1.1251	4.5551e-05	0.019184	0.0091736	0.0090124	0.005114	0.013054	0.0042734	0.0079398	0.0038985	0.0040413	0.030808	1.7731	-2.22
8	168.32	210	203.21	204.17	202.29	205.12	4.8046	2.8227	1.8731	0.9496	-3.5448	20.626	0.91308	500	0.99899	16000	0.99444	7264.3	0.99595	2000	0.99409	2000	0.99708	16000	0.0068544	6571.9	0.0029841	14000	0.0018557	0	0.0011283	14000	-7.1181	0.5237	65.163	1.3508	7.0419e-05	0.028773	0.0086007	0.0058038	0.0050178	0.011492	0.0062961	0.0064738	0.00078599	0.0056878	1.4661	4.0372	-2.2907
9	73.256	1191.9	188.87	180	178.54	181.48	94.89	2.939	1.4575	1.4815	9.0803	85.412	0.4278	31.25	0.99975	16000	0.98767	10337	0.99823	8000	0.99736	4000	0.99887	16000	0.063329	5807.3	0.0015191	12000	0.00087094	4000	0.00064812	8000	-7.0427	-0.22642	53.644	1.3601	7.7097e-08	0.0088492	0.0031458	0.0027552	0.0014949	0.0044483	0.0020002	0.0029534	0.0012603	0.0016931	0.72243	2.6037	-2.7616
9	52.066	689.06	181.73	182.23	181.48	182.99	22.099	1.5061	0.74992	0.75615	15.659	394.17	0.30852	31.25	0.9997	16000	0.98978	11139	0.99825	16000	0.99738	8000	0.99888	16000	0.057241	5497.9	0.0015031	8000	0.00087654	8000	0.0006266	0	-8.7493	-0.45919	86.316	1.6075	5.3826e-05	0.04195	0.010836	0.0099064	0.0084071	0.011647	0.0050529	0.0032403	0.0014993	0.0017409	3.1447	17.015	-2.5007
9	69.231	186.08	180.44	181.48	180.74	182.23	7.5511	1.4937	0.74378	0.74992	-11.452	154.38	0.49759	31.25	0.99964	16000	0.99388	10380	0.9981	8000	0.99723	4000	0.99868	16000	0.033992	5797.9	0.0014474	12000	0.00086822	4000	0.00057919	8000	-11.168	-0.21849	140.17	1.3143	1.6914e-05	0.0274	0.0080881	0.0071961	0.0057403	0.0092757	0.0035843	0.0035354	0.0014558	0.0020796	1.6678	6.9809	-2.4247
10	50.69	154.74	141.79	150.51	148.99	151.55	24.441	2.5599	1.5255	1.0344	-2.4279	7.0991	0.73694	125	0.99816	16000	0.98402	6719.8	0.98883	4000	0.98003	2000	0.99388	16000	0.020258	5742.4	0.01385	14000	0.0087918	2000	0.0050586	12000	-7.1937	0.80497	75.748	1.9677	4.5735e-05	0.016531	0.0027884	0.0020557	0.0016399	0.0027918	0.0023315	0.0011519	0.00041578	0.0007361	3.1039	13.801	-2.7594
10	73.256	155.28	146.44	151.03	150	151.55	17.396	1.5464	1.0274	0.51899	-3.7586	15.528	0.67923	31.25	0.99916	16000	0.9882	7863.2	0.9928	4000	0.98877	4000	0.99503	16000	0.02299	5699.8	0.0062631	12000	0.0040316	0	0.0022315	12000	-9.3778	0.53264	108.04	1.6105	8.221e-05	0.0097805	0.0029154	0.0024379	0.0020378	0.0031659	0.0015215	0.001128	0.00040004	0.00072801	1.8125	6.527	-2.2691
10	50.865	1336.4	155.58	151.55	150.51	152.6	88.901	2.0832	1.0344	1.0488	11.826	147.29	0.60947	31.25	0.99877	16000	0.98441	7520.8	0.99189	4000	0.98622	4000	0.99475	16000	0.032095	5877.5	0.0085306	12000	0.0056664	0	0.0028642	12000	-7.152	0.63616	65.947	1.6112	2.7319e-05	0.008656	0.0023443	0.0020809	0.0017476	0.0026665	0.0010337	0.00091891	0.00033331	0.0005856	2.0918	9.7879	-4.5229
11	80.036	247.75	229.95	237.1	234.57	239.67	30.265	5.0995	2.5223	2.5772	-3.5614	14.211	0.88656	500	0.99958	16000	0.9942	9497.2	0.99665	8000	0.99422	4000	0.99797	16000	0.0091387	5909	0.0037413	12000	0.0024307	4000	0.0013106	8000	-6.4045	0.04388	59.224	1.2362	5.5627e-05	0.017373	0.0083324	0.0081178	0.0068534	0.0098601	0.0028038	0.0030066	0.0012644	0.0017422	0.10086	4.5345	-1.9706
11	95.455	229.69	220.28	220.5	219.4	221.61	7.4324	2.2051	1.097	1.108	-13.01	204.72	0.32801	250	0.99959	16000	0.99362	9738.4	0.9959	8000	0.99341	4000	0.99736	16000	0.023551	5447.7	0.003945	12000	0.0024882	4000	0.0014568	8000	-25.969	0.061208	725.92	1.3768	5.7771e-06	0.019272	0.009607	0.0088721	0.0074413	0.011725	0.0032614	0.004284	0.0014308	0.0028531	0.24051	3.3323	-2.8189
11	53.197	256.4	216.03	218.32	216.18	221.61	23.31	5.4316	2.1404	3.2912	-5.1349	30.858	0.55706	31.25	0.99897	16000	0.98389	7309.7	0.99414	4000	0.99102	2000	0.99604	16000	0.045139	6076.2	0.0050214	14000	0.0031157	2000	0.0019057	12000	-5.9926	0.66521	42.49	1.5833	6.5191e-05	0.01258	0.0062151	0.0064843	0.0050138	0.0075125	0.0021906	0.0024987	0.0014704	0.0010283	-0.55593	3.6217	-2.2218
12	60.082	247.75	234.05	234.57	234.57	235.83	12.596	1.2544	0	1.2544	-9.3254	92.405	0.94873	250	0.99717	16000	0.99314	5988.3	0.99365	1000	0.99235	1000	0.99466	16000	0.0029887	6973.2	0.0023076	15000	0.0012964	0	0.0010112	15000	-6.2197	0.72747	71.07	1.5508	5.0212e-05	0.0087513	0.0022115	0.0020342	0.001766	0.0023743	0.0008341	0.00060825	0.00026817	0.00034008	3.0641	17.634	-2.1373
12	117.6	253.45	234.99	235.83	235.83	237.1	13.81	1.2679	0	1.2679	-7.975	66.121	0.56781	250	0.99827	16000	0.99582	7056.1	0.99638	1000	0.99565	1000	0.99699	16000	0.010348	7230.5	0.0013459	15000	0.00073254	0	0.00061336	15000	-38.897	0.41207	1595.3	1.1987	9.9309e-06	0.052098	0.019514	0.01835	0.016079	0.021082	0.0058235	0.0050034	0.0022706	0.0027328	2.2637	10.726	-2.5823
12	118.55	253.45	235.47	235.83	234.57	237.1	7.8882	2.5223	1.2544	1.2679	-13.429	198.14	0.95088	250	0.99856	16000	0.99636	6969.6	0.99673	1000	0.99614	1000	0.99728	16000	0.0023131	7295.6	0.0011481	15000	0.00059531	0	0.00055274	15000	-7.8308	0.42201	104.91	1.1923	0.00074856	0.060592	0.020844	0.019541	0.017521	0.022747	0.0060235	0.0052261	0.0020207	0.0032054	1.89	9.9528	-2.1212
13	118.55	249.15	238.16	239.67	238.38	242.31	16.397	3.9293	1.2956	2.6338	-6.8255	49.565	0.85277	250	0.99311	16000	0.98618	5374.5	0.98705	2000	0.98463	1000	0.98924	16000	0.0070475	6292.1	0.00461	15000	0.0024246	1000	0.0021854	14000	-11.169	1.0815	191.15	2.2059	3.5383e-05	0.0030507	0.0013655	0.0013668	0.00072731	0.0019175	0.00064924	0.0011901	0.00063951	0.00055063	0.20702	1.8869	-2.0593
13	119.19	1378.1	240.51	235.83	234.57	237.1	80.913	2.5223	1.2544	1.2679	13.239	178.71	0.5234	250	0.99191	16000	0.97902	4797.1	0.98312	1000	0.97916	1000	0.98615	2000	0.031308	6425.9	0.0069988	1000	0.0039598	0	0.0030389	1000	-12.031	1.167	165.4	2.3728	1.5759e-06	0.0034006	0.0019475	0.0018987	0.0015525	0.0023819	0.00059513	0.00082943	0.00034621	0.00048321	-0.33913	3.7761	-3.2339
13	52.878	1260	247.14	249.15	247.75	250.57	41.78	2.8154	1.3997	1.4156	18.783	472.72	0.49887	250	0.99125	16000	0.9779	4550.8	0.97996	1000	0.97635	1000	0.9828	2000	0.021041	6163.3	0.0064499	1000	0.0036072	0	0.0028428	1000	-17.951	1.3116	384.21	2.7419	3.5273e-06	0.0095813	0.0037945	0.0034258	0.0029801	0.0040627	0.0013742	0.0010826	0.0004457	0.00063686	1.4532	5.5134	-1.9669
14	70.223	90.554	84.434	84.16	83.365	85.135	1.985	1.7703	0.79547	0.97482	-0.80001	12.162	0.62586	31.25	0.99934	16000	0.97717	6543.9	0.98754	4000	0.97393	2000	0.99412	16000	0.03355	6129.1	0.020189	14000	0.013607	2000	0.0065817	12000	-4.9146	0.82821	37.119	1.8229	1.2001e-05	0.025728	0.0099619	0.0085825	0.0063749	0.013842	0.0051272	0.0074668	0.0022076	0.0052592	0.74572	2.8975	-4.0487
14	79.603	92.067	86.457	85.798	84.971	87.674	2.1231	2.7029	0.82657	1.8763	0.63186	2.9975	0.69742	1000	0.99917	16000	0.98305	7079.9	0.99012	4000	0.97981	2000	0.99554	16000	0.022806	6076.2	0.01573	14000	0.010316	2000	0.0054142	12000	-5.0798	0.65336	45.927	1.6417	0.00015239	0.014313	0.007672	0.0076932	0.006208	0.0093416	0.0025706	0.0031336	0.0014853	0.0016484	-0.1122	3.1019	-2.7395
14	81.818	90.741	86.923	86.811	85.965	87.849	1.3693	1.8837	0.84611	1.0376	-0.054456	3.2833	0.73952	125	0.99933	16000	0.98234	7468.8	0.99014	4000	0.97929	2000	0.99572	16000	0.024937	6339.5	0.016426	14000	0.010848	2000	0.005578	12000	-4.8069	0.48775	36.643	1.4158	3.4676e-05	0.012566	0.00734	0.0075174	0.0055856	0.0091575	0.0024836	0.0035719	0.0019318	0.0016401	-0.31422	2.5849	-2.5529
15	70.673	154.2	142.31	142.26	141.8	143.18	4.2107	1.3812	0.45743	0.92375	-13.509	227.61	0.80641	125	0.999	16000	0.99487	7359.6	0.99603	4000	0.99429	2000	0.99708	16000	0.0077312	6417.4	0.0027849	14000	0.001736	2000	0.0010489	12000	-17.804	0.51021	391.45	1.3986	5.7238e-05	0.19716	0.023577	0.013511	0.011105	0.034854	0.022296	0.023748	0.0024053	0.021343	3.7614	23.682	-2.9234
15	66.117	152.07	146.31	147	146.51	147.49	5.7701	0.98001	0.48837	0.49164	-10.564	135.01	0.5323	125	0.99944	16000	0.99437	8837	0.99689	4000	0.99562	4000	0.99783	16000	0.023218	6140.3	0.0022103	12000	0.0012694	0	0.00094086	12000	-15.465	0.22301	274.24	1.1999	0.00010097	0.06052	0.026969	0.0239	0.02039	0.031784	0.0095769	0.011394	0.0035097	0.0078844	0.796	3.7699	-4.7625
15	66.216	194.27	148.49	148.99	148.48	149.49	6.2038	1.0067	0.50163	0.50505	-9.4762	128.54	0.33719	31.25	0.99947	16000	0.9926	8316.9	0.99705	4000	0.99546	2000	0.99799	16000	0.035518	6487.5	0.0025381	14000	0.0015978	2000	0.00094029	12000	-12.796	0.29079	200.24	1.1812	7.0169e-07	0.1331	0.065304	0.063854	0.056822	0.074107	0.017994	0.017285	0.0070317	0.010253	-0.264	6.7729	-4.7298
16	106.78	230.89	217.83	221.61	219.4	223.86	21.815	4.4549	2.2051	2.2498	-4.6377	23.027	0.8518	1000	0.9983	16000	0.99124	7183.3	0.99307	4000	0.99063	2000	0.99469	16000	0.009706	6175.6	0.0040517	14000	0.0024357	2000	0.001616	12000	-7.8753	0.68133	86.046	1.5572	0.00011719	0.016187	0.0056598	0.0051269	0.0042798	0.0066074	0.0022141	0.0023276	0.00084714	0.0014804	1.2307	5.5705	-1.2647
16	67.951	217.24	179.24	202.29	199.55	204.17	43.13	4.6192	2.7461	1.8731	-1.2469	2.5762	0.88069	1000	0.99669	16000	0.99048	6436.6	0.99214	2000	0.9896	1000	0.99377	16000	0.0076109	6864.9	0.0041734	15000	0.0025398	1000	0.0016337	14000	-8.1642	0.66775	101.69	1.4646	6.0263e-05	0.0075916	0.0027852	0.0026343	0.0019829	0.0035104	0.0012891	0.0015275	0.00065141	0.00087607	0.75848	4.0749	-2.0937
16	109.16	246.37	220.21	220.5	218.32	221.61	11.049	3.2912	2.1832	1.108	-8.065	83.125	0.95591	1000	0.99547	16000	0.98883	5744.7	0.98966	2000	0.98697	1000	0.99136	16000	0.003951	6446.3	0.0043854	15000	0.0026836	1000	0.0017019	14000	-2.084	0.94223	12.82	1.9307	1.6212e-05	0.015993	0.0028062	0.0025937	0.0021779	0.0030085	0.0014169	0.00083056	0.0004158	0.00041476	4.9414	34.948	-2.1023
17	85.465	134.04	121.86	122.16	119.84	124.58	5.4506	4.7393	2.3237	2.4156	-2.5394	15.582	0.80762	125	0.99904	16000	0.98933	7859	0.99412	4000	0.98922	4000	0.99626	16000	0.017508	6294.5	0.0070422	12000	0.0049025	0	0.0021396	12000	-5.9475	0.46469	47.047	1.3332	0.00012406	0.01561	0.0092382	0.009133	0.0080782	0.010425	0.0020344	0.0023468	0.0010548	0.001292	-0.70159	6.4866	-3.194
17	0	1336.4	121.6	121.15	117.29	124.93	54.234	7.642	3.8666	3.7753	21.074	474.17	0	31.25	0.9988	16000	0.9792	7374.1	0.99266	4000	0.98685	4000	0.99556	16000	0.088274	6016.3	0.008708	12000	0.0058083	0	0.0028997	12000	-10.042	0.67509	108.45	1.5987	2.4762e-05	0.01963	0.0095349	0.0091811	0.0079125	0.010859	0.0029984	0.0029462	0.0012686	0.0016776	0.065824	5.0259	-4.9298
17	72.295	139.12	122.53	123.88	119.19	128.2	9.6358	9.0085	4.6872	4.3213	-1.9943	9.2407	0.79205	31.25	0.99829	16000	0.98488	7228.4	0.9921	4000	0.98596	4000	0.99489	16000	0.023581	5999.8	0.0089349	12000	0.006144	0	0.0027909	12000	-4.6242	0.71096	29.115	1.6626	7.6566e-05	0.024326	0.012719	0.013254	0.011059	0.015155	0.0038859	0.0040958	0.0021957	0.0019001	-0.89696	4.3126	-3.8444
18	246.37	272.22	257.32	257.89	256.4	259.41	2.5358	3.0164	1.4994	1.517	0.028643	8.1088	0.97313	1000	0.99803	16000	0.99423	7764.6	0.99478	4000	0.99325	4000	0.996	16000	0.002622	5944.5	0.0027447	12000	0.001527	0	0.0012176	12000	-2.534	0.63455	15.023	1.4712	2.9348e-06	0.0029651	0.0015637	0.0015055	0.0013088	0.0017178	0.00041307	0.00040903	0.00019673	0.0002123	0.74042	4.8332	-1.8457
18	127.46	280.89	231.99	256.4	254.91	257.89	51.453	2.9814	1.4821	1.4994	-1.4988	3.2636	0.98108	500	0.99723	16000	0.99228	6697.6	0.99316	4000	0.98987	2000	0.9947	16000	0.003157	6248.9	0.0048317	14000	0.0032888	2000	0.001543	12000	-0.75859	0.78264	2.8173	1.6843	0.00012777	0.0033452	0.0015378	0.0013967	0.0012103	0.0017177	0.00052146	0.00050736	0.00018639	0.00032097	1.1325	4.2853	-1.9539
18	249.15	268.9	258.12	257.89	256.4	259.41	2.3381	3.0164	1.4994	1.517	0.34446	4.4758	0.98421	1000	0.9974	16000	0.99327	6677.4	0.99355	4000	0.99199	2000	0.99502	16000	0.0022019	6283.3	0.0030248	14000	0.0015621	2000	0.0014627	12000	-0.80918	0.77722	3.8062	1.6719	0.00021953	0.0048428	0.002541	0.0022976	0.0019331	0.0031937	0.00076385	0.0012607	0.00036453	0.00089613	0.41818	2.3151	-1.8628
19	90.928	196.88	181.46	182.99	182.23	183.75	10.26	1.5186	0.75615	0.76245	-7.9715	69.491	0.67272	1000	0.99842	16000	0.99104	7085.5	0.99326	4000	0.98936	2000	0.99559	16000	0.014227	6444.3	0.0062312	14000	0.0039052	2000	0.002326	12000	-17.536	0.5955	378.38	1.4791	9.2303e-06	0.0068649	0.0037737	0.0039004	0.0031655	0.0043708	0.00098693	0.0012052	0.00073483	0.00047041	-0.3672	4.205	-3.8117
19	61.592	188.46	179.71	185.29	184.52	186.86	22.588	2.3456	0.77528	1.5703	-3.6747	14.728	0.9483	500	0.9986	16000	0.99257	7218.4	0.99423	4000	0.9904	2000	0.99606	16000	0.005548	6218.1	0.0056694	14000	0.003834	2000	0.0018354	12000	-3.3993	0.63008	22.212	1.5295	0.00010117	0.0053214	0.0033089	0.0033515	0.0028198	0.0038247	0.00076679	0.0010049	0.00053167	0.00047324	-0.46842	4.2277	-2.1569
19	92.453	187.66	180.64	185.29	183.75	186.08	19.231	2.3259	1.5441	0.78183	-4.3227	19.834	0.93091	1000	0.99842	16000	0.99283	7183.1	0.9944	4000	0.99165	2000	0.99597	16000	0.0058066	6298.9	0.0043251	14000	0.0027467	2000	0.0015784	12000	-4.4093	0.64298	34.634	1.4972	0.00018202	0.0082906	0.004594	0.0044555	0.0033716	0.005847	0.0017038	0.0024754	0.0010839	0.0013915	0.10162	2.2796	-1.8957
20	57.05	186.08	171.12	170.93	170.27	172.27	6.4051	1.9954	0.65998	1.3354	-13.708	247.42	0.95759	250	0.99906	16000	0.99514	7281	0.99623	2000	0.99468	2000	0.99718	16000	0.0038563	6835.9	0.0024952	14000	0.0015473	0	0.00094795	14000	-3.9523	0.48283	26.523	1.2523	0.00037617	0.019467	0.0092848	0.0092693	0.0070272	0.011498	0.0029581	0.0044703	0.002242	0.0022283	0.31269	3.0209	-2.5909
20	56.466	179.27	171.58	172.94	170.93	173.62	9.5593	2.6918	2.0109	0.68086	-9.6008	100.98	0.82634	250	0.99809	16000	0.99188	6895.2	0.99457	4000	0.99224	2000	0.99582	16000	0.01252	6358.4	0.0035808	14000	0.0023313	2000	0.0012495	12000	-8.4714	0.70256	91.04	1.558	0.00025731	0.020429	0.005745	0.005215	0.0020898	0.0077251	0.0043449	0.0056352	0.0031252	0.0025101	1.2291	4.1001	-2.4898
20	56.757	1297.1	169.22	170.93	169.62	172.27	44.154	2.6502	1.3149	1.3354	20.794	541.78	0.38042	31.25	0.9989	16000	0.99008	7323.3	0.99628	2000	0.9941	2000	0.99742	16000	0.039833	6884.9	0.003327	14000	0.0021881	0	0.0011389	14000	-10.979	0.44324	137.52	1.2434	0.00024219	0.016848	0.010033	0.010326	0.0086778	0.011702	0.0030673	0.0030241	0.0016482	0.0013758	-0.69092	3.9186	-2.6522
21	0	1422.6	258.45	256.4	254.91	259.41	62.276	4.4985	1.4821	3.0164	14.112	236.88	-0.70902	31.25	0.99276	16000	0.97527	5030.2	0.97986	1000	0.97623	1000	0.98335	16000	0.05722	6607.7	0.007128	15000	0.0036302	0	0.0034979	15000	-23.993	1.0534	651.9	2.118	5.0448e-06	0.0058974	0.0022452	0.0020187	0.001468	0.0028401	0.00099819	0.0013721	0.00055067	0.00082143	0.86956	3.4716	-4.8253
21	125.64	264.07	257.31	257.89	256.4	259.41	8.8281	3.0164	1.4994	1.517	-13.506	200.02	0.93611	250	0.99169	16000	0.98327	4973.2	0.98377	1000	0.98134	1000	0.98597	16000	0.0041968	6600.9	0.0046273	15000	0.0024275	0	0.0021998	15000	-2.9594	1.0707	27.126	2.1499	3.1629e-05	0.012412	0.0034697	0.0027502	0.0020999	0.0044502	0.0018863	0.0023502	0.00065023	0.0017	1.3173	4.7844	-1.8958
21	62.642	262.5	256.18	257.89	256.4	257.89	12.565	1.4994	1.4994	0	-10.767	124.39	0.89056	250	0.99144	16000	0.98032	5336.5	0.98127	1000	0.97753	1000	0.98431	16000	0.0065019	6674.9	0.0067787	15000	0.003745	0	0.0030337	15000	-4.6876	0.96593	53.677	1.9456	0.00010546	0.0012601	0.00066538	0.00070081	0.00052479	0.00081565	0.00020222	0.00029086	0.00017602	0.00011484	-0.36659	2.4354	-1.8272
22	57.95	201.37	170.62	187.66	181.48	191.74	38.401	10.258	6.1781	4.0796	-1.6574	4.007	0.86587	125	0.99948	16000	0.98644	7613.7	0.98908	4000	0.98176	4000	0.99403	16000	0.010738	5612.8	0.012268	12000	0.007321	0	0.0049467	12000	-2.4566	0.69136	16.603	1.7066	3.6882e-05	0.03102	0.014887	0.014586	0.012394	0.017569	0.0039171	0.0051749	0.0021919	0.002983	0.14593	4.7539	-2.8262
22	60.328	205.12	183.9	186.86	182.99	191.74	20.516	8.7516	3.8769	4.8747	-4.2943	22.36	0.56035	31.25	0.99957	16000	0.98953	8789.1	0.99313	4000	0.98705	4000	0.99618	16000	0.018015	5764.4	0.0091344	12000	0.0060872	0	0.0030473	12000	-16.695	0.34015	366.63	1.2979	0.00028439	0.07792	0.015466	0.014466	0.01023	0.018733	0.0076228	0.0085035	0.0042365	0.004267	2.535	16.507	-1.5737
22	59.115	215.12	169.39	188.46	180	190.91	39.385	10.909	8.4615	2.4476	-1.5149	3.5138	0.57988	31.25	0.9995	16000	0.98394	8090.4	0.98943	4000	0.98231	4000	0.99397	16000	0.023865	5694.8	0.011662	12000	0.0071261	0	0.0045358	12000	-9.3708	0.48185	133.62	1.5429	0.00037701	0.033323	0.014909	0.014795	0.01084	0.018492	0.0057836	0.0076516	0.0039548	0.0036968	0.28677	2.7528	-1.9599
23	60.494	174.31	146.79	162.73	159.21	164.55	32.572	5.3465	3.5248	1.8216	-1.4049	3.0259	0.70968	125	0.99815	16000	0.98666	6111.2	0.99352	1000	0.98925	1000	0.99548	16000	0.026644	7117.5	0.0062302	15000	0.0042709	0	0.0019594	15000	-6.05	0.66716	46.966	1.452	6.6341e-05	0.0047456	0.0016962	0.0015851	0.0012557	0.0020329	0.00068891	0.00077722	0.0003294	0.00044782	1.1754	5.656	-2.8528
23	52.005	980	129.78	156.94	82.43	159.21	46.701	76.776	74.51	2.2663	5.7303	110.58	0.77384	62.5	0.99892	16000	0.98386	5414.6	0.99141	1000	0.98276	1000	0.99558	16000	0.023537	6774.6	0.012827	15000	0.0086539	0	0.0041734	15000	-4.3688	0.91583	27.87	1.8546	8.5594e-05	0.036423	0.013851	0.012693	0.0093128	0.017339	0.0063747	0.0080265	0.0033805	0.004646	0.78216	3.326	-3.1373
23	51.22	186.08	142.86	157.5	155.28	158.63	32.105	3.3514	2.2183	1.1331	-1.6803	4.0549	0.78722	125	0.99864	16000	0.98566	5569.2	0.99331	1000	0.98328	1000	0.99609	16000	0.020845	6696.7	0.012813	15000	0.010028	0	0.0027851	15000	-4.647	0.8981	34.665	1.843	3.0175e-05	0.040262	0.014414	0.013379	0.010689	0.016395	0.0057233	0.0057067	0.0026906	0.0030161	1.0322	4.4517	-3.3394
24	56.107	148.48	142.01	142.72	140.89	145.07	8.198	4.1712	1.8239	2.3474	-7.8711	75.611	0.46288	31.25	0.9991	16000	0.98981	6465	0.99543	2000	0.99299	1000	0.99704	16000	0.041732	6679.9	0.0040541	15000	0.0024375	1000	0.0016166	14000	-10.257	0.6935	112.95	1.5496	8.3309e-05	0.012454	0.0031976	0.0025924	0.0021512	0.003569	0.0017786	0.0014178	0.00044125	0.00097655	1.99	7.8497	-3.1056
24	67.021	141.35	133.31	135.69	134.04	136.53	9.9803	2.4899	1.6497	0.8402	-5.1914	33.263	0.90765	125	0.99901	16000	0.9918	5104.9	0.99421	1000	0.98997	1000	0.99655	16000	0.008613	6468.2	0.0065773	15000	0.0042388	0	0.0023385	15000	-4.2942	1.0704	31.564	2.1905	9.2233e-05	0.0095964	0.0022043	0.0018869	0.001664	0.0022754	0.0012089	0.00061141	0.00022287	0.00038854	3.073	14.216	-3.1936
24	55.402	139.12	131.15	135.28	133.64	136.11	15.519	2.4747	1.6397	0.83503	-3.7493	15.813	0.8493	125	0.99928	16000	0.98604	5705.3	0.99412	1000	0.98887	1000	0.99652	16000	0.02226	6781.2	0.0076497	15000	0.0052548	0	0.0023949	15000	-3.1574	0.84417	13.954	1.7449	0.00018599	0.00825	0.0020098	0.0016191	0.0013798	0.0020963	0.0012138	0.00071651	0.00023936	0.00047715	2.6185	10.054	-3.206
25	61.08	257.89	208.42	247.75	125.28	250.57	64.142	125.28	122.47	2.8154	-1.0359	2.337	0.63417	31.25	0.99359	16000	0.96845	4411.9	0.97829	1000	0.9695	1000	0.98417	2000	0.037296	6052.1	0.014669	1000	0.0087875	0	0.0058811	1000	-4.6838	1.3821	30.366	2.9392	6.6877e-05	0.024753	0.0074788	0.0066685	0.0045384	0.0091505	0.0042862	0.0046122	0.0021301	0.002482	1.2107	4.5679	-1.7234
25	59.195	243.65	184.58	235.83	119.84	238.38	65.615	118.54	115.99	2.5495	-0.52309	1.5276	0.47551	31.25	0.99431	16000	0.97256	3918.1	0.97889	1000	0.96961	1000	0.9849	1000	0.031852	5946.9	0.015295	0	0.0092874	0	0.0060074	0	-9.3901	1.5407	121.08	3.3749	0.00018401	0.023891	0.0090275	0.0088647	0.005608	0.012051	0.0041935	0.0064426	0.0032568	0.0031858	0.3676	2.6352	-1.6518
25	50.983	1696.2	180.93	114.84	112.79	226.15	187.36	113.37	2.056	111.31	5.8894	42.233	0.36671	31.25	0.99607	16000	0.96624	4840.3	0.98392	1000	0.97468	1000	0.98882	16000	0.073552	6467.2	0.014138	15000	0.0092395	0	0.0048986	15000	-5.3288	1.1415	33.017	2.3166	3.3975e-08	0.019802	0.0099378	0.010222	0.0078457	0.012502	0.003913	0.0046566	0.0023761	0.0022805	-0.44992	3.2146	-3.3833
26	58.488	141.35	131.74	133.64	131.64	135.69	11.383	4.0505	1.9946	2.0559	-5.2525	31.051	0.82021	125	0.99793	16000	0.98655	6098.4	0.98969	2000	0.9846	1000	0.99317	16000	0.015312	6462.6	0.0085631	15000	0.0050855	1000	0.0034776	14000	-6.8544	0.82403	64.764	1.7913	0.00017497	0.0056551	0.002351	0.0024035	0.0013885	0.0031513	0.0011158	0.0017628	0.001015	0.00074776	0.27707	2.3527	-3.1129
26	66.92	140	134.21	135.69	134.86	136.96	8.6743	2.0941	0.82992	1.2642	-6.0994	42.761	0.73134	31.25	0.99847	16000	0.98552	6211.9	0.99111	4000	0.98616	2000	0.99423	16000	0.023003	5969.1	0.0080752	14000	0.0049501	2000	0.0031251	12000	-6.0511	0.95413	49.765	2.0819	3.0357e-05	0.029212	0.010105	0.0092297	0.0074648	0.01164	0.0042233	0.0041748	0.0017649	0.0024099	1.5044	6.9155	-3.5956
26	68.372	145.54	137.26	139.12	137.81	140.89	11.938	3.0821	1.3042	1.7778	-4.9563	27.611	0.69783	31.25	0.9984	16000	0.98612	6667.3	0.99088	4000	0.9856	2000	0.99444	16000	0.024392	6144.5	0.0088348	14000	0.0052791	2000	0.0035556	12000	-7.7956	0.79894	76.924	1.7735	4.1461e-05	0.046133	0.014849	0.013164	0.010877	0.016981	0.006395	0.0061037	0.0022865	0.0038172	1.7463	7.39	-3.6531
27	65.527	253.45	234.95	235.83	230.89	240.98	12.459	10.094	4.9388	5.1547	-6.7789	88.613	0.51944	31.25	0.99834	16000	0.98138	7183.8	0.99026	4000	0.98157	4000	0.99392	16000	0.041208	5751	0.012353	12000	0.0086997	0	0.0036537	12000	-8.6273	0.79087	88.214	1.8166	3.6313e-05	0.0067393	0.0014536	0.0013043	0.00088302	0.0018317	0.0008469	0.0009487	0.00042129	0.00052742	1.9166	9.3438	-1.3819
27	56.977	1160.5	239.17	239.67	232.11	247.75	46.876	15.648	7.5687	8.0789	14.356	296.44	0.53057	31.25	0.99888	16000	0.97611	7391.6	0.98987	4000	0.97891	4000	0.99347	16000	0.049591	5822.2	0.014565	12000	0.010966	0	0.0035991	12000	-5.8345	0.7079	42.959	1.6887	0.00020166	0.023918	0.0027441	0.0017934	0.001356	0.0025155	0.003351	0.0011595	0.00043738	0.00072216	3.864	19.17	-0.92034
27	55.542	1160.5	249.15	239.67	230.89	247.75	119.13	16.863	8.7839	8.0789	7.0549	54.652	0.46467	31.25	0.9987	16000	0.96892	8034.6	0.99268	4000	0.98629	4000	0.99546	16000	0.088801	6034.5	0.0091694	12000	0.0063834	0	0.0027859	12000	-4.1932	0.49487	19.648	1.3925	6.6467e-06	0.01082	0.0032014	0.0030769	0.0018419	0.0041255	0.0019049	0.0022836	0.001235	0.0010487	0.93396	4.3721	-2.1372
28	77.641	242.31	216.23	217.24	215.12	218.32	7.1912	3.1949	2.1194	1.0755	-13.317	218.23	0.82602	250	0.99955	16000	0.99272	6364.7	0.99575	1000	0.99385	1000	0.99693	16000	0.015099	7031.1	0.0030869	15000	0.0019026	0	0.0011843	15000	-7.2469	0.6274	61.69	1.4183	6.0874e-05	0.055864	0.016095	0.013639	0.010784	0.018242	0.0083227	0.0074586	0.002855	0.0046036	1.895	7.0187	-3.3388
28	63.913	400.91	225.63	226.15	225	228.5	12.31	3.4974	1.1538	2.3436	-7.2483	135.16	-0.14201	31.25	0.99922	16000	0.99443	7882.5	0.99736	4000	0.9966	1000	0.99795	16000	0.041633	6853.5	0.0013484	15000	0.00076324	3000	0.00058518	12000	-19.608	0.2918	446.87	1.1766	1.5411e-06	0.082042	0.018613	0.013377	0.011278	0.020782	0.012777	0.0095036	0.0020987	0.0074049	2.1445	7.9118	-3.8548
28	55.964	383.48	227.68	229.69	228.5	232.11	19.432	3.6079	1.1901	2.4178	-5.956	48.998	0.37399	31.25	0.9991	16000	0.99234	7547.3	0.99679	4000	0.99518	1000	0.99763	16000	0.02663	7097.3	0.0024466	15000	0.0016018	3000	0.00084474	12000	-15.628	0.31897	315.19	1.1595	1.9843e-05	0.090741	0.022321	0.015701	0.01136	0.031736	0.015421	0.020376	0.0043416	0.016035	1.4181	4.8996	-4.4515
29	70.673	1191.9	254.51	254.91	250.57	257.89	38.036	7.3266	4.3451	2.9814	21.681	543.76	0.5333	1000	0.99712	16000	0.98506	5801.2	0.98832	2000	0.984	2000	0.9912	16000	0.021696	6346	0.0072043	14000	0.0043239	0	0.0028804	14000	-14.904	0.98126	287.3	1.9751	1.299e-05	0.005696	0.002619	0.0024521	0.0020264	0.0031121	0.00085208	0.0010857	0.00042567	0.00065999	0.56146	3.3917	-1.6182
29	92.842	273.91	253.69	257.15	252	260.95	20.463	8.9468	5.145	3.8017	-5.598	39.679	0.65619	31.25	0.99723	16000	0.9822	5426.7	0.98718	2000	0.98084	2000	0.99147	16000	0.02543	6198.6	0.010634	14000	0.0063359	0	0.0042982	14000	-8.999	1.1144	105.88	2.2594	0.00014525	0.0074851	0.0038616	0.0037788	0.0029382	0.0047989	0.0014387	0.0018607	0.00084059	0.0010202	0.0014694	2.762	-1.626
29	51.22	265.66	245.79	257.89	254.91	259.41	40.339	4.4985	2.9814	1.517	-3.242	12.363	0.9608	1000	0.99694	16000	0.9849	5258.3	0.98573	2000	0.98076	2000	0.98998	2000	0.0067253	5951.4	0.0092197	0	0.004962	0	0.0042577	0	-0.71172	1.2501	3.3246	2.5697	0.001932	0.013307	0.0079405	0.0078832	0.0067476	0.0089216	0.0016994	0.002174	0.0011356	0.0010384	0.26834	3.059	-0.56402
30	138.24	290.13	271.99	275.63	272.22	277.36	19.288	5.1363	3.4028	1.7335	-5.5567	36.817	0.8203	1000	0.99912	16000	0.99057	9183.2	0.99351	8000	0.98994	4000	0.99595	16000	0.015465	5543.4	0.0060021	12000	0.0035692	4000	0.0024329	8000	-7.6935	0.22654	72.845	1.3684	4.5299e-05	0.016868	0.010827	0.011699	0.010361	0.012723	0.0033313	0.0023617	0.0013381	0.0010236	-1.8255	6.043	-1.7358
30	90.741	284.52	273.32	275.63	273.91	277.36	12.296	3.4454	1.7119	1.7335	-8.3794	103.8	0.75722	250	0.99887	16000	0.99056	9009.1	0.99375	8000	0.99059	4000	0.99576	16000	0.017296	5557	0.0051741	12000	0.0031554	4000	0.0020187	8000	-8.4894	0.25637	90.509	1.4147	7.8246e-05	0.018423	0.0095007	0.0099188	0.0070662	0.012238	0.0036847	0.005172	0.0028526	0.0023193	-0.40673	2.9237	-2.0576
30	196	282.69	271.59	272.22	270.55	275.63	8.4966	5.0729	1.6701	3.4028	-4.3424	29.785	0.79113	31.25	0.99966	16000	0.99362	10863	0.99679	8000	0.99488	8000	0.99812	16000	0.019177	5263.1	0.003248	8000	0.0019152	0	0.0013329	8000	-8.194	-0.24778	75.044	1.4396	2.5672e-05	0.030806	0.015032	0.013724	0.011571	0.018487	0.0055632	0.0069157	0.002153	0.0047627	0.36729	3.3295	-1.6868
31	50.69	1160.5	127.74	126.72	126	127.83	34.603	1.8261	0.72414	1.1019	29.279	874.93	0.56762	31.25	0.9985	16000	0.98562	5820.3	0.99155	2000	0.98552	1000	0.9946	16000	0.02916	6499.1	0.0090813	15000	0.0060305	1000	0.0030508	14000	-9.2613	0.88541	107.85	1.8688	1.227e-05	0.035636	0.018455	0.018498	0.015199	0.021906	0.0056958	0.006707	0.0032992	0.0034078	-0.40667	4.1292	-2.9316
31	62.731	136.96	125.53	125.64	124.58	126.72	4.3741	2.1479	1.0648	1.0831	-11.342	162.84	0.70683	125	0.99707	16000	0.98128	5057.9	0.98643	1000	0.9759	1000	0.99136	16000	0.017611	6458.3	0.015453	15000	0.010522	0	0.0049313	15000	-6.2474	1.0931	83.863	2.2207	2.5408e-05	0.011823	0.0041284	0.0038881	0.0024414	0.0056141	0.0019535	0.0031727	0.0014467	0.001726	0.51102	2.6028	-2.8169
31	60.912	165.17	124.74	125.64	124.58	126.72	8.4512	2.1479	1.0648	1.0831	-6.2087	48.408	0.75536	125	0.99797	16000	0.97858	4818	0.98592	1000	0.97676	1000	0.99103	4000	0.024739	6429.9	0.014269	3000	0.0091533	0	0.0051153	3000	-4.0297	1.153	25.685	2.3538	3.1092e-05	0.027312	0.013835	0.013845	0.010987	0.016691	0.0045878	0.0057037	0.0028581	0.0028456	-0.10569	3.4312	-3.0412
32	51.459	1297.1	193.19	202.29	198.65	204.17	72.47	5.518	3.6449	1.8731	10.231	150.55	0.42419	31.25	0.99465	16000	0.95629	5389	0.97338	2000	0.95522	1000	0.98195	7000	0.054331	6212	0.02673	6000	0.018159	1000	0.0085704	5000	-4.3314	1.0662	29.846	2.2549	4.4378e-06	0.0095409	0.0026682	0.0027826	0.00044918	0.0042509	0.002162	0.0038017	0.0023334	0.0014683	0.52562	2.4338	-3.4946
32	51.459	1575	183.87	197.76	186.86	200.45	121.15	13.59	10.893	2.6967	7.9437	79.668	0.40405	31.25	0.99489	16000	0.94333	4134.8	0.96402	1000	0.94326	1000	0.97497	2000	0.071313	5822.1	0.031703	1000	0.020756	0	0.010947	1000	-4.2327	1.5264	24.415	3.3826	1.3995e-05	0.0075489	0.003055	0.0029435	0.0023086	0.0038037	0.0012174	0.0014952	0.00063488	0.00086027	0.32569	3.6095	-4.4041
32	55.125	1470	175.3	194.27	98.218	197.76	159.09	99.54	96.055	3.4847	6.0948	43.778	0.056932	31.25	0.99273	16000	0.90798	3925.6	0.95074	1000	0.90739	1000	0.97097	1000	0.12077	5935.3	0.063582	0	0.043348	0	0.020234	0	-3.13	1.5194	14.669	3.3622	5.6652e-06	0.0078589	0.002473	0.0023346	0.0012685	0.0035415	0.0015139	0.002273	0.0010661	0.001207	0.44046	2.6972	-4.2513
33	55.263	1025.6	156.69	195.13	98.438	196.88	60.229	98.438	96.695	1.7423	3.2312	53.22	0.54838	31.25	0.99855	16000	0.98461	6496.7	0.98925	4000	0.98062	2000	0.9942	16000	0.020615	6102.6	0.013586	14000	0.0086392	2000	0.0049469	12000	-12.398	0.84026	247.52	1.8683	7.1615e-05	0.0059607	0.0016526	0.0015826	0.0013885	0.0017809	0.00054814	0.00039239	0.00019413	0.00019826	2.7877	19.715	-1.8991
33	64.853	203.23	194.21	196.88	196	197.76	16.085	1.7578	0.875	0.88284	-6.445	43.751	0.90841	250	0.99836	16000	0.99168	7077.6	0.99351	4000	0.99062	2000	0.99522	16000	0.0069719	6078.4	0.0046036	14000	0.0028883	2000	0.0017153	12000	-4.8921	0.73689	40.53	1.6529	8.8332e-05	0.0064852	0.0013927	0.0012233	0.0010464	0.0014275	0.00083354	0.00038103	0.00017687	0.00020415	3.953	20.274	-2.0773
33	64.474	202.29	171.77	195.13	193.42	196.88	45.267	3.4539	1.7117	1.7423	-1.407	3.1468	0.73487	250	0.99854	16000	0.97903	6016.4	0.98782	2000	0.9769	1000	0.99252	16000	0.027732	6411.1	0.015618	15000	0.010926	1000	0.0046917	14000	-4.3828	0.855	28.416	1.851	8.7987e-05	0.0093882	0.0013049	0.00095111	0.00082439	0.0012577	0.0011723	0.00043328	0.00012672	0.00030656	3.8718	19.518	-2.1278
34	81.667	264.07	245.18	249.15	246.37	250.57	22.867	4.1995	2.7838	1.4156	-5.1367	28.647	0.97044	250	0.99965	16000	0.99452	9826.5	0.99599	8000	0.99317	4000	0.99755	16000	0.0046799	5956.1	0.0043726	12000	0.0028205	4000	0.0015521	8000	-1.9323	0.040959	7.5383	1.0564	8.829e-05	0.017007	0.0059302	0.0053243	0.0044905	0.0067554	0.0024357	0.0022649	0.00083374	0.0014311	1.2601	5.6613	-2.0733
34	60.494	254.91	244.16	245	243.65	246.37	12.752	2.7223	1.3536	1.3687	-12.961	178.68	0.91884	500	0.99985	16000	0.99722	11315	0.99798	16000	0.99701	8000	0.99883	16000	0.0046751	5321	0.0018244	8000	0.00097814	8000	0.00084624	0	-10.758	-0.3918	160.43	1.3985	0.000117	0.028676	0.0046396	0.0038252	0.0032957	0.0046069	0.0035084	0.0013112	0.00052947	0.00078171	4.1705	23.094	-2.0759
34	58.957	267.27	248.85	250.57	249.15	252	17.665	2.8475	1.4156	1.4318	-8.3118	77.128	0.85241	1000	0.99966	16000	0.99639	10759	0.99772	16000	0.99671	4000	0.99873	16000	0.0094347	5525.4	0.0020209	12000	0.0010028	12000	0.0010181	0	-10.439	-0.22275	129.5	1.2453	4.1544e-07	0.026938	0.0037821	0.0026452	0.0022227	0.0032813	0.003686	0.0010586	0.00042257	0.00063604	3.6197	17.341	-1.6569
35	64.38	225	184.07	196.88	194.27	198.65	37.199	4.3755	2.6019	1.7736	-2.5564	7.7866	0.54327	31.25	0.99922	16000	0.98351	7656.9	0.98705	4000	0.98034	4000	0.99214	16000	0.026656	5396.5	0.011795	12000	0.0067117	0	0.0050837	12000	-11.439	0.71157	159.54	1.828	1.8151e-05	0.022589	0.011692	0.010758	0.0081586	0.014798	0.0042483	0.006639	0.0025995	0.0040395	0.42287	2.6761	-2.2344
35	59.274	203.23	179.41	197.76	195.13	199.55	41.256	4.4148	2.6251	1.7897	-1.8377	4.5915	0.74349	250	0.99913	16000	0.98447	7220.5	0.98789	4000	0.98154	4000	0.99251	8000	0.016369	5153.6	0.010963	4000	0.0063474	0	0.004616	4000	-7.2037	0.9386	86.707	2.2106	2.3627e-05	0.022275	0.011869	0.01182	0.0095992	0.013787	0.0035049	0.0041879	0.0022207	0.0019672	-0.0070221	4.2065	-2.3759
35	63.821	203.23	186.72	196.88	194.27	198.65	32.077	4.3755	2.6019	1.7736	-2.8598	9.5856	0.90333	125	0.99937	16000	0.98877	8439.5	0.9914	4000	0.98594	4000	0.99457	16000	0.0093118	5454.2	0.0086328	12000	0.005458	0	0.0031748	12000	-2.8372	0.51122	17.312	1.517	4.8613e-05	0.021531	0.0095869	0.0082874	0.006807	0.011769	0.0039209	0.0049619	0.0014804	0.0034815	0.96284	3.4722	-2.3412
36	50.69	1130.8	125.08	143.18	74.619	146.51	48.147	71.892	68.563	3.3298	10.666	230.07	0.67053	62.5	0.99813	16000	0.96321	4795.9	0.97677	1000	0.95718	1000	0.98778	4000	0.039379	6158.6	0.030599	3000	0.019597	0	0.011002	3000	-2.5418	1.2296	11.641	2.5969	3.4634e-05	0.17108	0.023687	0.0056934	0.0037035	0.043226	0.031127	0.039522	0.0019899	0.037532	1.5081	4.5337	-3.2068
36	51.22	209	96.173	75	73.013	143.65	33.708	70.635	1.9868	68.648	0.85509	1.9221	0.50541	31.25	0.99643	16000	0.92273	3644.5	0.95749	1000	0.90387	1000	0.97889	2000	0.088855	5625.3	0.075027	1000	0.053629	0	0.021398	1000	-2.18	1.7122	8.0564	4.0059	2.6737e-06	0.0148	0.0065523	0.0061374	0.004671	0.0083302	0.0027034	0.0036591	0.0014663	0.0021928	0.314	2.9131	-3.2161
36	51.16	1025.6	82.213	73.317	71.824	76.563	40.489	4.7384	1.4927	3.2457	16.294	370.52	0.25188	31.25	0.99578	16000	0.82158	2803.6	0.87188	1000	0.74273	1000	0.9474	1000	0.15452	5028.7	0.20467	0	0.12915	0	0.075515	0	-1.1226	2.19	3.5282	5.942	2.5579e-05	0.015487	0.0042638	0.0040686	0.0028998	0.005369	0.0020458	0.0024692	0.0011688	0.0013004	0.84024	4.6747	-3.1259
36	50.69	1130.8	125.08	143.18	74.619	146.51	48.147	71.892	68.563	3.3298	10.667	230.07	0.67053	62.5	0.99813	16000	0.96321	4608.8	0.97677	1000	0.95718	1000	0.98778	4000	0.039379	6030.4	0.030598	3000	0.019597	0	0.011001	3000	-2.5418	1.3149	11.641	2.8254	3.4641e-05	0.17108	0.023687	0.0056935	0.0037035	0.043226	0.031127	0.039522	0.00199	0.037532	1.5081	4.5337	-3.2068
37	79.891	1575	259.62	257.89	256.4	259.41	79.477	3.0164	1.4994	1.517	15.211	248.68	0.55359	31.25	0.99728	16000	0.98689	6631.8	0.99139	4000	0.98827	4000	0.99336	4000	0.027393	5337.1	0.0050929	0	0.00312	0	0.0019729	0	-11.268	1.1363	153.65	2.4231	1.2434e-05	0.01652	0.010043	0.010092	0.0075718	0.012739	0.0033611	0.0051667	0.0025201	0.0026467	-0.47153	3.1007	-1.9305
37	108.89	275.63	259.64	260.95	257.89	262.5	8.7104	4.6053	3.052	1.5532	-8.7632	131.05	0.52425	31.25	0.99769	16000	0.99065	6897.6	0.99309	4000	0.9906	2000	0.99486	16000	0.019834	6173.6	0.0042573	14000	0.0024899	2000	0.0017674	12000	-18.971	0.76028	428.58	1.6543	1.0932e-05	0.01806	0.011054	0.011349	0.0096719	0.012809	0.0028794	0.0031367	0.0016768	0.0014599	-1.1975	5.9611	-1.5592
37	110.25	273.91	263.41	267.27	264.07	268.9	19.054	4.8306	3.2009	1.6297	-6.3586	44.811	0.89208	250	0.99739	16000	0.99138	7840	0.9928	4000	0.99039	4000	0.9946	16000	0.0072086	5921.9	0.0042149	12000	0.0024157	0	0.0017992	12000	-7.4043	0.6252	84.101	1.4561	0.00011645	0.020994	0.01311	0.013401	0.012247	0.014835	0.0029501	0.0025883	0.0011542	0.0014341	-2.1152	9.4707	-1.461
38	59.354	257.89	212.78	240.98	214.08	245	52.824	30.922	26.906	4.0164	-1.3312	3.1194	0.62469	500	0.9988	16000	0.98395	7448.6	0.99248	4000	0.98664	4000	0.99577	16000	0.031697	6117.4	0.0091285	12000	0.0058369	0	0.0032917	12000	-6.1495	0.60566	53.498	1.531	2.36e-05	0.00060214	0.00025603	0.00025208	0.00014656	0.00033265	0.00012185	0.00018609	0.00010553	8.0564e-05	0.55238	2.6931	-2.4553
38	57.95	668.18	221.57	243.65	239.67	245	56.632	5.3261	3.9725	1.3536	-0.09279	14.616	0.39833	31.25	0.99901	16000	0.98043	7043.6	0.99351	4000	0.98689	1000	0.99634	16000	0.057922	6294.6	0.0094536	15000	0.0066189	3000	0.0028347	12000	-6.808	0.63451	53.881	1.5819	1.1408e-05	0.039897	0.012716	0.011001	0.0089288	0.014968	0.0065117	0.0060389	0.0020723	0.0039666	1.5181	5.8255	-3.5697
38	53.197	243.65	174.08	229.69	116.67	235.83	68.165	119.16	113.02	6.1414	-0.40042	1.5005	0.45174	31.25	0.99898	16000	0.96286	7032.9	0.99022	4000	0.97667	4000	0.99467	16000	0.075784	6129.4	0.017993	12000	0.013546	0	0.0044476	12000	-3.4815	0.67915	16.099	1.6746	1.308e-05	0.035093	0.013628	0.01195	0.010135	0.016106	0.0055329	0.0059712	0.0018147	0.0041565	1.0367	4.5811	-2.0795
39	50.69	1422.6	141.57	97.351	94.635	100.68	192.02	6.0497	2.7158	3.3339	5.3323	31.053	0.43953	31.25	0.98508	16000	0.83286	2313.9	0.86853	500	0.78034	250	0.91961	1000	0.12105	4978	0.13927	750	0.088189	250	0.051079	500	-1.215	2.3703	3.9517	6.6732	8.428e-06	0.011694	0.0030935	0.0024688	0.0016486	0.0042836	0.0021464	0.002635	0.00082023	0.0018148	1.2344	4.6065	-1.8367
39	50.69	1297.1	151.08	97.783	94.839	191.74	173.75	96.9	2.944	93.956	4.9828	28.327	0.4034	31.25	0.99275	16000	0.8116	2382.5	0.85578	500	0.72827	250	0.90745	1000	0.13229	5036.8	0.17918	750	0.12752	250	0.051664	500	-0.94765	2.3189	2.9953	6.4322	8.1575e-06	0.026515	0.0049037	0.0032948	0.0019912	0.0060681	0.0047475	0.0040769	0.0013036	0.0027733	1.8265	6.3515	-1.5944
39	50.748	1336.4	185.64	100.46	97.675	200.45	241.23	102.78	2.781	99.999	3.7833	16.256	0.40408	31.25	0.99159	16000	0.85533	2690.8	0.89652	1000	0.85427	250	0.91459	1000	0.11435	5261.1	0.060321	750	0.042244	750	0.018077	0	-2.0269	2.118	6.623	5.534	2.4727e-06	0.021979	0.0042248	0.002712	0.0020929	0.0041676	0.0044252	0.0020748	0.00061909	0.0014557	2.156	7.2883	-3.8537
40	53.584	249.15	208.81	221.61	219.4	222.73	35.904	3.3243	2.2051	1.1192	-2.385	6.8001	0.87854	250	0.9975	16000	0.99279	6553.9	0.99405	2000	0.99258	1000	0.99518	16000	0.0068702	6742.9	0.0026025	15000	0.0014723	1000	0.0011303	14000	-9.4247	0.65398	121.12	1.4919	0.00020445	0.0097668	0.0052994	0.0054949	0.0044413	0.0062987	0.0014646	0.0018574	0.0010536	0.00080377	-0.59244	3.2834	-2.0587
40	116.36	233.33	229.09	229.69	228.5	229.69	5.1319	1.1901	1.1901	0	-20.528	451.2	0.96808	250	0.99806	16000	0.9949	7361.7	0.99562	4000	0.99438	2000	0.99641	16000	0.0029543	6713.9	0.0020352	14000	0.0012445	2000	0.00079067	12000	-4.2821	0.46926	30.094	1.2995	5.2477e-06	0.010051	0.0054369	0.0051831	0.0043366	0.0063967	0.0015364	0.0020601	0.00084644	0.0012136	0.38792	3.1894	-2.1399
40	109.7	252	225.88	226.15	226.15	227.32	7.3338	1.1657	0	1.1657	-14.623	232.92	0.871	250	0.99752	16000	0.99403	6435.9	0.99482	2000	0.99365	1000	0.99567	16000	0.0063765	6520.8	0.0020182	15000	0.0011641	1000	0.00085411	14000	-15.42	0.74432	278.39	1.6375	6.2109e-05	0.0095531	0.0057474	0.0058833	0.0046971	0.0068549	0.0015845	0.0021578	0.0011862	0.00097153	-0.53316	3.4341	-2.1246
41	50.69	1633.3	189.98	215.12	117.6	219.4	106.53	101.8	97.522	4.281	8.8436	115.14	0.41867	31.25	0.99601	16000	0.96133	5116.9	0.9815	2000	0.96641	1000	0.98908	16000	0.070259	6516.8	0.022671	15000	0.015086	1000	0.0075846	14000	-4.732	1.0602	28.066	2.1547	7.283e-05	0.010992	0.0020493	0.0016043	0.0010881	0.0024624	0.0014558	0.0013742	0.00051614	0.00085811	1.7621	7.5188	-3.5662
41	0	1764	188.73	107.04	102.8	211	273.57	108.21	4.2416	103.97	4.2268	20.697	-0.94146	31.25	0.99507	16000	0.84392	5494.1	0.97045	1000	0.93521	1000	0.98415	16000	0.34807	6881.5	0.048943	15000	0.03524	0	0.013703	15000	-2.9374	0.86775	11.206	1.7657	4.7352e-07	0.0065976	0.0016066	0.0015696	0.0011812	0.0021441	0.00099005	0.00096292	0.00038839	0.00057453	0.68191	5.3138	-4.9569
42	0	2205	219.67	89.817	83.051	172.94	409.58	89.89	6.7659	83.124	3.3474	12.955	-0.88512	31.25	0.99782	16000	0.65945	5928.8	0.82854	1000	0.48962	250	0.95789	16000	0.39385	7187	0.46827	15750	0.33892	750	0.12935	15000	-1.3694	0.66687	4.1736	1.487	3.7393e-07	0.0056767	0.0012787	0.0013269	6.5855e-06	0.0020988	0.0012044	0.0020922	0.0013203	0.00077188	0.66162	2.9172	-4.9306
42	0	1917.4	152.76	90	82.739	167.05	273.69	84.306	7.2608	77.045	4.8641	27.08	-0.87993	31.25	0.99727	16000	0.64722	6676.7	0.87882	2000	0.35947	500	0.97959	16000	0.42922	7186.2	0.62012	15500	0.51935	1500	0.10076	14000	-1.209	0.4815	3.5577	1.3128	1.3132e-07	0.0059216	0.0016593	0.0016145	4.147e-06	0.0030225	0.0016013	0.0030184	0.0016103	0.0014081	0.46632	2.0911	-4.9124
42	0	1917.4	237.29	90.928	85.465	171.6	415.05	86.13	5.4627	80.668	2.9499	10.436	-0.83299	31.25	0.99729	16000	0.71919	5576.5	0.90388	1000	0.57218	250	0.98026	16000	0.36723	6853	0.40808	15750	0.3317	750	0.076377	15000	-1.731	0.81321	5.801	1.7606	8.5432e-08	0.0086804	0.002163	0.0020976	6.0539e-06	0.0033674	0.001983	0.0033613	0.0020916	0.0012697	0.719	3.0081	-4.9247
43	66.117	148.99	130.72	139.12	137.6	141.8	23.799	4.2028	1.5189	2.6839	-2.0935	5.5221	0.41383	31.25	0.99918	16000	0.98591	6551.4	0.99141	4000	0.98292	1000	0.99528	16000	0.026041	6239	0.012355	15000	0.0084872	3000	0.0038676	12000	-14.853	0.74736	305.75	1.7468	0.0001326	0.034324	0.013827	0.012844	0.010489	0.016579	0.0049156	0.0060897	0.0023551	0.0037347	0.65267	3.9038	-3.1485
43	52.189	1160.5	132.12	135.28	134.45	136.53	54.45	2.0813	0.82486	1.2564	14.612	256.56	0.33967	31.25	0.99896	16000	0.98324	6859.7	0.99306	4000	0.98631	2000	0.99568	16000	0.051038	5986.2	0.0093705	14000	0.0067513	2000	0.0026192	12000	-8.6817	0.72712	87.114	1.7888	1.6926e-05	0.037372	0.010721	0.0093422	0.0072312	0.012712	0.0052915	0.0054809	0.002111	0.00337	1.5418	6.245	-3.2142
43	57.347	1160.5	119.1	133.64	67.638	134.86	93.557	67.224	65.998	1.226	8.5801	87.534	0.3939	31.25	0.99854	16000	0.9705	5269.4	0.983	4000	0.97077	1000	0.99022	4000	0.06164	5685.7	0.019442	3000	0.012227	3000	0.0072148	0	-6.8121	1.2415	52.518	2.7998	1.4627e-05	0.029772	0.010743	0.0099245	0.008209	0.012659	0.0043642	0.0044504	0.0017155	0.0027349	0.89834	5.2452	-2.8961
44	50.748	221.61	184.66	200.45	197.76	203.23	39.359	5.468	2.6967	2.7713	-1.8612	4.6996	0.70098	250	0.99886	16000	0.98134	7180.6	0.98802	4000	0.97827	2000	0.99312	16000	0.024466	5954.1	0.014854	14000	0.0097502	2000	0.0051038	12000	-5.7483	0.73396	50.905	1.6788	3.5873e-05	0.0022682	0.0010998	0.0010799	0.00072448	0.0014208	0.00041075	0.00069634	0.0003554	0.00034094	0.27503	2.368	-2.5794
44	62.821	1764	191.8	196.88	195.13	198.65	60.94	3.5159	1.7423	1.7736	20.407	534.91	0.50278	31.25	0.99902	16000	0.98572	7263.8	0.99319	4000	0.98857	2000	0.99573	16000	0.042249	6264.1	0.0071588	14000	0.0046177	2000	0.0025411	12000	-8.9541	0.63536	90.729	1.4931	1.7731e-05	0.010628	0.002727	0.0020347	0.0016385	0.0030754	0.0017625	0.0014368	0.00039614	0.0010407	1.7211	5.7441	-2.3673
44	65.625	1633.3	184.89	196	194.27	197.76	60.642	3.4847	1.7269	1.7578	15.351	377.83	0.44262	31.25	0.99856	16000	0.98283	6643	0.9919	2000	0.98436	2000	0.99489	16000	0.043798	6417.5	0.010534	14000	0.0075473	0	0.0029862	14000	-8.883	0.74641	91.291	1.6108	2.4484e-06	0.0099216	0.0022361	0.0016868	0.0013563	0.0024919	0.0015611	0.0011356	0.00033055	0.00080509	1.9925	7.0147	-3.6444
45	141.35	280.89	270.79	272.22	270.55	272.22	8.1668	1.6701	1.6701	0	-12.485	191.56	0.53747	31.25	0.99868	16000	0.99426	7469.4	0.99607	2000	0.99496	1000	0.9969	16000	0.020161	7129.4	0.0019366	15000	0.0011018	1000	0.00083477	14000	-18.606	0.35519	381.57	1.1391	9.4309e-06	0.022918	0.012247	0.011979	0.0086111	0.016797	0.0050744	0.0081855	0.0033683	0.0048172	-0.18243	2.1523	-1.7418
45	73.993	1422.6	276.33	275.63	273.91	275.63	43.664	1.7119	1.7119	0	24.827	642.98	0.48493	31.25	0.99894	16000	0.99413	6971.2	0.99587	2000	0.99474	1000	0.99677	16000	0.023778	7134.8	0.0020343	15000	0.0011343	1000	0.00089995	14000	-19.189	0.46971	387.75	1.2331	5.335e-06	0.019747	0.0080365	0.0076626	0.0055521	0.010194	0.0029487	0.0046415	0.0021105	0.002531	0.37828	2.6537	-1.6855
45	230.89	1575	276.22	273.91	272.22	275.63	53.821	3.4028	1.6908	1.7119	21.636	475.6	0.54662	31.25	0.99885	16000	0.99388	6649.9	0.9957	1000	0.99457	1000	0.99672	16000	0.022965	7165.5	0.0021539	15000	0.0011298	0	0.0010242	15000	-16.608	0.5339	292.5	1.2946	6.2628e-06	0.046432	0.011118	0.010092	0.0065416	0.013747	0.00631	0.007205	0.00355	0.003655	1.6551	7.3705	-1.719
46	51.821	390.27	183.29	147	131.64	252	73.694	120.36	15.358	105	0.67544	2.2865	0.41369	31.25	0.99691	16000	0.9406	3594.3	0.96912	1000	0.93058	1000	0.98436	1000	0.076219	5707.9	0.053781	0	0.038538	0	0.015242	0	-2.9654	1.694	14.002	3.9163	1.3529e-05	0.038432	0.010562	0.0093752	0.0069602	0.012221	0.006252	0.0052606	0.002415	0.0028456	1.8089	7.2792	-3.1861
46	50.983	464.21	151.83	131.64	125.28	143.65	58.801	18.364	6.3577	12.006	1.7072	5.2357	0.39125	31.25	0.99646	16000	0.94874	3855.8	0.9736	1000	0.93931	1000	0.98577	1000	0.066866	5965.8	0.046457	0	0.034291	0	0.012166	0	-3.5162	1.5379	20.372	3.3819	6.9289e-06	0.015325	0.003068	0.0025281	0.0016631	0.0040491	0.00201	0.0023859	0.000865	0.0015209	1.5516	6.4623	-1.5175
46	51.761	428.16	189.58	134.45	129.71	277.36	77.866	147.65	4.7453	142.91	0.55878	1.6303	0.48024	31.25	0.99755	16000	0.95319	3523.1	0.96912	1000	0.9391	1000	0.98534	1000	0.050299	5602.2	0.046247	0	0.030023	0	0.016224	0	-2.9808	1.7591	16.971	4.139	6.6899e-05	0.032904	0.0068413	0.0062366	0.0048312	0.0077267	0.0039417	0.0028955	0.0014053	0.0014902	2.1261	10.218	-1.7298
47	70	156.94	142.57	142.72	141.8	144.59	10.046	2.7895	0.9178	1.8717	-6.0114	44.056	0.61578	125	0.99883	16000	0.98529	7035.6	0.99357	4000	0.98947	2000	0.99569	16000	0.03452	6153.3	0.006221	14000	0.0040975	2000	0.0021235	12000	-7.1015	0.70231	63.429	1.6293	4.1893e-05	0.026107	0.0033517	0.0022153	0.0018434	0.0028623	0.003762	0.0010189	0.00037189	0.00064698	3.5987	16.677	-3.9709
47	60.411	145.07	139.33	140.45	139.12	141.8	9.1893	2.6839	1.3292	1.3548	-7.4822	59.333	0.6937	31.25	0.99933	16000	0.99391	7770.6	0.99613	4000	0.99377	2000	0.99747	16000	0.01698	6431.9	0.0036939	14000	0.0023556	2000	0.0013382	12000	-15.564	0.44275	259.92	1.2961	0.00014236	0.0090635	0.0019756	0.0015599	0.0011218	0.0024218	0.0013394	0.0012999	0.00043804	0.0008619	2.1651	8.8859	-2.8027
47	53.715	565.38	136.87	140.89	139.56	141.8	26.12	2.2437	1.3376	0.90608	6.9457	134.63	0.21384	31.25	0.99921	16000	0.96967	6743.1	0.99454	4000	0.9902	2000	0.99661	16000	0.097532	6398.5	0.0064102	14000	0.0043399	2000	0.0020703	12000	-4.891	0.65759	28.806	1.6093	2.5111e-06	0.011125	0.0026976	0.0024029	0.001813	0.0032705	0.0015816	0.0014576	0.00058994	0.00086764	1.4942	6.9992	-3.0815
48	59.115	242.31	223.75	228.5	227.32	229.69	24.055	2.3679	1.1778	1.1901	-4.4007	21.333	0.82807	250	0.99852	16000	0.99365	6378.3	0.99595	2000	0.99437	2000	0.9967	16000	0.010276	6669.3	0.0023316	14000	0.0015789	0	0.00075273	14000	-9.5544	0.74125	124.31	1.5697	1.906e-06	0.0027102	0.0010729	0.00091461	0.00082488	0.0010885	0.00043917	0.00026367	8.9733e-05	0.00017394	1.5111	4.9287	-2.3403
48	123.53	256.4	230.84	229.69	226.15	233.33	7.1963	7.1795	3.5337	3.6458	-3.0134	57.64	0.79877	250	0.99827	16000	0.98908	6423.5	0.9955	2000	0.99351	1000	0.99643	16000	0.02465	6718.6	0.0029257	15000	0.0019879	1000	0.00093778	14000	-5.2248	0.70007	32.228	1.538	2.9455e-06	0.0049876	0.0012656	0.0010602	0.00085785	0.0014405	0.00071341	0.00058264	0.00020239	0.00038025	2.0107	8.318	-4.3995
48	81.97	259.41	230.46	232.11	218.32	242.31	14.144	23.991	13.788	10.202	-1.4317	16.101	0.97521	250	0.99738	16000	0.9948	6351.8	0.99512	1000	0.9942	1000	0.99579	16000	0.00186	7194.7	0.0015904	15000	0.00091576	0	0.0006746	15000	-4.5713	0.59641	40.83	1.3561	0.00011992	0.0050738	0.0022342	0.0023485	0.0013144	0.0028091	0.0010906	0.0014947	0.0010341	0.00046061	0.57787	2.6702	-2.2784
49	53.519	233.33	221.4	222.73	219.4	229.69	13.604	10.285	3.3243	6.9602	-5.7602	58.578	0.85932	125	0.9994	16000	0.9955	10062	0.99674	8000	0.99479	4000	0.9979	16000	0.0077174	5104.1	0.0031144	12000	0.0019528	4000	0.0011616	8000	-11.254	0.06195	156.12	1.4702	4.6691e-05	0.0093757	0.0023065	0.0015945	0.0013331	0.0023875	0.0017969	0.0010545	0.00026147	0.00079301	2.0858	6.483	-2.4109
49	71.591	1378.1	221.43	216.18	212.02	218.32	90.91	6.2976	4.1572	2.1404	11.353	134.73	0.32885	31.25	0.9993	16000	0.99253	8452.1	0.9972	4000	0.99611	4000	0.99795	16000	0.039687	5946	0.0018424	12000	0.0010924	0	0.00075001	12000	-10.744	0.43739	129.96	1.2809	2.2758e-05	0.0085612	0.0026134	0.0020626	0.0015557	0.003099	0.0017346	0.0015433	0.00050691	0.0010364	1.6351	5.3362	-2.5169
49	86.982	1191.9	200.44	200.45	199.55	201.37	28.272	1.8223	0.90702	0.91532	32.279	1141.5	0.51875	250	0.99943	16000	0.99611	9485.8	0.99758	8000	0.99656	4000	0.99829	16000	0.016437	5613.2	0.0017224	12000	0.0010117	4000	0.00071065	8000	-22.768	0.12723	597.48	1.3102	3.8971e-06	0.0095434	0.0028635	0.0021443	0.0012678	0.0037522	0.0020762	0.0024844	0.00087645	0.0016079	1.2205	3.531	-2.2988
50	73.013	173.62	150.31	148.48	147	154.74	7.691	7.7368	1.4848	6.252	-3.7276	40.771	0.75933	125	0.99949	16000	0.99383	6457.6	0.99622	2000	0.99401	1000	0.99748	16000	0.01364	6952.9	0.0034739	15000	0.0022092	1000	0.0012647	14000	-11.33	0.62662	153.38	1.4252	5.2445e-05	0.0099294	0.0041889	0.0040544	0.0024565	0.0055982	0.0020792	0.0031417	0.0015979	0.0015438	0.46907	2.5529	-2.8846
50	76.166	188.46	154.44	154.2	153.13	155.28	5.0613	2.1567	1.0708	1.0859	-6.804	118.32	0.54803	31.25	0.99954	16000	0.99457	7347.3	0.99718	2000	0.99574	2000	0.99802	16000	0.01903	6898.4	0.0022818	14000	0.0014413	0	0.0008405	14000	-14.949	0.43241	287.16	1.2341	1.5509e-05	0.0078363	0.0042858	0.0042344	0.0035992	0.0049939	0.0011208	0.0013946	0.00063513	0.0007595	0.00020504	3.549	-2.9845
50	50.631	173.62	153.9	155.28	154.2	156.94	12.17	2.7437	1.0859	1.6578	-6.6364	48.543	0.80014	125	0.99917	16000	0.99486	7442.5	0.99702	4000	0.99549	2000	0.9979	16000	0.0121	6629.7	0.0024166	14000	0.0015292	2000	0.00088736	12000	-10.111	0.46712	124.32	1.3137	0.00016565	0.0083344	0.0030663	0.0028316	0.002325	0.003601	0.0011003	0.001276	0.00050658	0.00076937	1.0602	4.5415	-2.663
51	50.631	238.38	129.06	155.83	78.47	158.63	39.246	80.163	77.361	2.8027	-0.58743	1.5173	0.41052	31.25	0.99904	16000	0.96696	6768.3	0.99109	4000	0.97998	2000	0.99504	16000	0.074918	6308.6	0.015058	14000	0.011109	2000	0.003949	12000	-4.2142	0.69442	22.529	1.6617	1.048e-05	0.01755	0.0030037	0.0025634	0.002102	0.0031716	0.0020704	0.0010696	0.00046137	0.00060824	3.6141	19.128	-2.2345
51	50.983	177.82	130.94	155.28	78.75	158.06	37.06	79.315	76.532	2.7828	-0.73606	1.5759	0.41267	31.25	0.99955	16000	0.98888	7249.3	0.99493	4000	0.9903	2000	0.99702	16000	0.037038	6237.3	0.0067215	14000	0.0046293	2000	0.0020922	12000	-11.189	0.61839	140.8	1.5367	0.00012672	0.026143	0.0054624	0.004708	0.0040029	0.0058266	0.003013	0.0018238	0.00070514	0.0011186	3.067	14.731	-3.0935
51	54.31	588	148.07	149.49	147.49	150.51	12.929	3.0203	1.9999	1.0204	16.306	650.05	0.44642	31.25	0.99945	16000	0.99054	7640.6	0.99716	4000	0.99544	2000	0.99806	16000	0.045994	6723.9	0.0026125	14000	0.0017175	2000	0.00089504	12000	-8.9153	0.38952	86.188	1.2477	0.00015543	0.019657	0.0074354	0.0071	0.0060671	0.0081766	0.0026495	0.0021094	0.0010329	0.0010766	1.1951	5.9427	-2.9099
52	60.828	196.88	129.48	132.43	128.95	135.69	14.246	6.7449	3.4851	3.2599	-3.6772	17.206	0.81647	125	0.99923	16000	0.99472	6771.7	0.99694	1000	0.99497	1000	0.99788	16000	0.009413	7160.8	0.002912	15000	0.0019769	0	0.00093514	15000	-8.3773	0.50041	100.55	1.2716	2.0983e-05	0.026784	0.0033115	0.0027908	0.0021577	0.0037776	0.0022701	0.0016199	0.00063312	0.0009868	4.9625	38.765	-3.1432
52	57.124	211	128.78	130.09	123.88	135.28	12.196	11.4	6.2121	5.1876	-3.2211	19.973	0.46988	31.25	0.99942	16000	0.99598	7261.9	0.99743	1000	0.99624	1000	0.99814	16000	0.012845	7371.6	0.0019023	15000	0.0011943	0	0.00070799	15000	-29.087	0.33823	1056.1	1.1196	1.8062e-06	0.031455	0.0051659	0.0044822	0.0033807	0.0060817	0.0030023	0.002701	0.0011015	0.0015995	3.3828	21.369	-3.4322
52	50.748	1075.6	120.71	122.16	118.23	126	39.375	7.7694	3.9301	3.8393	19.21	444.31	0.41383	31.25	0.99956	16000	0.99191	7183.9	0.9974	2000	0.99565	1000	0.99833	16000	0.035079	7104.9	0.002683	15000	0.0017523	1000	0.00093068	14000	-9.7507	0.40896	111	1.2124	1.3275e-06	0.013374	0.0032558	0.0029725	0.0023521	0.0038673	0.0013896	0.0015152	0.00062033	0.00089487	1.8502	9.6868	-3.3722
53	59.837	1470	140.85	180.74	91.684	183.75	59.686	92.066	89.054	3.0123	5.8506	136.72	0.66587	31.25	0.99939	16000	0.96708	5983.6	0.97763	2000	0.95314	2000	0.992	16000	0.033863	6173.9	0.038853	14000	0.024486	0	0.014367	14000	-2.3075	0.94883	12.461	2.0094	3.093e-06	0.011609	0.0035217	0.0030142	0.0022934	0.0045348	0.0018639	0.0022414	0.00072078	0.0015207	1.1012	4.4605	-3.1314
53	60.577	1002.3	178.72	182.23	181.48	182.99	26.614	1.5061	0.74992	0.75615	13.301	468.45	0.69963	31.25	0.99937	16000	0.99182	8595.4	0.9964	4000	0.9933	4000	0.99756	16000	0.019242	5884.8	0.004258	12000	0.0031006	0	0.0011574	12000	-8.6809	0.38572	97.389	1.2833	6.4301e-06	0.01601	0.0046727	0.0044009	0.0033656	0.0055742	0.002048	0.0022086	0.0010353	0.0011733	1.6595	8.0823	-2.6652
53	56.977	190.09	167.24	177.82	175	180	31.892	5	2.8226	2.1774	-2.566	7.9135	0.43063	31.25	0.99927	16000	0.98423	7722.9	0.99377	4000	0.98723	4000	0.9962	16000	0.031901	5982.5	0.008971	12000	0.0065371	0	0.0024339	12000	-6.5854	0.56497	72.701	1.4935	9.9932e-06	0.012406	0.0038625	0.0032937	0.0025056	0.0047933	0.0019138	0.0022877	0.00078813	0.0014996	1.4511	5.5955	-2.8237
54	55.402	2205	168.92	167.68	166.42	169.62	66.689	3.2003	1.2655	1.9348	29.714	908.45	0.4134	31.25	0.99959	16000	0.99322	8365.1	0.99549	4000	0.99247	4000	0.9973	16000	0.018117	6092.9	0.0048331	12000	0.0030231	0	0.00181	12000	-23.838	0.40873	674.88	1.2721	1.6611e-06	0.012423	0.0050834	0.0050613	0.0042347	0.0058673	0.0012572	0.0016326	0.00082657	0.00080604	0.15865	6.0204	-3.1301
54	50.806	200.45	169.5	170.93	168.97	172.27	10.967	3.3001	1.9647	1.3354	-7.817	69.593	0.36347	31.25	0.99983	16000	0.99346	9085.1	0.99732	4000	0.99459	4000	0.99849	16000	0.024077	6298.4	0.0038938	12000	0.0027292	0	0.0011646	12000	-16.917	0.14546	364.91	1.1093	8.244e-06	0.022922	0.0090525	0.0087122	0.0070836	0.010681	0.0028978	0.0035978	0.0016287	0.0019691	0.50098	3.9101	-4.0161
54	73.013	190.91	176.26	177.11	175.7	179.27	11.181	3.5711	1.4112	2.1599	-7.8297	68.877	0.72255	31.25	0.99975	16000	0.99316	8861.2	0.99726	4000	0.99439	4000	0.99837	16000	0.01757	6381.3	0.0039785	12000	0.0028717	0	0.0011068	12000	-8.1342	0.18261	86.017	1.1223	0.00038952	0.021634	0.0065423	0.0058737	0.0046526	0.0076127	0.0026487	0.0029601	0.0012211	0.001739	1.6682	7.0586	-2.7832
55	79.459	245	237.43	240.98	239.67	242.31	22.372	2.6338	1.3097	1.3241	-6.5224	44.218	0.97565	1000	0.99933	16000	0.9937	8205.8	0.99472	4000	0.99192	4000	0.99642	16000	0.0038154	6089.2	0.0045006	12000	0.0027993	0	0.0017014	12000	-1.1332	0.45994	4.0051	1.2916	0.00010493	0.0061621	0.0021332	0.0018231	0.0011644	0.0029068	0.0011565	0.0017424	0.0006587	0.0010837	0.89649	2.9433	-0.57751
55	118.23	249.15	241.82	242.31	240.98	243.65	6.5741	2.6628	1.3241	1.3387	-16.872	315.94	0.97215	1000	0.99961	16000	0.99654	8884.2	0.99731	4000	0.99595	4000	0.99823	16000	0.0028109	5976.2	0.0022842	12000	0.0013621	0	0.0009221	12000	-3.0019	0.3341	17.578	1.1472	5.7557e-05	0.0052822	0.0025968	0.0024606	0.0017087	0.0034099	0.0010479	0.0017012	0.00075184	0.00094937	0.41344	2.3724	-0.81424
55	59.837	245	234.15	239.67	238.38	240.98	29.851	2.6052	1.2956	1.3097	-4.8923	25.42	0.90715	1000	0.99966	16000	0.99604	9427.6	0.99779	4000	0.99657	4000	0.99856	16000	0.0069384	6037.8	0.0019853	12000	0.0012181	0	0.00076713	12000	-6.4497	0.14039	61.478	1.0758	7.1352e-05	0.0040183	0.0025266	0.0025764	0.0019978	0.0030482	0.00066404	0.0010504	0.00057857	0.00047178	-0.28245	2.705	-0.86773
56	61.08	130.86	120.96	124.23	123.53	125.64	15.218	2.1116	0.69594	1.4157	-3.5189	13.623	0.56742	500	0.99861	16000	0.99242	6805.6	0.99509	4000	0.99123	1000	0.99673	16000	0.016111	6555	0.0055033	15000	0.0038653	3000	0.001638	12000	-22.824	0.62594	599.5	1.5074	0.00023016	0.0081676	0.0013749	0.00089827	0.00073883	0.0011756	0.0014113	0.00043678	0.00015944	0.00027734	2.9172	11.066	-2.5888
56	59.595	129.71	113.9	122.84	120.82	126	23.207	5.1781	2.0193	3.1588	-1.7991	4.3055	0.69848	250	0.99818	16000	0.98727	5489.1	0.9907	1000	0.98343	1000	0.99498	16000	0.015158	6620.6	0.011545	15000	0.0072673	0	0.0042772	15000	-10.169	0.92632	171.58	1.9161	7.7165e-05	0.00323	0.00086484	0.00069302	0.00051688	0.00098561	0.00052908	0.00046873	0.00017614	0.00029259	1.7135	5.6225	-2.4244
56	59.756	612.5	125.21	125.28	124.58	126	39.378	1.4237	0.70782	0.71591	10.607	132.44	0.64388	31.25	0.99914	16000	0.9896	7475.9	0.99532	4000	0.99238	4000	0.99672	16000	0.030999	6226.5	0.0043441	12000	0.0029368	0	0.0014073	12000	-7.9882	0.57627	70.854	1.4697	6.1464e-05	0.0032969	0.0010134	0.00087751	0.00068363	0.0012776	0.00048427	0.00059394	0.00019389	0.00040006	1.1095	4.6237	-4.4114
57	66.316	163.94	131.88	134.45	133.64	135.69	14.875	2.0559	0.81485	1.2411	-3.7774	17.037	0.83079	125	0.999	16000	0.99055	6699.6	0.99374	4000	0.98903	1000	0.99632	16000	0.011919	6692.5	0.00729	15000	0.0047081	3000	0.0025819	12000	-5.9564	0.62638	57.149	1.4773	0.0005036	0.022462	0.0090958	0.0088025	0.0077797	0.010041	0.0021423	0.002261	0.0010228	0.0012382	1.5856	9.5033	-3.1406
57	66.416	140.89	135.03	135.28	134.04	136.53	5.4222	2.4899	1.2335	1.2564	-10.916	135.8	0.54872	31.25	0.99923	16000	0.99381	7985.1	0.99621	4000	0.99416	4000	0.99739	16000	0.020143	6153.5	0.0032336	12000	0.0020481	0	0.0011855	12000	-18.303	0.49037	369.77	1.3419	0.0002766	0.017127	0.0095377	0.009198	0.0080911	0.010654	0.0020046	0.0025626	0.0011069	0.0014557	0.59736	4.6492	-2.5196
57	69.668	142.26	136.79	136.96	136.11	137.81	2.8489	1.7014	0.84542	0.85597	-14.506	334.92	0.81407	125	0.99944	16000	0.9929	8149	0.99563	4000	0.99291	4000	0.99712	16000	0.014707	6256.8	0.0042079	12000	0.002718	0	0.0014899	12000	-8.7034	0.41037	87.253	1.2748	3.1083e-05	0.026147	0.013009	0.012621	0.0098344	0.015805	0.0038733	0.0059702	0.002787	0.0031832	0.24167	3.0421	-3.1916
58	54.783	190.91	151.17	171.93	166.42	176.4	43.202	9.9849	5.5154	4.4695	-1.4213	3.1893	0.5161	31.25	0.99819	16000	0.96208	6537.7	0.97501	4000	0.95123	4000	0.98779	16000	0.039846	5646.3	0.03656	12000	0.023781	0	0.012779	12000	-2.9621	1.0001	19.914	2.1816	3.8301e-05	0.0064706	0.001807	0.0017194	0.0013659	0.002114	0.00072633	0.00074813	0.00035351	0.00039461	1.6649	9.4537	-2.1283
58	53.912	186.86	161.34	170.93	166.42	175.7	32.399	9.2821	4.5151	4.767	-2.574	8.0659	0.68438	31.25	0.99899	16000	0.94005	5227.7	0.9529	4000	0.91453	2000	0.97925	4000	0.049495	5368.7	0.06472	2000	0.038364	2000	0.026356	0	-1.2318	1.3974	4.5124	3.209	4.9186e-05	0.017914	0.0054506	0.005142	0.0043266	0.00609	0.0019423	0.0017634	0.00081535	0.00094802	1.6202	8.3248	-1.5533
58	58.026	204.17	169.45	187.66	180.74	190.91	42.581	10.171	6.9219	3.2495	-1.8772	4.734	0.68096	125	0.99887	16000	0.93823	5227.8	0.95095	4000	0.90419	2000	0.98318	4000	0.051414	5230.5	0.078986	2000	0.04676	2000	0.032226	0	-0.98822	1.4741	3.7183	3.4131	2.5807e-05	0.11213	0.0080618	0.0042086	0.0030258	0.0063017	0.016267	0.0032759	0.0011827	0.0020931	4.4833	22.484	-2.2124
59	90.369	186.08	178.65	178.54	177.11	180.74	5.7363	3.6293	1.4341	2.1952	-11.255	168.32	0.65151	250	0.99964	16000	0.99645	8213.3	0.99754	4000	0.99644	4000	0.99827	16000	0.013553	5755.8	0.0018338	12000	0.0010971	0	0.00073672	12000	-23.506	0.5857	584.41	1.3971	8.0521e-07	0.0014878	0.00077136	0.00075084	0.00060285	0.00091551	0.0002256	0.00031267	0.00014799	0.00016467	0.26024	3.1773	-3.1893
59	90	186.86	179.02	182.99	182.23	183.75	18.617	1.5186	0.75615	0.76245	-4.4332	20.853	0.71439	250	0.99866	16000	0.99506	8022.9	0.99624	4000	0.99512	4000	0.99709	16000	0.011775	5806.3	0.0019611	12000	0.0011147	0	0.00084647	12000	-18.45	0.62565	378.06	1.44	9.5241e-05	0.0045805	0.0021766	0.0021132	0.0016688	0.0025569	0.00066286	0.00088808	0.00044432	0.00044376	0.62017	3.5148	-2.5272
59	67.951	184.52	174.82	181.48	180.74	182.23	23.517	1.4937	0.74378	0.74992	-3.2809	11.88	0.53835	125	0.99908	16000	0.99494	8238.2	0.99634	4000	0.99482	4000	0.99734	16000	0.014553	5858.9	0.0025174	12000	0.0015175	0	0.00099991	12000	-26.387	0.53355	785.1	1.3621	4.0712e-06	0.0066825	0.0028161	0.0023493	0.0019254	0.0035905	0.0012361	0.0016651	0.0004239	0.0012412	0.92195	2.8171	-3.6335
60	56.394	196	184.9	188.46	186.86	190.09	18.409	3.2218	1.5971	1.6247	-4.9606	26.999	0.51656	31.25	0.99923	16000	0.98834	6766.2	0.99436	2000	0.99056	1000	0.9965	16000	0.035341	6896.4	0.0059426	15000	0.0037997	1000	0.0021428	14000	-9.434	0.56601	101.39	1.3692	1.6052e-05	0.023642	0.0095115	0.0091166	0.0067901	0.011796	0.0038043	0.0050062	0.0023264	0.0026798	0.5938	3.646	-2.4604
60	52.005	980	176.07	185.29	181.48	190.91	70.02	9.4276	3.8126	5.615	7.3316	84.337	0.44673	31.25	0.99887	16000	0.97396	4878	0.98867	1000	0.97249	1000	0.99435	16000	0.047261	6508.6	0.021859	15000	0.016184	0	0.0056755	15000	-5.5713	1.1194	43.266	2.2628	7.819e-07	0.051342	0.013615	0.012513	0.0076697	0.018316	0.0081623	0.010646	0.0048433	0.005803	0.97286	4.4879	-2.5867
60	66.818	1102.5	201.47	198.65	194.27	208.02	19.688	13.746	4.3755	9.3702	32.218	1490.5	0.47211	31.25	0.99958	16000	0.99411	7987.2	0.99657	4000	0.99459	2000	0.9977	16000	0.018886	6422.2	0.0031132	14000	0.0019742	2000	0.001139	12000	-18.249	0.39454	413.32	1.2632	1.0919e-05	0.075501	0.015479	0.014096	0.010731	0.019434	0.0079817	0.0087029	0.0033652	0.0053377	1.6422	8.8089	-0.76719
61	50.69	209	197.71	202.29	200.45	204.17	22.929	3.7121	1.839	1.8731	-4.6946	23.967	0.88902	250	0.99915	16000	0.99113	8172.9	0.9939	4000	0.98854	4000	0.99646	16000	0.0092002	6048.4	0.007916	12000	0.005355	0	0.002561	12000	-4.4171	0.40414	36.699	1.3565	7.3944e-05	0.0085971	0.0044322	0.00413	0.0030157	0.0059119	0.0017603	0.0028961	0.0011143	0.0017819	0.2573	2.1779	-2.3344
61	97.783	205.12	197.75	199.55	198.65	200.45	11.93	1.8059	0.89887	0.90702	-7.5844	62.181	0.84434	125	0.99872	16000	0.99108	7029.9	0.99281	4000	0.98983	4000	0.99483	16000	0.010414	5688.6	0.0049932	12000	0.0029818	0	0.0020114	12000	-9.9906	0.89713	128.58	1.9136	9.6001e-05	0.012189	0.0035031	0.0034503	0.002763	0.0040136	0.0012882	0.0012506	0.00068726	0.0005633	2.5643	16.046	-2.3565
61	52.189	900	172.63	195.13	192.58	196.88	54.317	4.2986	2.5563	1.7423	2.426	47.894	0.46356	31.25	0.9988	16000	0.98953	7587.7	0.99381	4000	0.98873	4000	0.99609	16000	0.028316	5989	0.0073623	12000	0.0050818	0	0.0022805	12000	-16.202	0.60587	288.21	1.5263	8.0402e-05	0.0065832	0.0036117	0.0036337	0.0026828	0.0045768	0.0012149	0.001894	0.00095095	0.00094307	-0.12735	2.4038	-2.3161
62	50.983	864.71	99.303	93.235	91.684	94.839	63.345	3.1547	1.5507	1.604	10.961	123.11	0.33578	31.25	0.99556	16000	0.9596	4928.1	0.9715	1000	0.95367	1000	0.98285	16000	0.052458	6779.3	0.029185	15000	0.017828	0	0.011358	15000	-7.2152	1.017	71.184	2.0471	5.5247e-06	0.0027386	0.0010667	0.0010419	0.00088615	0.0012192	0.00035245	0.00033306	0.00015573	0.00017733	0.88622	6.8267	-3.5228
62	75.385	99.774	84.282	83.84	82.43	85.631	2.8111	3.2012	1.4104	1.7908	1.2418	7.3087	0.88526	62.5	0.99603	16000	0.97535	4702.8	0.98066	1000	0.96966	500	0.98764	16000	0.01741	6798.3	0.017976	15500	0.010994	500	0.0069813	15000	-1.7419	1.057	6.4623	2.1276	6.8833e-05	0.0025503	0.0014588	0.0014465	0.0011306	0.0017801	0.00045404	0.00064955	0.00031597	0.00033358	-0.029414	2.6292	-3.6661
62	73.134	104.01	84.634	84.16	83.208	85.631	2.5609	2.4235	0.95276	1.4708	2.1036	15.821	0.86218	62.5	0.99611	16000	0.97427	4877.5	0.98228	500	0.96806	250	0.98966	16000	0.022457	6993.7	0.021602	15750	0.014221	250	0.0073811	15500	-1.9312	0.95925	6.9205	1.9287	0.00010384	0.002447	0.0014155	0.001403	0.0011724	0.0016541	0.00039033	0.0004817	0.00023058	0.00025112	-0.021871	3.0674	-3.8223
63	52.251	132.04	112.79	119.19	113.66	121.82	18.482	8.1634	5.5294	2.634	-2.3039	7.0459	0.58014	31.25	0.99804	16000	0.95345	5287.7	0.9745	4000	0.95197	1000	0.98655	4000	0.061475	5791.7	0.034579	3000	0.022524	3000	0.012055	0	-3.0394	1.1641	13.778	2.6462	1.0253e-05	0.038901	0.0062757	0.0027274	0.0019428	0.0083084	0.0072938	0.0063656	0.00078464	0.005581	1.7285	5.2483	-3.4981
63	51.101	1191.9	111.28	112.79	108.35	115.75	71.493	7.3942	4.4339	2.9603	13.056	185.73	0.40084	31.25	0.99754	16000	0.94479	5334.8	0.96625	2000	0.93629	1000	0.98053	8000	0.07397	6173.7	0.044241	7000	0.029954	1000	0.014287	6000	-4.1516	1.058	23.99	2.2994	6.3154e-06	0.0051573	0.0015994	0.0015288	0.0010334	0.0020604	0.00081581	0.001027	0.00049543	0.00053157	0.72561	4.0868	-3.4098
63	50.806	2321.1	112.39	114.25	109.98	117.29	92.384	7.3122	4.2736	3.0385	18.842	408.85	0.47303	31.25	0.99854	16000	0.96436	5594.8	0.97536	2000	0.95775	1000	0.98688	8000	0.043974	6109.2	0.029124	7000	0.017606	1000	0.011518	6000	-5.4045	1.0081	46.732	2.2091	2.0058e-06	0.026935	0.0047618	0.0038254	0.0027498	0.0052969	0.0034102	0.0025471	0.0010756	0.0014715	2.272	9.2997	-3.4891
64	225	294	271.72	272.22	268.9	273.91	5.3525	5.0106	3.3198	1.6908	-1.2432	17.842	0.89422	250	0.99876	16000	0.9961	8152.3	0.99682	4000	0.99598	4000	0.9975	16000	0.0061489	5913.2	0.0015223	12000	0.0008385	0	0.0006838	12000	-12.537	0.54772	179.09	1.3672	7.5619e-05	0.0018196	0.00096627	0.00099091	0.00084256	0.0011013	0.00022266	0.00025869	0.00014834	0.00011035	-0.37368	4.7473	-1.8703
64	205.12	294	267.39	267.27	264.07	268.9	5.7423	4.8306	3.2009	1.6297	-2.579	35.887	0.64011	31.25	0.99917	16000	0.99613	8442.2	0.99732	4000	0.99647	4000	0.99799	16000	0.014844	6467.3	0.0015227	12000	0.00085706	0	0.00066564	12000	-21.313	0.26068	491.96	1.1802	0.00010991	0.0021463	0.0013916	0.001389	0.0012399	0.0015472	0.00028397	0.00030737	0.00014915	0.00015822	-0.57411	5.4149	-1.7432
64	249.15	1025.6	270.29	268.9	267.27	272.22	30.175	4.9495	1.6297	3.3198	24.53	614.31	0.87689	31.25	0.99871	16000	0.99523	6382.9	0.99583	2000	0.99459	1000	0.99673	16000	0.0051433	6781.9	0.0021424	15000	0.001241	1000	0.0009014	14000	-19.346	0.69191	441.29	1.5218	8.1897e-05	0.0047264	0.00099275	0.00091656	0.00078904	0.0011052	0.00041665	0.00031613	0.00012752	0.00018861	3.4888	26.746	-1.935
65	50.806	175	151.72	160.95	155.83	165.17	27.164	9.3382	5.1185	4.2196	-2.3331	7.2709	0.87814	125	0.9954	16000	0.97287	5347.3	0.97795	2000	0.96731	2000	0.98444	16000	0.018313	6296	0.017124	14000	0.010637	0	0.006487	14000	-2.1107	1.0873	8.7802	2.2202	9.1995e-06	0.012046	0.0033765	0.0028054	0.0018716	0.0040241	0.0021741	0.0021525	0.00093387	0.0012187	1.7455	6.1096	-3.0823
65	56.107	1470	157.81	172.27	169.62	173.62	58.793	4.0067	2.6502	1.3564	13.112	304.49	0.81546	125	0.99316	16000	0.95787	5004.3	0.9618	2000	0.94754	1000	0.97432	4000	0.022918	5678.8	0.026772	3000	0.014259	1000	0.012513	2000	-1.5031	1.3262	6.9131	2.9692	6.9081e-05	0.0099315	0.0037644	0.0034371	0.0023594	0.0047023	0.0017735	0.0023429	0.0010777	0.0012652	0.91372	3.5015	-2.6274
65	57.422	1575	173.65	175	172.94	177.11	121.83	4.1673	2.0588	2.1084	9.9601	109.42	0.34599	31.25	0.99205	16000	0.95722	4202.2	0.96877	2000	0.95564	1000	0.97825	4000	0.054549	5516.6	0.022609	3000	0.013126	1000	0.0094827	2000	-6.5565	1.5949	55.848	3.7218	3.7387e-06	0.014175	0.0055515	0.0051354	0.0042339	0.0062912	0.0023417	0.0020573	0.00090148	0.0011558	0.84473	4.7407	-2.5647
66	64.286	1422.6	148.07	130.47	129.71	131.25	141.98	1.5441	0.76748	0.77663	7.3328	55.305	0.72601	125	0.99593	16000	0.97762	5511.3	0.98553	1000	0.98012	1000	0.98917	16000	0.031488	6676.3	0.009055	15000	0.0054107	0	0.0036443	15000	-4.9191	0.91895	29.439	1.8766	1.1704e-05	0.0047414	0.0014258	0.0017094	0.00028644	0.0022001	0.00095557	0.0019137	0.001423	0.00049072	-0.051191	1.7829	-3.9623
66	65.14	1225	131.13	132.04	131.25	132.43	46.072	1.1824	0.78593	0.3965	21.598	516.01	0.42672	125	0.99535	16000	0.98573	4900.8	0.98858	1000	0.9844	1000	0.99097	4000	0.023927	6160.2	0.0065659	3000	0.0041815	0	0.0023844	3000	-21.014	1.1998	487.02	2.5375	7.9887e-06	0.0074388	0.0030268	0.0027817	0.0023796	0.0034135	0.0011023	0.0010339	0.00040208	0.00063181	1.4895	6.2632	-2.8665
66	64.286	1191.9	135.26	131.25	130.09	132.04	89.127	1.9474	1.1615	0.78593	10.925	124.7	0.62853	31.25	0.99581	16000	0.98064	5021.7	0.98483	1000	0.98041	1000	0.98837	16000	0.029825	6530.7	0.0079542	15000	0.0044156	0	0.0035387	15000	-9.0571	1.0799	93.11	2.1825	1.805e-05	0.0086512	0.0030318	0.0028347	0.0023695	0.0034007	0.0011457	0.0010312	0.00046521	0.000566	1.2439	6.5918	-2.8289
67	59.115	192.58	164.72	180	177.82	180.74	34.735	2.9151	2.1774	0.7377	-1.82	4.4421	0.82178	250	0.99876	16000	0.98697	7378	0.99096	4000	0.98495	4000	0.99453	16000	0.013685	5897.9	0.0095753	12000	0.0060081	0	0.0035672	12000	-4.262	0.73372	35.437	1.6423	0.00010564	0.0050137	0.0017167	0.001662	0.0013095	0.0020534	0.00062758	0.00074392	0.00035254	0.00039138	0.79909	4.9951	-2.5758
67	58.566	190.91	179.55	180	177.82	182.23	7.859	4.4088	2.1774	2.2314	-9.7548	120.91	0.89323	1000	0.99953	16000	0.99442	8515.2	0.99614	4000	0.99401	4000	0.99747	16000	0.0069045	5820.8	0.0034549	12000	0.0021271	0	0.0013278	12000	-6.8223	0.4199	73.848	1.3286	6.514e-05	0.0059985	0.0018235	0.0017545	0.0011262	0.002335	0.00095976	0.0012088	0.00062834	0.00058045	1.0998	5.3147	-2.3846
67	58.026	190.09	148.31	179.27	90.741	182.23	47.492	91.491	88.528	2.9631	-0.81638	1.8197	0.7591	125	0.99952	16000	0.98764	8570.6	0.99443	4000	0.98762	4000	0.99695	16000	0.019296	5852.4	0.0093278	12000	0.0068099	0	0.0025179	12000	-4.4666	0.36006	33.132	1.3401	0.00011375	0.0089685	0.0037134	0.0036989	0.002939	0.0044724	0.0011584	0.0015334	0.00075988	0.00077351	0.19636	3.809	-2.6069
68	59.195	279.11	255.45	260.95	256.4	265.66	30.06	9.2673	4.5514	4.7159	-4.4583	23.834	0.59697	31.25	0.99883	16000	0.98068	7502.5	0.99213	4000	0.98492	4000	0.99524	16000	0.041877	6021.8	0.010322	12000	0.0072103	0	0.0031116	12000	-5.5201	0.63439	38.002	1.5656	2.9398e-06	0.0042772	0.0012093	0.0010314	0.00067364	0.0016229	0.00079314	0.00094927	0.00035779	0.00059148	1.0765	4.5451	-1.9647
68	85.135	284.52	258.74	259.41	256.4	265.66	19.539	9.2673	3.0164	6.2509	-6.9813	60.101	0.52892	31.25	0.9991	16000	0.98535	7858.1	0.99401	4000	0.98824	4000	0.99639	16000	0.038902	6067	0.0081482	12000	0.0057709	0	0.0023774	12000	-7.4746	0.55016	68.43	1.4126	6.0652e-06	0.004879	0.0011871	0.00093624	0.00071151	0.0013383	0.00079958	0.00062678	0.00022474	0.00040204	2.1407	8.4453	-2.0166
68	124.93	282.69	256.45	257.89	254.91	260.95	14.321	6.0335	2.9814	3.052	-6.2768	54.757	0.85536	1000	0.99859	16000	0.98792	7518	0.99289	4000	0.98744	4000	0.99548	16000	0.016172	6106.1	0.0080425	12000	0.0054557	0	0.0025867	12000	-4.3351	0.62311	26.797	1.4938	0.00014386	0.0059726	0.0018692	0.0016941	0.0012005	0.0022001	0.0010252	0.00099955	0.00049354	0.00050601	1.4606	5.3905	-1.6649
69	85.465	180.74	173.51	174.31	172.94	175.7	8.1825	2.756	1.3671	1.3889	-9.2248	97.05	0.86654	250	0.99955	16000	0.99413	8274.5	0.99652	4000	0.994	4000	0.99779	16000	0.0088239	6151.3	0.0037859	12000	0.0025144	0	0.0012715	12000	-6.6915	0.4249	70.741	1.2579	5.6709e-05	0.0048744	0.0017812	0.0016207	0.0013211	0.0020666	0.00067277	0.00074555	0.00029963	0.00044592	1.2034	4.9319	-2.5785
69	57.198	181.48	171.3	177.11	175.7	177.82	21.353	2.1254	1.4112	0.71416	-3.6969	14.959	0.49885	125	0.99953	16000	0.99229	7367.4	0.99568	4000	0.99202	2000	0.99743	16000	0.015922	6271.6	0.0054107	14000	0.0036573	2000	0.0017534	12000	-18.59	0.59856	527.58	1.4647	1.9349e-05	0.0039828	0.0010747	0.0010584	0.00022184	0.0015695	0.0008396	0.0013477	0.00083657	0.00051114	0.74342	3.046	-2.6225
69	67.742	184.52	177.69	178.54	177.11	180	7.8762	2.8916	1.4341	1.4575	-10.154	117.52	0.66947	125	0.99965	16000	0.99548	8516.2	0.99755	4000	0.99574	4000	0.99834	16000	0.012579	6108.5	0.0026009	12000	0.0018102	0	0.00079078	12000	-19.573	0.33662	470.19	1.2461	5.4167e-05	0.0097665	0.0022076	0.0019783	0.0015435	0.0025654	0.0012674	0.0010219	0.00043481	0.00058713	2.1247	10.025	-2.589
70	73.134	2594.1	196.22	189.27	187.66	190.09	112	2.4266	1.6108	0.81582	17.684	340.2	0.37754	31.25	0.99971	16000	0.99174	12329	0.99747	16000	0.99639	8000	0.99845	16000	0.047845	4508.4	0.0020639	8000	0.0010832	8000	0.00098072	0	-10.268	-0.64435	112.88	2.0506	6.2269e-06	0.054592	0.026558	0.025633	0.020423	0.033752	0.008632	0.013329	0.0052105	0.0081189	-0.11701	3.3797	-2.4167
70	0	321.9	191.85	191.74	190.09	194.27	11.703	4.1869	1.6529	2.534	-8.1071	125.78	0	31.25	0.99984	16000	0.99472	12102	0.99799	16000	0.99689	8000	0.99881	16000	0.039315	4587.7	0.0019154	8000	0.0010955	8000	0.00081981	0	-20.716	-0.50674	486.11	1.696	3.466e-06	0.059422	0.019357	0.018303	0.014347	0.02395	0.0076279	0.0096031	0.0039563	0.0056467	1.2372	6.4024	-4.8563
70	56.684	1575	192.84	190.09	188.46	190.91	107.84	2.4476	1.6247	0.82288	11.733	146.23	0.29786	31.25	0.99965	16000	0.98527	11831	0.99697	16000	0.99531	8000	0.9982	16000	0.073486	4856.7	0.0028891	8000	0.001666	8000	0.0012231	0	-7.4031	-0.58418	59.587	1.9999	6.6953e-05	0.034842	0.021044	0.022104	0.018017	0.024895	0.0059646	0.006878	0.0040868	0.0027912	-1.0966	4.9863	-2.3813
71	50.631	160.36	144.29	149.49	147.99	150.51	20.611	2.5254	1.505	1.0204	-3.1687	11.557	0.6201	31.25	0.99869	16000	0.9852	8280.3	0.98966	4000	0.98318	4000	0.99377	16000	0.022249	5462.9	0.010591	12000	0.0064794	0	0.0041118	12000	-8.4743	0.58843	104.48	1.5395	0.00016536	0.085235	0.020259	0.0091479	0.0058775	0.033797	0.018786	0.027919	0.0032704	0.024649	1.0626	3.1516	-2.2988
71	52.563	168.97	153.98	160.36	159.21	162.73	23.849	3.5248	1.1579	2.367	-2.8844	9.8371	0.62643	31.25	0.99938	16000	0.98132	8705.7	0.98918	4000	0.98312	4000	0.99347	16000	0.038235	5647.1	0.010344	12000	0.0060574	0	0.004287	12000	-6.7488	0.39625	53.944	1.3686	2.9449e-05	0.03105	0.013441	0.012718	0.0092511	0.01681	0.0059982	0.007559	0.0034665	0.0040925	0.5467	3.3307	-2.6897
71	52.066	166.42	151.21	158.63	157.5	159.78	24.632	2.2826	1.1331	1.1495	-2.9144	9.9241	0.48669	31.25	0.99849	16000	0.98053	8140.2	0.98764	4000	0.98043	4000	0.9921	16000	0.034138	5313.3	0.011669	12000	0.0072038	0	0.0044656	12000	-8.3491	0.63931	93.572	1.6925	4.5309e-05	0.035199	0.013296	0.010566	0.0076812	0.017632	0.0075065	0.009951	0.0028852	0.0070658	0.86531	2.8035	-2.6487
72	0	1520.7	191.3	208.51	108.35	217.24	139.8	108.89	100.16	8.7296	5.172	39.748	-0.90796	31.25	0.99853	16000	0.8608	4869.6	0.96533	2000	0.85555	1000	0.98642	4000	0.23908	6005.4	0.13087	3000	0.10977	1000	0.021098	2000	-3.2125	1.2349	18.013	2.699	9.0993e-08	0.011208	0.00373	0.0035817	0.0019991	0.0053551	0.0022758	0.003356	0.0015826	0.0017734	0.34321	2.638	-4.6646
72	51.339	229.69	173.97	196.88	166.42	207.04	50.848	40.627	30.46	10.167	-1.2233	3.0317	0.40157	31.25	0.99829	16000	0.95186	5130.4	0.97559	2000	0.95538	1000	0.98555	4000	0.082807	6103.9	0.030167	3000	0.020207	1000	0.0099606	2000	-4.3844	1.1818	24.171	2.4814	1.9318e-05	0.0071289	0.0023139	0.0021918	0.0015529	0.0027863	0.0011522	0.0012333	0.00063883	0.0005945	1.0182	4.3075	-2.3227
72	50.748	1297.1	182.45	203.7	105.76	214.08	111.26	108.32	97.941	10.381	5.9687	58.504	0.32435	31.25	0.99767	16000	0.88424	4461.8	0.96426	2000	0.87689	1000	0.98467	4000	0.16656	5641.2	0.10778	3000	0.087365	1000	0.020414	2000	-1.8028	1.4559	5.0258	3.3523	1.3412e-05	0.01906	0.0025311	0.0023909	0.0016628	0.003113	0.0014778	0.0014501	0.00072802	0.00072212	4.2508	41.721	-3.2621
73	74.493	171.6	149.77	151.55	150	152.6	11.06	2.5951	1.5464	1.0488	-6.1528	40.977	0.70208	31.25	0.9969	16000	0.9863	6045	0.98999	4000	0.98482	1000	0.99305	16000	0.018901	5934.4	0.0082317	15000	0.005174	3000	0.0030577	12000	-10.277	0.98455	138.53	2.1807	0.00012151	0.052835	0.013302	0.0090076	0.0060577	0.014111	0.011256	0.0080532	0.0029499	0.0051033	1.696	5.0006	-2.7274
73	50.69	158.06	148.15	150.51	148.99	151.03	11.366	2.0409	1.5255	0.51545	-6.0221	40.694	0.39224	125	0.99822	16000	0.98443	6187.4	0.99076	4000	0.98629	2000	0.99335	4000	0.037074	5663.7	0.0070576	2000	0.0044721	2000	0.0025855	0	-11.625	1.0646	163.31	2.3486	0.00012614	0.023397	0.0077181	0.0062941	0.0053276	0.0089887	0.0042351	0.0036611	0.00096649	0.0026946	1.3935	4.5122	-3.02
73	52.189	848.08	150.33	151.03	150	151.55	28.957	1.5464	1.0274	0.51899	20.853	510.86	0.68838	31.25	0.99765	16000	0.98679	7061.9	0.99137	4000	0.98771	4000	0.99384	16000	0.026946	5811.6	0.0061356	12000	0.0036649	0	0.0024706	12000	-8.5676	0.82173	82.538	1.8349	3.8083e-05	0.026362	0.0092229	0.00779	0.0057851	0.010712	0.0050907	0.0049264	0.0020049	0.0029215	1.1349	3.6397	-2.709
74	61.592	200.45	184.26	195.13	187.66	196	28.83	8.3404	7.4732	0.86726	-3.004	10.84	0.7116	31.25	0.99962	16000	0.98729	7173.2	0.99198	4000	0.98459	2000	0.99736	16000	0.025675	6213.8	0.01277	14000	0.0073899	2000	0.0053798	12000	-8.4147	0.63324	83.658	1.5707	0.00016074	0.004135	0.0027674	0.002791	0.0024723	0.0030846	0.00057151	0.0006123	0.00031865	0.00029365	-0.83886	5.7187	-2.6844
74	97.783	205.12	195.65	197.76	195.13	200.45	11.987	5.3218	2.6251	2.6967	-6.0303	46.884	0.91519	250	0.99946	16000	0.9951	8424.4	0.99714	4000	0.9936	2000	0.99867	16000	0.0070308	6709.1	0.0050657	14000	0.0035373	2000	0.0015283	12000	-6.9679	0.2008	72.03	1.1296	0.0001475	0.013655	0.0063249	0.0060001	0.0051335	0.0072536	0.0024882	0.0021201	0.00086657	0.0012536	0.60316	3.8332	-2.6569
74	100	206.07	197.62	199.55	197.76	201.37	8.7936	3.612	1.7897	1.8223	-5.8775	50.677	0.88918	125	0.99939	16000	0.99334	8253.5	0.99549	4000	0.99155	4000	0.99808	16000	0.0091061	6405.1	0.0065288	12000	0.0039435	0	0.0025853	12000	-6.4563	0.33701	62.068	1.2153	0.00015003	0.010438	0.0063821	0.0062645	0.0050701	0.0077597	0.0018344	0.0026896	0.0011944	0.0014952	-0.16766	3.3462	-2.8252
75	55.472	1102.5	224.09	227.32	225	228.5	52.936	3.4974	2.3196	1.1778	12.205	212.42	0.45146	31.25	0.99895	16000	0.9904	7691.1	0.99449	4000	0.99168	4000	0.9961	16000	0.030823	5861.4	0.0044216	12000	0.0028134	0	0.0016082	12000	-12.882	0.67218	191.38	1.5444	1.2202e-06	0.003234	0.00086195	0.00082021	0.00042113	0.0011258	0.00051577	0.00070471	0.00039908	0.00030563	1.3286	5.6436	-2.1653
75	109.43	229.69	208.41	222.73	219.4	223.86	36.979	4.4549	3.3243	1.1306	-2.2057	5.916	0.85086	250	0.99931	16000	0.99468	9298.5	0.99621	8000	0.99433	4000	0.9974	16000	0.0095329	5564.7	0.0030669	12000	0.0018812	4000	0.0011858	8000	-10.792	0.25981	136.33	1.2505	0.0002282	0.010058	0.0023619	0.0022605	0.0011826	0.0031049	0.0015107	0.0019223	0.0010778	0.00084448	1.5204	6.6061	-1.6225
75	81.215	1575	227.41	226.15	222.73	228.5	78.377	5.7701	3.4266	2.3436	15.463	257.82	0.02227	31.25	0.99917	16000	0.9898	8521.9	0.99537	8000	0.99325	4000	0.99674	16000	0.046086	5356.8	0.0034929	12000	0.0021199	4000	0.0013731	8000	-14.281	0.52259	253.57	1.535	1.8195e-07	0.013155	0.0029161	0.0023843	0.0010816	0.0043376	0.0021868	0.003256	0.0013028	0.0019533	1.0051	3.7208	-4.4112
76	56.903	234.57	197.47	221.61	213.04	225	47.65	11.957	8.5646	3.392	-1.3657	3.0324	0.82465	1000	0.99753	16000	0.97925	6118.6	0.98384	2000	0.97352	2000	0.99126	16000	0.019711	6549.9	0.017736	14000	0.010315	0	0.0074215	14000	-4.0627	0.82881	26.803	1.7262	2.6648e-05	0.00067648	0.00018155	0.00014955	0.00011715	0.0002084	0.00011245	9.1249e-05	3.2406e-05	5.8843e-05	1.9735	7.2848	-1.8018
76	51.761	234.57	181.28	214.08	112.5	218.32	50.645	105.82	101.58	4.2392	-0.72258	1.6091	0.66614	250	0.99803	16000	0.98401	6647.1	0.99061	4000	0.98286	2000	0.99423	16000	0.025602	6246.3	0.011377	14000	0.0077509	2000	0.0036262	12000	-7.9782	0.7904	87.894	1.7117	4.3299e-05	0.0013932	0.00048116	0.00043618	0.00031445	0.00062135	0.00023215	0.0003069	0.00012173	0.00018517	0.9007	4.2708	-2.147
76	55.056	239.67	222.89	223.86	221.61	226.15	11.67	4.5458	2.2498	2.296	-11.374	155.52	0.79423	250	0.99915	16000	0.99095	8194.1	0.99417	4000	0.99115	4000	0.99585	16000	0.016144	6108.4	0.0047035	12000	0.0030272	0	0.0016764	12000	-8.224	0.46503	82.094	1.289	2.7622e-05	0.0042705	0.002017	0.0020028	0.0016303	0.0023852	0.00071829	0.00075491	0.00037252	0.00038239	0.028686	4.0556	-2.1096
77	60.328	164.55	158.9	160.95	159.78	162.13	10.663	2.3497	1.1663	1.1834	-6.8796	56.507	0.41086	31.25	0.99906	16000	0.98603	7080.8	0.99435	4000	0.99014	2000	0.99633	16000	0.041935	6108.7	0.0061888	14000	0.0042115	2000	0.0019773	12000	-8.5727	0.72165	94.247	1.6374	3.3545e-05	0.0054657	0.0022746	0.0019133	0.0013059	0.0032834	0.0011905	0.0019774	0.00060739	0.00137	0.44718	2.1316	-2.8596
77	51.459	165.79	156.72	158.63	156.94	160.95	12.939	4.0094	1.6936	2.3158	-5.8894	40.245	0.68118	31.25	0.99944	16000	0.9891	7137.1	0.99429	4000	0.989	2000	0.99659	16000	0.019388	6151.7	0.0075902	14000	0.0052884	2000	0.0023018	12000	-8.5376	0.68332	113.49	1.5923	3.1942e-05	0.010803	0.0037918	0.0026551	0.0017451	0.0059216	0.0026842	0.0041766	0.00091001	0.0032666	0.86223	2.4872	-2.9651
77	68.266	180	156.89	159.21	156.38	160.95	12.231	4.5659	2.8228	1.7431	-6.1664	42.162	0.48909	31.25	0.99939	16000	0.98636	7385.7	0.99399	4000	0.98876	2000	0.99632	16000	0.03496	6259	0.0075585	14000	0.0052316	2000	0.002327	12000	-8.1578	0.59966	89.221	1.4661	5.1947e-05	0.013672	0.0040085	0.0026793	0.0017309	0.0055343	0.0031205	0.0038034	0.00094836	0.002855	1.1629	3.3082	-2.8024
78	50.924	167.05	141.51	160.36	144.59	162.73	35.576	18.14	15.773	2.367	-1.3153	2.8968	0.61125	125	0.99829	16000	0.98061	6127.2	0.98831	4000	0.97847	2000	0.99351	8000	0.029469	5897.7	0.015038	6000	0.0098425	2000	0.0051953	4000	-6.683	0.92492	67.364	2.1263	9.1131e-05	0.032662	0.0117	0.010358	0.0081511	0.013661	0.0056276	0.0055098	0.0022066	0.0033032	1.2298	4.4588	-2.8463
78	52.5	169.62	160.46	161.54	159.21	163.33	9.9285	4.1275	2.3327	1.7949	-8.2889	82.97	0.92829	125	0.9989	16000	0.99214	8208.1	0.9946	4000	0.99026	2000	0.99645	16000	0.0081698	6449.9	0.0061972	14000	0.0043484	2000	0.0018488	12000	-4.2616	0.28652	28.421	1.2425	6.9205e-05	0.054177	0.014212	0.011628	0.0042627	0.020274	0.011726	0.016011	0.0073649	0.0086461	0.99882	3.263	-2.866
78	133.64	172.27	163.25	163.33	161.54	165.17	4.0629	3.6301	1.7949	1.8352	-2.4574	15.955	0.85731	125	0.99917	16000	0.99243	7046.2	0.99568	2000	0.99242	1000	0.99736	16000	0.012581	6879.9	0.0049343	15000	0.00326	1000	0.0016742	14000	-6.2497	0.50538	52.254	1.3103	4.9395e-05	0.025124	0.0080002	0.0063821	0.0048662	0.0096314	0.004784	0.0047652	0.0015159	0.0032493	1.4808	4.8189	-2.8909
79	61.678	1297.1	241.1	252	246.37	260.95	74.426	14.578	5.6313	8.9468	4.4017	76.861	0.44055	31.25	0.99865	16000	0.97485	6419.9	0.98681	4000	0.97537	1000	0.99308	16000	0.049101	6303.3	0.017708	15000	0.01144	3000	0.0062684	12000	-6.546	0.75624	56.495	1.7564	8.5205e-06	0.014246	0.0062225	0.0064298	0.0044061	0.0085169	0.0030739	0.0041108	0.0020237	0.0020871	-0.15202	2.409	-1.8999
79	51.399	722.95	260.44	267.27	260.95	275.63	62.496	14.678	6.326	8.3523	-0.38293	13.593	0.22037	31.25	0.99798	16000	0.95758	5310.3	0.98193	2000	0.96635	1000	0.98995	8000	0.082698	5931	0.023603	7000	0.01558	1000	0.0080232	6000	-4.5794	1.1202	27.703	2.4925	5.556e-06	0.021416	0.0088595	0.0086764	0.0060242	0.012435	0.0045538	0.0064106	0.0026522	0.0037584	0.029779	2.3186	-2.5002
79	50.631	1520.7	302.93	308.39	300	352.8	114.73	52.8	8.3916	44.408	3.5104	46.473	0.33018	31.25	0.9987	16000	0.94024	5809.4	0.98862	4000	0.96389	1000	0.99418	8000	0.12094	5921.5	0.030294	7000	0.024729	3000	0.0055653	4000	-2.8595	0.92997	10.738	2.2196	3.3169e-07	0.016915	0.0067267	0.0048724	0.0028134	0.010925	0.0044426	0.0081112	0.002059	0.0060522	0.42835	1.813	-3.9291
80	153.66	194.27	162.46	162.13	160.95	163.33	2.4018	2.3844	1.1834	1.201	2.8254	32.372	0.68815	125	0.99897	16000	0.99271	8218.3	0.9947	4000	0.99183	4000	0.9964	16000	0.012455	5821.5	0.0045669	12000	0.0028685	0	0.0016984	12000	-17.117	0.57193	376.53	1.3674	1.7978e-05	0.021086	0.0072984	0.0064653	0.0034159	0.010515	0.0046878	0.0070994	0.0030494	0.00405	0.65218	2.6029	-2.1351
80	51.761	159.21	154.84	155.28	154.2	156.38	7.1269	2.1872	1.0859	1.1013	-13.617	195.67	0.61102	31.25	0.99912	16000	0.99325	8422.8	0.99601	4000	0.99442	4000	0.9971	16000	0.022911	5962.7	0.0026757	12000	0.0015878	0	0.0010879	12000	-12.339	0.44968	167.7	1.2789	0.00017022	0.017217	0.0097979	0.0093847	0.0080424	0.011416	0.0026675	0.0033737	0.0013423	0.0020314	0.35186	3.518	-2.3941
80	52.128	169.62	155.29	155.28	154.2	155.83	3.5993	1.6346	1.0859	0.54868	-18.48	550.42	0.90764	250	0.99917	16000	0.99425	8414.8	0.99561	4000	0.99333	4000	0.99697	16000	0.0054628	5822.6	0.0036351	12000	0.0022744	0	0.0013608	12000	-6.2297	0.51793	71.076	1.304	1.565e-05	0.035746	0.013162	0.011874	0.0095526	0.015752	0.0053311	0.0061997	0.0023213	0.0038784	1.2388	4.9373	-2.4678
81	0	1696.2	202.28	218.32	110.8	219.4	174.13	108.6	107.51	1.0861	6.4656	51.887	-0.91055	31.25	0.99758	16000	0.90421	7156.2	0.98792	4000	0.97898	4000	0.99191	16000	0.26596	5782.7	0.012932	12000	0.0089408	0	0.0039913	12000	-3.5578	0.79163	15.965	1.8237	1.3717e-07	0.1464	0.042612	0.031291	0.022465	0.057155	0.03489	0.03469	0.0088258	0.025864	0.96303	2.9814	-4.9302
81	87.674	222.73	217.28	219.4	217.24	220.5	11.051	3.2586	2.1616	1.097	-8.939	95.284	0.62567	250	0.9976	16000	0.98991	7172.1	0.99292	4000	0.99049	4000	0.9948	16000	0.023088	5402.7	0.0043149	12000	0.0024376	0	0.0018773	12000	-13.781	1.0086	214.29	2.0639	3.9292e-05	0.027203	0.013667	0.012987	0.011508	0.014965	0.0040467	0.0034572	0.001479	0.0019782	0.74076	4.7906	-2.0636
81	54.988	227.32	193.41	221.61	113.08	222.73	48.496	109.65	108.53	1.1192	-1.1406	2.3772	0.92398	250	0.99752	16000	0.98947	7993.5	0.99226	4000	0.98833	4000	0.99439	16000	0.0090936	5795.7	0.0060598	12000	0.003933	0	0.0021268	12000	-3.2874	0.62745	17.074	1.4661	0.0005624	0.044386	0.018741	0.02051	0.011251	0.024809	0.0085435	0.013557	0.0092592	0.0042982	0.13877	2.2649	-2.1479
82	90.184	1160.5	200.52	193.42	191.74	196	87.265	4.2609	1.6819	2.5789	10.615	115.97	0.27389	31.25	0.99927	16000	0.98459	8981.1	0.99651	4000	0.99435	4000	0.99747	16000	0.071433	6154.5	0.0031205	12000	0.0021639	0	0.00095652	12000	-7.5339	0.2279	61.249	1.1401	7.1417e-06	0.082097	0.019072	0.016388	0.0094337	0.027863	0.012472	0.018429	0.0069545	0.011475	1.451	6.4111	-2.7568
82	58.179	1130.8	193.72	192.58	190.91	195.13	73.98	4.2237	1.6673	2.5563	11.048	142.51	0.55855	31.25	0.99874	16000	0.98005	7444.5	0.99398	4000	0.98944	2000	0.99635	16000	0.059086	6425.5	0.0069176	14000	0.0045467	2000	0.0023709	12000	-5.2954	0.5344	31.769	1.3862	1.8511e-06	0.092337	0.024899	0.023361	0.018529	0.027814	0.013189	0.0092852	0.0048322	0.004453	1.8474	8.6913	-3.1363
83	120.49	265.66	247.92	249.15	245	252	9.5002	7	4.1525	2.8475	-5.0685	49.843	0.868	1000	0.99957	16000	0.99573	10743	0.99725	8000	0.99568	8000	0.99843	16000	0.0073954	4896.7	0.0027535	8000	0.0015742	0	0.0011793	8000	-9.1842	-0.10661	128.89	1.5382	9.1444e-05	0.020947	0.0061554	0.0047383	0.0013234	0.010196	0.00535	0.0088727	0.0034149	0.0054578	0.67791	2.2768	-1.7327
83	210	245	235.4	235.83	233.33	238.38	4.5743	5.045	2.4955	2.5495	-2.2261	11.62	0.92864	1000	0.99964	16000	0.99574	10102	0.99681	8000	0.99509	4000	0.99794	16000	0.0045116	5427.8	0.0028479	12000	0.0017277	4000	0.0011202	8000	-6.5718	-0.0069456	77.239	1.2976	0.00035818	0.023219	0.0089204	0.0080776	0.0064209	0.01068	0.003531	0.0042591	0.0016567	0.0026024	1.1428	4.5979	-0.91229
83	211	239.67	229.87	229.69	227.32	232.11	4.1886	4.7857	2.3679	2.4178	-1.0123	5.8182	0.72549	1000	0.99977	16000	0.99535	10715	0.9966	8000	0.99489	8000	0.99769	16000	0.010916	5354.6	0.002801	8000	0.0017077	0	0.0010934	8000	-21.763	-0.24232	532.1	1.4526	0.00023628	0.02039	0.0089327	0.0089441	0.0054103	0.012131	0.0040631	0.0067205	0.0035338	0.0031867	0.12098	2.1135	-1.1361
84	54.444	1378.1	185.46	190.91	187.66	192.58	71.703	4.9168	3.2495	1.6673	14.311	240.9	0.23999	31.25	0.99791	16000	0.96986	5210.7	0.98964	2000	0.98325	1000	0.99301	4000	0.087527	6053.1	0.0097628	3000	0.0063898	1000	0.0033731	2000	-5.6606	1.1663	36.86	2.4788	6.7899e-05	0.1227	0.059411	0.052234	0.044323	0.072086	0.024577	0.027763	0.0079117	0.019852	0.68057	3.3415	-1.861
84	56.178	658.21	192.59	200.45	196.44	204.17	66.583	7.7292	4.017	3.7121	4.2827	33.698	0.32621	31.25	0.99681	16000	0.94062	3950	0.98432	1000	0.97268	1000	0.98999	2000	0.12197	5758.8	0.017308	1000	0.011643	0	0.005665	1000	-3.0703	1.5896	11.865	3.5953	0.00016513	0.30727	0.068399	0.066276	0.035165	0.082825	0.048407	0.04766	0.031111	0.016549	2.6575	12.36	-1.6251
84	57.798	1422.6	205.5	206.07	202.29	209	95.164	6.7112	3.7812	2.93	10.875	140.71	0.27965	31.25	0.99841	16000	0.96115	5479.6	0.99076	2000	0.98204	1000	0.99382	16000	0.099954	6319.7	0.011781	15000	0.008712	1000	0.0030694	14000	-4.3569	1.0244	23.36	2.1359	1.0803e-05	0.19382	0.10085	0.097591	0.075467	0.12652	0.038173	0.051055	0.022124	0.028931	-0.095071	3.1324	-3.6031
85	54.444	1260	231.04	228.5	221.61	234.57	77.795	12.966	6.8894	6.0771	11.061	137.11	-0.68535	31.25	0.99823	16000	0.98738	6058	0.99329	2000	0.99011	1000	0.99538	16000	0.070824	6701	0.0052646	15000	0.0031737	1000	0.0020909	14000	-19.808	0.77377	433.41	1.6654	1.1193e-07	0.011856	0.0025865	0.0019354	0.0012593	0.0032388	0.0020084	0.0019795	0.00067612	0.0013033	1.7572	6.3197	-4.673
85	86.64	1225	241.96	225	220.5	232.11	128.55	11.605	4.5	7.1053	6.892	50.259	0.29735	31.25	0.99848	16000	0.97973	7118.6	0.99493	2000	0.99272	1000	0.99633	16000	0.078986	7003.2	0.0036083	15000	0.0022106	1000	0.0013977	14000	-5.844	0.43969	37.864	1.2586	6.4697e-06	0.01067	0.0022658	0.0017274	0.0012306	0.002635	0.0019174	0.0014044	0.00049679	0.00090763	2.3338	8.7447	-2.3653
85	56.903	1260	228.99	222.73	210	233.33	91.373	23.333	12.727	10.606	9.9789	105.56	0.28903	31.25	0.99846	16000	0.98383	6108.1	0.99364	1000	0.99056	1000	0.99525	16000	0.068015	7025	0.0046921	15000	0.0030821	0	0.00161	15000	-8.747	0.69029	80.514	1.4923	2.2467e-06	0.043381	0.00454	0.0028505	0.0016628	0.0040994	0.0060328	0.0024366	0.0011878	0.0012488	3.1524	14.018	-2.4238
86	50.865	352.8	249.71	253.45	252	254.91	21.215	2.9133	1.4483	1.465	-5.0899	36.506	0.48086	250	0.99928	16000	0.99118	8618.6	0.99562	8000	0.99298	4000	0.99695	16000	0.033981	6037	0.0039644	12000	0.002636	4000	0.0013283	8000	-12.123	0.24319	158.51	1.3066	9.2732e-05	0.025437	0.01321	0.013244	0.011947	0.014558	0.0029673	0.0026109	0.0012968	0.0013141	-0.77358	7.6482	-3.1863
86	85.965	1297.1	246.1	256.4	254.91	257.89	50.501	2.9814	1.4821	1.4994	8.6953	207.23	0.60262	31.25	0.99966	16000	0.99491	10182	0.99723	8000	0.9952	4000	0.99816	16000	0.01525	5972.8	0.0029626	12000	0.0020282	4000	0.0009344	8000	-20.317	-0.18234	495.23	1.2419	0.00014187	0.057898	0.02372	0.022498	0.020545	0.024793	0.0068942	0.0042488	0.0019535	0.0022953	1.343	8.3334	-1.956
86	60.912	1336.4	254.7	254.91	253.45	256.4	53.034	2.9471	1.465	1.4821	17.49	364.46	0.85596	250	0.99967	16000	0.99494	9336.5	0.99706	8000	0.99441	2000	0.99811	16000	0.0086024	6214	0.0036956	14000	0.0026488	6000	0.0010468	8000	-8.909	0.00059844	111.64	1.2068	4.6733e-05	0.049653	0.01979	0.01802	0.01573	0.022945	0.0065456	0.0072151	0.00229	0.004925	1.0992	6.4167	-4.6136
87	63.636	133.23	121.68	130.09	128.95	130.86	21.575	1.9132	1.1411	0.77203	-2.1944	5.9337	0.77823	1000	0.99926	16000	0.98335	6898.3	0.98687	4000	0.97945	4000	0.99244	16000	0.01582	5769.5	0.012986	12000	0.007421	0	0.0055648	12000	-5.2173	0.8775	53.516	1.9136	5.9155e-05	0.015113	0.0031579	0.002864	0.0022672	0.0036754	0.0015005	0.0014082	0.00059684	0.00081141	2.7465	15.779	-2.0632
87	67.431	143.18	120.89	137.81	103.89	139.12	29.87	35.226	33.922	1.3042	-1.1293	2.3167	0.72069	31.25	0.99879	16000	0.98246	6344.4	0.98715	4000	0.97988	4000	0.99212	8000	0.020131	5565.3	0.01224	4000	0.007264	0	0.004976	4000	-6.1974	1.0598	61.844	2.3506	7.8477e-05	0.027579	0.0072391	0.0061236	0.0048565	0.008478	0.0039723	0.0036215	0.0012671	0.0023545	1.7076	6.8836	-2.466
87	58.957	147.49	135.2	140	138.68	141.35	17.253	2.6669	1.3208	1.3462	-3.3451	12.774	0.6534	500	0.99886	16000	0.98272	6262.8	0.98896	4000	0.97973	2000	0.99433	16000	0.024237	6063.8	0.014597	14000	0.0092271	2000	0.0053701	12000	-6.3894	0.91393	63.58	1.9791	0.00012579	0.036339	0.0080856	0.0063467	0.0046421	0.0097906	0.0054532	0.0051485	0.0017047	0.0034438	1.5247	5.3927	-2.297
88	50.865	165.79	154.67	155.28	154.2	156.94	7.5706	2.7437	1.0859	1.6578	-9.1493	106.65	0.63526	31.25	0.99971	16000	0.99223	8094.2	0.99634	4000	0.99295	2000	0.9977	16000	0.018767	6563.6	0.0047557	14000	0.0033936	2000	0.0013622	12000	-10.372	0.32022	147.2	1.205	0.00011456	0.091283	0.044052	0.045281	0.032377	0.054908	0.0156	0.022531	0.012904	0.009627	-0.088472	2.7072	-3.2159
88	50.983	1260	153.97	154.2	153.13	155.28	32.512	2.1567	1.0708	1.0859	30.065	1024.1	0.32775	31.25	0.99961	16000	0.98818	8933	0.99638	4000	0.99236	4000	0.99793	16000	0.040751	6383.2	0.0055714	12000	0.0040237	0	0.0015477	12000	-11.018	0.12095	146.59	1.1632	2.8093e-05	0.15566	0.067477	0.060686	0.047579	0.085896	0.029319	0.038317	0.013107	0.02521	0.59052	2.9594	-3.0213
88	71.591	151.03	143.07	144.12	143.18	145.07	9.0208	1.884	0.93583	0.94815	-7.4749	58.798	0.8089	31.25	0.99973	16000	0.99549	9466.1	0.99751	8000	0.99591	4000	0.99848	16000	0.010764	6496.4	0.0025687	12000	0.0016033	4000	0.0009654	8000	-10.953	-0.070396	153.02	1.1369	0.00014456	0.050119	0.0266	0.025593	0.022325	0.030368	0.0063778	0.008043	0.0032682	0.0047748	0.20839	4.2483	-2.4282
89	62.91	194.27	114.19	128.95	126.72	130.09	27.322	3.3644	2.2232	1.1411	-1.1784	2.4666	0.69888	31.25	0.99959	16000	0.98973	6954	0.99364	4000	0.98742	2000	0.99662	16000	0.012166	6316.8	0.0091954	14000	0.0062138	2000	0.0029817	12000	-6.1875	0.67125	103.35	1.5774	1.5898e-05	0.0093894	0.0027465	0.0026087	0.0022468	0.0031077	0.00079378	0.00086096	0.0003619	0.00049905	1.8957	12.16	-2.8865
89	60.577	1075.6	115.01	127.83	126	128.95	38.561	2.9474	1.8261	1.1213	12.365	320.67	0.018607	31.25	0.99937	16000	0.97222	6501.2	0.98793	4000	0.96095	2000	0.99483	16000	0.038242	6046.1	0.033878	14000	0.026982	2000	0.0068967	12000	-7.5633	0.84549	164.01	1.9046	2.4038e-07	0.0078894	0.0023885	0.0022851	0.0019632	0.0026964	0.00065183	0.00073316	0.00032194	0.00041122	1.4702	10.038	-4.5407
89	62.288	1422.6	122.28	128.2	127.09	129.33	35.661	2.2362	1.1083	1.1278	22.458	783.27	0.71947	31.25	0.99958	16000	0.99144	8088.6	0.99545	4000	0.9916	4000	0.99749	16000	0.014817	6092.5	0.0058929	12000	0.0038543	0	0.0020386	12000	-7.1724	0.45697	85.22	1.3543	1.5854e-06	0.0054937	0.0023137	0.0021791	0.0018899	0.0026014	0.00058805	0.0007115	0.00028912	0.00042239	1.3036	5.87	-3.2477
90	50.983	1191.9	136.8	88.911	66.216	238.38	111.25	172.16	22.695	149.47	4.7457	42.346	0.54305	31.25	0.99642	16000	0.90753	3710.2	0.9572	1000	0.85227	1000	0.98124	2000	0.10144	5656	0.12897	1000	0.10493	0	0.024034	1000	-1.3947	1.672	4.127	3.9003	1.179e-05	0.010581	0.0028969	0.0025937	0.0018001	0.0040893	0.0015494	0.0022892	0.00079361	0.0014956	0.89865	4.6712	-2.0414
90	51.943	344.53	195.52	257.89	88.377	260.95	88.479	172.57	169.52	3.052	-0.42311	1.419	0.38042	31.25	0.99664	16000	0.90467	4660	0.98453	2000	0.86128	1000	0.9909	4000	0.14073	5997.1	0.12963	3000	0.12326	1000	0.0063707	2000	-1.5658	1.2929	4.3057	2.8273	1.0157e-05	0.0093768	0.0034006	0.0033591	0.0019468	0.0047072	0.0018253	0.0027605	0.0014124	0.0013481	0.47479	3.0696	-2.105
90	50.631	1191.9	209.78	252	123.88	257.89	106.87	134.02	128.12	5.8947	3.0515	33.161	0.35426	31.25	0.99754	16000	0.88865	4672.6	0.98244	2000	0.80517	1000	0.98989	4000	0.15818	6123.4	0.18472	3000	0.17726	1000	0.0074557	2000	-1.4305	1.266	3.7674	2.7042	1.5233e-05	0.01315	0.0031359	0.002649	0.0017958	0.0041343	0.0020822	0.0023385	0.0008532	0.0014853	1.5576	6.7149	-1.7477
91	306.25	334.09	324.09	324.26	324.26	324.26	3.1938	0	0	0	-2.6042	13.287	0.95416	1000	0.9996	16000	0.99814	10447	0.99859	16000	0.99791	2000	0.99903	16000	0.0028995	6741.5	0.0011234	14000	0.00068019	14000	0.00044318	0	-11.21	-0.39796	150.75	1.1772	7.3165e-05	0.037263	0.019803	0.022615	0.012989	0.026138	0.0089915	0.013149	0.0096265	0.0035227	-0.44218	2.196	-0.73171
91	315	1025.6	326.19	321.9	321.9	324.26	46.141	2.3669	0	2.3669	14.605	215.02	0.5821	31.25	0.99954	16000	0.99552	9773.2	0.99831	16000	0.9977	2000	0.99882	16000	0.030292	6666.2	0.0011202	14000	0.00060385	14000	0.0005164	0	-12.137	-0.15813	152.82	1.0683	3.4629e-06	0.029823	0.021559	0.022679	0.020546	0.024765	0.0056875	0.0042195	0.0021335	0.002086	-1.9152	7.01	-1.2174
91	317.27	334.09	323.51	324.26	321.9	324.26	2.072	2.3669	2.3669	0	0.99578	8.471	0.95833	1000	0.99961	16000	0.99819	10416	0.9985	16000	0.9979	2000	0.99897	16000	0.0025109	6699.3	0.0010749	14000	0.00060701	14000	0.00046793	0	-12.277	-0.385	176.96	1.1812	9.3896e-05	0.026442	0.015845	0.016524	0.014074	0.018278	0.004238	0.0042039	0.0024498	0.0017541	-1.1571	5.2107	-1.1102
92	57.497	188.46	183.92	184.52	183.75	185.29	7.5982	1.5441	0.76883	0.77528	-15.198	252.2	0.9085	250	0.99886	16000	0.99515	7358.1	0.99671	4000	0.99475	1000	0.99756	16000	0.0065289	6480.4	0.0028087	15000	0.0019562	3000	0.00085246	12000	-8.9334	0.4904	108.36	1.4131	0.00011361	0.0019379	0.0010292	0.0009297	0.00072127	0.0013555	0.00039619	0.00063426	0.00020843	0.00042583	0.049645	2.1826	-2.3805
92	165.17	188.46	181.49	182.23	180.74	182.99	4.4081	2.2499	1.4937	0.75615	-2.1334	8.2939	0.72825	250	0.99878	16000	0.99403	7326.5	0.9965	4000	0.99538	1000	0.99735	16000	0.019642	7127.7	0.0019713	15000	0.0011174	3000	0.00085389	12000	-12.378	0.37164	165.26	1.1879	6.6421e-06	0.0014195	0.00077616	0.00074128	0.00066055	0.00086772	0.00023232	0.00020717	8.0724e-05	0.00012644	0.2187	4.6774	-2.3871
92	56.25	190.91	179.5	181.48	180.74	182.99	15.762	2.2499	0.74378	1.5061	-7.304	56.424	0.95613	250	0.9988	16000	0.9943	5950	0.99626	2000	0.99298	1000	0.99754	16000	0.0053193	6429.1	0.0045598	15000	0.0032743	1000	0.0012855	14000	-2.9415	0.87377	16.124	1.8702	2.0924e-05	0.0017728	0.00069142	0.00061693	0.0004965	0.0007963	0.00031933	0.0002998	0.00012043	0.00017937	1.0498	4.1428	-2.4544
93	114.84	1297.1	194.5	184.52	182.23	186.08	100.89	3.8445	2.2874	1.5571	9.9031	100.19	0.41325	31.25	0.99892	16000	0.98041	8096.6	0.99535	4000	0.99196	4000	0.99692	16000	0.068604	6212.8	0.004956	12000	0.0033874	0	0.0015686	12000	-6.0169	0.42034	40.857	1.3197	3.7478e-05	0.038336	0.0054068	0.003537	0.002187	0.0071249	0.0053203	0.0049379	0.00135	0.0035879	3.2578	17.44	-1.9373
93	60.411	1225	170.23	189.27	96.711	192.58	106.1	95.866	92.56	3.306	7.6221	75.566	0.40991	31.25	0.99866	16000	0.95292	6142.4	0.99092	4000	0.96939	1000	0.99526	16000	0.098989	6280	0.025872	15000	0.021535	3000	0.0043368	12000	-3.2436	0.83773	13.651	1.8942	1.0364e-05	0.0090124	0.0026383	0.0021238	0.0016526	0.0031317	0.0017889	0.001479	0.0004712	0.0010078	1.4658	4.9495	-1.9891
94	89.452	216.18	209.07	210	209	212.02	9.0215	3.0145	0.99525	2.0192	-10.015	124.47	0.88755	250	0.9977	16000	0.99247	7980.3	0.99363	4000	0.9916	4000	0.99524	16000	0.0063167	5704.8	0.0036399	12000	0.0020246	0	0.0016153	12000	-8.9559	0.64601	128.23	1.5195	8.9143e-06	0.026426	0.017506	0.018071	0.015837	0.019801	0.0040939	0.0039638	0.0022336	0.0017302	-1.5243	7.2026	-2.3844
94	0	221.61	210.74	212.02	210	213.04	12.041	3.0435	2.0192	1.0242	-15.827	269.88	-0.66577	31.25	0.99922	16000	0.99009	8597.5	0.99565	4000	0.99398	4000	0.99663	16000	0.068454	5885.4	0.0026547	12000	0.0016725	0	0.0009822	12000	-17.845	0.44951	349.49	1.2341	6.6703e-06	0.032467	0.016446	0.016138	0.014073	0.018508	0.0040047	0.0044355	0.0020654	0.0023701	0.069999	6.0191	-4.9069
94	91.304	1422.6	212.88	211	210	212.02	75.261	2.0192	1.0048	1.0144	14.407	221.89	0.61935	31.25	0.99799	16000	0.99146	8228.9	0.99346	4000	0.99152	4000	0.99507	16000	0.018173	5720.1	0.0035516	12000	0.0019401	0	0.0016115	12000	-15.583	0.5651	281.46	1.4294	1.2275e-05	0.037307	0.022004	0.021488	0.019318	0.025244	0.0053446	0.0059262	0.0021698	0.0037564	-0.58227	5.6319	-3.5205
95	61.421	1297.1	127.08	95.248	93.235	183.75	65.008	90.515	2.0137	88.502	10.005	177.52	0.71375	125	0.99678	16000	0.95686	5127.1	0.96925	1000	0.9485	500	0.98397	16000	0.042461	6705.5	0.035468	15500	0.020754	500	0.014714	15000	-2.3364	0.98136	9.9484	2.0097	9.391e-07	0.0052437	0.00061622	0.00042538	0.00028759	0.00071446	0.00057675	0.00042686	0.00013778	0.00028908	2.9109	14.64	-3.6205
95	50.865	204.17	140.89	179.27	95.455	190.09	51.883	94.632	83.814	10.818	-0.1909	1.2619	0.63502	31.25	0.99532	16000	0.94985	4392.1	0.96266	1000	0.93772	500	0.97951	4000	0.046108	6339.4	0.041788	3500	0.024935	500	0.016852	3000	-2.6104	1.2693	12.903	2.647	5.3528e-05	0.0034194	0.00090297	0.00076173	0.00058988	0.0010746	0.00048948	0.00048468	0.00017185	0.00031283	1.8548	7.2156	-2.9716
95	64.38	202.29	177.56	189.27	182.99	194.27	32.198	11.286	6.2828	5.0027	-2.1152	5.9501	0.52151	31.25	0.99828	16000	0.97732	5747.6	0.98768	1000	0.97823	1000	0.99261	16000	0.038148	6865.2	0.014382	15000	0.0094497	0	0.0049321	15000	-6.0934	0.80821	53.49	1.6845	5.724e-06	0.0047194	0.0010053	0.00078278	0.00046115	0.0013135	0.000717	0.00085236	0.00032164	0.00053072	1.4784	5.7021	-3.0852
96	109.7	186.86	173.19	175	171.6	178.54	9.3444	6.9472	3.4047	3.5425	-3.1796	17.342	0.77857	125	0.99838	16000	0.98935	8371.7	0.99325	4000	0.98867	4000	0.99596	16000	0.015378	5940.3	0.0072872	12000	0.0045764	0	0.0027108	12000	-7.4688	0.33671	87.231	1.4043	9.1871e-05	0.03686	0.016713	0.017103	0.011653	0.019918	0.0061492	0.0082654	0.0054497	0.0028157	0.5251	3.8039	-3.0043
96	98	980	172.73	172.94	168.97	176.4	38.161	7.4345	3.9757	3.4588	19.73	419.06	0.74893	31.25	0.9986	16000	0.98862	7850.4	0.9934	4000	0.9881	4000	0.99593	16000	0.021992	5961.7	0.0078265	12000	0.0053009	0	0.0025256	12000	-7.994	0.56334	76.028	1.4713	1.9398e-05	0.02677	0.013159	0.012257	0.0095075	0.01643	0.0048569	0.0069228	0.0027498	0.004173	0.32811	2.8142	-3.2451
96	51.399	194.27	170.74	171.6	168.97	175.7	12.867	6.7317	2.6298	4.1019	-5.1884	42.679	0.47139	31.25	0.99897	16000	0.98634	8023.9	0.99296	4000	0.98832	4000	0.99553	16000	0.041274	6017.9	0.0072069	12000	0.0046402	0	0.0025667	12000	-10.222	0.49122	113.16	1.4058	3.6861e-06	0.036244	0.013324	0.01196	0.009512	0.015736	0.0055252	0.006224	0.002448	0.0037759	1.3089	6.1435	-2.968
97	52.878	121.15	102.82	109.43	108.35	110.25	18.453	1.8962	1.0755	0.82072	-2.1793	5.8476	0.7425	125	0.99519	16000	0.965	4841.2	0.9756	2000	0.9608	1000	0.98619	4000	0.033936	6092.4	0.025389	3000	0.014794	1000	0.010596	2000	-2.5925	1.2472	11.923	2.6444	9.2748e-06	0.007838	0.0025229	0.0019764	0.0015652	0.0028969	0.001619	0.0013317	0.00041121	0.00092048	1.2161	3.7017	-2.8517
97	57.798	126.36	112.22	119.51	118.23	120.49	20.19	2.2612	1.2816	0.97962	-2.2075	5.9476	0.81351	125	0.99573	16000	0.97072	4604.5	0.97865	2000	0.96738	2000	0.98637	4000	0.028754	5475.5	0.018994	2000	0.011266	0	0.0077275	2000	-3.2216	1.5343	15.416	3.5207	0.00016296	0.026196	0.0089284	0.0083263	0.0057327	0.012337	0.0050965	0.0066042	0.0025937	0.0040105	0.48626	2.9243	-2.692
97	61.506	139.12	119.05	124.93	123.88	126	19.054	2.1236	1.0528	1.0708	-2.4649	7.3178	0.69185	31.25	0.99808	16000	0.96631	4693.8	0.98136	2000	0.96896	1000	0.98824	4000	0.048087	5851	0.019279	3000	0.012405	1000	0.0068747	2000	-3.4659	1.3806	15.763	2.9943	4.0442e-05	0.033298	0.018154	0.020093	0.014181	0.023571	0.00799	0.0093908	0.0059124	0.0034785	-0.81176	2.8229	-2.6898
98	50.865	210	197.63	205.12	204.17	206.07	30.558	1.9081	0.9496	0.9585	-3.6901	15.191	0.90106	250	0.99912	16000	0.98957	8296.4	0.99365	4000	0.98939	4000	0.99563	16000	0.011473	5955	0.0062414	12000	0.0042577	0	0.0019838	12000	-2.6735	0.49267	11.876	1.3133	5.4351e-05	0.0058847	0.00099882	0.00086729	0.00076379	0.00098216	0.00056689	0.00021837	0.00010351	0.00011487	5.0931	37.064	-2.3163
98	51.101	210	199.46	204.17	202.29	205.12	21.949	2.8227	1.8731	0.9496	-4.7896	24.936	0.86915	250	0.99897	16000	0.99077	7911.1	0.99306	4000	0.98949	4000	0.99579	16000	0.0096528	5868.4	0.0063011	12000	0.0035761	0	0.0027249	12000	-5.3437	0.61901	50.704	1.4685	5.518e-05	0.0028136	0.00057811	0.00046897	0.00037755	0.00071938	0.00030006	0.00034183	9.1415e-05	0.00025042	2.3032	11.045	-2.213
98	100.68	257.89	248.93	250.57	249.15	250.57	11.275	1.4156	1.4156	0	-10.386	116.46	0.82113	250	0.99931	16000	0.99234	8344.9	0.9956	4000	0.99199	4000	0.99726	16000	0.014309	5972.9	0.0052738	12000	0.0036177	0	0.0016561	12000	-7.8046	0.46623	77.107	1.2976	5.2439e-06	0.0071645	0.0015047	0.0014949	0.0012733	0.001702	0.00048265	0.00042868	0.00022155	0.00020712	4.1036	40.922	-2.6016
99	51.821	232.11	204.01	212.02	210	215.12	30.242	5.122	2.0192	3.1027	-3.1685	11.665	0.78347	1000	0.99932	16000	0.98583	7177.1	0.99233	4000	0.98671	2000	0.99518	16000	0.021571	6185.2	0.0084667	14000	0.0056164	2000	0.0028503	12000	-4.3549	0.68303	25.754	1.5557	2.0906e-05	0.0015715	0.00060284	0.00056445	0.00037742	0.00080986	0.00029022	0.00043244	0.00018704	0.0002454	0.44691	2.5505	-3.5533
99	51.519	225	196.82	210	206.07	212.02	35.905	5.9445	3.9252	2.0192	-2.252	6.3123	0.73159	1000	0.99934	16000	0.98521	7007.9	0.99113	4000	0.98516	2000	0.99458	16000	0.023106	6353.9	0.0094207	14000	0.0059638	2000	0.0034569	12000	-5.4533	0.67307	40.743	1.5231	7.2449e-05	0.0022104	0.00070159	0.00066631	0.00047553	0.00087079	0.00030081	0.00039526	0.00019078	0.00020449	0.77751	3.8195	-3.3657
99	50.631	225	207.52	211	207.04	213.04	17.527	6.0012	3.9625	2.0387	-5.6983	37.18	0.83733	1000	0.99924	16000	0.98798	7193.9	0.99193	4000	0.98705	2000	0.99459	16000	0.01489	6451.2	0.0075487	14000	0.0048816	2000	0.002667	12000	-5.2822	0.59851	39.771	1.4206	7.0375e-05	0.0025132	0.00070192	0.00063901	0.00046761	0.00087386	0.00032662	0.00040625	0.00017139	0.00023485	1.239	5.689	-2.06
[truncated: 439 more columns]
