# Supplementary material for: Detecting Parkinson’s disease from sustained phonation and speech signals
Source: PLoS One. 2017 Oct 5;12(10):e0185613. doi: 10.1371/journal.pone.0185613 (PMC5628839; doi:10.1371/journal.pone.0185613)
Supplement: S2 File — (ZIP) [file pone.0185613.s002.zip › AC/phonation/AC_phonation_YAAFE_features.csv]

id	AmplitudeModulation_1_min	AmplitudeModulation_2_min	AmplitudeModulation_3_min	AmplitudeModulation_4_min	AmplitudeModulation_5_min	AmplitudeModulation_6_min	AmplitudeModulation_7_min	AmplitudeModulation_8_min	EnvelopeShapeStatistics_1_min	EnvelopeShapeStatistics_2_min	EnvelopeShapeStatistics_3_min	EnvelopeShapeStatistics_4_min	AmplitudeModulation_1_max	AmplitudeModulation_2_max	AmplitudeModulation_3_max	AmplitudeModulation_4_max	AmplitudeModulation_5_max	AmplitudeModulation_6_max	AmplitudeModulation_7_max	AmplitudeModulation_8_max	EnvelopeShapeStatistics_1_max	EnvelopeShapeStatistics_2_max	EnvelopeShapeStatistics_3_max	EnvelopeShapeStatistics_4_max	AmplitudeModulation_1_mean	AmplitudeModulation_2_mean	AmplitudeModulation_3_mean	AmplitudeModulation_4_mean	AmplitudeModulation_5_mean	AmplitudeModulation_6_mean	AmplitudeModulation_7_mean	AmplitudeModulation_8_mean	EnvelopeShapeStatistics_1_mean	EnvelopeShapeStatistics_2_mean	EnvelopeShapeStatistics_3_mean	EnvelopeShapeStatistics_4_mean	AmplitudeModulation_1_trimean	AmplitudeModulation_2_trimean	AmplitudeModulation_3_trimean	AmplitudeModulation_4_trimean	AmplitudeModulation_5_trimean	AmplitudeModulation_6_trimean	AmplitudeModulation_7_trimean	AmplitudeModulation_8_trimean	EnvelopeShapeStatistics_1_trimean	EnvelopeShapeStatistics_2_trimean	EnvelopeShapeStatistics_3_trimean	EnvelopeShapeStatistics_4_trimean	AmplitudeModulation_1_median
1	3.9971	0	0.032887	0	9.9995	0	0.033263	0	47.399	19.95	-0.19573	-10283	6.0966	1.036	0.48496	4.141	39.177	0.13831	0.23165	1.383	127.85	46.217	0.38155	-76.034	4.5896	0.19055	0.15897	0.82098	23.412	0.010526	0.080773	0.10723	85.844	42.771	0.0078965	-586.08	4.4475	0.10967	0.12282	0.47408	18.301	0	0.06712	0	85.925	44.831	-0.007708	-100.84	4.5018
1	3.9971	0	0.021751	0	9.9995	0	0.021995	0	56.992	20.792	-0.11286	-7963.9	6.1168	1.3781	0.40501	5.5083	12.832	0.28955	0.36985	2.8954	124.9	45.708	0.1307	-82.512	4.8081	0.20363	0.11745	0.85117	10.851	0.025095	0.082795	0.25094	86.184	42.854	-0.015503	-515.43	4.7011	0.093549	0.10102	0.41826	10.856	0	0.052414	0	85.732	44.877	-0.018731	-103.47	4.5489
1	3.9971	0	0.057408	0	9.9995	0	0.036396	0	56.962	19.743	-0.17211	-10933	5.8274	1.6572	0.90355	6.6241	14.024	0.40995	0.55747	4.0993	128.49	47.198	0.42714	-44.568	4.5256	0.32865	0.25782	1.4225	11.186	0.023712	0.14847	0.23775	85.511	43.089	0.02541	-591.61	4.3655	0.25079	0.22606	1.1448	10.908	0	0.12018	0	85.504	44.657	0.002805	-102.8	4.4177
2	3.9971	0	0.022271	0	9.9995	0	0.0079395	0	58.642	20.867	-0.52068	-8644	5.9149	0.5394	0.29009	2.1561	14.131	0.0069619	0.06725	0.069615	127.97	45.847	0.12948	-84.321	4.4589	0.080237	0.075713	0.32591	11.307	0.00036641	0.021504	0.0036639	86.044	42.86	-0.010995	-550.03	4.2751	0.036447	0.05858	0.16101	11.056	0	0.016954	0	84.759	44.766	0.01784	-98.551	4.2326
2	3.9971	0	0.012686	0	9.9995	0	0.0063189	0	67.61	22.081	-0.61616	-6748.4	7.3415	0.53305	0.26117	2.1307	17.846	0.005589	0.056688	0.055887	127.19	45.713	0.080991	-87.908	4.524	0.049611	0.050797	0.20602	11.417	0.00027945	0.013884	0.0027944	86.48	43.267	-0.02121	-432.71	4.3781	0.012296	0.036095	0.054472	10.889	0	0.012011	0	84.977	44.882	0.011255	-99.514	4.4614
2	3.9971	0	0.013443	0	9.9995	0	0.0078189	0	47.207	22.666	-0.86214	-6451.8	5.9149	0.30786	0.19081	1.2306	14.629	0.041228	0.08858	0.41226	129.08	45.515	0.0756	-85.639	4.667	0.057829	0.058708	0.24288	11.473	0.0037221	0.019158	0.037219	85.51	42.895	-0.028483	-390.12	4.5388	0.032302	0.051037	0.13626	11.307	0	0.012515	0	85.12	44.888	0.0091502	-99.249	4.5388
3	3.9971	0	0.064985	0	9.9995	0	0.028301	0	56.756	19.619	-0.64587	-12639	7.1127	0.98976	0.42591	3.9562	14.353	0.24502	0.32872	2.4501	132.45	45.457	0.37391	-62.836	4.653	0.27393	0.2423	1.2141	11.288	0.012896	0.088555	0.12895	86.086	42.523	-0.0066851	-763.67	4.3643	0.24464	0.23763	1.1094	11.032	0	0.073808	0	84.795	44.69	0.02223	-98.191	4.421
3	3.9971	0	0.025624	0	9.9995	0	0.016696	0	76.774	21.684	-0.61935	-8169.2	7.4693	0.50151	0.20783	2.0046	16.419	0.1116	0.15261	1.116	131.09	45.76	0.081951	-93.581	4.7648	0.075465	0.089453	0.32423	11.286	0.0050729	0.038975	0.050727	87.427	43.597	-0.030033	-470.09	4.3588	0.049098	0.087311	0.22403	10.721	0	0.033323	0	85.407	44.929	0.0047881	-99.083	4.3638
3	3.9971	0	0.02903	0	9.9995	0	0.011849	0	64.402	22.06	-0.44956	-7310.2	7.6174	0.5334	0.3573	2.132	12.88	0.082909	0.12629	0.82904	129.65	45.322	0.074292	-89.418	4.8902	0.10634	0.10057	0.48715	10.599	0.003948	0.037865	0.039478	86.744	43.146	-0.023949	-447.45	4.5985	0.071845	0.086356	0.32982	10.227	0	0.034608	0	84.906	44.801	0.014446	-99.379	4.5623
4	3.9971	0.018956	0.0066748	0.10823	9.9995	0	0.0095165	0	70.55	20.647	-0.39749	-8832.6	7.9942	0.31816	0.16315	1.2717	12.698	0.041063	0.074261	0.4106	127.32	46.977	0.16709	-74.865	5.7736	0.068134	0.036318	0.355	10.333	0.0077578	0.027658	0.078396	86.688	43.019	0.0017624	-613.44	5.7854	0.048207	0.029071	0.29254	10.028	0.001951	0.021519	0.020369	85.107	44.65	0.023808	-99.232	5.5852
4	3.9971	0.01041	0.016845	0.083216	9.9995	0	0.015422	0	74.385	20.861	-0.19951	-7841.4	7.9942	0.78389	0.43529	3.1333	13.626	0.28738	0.33778	3.0535	124.82	47.022	0.3082	-69.811	5.7756	0.16154	0.093257	0.84971	10.642	0.029125	0.070274	0.30246	85.372	42.946	0.034382	-552.35	5.34	0.12369	0.072007	0.71265	10.197	0.010437	0.057978	0.10436	83.594	44.833	0.032622	-94.875	4.8113
4	3.9971	0	0.10753	0	9.9995	0	0.050189	0	57.193	20.546	-0.092502	-9142.1	7.3213	1.9807	1.3616	7.9171	12.812	0.70153	0.79459	7.3879	127.8	45.822	0.11254	-79.718	4.8351	0.36944	0.31569	1.6183	10.634	0.044043	0.17373	0.46582	85.588	42.5	0.017747	-631.29	4.7074	0.22687	0.2273	1.0755	10.435	0	0.12028	0	84.674	44.698	0.014811	-97.906	4.5354
5	3.9971	0.013991	0.015867	0.068821	9.9995	0	0.015453	0	71.507	22.44	-0.36917	-5734.7	6.6551	0.41842	0.22119	1.6725	21.917	0.091164	0.12236	0.9116	124.03	46.323	0.16062	-81.67	4.6822	0.10569	0.084282	0.46127	17.603	0.0056978	0.038413	0.056975	87.977	43.176	-0.040695	-456.52	4.4017	0.061838	0.069871	0.29815	18.412	0	0.031773	0	86.27	44.859	-0.022525	-104.48	4.4008
5	3.9971	0	0.036613	0	9.9995	0	0.054927	0	51.658	21.704	-0.15929	-7174.5	7.9942	1.4828	0.53512	5.9271	24.662	0.26308	0.39445	2.6306	126.96	45.677	0.094418	-87.006	4.8145	0.2275	0.16651	0.94416	16.683	0.015475	0.094328	0.15474	85.532	42.434	0.0065455	-516.52	4.6477	0.096992	0.12753	0.42878	17.912	0	0.07413	0	85.138	44.898	0.015332	-99.073	4.4614
5	3.9971	0	0.053292	0	9.9995	0	0.049792	0	70.815	19.527	-0.1713	-11977	7.3953	1.4329	0.73547	5.7273	22.092	0.071449	0.20579	0.71445	130.05	45.562	0.13057	-89.661	5.0839	0.19692	0.17122	0.90579	16.14	0.0044655	0.076892	0.044653	87.164	42.812	0.0077752	-842.69	4.9013	0.11652	0.13876	0.61319	16.951	0	0.069416	0	84.952	44.77	0.01515	-99.11	4.6868
6	3.9971	0	0.024119	0	9.9995	0	0.014299	0	79.421	21.94	-0.66091	-7602	6.0428	1.7688	1.4345	7.07	15.356	0.045965	0.23176	0.45962	130.24	46.966	0.16416	-68.899	4.3978	0.23048	0.19388	0.96302	10.82	0.0017021	0.053337	0.01702	86.573	44.153	-0.02732	-283.6	4.2276	0.15975	0.14693	0.66282	10.381	0	0.044832	0	85.818	44.847	-0.0045327	-100.91	4.2326
6	3.9971	0	0.028117	0	9.9995	0	0.016164	0	63.967	19.648	-1.0652	-13458	7.0656	0.5301	0.47586	2.1189	14.912	0.069473	0.1196	0.82232	134.77	46.256	0.41192	-59.125	4.5181	0.14363	0.15201	0.61817	10.969	0.001639	0.052152	0.019407	85.707	44.223	-0.00081477	-357.73	4.3596	0.12055	0.13002	0.5178	10.875	0	0.046139	0	84.856	44.91	0.016452	-97.557	4.4379
6	3.9971	0	0.025121	0	9.9995	0	0.0082068	0	43.418	18.989	-0.95062	-15913	6.2177	0.52878	0.39848	2.231	15.464	0.00048113	0.096029	0.0070903	135.87	46.826	0.5835	-77.708	4.5942	0.11929	0.11535	0.52976	11.184	7.5177e-06	0.037969	0.00011079	85.44	44.103	0.001715	-348.34	4.4303	0.10072	0.10251	0.4673	10.745	0	0.03573	0	85.38	44.918	0.0015583	-99.254	4.5018
7	3.9971	0	0.017493	0	9.9995	0	0.019072	0	64.916	20.239	-0.82952	-11166	7.9942	0.65997	0.37833	3.3575	14.36	0.39121	0.50318	3.9119	132.42	45.435	0.18855	-85.633	5.6592	0.14607	0.099729	0.7932	10.533	0.032798	0.1027	0.32833	86.18	43.237	-0.0097783	-603.08	5.6609	0.10635	0.078386	0.63974	10.095	0.0011053	0.06775	0.011699	84.535	44.88	0.029606	-96.132	5.8274
7	3.9971	0	0.022724	0	9.9995	0	0.027715	0	55.944	23.164	-0.50939	-5887.1	7.9942	1.0664	0.53303	4.2625	18.815	0.27254	0.42884	2.8188	128.87	46.444	0.30464	-85.792	5.6093	0.17784	0.12943	0.90702	10.973	0.0441	0.1359	0.45384	85.395	43.198	0.0090778	-361.2	5.3497	0.11383	0.092506	0.67475	10.556	0.018447	0.10717	0.21437	84.39	44.763	0.02819	-96.011	4.9627
7	3.9971	0	0.024379	0	9.9995	0	0.01911	0	47.608	19.52	-0.52902	-13226	7.9942	0.57705	0.28963	2.8529	16.951	0.25138	0.41872	2.5628	133.3	45.861	0.23642	-83.83	5.3467	0.15539	0.11135	0.79082	10.844	0.033448	0.11612	0.33802	85.083	42.149	0.017782	-829.4	5.1225	0.13262	0.096682	0.64389	10.205	0.0038184	0.073488	0.038182	83.987	44.641	0.041327	-95.659	4.7676
8	3.9971	0	0.030479	0	9.9995	0	0.033597	0	79.016	21.768	-0.27916	-6181.7	6.6753	0.65298	0.25195	2.61	18.256	0.11892	0.15847	1.1891	122.63	46.476	0.1435	-83.285	4.9362	0.11489	0.095496	0.53758	13.382	0.0067108	0.067189	0.06749	87.717	43.602	-0.013152	-439.93	4.8046	0.084481	0.080084	0.39624	13.483	0	0.065076	0	85.333	44.841	0.0036669	-101.39	4.559
8	3.9971	0	0.022711	0	9.9995	0	0.020693	0	48.624	20.789	-0.091726	-8297.2	5.8342	1.1203	0.49862	4.4779	21.136	0.13665	0.24207	1.3664	126.18	46.61	0.12101	-75.48	4.5124	0.12028	0.1118	0.49925	16.617	0.0065071	0.074261	0.065067	84.739	42.809	0.02278	-488.35	4.3474	0.042651	0.079836	0.21292	17.073	0	0.068951	0	84.361	44.894	0.026402	-97.053	4.3874
8	3.9971	0	0.018542	0	9.9995	0	0.034017	0	75.336	22.177	-0.35996	-6718.4	5.9149	0.78625	0.33506	3.1427	21.715	0.1581	0.23984	1.5809	127.59	46.777	0.17258	-75.358	4.5883	0.12898	0.10535	0.56165	15.802	0.0074051	0.078554	0.075555	86.823	43.623	-0.0097567	-401.81	4.4429	0.025414	0.083982	0.10534	15.783	0	0.067062	0	85.297	44.845	-0.0039652	-100.23	4.458
9	3.9971	0.0029145	0.018915	0.013219	9.9995	0	0.012047	0	59.179	15.447	-1.198	-39431	7.1598	1.0524	0.61758	4.2064	39.998	0.04398	0.16293	0.43978	138.91	46.62	0.1301	-74.698	4.7189	0.16295	0.11432	0.73196	14.631	0.0023148	0.036095	0.023146	88.688	42.014	-0.10019	-2193	4.5186	0.087826	0.071347	0.43044	11.649	0	0.029885	0	85.893	44.401	-0.026248	-111.6	4.2528
9	3.9971	0	0.044208	0	9.9995	0	0.03445	0	63.541	18.058	-1.3303	-19914	7.2204	0.73769	0.74846	2.9486	39.843	0.029562	0.086201	0.4434	136.73	46.109	0.13873	-86.422	4.6216	0.16728	0.17095	0.70033	31.6	0.0014781	0.057529	0.02217	87.264	42.637	-0.06389	-1098.3	4.3638	0.089121	0.10711	0.41829	34.996	0	0.057686	0	85.677	44.784	-0.0057521	-103.3	4.4109
9	3.9971	0.0030826	0.033854	0.013234	9.9995	0	0.029708	0	80.589	20.269	-0.4211	-10005	7.1732	1.2463	0.66721	4.9816	39.998	0.014518	0.15006	0.14517	128.99	45.949	0.13576	-81.178	5.1371	0.16963	0.14819	0.75386	31.372	0.00065989	0.046032	0.0065986	87.258	43.707	-0.014125	-551.15	4.7945	0.098471	0.11152	0.48861	32.32	0	0.03909	0	85.461	44.845	0.0054688	-101.03	4.4008
10	3.9971	0	0.0095838	0	9.9995	0	0.0077507	0	56.196	19.997	-0.48356	-10912	6.137	0.49612	0.33271	1.9831	14.508	0.13752	0.20639	1.3752	130.08	46.352	0.2381	-79.458	4.6619	0.049618	0.060681	0.20741	11.5	0.007238	0.034239	0.072377	85.586	42.686	0.012132	-667.85	4.506	0.013698	0.044088	0.064348	11.267	0	0.023065	0	84.663	44.753	0.024472	-99.637	4.5691
10	3.9971	0	0.023802	0	9.9995	0	0.011482	0	49.248	19.757	-0.72828	-12775	5.7332	0.36876	0.28009	1.474	13.29	0	0.052355	0	133.74	45.81	0.20563	-75.906	4.4981	0.068288	0.071461	0.28424	11.806	0	0.025714	0	85.503	42.453	-0.010451	-736.21	4.2856	0.048331	0.058855	0.20641	11.821	0	0.023408	0	84.138	44.887	0.021685	-97.387	4.2663
10	3.9971	0	0.015313	0	9.9995	0	0.0075732	0	67.902	19.61	-0.50516	-12332	7.9942	0.45032	0.29898	1.8	16.661	0	0.050736	0	131.57	45.914	0.19858	-82.045	4.7595	0.063861	0.064014	0.27309	12.733	0	0.022691	0	86.591	43.09	0.00024658	-711.98	4.4101	0.036861	0.045059	0.16473	12.53	0	0.021894	0	85.047	44.807	0.018229	-99.037	4.3975
11	3.9971	0	0.038234	0	9.9995	0	0.036766	0	60.604	19.353	-0.96235	-14815	5.6659	0.33042	0.26634	1.3207	23.431	0.01158	0.065441	0.12452	136	45.904	0.25398	-82.291	4.3844	0.085659	0.10492	0.36489	15.466	0.00057901	0.052226	0.0062262	86.963	42.725	-0.034757	-844.01	4.3849	0.076447	0.093618	0.32621	15.324	0	0.05237	0	85.036	44.701	0.019729	-99.246	4.4816
11	3.9971	0	0.033724	0	9.9995	0	0.010756	0	73.604	20.028	-0.63886	-11911	6.0697	0.30194	0.18368	1.2069	15.504	0.014753	0.066232	0.14752	133.2	45.628	0.12823	-91.031	4.5284	0.032888	0.075714	0.1394	11.046	0.00061471	0.036	0.0061468	87.156	43.535	-0.02469	-595.32	4.3243	0.0077484	0.066077	0.032473	10.589	0	0.034748	0	85.008	44.809	0.0065603	-98.416	4.3739
11	3.9971	0	0.015371	0	9.9995	0	0.018924	0	60.738	19.46	-0.64204	-13367	7.2944	0.29335	0.29354	1.1725	13.108	0.023676	0.065644	0.28263	133.24	50.76	0.14201	-69.525	4.7124	0.099955	0.10741	0.43393	11.029	0.0011838	0.038899	0.014131	86.872	42.757	-0.022705	-771.8	4.5228	0.089929	0.098392	0.42035	10.856	0	0.036974	0	85.158	44.837	0.011017	-98.975	4.4446
12	3.9971	0	0.011218	0	9.9995	0	0.010833	0	63.045	21.228	-0.12415	-7338.7	7.5972	0.8647	0.3599	3.4563	15.988	0.14294	0.20621	1.4293	124.9	45.874	0.23509	-72.918	4.6323	0.091493	0.074127	0.39791	11.96	0.0033076	0.026053	0.033074	85.712	44.186	0.0019246	-251.22	4.3865	0.057652	0.057317	0.2641	11.735	0	0.020236	0	85.576	44.961	0.0031442	-100.72	4.3874
12	3.9971	0	0.040052	0	9.9995	0	0.031942	0	74.463	22.23	-0.51182	-6177.6	7.1463	1.9829	0.90176	7.926	17.274	0.24641	0.4295	2.4639	125.21	45.788	0.10207	-83.661	4.7933	0.17992	0.17219	0.82387	11.945	0.0049281	0.068508	0.049279	85.831	44.398	-0.0083524	-220.85	4.6868	0.10543	0.1393	0.52025	11.362	0	0.054595	0	85.288	44.917	-0.00043775	-100.07	4.5186
12	3.9971	0	0.040036	0	9.9995	0	0.017477	0	64.038	21.524	-0.3774	-7346.4	7.1463	2.3086	1.1181	9.2275	16.513	0.2202	0.41489	2.2019	126.67	45.543	0.27257	-76.855	4.7414	0.20955	0.20882	0.92462	12.301	0.0043176	0.06181	0.043174	85.772	44.3	0.00069117	-241.79	4.4555	0.10632	0.15752	0.45531	11.957	0	0.050183	0	85.422	44.957	0.003362	-100.1	4.4749
13	3.9971	0	0.011555	0	9.9995	0	0.01015	0	75.901	21.001	-0.24556	-7560.8	5.9082	0.46819	0.17769	1.8714	21.419	0.099827	0.14047	0.99822	124.5	45.495	0.10087	-84.528	4.5001	0.045163	0.037565	0.18956	14.765	0.0049914	0.024322	0.049911	87.198	43.527	-0.0051264	-474.63	4.3327	0.012269	0.026436	0.05224	14.56	0	0.018838	0	85.447	44.959	0.0061052	-99.599	4.3874
13	3.9971	0	0.018187	0	9.9995	0	0.015058	0	76.046	20.367	-0.53573	-10283	7.2809	0.48261	0.22136	1.929	17.428	0.067125	0.11167	0.67122	130.52	45.949	0.058469	-89.099	4.945	0.085672	0.065515	0.37685	14.14	0.004475	0.030267	0.044748	87.783	42.765	-0.029783	-781.28	4.7276	0.047674	0.04488	0.25042	14.314	0	0.024427	0	85.066	44.634	0.00066603	-100.52	4.5018
13	3.9971	0	0.021529	0	9.9995	0	0.020998	0	78.71	20.053	-0.38414	-10521	7.3078	0.85186	0.37902	3.405	31.815	0.048365	0.12741	0.48363	129.25	45.566	0.099111	-86.436	4.8295	0.069585	0.065111	0.30597	21.614	0.0024183	0.036711	0.024181	87.039	43.445	-0.0066773	-621.06	4.6061	0.0097901	0.045751	0.047895	23.53	0	0.030986	0	85.15	44.897	0.0083219	-99.507	4.5422
14	3.9971	0	0.035256	0	9.9995	0	0.021946	0	75.595	21.696	-0.645	-8041.1	7.3213	0.45795	0.29638	1.8305	32.313	0.01244	0.090562	0.1244	130.64	45.982	0.077386	-89.045	4.7599	0.1105	0.10962	0.48112	15.556	0.00056547	0.044855	0.0056544	87.306	43.563	-0.027883	-464.26	4.4749	0.074902	0.096946	0.35871	11.682	0	0.040081	0	85.117	44.939	0.016041	-99.415	4.4345
14	3.9971	0	0.020195	0	9.9995	0	0.021852	0	48.155	23.103	-1.4884	-6568.8	7.2809	0.47789	0.24041	1.9102	39.998	0.0229	0.079999	0.22899	132.17	46.033	0.081087	-87.254	4.9608	0.060944	0.073746	0.26743	17.38	0.00095418	0.040982	0.0095413	86.093	42.997	-0.066892	-375.04	4.7222	0.027667	0.059036	0.12008	14.202	0	0.038584	0	85.065	44.84	0.012014	-99.557	4.5152
14	3.9971	0	0.027369	0	9.9995	0	0.016597	0	78.442	21.773	-0.56365	-7683.1	5.7063	0.44056	0.21703	1.761	39.379	0.042493	0.093098	0.42491	129.6	46.182	0.087301	-80.014	4.3964	0.077815	0.084643	0.32869	13.854	0.0023607	0.042116	0.023606	87.692	43.467	-0.030876	-523.44	4.347	0.051635	0.075321	0.21136	10.799	0	0.038259	0	85.032	44.742	0.011395	-98.109	4.4076
15	3.9971	0	0.028769	0	9.9995	0	0.015562	0	47.463	18.81	-0.26294	-13191	6.0629	3.8846	2.1679	15.527	15.854	0.14955	0.50847	1.4954	128.37	46.297	0.3505	-65.014	4.6857	0.21664	0.20521	0.89363	11.056	0.0049849	0.069083	0.049846	85.113	43.341	0.024843	-535.1	4.4715	0.02916	0.10662	0.13459	10.502	0	0.05124	0	85.04	44.927	0.013614	-99.603	4.458
15	3.9971	0	0.048431	0	9.9995	0	0.02641	0	45.475	21.425	-1.0125	-8808.7	7.4626	0.96402	0.49906	3.8533	13.425	0.035996	0.20427	0.37811	132.02	45.834	0.29482	-90.04	4.976	0.09621	0.1371	0.39253	10.95	0.0017141	0.066541	0.018005	85.812	42.606	-0.032814	-518.46	4.8479	0.0069032	0.11276	0.031476	10.702	0	0.056807	0	85.024	44.837	0.01323	-99.176	4.5354
15	3.9971	0	0.066289	0	9.9995	0	0.043359	0	50.549	19.292	-1.5346	-15129	7.4559	1.7072	1.0835	6.8237	11.958	0.070436	0.32196	0.70432	136.3	45.378	0.15328	-80.819	4.5082	0.17372	0.26462	0.69909	10.618	0.0035218	0.11169	0.035216	86.535	42.377	-0.072898	-859.76	4.3521	0.0060941	0.17219	0.025199	10.364	0	0.094988	0	85.363	44.919	-0.000515	-100.53	4.421
16	3.9971	0	0.02654	0	9.9995	0	0.0092145	0	52.903	21.591	-0.10821	-6976.8	7.2473	1.1423	0.43863	4.5658	12.563	0.21073	0.30433	2.1072	125.41	45.488	0.10895	-85.659	4.6265	0.13291	0.093007	0.55157	10.881	0.011091	0.045196	0.11091	85.019	42.797	0.02327	-459.08	4.3983	0.05617	0.068648	0.23903	10.776	0	0.028642	0	84.464	44.893	0.028483	-98.11	4.4412
16	3.9971	0	0.02176	0	9.9995	0	0.015924	0	78.733	20.266	-0.64616	-11107	7.4895	0.35126	0.1737	1.5222	18.963	0.071012	0.11239	0.71008	132.42	45.584	0.13076	-83.844	4.9419	0.065701	0.062379	0.28129	13.724	0.0041772	0.034819	0.041769	87.284	43.202	-0.0069613	-747.05	4.5371	0.036096	0.054522	0.15222	12.848	0	0.028606	0	84.648	44.87	0.023599	-96.248	4.4951
16	3.9971	0	0.011879	0	9.9995	0	0.0080378	0	52.94	20.207	-0.34379	-9080.5	7.4895	1.1118	0.56545	4.4442	16.991	0.059401	0.1551	0.59398	125.49	45.529	0.27506	-80.924	4.7124	0.10002	0.083194	0.4144	11.642	0.0029701	0.029424	0.029699	85.284	42.807	0.0076626	-547.68	4.4925	0.033968	0.05059	0.16378	11.194	0	0.022992	0	85.216	44.895	0.0034351	-100.04	4.3672
17	3.9971	0	0.04347	0	9.9995	0	0.020839	0	42.598	21.139	-0.64783	-8207.4	7.4491	0.88417	0.37955	3.5341	13.041	0	0.092254	0	127.95	45.679	0.24943	-93.403	4.871	0.14198	0.11828	0.59837	10.769	0	0.049942	0	85.478	41.854	-0.022294	-608.94	4.5632	0.071747	0.087945	0.34402	10.394	0	0.048663	0	85.851	44.717	-0.003285	-102.72	4.5186
17	3.9971	0	0.03103	0	9.9995	0	0.019534	0	51.894	20.537	-0.29801	-9461.2	6.0428	0.98264	0.577	3.9277	14.966	0.028399	0.13015	0.28398	128.86	45.528	0.4035	-86.062	4.5722	0.12319	0.12414	0.51421	11.284	0.0018933	0.051044	0.018932	86.075	42.081	0.010663	-724.49	4.4215	0.058315	0.079272	0.24881	10.839	0	0.044829	0	85.053	44.826	0.011131	-99.848	4.4816
17	3.9971	0	0.033582	0	9.9995	0	0.034717	0	40.508	20.441	-0.6433	-10076	5.9755	0.7913	0.4925	3.1629	27.199	0.033065	0.1292	0.33508	130.32	45.599	0.49421	-83.657	4.3763	0.12413	0.13851	0.5116	12.046	0.0023618	0.063377	0.023934	84.719	41.16	0.014535	-812.44	4.1098	0.077678	0.12056	0.33287	10.819	0	0.060785	0	85.38	44.383	0.016671	-98.941	3.9971
18	3.9971	0	0.018624	0	9.9995	0	0.014263	0	67.2	21.582	-0.75995	-8069.6	6.4936	0.3206	0.11528	1.2815	38.201	0.032467	0.064923	0.32465	130.07	45.73	0.095924	-87.549	4.6151	0.042083	0.047583	0.18048	32.747	0.0017088	0.019948	0.017087	87.067	43.096	-0.037579	-522.23	4.3756	0.026532	0.045285	0.12054	36.705	0	0.017602	0	85.332	44.783	0.0037377	-100.66	4.4412
18	3.9971	0	0.012682	0	9.9995	0	0.0095053	0	51.201	22.061	-0.42596	-6587.3	7.0925	0.41348	0.15419	1.6527	38.094	0.052671	0.090709	0.52668	126.29	45.735	0.21751	-84.364	4.8009	0.042624	0.042784	0.1849	29.856	0.0023941	0.019204	0.02394	85.74	43.061	-0.011664	-395.66	4.5977	0.019073	0.035557	0.086673	30.591	0	0.015031	0	85.054	44.887	0.0096759	-99.446	4.4547
18	3.9971	0	0.019889	0	9.9995	0	0.010475	0	50.031	22.948	-0.68736	-6119.7	7.5837	0.37759	0.1075	1.5093	38.968	0.06839	0.10623	0.68386	128.94	45.525	0.098152	-89.07	4.9896	0.045524	0.039807	0.20315	28.653	0.0031086	0.025102	0.031085	85.746	42.981	-0.026606	-375.31	4.845	0.015401	0.033843	0.078788	30.195	0	0.019933	0	85.321	44.938	0.0024042	-99.975	4.6835
19	3.9971	0	0.014679	0	9.9995	0	0.024622	0	57.081	21.9	-0.50619	-7682.6	6.2917	0.39298	0.34746	1.5708	38.814	0.052186	0.093497	0.52183	130.35	45.738	0.20113	-87.422	4.6396	0.10345	0.087347	0.44263	31.864	0.0027466	0.042721	0.027465	86.336	42.827	-0.020195	-501.2	4.5241	0.066139	0.07271	0.27677	37.211	0	0.040717	0	85.207	44.865	-0.0037307	-99.806	4.4076
19	3.9971	0	0.012769	0	9.9995	0	0.034272	0	82.034	22.113	-0.50729	-7008.3	5.9351	0.50014	0.2073	1.9991	39.123	0.070103	0.11936	0.701	128.59	45.525	0.092882	-86.034	4.4379	0.059866	0.064501	0.24538	32.667	0.0035052	0.047522	0.03505	87.329	43.657	-0.022639	-445.95	4.3302	0.027542	0.053322	0.11946	34.601	0	0.043819	0	85.318	44.939	0.003585	-100.87	4.4076
19	3.9971	0	0.01792	0	9.9995	0	0.037269	0	78.4	21.623	-0.6064	-8088.4	5.8476	0.36381	0.22078	1.4542	38.248	0.046535	0.091222	0.46533	130.39	47.878	0.14917	-75.966	4.3262	0.064464	0.07372	0.26187	33.077	0.002216	0.055536	0.022159	87.137	43.583	-0.020764	-481.47	4.2309	0.036001	0.067382	0.14984	35.195	0	0.053603	0	84.948	44.761	0.0061232	-98.932	4.199
20	3.9971	0	0.03815	0	9.9995	0	0.015057	0	81.14	21.715	-0.098544	-6881	5.8745	1.3152	0.56541	5.2571	15.713	0.23765	0.34047	2.3764	125.69	45.624	0.089751	-84.522	4.6691	0.088152	0.10115	0.36664	11.383	0.010802	0.037809	0.10802	86.639	43.835	0.009683	-406.29	4.5422	0.021926	0.077048	0.093054	11.073	0	0.021384	0	85.066	44.907	0.0073226	-98.245	4.5422
20	3.9971	0	0.013964	0	9.9995	0	0.0065829	0	53.727	21.378	-0.68428	-8583.4	7.005	0.49306	0.28921	1.9708	15.753	0.075277	0.12073	0.75274	130.87	46.072	0.23354	-74.83	4.5672	0.097951	0.093518	0.40786	11.278	0.0035846	0.033217	0.035845	86.476	42.678	-0.030759	-512.18	4.3676	0.041912	0.080335	0.2004	10.667	0	0.026489	0	85.046	44.647	0.012781	-99.75	4.4278
20	3.9971	0	0.038227	0	9.9995	0	0.013349	0	55.89	21.149	-1.0621	-9507	5.8543	0.49277	0.20209	1.9696	13.869	0	0.078127	0	132.86	47.74	0.21547	-74	4.5538	0.076856	0.10006	0.32764	10.883	0	0.035046	0	86.132	42.952	-0.032343	-530.71	4.49	0.051804	0.092495	0.2307	10.546	0	0.032552	0	85.232	44.882	0.0063121	-99.56	4.4917
21	3.9971	0	0.015419	0	9.9995	0	0.011681	0	67.19	22.209	-0.12877	-6014.3	7.1127	0.54474	0.23814	2.1774	37.562	0.095501	0.13661	0.95496	124.24	46.697	0.18561	-74.451	4.6427	0.098691	0.073479	0.45076	13.283	0.0027286	0.028757	0.027285	85.861	44.078	0.0069031	-268.57	4.3916	0.072599	0.065068	0.3196	11.073	0	0.023882	0	85.419	44.848	0.0015367	-100.25	4.4681
21	3.9971	0	0.025398	0	9.9995	0	0.01049	0	55.1	20.307	-0.34903	-9790.2	6.3792	0.85361	0.50222	3.412	39.507	0.043463	0.1288	0.43461	128.53	46.085	0.25085	-78.877	4.7155	0.11207	0.088504	0.51293	12.962	0.0014474	0.02877	0.014481	85.422	43.658	0.0070979	-392.8	4.6229	0.077466	0.067798	0.39075	11.104	0	0.024699	0	85.058	44.855	0.016894	-99.277	4.5422
21	3.9971	0	0.0079075	0	9.9995	0	0.0046864	0	79.766	21.571	-0.16556	-7181.9	6.756	0.18541	0.0853	0.74111	37.273	0.023371	0.039998	0.2337	126.22	46.803	0.17906	-77.642	4.7253	0.031355	0.030346	0.13644	13.299	0.00064919	0.011701	0.0064916	86.461	44.254	-0.0056128	-297.28	4.564	0.020143	0.02616	0.094119	11.185	0	0.010068	0	85.42	44.907	-0.007815	-100.27	4.5186
22	3.9971	0	0.028612	0	9.9995	0	0.016451	0	44.633	20.86	-0.21215	-8040.4	5.9149	1.1729	0.48399	4.688	38.645	0.17126	0.28578	1.7126	125.61	46.71	0.3097	-70.108	4.5541	0.07996	0.12375	0.33132	20.84	0.0035588	0.047313	0.035586	85.504	44.066	0.0040298	-250.8	4.4509	0.033164	0.10112	0.14627	20.261	0	0.039463	0	85.676	44.963	-0.0013167	-101.14	4.5085
22	3.9971	0	0.026676	0	9.9995	0	0.01675	0	67.929	20.421	-0.25301	-7629.5	6.4532	1.4024	1.0127	5.6054	39.52	0.15142	0.26479	1.5141	121.35	46.955	0.44847	-51.898	4.5066	0.19704	0.19478	0.84679	21.231	0.0026564	0.049871	0.026563	85.685	44.35	0.0049125	-232.82	4.3992	0.11421	0.14125	0.53797	18.185	0	0.043135	0	85.694	44.894	-0.00028932	-100.99	4.4681
22	3.9971	0	0.022946	0	9.9995	0	0.01915	0	46.861	19.263	-0.31787	-12407	6.6147	0.88216	0.7277	3.5261	39.796	0.10217	0.18548	1.0217	129.44	46.317	0.30077	-78.841	4.5905	0.056439	0.11212	0.23033	25.521	0.0018921	0.044369	0.01892	85.583	44.074	0.0015157	-328.46	4.3756	0.0070852	0.082902	0.031031	26.134	0	0.041956	0	85.562	44.912	-0.0022469	-100.7	4.4648
23	3.9971	0	0.021941	0	9.9995	0	0.0080998	0	59.962	20.807	-0.75401	-9549.4	5.9351	0.28798	0.1746	1.1511	14.932	0.00040972	0.056408	0.004097	130.86	47.303	0.19546	-81.486	4.6712	0.06014	0.057321	0.26526	11.512	1.4128e-05	0.02222	0.00014128	86.492	43.421	-0.023922	-431.32	4.5884	0.043815	0.049682	0.19924	11.29	0	0.020469	0	85.138	44.729	0.0071768	-105.37	4.6027
23	3.9971	0	0.057617	0	9.9995	0	0.02358	0	48.713	20.864	-0.56705	-9297.1	6.1773	1.2186	0.64073	4.8709	16.224	0.068639	0.21001	0.68635	130.33	47.925	0.19513	-84.018	4.4513	0.16644	0.157	0.7031	11.358	0.0048161	0.056979	0.048158	85.59	43.199	-0.016647	-432.31	4.1981	0.10229	0.1307	0.44511	11.057	0	0.045341	0	84.927	44.753	0.011141	-99.918	4.125
23	3.9971	0	0.038346	0	9.9995	0	0.014758	0	51.989	19.602	-0.54892	-12525	6.0293	0.87183	0.49302	3.4848	35.025	0.059033	0.1753	0.5903	132.03	47.254	0.19385	-85.093	4.7548	0.12041	0.14295	0.51443	11.529	0.0032147	0.068239	0.032145	85.732	43.232	-0.0040376	-560.92	4.6751	0.075396	0.11358	0.32119	10.272	0	0.063821	0	85.343	44.812	0.0047233	-99.462	4.5691
24	3.9971	0	0.022418	0	9.9995	0	0.014994	0	71.291	19.399	-1.1079	-14390	5.8342	0.34204	0.2689	1.3672	14.696	0.0051204	0.074161	0.051201	135.33	45.853	0.12777	-78.78	4.8067	0.086205	0.079208	0.38784	11.042	0.00039388	0.039818	0.0039385	88.087	41.939	-0.068467	-1206.8	4.7739	0.062145	0.064667	0.31957	10.768	0	0.037592	0	84.759	44.491	0.004332	-102.74	4.5085
24	3.9971	0	0.016465	0	9.9995	0	0.011347	0	45.285	20.466	-0.17109	-9045.9	7.2809	0.66891	0.36902	2.6737	11.796	0.06309	0.13913	0.63086	126.96	45.969	0.31385	-80.922	4.8155	0.1114	0.087092	0.46986	10.416	0.0048531	0.037794	0.048528	84.541	41.179	0.038359	-787.32	4.4862	0.067309	0.062403	0.28345	10.217	0	0.028116	0	84.133	44.506	0.027457	-98.343	4.4681
24	3.9971	0	0.012774	0	9.9995	0	0.011323	0	53.073	20.016	-0.40739	-11197	7.9942	0.38431	0.22333	1.5361	12.348	0.06322	0.11746	0.63217	131.06	45.777	0.19843	-72.576	5.0203	0.072087	0.059276	0.31806	10.738	0.0037188	0.031488	0.037187	85.71	42.284	0.0091862	-753.09	4.7217	0.041248	0.047739	0.21436	10.638	0	0.025165	0	85.126	44.828	0.015583	-100.75	4.5691
25	3.9971	0	0.041418	0	9.9995	0	0.033989	0	78.594	21.758	-0.41809	-6534.4	6.7291	0.70254	0.33553	2.8081	32.656	0.068041	0.14814	0.68037	124.31	49.92	0.29578	-68.461	4.6846	0.21209	0.13929	0.93681	19.01	0.012056	0.081833	0.13373	88.594	43.124	-0.057103	-474.71	4.3975	0.16143	0.11928	0.76949	16.564	0.0041311	0.07703	0.053957	87.467	44.452	-0.070318	-111.28	4.2696
25	3.9971	0	0.037569	0	9.9995	0	0.042658	0	74.405	19.106	-0.27391	-12084	7.5097	1.2954	0.62153	5.1777	21.526	0.076839	0.18529	0.81644	127.54	47.786	0.32433	-61.93	5.0179	0.26696	0.16276	1.2696	14.767	0.0063845	0.08162	0.066246	86.79	43.274	0.019616	-701.12	4.5152	0.19536	0.12683	0.98548	14.669	0	0.07548	0	85.399	44.275	0.031151	-105.44	4.0745
25	3.9971	0.016194	0.044292	0.073445	9.9995	0	0.037926	0	76.401	13.365	-5.2595	-92597	7.4491	1.187	0.77961	4.7444	16.742	0.12686	0.25338	1.353	148.93	46.582	0.30356	-73.92	4.5591	0.26313	0.18182	1.1337	11.8	0.017509	0.089912	0.1892	88.848	42.604	-0.25092	-4538.2	4.342	0.1831	0.12234	0.7898	11.477	0.0047392	0.073004	0.052226	85.411	44.497	-0.010678	-100.64	4.3874
26	3.9971	0	0.025714	0	9.9995	0	0.014469	0	72.606	20.218	-0.43352	-10170	5.8005	0.38176	0.22228	1.5259	14.272	0.0068493	0.049488	0.089506	129.2	46.759	0.18025	-77.616	4.3768	0.056202	0.062731	0.2362	11.98	0.00048923	0.023917	0.0063933	88.008	42.494	-0.022947	-823.98	4.2612	0.035142	0.053005	0.15534	12.21	0	0.022181	0	85.088	44.117	0.019411	-100.56	4.2629
26	3.9971	0	0.03023	0	9.9995	0	0.019196	0	59.724	18.893	-0.22351	-13887	5.639	1.2011	0.8109	4.8008	16.291	0	0.13728	0	130.62	46.049	0.16035	-80.136	4.3962	0.17735	0.16592	0.72829	12.022	0	0.056196	0	86.87	41.566	-0.0010576	-1164.6	4.3437	0.072986	0.097729	0.3284	11.622	0	0.048288	0	85.061	44.552	0.013376	-106.04	4.3874
26	3.9971	0	0.034448	0	9.9995	0	0.025103	0	79.942	21.575	-0.40159	-7158.5	7.7385	1.2665	0.70577	5.0623	14.38	0	0.19734	0	126.15	46.324	0.18768	-78.802	4.7395	0.15171	0.16506	0.6389	11.051	0	0.069939	0	88.413	43.248	-0.041038	-573.59	4.3613	0.071207	0.12203	0.30823	10.642	0	0.061662	0	85.939	44.76	-0.03589	-105.11	4.4008
27	3.9971	0.059722	0.040179	0.23872	9.9995	0	0.010522	0	76.377	20.018	-0.90724	-12580	5.6861	0.39048	0.3005	1.6781	22.832	0.16397	0.1945	1.6396	134.98	46.319	0.23406	-87.526	4.1916	0.28833	0.18146	1.2046	12.484	0.026665	0.056048	0.27377	89.154	41.838	-0.064466	-1240	3.9971	0.30944	0.19229	1.3106	11.152	0.0097893	0.039362	0.1087	85.365	43.919	0.00011814	-107.06	3.9971
27	3.9971	0.098231	0.065193	0.5742	9.9995	0	0.014668	0	71.153	18.168	-0.36497	-16253	6.4061	0.61908	0.52239	2.4745	21.715	0.25282	0.34426	2.8751	130.69	48.856	0.66368	-53.706	4.3432	0.34521	0.24711	1.4349	12.186	0.031435	0.074815	0.34995	86.888	42.12	0.019081	-1258.5	4.0526	0.33235	0.2396	1.3627	11.488	0.0019379	0.04388	0.023095	84.979	44.397	-8.1072e-05	-101.25	3.9971
27	3.9971	0.020118	0.024988	0.16015	9.9995	0	0.022442	0	47.192	17.035	-0.40405	-22815	7.9606	0.69272	0.50803	2.8528	12.651	0.011921	0.10576	0.1192	133.48	47.261	0.64855	-69.033	4.2928	0.30921	0.22836	1.2549	10.453	0.0011133	0.043328	0.011132	85.583	41.674	0.031705	-1521.4	4.0122	0.28091	0.21743	1.1499	10.136	0	0.038546	0	84.489	44.226	0.02788	-100.15	3.9971
28	3.9971	0	0.046557	0	9.9995	0	0.030686	0	81.046	20.119	-0.42894	-10517	7.3482	1.8498	0.8704	7.3938	13.169	0.19812	0.38469	1.9811	129.66	46.911	0.1459	-83.174	4.6899	0.28979	0.20749	1.2984	10.727	0.0064996	0.085799	0.067332	86.05	44.28	-0.0030554	-359.5	4.4749	0.23906	0.17677	1.1115	10.447	0	0.074097	0	85.04	44.943	0.0097546	-97.486	4.3605
28	3.9971	0	0.054543	0	9.9995	0	0.024341	0	40.365	20.34	-0.39915	-8459.2	7.0925	1.991	0.98686	7.9583	15.84	0.10744	0.33716	1.0743	128.43	46.878	0.46486	-84.179	4.4849	0.30121	0.24336	1.2977	11.58	0.0026204	0.061826	0.026202	85.047	43.666	0.012704	-304.01	4.3605	0.25796	0.20477	1.0842	11.336	0	0.049782	0	84.899	44.922	0.016834	-99.557	4.4143
28	3.9971	0	0.048876	0	9.9995	0	0.023473	0	58.077	21.204	-0.54994	-8296.6	5.9351	1.5689	1.0007	6.2709	16.688	0.11412	0.28603	1.1411	128.69	48.136	0.17624	-75.856	4.4307	0.42271	0.31499	1.8183	11.351	0.0047072	0.082828	0.04707	85.806	43.949	-0.0081715	-292.76	4.3584	0.35897	0.28083	1.5991	11.087	0	0.066832	0	85.253	44.815	-0.0065054	-101	4.4345
29	3.9971	0.0051535	0.037208	0.020599	9.9995	0	0.012663	0	62.35	21.75	-0.43916	-7488.8	5.4102	0.35951	0.20073	1.437	35.96	0.074882	0.11266	0.74878	128.62	46.161	0.12265	-83.971	4.5018	0.14523	0.096279	0.64654	14.49	0.0052197	0.039263	0.052598	86.826	42.955	-0.026059	-491.97	4.4681	0.13092	0.089329	0.59898	11.087	0	0.032137	0	85.597	44.625	-0.0051869	-102.27	4.5623
29	3.9971	0.018515	0.0215	0.10927	9.9995	0	0.022308	0	45.425	22.609	-0.58169	-6176.7	7.328	0.41135	0.21971	1.6442	38.242	0.078962	0.17198	0.78958	127.33	46.091	0.34321	-84.212	5.2729	0.1298	0.090167	0.61575	12.721	0.023365	0.080805	0.23754	85.676	41.919	-0.013701	-506.95	4.9665	0.10084	0.070604	0.52539	10.522	0.016322	0.071604	0.16608	85.169	44.667	0.012625	-98.069	4.6566
29	3.9971	0	0.026358	0	9.9995	0	0.028426	0	76.871	21.55	-0.24404	-7895.1	5.6054	0.62205	0.19544	2.4864	39.836	0.15034	0.20458	1.5034	129.15	45.577	0.045138	-92.2	4.5211	0.14232	0.10829	0.62105	32.045	0.010023	0.058122	0.10022	87.692	43.046	-0.011478	-619.91	4.4526	0.11638	0.10825	0.51265	37.054	0	0.048919	0	85.087	44.885	0.0061603	-98.78	4.5556
30	3.9971	0	0.040721	0	9.9995	0	0.019565	0	59.892	19.311	-1.4909	-15582	5.4775	0.36761	0.18978	1.8132	15.188	0.025432	0.13889	0.27759	137.44	45.5	0.32662	-86.386	4.4837	0.094158	0.10963	0.43164	11.901	0.0019563	0.050703	0.021353	88.909	41.483	-0.1128	-1310.7	4.4484	0.042931	0.10302	0.19408	11.449	0	0.043146	0	85.813	44.273	-0.0076961	-102.43	4.4951
30	3.9971	0	0.056312	0	9.9995	0	0.037863	0	45.175	19.051	-0.53498	-15060	7.0925	0.31316	0.26656	1.341	12.61	0.051458	0.15084	0.51455	134.43	45.534	0.31442	-86.653	5.2572	0.11434	0.10134	0.60229	10.977	0.0084654	0.068574	0.088105	85.936	41.409	-0.0069039	-1104.6	5.3509	0.09544	0.090206	0.54321	10.901	0	0.064952	0	84.857	44.56	0.022281	-97.479	5.6255
30	3.9971	0	0.026559	0	9.9995	0	0.018742	0	46.211	19.711	-0.61892	-12407	7.2136	1.03	0.40171	4.1171	12.799	0.026607	0.2193	0.26606	132.45	46.007	0.089315	-89.254	4.9166	0.18796	0.13482	0.80307	10.801	0.0015651	0.070305	0.015651	87.208	41.868	-0.059886	-835.64	4.7474	0.10832	0.11248	0.51959	10.649	0	0.051187	0	86.063	44.605	-0.011369	-106.73	4.6364
31	3.9971	0	0.040941	0	9.9995	0	0.040602	0	56.382	17.419	-0.68066	-22043	7.9942	0.68561	0.44334	2.7405	15.403	0.10896	0.2613	1.0896	135.31	46.28	0.3312	-81.471	4.9354	0.092805	0.13228	0.40827	12.46	0.0088455	0.11774	0.093141	86.864	43.065	-0.022592	-985.54	4.5413	0.036721	0.10783	0.17832	12.612	0	0.11478	0	85.399	44.824	0.0017969	-99.405	4.5085
31	3.9971	0.020007	0.032204	0.14796	9.9995	0	0.025622	0	62.06	21.181	-0.54569	-7807.8	7.9942	0.36176	0.26687	1.5409	14.01	0.076421	0.13368	0.79348	126.6	46.92	0.10327	-84.204	5.1494	0.11493	0.09375	0.5255	11.223	0.0096828	0.059029	0.09979	87.244	43.151	-0.036299	-472.38	4.7352	0.073024	0.064084	0.39259	11.002	0.00028392	0.053463	0.0033588	86.353	44.69	-0.0091966	-106.1	4.5893
31	3.9971	0	0.049514	0	9.9995	0	0.055774	0	51.587	21.378	-0.53147	-8552.6	6.6618	0.57696	0.36934	2.3062	15.04	0.24622	0.36113	3.3568	130.75	45.876	0.24738	-79.609	4.6585	0.22189	0.17346	0.98393	12.365	0.039775	0.1616	0.50293	86.553	43.045	-0.024832	-458.32	4.5035	0.20131	0.1614	0.94667	12.486	0.023032	0.1506	0.24279	85.426	44.759	-0.0021995	-101.72	4.4345
32	3.9971	0.019476	0.015994	0.11572	9.9995	0	0.010697	0	48.129	20.028	-1.3739	-12974	5.9418	0.88117	0.59289	3.5221	18.774	0.060532	0.1368	0.60896	136.11	47.498	0.36313	-73.949	4.4437	0.30081	0.17273	1.2738	11.706	0.0041459	0.0447	0.042896	87.624	42.533	-0.0768	-698.85	4.2579	0.24578	0.13782	1.0512	11.063	0	0.039876	0	86.838	44.593	-0.035335	-106.99	4.2158
32	3.9971	0.062635	0.027451	0.25036	9.9995	0	0.024012	0	49.793	23.764	-0.8308	-5776.4	6.6147	0.72111	0.36166	2.8824	20.907	0.13625	0.2191	1.3624	131.57	46.625	0.168	-83.503	4.7049	0.29625	0.16543	1.3438	11.177	0.016734	0.07325	0.16906	86.08	42.899	-0.041784	-362.41	4.5337	0.26931	0.15048	1.3091	10.393	0.0035182	0.063971	0.038991	85.606	44.756	-0.014657	-102.21	4.3638
32	3.9971	0.058491	0.03462	0.26685	9.9995	0	0.020792	0	39.8	21.326	-0.59153	-8076.4	6.9916	0.66032	0.45265	2.7807	23.263	0.11313	0.14729	1.1312	128.56	52.145	0.72128	-59.902	4.6855	0.34712	0.17118	1.5908	11.313	0.010864	0.055189	0.11174	84.576	42.682	0.023935	-409.34	4.5287	0.34981	0.15563	1.6543	10.6	0.00044579	0.05002	0.0045626	85.087	44.509	0.0054666	-102.4	4.5152
33	3.9971	0	0.016172	0	9.9995	0	0.014423	0	56.825	21.231	-0.25352	-7652.6	7.1531	0.64247	0.2921	2.568	25.927	0.026214	0.085806	0.26213	126.25	46.638	0.18625	-83.282	4.6095	0.070676	0.061456	0.30053	19.576	0.0011397	0.026415	0.011397	85.799	43.261	0.0056127	-428.03	4.3584	0.047856	0.051288	0.21933	20.769	0	0.023424	0	85.314	44.828	0.0053159	-99.655	4.4345
33	3.9971	0	0.01729	0	9.9995	0	0.011463	0	46.031	19.806	-0.11408	-10542	5.7467	0.64067	0.30799	2.5608	25.544	0.10025	0.14667	1.0025	127.72	45.612	0.28823	-83.004	4.6378	0.066831	0.053544	0.28924	20.874	0.0043589	0.027128	0.043587	85.117	42.826	0.027296	-553.49	4.5186	0.038334	0.040446	0.18288	23.061	0	0.021397	0	84.914	44.775	0.012832	-100.2	4.596
33	3.9971	0	0.014199	0	9.9995	0	0.016733	0	64.96	20.802	-0.15691	-8437.4	7.5837	0.78823	0.31089	3.1506	26.425	0.11398	0.18236	1.1397	126.79	45.565	0.23916	-77.749	4.9252	0.072656	0.048056	0.3179	17.792	0.0050148	0.034494	0.050204	85.469	43.463	0.026105	-444.42	4.7718	0.041733	0.034681	0.19673	18.042	0	0.025353	0	84.585	44.896	0.027551	-96.68	4.6027
34	3.9971	0	0.017584	0	9.9995	0	0.026782	0	76.179	20.081	-0.16261	-10121	7.7048	0.78456	0.49538	3.136	39.998	0.050943	0.14051	0.50941	128.17	45.586	0.14085	-84.645	5.0827	0.057278	0.075495	0.22997	27.843	0.0028302	0.056859	0.0283	86.65	43.31	0.019543	-654.18	4.887	0.0012468	0.041917	0.0056296	27.743	0	0.053984	0	84.671	44.925	0.020178	-97.031	4.5792
34	3.9971	0	0.013197	0	9.9995	0	0.042037	0	54.127	19.256	-0.1105	-11722	6.0158	1.1736	0.80165	4.6911	25.369	0.022488	0.085219	0.22487	127.55	46.409	0.34754	-66.989	4.4892	0.10551	0.093981	0.4238	21.276	0.0014992	0.058441	0.014991	85.006	41.989	0.057053	-871.93	4.4374	0.0085126	0.036325	0.038658	23.758	0	0.056952	0	84.664	44.822	0.034914	-99.612	4.5354
34	3.9971	0	0.018886	0	9.9995	0	0.016175	0	60.693	18.963	-0.30684	-13081	6.0024	1.1821	0.71536	4.7251	34.749	0.11648	0.22149	1.1647	129.14	45.807	0.32908	-74.992	4.573	0.087429	0.088902	0.34974	27.463	0.0068517	0.052404	0.068514	85.301	42.511	0.036063	-859.78	4.4988	0.0010705	0.03147	0.0048269	29.025	0	0.043328	0	84.309	44.798	0.027937	-97.77	4.5354
35	3.9971	0	0.042326	0	9.9995	0	0.025592	0	76.66	20.923	-0.40703	-9112.7	5.9082	0.67084	0.33367	2.6814	26.17	0.049638	0.13351	0.49635	130.04	45.988	0.087822	-87.062	4.665	0.087073	0.10326	0.38734	20.681	0.0024819	0.060333	0.024818	86.958	43.458	-0.0096009	-550.59	4.5422	0.048616	0.090337	0.21762	22.461	0	0.059924	0	84.879	44.9	0.010094	-97.795	4.4513
35	3.9971	0	0.035917	0	9.9995	0	0.030313	0	63.928	20.362	-0.4323	-10637	4.7171	0.52435	0.21923	2.0959	26.95	0.033288	0.11327	0.33286	131.59	46.546	0.13142	-86.275	4.2967	0.076918	0.11356	0.32063	17.732	0.0015851	0.067886	0.015851	86.52	43.146	-0.0079181	-602.76	4.3205	0.0554	0.10593	0.23125	18.658	0	0.067908	0	85.254	44.764	0.0043182	-99.479	4.3807
35	3.9971	0	0.020751	0	9.9995	0	0.026362	0	70.56	20.453	-0.81755	-10547	6.9983	0.51984	0.32751	2.0778	25.651	0.020261	0.12945	0.2026	131.91	45.771	0.090015	-89.775	4.8479	0.044208	0.076446	0.19408	15.541	0.00088093	0.054236	0.0088089	86.588	43.382	-0.025617	-555.63	4.7499	0.013056	0.059393	0.057604	13.977	0	0.052166	0	84.995	44.825	0.0092493	-98.391	4.5422
36	3.9971	0.036602	0.036457	0.17487	9.9995	0	0.017093	0	54.335	20.489	-1.3853	-11307	7.9942	0.90839	0.81781	3.6309	15.686	0.098113	0.48288	1.0295	134.49	46.764	0.68719	-35.077	5.3561	0.25125	0.20567	1.175	11.54	0.016178	0.13065	0.17194	85.245	42.771	-0.012279	-589.79	4.9846	0.19842	0.14546	1.0885	11.025	0.0020688	0.10563	0.023994	85.003	44.321	0.0014236	-99.17	4.7777
36	3.9971	0	0.046205	0	9.9995	0	0.036926	0	70.208	18.752	-0.99486	-16746	7.9942	0.35774	0.23354	2.7323	14.246	0.17895	0.30441	1.7894	135.91	47.056	0.22661	-73.322	5.2804	0.13305	0.12608	0.72423	10.767	0.021465	0.10779	0.2213	87.477	43.038	-0.036936	-900.54	4.8904	0.12552	0.1197	0.5524	10.434	0.0055855	0.096812	0.055852	85.607	44.56	0.0066479	-100.11	4.5422
36	3.9971	0	0.019075	0	9.9995	0	0.031729	0	67.206	19.786	-0.54132	-12013	7.9942	0.30955	0.193	1.8601	21.426	0.057094	0.13053	0.71498	131.87	47.338	0.15724	-81.202	5.2729	0.081674	0.067044	0.42737	12.074	0.0076244	0.066167	0.087784	86.831	43.253	-0.012835	-644.48	4.9308	0.070244	0.059629	0.328	11.243	0.0010209	0.059873	0.010422	85.429	44.636	0.0032308	-100.87	4.6734
36	3.9971	0.036602	0.036457	0.17487	9.9995	0	0.017093	0	54.335	20.489	-1.3853	-11307	7.9942	0.90839	0.81781	3.6309	15.686	0.098112	0.48288	1.0295	134.49	46.764	0.68719	-35.077	5.3561	0.25125	0.20567	1.175	11.54	0.016178	0.13065	0.17194	85.245	42.771	-0.012279	-589.79	4.9846	0.19842	0.14546	1.0885	11.025	0.0020681	0.10563	0.023985	85.003	44.321	0.0014237	-99.17	4.7777
37	3.9971	0	0.041721	0	9.9995	0	0.019788	0	45.702	19.337	-0.52908	-14259	5.7534	0.90085	0.57581	3.6008	39.998	0.048908	0.084626	0.48906	134.58	46.403	0.10572	-87.762	4.3718	0.10379	0.12353	0.42368	22.543	0.0030568	0.036565	0.030566	87.074	41.613	-0.045885	-996.66	4.1367	0.041959	0.094572	0.18395	18.529	0	0.033247	0	86.178	44.605	-0.018372	-107.02	3.9971
37	3.9971	0	0.066266	0	9.9995	0	0.017843	0	62.213	19.487	-0.63133	-13158	5.9082	0.3779	0.28777	1.5105	18.875	0	0.095985	0	132.9	45.561	0.27803	-82.85	4.4678	0.12075	0.1437	0.5201	12.062	0	0.036156	0	87.076	42.973	-0.020848	-756.6	4.2881	0.11024	0.13888	0.47224	11.4	0	0.031846	0	85.587	44.87	-0.0017644	-99.903	4.2831
37	3.9971	0	0.025842	0	9.9995	0	0.016826	0	39.917	19.85	-0.40944	-11874	5.8745	0.39427	0.2289	1.576	16.742	0.03423	0.10013	0.41484	131.91	45.8	0.62133	-78.572	4.7171	0.069401	0.10177	0.30489	12.062	0.0018016	0.041446	0.021834	85.394	42.108	0.012691	-721.64	4.5468	0.040078	0.097832	0.18013	11.689	0	0.038515	0	85.387	44.915	0.0013212	-99.619	4.5018
38	3.9971	0	0.0059136	0	9.9995	0	0.0035765	0	58.613	19.885	-0.3345	-10720	7.725	0.15175	0.10824	0.60657	25.82	0.016627	0.031046	0.16626	128.77	46.376	0.16073	-78.777	4.7642	0.034885	0.029597	0.1501	13.521	0.0019225	0.012846	0.019224	85.782	42.134	0.0024794	-807.64	4.2986	0.025052	0.023758	0.11731	11.818	0	0.012034	0	84.332	44.718	0.031273	-102.3	4.2999
38	3.9971	0	0.039682	0	9.9995	0	0.032617	0	71.972	18.607	-0.58655	-15580	7.9942	1.1707	0.78082	4.6793	13.297	0.033303	0.15266	0.43408	132.43	46.18	0.1571	-80.323	5.0607	0.20391	0.18386	0.90017	11.231	0.0030627	0.075604	0.036241	86.834	42.798	-0.016477	-962.19	4.6717	0.13592	0.1361	0.58709	11.172	0	0.067786	0	84.771	44.784	0.014851	-97.64	4.4345
38	3.9971	0	0.020888	0	9.9995	0	0.034446	0	54.436	19.541	-0.40804	-12413	7.9942	0.95477	0.63185	3.8163	14.622	0.080323	0.21918	0.80319	131.32	45.943	0.19147	-76.169	5.1068	0.187	0.16365	0.85916	11.184	0.0078232	0.091093	0.078228	85.936	42.767	-0.001394	-688.03	4.7806	0.12196	0.12738	0.6164	10.776	0	0.077163	0	85.64	44.858	0.005463	-103.58	4.448
39	3.9971	0	0.011161	0	9.9995	0	0.013618	0	57.413	20.12	-0.34768	-9991.7	7.9471	0.77329	0.25522	3.0909	22.522	0.183	0.25412	1.8299	128	46.096	0.39232	-68.717	4.7873	0.10156	0.064504	0.42829	13.812	0.013674	0.050601	0.14177	84.81	42.145	0.057506	-799.46	4.564	0.044967	0.048738	0.1929	12.377	0	0.037061	0	83.676	44.41	0.061522	-93.882	4.4917
39	3.9971	0	0.015181	0	9.9995	0	0.019985	0	71.621	21.818	-0.49184	-7644.2	6.9781	0.8663	0.48003	3.4627	15.807	0.11631	0.19759	1.163	129.7	45.787	0.21033	-74.583	5.0468	0.1672	0.10756	0.74751	11.437	0.0099279	0.060518	0.09932	85.372	42.559	0.046458	-671.67	4.898	0.1009	0.083722	0.47633	10.817	0	0.050748	0	82.607	44.594	0.080661	-90.202	4.7777
39	3.9971	0	0.011603	0	9.9995	0	0.0052473	0	34.991	20.39	-0.56519	-10527	7.2607	0.84671	0.33092	3.3844	16.762	0.1453	0.2183	1.4529	131.44	45.763	0.91954	-57.674	4.7955	0.10408	0.069799	0.43744	12.299	0.010516	0.051985	0.10539	81.587	40.623	0.12224	-835.18	4.5354	0.034037	0.042911	0.15339	11.848	0	0.035051	0	82.366	43.857	0.10078	-89.807	4.5119
40	3.9971	0	0.01894	0	9.9995	0	0.011009	0	54.318	21.996	-0.29358	-6877.5	7.9807	0.51053	0.23294	2.0406	14.313	0.17407	0.21568	1.7406	127.3	45.778	0.091849	-85.569	4.7907	0.058619	0.075079	0.24797	10.771	0.0058025	0.039464	0.058022	85.696	43.617	-0.00049355	-325.99	4.3941	0.025916	0.063717	0.10844	10.481	0	0.031966	0	85.362	44.912	0.0043618	-99.815	4.4681
40	3.9971	0	0.030052	0	9.9995	0	0.018389	0	46.048	21.199	-0.52631	-8226.7	7.9942	0.7133	0.35042	2.8511	17.624	0.10176	0.16632	1.0175	128.39	45.546	0.15009	-90.407	4.6853	0.10098	0.08655	0.41663	10.698	0.006784	0.053673	0.067836	85.561	41.78	-0.020039	-644.17	4.4109	0.026086	0.054474	0.11862	10.006	0	0.044638	0	85.039	44.778	0.010738	-100.49	4.4951
40	3.9971	0	0.028499	0	9.9995	0	0.021861	0	68.681	20.127	-0.36503	-10478	7.4895	0.6646	0.31066	2.6565	13.303	0.10909	0.17194	1.0909	129.59	45.547	0.12316	-88.281	4.9208	0.070249	0.080044	0.29787	11.456	0.0072729	0.043807	0.072726	87.271	42.62	-0.0071336	-793.07	4.7575	0.028302	0.065357	0.12992	11.386	0	0.034241	0	85.2	44.776	0.013494	-99.886	4.4681
41	3.9971	0	0.013201	0	9.9995	0	0.016683	0	71.59	19.199	-0.48125	-13261	7.9942	0.65381	0.36014	2.6134	21.197	0.035689	0.080752	0.35687	131.2	46.245	0.20279	-74.607	5.4792	0.099088	0.071981	0.44333	12.518	0.0029741	0.033166	0.029739	87.098	41.919	0.009271	-1196.7	5.3126	0.049386	0.044262	0.25558	11.35	0	0.029889	0	83.713	44.103	0.050002	-96.538	5.4001
41	3.9971	0	0.014318	0	9.9995	0	0.0087646	0	47.897	20.247	-0.97798	-9494.3	7.9942	0.61614	0.31851	2.4628	23.007	0.075151	0.098816	0.92291	127.15	47.163	1.3328	-36.941	4.8286	0.11456	0.067945	0.48952	11.577	0.014017	0.047238	0.16181	85.269	40.542	0.03134	-764.29	4.5775	0.049889	0.03888	0.26357	10.543	0.0057634	0.043432	0.059062	84.047	42.855	0.041072	-99.247	4.4446
42	3.9971	0.016127	0.0047792	0.079328	9.9995	0	0.0086715	0	37.996	16.984	-1.5216	-5555.1	7.9942	0.71268	0.44721	2.8487	39.998	0.056054	0.10756	0.73402	130.43	47.892	2.068	-10.81	4.7031	0.28594	0.15359	1.2009	14.857	0.010618	0.046326	0.13018	87.578	36.916	-0.13207	-1055.6	4.2705	0.23643	0.11511	0.95886	13.078	0.0041751	0.043745	0.053287	86.35	39.932	-0.12887	-353.91	3.9971
42	3.9971	0.03248	0.012199	0.15868	9.9995	0	0.015328	0	41.906	21.07	-2.1002	-8477.9	5.5246	0.70883	0.3733	2.8333	15.726	0.099857	0.18651	0.99852	128.58	57.228	1.3544	-8.994	4.2977	0.26791	0.16271	1.0915	10.906	0.020874	0.067595	0.22839	86.405	37.803	-0.096143	-1192.8	4.1435	0.23079	0.14803	0.95216	10.313	0.013825	0.063286	0.1506	86.647	40.217	0.018835	-251.86	4.0408
42	3.9971	0.006684	0.0010065	0.043853	9.9995	0	0.017923	0	33.91	21.586	-1.4796	-8119.5	6.5609	0.96445	0.51878	3.855	11.204	0.17007	0.25107	1.7006	130.29	56.673	2.633	-18.954	4.2225	0.36753	0.23283	1.4741	10.2	0.031616	0.082968	0.31649	83.831	35.074	0.13605	-1440.8	3.9971	0.33169	0.22498	1.3366	10.079	0.012933	0.06483	0.12932	83.681	33.695	0.025902	-435.54	3.9971
43	3.9971	0	0.034797	0	9.9995	0	0.018658	0	52.511	20.188	-0.84267	-11146	7.8933	0.55142	0.48578	2.2041	18.317	0.14474	0.20757	1.4474	132.03	45.656	0.16295	-80.791	5.0239	0.088696	0.12075	0.36923	11.608	0.0065793	0.062008	0.065789	86.169	42.876	-0.029091	-604.81	4.7121	0.033283	0.092904	0.15407	11.1	0	0.056289	0	85.646	44.88	-0.00048793	-101.21	4.5287
43	3.9971	0	0.018351	0	9.9995	0	0.019672	0	78.018	19.762	-1.4308	-13529	6.0226	0.53655	0.44413	2.1447	14.474	0	0.090336	0	135.73	45.981	0.10588	-85.709	4.6796	0.05508	0.096213	0.23842	11.836	0	0.04602	0	87.011	43.754	-0.0422	-583.82	4.5262	0.031912	0.08484	0.13823	11.604	0	0.040763	0	85.102	44.813	0.010765	-98.74	4.5051
43	3.9971	0	0.021232	0	9.9995	0	0.028332	0	48.237	19.785	-0.85241	-13219	7.7721	0.3555	0.2573	1.421	17.55	0.0080339	0.11264	0.14099	135.08	46.217	0.27022	-81.318	4.6778	0.07072	0.095095	0.29182	11.27	0.00050229	0.064243	0.0082151	86.087	42.274	-0.02597	-796.29	4.368	0.027132	0.080403	0.11017	10.442	0	0.065378	0	85.029	44.895	0.0065896	-101.08	4.4008
44	3.9971	0	0.013889	0	9.9995	0	0.011579	0	62.984	19.915	-0.17387	-10414	7.9942	0.39935	0.23568	1.5963	21.587	0.040684	0.074076	0.40682	128.02	46.406	0.15478	-79.627	4.8652	0.055092	0.04779	0.25155	12.758	0.0042845	0.031622	0.043509	86.595	43.143	0.0075212	-593.01	4.694	0.034531	0.03678	0.16	11.133	0.00066198	0.028254	0.0066325	85.461	44.746	0.0045892	-100.11	4.5758
44	3.9971	0.0067988	0.015761	0.054351	9.9995	0	0.02536	0	59.868	19.308	-0.45324	-13708	7.9942	0.25644	0.11124	1.5617	23.639	0.055877	0.11904	0.55874	133.05	46.653	0.15394	-78.414	5.6969	0.073912	0.050138	0.39972	12.881	0.0078132	0.05311	0.081397	86.096	43.105	0.0041871	-692.58	5.6268	0.052981	0.04319	0.28526	11.257	0.0038325	0.047161	0.038323	84.889	44.712	0.022597	-98.942	5.6525
44	3.9971	0.018004	0.014407	0.074801	9.9995	0	0.019842	0	55.56	18.643	-1.019	-17667	7.9942	0.32962	0.11695	2.1737	24.568	0.083071	0.10703	0.83067	136.96	46.724	0.15197	-77.985	5.1587	0.098788	0.057477	0.5231	13.156	0.005124	0.046881	0.051237	86.205	42.951	-0.022489	-836.83	4.8912	0.083958	0.057273	0.41081	11.334	0	0.041322	0	84.862	44.783	0.020247	-98.024	4.6229
45	3.9971	0	0.02244	0	9.9995	0	0.019638	0	43.542	20.158	-0.63122	-10994	6.3388	0.82306	0.44991	3.2899	17.711	0.053021	0.15249	0.53018	131.38	46.07	0.48885	-65.086	4.8555	0.092443	0.10422	0.45331	10.865	0.0019347	0.060552	0.019346	85.119	43.545	0.011726	-410.13	4.805	0.037998	0.090934	0.20533	10.37	0	0.05541	0	85.318	44.983	0.012755	-98.452	4.5623
45	3.9971	0	0.024761	0	9.9995	0	0.018439	0	82.116	20.123	-0.33894	-10449	7.9942	0.86877	0.52237	3.4726	16.231	0	0.12465	0	129.47	46.197	0.13571	-84.484	4.8766	0.12129	0.11552	0.53504	11.403	0	0.050223	0	86.557	44.209	-0.0078031	-380.48	4.6868	0.075061	0.093066	0.34329	11.13	0	0.047968	0	85.34	44.938	-0.00075473	-99.593	4.4951
45	3.9971	0	0.026552	0	9.9995	0	0.022809	0	67.548	19.576	-0.10422	-11257	7.9942	1.4972	0.76854	5.9843	15.241	0.13066	0.28619	1.3065	128.34	45.949	0.18688	-81.797	4.8797	0.113	0.12369	0.4968	11.107	0.0041669	0.063387	0.041713	85.75	44.048	0.013254	-392.29	4.7743	0.054918	0.093191	0.25437	10.395	0	0.054146	0	84.969	44.942	0.017533	-98.74	4.6095
46	3.9971	0	0.035444	0	9.9995	0	0.055539	0	45.577	18.203	-0.77162	-19461	7.9942	0.76057	0.59137	4.3295	15.114	0.44306	0.53086	4.4304	137.03	46.514	0.48243	-74.899	5.3216	0.2316	0.15411	1.2651	10.905	0.075979	0.18376	0.80061	85.227	43.357	0.0069221	-639.89	4.9409	0.18507	0.12453	1.0156	10.382	0.044685	0.16366	0.47217	84.541	44.756	0.015932	-98.12	4.5994
46	3.9971	0	0.014519	0	9.9995	0	0.027144	0	79.323	18.75	-0.65013	-16139	7.9942	0.53625	0.34053	3.0548	29.554	0.24293	0.27947	2.4291	134.64	48.16	0.17304	-68.196	5.6909	0.19199	0.11629	1.07	11.467	0.048803	0.10908	0.50635	86.265	44.165	-0.0040092	-493.16	5.6117	0.1754	0.10276	0.94052	10.583	0.034703	0.098716	0.36413	84.902	44.812	0.01052	-97.684	5.2891
46	3.9971	0.0096795	0.047018	0.073276	9.9995	0	0.053274	0	48.314	18.965	-0.5388	-14493	7.9942	0.74115	0.43156	2.9624	15.538	0.35509	0.47633	3.5508	132.54	46.703	1.1033	-54.549	5.1704	0.20049	0.1278	0.96454	11.273	0.057484	0.14806	0.60741	85.565	43.539	0.027293	-501.82	4.8113	0.16417	0.1067	0.79975	10.679	0.049051	0.13576	0.50081	85.061	44.779	0.017992	-98.718	4.6296
47	3.9971	0	0.02671	0	9.9995	0	0.0067545	0	76.755	20.482	-0.11854	-8963.8	5.888	1.1208	0.63143	4.4798	15.396	0.094353	0.21177	0.94349	126.77	46.002	0.29965	-66.141	4.5982	0.1067	0.089308	0.45873	11.22	0.007671	0.033262	0.076706	85.998	43.28	0.032746	-588.35	4.4412	0.042288	0.056932	0.19792	10.797	0	0.016687	0	84.958	44.914	0.012645	-99.225	4.485
47	3.9971	0	0.010793	0	9.9995	0	0.0065175	0	79.613	20.095	-0.45419	-10899	5.4573	0.43867	0.25113	1.7534	14.118	0	0.035594	0	130.68	45.915	0.14028	-80.517	4.3453	0.066866	0.064876	0.27511	11.095	0	0.015955	0	86.995	43.099	0.008631	-772.55	4.3344	0.038764	0.057036	0.16304	10.933	0	0.013987	0	84.465	44.835	0.030834	-97.071	4.3941
47	3.9971	0	0.023017	0	9.9995	0	0.0076708	0	67.945	21.503	-0.96367	-8609.3	5.7332	0.3533	0.19326	1.4122	17.738	0.026812	0.078823	0.26811	131.74	46.042	0.4326	-67.485	4.6144	0.059217	0.058357	0.25816	11.421	0.0017875	0.023348	0.017874	86.551	42.804	-0.0079464	-664.97	4.559	0.034985	0.047015	0.14854	10.576	0	0.018672	0	84.504	44.65	0.028077	-97.015	4.4951
48	3.9971	0	0.012071	0	9.9995	0	0.0065012	0	63.218	20.55	-0.3563	-9600.2	7.2742	0.3177	0.20328	1.2699	13.472	0.0039349	0.040255	0.039347	129.42	45.392	0.10254	-85.078	4.7037	0.034749	0.041458	0.14658	10.978	0.00018738	0.013556	0.0018737	86.172	43.149	-9.0425e-06	-552.24	4.3718	0.018571	0.032341	0.080878	10.864	0	0.011893	0	85.154	44.995	0.010259	-99.914	4.3874
48	3.9971	0	0.0076719	0	9.9995	0	0.0071307	0	70.712	20.455	-0.39229	-9843.3	7.4693	0.33978	0.17304	1.3581	14.669	0.066008	0.11045	0.66005	129.64	45.605	0.28921	-80.828	4.4996	0.04605	0.049635	0.18859	10.87	0.0027278	0.018456	0.02738	85.953	43.566	0.0090228	-488.11	4.1279	0.016544	0.037254	0.074546	10.534	0	0.013503	0	84.651	44.916	0.026084	-97.991	3.9971
48	3.9971	0	0.020165	0	9.9995	0	0.00754	0	48.075	21.958	-0.71968	-7369.4	6.0226	0.41665	0.16545	1.6654	25.873	0.050412	0.098017	0.5041	129.33	45.442	0.1664	-87.984	4.4243	0.043071	0.050961	0.17882	11.452	0.0021918	0.020778	0.021917	85.172	42.974	-0.0050973	-415.32	4.3188	0.019835	0.044557	0.083158	10.521	0	0.016718	0	84.78	44.892	0.022059	-98.055	4.3201
49	3.9971	0	0.014026	0	9.9995	0	0.0054362	0	67.218	20.9	-0.68251	-9282.4	5.9889	0.32113	0.17493	1.2836	23.599	0.070527	0.12468	0.70524	130.5	45.401	0.13912	-81.672	4.8805	0.024094	0.039181	0.11083	11.951	0.0016402	0.017208	0.016401	85.704	44.156	-0.00047659	-312.52	4.8509	0.0078127	0.031952	0.038831	11.173	0	0.013011	0	85.061	44.964	0.010736	-98.125	4.5691
49	3.9971	0	0.016154	0	9.9995	0	0.0072498	0	60.007	19.99	-0.18748	-11029	7.2405	0.47121	0.28659	1.8835	24.117	0.026438	0.066183	0.30262	130.38	45.652	0.20833	-85.24	4.8476	0.022189	0.0383	0.096781	11.617	0.00089118	0.019797	0.009918	85.449	43.924	0.016156	-386.12	4.7878	0.0052239	0.030647	0.023591	11.032	0	0.015845	0	84.761	44.984	0.017806	-97.524	4.5489
49	3.9971	0	0.0074584	0	9.9995	0	0.0085475	0	74.916	19.071	-0.54619	-14111	6.0293	0.6778	0.43078	2.7092	38.76	0	0.041095	0	132.38	45.334	0.056682	-91.677	4.93	0.023764	0.042662	0.098633	18.437	0	0.019762	0	86.004	44.026	0.0040507	-488.22	4.8896	0.00058455	0.027747	0.0030194	18.736	0	0.018546	0	84.771	44.967	0.018836	-97.164	4.5994
50	3.9971	0	0.015736	0	9.9995	0	0.014284	0	49.003	18.942	-0.6857	-15686	5.8543	0.34373	0.20644	1.6677	14.353	0.04624	0.10321	0.49101	135.04	45.934	0.36647	-69.672	4.6827	0.10507	0.086875	0.48687	10.962	0.0013744	0.049175	0.01583	85.631	44.024	0.0014211	-389.91	4.6296	0.095842	0.082272	0.42755	10.551	0	0.046568	0	85.484	44.898	0.0075452	-99.495	4.6364
50	3.9971	0	0.020823	0	9.9995	0	0.014082	0	47.55	19.707	-1.0586	-12552	7.9942	0.36571	0.3101	1.4704	18.371	0.03844	0.11935	0.55225	132.82	45.886	0.19852	-86.979	5.0941	0.09462	0.08579	0.45106	11.574	0.00158	0.045321	0.018658	85.82	44.12	-0.015099	-313.08	4.9484	0.073175	0.074216	0.35236	11.223	0	0.041906	0	85.522	44.924	-0.00084761	-100.63	4.7777
50	3.9971	0	0.012106	0	9.9995	0	0.0075095	0	65.862	20.342	-0.69675	-10402	7.6779	0.52861	0.43287	2.1129	17.011	0.023527	0.085312	0.25978	130.74	46.61	0.17192	-73.748	5.155	0.066518	0.064637	0.31632	11.548	0.0010087	0.040243	0.011131	85.767	44.33	-0.0067063	-272.27	4.8761	0.052204	0.057064	0.2464	11.249	0	0.039095	0	85.423	44.964	0.0026614	-99.545	4.6027
51	3.9971	0	0.020481	0	9.9995	0	0.020326	0	60.327	20.377	-1.0363	-11530	7.3347	0.3128	0.23986	1.2503	18.209	0.068243	0.11335	0.71362	134.41	47.27	0.29307	-66.706	4.8405	0.05919	0.066884	0.25146	11.837	0.0051272	0.045196	0.058295	85.67	43.917	-0.012494	-357.05	4.6326	0.041803	0.053212	0.19767	11.338	0	0.042144	0	85.069	44.819	0.0077603	-99.536	4.3605
51	3.9971	0	0.0171	0	9.9995	0	0.017732	0	71.907	20.049	-0.40092	-11611	7.5366	0.40907	0.30099	1.6351	15.517	0.038599	0.11262	0.55818	132.47	45.542	0.16198	-80.884	4.7007	0.035953	0.066433	0.15328	12.026	0.00083867	0.038763	0.011407	85.911	44.352	-0.00073935	-302.85	4.5127	0.0090398	0.052835	0.040825	11.854	0	0.03433	0	85.241	44.961	0.0093529	-99.047	4.5287
51	3.9971	0	0.02063	0	9.9995	0	0.017756	0	79.313	21.631	-0.49684	-7626.1	7.1261	0.67683	0.37414	2.7054	14.353	0.075897	0.14348	0.75893	128.51	46.494	0.22281	-68.637	4.5974	0.047592	0.086087	0.20435	11.049	0.0033796	0.041726	0.033794	86.036	44.54	-0.0045868	-231.87	4.3756	0.017516	0.0709	0.072003	10.87	0	0.036667	0	85.31	44.936	0.0057592	-99.251	4.4681
52	3.9971	0	0.021271	0	9.9995	0	0.0099094	0	72.76	19.683	-0.43992	-11644	7.3415	1.0199	0.64576	4.0766	15.026	0	0.078031	0	130.16	48.017	0.2657	-57.733	4.3165	0.19985	0.16077	0.82795	11.325	0	0.028383	0	85.694	44.462	0.0016829	-253.01	4.1401	0.17061	0.1418	0.72188	11.163	0	0.025475	0	85.413	44.82	0.0038868	-100.87	4.0543
52	3.9971	0	0.019107	0	9.9995	0	0.011718	0	51.591	19.64	-1.0001	-12485	7.3078	1.1591	0.73402	4.633	15.241	0	0.098864	0	132.19	47.364	0.26437	-72.031	4.423	0.22602	0.18054	0.94917	10.967	0	0.039067	0	85.238	44.286	-0.0030441	-257.6	4.2494	0.19351	0.1561	0.82489	10.569	0	0.035986	0	84.806	44.82	0.016339	-97.919	4.2595
52	3.9971	0	0.02487	0	9.9995	0	0.0093879	0	47.053	21.87	-0.66558	-6948.4	7.2675	0.90553	0.75074	3.6195	18.209	0.10125	0.19537	1.0124	126.91	47.367	0.25809	-72.399	4.4643	0.13018	0.11671	0.56164	11.572	0.0020677	0.02823	0.020676	85.454	44.415	-0.0016719	-183.18	4.2431	0.10205	0.098497	0.44563	11.419	0	0.023882	0	85.23	44.845	0.0026154	-100.37	4.1519
53	3.9971	0	0.016242	0	9.9995	0	0.027399	0	69.073	21.302	-0.70527	-8984.1	7.9942	0.34552	0.29474	1.4822	39.325	0.079833	0.12124	0.79829	131.92	46.514	0.24546	-83.288	4.7124	0.1059	0.088813	0.47959	21.513	0.0025373	0.045997	0.025382	85.887	44.281	-0.00064895	-281.38	4.4328	0.094567	0.076422	0.40749	17.755	0	0.04171	0	85.193	44.93	0.010368	-99.163	4.3268
53	3.9971	0.012155	0.025632	0.080405	9.9995	0	0.023442	0	58.915	21.063	-1.3001	-9401.9	6.6147	0.6779	0.40398	2.7096	39.177	0.022261	0.10208	0.2226	131.96	46.819	0.17255	-81.152	4.4223	0.17917	0.14554	0.75337	17.554	0.0014922	0.051897	0.015302	85.563	44.182	-0.015223	-272.42	4.13	0.16207	0.13985	0.66946	11.995	0	0.050487	0	85.132	44.831	0.0071297	-98.569	4.0543
53	3.9971	0	0.015459	0	9.9995	0	0.012365	0	48.037	20.38	-0.64168	-10745	7.4626	0.57684	0.37991	2.3057	39.998	0.036177	0.095868	0.41848	132.05	47.349	0.15178	-80.45	4.5156	0.16392	0.13354	0.69621	13.782	0.0022351	0.047098	0.023401	85.476	44.039	-0.0061377	-298.49	4.2326	0.14831	0.11614	0.61622	11.175	0	0.044618	0	85.219	44.882	0.011247	-99.4	4.1721
54	3.9971	0	0.018394	0	9.9995	0	0.01308	0	57.896	20.933	-0.25874	-8163.6	7.9942	0.6709	0.32995	2.6816	14.131	0.11766	0.19268	1.1766	126.53	45.85	0.31164	-88.993	5.3217	0.038606	0.054763	0.18491	10.779	0.00291	0.049202	0.029099	85.776	44.237	0.0023291	-255.3	4.9535	0.021084	0.046705	0.10356	10.421	0	0.044544	0	85.459	44.919	-0.001851	-100.61	4.6061
54	3.9971	0	0.016859	0	9.9995	0	0.013086	0	79.598	21.4	-0.52999	-8308.2	7.9942	0.4851	0.18154	2.5369	16.345	0.096942	0.16753	0.96937	129.92	46.164	0.23185	-80.834	5.1942	0.075232	0.078556	0.38886	11.193	0.0033941	0.065672	0.033939	86.279	44.365	-0.012342	-268.51	4.8597	0.043591	0.071644	0.23607	10.629	0	0.056444	0	85.353	44.894	-0.0017256	-99.866	4.5758
54	3.9971	0	0.018824	0	9.9995	0	0.015117	0	50.211	20.358	-0.24485	-9866	7.9942	0.74625	0.46013	3.1658	39.998	0.097128	0.21218	0.97123	129.09	46.152	0.24321	-73.138	5.2518	0.16938	0.10966	0.88061	12.489	0.011063	0.074942	0.1108	85.635	44.09	-0.0019313	-285.67	4.8744	0.11939	0.091221	0.6689	10.888	0	0.059747	0	85.548	44.96	-0.00037045	-100.38	4.5623
55	3.9971	0	0.010772	0	9.9995	0	0.011293	0	51.01	20.57	-0.16941	-9401.5	5.9485	0.39654	0.19925	1.585	22.536	0.071573	0.11631	0.71569	128.85	45.615	0.083885	-87.451	4.6573	0.027671	0.039801	0.11226	19.491	0.0027528	0.029082	0.027526	85.266	43.248	0.013317	-456.62	4.49	0.0023103	0.029738	0.010354	19.992	0	0.02559	0	84.859	44.921	0.018284	-98.525	4.5051
55	3.9971	0	0.014577	0	9.9995	0	0.022003	0	57.586	20.31	-0.40398	-10127	4.596	0.45929	0.24531	1.8358	23.397	0.039727	0.090948	0.39725	129.65	45.291	0.06047	-91.276	4.4106	0.033517	0.048552	0.13491	20.335	0.0018058	0.033634	0.018057	85.887	43.057	-0.0023233	-556	4.5152	0.0022224	0.034983	0.00999	21.651	0	0.031329	0	84.964	44.948	0.014751	-98.216	4.5085
55	3.9971	0	0.014789	0	9.9995	0	0.014433	0	60.828	21.339	-0.36022	-8032.3	7.1732	0.34345	0.14179	1.3728	22.529	0.084458	0.12535	0.84454	128.45	45.887	0.07958	-91.627	4.6431	0.041205	0.05099	0.174	17.427	0.0040218	0.028864	0.040216	86.456	43.153	-0.01114	-479.09	4.4816	0.016927	0.046046	0.076222	18.383	0	0.024631	0	85.39	44.853	0.0053226	-100.32	4.4681
56	3.9971	0	0.015583	0	9.9995	0	0.005128	0	77.283	21.706	-0.51704	-7470.4	5.962	0.60949	0.20783	2.4362	15.107	0.12255	0.1939	1.2254	128.29	46.314	0.22421	-68.831	4.5501	0.055734	0.049115	0.23347	11.76	0.0055704	0.021585	0.055701	86.275	43.766	0.009574	-432.39	4.3588	0.025973	0.041441	0.12162	11.719	0	0.011922	0	84.451	44.775	0.037757	-97.286	4.458
56	3.9971	0	0.015444	0	9.9995	0	0.0037052	0	76.972	22.595	-0.49459	-5945.9	7.3819	0.47071	0.20226	1.8815	16.143	0.070369	0.11236	0.70365	126.03	46.389	0.15343	-77.906	4.46	0.055432	0.049575	0.23093	11.285	0.002932	0.014536	0.029319	86.17	43.794	-0.0028782	-342.03	4.3041	0.033462	0.039476	0.13777	10.638	0	0.0095978	0	84.782	44.745	0.015139	-98.229	4.3403
56	3.9971	0	0.0057594	0	9.9995	0	0.0035135	0	64.613	21.603	-0.22649	-7532	6.0428	0.42508	0.16598	1.6991	32.179	0.039978	0.083076	0.39976	127.94	47.74	0.25449	-71.681	4.3607	0.062812	0.054701	0.2594	13.072	0.0020219	0.013791	0.022872	85.608	43.639	0.012665	-364.85	4.3033	0.033925	0.0438	0.14575	11.279	0	0.0091846	0	85.035	44.487	0.010193	-100.36	4.3403
57	3.9971	0	0.014926	0	9.9995	0	0.012907	0	71.337	21.332	-0.21835	-7330.7	7.0319	1.2382	0.51925	4.9491	14.717	0.13392	0.24609	1.3392	125.47	45.728	0.081276	-86.424	4.6902	0.084908	0.099199	0.35125	11.075	0.0055802	0.047577	0.055799	86.419	43.679	-0.001729	-400.9	4.3966	0.028965	0.076892	0.12326	10.672	0	0.037897	0	85.145	44.898	0.0074786	-99.762	4.4715
57	3.9971	0	0.038155	0	9.9995	0	0.011483	0	58.78	21.984	-0.40636	-6954.4	6.0495	0.8459	0.40794	3.3812	17.031	0.13011	0.21987	1.301	127.59	45.558	0.069161	-90.86	4.7121	0.091307	0.10499	0.37908	11.293	0.0054213	0.04305	0.05421	86.073	43.37	-0.01448	-386.25	4.596	0.027053	0.072881	0.12104	10.58	0	0.033122	0	85.316	44.922	0.00094004	-99.747	4.5085
57	3.9971	0	0.024276	0	9.9995	0	0.015865	0	47.325	20.652	-0.55492	-9743.4	6.8503	0.69603	0.45513	2.7821	23.485	0.11414	0.19473	1.1413	130.55	45.571	0.14549	-86.083	4.6568	0.06894	0.10804	0.28345	11.871	0.00439	0.045947	0.043898	85.818	43.111	-0.014528	-473.39	4.5237	0.0098898	0.082164	0.050143	11.276	0	0.037199	0	85.461	44.954	-0.00077076	-101.13	4.5051
58	3.9971	0	0.01041	0	9.9995	0	0.0077689	0	42.671	20.314	-0.26588	-10485	7.9942	0.3137	0.17677	1.2539	39.998	0.15803	0.19937	1.5802	130.81	46.595	0.3256	-79.587	4.7535	0.048344	0.048571	0.22668	12.167	0.0086591	0.044292	0.091901	85.142	43.548	0.012712	-380.85	4.4328	0.037118	0.044287	0.17141	10.701	0.00013164	0.035027	0.0019364	84.905	44.875	0.015247	-100.95	4.4345
58	3.9971	0	0.013566	0	9.9995	0	0.019728	0	72.283	18.993	-0.33558	-13860	7.9942	0.71819	0.54551	2.8707	26.762	0.019863	0.11269	0.19862	131.24	45.805	0.18076	-82.176	5.19	0.054246	0.07257	0.2601	13.111	0.0011632	0.056616	0.011889	86.105	44.259	0.0040422	-386.94	4.7541	0.032192	0.057383	0.1678	11.963	0	0.055502	0	85.578	44.91	0.0038573	-99.702	4.522
58	3.9971	0	0.018399	0	9.9995	0	0.013711	0	46.295	19.845	-0.59929	-11725	7.5232	0.76765	0.6193	3.0684	39.998	0.014571	0.23623	0.15835	131.46	46.911	0.83159	-32.874	4.841	0.053965	0.074471	0.24178	23.004	0.00064703	0.050026	0.0066773	85.377	43.929	0.0046446	-295.44	4.551	0.027356	0.052666	0.12543	24.751	0	0.041509	0	85.313	44.868	0.0087478	-99.976	4.4278
59	3.9971	0	0.010214	0	9.9995	0	0.0033162	0	56.974	21.191	-0.515	-8417.7	7.1463	0.24552	0.12099	0.98138	39.998	0.030504	0.055091	0.30503	129.09	46.271	0.15248	-87.489	4.8084	0.042775	0.03681	0.19365	22.714	0.00082444	0.016637	0.008244	85.884	43.868	-0.010306	-325.54	4.6662	0.033316	0.032229	0.15103	19.197	0	0.014837	0	85.329	44.857	0.0029576	-99.536	4.4547
59	3.9971	0	0.013432	0	9.9995	0	0.02389	0	55.713	21.475	-0.1376	-7287.8	6.8099	0.38813	0.17834	1.5514	39.998	0.06915	0.10428	0.69146	126.12	47.038	0.138	-80.273	4.5563	0.041431	0.052897	0.17583	35.843	0.0018689	0.037653	0.018688	85.792	43.876	0.00063433	-295.03	4.3811	0.019216	0.044257	0.082589	37.232	0	0.035103	0	85.477	44.879	0.00086987	-100.67	4.4681
59	3.9971	0	0.0094519	0	9.9995	0	0.020298	0	78.287	22.67	-0.44058	-5888.8	7.1127	0.71339	0.31069	2.8515	39.998	0.090547	0.14549	0.90542	126.14	46.193	0.12026	-84.781	4.5291	0.048165	0.05935	0.20307	38.065	0.002587	0.040674	0.025869	86.195	44.22	-0.0064238	-264.74	4.3495	0.020251	0.050969	0.09278	38.818	0	0.036955	0	85.297	44.911	-0.00076716	-99.51	4.421
60	3.9971	0	0.025439	0	9.9995	0	0.028818	0	49.514	20.406	-0.39415	-9577	7.9942	0.92044	0.71105	3.6791	38.807	0.025133	0.12251	0.25131	128.43	47.993	0.4663	-75.122	4.7177	0.10687	0.11915	0.46458	27.69	0.00064199	0.071078	0.0067732	85.571	44.089	0.0013426	-270.92	4.4774	0.065033	0.09123	0.28297	31.15	0	0.070699	0	85.394	44.83	0.012885	-101.11	4.448
60	3.9971	0	0.026434	0	9.9995	0	0.046521	0	48.741	18.402	-0.46606	-13903	7.8596	1.737	1.0087	6.9428	34.904	0.22971	0.37993	2.297	127.27	49.168	0.42358	-53.866	4.7139	0.30528	0.20435	1.3667	15.03	0.033343	0.13444	0.35918	85.09	44.059	0.012072	-290.52	4.4648	0.23823	0.16377	1.1031	12	0.016714	0.11637	0.16713	85.265	44.703	0.0030273	-100.13	4.2696
60	3.9971	0	0.024261	0	9.9995	0	0.0254	0	56.195	19.501	-0.31686	-11246	7.8529	1.99	1.2231	7.9544	32.118	0.21525	0.37677	2.4015	127.82	48.261	0.30626	-57.904	4.687	0.11436	0.13074	0.51006	18.364	0.0030136	0.092994	0.033248	85.398	44.359	0.010171	-240.31	4.4227	0.06689	0.10479	0.31714	18.72	0	0.089507	0	85.197	44.881	0.0091561	-100.16	4.5051
61	3.9971	0	0.026867	0	9.9995	0	0.028392	0	48.902	20.897	-0.15576	-7845.7	7.2675	0.51083	0.28777	2.0419	20.329	0.061858	0.10348	0.61855	125.05	48.072	0.11879	-82.573	4.6102	0.077379	0.079567	0.32526	16.775	0.0035928	0.054262	0.038616	85.843	42.614	-0.00087523	-511.16	4.3807	0.032592	0.061596	0.18463	17.706	0	0.052999	0	85.428	44.929	-0.0016218	-99.345	4.4547
61	3.9971	0	0.014864	0	9.9995	0	0.029098	0	55.53	19.778	-0.15297	-10764	6.9983	0.46601	0.25509	1.8627	23.424	0.1138	0.16941	1.1379	128.21	45.937	0.22235	-87.674	4.7143	0.065041	0.069452	0.27437	19.972	0.0059895	0.055939	0.059892	85.786	42.678	0.010734	-661.73	4.5459	0.020202	0.049679	0.095832	20.832	0	0.051187	0	85.132	44.905	0.0072419	-99.828	4.5152
61	3.9971	0	0.020002	0	9.9995	0	0.028836	0	81.852	19.835	-0.25591	-11274	5.9216	0.48295	0.28324	1.9304	25.806	0.023134	0.079801	0.23133	130.1	45.904	0.09835	-84.916	4.6261	0.062669	0.071702	0.27252	22.239	0.0019421	0.053163	0.01942	87.515	43.49	-0.0048678	-688.75	4.4358	0.03191	0.060326	0.13195	24.306	0	0.054881	0	85.276	44.854	0.0095372	-99.411	4.522
62	3.9971	0.0076208	0.013207	0.044961	9.9995	0	0.0089976	0	58.266	20.942	-0.77836	-8874.6	5.9216	0.40134	0.21393	1.6042	16.513	0.043946	0.082911	0.43944	129.29	46.38	0.12383	-88.444	4.7156	0.083325	0.05868	0.37153	11.948	0.0024415	0.02267	0.024413	86.074	42.585	-0.029326	-589.59	4.6566	0.05434	0.047303	0.24992	11.401	0	0.0184	0	85.144	44.799	0.005844	-99.711	4.5994
62	3.9971	0.00028307	0.018411	0.0011315	9.9995	0	0.0089713	0	67.992	21.317	-0.49715	-8379.1	7.4828	0.3178	0.12883	1.2703	15.248	0.038757	0.073981	0.38755	129.7	45.66	0.24453	-86.521	5.0354	0.064528	0.050445	0.29492	11.199	0.0019379	0.029448	0.019378	86.779	43.283	-0.012834	-514.45	4.7398	0.051729	0.042412	0.24711	10.82	0	0.028528	0	85.269	44.809	0.0042425	-99.36	4.6263
62	3.9971	0	0.022607	0	9.9995	0	0.0089245	0	56.99	23.544	-0.75812	-5198.2	7.2876	0.47796	0.16733	1.9105	18.014	0.097235	0.13524	0.9723	126.92	45.93	0.099552	-90.692	4.742	0.071194	0.057886	0.3082	11.728	0.0050197	0.029933	0.050195	85.726	43.049	-0.024951	-354.47	4.4261	0.041931	0.052111	0.19519	11.36	0	0.025528	0	85.237	44.827	0.0055446	-99.366	4.485
63	3.9971	0.0096218	0.026092	0.056847	9.9995	0	0.026113	0	71.448	19.619	-1.2038	-13942	7.1127	0.31479	0.2082	1.2583	13.795	0.060506	0.157	0.69216	135.77	47.373	0.37267	-45.259	4.6278	0.099667	0.096938	0.43922	11.078	0.0098722	0.073156	0.11185	86.9	42.56	-0.023176	-1026.5	4.2309	0.082518	0.085947	0.39112	10.96	0.0033438	0.069379	0.041805	84.476	44.336	0.033479	-96.491	3.9971
63	3.9971	0.0034855	0.011639	0.016653	9.9995	0	0.022625	0	45.334	22.552	-0.43455	-6232.7	7.9942	0.32396	0.19701	1.2949	12.664	0.093465	0.12269	1.0025	127.3	46.052	0.40485	-74.352	4.9111	0.069436	0.050985	0.2958	10.684	0.026801	0.064127	0.28842	84.82	41.122	0.023347	-610.47	4.4841	0.047871	0.033482	0.21074	10.5	0.020176	0.060975	0.23087	84.172	44.193	0.036609	-98.688	4.3908
63	3.9971	0	0.015572	0	9.9995	0	0.023332	0	39.008	17.997	-0.72217	-20520	7.7991	0.26571	0.21892	1.0621	17.314	0.091093	0.18551	1.0139	137.3	47.398	0.74231	-79.249	4.8521	0.076926	0.078435	0.34742	11.244	0.0067778	0.060019	0.071933	85.229	43.67	0.0089657	-519.94	4.617	0.065796	0.068904	0.30567	10.959	0.00038758	0.055035	0.0038756	84.831	44.817	0.012134	-97.715	4.4076
64	3.9971	0	0.01426	0	9.9995	0	0.0058959	0	50.735	21.768	-0.25757	-6187.5	5.9889	0.37685	0.15055	1.5063	15.437	0.088215	0.11804	0.8821	122.66	47.481	0.11146	-81.56	4.5294	0.047718	0.043006	0.19982	11.446	0.0049008	0.018534	0.049006	85.483	42.68	-0.0051804	-438.25	4.3638	0.025488	0.037185	0.11727	11.17	0	0.012527	0	85.106	44.848	0.0087798	-99.13	4.4278
64	3.9971	0	0.016025	0	9.9995	0	0.0061611	0	73.855	21.373	-0.18102	-7668	5.8274	0.32458	0.14773	1.2974	39.998	0.020257	0.053343	0.20256	127.16	45.595	0.11225	-90.424	4.4773	0.026561	0.036977	0.10764	12.677	0.0010662	0.015654	0.010661	87.128	43.431	-0.0048801	-498.5	4.3643	0.0034471	0.027777	0.01518	10.797	0	0.012656	0	85.518	44.869	-0.0016341	-99.753	4.4143
64	3.9971	0	0.0090113	0	9.9995	0	0.0055761	0	54.186	23.335	-0.075308	-4726.3	6.0428	0.73103	0.284	2.922	15.114	0.15234	0.19517	1.5233	122.77	46.429	0.27641	-82.551	4.5489	0.078375	0.05401	0.32812	11.232	0.0084635	0.024109	0.08463	85.327	42.987	0.038653	-354.05	4.3319	0.033689	0.038952	0.13817	10.804	0	0.01345	0	85.131	44.868	0.022012	-97.222	4.2797
65	3.9971	0	0.023622	0	9.9995	0	0.049708	0	62.429	20.332	-0.9479	-11055	7.9942	0.40979	0.23567	1.638	13.028	0.065618	0.1202	0.65614	132.7	46.231	0.10651	-76.189	5.2435	0.088045	0.076562	0.41826	10.516	0.012299	0.074601	0.1239	86.278	41.805	-0.036686	-943.25	4.8433	0.056709	0.06299	0.31455	10.132	0.0050003	0.071232	0.05	84.199	44.584	0.038734	-96.492	4.6633
65	3.9971	0	0.013849	0	9.9995	0	0.0243	0	47.532	21.225	-0.69081	-9126.5	7.9942	0.27555	0.13082	1.1014	15.181	0.032607	0.077964	0.32606	131.96	45.592	0.26062	-80.907	5.1782	0.04479	0.053096	0.21044	11.412	0.0037818	0.049608	0.03906	85.719	42.865	-0.0098827	-494.71	4.8445	0.024543	0.047522	0.12046	10.917	0	0.047861	0	85.004	44.775	0.021374	-99.411	4.5623
65	3.9971	0	0.016164	0	9.9995	0	0.027852	0	55.473	18.208	-3.0478	-22852	7.9942	0.39232	0.2815	1.5681	13.869	0.041676	0.12097	0.43412	142.74	45.817	0.10718	-85.894	5.4012	0.072417	0.07478	0.33384	10.982	0.0032168	0.056453	0.033133	87.656	41.96	-0.1637	-1388.8	5.1242	0.035465	0.057747	0.19324	10.573	0	0.051512	0	84.839	44.755	0.017767	-100.81	4.6801
66	3.9971	0	0.0055116	0	9.9995	0	0.0053234	0	68.771	20.17	-0.93756	-10625	6.3994	0.30903	0.23372	1.2352	14.649	0.028031	0.086513	0.33651	130.34	46.94	0.1002	-85.98	4.4012	0.051106	0.053216	0.2117	11.326	0.0022869	0.023713	0.026214	87.854	43.105	-0.069128	-590.68	4.3151	0.028288	0.043241	0.12269	11.039	0	0.020912	0	85.656	44.704	-0.0041994	-103	4.3638
66	3.9971	0	0.015236	0	9.9995	0	0.011097	0	71.048	23.073	-0.65893	-5409.6	5.8678	0.68932	0.27798	2.7553	14.266	0.18255	0.23544	1.8254	125.65	46.014	0.10265	-82.035	4.7733	0.050996	0.050036	0.21174	10.841	0.010738	0.036501	0.10738	86.363	43.243	-0.017199	-409.85	4.6465	0.0060997	0.037029	0.0319	10.447	0	0.021607	0	84.704	44.831	0.024226	-97.324	4.5489
66	3.9971	0	0.019723	0	9.9995	0	0.010309	0	59.679	19.399	-1.7301	-14201	6.0562	0.55916	0.2993	2.235	13.384	0.11051	0.14491	1.105	134.89	45.791	0.10819	-86.485	4.5786	0.046335	0.058604	0.19031	10.787	0.0050231	0.032457	0.050229	86.612	42.928	-0.063627	-745.41	4.4059	0.0071824	0.043314	0.028709	10.457	0	0.026134	0	85.239	44.857	0.012921	-99.715	4.4816
67	3.9971	0.014604	0.032216	0.058372	9.9995	0	0.011606	0	67.804	20.045	-0.72884	-11001	5.9755	0.19628	0.12866	0.93776	39.998	0.071617	0.10347	0.71613	130.67	47.16	0.23877	-76.62	4.4928	0.083725	0.066629	0.37177	32.679	0.0032992	0.032496	0.03299	86.597	43.448	-0.01552	-556.39	4.421	0.073869	0.061986	0.34335	36.426	0	0.030295	0	85.471	44.644	0.020245	-98.991	4.4917
67	3.9971	0	0.019082	0	9.9995	0	0.015254	0	75.238	20.877	-0.38753	-8687.1	6.4129	0.6182	0.30704	2.471	39.998	0.026343	0.095884	0.26342	128.2	47.859	0.21935	-73.339	4.7142	0.078046	0.058512	0.35444	26.667	0.00063256	0.032023	0.0064836	85.885	44.211	0.010847	-304.52	4.596	0.063284	0.052208	0.30556	30.459	0	0.029004	0	85.024	44.884	0.0072703	-98.194	4.6061
67	3.9971	0	0.023022	0	9.9995	0	0.014767	0	59.676	21.137	-0.1821	-7518.7	5.9351	0.84052	0.36593	3.3596	39.998	0.12566	0.19733	1.2565	125.13	47.332	0.19347	-75.365	4.6838	0.11589	0.087474	0.52144	34.539	0.0031415	0.055611	0.031413	85.863	43.999	0.0087505	-287.13	4.6633	0.093306	0.077534	0.4387	38.775	0	0.053121	0	85.626	44.843	0.0070604	-102.11	4.5489
68	3.9971	0.060367	0.046871	0.24129	9.9995	0	0.014644	0	60.597	20.622	-0.58489	-10310	7.9942	0.24533	0.19661	1.0367	12.705	0.049777	0.076122	0.49774	132.23	45.409	0.50352	-56.299	4.582	0.15668	0.10437	0.7012	10.569	0.0083142	0.041103	0.083138	86.259	41.23	0.0066315	-956.76	4.2318	0.1505	0.095101	0.71183	10.324	0.0029237	0.039103	0.029236	83.94	43.708	0.039917	-103.37	4.1115
68	3.9971	0	0.01811	0	9.9995	0	0.014445	0	61.041	20.065	-0.94163	-11917	5.0872	0.30193	0.18661	1.2068	14.373	0	0.0468	0	133.47	46.312	0.18138	-77.373	4.3217	0.13198	0.086844	0.57514	11.346	0	0.024916	0	86.522	41.76	-0.026019	-1010.1	4.2255	0.12544	0.079858	0.53056	11.327	0	0.022138	0	84.363	44.317	0.043598	-96.978	4.2057
68	3.9971	0.024781	0.026503	0.17859	9.9995	0	0.013665	0	68.261	19.58	-0.54673	-12727	7.2069	0.31117	0.21255	1.4196	12.799	0.020825	0.055347	0.2322	132.42	47.446	0.1758	-69.845	4.6402	0.17255	0.12225	0.7572	10.856	0.0014875	0.031771	0.016586	86.894	42.271	-0.0021858	-1002.8	4.3992	0.16909	0.12385	0.75893	10.817	0	0.031292	0	84.693	44.542	0.029128	-99.004	4.4513
69	3.9971	0	0.010515	0	9.9995	0	0.0058464	0	64.581	20.304	-0.57067	-11139	7.4962	0.26917	0.15879	1.0759	15.887	0.03029	0.085065	0.30289	132.76	46.622	0.13624	-85.125	4.9063	0.031175	0.039332	0.14104	11.136	0.00089964	0.02711	0.0089959	85.876	44.196	-0.0090653	-313.68	4.7037	0.019312	0.032725	0.092076	10.75	0	0.025211	0	85.298	44.919	0.0022128	-99.246	4.5085
69	3.9971	0	0.002805	0	9.9995	0	0.0035793	0	72.738	20.475	-0.60608	-10478	7.9942	0.13602	0.10416	0.64804	15.598	0.018077	0.06783	0.18952	131.83	46.855	0.16651	-77.904	5.0379	0.033294	0.031548	0.16245	11.228	0.0011951	0.027251	0.012135	86.761	44.196	-0.025666	-316.86	4.7142	0.024872	0.027847	0.12871	10.714	0	0.025359	0	85.738	44.751	-0.012584	-103.55	4.5085
69	3.9971	0	0.014678	0	9.9995	0	0.011443	0	59.996	19.602	-0.98831	-13723	7.9942	0.57691	0.3763	2.306	39.998	0.051	0.092401	0.50997	135.11	46.238	0.28995	-61.998	5.0776	0.060258	0.056948	0.27771	13.484	0.0045335	0.042117	0.046459	85.838	44.176	-0.011687	-326.38	4.7482	0.040303	0.044412	0.20942	11.073	0	0.038077	0	85.355	44.906	9.3035e-05	-100.78	4.5489
70	3.9971	0	0.048608	0	9.9995	0	0.079514	0	48.924	20.688	-0.88225	-11787	5.888	0.77041	0.4037	3.0794	34.426	0.055543	0.22679	0.5554	137.21	45.341	0.18778	-75.387	4.4265	0.069126	0.12469	0.28761	29.348	0.001768	0.14041	0.017679	86.212	43.421	-0.02517	-461.02	4.4282	0.0063328	0.10978	0.028541	31.102	0	0.13782	0	85.59	44.932	-0.0014168	-100.57	4.4883
70	3.9971	0	0.04026	0	9.9995	0	0.032612	0	73.914	18.52	-0.51131	-16008	5.9284	1.0781	0.88362	4.3093	32.845	0	0.13426	0	132.72	46.987	0.12406	-82.508	4.489	0.091065	0.15614	0.38218	25.322	0	0.080699	0	86.311	44.224	-0.0068218	-426.59	4.3542	0.037217	0.12407	0.15596	28.059	0	0.078113	0	85.196	44.903	0.0097557	-99.191	4.4345
70	3.9971	0	0.063161	0	9.9995	0	0.064681	0	46.084	18.981	-1.1186	-16036	6.9646	0.6228	0.4616	2.4894	32.145	0.059707	0.15934	0.68904	136.08	45.841	0.23697	-83.942	4.5845	0.11359	0.15696	0.48397	27.883	0.0022114	0.10904	0.02552	86.586	42.978	-0.044554	-698.19	4.4021	0.066599	0.12946	0.28466	30.029	0	0.1107	0	85.821	44.833	-0.0091389	-103.47	4.4816
71	3.9971	0	0.016658	0	9.9995	0	0.010825	0	75.221	19.262	-1.0139	-14676	7.6241	0.72511	0.527	2.8983	14.488	0	0.088085	0	135.04	45.447	0.23022	-75.346	4.7979	0.034087	0.085311	0.14118	11.162	0	0.036589	0	86.398	43.644	-0.01173	-641.48	4.5733	0	0.063292	0	10.849	0	0.031927	0	84.583	44.89	0.025711	-96.819	4.5758
71	3.9971	0	0.02942	0	9.9995	0	0.01863	0	56.604	17.329	-1.1006	-24398	6.3792	0.51141	0.417	2.0442	15.019	0	0.088714	0	138.09	45.394	0.229	-88.553	4.6449	0.045018	0.096487	0.18761	11.771	0	0.037601	0	86.336	42.837	-0.023451	-1161.6	4.437	0.0087133	0.072058	0.039654	11.704	0	0.035338	0	84.937	44.935	0.016483	-97.301	4.5354
71	3.9971	0	0.014255	0	9.9995	0	0.018512	0	51.924	18.788	-0.80039	-16271	7.4559	0.48881	0.329	1.9538	14.784	0	0.095789	0	135.19	45.565	0.21468	-88.151	4.8548	0.057797	0.089753	0.24626	11.49	0	0.038259	0	85.93	42.923	-0.012142	-776.85	4.4892	0.026461	0.070144	0.12486	11.324	0	0.032969	0	84.745	44.939	0.018187	-97.141	4.5455
72	3.9971	0.084773	0.082214	0.33884	9.9995	0	0.029436	0	54.077	18.578	-1.4016	-15532	6.4869	0.89725	0.47363	3.5864	15.605	0.099976	0.18422	0.99971	132.12	45.838	1.2004	-51.124	4.4008	0.34803	0.19807	1.4986	11.489	0.018401	0.08142	0.19741	85.871	40.732	-0.0043089	-1045.1	4.1451	0.29149	0.17853	1.3391	10.825	0.0072233	0.075582	0.08532	85.579	43.071	-0.0059243	-107.22	3.9971
72	3.9971	0.025785	0.033405	0.12111	9.9995	0	0.012194	0	78.725	21.577	-0.53227	-7985.6	7.254	0.58402	0.35033	2.3344	16.924	0.081791	0.14504	0.82282	129.7	45.707	0.16879	-77.367	4.5792	0.15543	0.10327	0.66032	11.329	0.01642	0.05606	0.1656	88.089	42.653	-0.058768	-668.67	4.3756	0.12271	0.079455	0.55124	10.862	0.0056802	0.049069	0.060468	85.042	44.588	-0.0049734	-100.45	4.4042
72	3.9971	0.041448	0.023019	0.23568	9.9995	0	0.013043	0	43.814	19.806	-0.75696	-7952.3	6.3119	0.70923	0.42619	2.8349	18.431	0.11174	0.13097	1.5294	130.15	48.146	0.29059	-64.352	4.6324	0.24062	0.12213	1.0565	11.245	0.020878	0.065088	0.23583	86.137	41.723	-0.0524	-574.61	4.4109	0.18474	0.098946	0.95352	10.704	0.01124	0.06157	0.12031	86.108	44.104	-0.021681	-115.74	4.2663
73	3.9971	0	0.051109	0	9.9995	0	0.02634	0	46.817	19.215	-0.64666	-14251	5.2554	0.65804	0.43395	2.6303	14.811	0.014261	0.16929	0.1426	133.71	46.369	0.17622	-79.074	4.3276	0.15868	0.16811	0.67212	11.452	0.00079226	0.070334	0.0079222	85.092	42.009	0.0032962	-889.02	4.2764	0.11004	0.14174	0.50626	10.881	0	0.056681	0	84.213	44.765	0.038449	-95.778	4.3201
73	3.9971	0	0.024112	0	9.9995	0	0.022691	0	71.006	20.256	-1.0556	-11157	5.8543	0.56079	0.41771	2.2415	15.45	0	0.11494	0	132.52	45.736	0.096193	-84.515	4.4127	0.11553	0.12778	0.49289	11.17	0	0.047797	0	86.744	42.835	-0.038522	-751.16	4.3218	0.070379	0.11528	0.28727	10.669	0	0.042378	0	84.326	44.836	0.020261	-98.23	4.3336
73	3.9971	0	0.042203	0	9.9995	0	0.023137	0	80.827	20.195	-0.93552	-11219	6.0966	0.68201	0.47371	2.7261	14.663	0	0.09109	0	132.3	45.926	0.19393	-85.626	4.5089	0.10306	0.13116	0.42851	11.319	0	0.044259	0	87.385	43.212	-0.02965	-718.96	4.4093	0.062118	0.10702	0.26734	11.061	0	0.038506	0	84.67	44.782	0.01479	-99	4.4715
74	3.9971	0	0.018264	0	9.9995	0	0.01286	0	56.492	22.829	-0.69442	-5907.9	5.5246	0.49317	0.20066	1.9712	34.547	0.046866	0.097983	0.46864	127.13	45.265	0.13345	-87.671	4.3109	0.076295	0.054843	0.30953	19.673	0.0042606	0.026986	0.042604	86.585	41.431	-0.049788	-629.37	4.1864	0.014734	0.040986	0.065464	20.965	0	0.018766	0	85.857	44.744	-0.0046009	-101.97	4.1653
74	3.9971	0.013407	0.063405	0.060176	9.9995	0	0.018011	0	43.987	20.806	-0.41056	-9053.4	4.6835	0.87366	0.47335	3.4921	12.462	0.0045258	0.089952	0.045256	129.1	45.344	0.28811	-72.146	4.2638	0.18352	0.16004	0.75354	10.81	0.00041144	0.044754	0.0041142	84.147	40.457	0.033067	-910.67	4.2393	0.11705	0.13631	0.50928	10.775	0	0.042822	0	83.737	44.313	0.053521	-98.515	4.2393
74	3.9971	0	0.024797	0	9.9995	0	0.012752	0	72.551	22.149	-0.52896	-6765.2	7.2876	0.75135	0.25668	3.0032	21.466	0.096914	0.16905	0.96909	127.65	45.5	0.15246	-90.306	4.6235	0.13589	0.11094	0.56729	13.527	0.0088104	0.042348	0.088099	87.701	42.247	-0.028319	-704.6	4.3428	0.075545	0.095584	0.31383	12.767	0	0.032211	0	84.672	44.67	0.0091247	-97.112	4.4278
75	3.9971	0.00036555	0.015713	0.0016481	9.9995	0	0.0037588	0	64.279	19.445	-0.91922	-13665	5.8745	0.4508	0.32262	1.8019	15.847	0.0021389	0.031528	0.021388	133.89	47.158	0.25478	-61.729	4.3675	0.091519	0.075821	0.38439	11.086	0.00010695	0.015902	0.0010694	86.572	42.773	-0.031154	-783.68	4.188	0.063026	0.060361	0.27491	10.91	0	0.016014	0	85.857	44.789	0.00073776	-103.23	4.1384
75	3.9971	0	0.017484	0	9.9995	0	0.0085529	0	53.78	20.301	-0.13433	-9681.1	5.9284	0.4849	0.3075	1.9382	14.905	0.11698	0.17424	1.1697	128.12	46.8	0.1465	-74.132	4.3529	0.11225	0.097667	0.47281	10.829	0.0050006	0.028602	0.050004	84.991	43.205	0.021035	-481.43	4.138	0.087106	0.085874	0.37318	10.387	0	0.021404	0	84.377	44.889	0.023343	-98.418	3.9971
75	3.9971	0	0.016909	0	9.9995	0	0.0066418	0	45.771	20.743	-0.36185	-8342.5	7.5232	0.63308	0.3451	2.5305	15.955	0.22455	0.29348	2.2454	126.07	46.909	0.98769	-42.825	4.6938	0.11736	0.096427	0.49734	11.166	0.0093775	0.03435	0.093775	84.959	43.082	0.046783	-442.99	4.3378	0.07891	0.080945	0.32721	10.502	0	0.019404	0	84.704	44.862	0.029203	-98.299	4.3739
76	3.9971	0.0080849	0.011398	0.037811	9.9995	0	0.0056713	0	57.417	21.095	-0.90229	-9699.2	6.6147	0.1352	0.081731	0.54042	16.009	0.006296	0.024475	0.081302	133.19	46.064	0.16597	-70.05	4.9353	0.052	0.029417	0.25138	11.535	0.0010583	0.011948	0.012119	86.61	41.25	-0.043734	-906.02	4.8946	0.050333	0.025433	0.25421	11.344	0.00029973	0.010975	0.0030092	84.825	44.212	0.024297	-101.88	4.8248
76	3.9971	0.0422	0.031744	0.23995	9.9995	0	0.011694	0	78.757	20.619	-0.25065	-9706.8	5.9082	0.16837	0.089421	0.87124	12.853	0.018217	0.035719	0.18216	130.21	46.475	0.16155	-68.195	5.1089	0.10671	0.054196	0.52427	11.17	0.0028705	0.025288	0.029835	88.654	41.666	-0.0010179	-1167.9	5.1167	0.10435	0.047241	0.52419	11.023	0.00074914	0.026045	0.0089062	83.708	44.075	0.024443	-101.34	5.1814
76	3.9971	0.026353	0.0093514	0.18992	9.9995	0	0.013092	0	48.219	19.01	-0.881	-15278	7.2069	0.179	0.14359	0.71549	12.711	0.06896	0.09043	0.68956	134.63	45.994	0.20534	-75.088	5.3388	0.08138	0.060306	0.40104	10.652	0.0064317	0.036439	0.064791	86.432	41.093	-0.037662	-1273.2	5.0826	0.072746	0.050923	0.37255	10.436	0	0.031481	0	85.242	44.375	0.016756	-100.02	4.7911
77	3.9971	0	0.025222	0	9.9995	0	0.012833	0	82.102	18.273	-0.66618	-18746	7.8933	0.106	0.079579	0.42368	17.745	0.0051161	0.050114	0.053879	136.26	45.551	0.088337	-84.783	5.1113	0.017542	0.035513	0.086064	11.505	0.00046015	0.02553	0.0047955	88.682	42.489	-0.030933	-1440.7	4.8366	0.0071904	0.032343	0.037965	10.869	0	0.024195	0	84.053	44.726	0.02786	-96.793	4.5623
77	3.9971	0	0.020178	0	9.9995	0	0.013671	0	78.883	19.099	-0.81264	-15241	7.5501	0.26795	0.23079	1.071	15.416	0.032092	0.10101	0.33473	135.17	45.448	0.12606	-80.156	5.0457	0.036773	0.050835	0.17238	11.134	0.0028199	0.040949	0.029829	87.333	42.973	-0.018969	-993.78	4.853	0.027585	0.041301	0.1229	10.581	0	0.038078	0	83.955	44.793	0.038231	-94.542	4.5287
77	3.9971	0	0.010595	0	9.9995	0	0.016206	0	58.071	18.369	-0.69223	-17782	7.7991	0.33892	0.28237	1.3547	14.407	0.035402	0.08345	0.35401	135.16	45.845	0.17946	-84.504	5.6461	0.048661	0.057542	0.22642	11.453	0.0021906	0.039764	0.022066	86.136	42.234	-0.0040562	-1144.1	5.3349	0.015898	0.041866	0.085522	11.302	0	0.034353	0	83.879	44.702	0.045715	-94.58	4.7373
78	3.9971	0.084014	0.1251	0.33581	9.9995	0	0.026102	0	65.802	20.043	-0.43393	-11581	5.6659	1.0246	0.43027	5.1228	16.89	0.022459	0.16696	0.235	132.35	46.08	0.13695	-86.391	4.3993	0.29267	0.19684	1.3571	11.881	0.0017276	0.070143	0.018077	87.255	41.998	-0.0079663	-985.74	4.1674	0.20784	0.16967	0.96455	11.344	0	0.063736	0	84.722	44.624	0.015963	-98.671	3.9971
78	3.9971	0.0049053	0.030773	0.02238	9.9995	0	0.022861	0	75.675	21.227	-0.986	-9212.4	5.888	0.75056	0.51276	3.5152	14.34	0.094772	0.3345	0.94768	132.3	48.29	0.2487	-65.178	4.6352	0.31166	0.20395	1.4247	10.806	0.013706	0.10159	0.13705	88.002	42.388	-0.050345	-862.68	4.5304	0.29381	0.17645	1.2329	10.305	0	0.080705	0	84.011	44.075	0.027415	-99.098	4.5623
78	3.9971	0.050574	0.061891	0.22597	9.9995	0	0.036563	0	68.579	19.887	-1.097	-12433	7.9538	0.67574	0.40242	2.9966	14.488	0	0.10823	0	133.71	46.016	0.14635	-78.605	5.0034	0.26821	0.1848	1.2332	11.307	0	0.072623	0	87.508	41.557	-0.06112	-1223.2	4.6969	0.24848	0.15584	1.0924	11.108	0	0.073149	0	84.352	44.002	0.037654	-97.229	4.4681
79	3.9971	0.015217	0.028488	0.075082	9.9995	0	0.036661	0	65.821	19.798	-1.3899	-13472	7.9942	0.31585	0.19903	1.2625	13.626	0.032469	0.11598	0.44244	135.84	48.842	0.2661	-72.853	4.7337	0.10155	0.098334	0.44184	10.443	0.0067136	0.063549	0.077119	87.437	42.144	-0.057707	-1002.2	4.3592	0.073907	0.089618	0.32794	10.057	0.0032074	0.059152	0.036615	84.545	44.116	0.021387	-95.479	4.3941
79	3.9971	0.0025161	0.044246	0.015543	9.9995	0	0.041819	0	52.039	18.213	-1.7989	-20059	7.9942	0.56112	0.38995	2.2873	13.162	0.28928	0.34146	2.8927	138.16	46.043	0.40718	-59.717	5.0128	0.24095	0.16634	1.0995	10.43	0.039571	0.13751	0.39659	86.665	42.011	-0.067347	-1167.2	4.699	0.2369	0.15162	1.0358	10.137	0.021145	0.13214	0.21254	85.204	44.15	-9.1716e-05	-104.2	4.4547
79	3.9971	0	0.034366	0	9.9995	0	0.037538	0	64.367	18.181	-1.1907	-19233	7.9807	0.65689	0.32573	2.9794	14.912	0.13169	0.21083	1.3169	136.46	47.972	0.21184	-60.29	5.0977	0.16625	0.10804	0.88052	10.96	0.021269	0.095179	0.22944	86.727	42.116	-0.041327	-1304.6	4.744	0.12357	0.09914	0.68562	10.42	0.010837	0.087146	0.11923	83.945	44.267	0.029749	-100.03	4.5556
80	3.9971	0	0.017545	0	9.9995	0	0.013864	0	77.096	19.599	-0.62231	-12412	6.137	0.90179	0.44663	3.6045	19.642	0.15817	0.25296	1.5816	131.71	45.722	0.1893	-84.213	4.5275	0.10002	0.10338	0.4274	12.258	0.0054541	0.038528	0.054539	86.154	43.878	0.0069741	-523.24	4.3449	0.063092	0.085557	0.28084	11.887	0	0.02914	0	84.473	44.971	0.022821	-96.878	4.3807
80	3.9971	0	0.046512	0	9.9995	0	0.016108	0	56.67	20.77	-0.40275	-9200.6	5.9957	0.88675	0.45511	3.5444	19.225	0.095143	0.18882	0.95138	129.4	45.479	0.076482	-92.216	4.8192	0.10126	0.1151	0.45146	11.743	0.0031714	0.03885	0.031713	85.914	43.592	-0.0057524	-404.01	4.7911	0.062886	0.096546	0.30659	11.387	0	0.031787	0	85.331	44.968	0.0091622	-99.428	4.5859
80	3.9971	0	0.040776	0	9.9995	0	0.014507	0	52.299	20.824	-0.47789	-9598.3	5.8207	0.72774	0.2338	2.9089	23.767	0.091799	0.20157	0.91795	131.13	45.695	0.11515	-90.722	4.8402	0.090038	0.10692	0.40518	11.94	0.0027	0.035795	0.026998	85.58	43.657	-0.0027819	-379.56	4.8332	0.055875	0.10127	0.26442	10.864	0	0.028296	0	85.002	44.959	0.010929	-98.703	4.6162
81	3.9971	0	0.10635	0	9.9995	0	0.051714	0	56.741	19.2	-0.74673	-15011	7.2136	0.69433	0.31438	2.7753	13.25	0.087577	0.21353	0.87572	135.37	65.073	0.26731	-21.272	4.9263	0.22923	0.20277	1.0166	10.842	0.01117	0.097244	0.12008	88.27	41.394	-0.02153	-1443.7	4.5523	0.18576	0.20427	0.83049	10.587	0	0.088754	0	84.967	42.253	0.018801	-113.05	4.1653
81	3.9971	0	0.042132	0	9.9995	0	0.03363	0	49.815	21.027	-0.91744	-9450.5	7.5972	1.0948	0.51324	4.3758	11.453	0.15959	0.26151	1.5958	131.9	45.865	0.13426	-79.148	4.8996	0.22085	0.15111	0.91303	10.37	0.020583	0.07833	0.20582	86.572	39.673	-0.088661	-1147.4	4.5687	0.083034	0.10346	0.35951	10.191	0.0016034	0.055934	0.016033	85.133	42.91	-0.0017291	-108.61	4.6364
81	3.9971	0	0.052039	0	9.9995	0	0.024991	0	64.774	21.615	-0.47404	-8449.8	5.8611	0.63917	0.23546	2.5548	14.172	0.12321	0.19288	1.232	131.79	45.62	0.14269	-82.27	4.7021	0.081465	0.10725	0.34708	10.961	0.0094774	0.062807	0.094769	87.203	42.02	-0.021932	-746.71	4.5914	0.016835	0.09031	0.075783	10.539	0	0.052505	0	84.346	44.542	0.030153	-97.152	4.5556
82	3.9971	0	0.037799	0	9.9995	0	0.05861	0	78.108	20.694	-0.29145	-8826.6	5.9755	1.6648	1.0409	6.6545	28.7	0.41738	0.5855	4.1736	127.58	45.67	0.12255	-83.288	4.7696	0.24699	0.20824	1.0331	23.16	0.041738	0.15553	0.41736	87.232	42.127	0.029027	-966.11	4.7272	0.090426	0.1146	0.42051	26.067	0	0.10643	0	83.31	44.604	0.062852	-94.222	4.5523
82	3.9971	0	0.066182	0	9.9995	0	0.057615	0	72.32	20.811	-0.1652	-8388.9	7.9269	1.7663	1.118	7.0602	30.153	0.64857	0.81598	6.4854	126.67	45.446	0.15699	-79.263	4.7306	0.23701	0.21406	1.1109	22.596	0.064857	0.17976	0.64854	86.905	41.984	0.039007	-922.39	4.3908	0.031407	0.12118	0.13668	23.281	0	0.10753	0	83.953	44.601	0.043649	-95.077	4.485
83	3.9971	0	0.015464	0	9.9995	0	0.011567	0	58.464	19.625	-0.321	-11223	6.6349	0.54641	0.43257	2.526	33.646	0.019747	0.11075	0.19746	128.57	46.747	0.19759	-75.411	4.5513	0.16021	0.12231	0.70291	14.685	0.0014975	0.04593	0.014974	87.37	42.988	-0.039083	-613.37	4.3403	0.13342	0.099736	0.59388	10.671	0	0.041879	0	87.315	44.517	-0.038432	-109.05	4.3706
83	3.9971	0	0.025676	0	9.9995	0	0.03049	0	73.095	21.899	-0.1669	-6877.5	7.0252	1.5324	0.67966	6.1251	14.205	0.090598	0.20824	0.90594	126.74	46.653	0.24632	-70.415	4.8219	0.30156	0.19541	1.353	10.606	0.013383	0.10385	0.13409	86.306	43.495	-0.0006942	-421.71	4.6839	0.20407	0.16105	0.87892	10.238	0.0045963	0.10309	0.04596	85.189	44.778	-0.0088912	-100.82	4.5489
83	3.9971	0	0.033777	0	9.9995	0	0.02156	0	48.391	20.326	-0.37621	-10266	7.2473	0.41066	0.21325	1.925	14.145	0.097142	0.16885	0.97137	130.2	46.767	0.22204	-82.473	4.9849	0.16651	0.11658	0.79867	11.107	0.005863	0.078366	0.058627	85.392	42.583	0.010703	-608.7	4.8576	0.14517	0.11239	0.71157	10.942	0	0.076748	0	84.213	44.679	0.02996	-96.99	4.7575
84	3.9971	0	0.093476	0	9.9995	0	0.1237	0	71.966	21.234	-0.48771	-8238.1	7.9942	2.1757	1.2099	8.6966	30.072	0.30846	0.55141	3.0844	128.65	45.944	0.078691	-86.87	5.2883	0.64218	0.44475	2.8341	20.884	0.034273	0.21952	0.34271	87.956	41.101	-0.040914	-1005.5	4.8551	0.48789	0.32641	2.2442	23.778	0	0.18561	0	84.218	43.794	0.02069	-102.71	4.6095
84	3.9971	0	0.16444	0	9.9995	0	0.082527	0	73.74	21.945	-0.54275	-7018.5	5.3362	4.8291	3.6058	19.302	20.073	0.3674	0.58683	3.6738	127.67	47.207	0.19369	-81.149	4.5649	1.3729	0.87362	5.9348	12.07	0.078071	0.31067	0.79181	90.011	40.514	-0.11105	-982.77	4.5514	1.0321	0.53507	4.8159	10.913	0.034918	0.29779	0.37143	85.755	42.988	-0.069282	-122.58	4.6128
84	3.9971	0.067658	0.10512	0.54087	9.9995	0	0.11447	0	50.464	21.089	-0.52238	-8560.8	7.9942	1.9262	1.0715	7.6991	15.443	0.29279	0.49484	2.9277	129.02	45.908	0.23316	-81.763	4.7232	0.70967	0.56226	3.096	10.931	0.02747	0.2513	0.27469	86.508	40.824	-0.027133	-873.94	4.2086	0.58423	0.56959	2.4105	10.324	0	0.22353	0	85.179	44.505	-0.0050566	-108.13	3.9971
85	3.9971	0.022813	0.021531	0.16379	9.9995	0	0.012407	0	56.781	20.506	-0.1382	-9777.9	7.18	0.88411	0.39464	3.5339	19.319	0.065791	0.1588	0.65787	129.73	46.645	0.22865	-67.592	4.6082	0.19719	0.1355	0.85574	11.314	0.0029905	0.035488	0.029903	84.403	42.939	0.037272	-536.27	4.3201	0.16275	0.12117	0.74596	10.422	0	0.029116	0	83.653	44.663	0.034315	-95.943	4.2831
85	3.9971	0.082195	0.042028	0.35706	9.9995	0	0.013009	0	56.488	20.155	-0.35697	-10616	6.2783	0.64102	0.43378	2.5622	12.61	0.012745	0.089552	0.12744	130.2	47.019	0.81796	-67.244	4.6466	0.18048	0.1227	0.80866	10.777	0.0006708	0.031967	0.0067076	85.53	42.83	0.055352	-651.57	4.5283	0.15248	0.096957	0.74849	10.552	0	0.029147	0	84.431	44.345	0.033637	-98.992	4.4614
85	3.9971	0.066454	0.037005	0.33583	9.9995	0	0.021265	0	73.691	21.253	-0.38207	-7974.9	6.3792	1.3313	0.7034	5.3215	12.516	0.073718	0.21215	0.73715	127.71	46.682	0.32288	-66.521	4.3698	0.33388	0.21923	1.4012	10.493	0.0050453	0.058383	0.052196	85.655	43.932	0.033391	-380.01	4.1157	0.27669	0.192	1.2226	10.264	0	0.052206	0	84.364	44.688	0.042061	-95.178	3.9971
86	3.9971	0	0.023698	0	9.9995	0	0.033326	0	50.38	20.548	-0.57494	-10657	7.1531	0.5708	0.45761	2.2815	34.547	0.055879	0.11699	0.55876	132.86	46.119	0.14158	-89.934	4.9843	0.070615	0.10377	0.29874	25.519	0.002794	0.060822	0.027938	86.736	42.57	-0.033193	-634.67	4.8525	0.0070909	0.081512	0.032461	27.401	0	0.058975	0	85.734	44.845	-0.0050358	-102.38	4.5556
86	3.9971	0	0.041474	0	9.9995	0	0.063133	0	73.722	19.969	-0.50307	-12488	7.18	0.68363	0.39254	2.7325	38.578	0	0.10851	0	134.4	45.409	0.083603	-88.64	4.9898	0.066683	0.12752	0.28753	30.149	0	0.082711	0	87.249	43.528	-0.022377	-600.68	4.8492	0.012097	0.106	0.052898	34.118	0	0.08168	0	85.423	44.936	0.0011768	-99.659	4.5556
86	3.9971	0	0.035047	0	9.9995	0	0.055341	0	69.39	19.508	-0.39877	-13531	6.4061	0.58966	0.30033	2.3569	37.131	0.17604	0.26839	1.7603	133.98	45.774	0.15187	-82.289	4.985	0.050715	0.10056	0.2263	29.961	0.0067707	0.086978	0.067704	86.673	43.536	-0.0062542	-619.2	4.8618	0.01589	0.088074	0.071427	34.157	0	0.076865	0	85.298	44.953	0.00066882	-98.896	4.5691
87	3.9971	0	0.020513	0	9.9995	0	0.019911	0	75.012	19.749	-0.49142	-13216	7.9942	0.34641	0.19335	1.3846	13.849	0.0062337	0.065676	0.062334	134.83	46.084	0.13612	-73.137	4.8794	0.067082	0.065279	0.29723	10.917	0.00025819	0.038926	0.0026023	86.932	43.673	-0.0059658	-606.95	4.458	0.041235	0.056792	0.20397	10.376	0	0.037868	0	85.368	44.831	0.0047559	-98.765	4.5657
87	3.9971	0	0.034646	0	9.9995	0	0.017036	0	62.893	18.433	-0.76282	-17879	6.285	0.44117	0.31955	1.7634	13.943	0.060339	0.19185	0.60336	135.83	46.301	0.18112	-77.399	4.3101	0.1241	0.11618	0.52182	10.865	0.0071201	0.077891	0.071346	86.209	43.412	-0.0072609	-716.81	4.1372	0.10659	0.10554	0.43533	10.511	0.00066348	0.074397	0.0066609	85.171	44.96	0.01073	-97.928	3.9971
87	3.9971	0	0.018718	0	9.9995	0	0.031236	0	56.427	18.961	-0.7666	-15676	7.9942	0.4607	0.34554	1.9035	14.757	0.066324	0.21399	0.6632	135.15	46.46	0.44796	-76.645	4.87	0.14666	0.12941	0.64104	11.042	0.012245	0.098545	0.12455	85.992	43.041	-0.00072483	-725.63	4.4997	0.11825	0.11216	0.53786	10.538	0.0036515	0.095689	0.038575	85.241	44.793	0.01688	-98.691	4.2999
88	3.9971	0	0.048731	0	9.9995	0	0.033665	0	73.578	20.14	-0.63673	-11620	7.106	1.2247	0.83825	4.8953	15.807	0.0043271	0.2449	0.048918	133.1	46.383	0.19305	-80.684	4.9434	0.22948	0.2246	1.0363	11.367	0.00010818	0.091821	0.0012229	86.651	44.091	-0.019678	-391.32	4.7903	0.14027	0.18833	0.68516	10.788	0	0.086602	0	85.422	44.884	-0.0033439	-99.838	4.5422
88	3.9971	0	0.082493	0	9.9995	0	0.043688	0	52.257	20.164	-0.98126	-11298	7.9942	1.8853	1.3986	7.5358	23.101	0.17979	0.45482	2.963	132.33	47.289	0.16665	-71.907	4.7584	0.27633	0.31375	1.2081	12.692	0.020179	0.16845	0.30785	86.117	43.621	-0.032427	-416.6	4.4951	0.18054	0.26496	0.80625	12.041	0	0.14031	0	85.458	44.859	0.00072865	-100.19	4.5018
88	3.9971	0	0.042481	0	9.9995	0	0.023069	0	58.266	19.603	-0.5419	-12778	7.3684	0.59912	0.42175	2.3948	15.733	0.0046598	0.18774	0.053777	132.7	45.685	0.068113	-88.893	5.066	0.096205	0.14506	0.44293	11.557	0.00011365	0.064851	0.0013116	86.202	43.913	-0.015374	-411.71	4.8513	0.054944	0.12989	0.26708	11.336	0	0.061907	0	85.694	44.958	-0.0032291	-100.76	4.5825
89	3.9971	0	0.0082084	0	9.9995	0	0.0081957	0	81.958	20.183	-1.1459	-11526	7.9942	0.46478	0.23522	1.8578	39.157	0.050302	0.10547	0.503	133.12	47.163	0.12715	-83.125	4.5693	0.025316	0.047955	0.10755	14.41	0.00050302	0.022357	0.00503	86.025	44.687	-0.01057	-215.29	4.4168	0.014197	0.042582	0.062866	11.669	0	0.020051	0	85.526	44.988	0.0048759	-100.17	4.4715
89	3.9971	0	0.01071	0	9.9995	0	0.0091007	0	80.895	21.675	-0.35318	-7058.7	6.0764	0.53843	0.25824	2.1522	39.608	0.044491	0.11901	0.46704	126.28	46.516	0.13106	-80.106	4.6793	0.056711	0.054743	0.2549	17.817	0.0017414	0.025891	0.017791	86.015	44.558	-0.0069049	-207.46	4.5586	0.023118	0.04575	0.10912	16.782	0	0.020037	0	85.53	44.943	-0.0031111	-100.32	4.5287
89	3.9971	0	0.013262	0	9.9995	0	0.0075802	0	74.864	21.333	-0.51541	-8273	7.3684	0.34217	0.19906	1.3677	39.998	0.043408	0.083066	0.43406	129.38	46.405	0.099755	-85.952	4.7142	0.022515	0.043352	0.098175	16.958	0.00048773	0.019556	0.004877	85.923	44.634	-0.0077001	-192.49	4.4791	0.0093238	0.038395	0.043847	12.215	0	0.017332	0	85.378	44.952	2.403e-05	-99.829	4.5085
90	3.9971	0	0.020887	0	9.9995	0	0.013152	0	61.666	21.662	-0.41113	-7389.1	5.6592	0.56189	0.28967	2.2459	14.394	0.034297	0.087481	0.34295	127.67	47.163	0.21251	-70.178	4.4623	0.10115	0.091644	0.4209	11.256	0.0022864	0.030032	0.022863	86.311	42.441	-0.00026333	-586.8	4.4189	0.057983	0.073664	0.23745	10.714	0	0.026112	0	84.964	44.335	0.024813	-103.22	4.5287
90	3.9971	0	0.036656	0	9.9995	0	0.012692	0	57.795	21.34	-0.30836	-8189.5	7.18	0.49969	0.21006	1.9973	19.521	0.025439	0.085793	0.25642	129.09	46.08	0.25592	-77.847	4.5199	0.10468	0.086077	0.43771	12.262	0.0047812	0.035661	0.057909	85.183	42.382	0.014122	-602.82	4.1922	0.065444	0.070967	0.28663	11.566	0.0015685	0.032615	0.02135	83.899	44.585	0.030238	-93.455	4.1115
90	3.9971	0	0.012443	0	9.9995	0	0.016515	0	70.749	20.341	-0.51521	-10254	7.9942	0.56774	0.33679	2.2693	16.062	0.058342	0.10153	0.58339	130.26	47.508	0.38669	-69.753	4.9467	0.14081	0.11316	0.60882	11.357	0.005811	0.043167	0.069097	86.561	43.141	0.0061776	-663.69	4.4547	0.10337	0.092068	0.48832	10.804	0	0.039463	0	84.643	44.451	0.017436	-98.895	4.5253
91	3.9971	0	0.034527	0	9.9995	0	0.023297	0	64.791	21.182	-0.33605	-8865.5	7.2675	0.79648	0.53479	3.1836	12.933	0.062142	0.11199	0.62138	130.73	45.654	0.020522	-101.76	4.9263	0.14097	0.14453	0.58493	10.586	0.0051785	0.055503	0.051782	90.036	41.709	-0.09382	-846.76	4.5758	0.067955	0.10914	0.3043	10.313	0	0.050247	0	87.994	44.499	-0.069531	-113.25	4.4816
91	3.9971	0	0.043636	0	9.9995	0	0.031524	0	73.171	20.588	-0.4315	-10436	4.7306	0.56907	0.29254	2.2746	12.94	0.080842	0.1479	0.80838	132.41	45.369	0.082681	-89.199	4.4149	0.113	0.1464	0.46989	10.605	0.0067368	0.065848	0.067365	89.687	42.029	-0.066764	-972.94	4.4606	0.068944	0.13985	0.30505	10.325	0	0.059861	0	86.327	44.449	-0.028739	-106.04	4.4782
91	3.9971	0	0.051843	0	9.9995	0	0.024419	0	52.614	22.017	-0.7495	-7676	5.962	1.3453	0.80562	5.3772	14.353	0.082638	0.17724	0.82634	131.02	45.963	0.057237	-93.197	4.6607	0.18278	0.16096	0.7527	10.982	0.0063568	0.062358	0.063564	87.813	41.51	-0.092758	-695.26	4.4635	0.061459	0.10654	0.30306	10.529	0	0.046699	0	86.555	44.642	-0.035226	-108.27	4.3874
92	3.9971	0	0.014148	0	9.9995	0	0.02029	0	56.755	21.528	-0.42904	-7504.5	7.3751	0.35245	0.17908	1.4088	37.663	0.025577	0.057762	0.25576	127.38	45.45	0.1072	-89.69	5.144	0.055573	0.042712	0.2591	30.085	0.003801	0.030967	0.038008	86.144	40.517	-0.0093234	-921.5	4.903	0.017965	0.02786	0.099705	33.906	0.00053947	0.027525	0.0053944	84.484	43.715	0.033356	-98.818	4.6296
92	3.9971	0.01038	0.021108	0.047568	9.9995	0	0.020347	0	74.375	21.738	-0.44649	-7452.2	4.5825	0.21906	0.10994	0.8756	39.083	0.026674	0.050633	0.26673	128.4	45.631	0.098442	-81.523	4.2517	0.064128	0.050389	0.26175	29.094	0.0045414	0.028541	0.045412	90.054	39.727	-0.058833	-1326.7	4.2326	0.038833	0.04282	0.16183	31.371	0.00014349	0.025066	0.0014349	84.388	42.748	-0.0012365	-106.65	4.2023
92	3.9971	0	0.0086351	0	9.9995	0	0.017009	0	79.092	22.301	-0.52786	-6657.7	4.5085	0.31989	0.1528	1.2786	39.52	0.022644	0.05134	0.22643	128.01	45.517	0.15803	-74.029	4.2374	0.073051	0.05208	0.29845	30.511	0.0032348	0.025582	0.032346	89.452	41.182	-0.029571	-1033.4	4.2865	0.03696	0.041743	0.15378	33.133	0	0.022357	0	83.585	44.352	0.037787	-98.23	4.3739
93	3.9971	0.00081708	0.015392	0.0032659	9.9995	0	0.035007	0	59.471	18.99	-0.77279	-16538	7.0521	0.70692	0.24849	2.8256	37.959	0.048824	0.10513	0.48822	137.2	46.546	0.13156	-76.972	4.6109	0.14593	0.10024	0.61497	16.138	0.0046681	0.059943	0.047934	86.16	41.62	0.00017247	-1278	4.3588	0.10558	0.090455	0.45662	11.167	0	0.055327	0	83.724	44.802	0.053567	-94.784	4.4311
93	3.9971	0.011683	0.024383	0.047955	9.9995	0	0.020066	0	44.924	19.183	-0.99046	-16047	7.7048	0.11632	0.082554	0.65905	13.97	0.048509	0.084337	0.67765	137.55	46.033	0.38483	-64.056	4.804	0.055256	0.047364	0.26685	11.462	0.014871	0.055453	0.17377	86.178	39.754	-0.028971	-1566.4	4.4446	0.050568	0.043214	0.25282	11.222	0.0063499	0.056486	0.073923	84.602	43.122	0.010852	-102.11	4.199
94	3.9971	0	0.051235	0	9.9995	0	0.023927	0	62.182	18.864	-0.63796	-15728	7.1531	0.38883	0.22717	1.5542	14.232	0.090286	0.17281	0.90281	134.58	46.275	0.16667	-88.382	4.8233	0.095716	0.11652	0.42842	10.835	0.0050159	0.086726	0.050156	87.621	42.593	-0.036317	-975.37	4.6801	0.07832	0.10377	0.37125	10.46	0	0.080989	0	85.788	44.734	-0.007135	-103.05	4.6027
94	3.9971	0	0.055055	0	9.9995	0	0.024899	0	41.199	20.017	-0.19816	-10629	7.2675	1.0074	0.65315	4.0267	14.333	0.061751	0.21909	0.63493	129.35	46.182	0.18209	-86.791	4.7184	0.23738	0.20661	1.03	10.742	0.0064212	0.10428	0.06513	85.437	43.662	0.00045703	-358.32	4.4845	0.17125	0.1507	0.78299	10.351	0	0.094502	0	85.792	44.889	-0.0021383	-101.23	4.4951
94	3.9971	0	0.046992	0	9.9995	0	0.024652	0	65.074	21.621	-0.70998	-8150.1	7.1665	0.77805	0.40543	3.1099	13.492	0	0.17363	0	130.63	46.361	0.22831	-87.976	5.0394	0.10105	0.124	0.4541	10.713	0	0.078272	0	87.188	43.206	-0.034402	-505.55	4.8803	0.063013	0.1087	0.30224	10.393	0	0.074082	0	85.876	44.724	-0.017873	-103.31	4.6128
95	3.9971	0.021669	0.01589	0.12438	9.9995	0	0.01622	0	47.878	18.432	-0.79271	-16731	6.1302	0.32711	0.2388	1.3075	17.819	0.054147	0.093162	0.54144	133.57	46.367	0.34881	-59.886	5.3508	0.091589	0.052383	0.46098	11.992	0.01035	0.035957	0.11575	85.119	41.865	-0.00077847	-1080.8	5.4666	0.077964	0.039705	0.42248	11.85	0.0038843	0.02893	0.043095	84.571	44.691	0.044158	-101.09	5.4641
95	3.9971	0.033667	0.019891	0.13457	9.9995	0	0.008076	0	78.284	20.802	-0.21933	-8500.1	7.3213	0.43767	0.22337	1.7494	15.719	0.039525	0.088706	0.39709	127.03	46.659	0.20868	-74.237	4.7861	0.16145	0.086128	0.76959	11.029	0.0052539	0.034808	0.05382	87.193	43.365	0.0027003	-622.71	4.6296	0.14826	0.084766	0.69712	10.646	0.00037685	0.030325	0.0043085	85.111	44.711	0.00015617	-98.983	4.633
95	3.9971	0.058759	0.030629	0.33577	9.9995	0	0.01099	0	64.53	22.105	-0.47682	-7005.3	5.7669	0.38334	0.23082	1.5323	14.696	0.086879	0.14246	0.86874	128.53	48.814	0.2471	-70.824	4.7657	0.16602	0.092012	0.75501	11.149	0.017749	0.052761	0.18936	85.415	42.677	-0.024922	-487.12	4.7037	0.15317	0.077591	0.67267	10.893	0.0075213	0.041163	0.075451	84.142	44.295	-0.0072847	-95.492	4.7138
96	3.9971	0	0.029611	0	9.9995	0	0.062077	0	53.999	20.38	-0.45924	-10712	7.9942	0.89838	0.43338	3.5909	11.614	0.10574	0.23585	1.0574	131.95	45.541	0.11664	-89.593	5.0427	0.14803	0.1224	0.63075	10.41	0.012428	0.12125	0.12705	86.249	41.503	-0.009903	-918.76	4.7907	0.069716	0.10339	0.30825	10.27	0.001155	0.11125	0.011549	84.739	44.712	0.018192	-98.006	4.6296
96	3.9971	0.0087547	0.059348	0.034993	9.9995	0	0.026953	0	80.212	21.42	-0.80889	-8555.9	5.9687	0.68819	0.2173	2.7508	12.186	0.15439	0.25509	1.5438	131.02	45.423	0.089463	-90.342	4.9418	0.14261	0.11702	0.67594	10.303	0.011876	0.092806	0.11875	88.19	42.837	-0.042195	-750.77	4.829	0.091438	0.11288	0.52229	10.05	0	0.089441	0	84.537	44.802	0.020997	-96.044	4.6566
96	3.9971	0	0.025959	0	9.9995	0	0.033362	0	53.948	20.471	-0.90672	-10843	7.4895	0.87204	0.43346	3.4856	13.155	0.13986	0.25322	1.4271	132.95	45.461	0.088956	-92.608	4.5061	0.21926	0.15855	0.91334	11.343	0.019165	0.095478	0.20183	86.272	41.678	-0.041143	-870.64	4.2764	0.1648	0.1366	0.66808	11.219	0	0.07548	0	84.598	44.86	0.02064	-97.555	4.2595
97	3.9971	0.0012634	0.025688	0.005985	9.9995	0	0.014004	0	75.581	20.311	-0.6835	-10584	5.5784	0.53518	0.30197	2.1392	17.906	0.027337	0.082664	0.27335	131.11	45.322	0.25606	-80.438	4.5214	0.090075	0.075096	0.38508	12.717	0.0024852	0.038683	0.02485	87.767	42.173	-0.003683	-1051	4.3996	0.051277	0.055744	0.23102	12.219	0	0.035667	0	83.978	44.388	0.036947	-94.531	4.448
97	3.9971	0.017823	0.055749	0.078917	9.9995	0	0.04583	0	57.151	21.373	-0.83939	-8279.3	4.6229	0.7455	0.45444	2.9798	16.069	0.01612	0.10609	0.16119	129.66	45.127	0.44305	-68.336	4.204	0.21503	0.1928	0.89388	11.844	0.0021744	0.070477	0.022037	85.651	40.056	0.0023511	-1115.9	4.1258	0.15675	0.169	0.67112	11.485	0.00015946	0.06857	0.0018886	83.083	42.735	0.067268	-94.979	3.9971
97	3.9971	0	0.054074	0	9.9995	0	0.050671	0	45.547	21.008	-0.27705	-8669.5	5.9889	1.1211	0.56477	4.4813	13.566	0.11784	0.17564	1.1783	128.93	45.29	0.5676	-62.389	4.5549	0.21498	0.16527	0.87651	11.469	0.015749	0.097723	0.15822	83.994	39.736	0.085081	-1045.6	4.4349	0.098483	0.12152	0.4219	11.424	0.0028469	0.08792	0.029724	83.621	42.761	0.053963	-96.607	4.4614
98	3.9971	0	0.012048	0	9.9995	0	0.0064592	0	70.062	20.971	-0.031566	-7713.3	7.4222	0.71193	0.28177	2.8457	16.083	0.11579	0.1785	1.1578	124.95	45.608	0.16942	-80.193	5.2866	0.053465	0.038543	0.22524	12.83	0.006094	0.022853	0.060937	86.12	43.278	0.020945	-498.46	4.9257	0.0098405	0.020559	0.052121	13.311	0	0.013964	0	85.07	44.968	0.0095793	-98.616	4.5489
98	3.9971	0	0.0068287	0	9.9995	0	0.0052412	0	70.8	21.835	-0.17579	-6351.6	7.0656	0.44174	0.17356	1.7657	18.074	0.094836	0.12657	0.94831	123.85	46.365	0.11973	-75.848	4.8818	0.03081	0.025884	0.12896	13.354	0.004516	0.01538	0.045158	85.882	43.514	0.011717	-395.07	4.7335	0.0091888	0.018035	0.043217	13.662	0	0.0096334	0	84.766	44.903	0.017559	-98.518	4.5691
98	3.9971	0	0.010982	0	9.9995	0	0.0088738	0	57.139	19.072	-0.10125	-12007	7.9942	0.75413	0.32225	3.0143	30.146	0.18038	0.21948	1.8037	127.11	46.323	0.29516	-85.58	5.3396	0.0694	0.046834	0.32751	12.766	0.0056368	0.027454	0.056365	85.765	43.631	0.0095416	-472.63	4.972	0.033243	0.031132	0.17822	10.681	0	0.020206	0	85.543	44.835	0.0039384	-99.98	4.6431
99	3.9971	0.0093385	0.021027	0.037327	9.9995	0	0.0084186	0	57.237	20.75	-0.25096	-8891	7.4559	0.26191	0.18272	1.0469	15.477	0.023561	0.054786	0.26731	128.16	49.68	0.3252	-66.413	4.7702	0.12499	0.077162	0.56697	11.641	0.0022826	0.027631	0.025192	85.512	44.155	0.0096436	-261.25	4.4879	0.12121	0.072777	0.55618	11.417	0.00036331	0.026616	0.0040356	85.212	44.709	0.0064991	-101.32	4.3134
99	3.9971	0.032581	0.016487	0.1947	9.9995	0	0.01116	0	78.161	20.929	-0.92605	-9486.6	7.9942	0.246	0.18934	0.98328	15.867	0.046188	0.079105	0.50071	131.41	46.925	0.24725	-75.666	4.8251	0.12268	0.078677	0.55826	11.279	0.0075076	0.037122	0.079321	86.2	44.207	-0.013853	-329.85	4.5464	0.11559	0.070308	0.55839	10.7	0.0030909	0.034394	0.035464	85.338	44.807	0.00014305	-100.44	4.4345
99	3.9971	0.021223	0.014358	0.11953	9.9995	0	0.01954	0	78.105	20.917	-0.21718	-8206.2	7.9942	0.33598	0.1977	1.3429	14.373	0.053964	0.089846	0.53961	126.6	46.745	0.13418	-75.313	4.8099	0.14334	0.085571	0.65976	10.927	0.013377	0.047242	0.13921	86.692	44.008	-0.0036089	-341.65	4.3722	0.12968	0.073458	0.61727	10.64	0.010022	0.04469	0.11984	85.862	44.977	0.0019877	-102.95	3.9971
[truncated: 1,837 more columns]
