# Supplementary material for: Detecting Parkinson’s disease from sustained phonation and speech signals
Source: PLoS One. 2017 Oct 5;12(10):e0185613. doi: 10.1371/journal.pone.0185613 (PMC5628839; doi:10.1371/journal.pone.0185613)
Supplement: S2 File — (ZIP) [file pone.0185613.s002.zip › AC/speech/AC_speech_avec2011.csv]

id	audspec_lengthL1norm_sma_quartile1	audspec_lengthL1norm_sma_quartile2	audspec_lengthL1norm_sma_quartile3	audspec_lengthL1norm_sma_iqr1_2	audspec_lengthL1norm_sma_iqr2_3	audspec_lengthL1norm_sma_iqr1_3	audspec_lengthL1norm_sma_percentile1_0	audspec_lengthL1norm_sma_percentile99_0	audspec_lengthL1norm_sma_pctlrange0_1	audspec_lengthL1norm_sma_amean	audspec_lengthL1norm_sma_flatness	audspec_lengthL1norm_sma_rqmean	audspec_lengthL1norm_sma_stddev	audspec_lengthL1norm_sma_skewness	audspec_lengthL1norm_sma_kurtosis	audspec_lengthL1norm_sma_meanPeakDist	audspec_lengthL1norm_sma_peakDistStddev	audspec_lengthL1norm_sma_peakRangeRel	audspec_lengthL1norm_sma_peakMeanRel	audspec_lengthL1norm_sma_minRangeRel	audspec_lengthL1norm_sma_meanRisingSlope	audspec_lengthL1norm_sma_stddevRisingSlope	audspec_lengthL1norm_sma_meanFallingSlope	audspec_lengthL1norm_sma_stddevFallingSlope	audspec_lengthL1norm_sma_meanSegLen	audspec_lengthL1norm_sma_maxSegLen	audspec_lengthL1norm_sma_minSegLen	audspec_lengthL1norm_sma_segLenStddev	audspec_lengthL1norm_sma_linregc1	audspec_lengthL1norm_sma_linregerrA	audspec_lengthL1norm_sma_qregc1	audspec_lengthL1norm_sma_qregerrA	audspec_lengthL1norm_sma_upleveltime25	audspec_lengthL1norm_sma_upleveltime50	audspec_lengthL1norm_sma_upleveltime90	audspec_lengthL1norm_sma_risetime	audspec_lengthL1norm_sma_lpgain	audspec_lengthL1norm_sma_lpc0	audspec_lengthL1norm_sma_lpc1	audspec_lengthL1norm_sma_lpc2	audspec_lengthL1norm_sma_lpc3	audspec_lengthL1norm_sma_lpc4	pcm_zcr_sma_quartile1	pcm_zcr_sma_quartile2	pcm_zcr_sma_quartile3	pcm_zcr_sma_iqr1_2	pcm_zcr_sma_iqr2_3	pcm_zcr_sma_iqr1_3	pcm_zcr_sma_percentile1_0
1	0.56294	1.0674	1.577	0.50442	0.50962	1.014	0.058023	2.7493	2.6913	1.0821	0.74854	1.2658	0.65676	0.41069	2.6975	0.29	0.16519	0.54282	1.6645	0.55084	9.1946	4.637	10.709	6.9776	0.21538	0.47	0.04	0.14898	-0.22527	0.19148	0.19725	0.19098	0.62585	0.33333	0.040816	0.48123	0.0091714	-1.76	0.72678	0.26371	-0.28638	0.064193	0.016017	0.028407	0.042007	0.01239	0.013599	0.02599	0.006023
2	0.81172	1.322	2.1619	0.51033	0.83988	1.3502	0.1874	3.2763	3.0889	1.4538	0.823	1.6583	0.79783	0.33949	2.1408	0.265	0.1437	0.62433	1.5992	0.30601	12.752	8.471	12.711	4.7435	0.234	0.57	0.03	0.17929	-0.21679	0.20392	-0.30768	0.20297	0.6917	0.35968	0.027668	0.52778	0.016171	-1.7302	0.69981	0.23546	-0.31016	0.11485	0.013599	0.020248	0.029012	0.0066485	0.008764	0.015413	0.0063463
3	1.1367	1.5853	2.0826	0.44857	0.49731	0.94588	0.10605	3.5301	3.424	1.5928	0.82654	1.7699	0.77167	0.21149	2.9868	0.19333	0.1097	0.55562	1.4575	0.50363	13.676	7.4086	16.754	9.3175	0.30143	0.76	0.03	0.27116	-0.30912	0.15275	-0.3738	0.14974	0.81166	0.32735	0.03139	0.50901	0.030348	-1.528	0.55616	0.035623	-0.051637	-0.0031636	0.017377	0.024176	0.037322	0.0067996	0.013146	0.019946	0.0081596
4	0.5728	0.99911	1.5592	0.42631	0.56005	0.98636	0.051571	2.1648	2.1133	1.0609	0.77285	1.2207	0.60384	0.11348	1.8733	0.26556	0.15606	0.68613	1.3835	0.54804	10.684	6.0368	9.0323	3.2416	0.16533	0.48	0.03	0.15701	-0.17587	0.24005	-0.16653	0.23901	0.73518	0.44664	0.059289	0.50397	0.006782	-1.7776	0.77427	0.35453	-0.59429	0.25076	0.022363	0.031732	0.049562	0.0093684	0.01783	0.027199	0.008764
5	0.58212	0.81269	0.98508	0.23056	0.17239	0.40295	0.070284	1.3609	1.2907	0.78554	0.89056	0.84162	0.30209	-0.33089	2.6971	0.23778	0.16146	0.77695	1.2408	0.54533	5.9429	1.6208	4.4496	2.277	0.47	1.08	0.04	0.39477	-0.35251	0.1687	-0.21135	0.16738	0.888	0.632	0.08	0.45783	0.0068491	-1.3584	0.24084	0.15001	-0.0043766	-0.019287	0.017301	0.028558	0.052584	0.011257	0.024025	0.035283	0.0075552
6	1.3817	1.9744	2.5755	0.5927	0.60117	1.1939	0.48559	3.9316	3.446	2.0194	0.89411	2.2063	0.88865	0.37745	2.3696	0.267	0.14457	0.53467	1.5196	0.44356	16.221	6.6127	15.176	8.8871	0.21769	0.44	0.04	0.15075	-0.088196	0.198	-0.55695	0.19701	0.81443	0.39863	0.058419	0.47241	0.022201	-1.718	0.61155	0.14522	0.074058	-0.10494	0.019643	0.025083	0.037322	0.0054397	0.012239	0.017679	0.0069205
7	1.1936	1.6269	2.1843	0.43335	0.5574	0.99075	0.092188	2.8201	2.7279	1.6454	0.88766	1.7659	0.6413	-0.15613	2.4114	0.20455	0.11443	0.56327	1.3455	0.6866	13.356	7.3795	11.624	4.6053	0.492	1.04	0.08	0.36526	-0.07025	0.19074	-0.23489	0.18791	0.91532	0.59274	0.068548	0.48178	0.01145	-1.8127	0.74012	0.2476	-0.12897	-0.040065	0.020852	0.027047	0.037171	0.0061952	0.010124	0.016319	0.0099547
8	0.51304	0.97338	1.5844	0.46035	0.61099	1.0713	0.041972	2.6013	2.5593	1.0786	0.72881	1.2631	0.65742	0.31262	2.2452	0.26889	0.15806	0.64644	1.7487	0.43561	10.334	6.4785	10.372	7.4848	0.29889	0.54	0.04	0.16703	-0.15509	0.19816	0.66249	0.19258	0.6723	0.35473	0.023649	0.47119	0.012947	-1.6977	0.61928	0.26161	-0.16485	-0.0075344	0.017755	0.030674	0.06233	0.012919	0.031656	0.044575	0.0072378
9	0.8056	1.1313	1.3439	0.32575	0.21257	0.53831	0.31968	2.1539	1.8342	1.1228	0.91105	1.2093	0.44903	0.27638	2.5885	0.211	0.14202	0.78715	1.3279	0.39754	9.7058	4.3551	9.2355	7.4253	0.204	0.44	0.04	0.13836	0.04934	0.19024	-0.56807	0.19556	0.77523	0.33945	0.045872	0.52074	0.0084292	-1.8555	0.90813	0.26874	-0.42878	0.11507	0.020928	0.027803	0.038305	0.0068752	0.010502	0.017377	0.0071049
10	0.38023	0.5514	0.88751	0.17117	0.33611	0.50728	0.048001	1.4763	1.4283	0.63263	0.7676	0.73388	0.37196	0.45106	2.452	0.29778	0.16836	0.68512	1.5093	0.35042	4.7436	3.0598	5.7898	3.7078	0.17938	0.5	0.03	0.14109	-0.042615	0.20871	0.48203	0.20831	0.70068	0.32313	0.040816	0.55973	0.0023507	-1.7623	0.74283	0.16361	-0.21337	0.077589	0.016697	0.021457	0.029918	0.0047597	0.0084618	0.013222	0.0051375
11	0.74517	1.3998	2.1603	0.65459	0.76051	1.4151	0.17493	4.3982	4.2233	1.6257	0.78836	1.9522	1.0807	0.99107	3.2544	0.26222	0.14183	0.68626	1.6178	0.39893	15.051	6.7998	13.821	3.6163	0.14222	0.31	0.03	0.0841	0.015137	0.19265	0.17635	0.19279	0.55636	0.21818	0.047273	0.46715	0.010755	-1.9108	0.86967	0.24015	-0.22701	0.035649	0.024781	0.035056	0.054246	0.010275	0.01919	0.029465	0.0092898
12	1.2435	1.8795	2.7397	0.63594	0.86021	1.4961	0.38603	3.6779	3.2919	1.9928	0.89362	2.1719	0.86375	0.20933	1.935	0.197	0.10157	0.51771	1.3947	0.76377	12.222	4.3217	16.324	8.2592	0.24	0.55	0.03	0.19522	-0.39107	0.18061	0.39514	0.17669	0.86996	0.47534	0.06278	0.48198	0.05508	-1.471	0.35041	0.20203	-0.0062912	-0.063817	0.021154	0.027199	0.0411	0.0060441	0.013901	0.019946	0.0091327
13	0.45897	0.6457	0.99436	0.18672	0.34866	0.53538	0.047092	1.4556	1.4085	0.7182	0.81168	0.81442	0.38401	0.31053	2.1966	0.23333	0.12348	0.58402	1.4258	0.40175	6.2839	1.538	5.8548	2.7905	0.23889	0.52	0.03	0.16347	-0.078101	0.21654	0.78222	0.21557	0.81279	0.37443	0.09589	0.49541	0.0066721	-1.4971	0.29497	0.27557	0.0002607	-0.060889	0.026141	0.034754	0.050015	0.0086129	0.015261	0.023874	0.0080749
14	0.7618	1.5328	2.1939	0.77104	0.66111	1.4321	0.15674	2.9598	2.8031	1.4991	0.81842	1.6981	0.79762	0.029794	1.7414	0.275	0.15223	0.50111	1.5361	0.46441	12.581	6.0752	12.635	5.0038	0.16375	0.54	0.03	0.14391	-0.16848	0.23574	-0.031994	0.23566	0.71747	0.48699	0.052045	0.48881	0.012983	-1.8934	1.0608	-0.10898	-0.081332	0.03118	0.014506	0.022968	0.032034	0.0084618	0.0090662	0.017528	0.0030221
15	1.0316	1.5913	2.2694	0.55966	0.67806	1.2377	0.13509	3.282	3.1469	1.6057	0.82433	1.7929	0.79763	-0.012807	2.173	0.22444	0.11559	0.64137	1.4535	0.52818	11.609	4.2803	14.858	5.4963	0.24667	0.65	0.03	0.19653	-0.10011	0.20445	-0.11571	0.20366	0.78059	0.45992	0.021097	0.5	0.021361	-1.5714	0.50997	0.073145	-0.01164	0.0097083	0.012088	0.015715	0.021154	0.0036265	0.0054397	0.0090662	0.0057419
16	0.90559	1.2246	1.7752	0.31901	0.55059	0.86961	0.3162	2.978	2.6618	1.369	0.86167	1.541	0.7075	0.62226	2.6076	0.22857	0.13429	0.56868	1.5542	0.24031	13.987	8.2311	13.172	8.3194	0.12714	0.28	0.03	0.076758	-0.36607	0.18562	-0.37776	0.18508	0.68	0.295	0.06	0.44221	0.016869	-1.7469	0.79586	0.10395	-0.16252	0.018401	0.021381	0.02871	0.043367	0.0073285	0.014657	0.021985	0.0072499
17	1.5847	2.769	4.2245	1.1843	1.4555	2.6398	0.067979	6.5542	6.4862	2.853	0.71758	3.3181	1.6942	0.27868	2.2977	0.28714	0.14538	0.51675	1.7175	0.36579	20.906	9.4465	40.264	17.498	0.20636	0.45	0.07	0.14144	-0.16772	0.20998	-0.24149	0.20834	0.70833	0.32917	0.054167	0.56067	0.033833	-2.0961	1.2577	0.18036	-0.50808	0.17343	0.017755	0.02327	0.030674	0.0055153	0.007404	0.012919	0.0052554
18	0.5617	0.95403	1.3402	0.39233	0.3862	0.77853	0.046086	1.6746	1.6286	0.93676	0.83005	1.04	0.45172	-0.16009	1.895	0.27364	0.15976	0.58942	1.4526	0.63227	8.0099	2.9336	5.5014	2.6724	0.35333	0.81	0.11	0.23281	-0.094545	0.23123	0.26523	0.23104	0.82769	0.54462	0.095385	0.44753	0.0034439	-1.8034	0.65587	0.41604	-0.31929	0.057454	0.020852	0.026896	0.045935	0.0060441	0.019039	0.025083	0.0079299
19	0.74834	0.98327	1.2773	0.23492	0.29403	0.52896	0.23463	1.7666	1.532	0.99799	0.90931	1.0683	0.38109	-0.09914	2.3314	0.2225	0.13351	0.57009	1.3919	0.40761	9.4426	4.422	8.863	5.4992	0.27429	0.54	0.07	0.16141	0.038169	0.18806	-0.1135	0.18845	0.8392	0.46734	0.020101	0.4899	0.0064288	-1.7571	0.68089	0.24882	-0.089097	-0.076213	0.021154	0.025688	0.031278	0.0045331	0.0055908	0.010124	0.010275
20	0.57732	0.91886	1.2526	0.34154	0.33371	0.67525	0.042008	2.1378	2.0958	0.91857	0.77191	1.0431	0.49427	0.22729	2.6778	0.31875	0.18897	0.56484	1.5571	0.38318	6.8734	3.9101	6.3791	3.6574	0.286	0.49	0.05	0.15442	-0.025143	0.18085	0.47564	0.18171	0.74662	0.31081	0.023649	0.48475	0.0056778	-1.652	0.59282	0.16728	-0.17277	0.073486	0.022363	0.031883	0.048429	0.0095195	0.016546	0.026065	0.0066485
21	0.55407	0.78923	0.99961	0.23516	0.21038	0.44555	0.2451	1.4111	1.166	0.79802	0.9109	0.85711	0.31274	0.14449	2.274	0.25889	0.14336	0.52638	1.3484	0.52965	6.1775	4.6966	5.024	2.8687	0.26	0.56	0.03	0.22526	0.10483	0.1899	-0.17089	0.1899	0.87405	0.57252	0.09542	0.47126	0.0040056	-1.616	0.52411	0.18068	-0.059042	-0.02251	0.023874	0.032034	0.04314	0.0081596	0.011106	0.019266	0.0089483
22	0.90018	1.4198	2.002	0.5196	0.58219	1.1018	0.035992	2.7181	2.6821	1.4202	0.7999	1.5806	0.69382	-0.08349	2.1467	0.26182	0.16272	0.63791	1.5171	0.67956	14.471	6.852	7.719	3.3727	0.36875	0.72	0.05	0.26251	-0.20488	0.19407	0.076307	0.19424	0.83667	0.48	0.02	0.46488	0.018121	-1.6098	0.46023	0.27594	-0.065441	-0.05146	0.021154	0.030825	0.043593	0.0096706	0.012768	0.022439	0.0081505
23	0.60138	1.0868	1.8457	0.48538	0.75897	1.2444	0.060909	3.2428	3.1819	1.2502	0.71619	1.5039	0.83576	0.61018	2.5673	0.50167	0.3141	0.69199	1.7695	0.34697	7.098	2.4195	9.5592	5.9161	0.23214	0.57	0.03	0.18108	-0.1444	0.20157	0.76547	0.19534	0.60714	0.28571	0.035714	0.47164	0.0059003	-1.7077	0.65565	0.12999	-0.13759	0.065122	0.01171	0.019946	0.031278	0.0082351	0.011333	0.019568	0.0063463
24	0.83633	1.2407	1.8365	0.40434	0.59578	1.0001	0.09429	2.573	2.4787	1.3089	0.83635	1.4575	0.64115	0.072939	2.1171	0.26889	0.14211	0.58957	1.5449	0.40477	9.613	2.5171	13.513	7.5219	0.37143	1.1	0.05	0.32625	-0.41772	0.17098	-0.47659	0.16945	0.83333	0.44326	0.039007	0.51957	0.009785	-1.7654	0.71398	0.16861	-0.025622	-0.085204	0.014581	0.018737	0.030145	0.0041553	0.011408	0.015564	0.0053823
25	2.0853	2.3846	2.9052	0.2993	0.52053	0.81983	0.43967	5.446	5.0063	2.526	0.90263	2.7253	1.023	0.46521	3.7441	0.264	0.15597	0.55383	1.42	0.28447	16.336	10.694	20.428	13.122	0.298	1.03	0.03	0.38405	-0.3558	0.12887	-0.71708	0.12492	0.83636	0.24242	0.030303	0.43902	0.026975	-1.7348	0.66032	0.26924	-0.18171	-0.0081855	0.017226	0.022363	0.031732	0.0051375	0.0093684	0.014506	0.0084376
26	0.60505	0.94665	1.2056	0.34161	0.25893	0.60054	0.030564	1.7987	1.7681	0.93375	0.81285	1.0347	0.44586	0.0010293	2.4338	0.301	0.17312	0.66059	1.4174	0.53491	6.9302	5.4603	5.3637	2.426	0.435	1.45	0.08	0.44601	-0.15187	0.18961	0.22153	0.18909	0.85836	0.50142	0.062323	0.46307	0.0027661	-1.8371	0.83633	0.31053	-0.44988	0.14418	0.012088	0.019039	0.031429	0.0069507	0.01239	0.019341	0.0039287
27	0.48072	0.71865	1.101	0.23793	0.38237	0.6203	0.15246	1.8375	1.685	0.81374	0.85855	0.92343	0.43653	0.73847	2.6485	0.37714	0.19892	0.58006	1.7455	0.25325	5.5742	2.075	7.6984	4.6126	0.185	0.59	0.04	0.15664	0.043905	0.20186	-0.24364	0.20264	0.65732	0.30218	0.05296	0.5125	0.0019119	-2.1595	1.4479	-0.014534	-0.44472	0.1762	0.016621	0.025688	0.046842	0.0090662	0.021154	0.030221	0.0063463
28	1.0631	1.5206	2.2257	0.45753	0.70507	1.1626	0.1703	3.0587	2.8884	1.6272	0.85948	1.7948	0.75722	0.10824	2.1244	0.22143	0.12818	0.55245	1.4367	0.41784	13.705	6.0997	10.76	4.5476	0.3	1.24	0.03	0.43228	-0.23246	0.20876	-1.5456	0.18279	0.845	0.45	0.065	0.44221	0.010855	-1.889	0.97225	0.1259	-0.26585	0.061882	0.016924	0.023421	0.034225	0.0064974	0.010804	0.017301	0.0081596
29	0.40716	0.54793	0.80438	0.14077	0.25645	0.39722	0.042453	1.3646	1.3221	0.61047	0.85359	0.67834	0.29577	0.44372	2.7374	0.325	0.17986	0.51366	1.6216	0.58859	4.2149	3.4293	4.1207	1.7664	0.294	0.57	0.03	0.18991	-0.27293	0.15847	-0.42135	0.15906	0.77524	0.30619	0.019544	0.52288	0.0017278	-1.7777	0.79406	0.082405	-0.10768	0.015144	0.022061	0.027803	0.042913	0.0057419	0.01511	0.020852	0.0091024
30	0.43722	0.7232	0.91546	0.28598	0.19225	0.47824	0.22127	1.2804	1.0591	0.7035	0.90495	0.75899	0.28488	-0.020266	1.9503	0.24556	0.1342	0.48483	1.4252	0.44	4.8466	2.2969	4.8035	2.7514	0.205	0.52	0.05	0.13684	-0.2301	0.21173	-0.12588	0.21151	0.71161	0.46442	0.022472	0.47744	0.0020601	-1.8031	0.76727	0.23242	-0.20538	0.014272	0.017226	0.021457	0.027047	0.0042309	0.0055908	0.0098217	0.0063463
31	0.64092	0.79014	1.1354	0.14923	0.34526	0.49449	0.19683	1.5921	1.3953	0.88239	0.90275	0.95371	0.36187	0.18327	2.2715	0.20692	0.12324	0.61925	1.4058	0.78471	7.905	3.6908	5.3838	2.9246	0.34875	1.34	0.07	0.40424	-0.43554	0.17445	0.54777	0.17235	0.85	0.44643	0.064286	0.50538	0.0074811	-1.5402	0.48619	0.12862	-0.019099	-0.047225	0.014204	0.018435	0.027652	0.0042309	0.0092173	0.013448	0.005615
32	0.37128	0.44973	0.69846	0.078453	0.24873	0.32718	0.12771	0.93265	0.80493	0.51626	0.90911	0.55946	0.21558	0.38848	2.0523	0.208	0.13306	0.72829	1.2956	0.31355	4.9339	2.6338	4.5131	4.1737	0.17917	0.37	0.03	0.11708	-0.20993	0.20698	0.084238	0.20681	0.81279	0.40183	0.091324	0.47248	0.0026523	-1.6404	0.57856	0.22946	-0.13571	-0.022593	0.021003	0.029616	0.044273	0.0086129	0.014657	0.02327	0.010632
33	0.71498	1.1587	1.5711	0.4437	0.41243	0.85614	0.088397	2.823	2.7346	1.1617	0.8396	1.298	0.57893	0.33041	2.873	0.29778	0.17828	0.72088	1.4905	0.2133	9.8597	5.1372	8.0703	4.8898	0.15722	0.51	0.03	0.13465	-0.098373	0.16117	-0.88936	0.15276	0.70779	0.26299	0.012987	0.40391	0.0064967	-1.7815	0.7139	0.1937	-0.045206	-0.075001	0.018661	0.025688	0.036642	0.0070263	0.010955	0.017981	0.0051375
34	0.61485	0.98909	1.423	0.37424	0.43388	0.80812	0.045942	2.4583	2.4124	1.0629	0.8186	1.2036	0.56485	0.47381	2.6625	0.24625	0.14583	0.57079	1.4842	0.39328	7.6548	3.2191	9.2741	3.1372	0.20455	0.51	0.03	0.15773	-0.25726	0.17433	0.28211	0.17559	0.70259	0.35776	0.038793	0.48918	0.0099302	-1.6081	0.51061	0.22131	-0.13986	0.025494	0.025083	0.038833	0.066788	0.01375	0.027954	0.041704	0.010045
35	1.0524	2.1522	3.0049	1.0998	0.85272	1.9526	0.21987	3.8893	3.6695	2.0918	0.82923	2.3486	1.068	-0.0099789	1.8194	0.23333	0.14017	0.7787	1.4237	0.73934	19.459	10.492	15.533	6.8083	0.19182	0.47	0.05	0.1375	-0.25155	0.236	-0.56219	0.22887	0.71795	0.54701	0.10684	0.47639	0.010155	-2.3254	1.7918	-0.22257	-0.43643	0.19813	0.020626	0.027501	0.040798	0.0068752	0.013297	0.020172	0.0069507
37	0.91933	1.4062	2.0152	0.48691	0.60892	1.0958	0.27685	3.073	2.7962	1.487	0.88226	1.64	0.69164	0.42326	2.3979	0.26111	0.14644	0.54675	1.4834	0.24386	14.798	5.8075	10.648	4.067	0.162	0.39	0.06	0.099746	-0.1931	0.19236	-0.90056	0.18969	0.72656	0.32813	0.039063	0.47843	0.0095632	-1.9714	1.0123	0.26694	-0.40474	0.10409	0.016621	0.022968	0.034149	0.0063463	0.011182	0.017528	0.0078574
38	1.2121	2.0035	3.136	0.79139	1.1326	1.9239	0.33464	5.257	4.9224	2.2489	0.82708	2.5937	1.2921	0.59473	2.3714	0.25875	0.13432	0.68005	1.577	0.34453	16.403	8.6354	23.001	10.017	0.16357	0.43	0.03	0.12321	-0.20787	0.20411	0.295	0.20524	0.63008	0.31301	0.03252	0.53061	0.025572	-1.8403	0.80316	0.19959	-0.14354	-0.011871	0.016924	0.027047	0.04314	0.010124	0.016092	0.026216	0.0066485
39	1.4526	2.0501	2.5176	0.5975	0.46748	1.065	0.076322	4.0122	3.9359	2.0286	0.84672	2.224	0.91151	0.0687	2.6494	0.25556	0.15019	0.58444	1.4023	0.48082	16.728	5.1	13.087	7.8504	0.30625	0.9	0.08	0.29232	-0.047155	0.17887	-0.11588	0.17823	0.864	0.484	0.036	0.45783	0.020973	-1.7285	0.63636	0.21967	-0.13559	0.016072	0.017301	0.024479	0.030372	0.0071774	0.005893	0.01307	0.0075552
40	1.4744	2.0653	2.7186	0.59093	0.65331	1.2442	0.59703	4.5353	3.9383	2.2194	0.90224	2.427	0.98198	0.64668	2.7569	0.17444	0.089966	0.64697	1.3464	0.16819	18.181	6.9235	21.956	6.8118	0.11733	0.25	0.03	0.073345	-0.14799	0.18723	-0.65644	0.18383	0.75132	0.34392	0.063492	0.51064	0.022827	-2.0921	1.3891	-0.011315	-0.47374	0.19523	0.018737	0.025688	0.03838	0.0069507	0.012693	0.019643	0.0087277
41	1.0683	1.571	2.1461	0.50264	0.57516	1.0778	0.58451	3.3322	2.7477	1.6466	0.91974	1.7753	0.66354	0.54767	2.5441	0.2525	0.13259	0.66643	1.4112	0.12128	11.095	5.0575	11.975	6.0666	0.12333	0.32	0.03	0.08076	-0.098715	0.18443	-0.63048	0.18078	0.64898	0.33878	0.028571	0.4918	0.0096173	-1.8485	0.87085	0.12515	-0.17637	0.034599	0.013297	0.019341	0.027199	0.0060441	0.0078574	0.013901	0.0085947
42	0.27184	1.0499	1.5417	0.77807	0.4918	1.2699	0.058656	2.4359	2.3773	0.96669	0.63715	1.1814	0.67913	0.17541	2.0149	0.523	0.31208	0.61713	1.9428	0.37428	8.1465	7.7832	4.8903	1.7224	0.43462	1.01	0.1	0.30851	0.055221	0.20336	0.81948	0.19261	0.5641	0.24957	0.008547	0.44007	0.0024319	-2.1896	1.5096	-0.048028	-0.47398	0.20687	0.014808	0.022968	0.030221	0.0081596	0.0072529	0.015413	0.0050408
43	0.72289	1.2388	1.8957	0.51595	0.65689	1.1728	0.054794	2.5713	2.5165	1.2734	0.81728	1.4393	0.67089	0.17614	1.9657	0.30125	0.13467	0.47467	1.5316	0.42357	7.5581	1.6583	12.05	4.3351	0.23727	0.72	0.06	0.19873	-0.13752	0.21814	-0.18999	0.21688	0.76449	0.4529	0.068841	0.56364	0.0050306	-1.9473	0.97678	0.14321	-0.18728	0.020285	0.01511	0.019643	0.026972	0.0045331	0.0073285	0.011862	0.0044575
44	0.55836	0.81213	1.3518	0.25377	0.53963	0.7934	0.29401	1.9232	1.6292	0.95661	0.87435	1.0669	0.47253	0.41914	1.9618	0.21	0.12166	0.62561	1.4731	0.61662	10.03	2.7283	7.3555	3.3984	0.118	0.32	0.03	0.070824	-0.079598	0.23079	-0.082046	0.23032	0.63866	0.38235	0.046218	0.50211	0.0068961	-1.8382	0.88218	0.16438	-0.27203	0.073532	0.023648	0.033243	0.047069	0.009595	0.013826	0.023421	0.0084618
45	1.0646	1.5418	1.9339	0.47713	0.39219	0.86932	0.4727	3.2617	2.789	1.5723	0.91634	1.69	0.61952	0.42439	3.0685	0.23571	0.15106	0.61648	1.3905	0.24512	14.321	6.0093	12.175	8.0484	0.13923	0.42	0.03	0.11842	-0.096733	0.17091	-0.27308	0.17038	0.7268	0.34021	0.036082	0.4715	0.011549	-1.8667	0.80108	0.44024	-0.49032	0.12258	0.020852	0.026745	0.042233	0.005893	0.015488	0.021381	0.009045
46	1.6678	2.5798	3.03	0.91201	0.4502	1.3622	0.35994	4.9514	4.5914	2.4839	0.88352	2.7143	1.0943	0.3101	2.834	0.24833	0.16899	0.51015	1.5232	0.72798	19.008	6.7996	10.757	6.1364	0.27286	1.01	0.03	0.32283	0.033135	0.18369	-1.494	0.16572	0.77828	0.45249	0.067873	0.41364	0.020398	-1.7791	0.85765	0.042377	-0.15902	0.041835	0.017226	0.028407	0.038985	0.011182	0.010577	0.021759	0.007676
47	1.2274	1.7869	2.5063	0.55949	0.7194	1.2789	0.55424	4.1169	3.5627	1.9739	0.89364	2.1837	0.93391	0.7597	2.7144	0.25286	0.15503	0.48585	1.419	0.13888	15.208	4.8232	15.773	9.4085	0.12875	0.32	0.03	0.089084	-0.3944	0.18556	-0.35432	0.18207	0.68018	0.3018	0.09009	0.44796	0.012487	-2.0594	1.2473	0.073327	-0.37923	0.12334	0.014808	0.018888	0.025612	0.0040798	0.0067241	0.010804	0.0056936
48	0.67122	1.1224	1.4719	0.4512	0.34949	0.80069	0.043379	2.2536	2.2102	1.0583	0.75585	1.2034	0.57289	0.013787	2.3233	0.35714	0.21073	0.50969	1.6219	0.4728	7.447	3.4667	7.3515	4.0562	0.41429	1.71	0.03	0.55757	0.14048	0.20693	-0.20854	0.2068	0.77778	0.41077	0.053872	0.45608	0.0031409	-1.935	1.0191	0.17107	-0.4017	0.15104	0.014204	0.022363	0.036567	0.0081596	0.014204	0.022363	0.0081596
49	1.073	1.7589	2.2387	0.68591	0.47978	1.1657	0.44087	2.962	2.5211	1.6946	0.89702	1.84	0.71711	0.043996	1.8481	0.34875	0.21355	0.768	1.3995	0.25678	12.118	4.6633	13.004	9.7074	0.25364	0.86	0.03	0.25464	-0.19232	0.23031	-0.27034	0.23076	0.80132	0.51656	0.10927	0.43854	0.0093312	-1.8147	0.74096	0.26407	-0.16118	-0.024731	0.017301	0.026594	0.038909	0.0092928	0.012315	0.021608	0.0072529
50	1.1137	1.503	1.9602	0.38932	0.45717	0.84649	0.38244	2.8065	2.424	1.5622	0.91811	1.6742	0.60212	0.2853	2.407	0.24571	0.13789	0.51412	1.3994	0.36421	9.7891	3.9599	10.361	4.2829	0.22778	0.79	0.03	0.23925	-0.18226	0.18864	-0.50662	0.18981	0.84685	0.42342	0.063063	0.48416	0.013494	-1.5079	0.40719	0.056524	0.0657	-0.014423	0.015413	0.018737	0.025008	0.0033243	0.0062708	0.009595	0.0076186
51	1.4372	2.1141	2.7256	0.67697	0.6115	1.2885	0.42974	4.6154	4.1857	2.1777	0.88703	2.3904	0.98572	0.44268	2.6254	0.30143	0.17387	0.68958	1.3824	0.27249	12.003	7.0124	14.161	4.3822	0.15063	0.53	0.03	0.16994	0.013595	0.18273	-0.70952	0.17756	0.75294	0.36471	0.027451	0.44882	0.0074645	-1.983	0.98963	0.16604	-0.16134	-0.0079068	0.016319	0.020852	0.032638	0.0045331	0.011786	0.016319	0.0090662
52	0.86632	1.6375	2.7336	0.77118	1.0961	1.8673	0.040571	3.762	3.7214	1.7547	0.67507	2.0771	1.1114	0.16317	1.9308	0.26556	0.1688	0.42773	1.7065	0.72328	14.452	5.6712	19.054	11.353	0.37857	0.68	0.06	0.2102	-0.29264	0.23604	0.85804	0.2333	0.7108	0.4216	0.097561	0.47203	0.02107	-1.7649	0.75764	0.12686	-0.13533	0.02396	0.012693	0.019039	0.030221	0.0063463	0.011182	0.017528	0.0041886
53	1.327	2.6322	3.3054	1.3052	0.67318	1.9784	0.31125	5.2979	4.9866	2.4466	0.83864	2.7376	1.2283	0.099241	2.3283	0.27125	0.14606	0.39398	1.5742	0.32204	19.718	5.7822	20.18	11.863	0.19833	0.56	0.04	0.15043	-0.17788	0.19259	-1.0669	0.17749	0.70956	0.38971	0.036765	0.45018	0.04026	-1.693	0.5507	0.34251	-0.21896	0.027415	0.019341	0.02599	0.041704	0.0066485	0.015715	0.022363	0.0065609
54	1.032	1.5063	2.2188	0.47435	0.71244	1.1868	0.47433	3.0266	2.5523	1.6185	0.89492	1.7723	0.72231	0.35825	2.0286	0.23714	0.12096	0.64063	1.3848	0.19802	11.149	4.7471	14.155	7.5726	0.14308	0.35	0.05	0.096347	-0.16537	0.22594	-0.27704	0.22652	0.74619	0.39594	0.086294	0.4949	0.008252	-2.0367	1.1882	0.093398	-0.35009	0.1109	0.018435	0.026292	0.03838	0.0078574	0.012088	0.019946	0.0063463
55	0.74435	1.2378	1.7027	0.4934	0.46499	0.95839	0.39416	2.3735	1.9794	1.2724	0.89388	1.3889	0.55676	0.14552	1.8893	0.26778	0.17051	0.64738	1.3424	0.541	8.8729	3.8225	7.3605	3.8946	0.16187	0.54	0.03	0.11775	-0.37755	0.19709	0.13848	0.19799	0.70545	0.48	0.050909	0.44161	0.010459	-1.6084	0.48652	0.26693	-0.15561	0.017777	0.022665	0.031127	0.041553	0.0084618	0.010426	0.018888	0.01511
56	7.2784	11.324	14.069	4.0454	2.7454	6.7908	0.50025	16.165	15.665	10.361	0.84031	11.235	4.3438	-0.69512	2.4168	0.30111	0.18714	0.3383	1.3425	0.6278	67.148	43.163	52.087	25.321	0.606	1.58	0.1	0.5242	-0.15228	0.22845	0.80737	0.22511	0.89474	0.70066	0.15461	0.50165	0.53132	-1.6087	0.48519	0.32821	-0.3089	0.11034	0.015413	0.01919	0.025159	0.0037776	0.0059686	0.0097461	0.0048444
57	0.84436	1.2798	1.7026	0.43547	0.42274	0.85821	0.18432	2.649	2.4647	1.3212	0.88677	1.4443	0.58356	0.313	2.4454	0.25111	0.14031	0.63102	1.3931	0.42871	8.1867	3.5176	9.2526	4.1415	0.28556	0.99	0.03	0.30115	-0.085733	0.18426	-0.072177	0.18414	0.80524	0.41198	0.041198	0.5188	0.0068587	-1.7815	0.74012	0.28155	-0.31886	0.083877	0.016017	0.021457	0.028861	0.0054397	0.007404	0.012844	0.0067332
58	0.18188	0.77349	1.2232	0.59162	0.44968	1.0413	0.03119	1.7496	1.7185	0.75548	0.63415	0.92303	0.53032	0.10147	1.6555	0.34273	0.21599	0.70447	1.8614	0.44219	8.1016	4.1539	6.2422	4.9385	0.27714	0.68	0.03	0.19926	-0.23026	0.23031	0.8781	0.2259	0.61209	0.39547	0.010076	0.44192	0.0052261	-1.7417	0.65108	0.31605	-0.24732	0.031185	0.022061	0.033847	0.047749	0.011786	0.013901	0.025688	0.0081112
59	0.67394	1.0606	1.4495	0.38666	0.38887	0.77553	0.14825	2.9068	2.7585	1.15	0.85313	1.3069	0.62084	0.90821	3.5733	0.27714	0.13339	0.74889	1.5259	0.2759	8.5122	4.3802	12	5.728	0.15143	0.41	0.03	0.10875	0.165	0.16814	-0.27751	0.16591	0.65198	0.22907	0.035242	0.53982	0.0046621	-2.0054	1.0304	0.21587	-0.26055	0.026292	0.019039	0.022665	0.037322	0.0036265	0.014657	0.018283	0.009447
60	0.94258	1.6915	2.6063	0.74894	0.91474	1.6637	0.33064	4.1894	3.8588	1.8328	0.84886	2.0825	0.98882	0.53023	2.3413	0.27111	0.14994	0.78636	1.5037	0.58073	12.859	5.8842	17.16	13.985	0.20167	0.44	0.04	0.1344	-0.24413	0.2009	-0.32924	0.19978	0.62409	0.32117	0.043796	0.43956	0.021696	-1.8501	0.97418	0.13896	-0.42769	0.17191	0.017906	0.023874	0.039967	0.0059686	0.016092	0.022061	0.0075552
61	0.68321	1.1533	1.5999	0.47009	0.44664	0.91673	0.041313	2.4072	2.3659	1.1518	0.78865	1.3056	0.61486	0.12601	2.2528	0.29	0.14384	0.40259	1.6511	0.64176	6.9452	2.471	11.229	4.1926	0.26818	0.57	0.07	0.18561	-0.10764	0.20386	0.84932	0.20328	0.77	0.44	0.06	0.52174	0.0083737	-1.659	0.53457	0.20396	-0.02616	-0.045627	0.01987	0.025083	0.034225	0.0052131	0.0091417	0.014355	0.0063463
62	0.78709	1.2449	1.712	0.45785	0.46707	0.92492	0.37911	2.1181	1.7389	1.2487	0.91703	1.3388	0.48291	0.049912	1.7652	0.27	0.17117	0.65631	1.3243	0.28753	9.8693	5.4882	6.9094	2.7087	0.25	0.64	0.05	0.2105	-0.13693	0.22458	-0.68546	0.21468	0.79237	0.5	0.04661	0.43404	0.0064469	-1.7574	0.70864	0.26862	-0.23518	0.020108	0.0099728	0.012844	0.020323	0.002871	0.0074796	0.010351	0.0030221
63	1.3199	2.1738	2.9679	0.85396	0.7941	1.6481	0.39778	4.3532	3.9554	2.2361	0.87744	2.4628	1.0322	0.20503	2.098	0.22	0.12352	0.5156	1.5097	0.39586	18.983	8.8818	24.39	9.8162	0.16273	0.37	0.05	0.12686	-0.064933	0.21618	-0.87887	0.21046	0.73822	0.43456	0.062827	0.43158	0.017451	-2.1343	1.3824	0.083269	-0.49973	0.17419	0.023723	0.032638	0.043064	0.0089151	0.010426	0.019341	0.0081293
64	0.33614	0.44416	0.62178	0.10801	0.17763	0.28564	0.19881	1.0353	0.83646	0.49297	0.9164	0.53411	0.20556	0.67365	2.7657	0.237	0.14449	0.70747	1.3965	0.47974	3.0741	2.1412	3.74	3.3655	0.14056	0.66	0.03	0.15504	-0.37659	0.14704	0.0087606	0.14697	0.64599	0.25912	0.018248	0.48718	0.0028726	-1.4543	0.32717	0.1941	-0.010062	-0.04685	0.016621	0.022363	0.033167	0.0057419	0.010804	0.016546	0.0068691
65	1.9486	3.1096	4.6968	1.161	1.5872	2.7482	0.085251	7.4038	7.3185	3.2909	0.76409	3.7734	1.8461	0.28271	2.2911	0.3475	0.233	0.6985	1.4878	0.39123	27.914	9.0363	21.745	16.756	0.19667	0.67	0.03	0.18002	-0.32996	0.19335	-0.59633	0.18805	0.75238	0.4	0.031746	0.45223	0.034925	-1.8948	0.88848	0.23092	-0.29049	0.071068	0.013297	0.01783	0.027652	0.0045331	0.0098217	0.014355	0.0054397
66	2.1497	3.2967	4.4831	1.1469	1.1865	2.3334	0.47023	6.9699	6.4997	3.2509	0.81231	3.6567	1.6743	-0.013489	2.2443	0.25	0.1753	0.50298	1.5749	0.47671	33.524	18.237	22.814	15.463	0.4275	0.8	0.03	0.27077	-0.12495	0.18966	-0.5922	0.18793	0.78075	0.41711	0.013369	0.42627	0.024793	-2.3097	1.9814	-0.60292	-0.27581	0.21153	0.020852	0.031732	0.06165	0.010879	0.029918	0.040798	0.0069507
67	0.84869	1.7246	2.7129	0.87588	0.98837	1.8642	0.23552	4.4967	4.2612	1.7982	0.78402	2.1139	1.1114	0.42795	2.1694	0.27333	0.14962	0.83632	1.5212	0.38519	17.114	8.8529	16.329	6.9409	0.1475	0.35	0.06	0.088847	-0.016277	0.21902	-0.43763	0.21525	0.56061	0.33333	0.022727	0.47529	0.0076997	-2.376	1.9199	-0.3737	-0.35258	0.18919	0.017226	0.027803	0.046313	0.010577	0.01851	0.029087	0.0067271
68	0.5065	0.91825	1.1985	0.41175	0.28026	0.69201	0.16974	1.642	1.4722	0.89484	0.87602	0.98331	0.40763	0.04566	1.9288	0.318	0.19913	0.74711	1.3163	0.37651	7.86	4.2483	4.4811	1.7181	0.19176	0.82	0.03	0.19482	-0.20165	0.20887	-0.33026	0.20635	0.74468	0.51672	0.069909	0.50305	0.0022958	-1.9391	0.94029	0.29851	-0.40279	0.10816	0.022061	0.030825	0.039287	0.008764	0.0084618	0.017226	0.010529
69	0.35829	0.71657	1.3123	0.35827	0.59576	0.95403	0.027043	2.3865	2.3595	0.88507	0.719	1.0724	0.60559	0.57952	2.4087	0.34444	0.18553	0.55429	1.8653	0.60982	8.0982	4.0757	7.4845	2.1942	0.19	0.59	0.03	0.16266	-0.27942	0.18707	0.67021	0.18408	0.53982	0.25664	0.014749	0.49704	0.0038341	-1.8218	0.74043	0.25974	-0.17174	5.2248e-05	0.01783	0.025083	0.037927	0.0072529	0.012844	0.020097	0.010015
70	1.0484	1.3966	1.7016	0.34825	0.30498	0.65323	0.421	2.655	2.234	1.3813	0.90793	1.4865	0.54922	0.15073	2.6898	0.291	0.18472	0.75897	1.3542	0.43555	8.3746	5.3936	7.6845	3.969	0.36125	1.65	0.05	0.50755	0.32291	0.16464	-0.26256	0.16556	0.77303	0.36513	0.023026	0.50495	0.0075901	-1.7313	0.77374	0.0081324	-0.033302	-0.01247	0.016017	0.021608	0.02939	0.0055908	0.0077818	0.013373	0.0090662
71	1.7126	3.5139	4.5218	1.8013	1.0079	2.8092	0.62653	5.7506	5.1241	3.2557	0.85805	3.5933	1.5207	-0.19631	1.7275	0.3	0.18773	0.48098	1.3883	0.44152	24.167	6.5517	19.974	8.4551	0.2025	0.54	0.04	0.17302	-0.091547	0.24009	-0.56752	0.23278	0.75391	0.59375	0.074219	0.39608	0.013501	-2.2358	1.5068	0.12259	-0.66645	0.27654	0.02871	0.044122	0.059308	0.015413	0.015186	0.030598	0.0060441
72	1.19	1.9196	2.4914	0.72968	0.57182	1.3015	0.21865	3.6866	3.468	1.8766	0.86069	2.0693	0.87199	0.062434	2.1911	0.219	0.14055	0.45951	1.5747	0.50739	19.338	10.528	12.896	6.3065	0.22667	0.69	0.03	0.23911	-0.13576	0.1947	-0.79362	0.18711	0.78644	0.49153	0.030508	0.44558	0.019928	-1.7331	0.69114	0.12308	-0.024979	-0.04905	0.015866	0.023572	0.035509	0.0077063	0.011937	0.019643	0.0084618
73	1.4839	2.1859	3.2709	0.70194	1.085	1.7869	0.33565	4.7538	4.4182	2.3771	0.87667	2.6172	1.0952	0.27654	2.2194	0.26571	0.16905	0.54935	1.5132	0.39537	22.584	13.07	20.826	12.602	0.175	0.6	0.03	0.16691	-0.20335	0.19102	0.41936	0.18895	0.75909	0.4	0.045455	0.49315	0.020912	-2.091	1.3727	-0.059275	-0.35237	0.13586	0.014808	0.021154	0.028483	0.0063463	0.0073285	0.013675	0.0057993
74	0.91727	1.3613	1.9413	0.44401	0.58003	1.024	0.17383	2.7284	2.5546	1.4203	0.87552	1.555	0.63304	0.11676	2.2304	0.25625	0.17274	0.52814	1.4711	0.51505	12.299	5.9594	9.5008	7.8705	0.233	0.71	0.03	0.23307	-0.23412	0.18315	-0.67561	0.18256	0.81526	0.46586	0.052209	0.37903	0.0094895	-1.8654	0.93343	0.095232	-0.17467	0.017467	0.011786	0.017226	0.026594	0.0054397	0.0093684	0.014808	0.0064914
75	0.7395	1.0144	1.5599	0.27494	0.54546	0.82039	0.29643	2.3365	2.0401	1.1635	0.8818	1.2906	0.55855	0.5005	2.1373	0.32375	0.17948	0.6299	1.3709	0.2347	6.3672	3.5658	6.8596	4.8079	0.17059	0.41	0.04	0.12056	-0.08709	0.2168	0.58857	0.20911	0.71569	0.34967	0.04902	0.43607	0.005104	-1.6618	0.44981	0.32214	0.0054659	-0.11094	0.020852	0.027501	0.040496	0.0066485	0.012995	0.019643	0.0090813
76	0.59097	0.76109	0.95424	0.17012	0.19315	0.36327	0.26397	1.275	1.011	0.75684	0.93691	0.79726	0.25065	-0.098902	2.2278	0.33889	0.20812	0.58131	1.3576	0.46258	5.1703	3.5312	3.2372	2.3103	0.31	0.84	0.05	0.26937	-0.070296	0.19475	-0.4491	0.19149	0.82188	0.5	0.028125	0.47022	0.0028118	-1.5399	0.41043	0.20724	-0.047351	-0.025049	0.021381	0.023874	0.034149	0.0024932	0.010275	0.012768	0.014736
77	1.4589	2.1947	3.1582	0.73578	0.96344	1.6992	0.66544	4.9663	4.3008	2.3491	0.88531	2.5961	1.1052	0.46662	2.2692	0.29	0.16235	0.58946	1.451	0.18488	14.38	5.9575	17.388	7.8438	0.2	0.84	0.03	0.22756	-0.33806	0.17777	-0.18678	0.17785	0.725	0.35417	0.025	0.49791	0.012866	-1.9414	0.92096	0.21334	-0.17678	-0.011894	0.019946	0.026443	0.045935	0.0064974	0.019492	0.02599	0.0066485
78	1.7312	2.3043	2.7255	0.57309	0.42116	0.99425	0.54444	3.6945	3.15	2.2201	0.93363	2.3365	0.72842	-0.1627	2.6952	0.18182	0.10276	0.4874	1.294	0.47053	15.083	6.5309	12.141	6.3173	0.436	1.5	0.04	0.55044	-0.015197	0.17074	-0.59452	0.16687	0.91071	0.625	0.066964	0.47085	0.01013	-1.9922	0.98417	0.32982	-0.36771	0.049573	0.014204	0.017226	0.021457	0.0030221	0.0042309	0.0072529	0.0050438
79	1.1769	1.7706	2.597	0.5937	0.82635	1.4201	0.42667	3.5385	3.1118	1.8709	0.88361	2.0537	0.84698	0.18471	1.9105	0.275	0.14486	0.69591	1.4799	0.55013	15.186	7.5835	16.755	10.156	0.20786	0.55	0.03	0.18206	-0.19763	0.20146	-0.16297	0.20127	0.81208	0.46644	0.067114	0.50842	0.013054	-1.9406	0.85176	0.55471	-0.60204	0.14182	0.014204	0.020852	0.030749	0.0066485	0.0098973	0.016546	0.0069507
80	1.0267	1.3551	2.0999	0.32845	0.74474	1.0732	0.3491	3.6688	3.3197	1.6297	0.86741	1.8316	0.83596	0.68539	2.5923	0.24571	0.15384	0.57034	1.5526	0.27596	15.785	7.3449	15.264	9.9861	0.16	0.43	0.04	0.11958	-0.52261	0.14816	-0.38342	0.1462	0.65888	0.27103	0.023364	0.39906	0.025809	-1.6359	0.6344	0.010667	0.12136	-0.12223	0.013901	0.018737	0.030221	0.0048353	0.011484	0.016319	0.0066878
81	1.6466	2.5097	3.5235	0.86311	1.0138	1.877	0.29069	5.3681	5.0774	2.6675	0.86588	2.9604	1.2838	0.43015	2.3945	0.25125	0.15425	0.56512	1.4413	0.28963	20.449	5.7478	17.676	8.6142	0.32857	0.79	0.03	0.30935	-0.065327	0.19484	-0.67068	0.18959	0.84836	0.43033	0.094262	0.4321	0.010391	-2.4158	2.0021	-0.39946	-0.38446	0.2018	0.017528	0.024176	0.03566	0.0066485	0.011484	0.018132	0.0081626
82	1.9199	2.8641	3.9194	0.94421	1.0554	1.9996	0.55497	5.9329	5.3779	2.9867	0.87895	3.2887	1.3767	0.36746	2.3651	0.2475	0.14631	0.4918	1.5381	0.34052	27.291	11.261	22.816	14.551	0.26222	0.71	0.03	0.2443	0.099109	0.1991	-0.40574	0.19565	0.85356	0.45607	0.066946	0.5042	0.040493	-1.9208	0.97224	0.09719	-0.11731	-0.024539	0.015866	0.024479	0.034149	0.0086129	0.0096706	0.018283	0.008764
83	0.63186	0.92908	1.4335	0.29722	0.50442	0.80163	0.063582	2.7192	2.6556	1.0582	0.84005	1.2088	0.58434	0.92502	3.4465	0.29875	0.16201	0.68546	1.52	0.25551	7.5975	4.1468	8.8901	5.5958	0.17267	0.53	0.03	0.12179	-0.14552	0.1642	-0.2224	0.16466	0.63309	0.2554	0.032374	0.50903	0.0044055	-1.9111	0.88456	0.28545	-0.33126	0.079251	0.023874	0.037474	0.053566	0.013599	0.016092	0.029692	0.010205
84	1.901	2.9561	3.7898	1.0551	0.83366	1.8888	0.10641	6.5777	6.4713	2.932	0.8462	3.2242	1.3411	0.20204	3.0676	0.25778	0.1292	0.5409	1.4898	0.48524	20.689	9.3312	22.459	7.6204	0.22	0.62	0.03	0.19562	0.021865	0.16303	0.25533	0.16268	0.78388	0.36264	0.025641	0.53309	0.041047	-1.753	0.72644	0.071832	0.019258	-0.057994	0.019341	0.027501	0.034754	0.0081596	0.007253	0.015413	0.012354
85	1.2051	1.9901	2.7711	0.78497	0.78101	1.566	0.57241	4.7298	4.1574	2.1041	0.88087	2.3432	1.0312	0.62917	2.6197	0.263	0.15625	0.83038	1.4062	0.522	16.689	4.7303	14.97	10.351	0.15118	0.47	0.06	0.097612	-0.30173	0.16563	0.23589	0.16684	0.6	0.25614	0.021053	0.48239	0.016168	-1.8464	0.81221	0.18181	-0.12129	-0.020775	0.020852	0.026896	0.036265	0.0060441	0.0093684	0.015413	0.010577
86	0.69976	0.86249	1.1563	0.16273	0.29384	0.45657	0.028071	1.5755	1.5474	0.89188	0.86891	0.95776	0.34907	-0.14963	2.8479	0.18636	0.10625	0.52849	1.3915	0.48115	8.3269	3.0878	7.2304	3.9848	0.73667	1.51	0.12	0.57818	-0.070947	0.17507	-0.65122	0.16894	0.93274	0.56951	0.071749	0.46396	0.0045188	-1.9147	1.0329	0.15224	-0.39586	0.13335	0.018435	0.025385	0.044122	0.0069507	0.018737	0.025688	0.0090662
87	0.70336	1.3081	2.0046	0.60472	0.69652	1.3012	0.10875	3.0365	2.9278	1.3714	0.8254	1.5568	0.73686	0.25348	1.9668	0.26	0.15374	0.48358	1.7049	0.38754	14.878	7.1177	18.025	10.16	0.17071	0.35	0.04	0.095429	-0.23435	0.19824	0.0042346	0.19824	0.64615	0.39231	0.023077	0.47876	0.011632	-1.9893	1.1323	0.16095	-0.43769	0.14211	0.021985	0.032638	0.047446	0.010653	0.014808	0.025461	0.0098489
88	1.6052	2.8232	3.783	1.2179	0.95979	2.1777	0.53748	5.512	4.9745	2.7786	0.86044	3.0884	1.3482	0.16331	2.0755	0.28667	0.16233	0.66599	1.4135	0.57582	17.904	11.221	17.297	8.2256	0.277	0.69	0.09	0.189	-0.11351	0.21577	0.21731	0.21607	0.71622	0.4527	0.043919	0.48814	0.026809	-1.707	0.67074	0.099671	-0.10525	0.047315	0.020852	0.02871	0.034149	0.0078574	0.0054397	0.013297	0.0048202
89	0.64971	0.86841	1.196	0.21869	0.3276	0.5463	0.29805	1.5408	1.2427	0.91965	0.92837	0.97904	0.33579	0.20249	2.0376	0.20889	0.12409	0.46037	1.3589	0.65688	7.0288	3.7304	6.754	3.6859	0.418	1.45	0.04	0.53128	-0.26813	0.20337	-0.27603	0.20234	0.88688	0.46606	0.085973	0.46818	0.0051546	-1.7138	0.69526	0.24477	-0.26522	0.045352	0.0090662	0.011786	0.014506	0.0027199	0.0027199	0.0054397	0.0045935
90	1.4029	2.0925	2.7161	0.68954	0.62366	1.3132	0.25262	4.7547	4.5021	2.1878	0.87799	2.4095	1.0095	0.52183	2.793	0.248	0.13404	0.73657	1.439	0.25276	15.08	5.5553	19.809	11.351	0.22	1	0.03	0.28481	-0.10889	0.16166	-0.96888	0.15381	0.8042	0.34266	0.027972	0.53333	0.008097	-2.3905	2.0017	-0.50045	-0.26886	0.16265	0.024252	0.033696	0.05062	0.0094439	0.016924	0.026367	0.010834
91	0.82184	1.1723	1.6428	0.35043	0.47053	0.82096	0.11891	2.1011	1.9822	1.1993	0.87899	1.3031	0.50959	-0.024801	2.0834	0.21	0.10954	0.44999	1.4339	0.53971	9.9695	4.1651	11.207	5.5554	0.4625	0.94	0.07	0.3118	-0.37471	0.18671	-0.5767	0.18031	0.86567	0.53731	0.084577	0.5	0.005344	-2.0394	1.1659	0.22797	-0.47302	0.12385	0.018132	0.023572	0.031429	0.0054397	0.0078574	0.013297	0.0090662
92	0.8428	1.2349	1.5973	0.39213	0.36234	0.75447	0.17775	2.1703	1.9926	1.2298	0.89278	1.3295	0.50511	-0.05487	2.2259	0.245	0.13874	0.39534	1.4489	0.35783	10.524	5.431	9.966	6.2456	0.365	1.08	0.06	0.3543	-0.28084	0.19089	-0.6832	0.18952	0.84711	0.57025	0.082645	0.44813	0.0045975	-2.0057	1.064	0.24927	-0.37404	0.07133	0.010275	0.017226	0.025688	0.0069507	0.0084618	0.015413	0.0060441
93	0.90898	1.3674	1.8688	0.4584	0.50145	0.95986	0.21055	2.8852	2.6747	1.4087	0.86394	1.5583	0.66643	0.21881	2.3245	0.27909	0.15716	0.72787	1.5193	0.44941	9.4118	3.042	10.48	4.473	0.24846	0.67	0.04	0.21647	-0.27222	0.1803	0.047114	0.18069	0.75	0.39118	0.023529	0.47493	0.009756	-1.6834	0.56637	0.17745	-0.0063025	-0.046978	0.012995	0.017528	0.021759	0.0045331	0.0042309	0.008764	0.0063463
94	0.89662	1.4808	2.0942	0.58422	0.61331	1.1975	0.12839	3.6706	3.5422	1.5813	0.78929	1.8242	0.90947	0.3953	2.417	0.174	0.080312	0.56731	1.647	0.59142	13.553	4.5124	19.038	11.783	0.25125	0.76	0.03	0.24604	-0.3815	0.17628	-0.89973	0.15924	0.70833	0.27917	0.016667	0.48117	0.029292	-1.7172	0.6876	0.33469	-0.43395	0.14041	0.01239	0.020399	0.034829	0.0080085	0.01443	0.022439	0.0059776
95	0.66031	1.0203	1.5362	0.36002	0.51582	0.87584	0.23473	2.3164	2.0817	1.1318	0.87749	1.2565	0.54579	0.4343	2.1283	0.274	0.13806	0.65866	1.557	0.44788	7.6121	2.7401	10.056	6.5584	0.14524	0.61	0.03	0.12934	-0.1207	0.2128	-0.13767	0.21242	0.6875	0.3625	0.046875	0.48276	0.0059753	-1.9152	0.99353	0.20967	-0.44303	0.16209	0.013826	0.021457	0.027501	0.0076307	0.0060441	0.013675	0.0057993
96	1.0151	1.5781	2.2335	0.56291	0.65546	1.2184	0.26081	3.6112	3.3504	1.6742	0.8645	1.8662	0.8245	0.45593	2.493	0.33833	0.21014	0.68992	1.4191	0.42435	8.8887	4.8383	7.4683	1.9763	0.23	0.55	0.05	0.1859	-0.25463	0.19095	-0.94814	0.17836	0.716	0.324	0.04	0.39759	0.011019	-1.5784	0.52875	0.11927	-0.16466	0.099897	0.008764	0.016319	0.02871	0.0075552	0.01239	0.019946	0.0040768
97	0.95771	1.4254	2.1528	0.46766	0.72743	1.1951	0.46828	2.6401	2.1718	1.5341	0.91301	1.6558	0.62312	0.23813	1.7407	0.186	0.10855	0.69368	1.3331	0.77992	14.688	9.6597	11.014	7.1117	0.11	0.44	0.03	0.11086	-0.26232	0.21705	-0.012595	0.21701	0.79208	0.4505	0.074257	0.51244	0.013027	-1.9652	1.1725	0.018587	-0.31119	0.092128	0.01579	0.020852	0.028634	0.005062	0.0077818	0.012844	0.005748
98	0.75375	1.1893	1.8492	0.43553	0.65995	1.0955	0.067589	3.2289	3.1613	1.3546	0.79961	1.5624	0.77874	0.56665	2.5623	0.20222	0.1132	0.6498	1.4514	0.60315	13.061	6.588	13.646	7.2778	0.132	0.4	0.03	0.09152	-0.35128	0.17555	-0.38318	0.17324	0.66507	0.32057	0.038278	0.45673	0.020153	-1.6458	0.63175	0.08713	-0.025867	-0.037306	0.015413	0.021759	0.040496	0.0063463	0.018737	0.025083	0.0072529
99	0.8429	1.3639	1.768	0.52099	0.40408	0.92507	0.33855	2.9567	2.6182	1.3669	0.89365	1.4986	0.61426	0.5074	2.7108	0.267	0.15317	0.71209	1.4371	0.39189	10.765	5.5146	8.1182	5.4985	0.17563	0.61	0.03	0.14727	0.034744	0.17292	-0.44856	0.17112	0.70035	0.29965	0.017422	0.52098	0.0035709	-2.2313	1.6167	-0.19872	-0.3191	0.13658	0.020852	0.024176	0.040798	0.0033243	0.016621	0.019946	0.011012
[truncated: 1,893 more columns]
