# Supplementary material for: Detecting Parkinson’s disease from sustained phonation and speech signals
Source: PLoS One. 2017 Oct 5;12(10):e0185613. doi: 10.1371/journal.pone.0185613 (PMC5628839; doi:10.1371/journal.pone.0185613)
Supplement: S2 File — (ZIP) [file pone.0185613.s002.zip › AC/speech/AC_speech_emobase.csv]

id	frameTime	pcm_intensity_sma_max	pcm_intensity_sma_min	pcm_intensity_sma_range	pcm_intensity_sma_maxPos	pcm_intensity_sma_minPos	pcm_intensity_sma_amean	pcm_intensity_sma_linregc1	pcm_intensity_sma_linregc2	pcm_intensity_sma_linregerrA	pcm_intensity_sma_linregerrQ	pcm_intensity_sma_stddev	pcm_intensity_sma_skewness	pcm_intensity_sma_kurtosis	pcm_intensity_sma_quartile1	pcm_intensity_sma_quartile2	pcm_intensity_sma_quartile3	pcm_intensity_sma_iqr1_2	pcm_intensity_sma_iqr2_3	pcm_intensity_sma_iqr1_3	pcm_loudness_sma_max	pcm_loudness_sma_min	pcm_loudness_sma_range	pcm_loudness_sma_maxPos	pcm_loudness_sma_minPos	pcm_loudness_sma_amean	pcm_loudness_sma_linregc1	pcm_loudness_sma_linregc2	pcm_loudness_sma_linregerrA	pcm_loudness_sma_linregerrQ	pcm_loudness_sma_stddev	pcm_loudness_sma_skewness	pcm_loudness_sma_kurtosis	pcm_loudness_sma_quartile1	pcm_loudness_sma_quartile2	pcm_loudness_sma_quartile3	pcm_loudness_sma_iqr1_2	pcm_loudness_sma_iqr2_3	pcm_loudness_sma_iqr1_3	pcm_fftMag_mfcc_sma_1__max	pcm_fftMag_mfcc_sma_1__min	pcm_fftMag_mfcc_sma_1__range	pcm_fftMag_mfcc_sma_1__maxPos	pcm_fftMag_mfcc_sma_1__minPos	pcm_fftMag_mfcc_sma_1__amean	pcm_fftMag_mfcc_sma_1__linregc1	pcm_fftMag_mfcc_sma_1__linregc2	pcm_fftMag_mfcc_sma_1__linregerrA	pcm_fftMag_mfcc_sma_1__linregerrQ
1	0	2.1288e-06	4.2067e-11	2.1287e-06	35	162	2.8551e-07	-1.6931e-09	5.3017e-07	2.5276e-07	1.2313e-13	3.7844e-07	2.1704	8.2574	2.0729e-08	1.5161e-07	3.7363e-07	1.3088e-07	2.2202e-07	3.529e-07	1.2523	0.044076	1.2082	35	162	0.48619	-0.00115	0.65237	0.2008	0.059196	0.26166	0.36849	2.6668	0.27578	0.48547	0.65692	0.20969	0.17145	0.38115	17.336	-50.977	68.313	95	253	-5.9416	0.0062052	-6.8382	10.4	219.85
2	0	7.5064e-06	1.7708e-10	7.5063e-06	7	134	7.9394e-07	-2.4431e-09	1.0981e-06	6.5268e-07	9.7383e-13	1.0025e-06	3.1925	18.626	8.7182e-08	5.2646e-07	1.0813e-06	4.3928e-07	5.5481e-07	9.9409e-07	1.6163	0.072767	1.5436	7	134	0.68115	-0.00054991	0.74961	0.25239	0.093791	0.30881	0.076802	2.5541	0.4453	0.6987	0.89586	0.25341	0.19715	0.45056	32.982	-54.097	87.079	73	54	5.9662	0.029512	2.292	13.38	305.3
3	0	8.224e-06	2.8817e-10	8.2237e-06	12	112	1.1131e-06	-7.9872e-09	1.9837e-06	8.122e-07	1.5217e-12	1.3329e-06	2.3607	9.9731	2.4386e-07	6.5661e-07	1.4176e-06	4.1276e-07	7.6095e-07	1.1737e-06	1.8395	0.080749	1.7588	12	112	0.7845	-0.0018322	0.98421	0.24281	0.099117	0.33546	0.030025	3.1705	0.56899	0.80414	0.9993	0.23515	0.19516	0.43031	15.537	-59.593	75.129	162	178	-4.3051	0.037456	-8.3878	11.592	261.57
4	0	2.6422e-06	8.1794e-12	2.6422e-06	167	194	2.4988e-07	-4.4304e-10	3.0482e-07	2.453e-07	1.4494e-13	3.8204e-07	3.1165	15.637	2.0718e-08	1.026e-07	3.3997e-07	8.1877e-08	2.3738e-07	3.1925e-07	1.3366	0.02743	1.3091	167	194	0.45839	-0.00061246	0.53434	0.19555	0.061337	0.25155	0.44205	3.3451	0.28811	0.44711	0.63068	0.159	0.18357	0.34257	13.575	-58.113	71.688	72	150	-5.7739	0.029931	-9.4854	13.164	290.69
5	0	1.1268e-06	8.7056e-11	1.1267e-06	32	188	1.7905e-07	-1.4653e-09	3.5928e-07	1.2033e-07	2.9181e-14	2.0024e-07	1.9339	7.595	3.1495e-08	1.1468e-07	2.5944e-07	8.3182e-08	1.4476e-07	2.2795e-07	0.95002	0.045688	0.90433	32	188	0.45661	-0.0014929	0.64023	0.15104	0.032883	0.21027	-0.039506	2.4272	0.3026	0.48485	0.60629	0.18225	0.12144	0.30369	21.973	-60.483	82.456	195	137	-6.9099	0.014464	-8.689	16.534	419.39
6	0	1.4301e-05	3.3006e-09	1.4298e-05	32	207	1.7938e-06	-6.5517e-09	2.734e-06	1.4955e-06	5.1982e-12	2.3441e-06	2.8975	12.816	3.4681e-07	1.0675e-06	2.1634e-06	7.207e-07	1.0959e-06	1.8166e-06	2.1655	0.16251	2.003	32	0	0.91427	-0.00086824	1.0389	0.27733	0.12233	0.35713	0.63271	3.7063	0.64277	0.92303	1.1219	0.28026	0.19887	0.47913	20.24	-47.571	67.811	89	67	-4.2246	0.036396	-9.4474	9.2386	191.29
7	0	7.2289e-06	7.0613e-11	7.2288e-06	37	181	1.1262e-06	-5.9446e-09	1.8485e-06	8.6112e-07	1.4806e-12	1.2868e-06	2.1496	7.954	2.3962e-07	7.8604e-07	1.3898e-06	5.4642e-07	6.0373e-07	1.1501e-06	1.7692	0.041812	1.7274	37	181	0.79324	-0.00076596	0.8863	0.24806	0.09731	0.31658	0.11447	3.209	0.57311	0.78843	1.0021	0.21531	0.21362	0.42894	20.871	-59.434	80.305	184	139	-4.5318	0.023299	-7.3626	10.579	254.13
8	0	5.0207e-06	6.9275e-12	5.0207e-06	7	214	3.8552e-07	-2.6015e-09	7.6404e-07	3.9586e-07	4.0221e-13	6.7104e-07	3.3108	15.922	4.7478e-08	1.424e-07	3.5091e-07	9.4926e-08	2.0851e-07	3.0343e-07	1.4727	0.026527	1.4462	7	150	0.52036	-0.0008659	0.64635	0.21149	0.070442	0.27526	0.35623	3.3745	0.351	0.50405	0.66478	0.15304	0.16074	0.31378	17.123	-62.882	80.005	91	240	-10.245	-0.0052699	-9.4785	12.336	258.44
9	0	1.4977e-06	5.3259e-10	1.4971e-06	175	212	2.2518e-07	5.1645e-11	2.1965e-07	1.9832e-07	6.9555e-14	2.6375e-07	1.8419	6.5591	4.2041e-08	1.2607e-07	3.0547e-07	8.4026e-08	1.794e-07	2.6343e-07	1.128	0.09711	1.0309	175	212	0.49325	-7.437e-05	0.50121	0.1611	0.040704	0.20181	0.424	2.9928	0.34374	0.48351	0.62564	0.13977	0.14213	0.2819	17.201	-52.42	69.621	165	62	-3.0737	0.022604	-5.4923	11.075	250.32
10	0	3.8901e-07	1.6309e-10	3.8885e-07	221	237	6.0679e-08	-1.424e-10	8.1256e-08	5.3563e-08	5.0692e-15	7.219e-08	1.7724	6.0548	7.8871e-09	3.4683e-08	8.6174e-08	2.6796e-08	5.1491e-08	7.8287e-08	0.75063	0.061038	0.6896	221	237	0.32428	-0.00031789	0.37021	0.12313	0.021235	0.14813	0.28561	2.3124	0.20906	0.31994	0.42453	0.11088	0.10459	0.21547	21.996	-58.832	80.828	240	71	-2.1766	0.021983	-5.3531	10.674	215.78
11	0	6.1074e-06	3.7559e-12	6.1074e-06	103	138	4.7368e-07	-4.9806e-10	5.4092e-07	4.6831e-07	6.3556e-13	7.9817e-07	3.9824	23.66	6.3071e-08	1.8957e-07	5.166e-07	1.265e-07	3.2703e-07	4.5353e-07	1.3369	0.023445	1.3134	103	138	0.55088	7.2313e-05	0.54112	0.20088	0.064386	0.25381	0.39491	3.0962	0.36481	0.54189	0.70544	0.17708	0.16355	0.34063	15.494	-47.551	63.045	202	51	-10.557	0.049797	-17.28	9.0064	134.96
12	0	8.0184e-06	5.5952e-10	8.0178e-06	47	162	1.1101e-06	-7.7607e-09	1.9599e-06	9.4927e-07	1.7363e-12	1.4068e-06	2.1154	8.1156	1.9168e-07	4.5685e-07	1.6268e-06	2.6518e-07	1.17e-06	1.4352e-06	1.6713	0.075228	1.5961	47	162	0.74903	-0.0021276	0.982	0.23753	0.088212	0.3263	0.44739	2.7411	0.52955	0.69725	0.96186	0.1677	0.26461	0.43231	22.04	-50.702	72.742	167	57	-5.0062	0.045734	-10.014	10.673	245.53
13	0	1.0015e-06	2.7419e-11	1.0015e-06	23	116	9.4398e-08	-1.0133e-09	2.0333e-07	1.022e-07	2.6457e-14	1.745e-07	3.1941	14.042	8.3069e-09	2.7465e-08	9.5082e-08	1.9158e-08	6.7617e-08	8.6775e-08	0.91694	0.028637	0.8883	19	116	0.32478	-0.00093032	0.42479	0.14417	0.033844	0.1929	0.86928	3.6122	0.19568	0.2957	0.42237	0.10002	0.12667	0.22669	14.935	-57.579	72.514	174	187	-6.2637	-0.00063392	-6.1956	12.211	259.25
14	0	5.3775e-06	5.4136e-10	5.377e-06	38	194	6.1095e-07	-1.9056e-09	8.6345e-07	5.2653e-07	5.6106e-13	7.632e-07	2.6179	12.937	9.313e-08	3.4822e-07	8.5266e-07	2.5509e-07	5.0444e-07	7.5953e-07	1.635	0.070724	1.5643	38	0	0.64272	-0.00038876	0.69423	0.23259	0.085594	0.29408	0.30354	3.063	0.44053	0.6477	0.81674	0.20717	0.16904	0.37621	24.332	-51.721	76.053	202	68	1.8401	0.051799	-5.0232	11.725	297.82
15	0	1.7159e-05	3.589e-12	1.7159e-05	24	175	2.2252e-06	-4.6052e-09	2.7594e-06	2.0996e-06	9.6488e-12	3.1217e-06	2.6051	10.874	2.3643e-07	1.0283e-06	2.9823e-06	7.9191e-07	1.954e-06	2.7459e-06	2.3261	0.020981	2.3052	24	175	0.88658	-0.00032844	0.92468	0.35485	0.19742	0.44487	0.30131	3.0336	0.56534	0.89248	1.1498	0.32714	0.25729	0.58443	25.37	-42.444	67.814	39	55	5.2201	-0.0036348	5.6417	11.783	234.55
16	0	3.4063e-06	9.6781e-09	3.3967e-06	17	50	4.4922e-07	-4.3989e-09	8.8031e-07	3.7537e-07	3.3937e-13	6.3399e-07	2.6237	10.146	7.4797e-08	2.121e-07	4.9012e-07	1.373e-07	2.7802e-07	4.1532e-07	1.3401	0.1559	1.1842	17	187	0.58929	-0.0014638	0.73274	0.1869	0.054896	0.24865	0.75826	3.2652	0.39397	0.53438	0.7625	0.14041	0.22812	0.36853	15.826	-55.679	71.505	65	162	-6.5858	0.033521	-9.8709	11.924	249.34
17	0	8.1578e-05	7.942e-11	8.1578e-05	37	0	7.7165e-06	-3.1858e-08	1.1476e-05	8.0818e-06	1.36e-10	1.1864e-05	2.7523	12.892	6.0266e-07	2.6477e-06	1.027e-05	2.045e-06	7.622e-06	9.667e-06	3.6815	0.053278	3.6282	37	0	1.2774	-0.0018783	1.4991	0.58527	0.5223	0.73404	0.48245	2.9474	0.75384	1.2064	1.785	0.45252	0.57868	1.0312	28.947	-58.62	87.567	188	58	-2.1945	0.047218	-7.7663	13.163	307.71
18	0	1.3032e-06	1.0183e-11	1.3032e-06	33	231	1.8126e-07	-1.0221e-09	3.4479e-07	1.5302e-07	4.6161e-14	2.348e-07	2.2738	8.8907	3.4956e-08	9.5874e-08	2.1747e-07	6.0918e-08	1.2159e-07	1.8251e-07	1.0274	0.027512	0.99987	33	231	0.44328	-0.00072549	0.55936	0.1544	0.036967	0.20368	0.3316	3.1656	0.31689	0.44209	0.55609	0.1252	0.114	0.2392	18.008	-53.349	71.357	101	165	-4.6804	0.016628	-7.3409	12.31	263.53
19	0	1.3399e-06	9.3645e-10	1.3389e-06	32	150	2.9331e-07	-6.3349e-10	3.5507e-07	2.3885e-07	8.7312e-14	2.9765e-07	1.2673	4.1866	5.7317e-08	1.8146e-07	4.6453e-07	1.2415e-07	2.8307e-07	4.0721e-07	1.003	0.1086	0.89444	32	55	0.51652	-0.00019801	0.53582	0.1759	0.045957	0.21467	-0.037961	2.2201	0.34513	0.5214	0.67778	0.17627	0.15638	0.33265	21.995	-42.613	64.608	157	46	-0.14612	0.045369	-4.5696	11.373	234.89
20	0	1.1681e-06	4.5908e-12	1.1681e-06	31	224	1.4328e-07	-5.6756e-10	2.2615e-07	1.2782e-07	3.9802e-14	2.052e-07	2.7109	10.804	2.7565e-08	7.331e-08	1.5396e-07	4.5745e-08	8.065e-08	1.2639e-07	0.98908	0.023083	0.966	29	224	0.4089	-0.00049539	0.48122	0.14848	0.035666	0.19345	0.07777	3.0678	0.29964	0.4168	0.53618	0.11716	0.11938	0.23654	10.523	-51.152	61.674	96	255	-10.769	-0.012588	-8.9307	11.123	217.56
21	0	6.6029e-07	1.8696e-11	6.6027e-07	173	194	8.8434e-08	-6.3242e-11	9.656e-08	7.3251e-08	1.1418e-14	1.0696e-07	2.7295	12.858	1.6269e-08	5.3755e-08	1.1969e-07	3.7486e-08	6.5934e-08	1.0342e-07	0.84206	0.034859	0.8072	5	194	0.36476	-9.1508e-05	0.37652	0.12304	0.022864	0.15136	0.21473	2.7243	0.25596	0.3586	0.46802	0.10264	0.10942	0.21206	19.238	-62.357	81.595	202	152	-2.5022	0.0065162	-3.3395	10.225	236.36
22	0	8.672e-06	1.3271e-11	8.672e-06	52	223	7.3488e-07	-4.5769e-09	1.4123e-06	6.582e-07	1.1263e-12	1.1315e-06	3.551	19.47	1.0712e-07	3.1684e-07	9.7334e-07	2.0972e-07	6.565e-07	8.6622e-07	1.8709	0.032162	1.8387	52	223	0.64688	-0.0012409	0.83054	0.22655	0.084147	0.30898	0.60632	3.8386	0.44382	0.59592	0.82785	0.1521	0.23193	0.38403	23.291	-47.509	70.8	230	69	-9.5838	0.030269	-14.064	10.583	196.52
23	0	7.2923e-06	1.2186e-11	7.2923e-06	134	217	7.9078e-07	-9.5861e-10	9.4991e-07	7.3378e-07	1.2664e-12	1.1291e-06	2.8766	13.366	7.9107e-08	4.0208e-07	1.0717e-06	3.2298e-07	6.696e-07	9.9257e-07	1.5132	0.03315	1.4801	134	217	0.65879	-0.00069194	0.77365	0.27562	0.11941	0.35189	0.020618	2.4977	0.42451	0.68269	0.90321	0.25818	0.22052	0.4787	23.796	-46.503	70.3	102	86	1.2344	0.010006	-0.42657	8.3616	145.75
24	0	9.7987e-06	2.1743e-11	9.7987e-06	39	213	7.8509e-07	-5.0029e-09	1.478e-06	6.5177e-07	1.3353e-12	1.2233e-06	3.8698	23.123	9.7539e-08	4.1383e-07	9.3756e-07	3.1629e-07	5.2373e-07	8.4002e-07	1.962	0.039273	1.9228	39	213	0.67771	-0.0015667	0.8947	0.24802	0.099667	0.33982	0.74885	3.8277	0.42341	0.64169	0.89516	0.21828	0.25347	0.47175	29.328	-48.788	78.116	224	72	4.3411	0.022511	1.2233	11.131	241.19
25	0	3.4064e-05	1.9657e-08	3.4044e-05	22	158	4.9425e-06	-4.2771e-08	8.3856e-06	3.8633e-06	2.7239e-11	5.5892e-06	2.0623	8.5725	1.0652e-06	2.9338e-06	7.0584e-06	1.8686e-06	4.1246e-06	5.9932e-06	2.8684	0.2505	2.6179	22	158	1.2528	-0.0035178	1.536	0.39332	0.23253	0.5095	0.36103	2.9019	0.89682	1.2107	1.5761	0.31383	0.36547	0.6793	20.537	-45.375	65.911	54	39	-1.6237	0.043555	-5.1299	10.284	183.62
26	0	1.5205e-06	3.4221e-12	1.5205e-06	23	82	3.0655e-07	-6.3343e-10	4.1708e-07	2.3442e-07	9.7755e-14	3.1914e-07	1.4704	5.1533	5.5395e-08	2.065e-07	4.9524e-07	1.5111e-07	2.8874e-07	4.3985e-07	1.086	0.02152	1.0645	50	82	0.52109	-0.00021762	0.55906	0.18609	0.053665	0.2327	-0.20714	2.5116	0.36403	0.53595	0.68601	0.17192	0.15006	0.32199	27.362	-52.715	80.076	271	101	1.3361	0.005619	0.35562	11.319	258.68
27	0	6.4719e-07	3.0674e-11	6.4716e-07	284	0	1.1021e-07	-2.638e-10	1.5202e-07	8.5422e-08	1.4436e-14	1.2257e-07	1.9036	6.7202	2.1725e-08	7.3981e-08	1.4935e-07	5.2257e-08	7.5368e-08	1.2762e-07	0.84333	0.037847	0.80548	13	0	0.39554	-0.00018637	0.42508	0.1255	0.025884	0.16179	0.24423	3.0654	0.28635	0.39353	0.49362	0.10719	0.10009	0.20727	23.487	-59.458	82.945	242	197	-10.374	0.032187	-15.475	13.119	317.89
28	0	5.835e-06	6.0391e-11	5.835e-06	87	0	1.2909e-06	-3.5719e-09	1.6391e-06	1.0007e-06	1.7109e-12	1.3235e-06	1.4453	4.595	3.0992e-07	9.0277e-07	1.8687e-06	5.9285e-07	9.6592e-07	1.5588e-06	1.6606	0.054236	1.6064	66	0	0.83466	-0.00049446	0.88287	0.26752	0.11365	0.33828	0.22374	2.8586	0.59783	0.82268	1.0539	0.22485	0.23117	0.45602	21.513	-43.37	64.882	123	52	-0.050625	0.030415	-3.0161	10.757	214.96
29	0	3.8402e-07	3.9522e-11	3.8399e-07	31	233	4.9587e-08	-3.022e-10	9.537e-08	3.9798e-08	3.4745e-15	6.4636e-08	2.4932	10.179	8.2245e-09	3.0605e-08	5.8747e-08	2.238e-08	2.8142e-08	5.0522e-08	0.6964	0.038973	0.65743	15	233	0.30332	-0.00059584	0.39359	0.10169	0.016248	0.13778	0.52556	3.0203	0.19883	0.29649	0.37505	0.097663	0.078557	0.17622	25.906	-50.982	76.888	248	74	-6.0068	0.015023	-8.2828	11.864	263.77
30	0	5.3891e-07	1.767e-10	5.3874e-07	163	70	1.1201e-07	-3.1262e-10	1.5296e-07	9.0298e-08	1.4127e-14	1.2121e-07	1.5804	5.0482	2.2011e-08	7.5794e-08	1.4831e-07	5.3783e-08	7.2513e-08	1.263e-07	0.82381	0.056181	0.76763	163	63	0.38751	-0.0001782	0.41085	0.13081	0.027263	0.16567	0.063588	2.6754	0.26718	0.40057	0.49172	0.13339	0.091155	0.22454	22.323	-38.802	61.125	85	154	-1.7488	0.041486	-7.1834	8.3205	137.55
31	0	1.205e-06	3.3591e-10	1.2047e-06	28	143	2.6554e-07	-1.6631e-09	4.9421e-07	1.9872e-07	6.745e-14	2.9156e-07	1.3971	4.1032	5.3284e-08	1.5411e-07	3.767e-07	1.0083e-07	2.2259e-07	3.2342e-07	1.0073	0.090665	0.9166	28	143	0.49594	-0.0010438	0.63946	0.15555	0.036794	0.20907	0.12451	2.3766	0.34215	0.48966	0.64667	0.14752	0.157	0.30452	20.531	-50.615	71.146	216	59	1.7251	-0.0024108	2.0566	10.959	223.56
32	0	1.4053e-07	9.5734e-11	1.4043e-07	29	1	2.01e-08	-1.3023e-10	3.4035e-08	1.7871e-08	6.6749e-16	2.7071e-08	2.3353	8.6699	2.9144e-09	8.9863e-09	2.5004e-08	6.0719e-09	1.6017e-08	2.2089e-08	0.49085	0.060144	0.43071	82	94	0.22567	-0.00023297	0.2506	0.076333	0.0087044	0.094411	0.46818	2.686	0.15624	0.22294	0.28439	0.066701	0.061448	0.12815	18.739	-62.087	80.826	160	121	-8.2157	0.023232	-10.702	14.462	378.58
33	0	2.6325e-06	9.1296e-10	2.6316e-06	193	303	3.7474e-07	-1.0268e-09	5.3029e-07	2.9954e-07	1.7606e-13	4.2916e-07	2.0757	8.1416	7.2274e-08	2.1448e-07	4.9897e-07	1.4221e-07	2.8449e-07	4.267e-07	1.3306	0.11005	1.2206	193	303	0.57621	-0.00057555	0.66341	0.17848	0.04872	0.22643	0.49312	3.181	0.40267	0.57117	0.72045	0.1685	0.14928	0.31779	30.386	-63.662	94.048	90	224	-3.4009	0.0075345	-4.5424	11.353	306.1
34	0	8.435e-07	2.696e-11	8.4348e-07	145	116	1.3378e-07	-6.7833e-10	2.1077e-07	1.3154e-07	3.3476e-14	1.8833e-07	1.8945	6.0041	1.5416e-08	4.2987e-08	1.7488e-07	2.7571e-08	1.3189e-07	1.5946e-07	0.89419	0.038946	0.85524	8	118	0.38388	-0.00068899	0.46208	0.15019	0.036348	0.19597	0.54323	2.6926	0.25133	0.34589	0.50325	0.094559	0.15737	0.25192	19.406	-56.072	75.478	171	47	-8.9552	0.051013	-14.745	12.293	285.93
35	0	8.4349e-06	5.0313e-10	8.4344e-06	38	0	1.2574e-06	-6.7151e-09	2.0296e-06	1.0089e-06	2.1452e-12	1.5316e-06	2.2409	8.4925	2.7366e-07	7.3555e-07	1.5125e-06	4.619e-07	7.7695e-07	1.2388e-06	1.6407	0.095191	1.5455	38	49	0.80632	-0.00085469	0.90461	0.24193	0.095473	0.3142	-0.037409	2.7102	0.60564	0.80883	0.99397	0.20319	0.18514	0.38832	15.161	-47.075	62.236	74	52	-5.1075	0.063101	-12.364	8.0526	136.14
37	0	4.0222e-06	1.6663e-09	4.0205e-06	95	114	7.0758e-07	-2.0481e-09	9.6462e-07	5.6534e-07	6.3021e-13	8.0772e-07	2.0251	7.1834	1.7396e-07	3.9458e-07	9.8414e-07	2.2062e-07	5.8956e-07	8.1018e-07	1.5038	0.12277	1.381	49	65	0.70958	-0.00036584	0.75549	0.22592	0.080398	0.28479	0.51778	3.011	0.51302	0.67741	0.90227	0.16439	0.22486	0.38925	20.163	-44.569	64.731	77	59	-0.34811	0.028915	-3.9769	7.9292	125.09
38	0	2.7399e-05	7.4592e-09	2.7392e-05	41	188	3.161e-06	-1.0997e-08	4.4917e-06	2.7126e-06	1.5174e-11	3.971e-06	2.6574	13.112	4.2585e-07	1.7838e-06	4.715e-06	1.358e-06	2.9312e-06	4.2891e-06	2.5756	0.19011	2.3855	41	188	1.0586	-0.0016104	1.2535	0.38093	0.20907	0.47099	0.26677	2.5839	0.67237	1.0639	1.3759	0.39156	0.31202	0.70358	23.867	-45.779	69.646	3	66	-4.4673	-0.015068	-2.644	9.9747	186.98
39	0	1.0837e-05	7.5828e-11	1.0837e-05	218	178	1.8881e-06	-3.0459e-09	2.2612e-06	1.5647e-06	4.3655e-12	2.1005e-06	1.8137	6.4669	4.8113e-07	1.1332e-06	2.6432e-06	6.5204e-07	1.51e-06	2.162e-06	1.8958	0.050362	1.8454	210	178	0.92191	-0.00056416	0.99102	0.28784	0.13648	0.3716	0.010455	2.9169	0.70761	0.89905	1.1392	0.19144	0.2401	0.43154	19.04	-53.88	72.919	80	63	-7.4759	0.019266	-9.8359	9.3881	188.15
40	0	1.9152e-05	1.187e-09	1.9151e-05	9	1	2.3582e-06	-8.1092e-09	3.1083e-06	2.0505e-06	8.7808e-12	2.9951e-06	2.4136	10.29	4.4797e-07	1.2727e-06	3.0564e-06	8.2469e-07	1.7838e-06	2.6085e-06	2.3566	0.12139	2.2352	9	1	0.96906	-0.00057691	1.0224	0.31938	0.15852	0.39935	0.51267	3.316	0.66746	0.89908	1.2011	0.23162	0.30204	0.53366	23.514	-50.768	74.281	56	153	-2.8334	0.038242	-6.3707	11.88	266.3
41	0	9.9963e-06	1.2382e-09	9.9951e-06	94	60	1.0736e-06	-5.4282e-09	1.7277e-06	8.4803e-07	1.8062e-12	1.3964e-06	3.1616	16.608	2.7532e-07	6.0149e-07	1.2862e-06	3.2617e-07	6.8471e-07	1.0109e-06	1.9161	0.13038	1.7858	94	60	0.80862	-0.0011547	0.94776	0.23588	0.094782	0.31826	0.63793	3.5815	0.59153	0.76791	0.97421	0.17638	0.2063	0.38267	23.894	-48.636	72.53	170	56	2.2796	0.030027	-1.3387	8.486	181.42
42	0	3.8969e-06	3.0882e-11	3.8968e-06	531	348	4.1121e-07	1.3809e-10	3.7116e-07	4.2855e-07	3.6568e-13	6.0516e-07	2.4306	10.125	2.7756e-09	1.6974e-07	5.6432e-07	1.6697e-07	3.9457e-07	5.6154e-07	1.4439	0.03712	1.4068	387	348	0.48871	0.00014767	0.44588	0.26893	0.10045	0.31791	0.35019	2.3257	0.15316	0.51161	0.69858	0.35845	0.18697	0.54542	24.462	-35.86	60.322	269	181	2.5625	0.0097287	-0.25881	8.9897	136.24
43	0	3.8614e-06	1.5571e-10	3.8613e-06	40	152	4.8604e-07	-1.2368e-09	6.5362e-07	4.4878e-07	3.9005e-13	6.3204e-07	2.0786	7.7423	6.3788e-08	2.4456e-07	6.4754e-07	1.8077e-07	4.0299e-07	5.8376e-07	1.493	0.071245	1.4217	40	152	0.57517	-0.00047298	0.63926	0.21637	0.069412	0.26607	0.2923	2.6208	0.33305	0.56565	0.76094	0.23261	0.19529	0.4279	24.246	-55.096	79.342	210	229	2.4128	0.012431	0.72838	11.614	297.71
44	0	1.2107e-06	1.4613e-09	1.2093e-06	24	11	1.5744e-07	-9.9113e-10	2.729e-07	1.531e-07	5.3089e-14	2.3994e-07	2.4979	8.7322	2.007e-08	6.5758e-08	1.673e-07	4.5688e-08	1.0154e-07	1.4723e-07	1.0542	0.11501	0.93919	24	11	0.42202	-0.0004991	0.48017	0.1487	0.036216	0.19327	0.9454	3.8601	0.27219	0.40334	0.52389	0.13116	0.12055	0.2517	22.382	-52.047	74.429	79	54	-6.2901	0.0598	-13.257	9.7507	192.29
45	0	2.885e-06	7.0446e-11	2.8849e-06	103	0	5.3562e-07	-1.0392e-09	6.3434e-07	3.8236e-07	2.3845e-13	4.9166e-07	1.6059	6.4527	1.6154e-07	3.7088e-07	8.6532e-07	2.0934e-07	4.9444e-07	7.0378e-07	1.2763	0.055344	1.2209	8	0	0.65938	5.1707e-05	0.65447	0.16927	0.045834	0.21411	0.046687	3.1474	0.51454	0.6355	0.80481	0.12096	0.16932	0.29028	20.277	-63.774	84.051	67	159	-3.5325	0.0091704	-4.4036	14.355	404.22
46	0	2.1022e-05	1.0186e-08	2.1012e-05	132	217	3.3147e-06	7.1105e-09	2.5433e-06	2.5887e-06	1.2855e-11	3.6132e-06	2.239	9.4118	9.3734e-07	1.9454e-06	4.4314e-06	1.0081e-06	2.486e-06	3.4941e-06	2.467	0.18721	2.2798	132	217	1.1312	0.00029164	1.0996	0.32142	0.16134	0.4021	0.21179	2.9624	0.84329	1.1085	1.425	0.26524	0.3165	0.58174	19.023	-40.785	59.808	147	42	-1.9738	0.0075585	-2.7939	7.3553	118.43
47	0	1.3973e-05	1.2221e-08	1.396e-05	29	0	1.7496e-06	-1.6936e-08	3.5871e-06	1.5562e-06	5.4718e-12	2.5705e-06	2.3556	8.7955	2.2543e-07	6.676e-07	2.0147e-06	4.4217e-07	1.3471e-06	1.7893e-06	2.1358	0.20927	1.9265	29	0	0.85569	-0.002503	1.1273	0.26899	0.1164	0.37578	0.83812	3.5141	0.56663	0.79066	1.0842	0.22403	0.29357	0.5176	25.856	-44.524	70.38	165	56	4.9686	0.038212	0.82267	10.949	245.14
48	0	1.1833e-06	2.7127e-12	1.1833e-06	161	79	3.0745e-07	6.5176e-10	2.123e-07	2.2826e-07	8.0247e-14	2.8859e-07	0.96625	3.1741	6.7207e-08	2.3272e-07	4.7371e-07	1.6551e-07	2.4099e-07	4.0651e-07	1.0236	0.021014	1.0026	161	79	0.5279	0.00081655	0.40868	0.19675	0.056988	0.24851	-0.40537	2.35	0.38214	0.56436	0.70578	0.18222	0.14142	0.32364	26.867	-51.226	78.093	60	241	-0.50978	0.025203	-4.1895	10.996	231.15
49	0	7.3426e-06	3.2645e-09	7.3393e-06	114	1	9.1043e-07	-3.4667e-09	1.4252e-06	7.4804e-07	1.2282e-12	1.1477e-06	2.6273	11.368	2.1672e-07	5.0357e-07	1.1281e-06	2.8685e-07	6.2449e-07	9.1134e-07	1.8107	0.16362	1.6471	114	1	0.75675	-0.00071669	0.86318	0.2201	0.083329	0.29518	0.8102	3.8788	0.55702	0.71238	0.92229	0.15536	0.20991	0.36527	22.215	-55.27	77.485	95	168	-5.6009	0.019896	-8.5554	10.766	238.78
50	0	1.7052e-05	3.713e-08	1.7015e-05	22	208	1.577e-06	-1.0882e-08	2.7577e-06	1.3443e-06	4.763e-12	2.2873e-06	3.7359	21.422	3.0797e-07	7.9613e-07	1.7868e-06	4.8816e-07	9.907e-07	1.4789e-06	2.3024	0.30154	2.0009	22	208	0.89159	-0.001457	1.0497	0.28131	0.12803	0.36937	1.076	4.2222	0.61361	0.81728	1.0785	0.20367	0.26125	0.46492	25.646	-46.77	72.416	159	58	1.3214	0.047423	-3.8239	9.6863	204.21
51	0	2.0834e-05	1.2683e-10	2.0834e-05	220	1	2.4167e-06	1.0856e-09	2.281e-06	2.0045e-06	9.3839e-12	3.0643e-06	2.9745	14.315	5.377e-07	1.467e-06	3.1737e-06	9.2932e-07	1.7067e-06	2.636e-06	2.4288	0.06621	2.3626	220	1	0.98908	0.00019568	0.96462	0.30527	0.1547	0.39357	0.48065	3.6629	0.73681	0.94808	1.2244	0.21127	0.27636	0.48762	24.448	-43.234	67.682	77	62	0.36979	0.001816	0.14279	8.7089	171.1
52	0	1.3927e-05	4.3986e-11	1.3927e-05	40	139	1.9064e-06	-1.0041e-08	3.3221e-06	1.7806e-06	6.147e-12	2.6115e-06	2.0145	7.153	1.7722e-07	7.148e-07	2.6133e-06	5.3758e-07	1.8985e-06	2.4361e-06	2.08	0.046828	2.0332	22	139	0.83705	-0.0013505	1.0275	0.36257	0.20516	0.46619	0.077542	2.3346	0.52217	0.83342	1.1722	0.31124	0.33876	0.65	22.61	-48.788	71.398	72	56	-0.63735	0.004467	-1.2672	13.106	269
53	0	4.2191e-05	6.9314e-09	4.2184e-05	105	210	2.722e-06	-6.3254e-09	3.5696e-06	2.2931e-06	1.866e-11	4.3475e-06	5.3953	41.02	5.5392e-07	1.5772e-06	3.4065e-06	1.0232e-06	1.8294e-06	2.8526e-06	3.0684	0.18116	2.8872	105	64	1.0183	-0.00058389	1.0965	0.32097	0.18021	0.42693	0.7434	5.341	0.74189	1.0156	1.2627	0.27373	0.2471	0.52083	24.762	-44.644	69.406	187	61	-0.8672	0.039401	-6.1469	9.1895	186.38
54	0	7.4436e-06	2.2646e-09	7.4413e-06	124	54	8.2568e-07	-2.4523e-09	1.0623e-06	6.9477e-07	1.1081e-12	1.0616e-06	2.7598	13.175	1.4723e-07	4.7106e-07	9.3845e-07	3.2382e-07	4.674e-07	7.9122e-07	1.8107	0.15851	1.6522	124	54	0.71324	-0.00031639	0.74377	0.2193	0.081107	0.28534	0.77181	4.0243	0.51909	0.68219	0.85219	0.1631	0.17	0.3331	25.717	-43.838	69.555	150	50	6.733	0.046889	2.2082	10.887	234.33
55	0	1.2689e-06	3.5982e-10	1.2686e-06	26	87	2.6546e-07	-1.0675e-09	4.1012e-07	1.9688e-07	6.2971e-14	2.6457e-07	1.2391	3.8554	6.357e-08	1.577e-07	4.0633e-07	9.4129e-08	2.4863e-07	3.4276e-07	1.0502	0.080223	0.96998	26	87	0.5284	-0.00078431	0.63467	0.15888	0.038035	0.20452	0.37131	2.3949	0.36197	0.513	0.67964	0.15103	0.16664	0.31768	23.687	-58.824	82.511	103	233	-3.6121	0.060563	-11.818	10.104	270.74
56	0	0.00026886	3.0781e-08	0.00026883	28	0	0.00017073	-5.7927e-08	0.00017942	7.0784e-05	7.418e-09	8.6275e-05	-0.70875	2.3567	0.00011121	0.00018892	0.00024953	7.7707e-05	6.0613e-05	0.00013832	5.3562	0.34128	5.0149	28	0	4.097	-0.0013134	4.294	1.0821	1.9038	1.3845	-1.297	3.7183	3.5123	4.5643	5.2359	1.052	0.67156	1.7236	17.736	-49.38	67.116	96	77	-2.5864	0.037284	-8.179	8.212	153.93
57	0	3.4649e-06	6.2933e-11	3.4648e-06	116	0	5.625e-07	-1.8464e-10	5.8678e-07	4.7989e-07	4.3239e-13	6.5771e-07	1.9493	7.0103	1.0351e-07	3.1922e-07	7.5164e-07	2.1571e-07	4.3242e-07	6.4814e-07	1.312	0.045277	1.2668	116	0	0.63503	0.0001345	0.61735	0.20929	0.066174	0.25745	0.18859	2.617	0.44483	0.62808	0.82755	0.18326	0.19946	0.38272	30.615	-50.396	81.011	209	71	7.4277	0.031851	3.2392	14.169	362.08
58	0	6.138e-07	8.9306e-12	6.138e-07	259	199	8.7463e-08	-1.7604e-10	1.2197e-07	8.5596e-08	1.4396e-14	1.2163e-07	2.0266	6.9931	2.4318e-09	3.738e-08	1.1689e-07	3.4948e-08	7.9514e-08	1.1446e-07	0.84788	0.022104	0.82577	259	199	0.3267	-0.00021388	0.36862	0.16424	0.039593	0.20045	0.29016	2.3004	0.14427	0.32756	0.46134	0.18329	0.13378	0.31707	19.518	-53.12	72.638	318	98	-6.7048	0.020402	-10.704	10.323	208.3
59	0	2.6245e-06	1.1936e-11	2.6245e-06	202	161	3.6307e-07	3.2801e-10	3.2649e-07	3.0583e-07	1.8581e-13	4.3158e-07	2.2863	9.5299	6.2572e-08	2.3438e-07	5.2681e-07	1.7181e-07	2.9242e-07	4.6423e-07	1.2714	0.031386	1.24	202	161	0.55926	-5.4048e-05	0.56529	0.1902	0.055749	0.23614	0.16317	2.8122	0.37615	0.56364	0.74592	0.18749	0.18229	0.36978	19.833	-44.575	64.408	3	55	-1.4384	0.0098944	-2.5416	9.1012	171.38
60	0	7.9828e-06	5.2208e-11	7.9828e-06	102	0	1.4592e-06	-5.4081e-09	2.1866e-06	1.3658e-06	3.3921e-12	1.8894e-06	1.6997	5.0437	1.5105e-07	7.1571e-07	1.7975e-06	5.6466e-07	1.0818e-06	1.6465e-06	1.7314	0.038649	1.6927	224	0	0.78251	-0.00054385	0.85566	0.29311	0.12874	0.36129	0.30298	2.4276	0.48367	0.75326	1.0162	0.26959	0.26293	0.53252	22.429	-55.811	78.24	195	213	-3.2423	0.031445	-7.4716	15.58	449.3
61	0	4.0982e-06	2.9964e-11	4.0981e-06	39	160	3.7407e-07	-2.1247e-09	6.8852e-07	3.7026e-07	3.2571e-13	5.9908e-07	3.11	14.601	4.7598e-08	1.4866e-07	4.1336e-07	1.0106e-07	2.647e-07	3.6576e-07	1.4969	0.042647	1.4542	39	225	0.52794	-0.00069439	0.63071	0.20945	0.072594	0.27593	0.56771	3.5199	0.36261	0.49621	0.68289	0.1336	0.18668	0.32028	19.894	-42.019	61.913	236	73	-0.85315	0.017207	-3.3998	9.84	175.2
62	0	4.7297e-06	2.8246e-09	4.7269e-06	200	185	8.8207e-07	-2.0745e-09	1.1217e-06	6.1842e-07	6.9288e-13	8.4391e-07	1.6614	6.605	2.4616e-07	6.3483e-07	1.2704e-06	3.8868e-07	6.3561e-07	1.0243e-06	1.5933	0.15956	1.4338	200	64	0.7645	-0.000816	0.85874	0.21253	0.075887	0.28084	0.21471	2.9267	0.56658	0.74932	0.95017	0.18274	0.20085	0.38359	21.598	-43.398	64.996	79	60	5.3092	-0.013328	6.8485	10.591	235.48
63	0	9.3095e-06	5.5301e-10	9.309e-06	73	0	1.2224e-06	-3.4635e-09	1.5462e-06	1.2075e-06	3.1034e-12	1.7716e-06	2.5111	9.8129	1.9248e-07	4.206e-07	1.5256e-06	2.2812e-07	1.105e-06	1.3331e-06	1.8255	0.097871	1.7277	34	0	0.768	-0.00031885	0.79781	0.27013	0.11642	0.34164	0.66124	3.1123	0.539	0.70358	0.9864	0.16458	0.28282	0.4474	9.4408	-41.513	50.954	133	49	-5.1907	0.015185	-6.6105	7.4369	95.605
64	0	2.2278e-07	1.098e-10	2.2267e-07	83	227	3.3264e-08	-2.202e-10	6.2991e-08	2.7648e-08	1.5786e-15	4.3306e-08	2.2718	8.5303	4.5523e-09	1.8246e-08	4.2816e-08	1.3694e-08	2.457e-08	3.8264e-08	0.6062	0.06433	0.54187	23	227	0.26804	-0.00051471	0.33752	0.091509	0.011931	0.11641	0.49879	2.718	0.17603	0.25867	0.33803	0.082644	0.079358	0.162	30.591	-52.922	83.513	212	230	-1.7654	0.050812	-8.625	13.182	350.17
65	0	0.00011453	1.2148e-10	0.00011453	203	241	1.6345e-05	-4.8037e-08	2.3791e-05	1.259e-05	3.3453e-10	1.8792e-05	2.2683	9.8727	3.1326e-06	1.0581e-05	2.4039e-05	7.4485e-06	1.3458e-05	2.0906e-05	4.1251	0.063298	4.0618	203	241	1.7334	-0.0027701	2.1628	0.56843	0.54466	0.77879	0.16486	3.1811	1.1581	1.7575	2.2259	0.59938	0.4684	1.0678	25.557	-53.808	79.365	114	94	1.6486	0.022228	-1.7967	11.138	260.11
66	0	4.1116e-05	8.4845e-10	4.1115e-05	12	369	6.2174e-06	-1.6724e-08	9.3029e-06	4.9008e-06	4.6889e-11	7.0767e-06	1.9853	8.0843	1.1412e-06	4.1441e-06	9.4459e-06	3.0029e-06	5.3018e-06	8.3047e-06	2.9326	0.10647	2.8261	12	0	1.2847	-0.0018981	1.6349	0.4808	0.35256	0.62743	-0.12442	2.3903	0.87027	1.3692	1.7198	0.49897	0.3506	0.84957	16.589	-58.146	74.736	264	84	-6.4254	0.0067358	-7.6681	13.333	288.7
67	0	5.0308e-06	2.0157e-11	5.0308e-06	108	0	7.9343e-07	-1.578e-09	9.9779e-07	7.1596e-07	9.5273e-13	9.8324e-07	1.871	6.2349	1.4194e-07	3.9065e-07	1.0721e-06	2.4871e-07	6.8143e-07	9.3014e-07	1.6117	0.037358	1.5743	108	0	0.69699	-0.00038512	0.74686	0.24788	0.098131	0.31459	0.21331	2.6775	0.49659	0.66938	0.90004	0.17279	0.23066	0.40345	19.099	-40.844	59.943	84	67	-1.5625	0.036823	-6.3311	9.3284	163.18
68	0	5.5581e-07	3.468e-11	5.5577e-07	225	249	1.0276e-07	-2.8869e-10	1.4953e-07	7.8896e-08	1.1609e-14	1.111e-07	1.6958	5.9096	2.2557e-08	6.385e-08	1.3846e-07	4.1293e-08	7.4613e-08	1.1591e-07	0.80819	0.040899	0.76729	46	249	0.38845	-0.0003918	0.45192	0.12212	0.023846	0.15874	0.29238	2.6747	0.27808	0.3809	0.48692	0.10282	0.10601	0.20883	16.729	-49.017	65.746	251	85	-2.4087	0.0087648	-3.8285	8.7364	172.8
69	0	3.5689e-06	2.5457e-12	3.5689e-06	54	268	1.9043e-07	-1.2437e-09	3.9813e-07	1.7625e-07	1.093e-13	3.518e-07	5.389	42.839	8.9734e-09	7.0724e-08	2.5521e-07	6.1751e-08	1.8448e-07	2.4623e-07	1.4602	0.018356	1.4418	54	268	0.41304	-0.00082172	0.55026	0.18852	0.052841	0.24322	0.63244	3.6505	0.21551	0.40255	0.56948	0.18705	0.16693	0.35398	27.442	-54.285	81.727	282	83	-2.1809	0.019937	-5.5103	10.619	208.16
70	0	4.4977e-06	5.4992e-09	4.4922e-06	277	44	8.0647e-07	2.9308e-09	3.6832e-07	6.1691e-07	6.8959e-13	8.6834e-07	1.8723	6.9191	1.7718e-07	5.2733e-07	1.1246e-06	3.5015e-07	5.973e-07	9.4745e-07	1.5586	0.18441	1.3742	151	298	0.72887	0.00094402	0.58774	0.23274	0.077832	0.29072	0.26828	2.5551	0.48677	0.72625	0.93989	0.23948	0.21364	0.45312	32.285	-62.16	94.446	230	258	-2.1878	0.034511	-7.3472	14.804	411.79
71	0	1.3225e-05	7.4078e-09	1.3218e-05	35	66	2.6569e-06	-3.462e-09	3.0913e-06	2.2988e-06	8.0615e-12	2.8504e-06	1.2858	3.9471	4.563e-07	1.5493e-06	4.427e-06	1.093e-06	2.8778e-06	3.9707e-06	2.0355	0.22681	1.8087	35	66	0.99045	-0.00021379	1.0173	0.31555	0.15477	0.39372	0.057168	2.4507	0.718	0.99693	1.2758	0.27893	0.27886	0.55779	19.468	-45.561	65.029	79	60	0.85181	0.0094096	-0.32909	8.999	191.25
72	0	1.4269e-05	7.2975e-10	1.4269e-05	27	209	1.5227e-06	-4.148e-09	2.1242e-06	1.2673e-06	3.4002e-12	1.8766e-06	2.9386	15.458	2.9629e-07	9.0939e-07	2.063e-06	6.131e-07	1.1536e-06	1.7667e-06	2.1611	0.10826	2.0529	27	209	0.8768	-0.00054141	0.9553	0.29237	0.12924	0.36236	0.23988	3.0087	0.60541	0.8605	1.1301	0.25509	0.26961	0.5247	27.734	-45.555	73.289	214	63	-1.9116	0.039935	-7.7021	10.538	229.9
73	0	3.4196e-05	1.4765e-09	3.4195e-05	23	3	3.0785e-06	-3.0012e-08	6.3048e-06	2.8241e-06	2.1935e-11	5.0435e-06	3.3102	15.692	4.6361e-07	1.4012e-06	2.9801e-06	9.3758e-07	1.5789e-06	2.5165e-06	2.6758	0.1323	2.5435	25	3	1.0073	-0.0019268	1.2145	0.36334	0.21672	0.48079	0.69826	3.3252	0.62247	0.9606	1.3047	0.33813	0.34407	0.68219	20.169	-49.283	69.451	175	57	5.1792	0.05686	-0.93323	10.396	213.6
74	0	4.6065e-06	1.7817e-09	4.6047e-06	10	71	9.4678e-07	-4.6645e-09	1.5182e-06	6.6527e-07	7.6181e-13	9.3356e-07	1.6299	5.5841	2.9791e-07	6.2934e-07	1.2839e-06	3.3143e-07	6.5451e-07	9.8595e-07	1.5223	0.13288	1.3895	41	71	0.77961	-0.00086608	0.8857	0.20311	0.067754	0.26746	0.016293	2.8707	0.59848	0.7861	0.94786	0.18763	0.16175	0.34938	25.545	-40.342	65.888	193	67	3.5919	0.03899	-1.1844	8.371	146.87
75	0	2.1044e-06	2.7767e-09	2.1016e-06	267	287	2.4731e-07	-4.9234e-10	3.2141e-07	2.2758e-07	1.2053e-13	3.4982e-07	2.669	10.865	4.4065e-08	1.1677e-07	2.9395e-07	7.2708e-08	1.7718e-07	2.4989e-07	1.1493	0.15441	0.99485	267	287	0.48473	-0.00033278	0.53481	0.15682	0.042072	0.20716	0.99218	3.9901	0.3343	0.46144	0.58363	0.12714	0.1222	0.24934	23.283	-55.473	78.757	219	162	-5.6439	0.030831	-10.284	9.1302	193.52
76	0	5.8855e-07	1.0929e-10	5.8845e-07	204	93	9.8352e-08	-1.606e-10	1.2373e-07	7.3664e-08	1.0618e-14	1.0409e-07	2.084	8.7338	2.0812e-08	6.8998e-08	1.3723e-07	4.8186e-08	6.8235e-08	1.1642e-07	0.83974	0.046576	0.79316	49	93	0.38631	-0.00019679	0.4174	0.12187	0.023476	0.15427	0.2577	2.9008	0.27724	0.38327	0.49165	0.10603	0.10838	0.21441	22.741	-47.621	70.363	253	85	-0.43038	0.022014	-3.9085	9.3067	197.57
77	0	1.6146e-05	2.252e-09	1.6143e-05	95	0	1.9603e-06	-1.4233e-08	3.6398e-06	1.3949e-06	5.5775e-12	2.5545e-06	3.128	14.717	4.5095e-07	1.2297e-06	2.3725e-06	7.7871e-07	1.1428e-06	1.9215e-06	2.0112	0.14012	1.8711	9	0	0.94976	-0.0023922	1.232	0.26707	0.10739	0.3663	0.46838	3.023	0.66555	0.93876	1.1818	0.27322	0.24301	0.51622	35.931	-54.637	90.568	168	62	4.322	0.024494	1.4317	12.032	303.28
78	0	2.4434e-05	8.129e-09	2.4426e-05	170	0	4.7076e-06	-1.9727e-09	4.9246e-06	3.4071e-06	2.016e-11	4.4917e-06	1.6187	6.1047	1.4485e-06	3.4701e-06	6.7569e-06	2.0217e-06	3.2867e-06	5.3084e-06	2.3783	0.21334	2.165	152	0	1.2448	0.00014885	1.2284	0.37439	0.20045	0.44782	-0.069517	2.4257	0.94725	1.289	1.589	0.34176	0.30003	0.64179	20.127	-43.819	63.947	168	64	6.4082	0.037519	2.2811	8.5058	163.47
79	0	9.6042e-06	3.9438e-11	9.6042e-06	7	210	1.5977e-06	-6.8943e-09	2.6112e-06	1.2073e-06	2.5354e-12	1.6971e-06	1.7211	6.4924	3.2075e-07	1.1463e-06	2.2178e-06	8.2554e-07	1.0715e-06	1.897e-06	1.9483	0.043792	1.9045	7	210	0.86525	-0.0010995	1.0269	0.30728	0.14463	0.39166	0.18599	2.6152	0.5916	0.86055	1.1235	0.26896	0.26295	0.5319	21.6	-46.053	67.653	218	66	-4.7932	0.039089	-10.539	8.9698	179.54
80	0	8.2397e-06	7.716e-09	8.232e-06	29	114	1.42e-06	-1.392e-08	2.8746e-06	9.4691e-07	1.941e-12	1.6288e-06	1.861	6.2187	2.9428e-07	8.9319e-07	1.9538e-06	5.9891e-07	1.0606e-06	1.6595e-06	1.7453	0.18933	1.556	6	114	0.84343	-0.0022243	1.0759	0.25289	0.092784	0.33311	0.31482	2.5978	0.5708	0.83053	1.0466	0.25973	0.21608	0.47581	22.321	-54.973	77.294	67	52	1.7693	0.0048236	1.2652	11.837	250.2
81	0	1.8048e-05	7.5704e-11	1.8048e-05	179	2	2.8268e-06	-7.4741e-09	3.7237e-06	2.2503e-06	1.0554e-11	3.2901e-06	2.156	8.2127	5.8959e-07	1.667e-06	3.8774e-06	1.0774e-06	2.2103e-06	3.2878e-06	2.3027	0.055243	2.2475	179	2	1.0516	-0.00057125	1.1202	0.32383	0.16614	0.40954	0.13923	2.9261	0.77933	1.0335	1.325	0.25418	0.29145	0.54563	24.246	-42.958	67.204	89	66	-5.4622	0.043048	-10.628	9.3567	170.04
82	0	3.4021e-05	7.9395e-10	3.402e-05	78	162	6.2115e-06	9.8791e-09	5.0507e-06	4.9049e-06	4.693e-11	6.8835e-06	1.8812	6.2098	1.7625e-06	3.9135e-06	7.5029e-06	2.151e-06	3.5894e-06	5.7404e-06	2.8748	0.10576	2.769	78	162	1.3478	0.00090943	1.2409	0.39183	0.25585	0.5096	0.14797	3.1511	1.0557	1.3327	1.6631	0.27697	0.33044	0.6074	18.993	-47.865	66.858	171	53	-3.3256	0.044958	-8.6082	9.4822	173.58
83	0	3.5815e-06	4.6492e-11	3.5815e-06	102	193	2.1914e-07	-8.204e-10	3.3154e-07	2.0609e-07	1.5584e-13	4.001e-07	5.4956	41.43	2.5347e-08	1.1802e-07	2.5375e-07	9.2669e-08	1.3573e-07	2.284e-07	1.3381	0.0409	1.2972	102	195	0.45104	-0.00061256	0.53497	0.17435	0.047057	0.22231	0.41129	3.317	0.29239	0.45236	0.60768	0.15997	0.15532	0.31529	15.232	-60.901	76.134	201	150	-10.003	0.05069	-16.947	10.474	230.32
84	0	2.9135e-05	4.1567e-11	2.9135e-05	51	208	5.4674e-06	-2.333e-09	5.7812e-06	4.3322e-06	3.3447e-11	5.7862e-06	1.7129	5.7682	1.3624e-06	3.4743e-06	7.5716e-06	2.1119e-06	4.0973e-06	6.2092e-06	2.4527	0.041815	2.4109	225	208	1.2592	-8.9942e-05	1.2713	0.3934	0.24991	0.49996	-0.14484	2.8681	0.96754	1.2659	1.6441	0.29832	0.37822	0.67654	28.714	-50.13	78.844	215	75	-0.97691	0.060148	-9.0668	8.9889	171.31
85	0	2.4484e-05	1.8842e-09	2.4482e-05	36	0	1.8424e-06	-1.036e-08	3.2928e-06	1.7249e-06	8.5157e-12	3.0368e-06	4.1367	26.285	2.4251e-07	6.8233e-07	2.2091e-06	4.3982e-07	1.5267e-06	1.9666e-06	2.4044	0.11327	2.2911	36	0	0.86678	-0.0012292	1.0389	0.29734	0.14178	0.38952	1.0052	3.9543	0.57412	0.75827	1.1096	0.18415	0.35134	0.53549	9.8769	-56.731	66.608	218	68	-8.5921	0.042651	-14.563	8.901	181.35
86	0	5.3221e-07	2.3162e-11	5.3218e-07	130	159	1.5575e-07	-1.6665e-10	1.74e-07	1.0189e-07	1.595e-14	1.2673e-07	0.88157	3.1894	4.949e-08	1.3246e-07	2.1755e-07	8.2969e-08	8.5095e-08	1.6806e-07	0.82756	0.03971	0.78785	130	159	0.45896	-0.00033092	0.49519	0.14415	0.030711	0.1765	-0.33965	2.599	0.32091	0.49079	0.57385	0.16988	0.083057	0.25294	21.406	-64.837	86.243	66	119	-4.6516	0.0051361	-5.214	13.158	364.7
87	0	5.1375e-06	3.1007e-11	5.1375e-06	7	131	4.5564e-07	-2.3816e-09	7.593e-07	4.2898e-07	4.7308e-13	7.0997e-07	3.5521	20.118	4.5054e-08	1.857e-07	5.4173e-07	1.4065e-07	3.5602e-07	4.9667e-07	1.3563	0.038248	1.318	165	131	0.56363	-0.00070631	0.65368	0.21226	0.071066	0.27164	0.46461	2.8098	0.35559	0.53542	0.71688	0.17983	0.18146	0.3613	29.165	-55.985	85.15	196	59	-4.1648	0.038845	-9.1175	13.26	320.62
88	0	2.2296e-05	2.2011e-08	2.2274e-05	50	0	3.5347e-06	-2.2086e-09	3.8561e-06	2.8844e-06	1.5609e-11	3.9552e-06	1.8529	6.8095	6.5245e-07	2.2472e-06	4.4239e-06	1.5948e-06	2.1767e-06	3.7715e-06	2.235	0.25478	1.9803	45	0	1.101	-2.3865e-05	1.1044	0.34647	0.18145	0.42597	0.17584	2.4952	0.77082	1.0998	1.3907	0.32893	0.29097	0.6199	27.151	-60.683	87.834	104	176	-2.8986	0.015143	-5.1018	11.239	279.34
89	0	3.6711e-06	2.1769e-09	3.6689e-06	31	59	5.9286e-07	-3.8936e-09	1.0153e-06	4.2113e-07	3.4686e-13	6.3788e-07	1.9201	7.329	1.6729e-07	3.5503e-07	8.316e-07	1.8774e-07	4.7656e-07	6.643e-07	1.3119	0.13554	1.1764	31	59	0.66235	-0.00097965	0.76865	0.18255	0.055501	0.24352	0.17931	2.8548	0.49249	0.64365	0.82757	0.15116	0.18392	0.33507	35.675	-51.167	86.842	167	56	12.996	0.054217	7.1132	12.317	302.41
90	0	6.8918e-06	8.1339e-11	6.8918e-06	186	1	1.2325e-06	-2.1179e-09	1.5301e-06	1.0125e-06	1.9007e-12	1.3894e-06	1.7314	5.8026	2.5411e-07	7.139e-07	1.7498e-06	4.598e-07	1.0359e-06	1.4957e-06	1.637	0.049185	1.5878	241	1	0.79193	-0.00098037	0.92967	0.25622	0.10351	0.33147	0.2743	2.5898	0.54775	0.75776	1.0165	0.21001	0.25872	0.46873	25.136	-59.032	84.168	203	146	-7.6842	0.053163	-15.154	10.873	251.67
91	0	2.5892e-06	2.7173e-10	2.5889e-06	13	141	3.3422e-07	-2.8457e-09	6.1309e-07	2.8275e-07	1.796e-13	4.5364e-07	2.8811	12.533	7.7434e-08	1.8113e-07	3.7473e-07	1.037e-07	1.936e-07	2.973e-07	1.2362	0.074054	1.1622	13	141	0.54707	-0.0011203	0.65685	0.16562	0.043831	0.21884	0.31444	3.1382	0.41083	0.53545	0.67951	0.12462	0.14406	0.26868	27.666	-51.803	79.47	63	43	3.2227	0.053312	-2.0018	13.523	345.37
92	0	4.8896e-06	9.0173e-10	4.8887e-06	22	170	6.8739e-07	-4.7281e-09	1.2477e-06	5.4765e-07	5.9172e-13	8.3501e-07	2.3431	9.5051	1.5928e-07	3.8441e-07	8.6913e-07	2.2513e-07	4.8473e-07	7.0985e-07	1.493	0.10072	1.3923	18	170	0.68145	-0.0013956	0.84683	0.20802	0.069487	0.2805	0.38217	3.0342	0.48377	0.66775	0.84709	0.18399	0.17934	0.36332	23.168	-52.729	75.898	74	192	-1.3624	0.024125	-4.2213	11.149	260.32
93	0	8.5012e-06	2.2346e-09	8.4989e-06	35	242	1.0541e-06	-3.7008e-09	1.674e-06	8.667e-07	1.5309e-12	1.2883e-06	2.4988	11.635	1.8592e-07	5.6203e-07	1.6497e-06	3.7611e-07	1.0877e-06	1.4638e-06	1.8995	0.11521	1.7843	35	242	0.78706	-0.0008654	0.93202	0.2821	0.11511	0.34951	0.4583	2.8298	0.51301	0.74957	1.0462	0.23656	0.29667	0.53324	22.319	-47.893	70.213	237	73	3.085	0.021025	-0.43665	8.2383	154.62
94	0	8.8008e-06	1.3777e-09	8.7994e-06	139	147	1.1901e-06	-4.2496e-09	1.6916e-06	8.9111e-07	1.7969e-12	1.3717e-06	2.6552	12.222	3.4116e-07	8.0976e-07	1.639e-06	4.6861e-07	8.2926e-07	1.2979e-06	1.7634	0.12811	1.6353	139	229	0.82131	-0.00082142	0.91824	0.26503	0.11246	0.34003	-0.26178	2.8243	0.66046	0.83809	1.0436	0.17763	0.20553	0.38316	18.048	-56.112	74.16	62	113	-2.934	0.027329	-6.1589	10.411	204.35
95	0	3.3631e-06	2.0178e-10	3.3629e-06	13	0	4.5908e-07	-7.6133e-10	5.7937e-07	3.991e-07	3.3606e-13	5.8388e-07	2.4536	10.223	6.6646e-08	2.6423e-07	6.1597e-07	1.9758e-07	3.5174e-07	5.4932e-07	1.3153	0.063819	1.2515	6	0	0.59321	-0.00031569	0.64309	0.21715	0.070654	0.26737	0.2844	2.5807	0.39037	0.59603	0.77319	0.20566	0.17717	0.38283	21.418	-44.691	66.109	252	82	-0.68448	0.0098776	-2.2451	7.9496	133.24
96	0	5.6483e-06	5.3222e-10	5.6478e-06	26	0	1.521e-06	-4.8224e-09	2.1117e-06	1.0432e-06	1.8096e-12	1.3881e-06	1.0635	3.3391	3.9749e-07	1.1721e-06	2.1836e-06	7.7457e-07	1.0116e-06	1.7861e-06	1.6387	0.090455	1.5483	26	0	0.87708	-0.00078168	0.97284	0.26921	0.11438	0.34273	-0.087832	2.5041	0.63919	0.89333	1.1031	0.25414	0.20976	0.46391	26.172	-46.848	73.021	90	69	1.6355	0.037638	-2.9751	9.6824	182.29
97	0	4.6247e-06	7.7673e-09	4.6169e-06	183	58	8.9613e-07	-6.9388e-11	9.0296e-07	6.5262e-07	7.6363e-13	8.7387e-07	1.5548	5.3562	2.4285e-07	6.8516e-07	1.1524e-06	4.4231e-07	4.6725e-07	9.0957e-07	1.5777	0.22723	1.3505	183	58	0.75628	0.00027823	0.72888	0.21433	0.07347	0.27152	0.22462	2.7793	0.58875	0.75472	0.9326	0.16597	0.17788	0.34385	27.1	-32.253	59.353	150	54	7.6933	0.038686	3.8827	9.1346	151.45
98	0	3.357e-06	4.1149e-11	3.357e-06	135	159	4.9218e-07	-1.1786e-09	6.124e-07	3.7259e-07	2.9146e-13	5.4436e-07	2.3302	10.214	1.2532e-07	3.2993e-07	6.8453e-07	2.0461e-07	3.546e-07	5.5921e-07	1.4302	0.04781	1.3824	135	159	0.62548	-0.00064925	0.6917	0.21489	0.073685	0.27416	-0.018974	3.003	0.43399	0.6519	0.8163	0.21791	0.1644	0.38231	21.689	-41.916	63.605	170	58	-0.7911	0.072788	-8.2154	10.15	171.42
99	0	2.8911e-06	2.1618e-10	2.8909e-06	11	0	6.1101e-07	-3.5401e-10	6.6092e-07	5.0405e-07	4.2221e-13	6.5042e-07	1.471	4.7167	1.1886e-07	3.8277e-07	8.6449e-07	2.639e-07	4.8172e-07	7.4562e-07	1.3167	0.078129	1.2386	35	0	0.65442	7.1043e-05	0.6444	0.23417	0.079707	0.28238	0.13465	2.3505	0.43839	0.65991	0.84456	0.22153	0.18464	0.40617	28.556	-46.447	75.003	88	60	0.71327	0.042694	-5.3066	11.281	236.06
[truncated: 941 more columns]
