# Supplementary material for: Detecting Parkinson’s disease from sustained phonation and speech signals
Source: PLoS One. 2017 Oct 5;12(10):e0185613. doi: 10.1371/journal.pone.0185613 (PMC5628839; doi:10.1371/journal.pone.0185613)
Supplement: S2 File — (ZIP) [file pone.0185613.s002.zip › AC/speech/AC_speech_emobase2010.csv]

id	pcm_loudness_sma_maxPos	pcm_loudness_sma_minPos	pcm_loudness_sma_amean	pcm_loudness_sma_linregc1	pcm_loudness_sma_linregc2	pcm_loudness_sma_linregerrA	pcm_loudness_sma_linregerrQ	pcm_loudness_sma_stddev	pcm_loudness_sma_skewness	pcm_loudness_sma_kurtosis	pcm_loudness_sma_quartile1	pcm_loudness_sma_quartile2	pcm_loudness_sma_quartile3	pcm_loudness_sma_iqr1_2	pcm_loudness_sma_iqr2_3	pcm_loudness_sma_iqr1_3	pcm_loudness_sma_percentile1_0	pcm_loudness_sma_percentile99_0	pcm_loudness_sma_pctlrange0_1	pcm_loudness_sma_upleveltime75	pcm_loudness_sma_upleveltime90	pcm_fftMag_mfcc_sma_0__maxPos	pcm_fftMag_mfcc_sma_0__minPos	pcm_fftMag_mfcc_sma_0__amean	pcm_fftMag_mfcc_sma_0__linregc1	pcm_fftMag_mfcc_sma_0__linregc2	pcm_fftMag_mfcc_sma_0__linregerrA	pcm_fftMag_mfcc_sma_0__linregerrQ	pcm_fftMag_mfcc_sma_0__stddev	pcm_fftMag_mfcc_sma_0__skewness	pcm_fftMag_mfcc_sma_0__kurtosis	pcm_fftMag_mfcc_sma_0__quartile1	pcm_fftMag_mfcc_sma_0__quartile2	pcm_fftMag_mfcc_sma_0__quartile3	pcm_fftMag_mfcc_sma_0__iqr1_2	pcm_fftMag_mfcc_sma_0__iqr2_3	pcm_fftMag_mfcc_sma_0__iqr1_3	pcm_fftMag_mfcc_sma_0__percentile1_0	pcm_fftMag_mfcc_sma_0__percentile99_0	pcm_fftMag_mfcc_sma_0__pctlrange0_1	pcm_fftMag_mfcc_sma_0__upleveltime75	pcm_fftMag_mfcc_sma_0__upleveltime90	pcm_fftMag_mfcc_sma_1__maxPos	pcm_fftMag_mfcc_sma_1__minPos	pcm_fftMag_mfcc_sma_1__amean	pcm_fftMag_mfcc_sma_1__linregc1	pcm_fftMag_mfcc_sma_1__linregc2	pcm_fftMag_mfcc_sma_1__linregerrA	pcm_fftMag_mfcc_sma_1__linregerrQ
1	0.12195	0.56446	0.39147	-0.00093816	0.52562	0.16468	0.039636	0.21372	0.35736	2.6079	0.20938	0.39201	0.53572	0.18262	0.14372	0.32634	0.058022	0.90878	0.85076	0.052265	0.010453	0.37282	0.80488	-29.493	-0.056221	-21.453	14.488	342.41	19.082	-1.1467	3.6098	-37.888	-24.089	-15.155	13.799	8.9333	22.732	-82.428	-4.3134	78.115	0.4878	0.11847	0.8223	0.61324	-5.7014	0.00085501	-5.8236	10.679	228.52
2	0.02834	0.54251	0.55508	-0.00044131	0.60936	0.20679	0.063	0.25296	0.068931	2.5724	0.35772	0.57101	0.73056	0.2133	0.15954	0.37284	0.075519	1.1477	1.0722	0.036437	0.0080972	0.43725	0.54251	-23.385	-0.048191	-17.457	9.399	131.48	11.97	-0.7105	2.7576	-31.516	-21.127	-13.355	10.389	7.7719	18.161	-53.826	-3.909	49.917	0.36437	0.040486	0.29555	0.21862	6.3771	0.030043	2.6819	13.803	320.6
3	0.055556	0.51852	0.63479	-0.0012792	0.7723	0.19252	0.062387	0.2622	-0.074954	3.2378	0.47256	0.65831	0.81149	0.18575	0.15318	0.33893	0.082084	1.2934	1.2113	0.018519	0.0092593	0.38889	0.55093	-20.004	-0.071842	-12.281	9.6553	213.7	15.29	-1.8714	6.7378	-22.985	-16.847	-10.647	6.1382	6.2	12.338	-72.182	-0.19399	71.988	0.56481	0.12963	0.75	0.82407	-3.7083	0.04231	-8.2566	11.98	277.11
4	0.67886	0.78862	0.37511	-0.00043312	0.42816	0.15947	0.040875	0.2045	0.43272	3.3188	0.23984	0.37003	0.50813	0.13019	0.1381	0.26829	0.035319	0.97859	0.94327	0.020325	0.01626	0.1626	0.79268	-30.978	-0.039769	-26.106	13.486	285.03	17.117	-1.3037	4.2031	-38.028	-26.482	-17.996	11.546	8.486	20.032	-84.528	-12.498	72.03	0.60569	0.31707	0.81707	0.60976	-4.7126	0.031196	-8.5342	13.769	312.17
5	0.13115	0.77049	0.37222	-0.0011762	0.51513	0.12738	0.022969	0.17272	-0.0032042	2.3862	0.23871	0.38855	0.49573	0.14984	0.10718	0.25702	0.041241	0.74587	0.70463	0.10246	0.032787	0.40574	0.76639	-33.659	-0.056488	-26.796	7.4146	105.85	11.031	-1.926	7.9107	-37.548	-31.308	-25.943	6.2402	5.3649	11.605	-79.617	-20.534	59.083	0.69262	0.22951	0.79918	0.56148	-6.4335	0.016782	-8.4725	17.095	442.83
6	0.11228	0	0.73629	-0.00066696	0.831	0.23172	0.08425	0.2954	0.49242	3.4948	0.52622	0.75862	0.91679	0.2324	0.15817	0.39057	0.14665	1.5936	1.4469	0.035088	0.014035	0.86316	0.72632	-14.105	-0.0076836	-13.014	7.692	98.176	9.9285	-0.72999	3.7196	-19.861	-12.965	-7.1564	6.8958	5.809	12.705	-43.148	1.0795	44.227	0.41053	0.17544	0.32281	0.23509	-3.3306	0.035225	-8.3325	9.427	194.64
7	0.15353	0.75104	0.64163	-0.00058852	0.71225	0.20686	0.066316	0.26075	0.11421	3.0669	0.44779	0.63895	0.81947	0.19116	0.18052	0.37168	0.059681	1.299	1.2393	0.045643	0.012448	0.88382	0.74274	-19.356	-0.016035	-17.432	8.4737	151.64	12.364	-2.3276	10.724	-24.153	-17.321	-10.336	6.8315	6.9851	13.817	-74.731	-5.4713	69.259	0.73859	0.3195	0.76349	0.57676	-3.8343	0.027771	-7.1669	10.959	266.42
8	0.024221	0.51211	0.41739	-0.00067608	0.51475	0.17524	0.048186	0.22664	0.39771	3.4254	0.27583	0.40421	0.53026	0.12838	0.12605	0.25443	0.025116	1.0397	1.0146	0.034602	0.0069204	0.2872	0.72664	-30.564	-0.047548	-23.717	14.792	414.51	20.742	-1.3808	4.5301	-39.592	-26.477	-15.468	13.115	11.008	24.123	-89.715	-4.4222	85.293	0.44983	0.11765	0.31488	0.83045	-9.6297	-0.0085005	-8.4057	12.978	280.28
9	0.82547	0	0.40249	5.8666e-05	0.3963	0.13026	0.026447	0.16267	0.46402	2.9727	0.28773	0.39244	0.50932	0.10471	0.11687	0.22158	0.10589	0.83133	0.72544	0.033019	0.014151	0.48113	0.051887	-26.172	0.010097	-27.237	7.7268	95.353	9.7844	-0.86332	3.1383	-31.544	-23.42	-20.542	8.1234	2.8784	11.002	-50.544	-11.332	39.212	0.26415	0.11321	0.7783	0.29245	-2.6914	0.020445	-4.8484	11.468	264.39
10	0.77003	0.82927	0.26246	-0.00025544	0.29899	0.10192	0.014497	0.12225	0.28378	2.2872	0.16265	0.26157	0.34787	0.09892	0.086293	0.18521	0.053047	0.52286	0.46981	0.052265	0.010453	0.96167	0.54355	-41.487	-0.020847	-38.506	13.386	329.77	18.242	-1.2237	4.0181	-47.399	-39.526	-28.529	7.8735	10.997	18.871	-88.001	-17.268	70.733	0.39373	0.15679	0.83624	0.24739	-2.2397	0.021137	-5.2622	11.148	227.98
11	0.89925	0.51493	0.44743	0.00016013	0.42605	0.16505	0.043342	0.20856	0.4389	3.1923	0.29562	0.43852	0.57618	0.1429	0.13765	0.28055	0.049584	1.0067	0.95709	0.033582	0.011194	0.89179	0.50746	-20.89	-0.01138	-19.371	12.125	228.67	15.148	-0.7273	3.9253	-30.129	-19.183	-9.4801	10.946	9.7032	20.649	-65.32	3.3192	68.64	0.44403	0.13806	0.75373	0.1903	-9.6831	0.051919	-16.614	9.0787	138.63
12	0.21659	0.74654	0.59837	-0.0017579	0.78822	0.20093	0.061942	0.27215	0.41749	2.5622	0.41143	0.55395	0.79075	0.14252	0.2368	0.37932	0.099181	1.2166	1.1174	0.092166	0.013825	0.11521	0.74194	-14.995	-0.060965	-8.4107	7.7045	94.913	10.464	-1.298	6.6011	-22.607	-13.852	-5.814	8.7552	8.0379	16.793	-54.368	-0.93224	53.436	0.59908	0.3318	0.76959	0.84332	-4.2584	0.045135	-9.133	11.202	258.52
13	0.089202	0.5446	0.26324	-0.00076213	0.34403	0.11838	0.022263	0.15639	0.83354	3.5174	0.15475	0.24397	0.34326	0.089221	0.099285	0.18851	0.030702	0.72447	0.69377	0.051643	0.032864	0.14554	0.55399	-39.006	-0.01571	-37.341	11.003	229.07	15.166	-1.3649	4.8019	-44.648	-37.28	-27.714	7.3682	9.5653	16.934	-86.57	-20.571	65.998	0.48826	0.22066	0.82629	0.87793	-5.6392	-0.0037545	-5.2413	12.73	276.14
14	0.14449	0.73764	0.52185	-0.00032381	0.56427	0.19369	0.059195	0.24454	0.32297	3.0719	0.34261	0.5278	0.66217	0.18519	0.13437	0.31956	0.08048	1.1667	1.0863	0.026616	0.0038023	0.13688	0.73764	-23.149	-0.025501	-19.808	11.294	183.53	13.685	-0.85404	3.0826	-32.704	-18.76	-11.971	13.944	6.7884	20.733	-64.057	-5.0442	59.013	0.55133	0.20152	0.76806	0.25856	1.6275	0.052181	-5.2082	12.003	310.52
15	0.10435	0.76087	0.72112	-0.00021395	0.74562	0.29197	0.13243	0.36418	0.30267	2.9778	0.45875	0.72334	0.9395	0.26459	0.21616	0.48076	0.050212	1.581	1.5307	0.030435	0.0086957	0.68696	0.75652	-19.742	-0.022297	-17.189	10.59	205.13	14.399	-1.5642	5.1902	-23.368	-15.287	-10.658	8.0816	4.6292	12.711	-66.748	-1.4392	65.309	0.5913	0.18261	0.16522	0.23913	5.1087	-0.0066825	5.8739	12.105	243.09
16	0.087629	0.96392	0.47437	-0.0011571	0.58603	0.15552	0.03758	0.2044	0.79057	3.3205	0.31899	0.44217	0.61198	0.12318	0.16981	0.29299	0.16273	1.0464	0.88365	0.046392	0.025773	0.1134	0.97938	-22.059	-0.080365	-14.303	8.8696	121.08	11.888	-0.37595	2.7384	-29.028	-21.279	-13.814	7.7491	7.4641	15.213	-49.812	-1.8853	47.927	0.25773	0.12371	0.33505	0.83505	-5.7369	0.032822	-8.9042	12.36	266.14
17	0.15812	0	1.0309	-0.0013968	1.1937	0.48645	0.35571	0.60383	0.48041	2.8976	0.57482	0.98981	1.4452	0.41499	0.45539	0.87038	0.071479	2.5502	2.4787	0.029915	0.008547	0.38462	0.78632	-10.303	-0.059099	-3.4182	16.382	498.49	22.681	-1.7005	5.4681	-16.529	-4.0042	3.1919	12.524	7.1961	19.721	-78.52	16.13	94.651	0.61111	0.20513	0.80342	0.24786	-2.2145	0.043587	-7.2923	13.59	321.21
18	0.10377	0.72013	0.35674	-0.00058694	0.44977	0.1286	0.025507	0.16855	0.32023	3.0917	0.2587	0.34569	0.45475	0.086992	0.10906	0.19605	0.031771	0.77318	0.74141	0.075472	0.015723	0.1761	0.72956	-32.552	-0.012679	-30.542	10.561	197.68	14.108	-1.6462	6.3172	-39.043	-28.806	-22.182	10.237	6.6241	16.861	-87.088	-16.806	70.282	0.65094	0.2956	0.31761	0.51887	-3.7331	0.017697	-6.5382	12.818	281.35
19	0.1658	0.28497	0.4187	-8.2494e-05	0.42661	0.14357	0.03054	0.17482	-0.081131	2.2262	0.28969	0.42074	0.55357	0.13105	0.13283	0.26388	0.097837	0.77094	0.6731	0.11399	0.025907	0.95855	0.76684	-29.367	0.010184	-30.345	7.9999	111.7	10.584	-1.1061	4.5711	-35.178	-27.704	-22.267	7.4744	5.4374	12.912	-64.196	-11.458	52.738	0.35233	0.036269	0.81347	0.23834	0.61158	0.046016	-3.806	11.861	250.13
20	0.1	0.77241	0.32584	-0.00038442	0.38139	0.12484	0.024597	0.1601	0.13611	2.9644	0.22741	0.32378	0.43041	0.096373	0.10663	0.203	0.027309	0.72639	0.69908	0.051724	0.013793	0.92414	0.79655	-32.746	-0.027126	-28.826	13.508	354.52	18.965	-1.6648	5.3813	-37.457	-27.786	-20.588	9.6709	7.1981	16.869	-89.136	-9.5402	79.596	0.53793	0.12759	0.33103	0.87931	-10.15	-0.01504	-7.9765	11.622	231.76
21	0.019608	0.76078	0.29203	1.2107e-05	0.29049	0.10251	0.015821	0.12578	0.21504	2.6247	0.20032	0.29151	0.37755	0.091188	0.086038	0.17723	0.044986	0.58488	0.5399	0.031373	0.0039216	0.92157	0.76078	-34.689	0.010064	-35.967	7.3513	90.899	9.5629	-1.1163	5.6219	-38.906	-33.829	-27.896	5.0772	5.9329	11.01	-65.409	-20.542	44.868	0.58039	0.2	0.78824	0.59608	-1.7139	0.0085797	-2.8035	10.626	249.89
22	0.17687	0.7585	0.52203	-0.00093054	0.65835	0.19051	0.059908	0.25719	0.54357	3.6569	0.35717	0.49292	0.67159	0.13575	0.17867	0.31442	0.036952	1.2429	1.2059	0.017007	0.0034014	0.17687	0.77211	-23.107	-0.044496	-16.589	11.775	316.79	18.195	-2.2186	8.4941	-27.68	-18.949	-11.349	8.7317	7.6001	16.332	-92.821	-3.4112	89.41	0.69048	0.27891	0.78231	0.23469	-9.2889	0.026939	-13.236	10.938	209.38
23	0.93333	0.63333	0.53537	-0.00052226	0.62128	0.226	0.080687	0.28838	0.0169	2.5305	0.34713	0.55729	0.72924	0.21016	0.17194	0.38211	0.036287	1.19	1.1537	0.066667	0.021212	0.93939	0.66061	-28.386	-0.047005	-20.654	15.219	406.5	20.653	-1.116	3.6615	-36.969	-23.848	-13.194	13.122	10.654	23.776	-82.672	-1.4705	81.202	0.43333	0.16364	0.30606	0.26061	1.9636	0.0093971	0.4178	8.5562	153.11
24	0.14182	0.77818	0.55363	-0.0011967	0.71758	0.2039	0.067981	0.2775	0.72054	3.749	0.34777	0.52628	0.72366	0.17851	0.19738	0.37589	0.056674	1.3065	1.2498	0.029091	0.0072727	0.41091	0.77091	-25.78	-0.084729	-14.172	8.7569	146.78	13.857	-1.7677	7.221	-30.708	-23.51	-15.994	7.1979	7.5159	14.714	-79.411	-8.7708	70.64	0.68	0.26909	0.81455	0.26182	5.0555	0.021159	2.1566	11.407	254.58
25	0.13836	0.99371	1.0297	-0.0024612	1.2242	0.31945	0.15454	0.40902	0.40285	3.0068	0.74509	0.98213	1.2929	0.23705	0.31075	0.54779	0.29009	2.0867	1.7966	0.018868	0.012579	0.15723	0.95597	-6.1596	-0.084386	0.50695	5.8124	56.548	8.4587	-0.72148	4.1544	-8.7889	-6.2542	-1.1017	2.5347	5.1525	7.6872	-30.248	10.609	40.857	0.18868	0.056604	0.33962	0.24528	-0.69915	0.04533	-4.2802	10.616	194.89
26	0.14409	0.23919	0.42159	-0.00015706	0.44876	0.15497	0.037065	0.19316	-0.24194	2.4771	0.28842	0.43692	0.56101	0.1485	0.1241	0.27259	0.028323	0.82665	0.79833	0.10375	0.020173	0.43804	0.76657	-32.591	-0.014894	-30.014	11.692	308.57	17.629	-2.1063	7.6373	-37.176	-27.687	-22.503	9.4888	5.1844	14.673	-96.921	-13.397	83.524	0.70317	0.23055	0.78098	0.29107	1.3145	0.0051354	0.42607	11.546	264
27	0.04127	0	0.31557	-0.00018627	0.34481	0.10149	0.017271	0.13251	0.26014	3.1667	0.22614	0.3164	0.39187	0.090263	0.075464	0.16573	0.043091	0.66853	0.62544	0.063492	0.028571	0.90476	0.066667	-33.69	0.0078041	-34.915	10.604	172.95	13.17	-0.30125	2.7262	-42.936	-33.285	-24.026	9.6509	9.2585	18.909	-67.882	-10.97	56.912	0.31111	0.11111	0.76825	0.6254	-10.071	0.032105	-15.111	13.489	333.41
28	0.33679	0	0.6808	-0.00015625	0.6958	0.21494	0.073428	0.27112	0.30483	2.8881	0.49064	0.67227	0.85993	0.18163	0.18766	0.36929	0.1641	1.342	1.1779	0.098446	0.046632	0.39378	0.99482	-19.004	-0.026628	-16.447	7.917	96.934	9.9567	-0.6879	3.3578	-24.753	-18.351	-10.992	6.402	7.359	13.761	-47.111	-4.3134	42.797	0.40933	0.19689	0.63731	0.26943	0.83691	0.037759	-2.7879	11.208	230.88
29	0.10299	0.77409	0.24558	-0.00049183	0.31935	0.084544	0.011071	0.11357	0.48423	2.9198	0.1597	0.24168	0.30869	0.081986	0.067007	0.14899	0.051427	0.55593	0.50451	0.07309	0.019934	0.40864	0.78405	-41.983	-0.050151	-34.461	9.4782	159.39	13.356	-1.4578	6.3946	-47.326	-41.142	-32.753	6.1835	8.3889	14.572	-90.311	-19.539	70.772	0.3588	0.059801	0.82392	0.25249	-5.7329	0.013671	-7.7836	12.018	270.79
30	0.62692	0.24231	0.31278	-0.00010439	0.3263	0.10598	0.018073	0.13466	0.093196	2.743	0.21272	0.31693	0.39915	0.10421	0.082223	0.18643	0.055835	0.64118	0.58535	0.061538	0.019231	0.39231	0.32308	-35.866	-0.028898	-32.124	7.4344	81.391	9.2788	-0.47763	2.314	-42.618	-33.84	-28.369	8.7777	5.4715	14.249	-55.888	-20.836	35.051	0.33077	0.11154	0.32692	0.59231	-0.96202	0.040916	-6.2606	8.6748	146.53
31	0.10256	0.52381	0.40051	-0.0008868	0.52111	0.1277	0.024727	0.17208	0.11036	2.3277	0.26854	0.39968	0.5314	0.13114	0.13172	0.26287	0.078944	0.77889	0.69995	0.11355	0.025641	0.091575	0.52747	-31.819	-0.056295	-24.162	6.8394	83.628	10.164	-0.90704	3.5731	-36.083	-31.181	-24.709	4.9016	6.4718	11.373	-59.315	-17.143	42.172	0.37363	0.14286	0.79121	0.21612	1.7311	-0.0052971	2.4515	11.199	232.62
32	0.38679	0.25472	0.18188	-0.00016517	0.19931	0.062731	0.0059176	0.077587	0.53037	2.7452	0.12487	0.17055	0.23294	0.045679	0.062389	0.10807	0.049522	0.36947	0.31995	0.070755	0.009434	0.87736	0.43396	-42.776	-0.031879	-39.412	8.0974	93.862	9.8827	-0.26288	2.3746	-50.1	-43.302	-33.659	6.7977	9.6426	16.44	-67.038	-26.863	40.175	0.35377	0.11792	0.73585	0.57075	-7.7637	0.024137	-10.31	14.932	402.5
33	0.6412	0.73754	0.46748	-0.00041465	0.52968	0.14682	0.033179	0.18568	0.37695	3.0297	0.32408	0.46219	0.59106	0.13811	0.12888	0.26698	0.12564	0.96845	0.84281	0.053156	0.016611	0.63123	0.99668	-27.08	-0.018556	-24.297	9.2876	137.16	11.822	-0.70631	3.2476	-34.886	-25.229	-17.746	9.6563	7.4835	17.14	-59.308	-7.9403	51.368	0.38206	0.076412	0.299	0.74419	-2.9941	0.0050303	-3.7486	11.799	322
34	0.035556	0.50667	0.3099	-0.00048883	0.36464	0.12484	0.024833	0.16075	0.54019	2.6615	0.19879	0.27964	0.40552	0.080849	0.12589	0.20674	0.035204	0.69572	0.66051	0.10222	0.022222	0.35111	0.49778	-31.258	-0.046587	-26.04	10.419	233.55	15.579	-1.8721	7.8581	-37.607	-29.179	-20.514	8.4281	8.665	17.093	-90.818	-9.7516	81.067	0.57778	0.16889	0.76	0.23111	-8.2931	0.049127	-13.795	12.577	295.94
35	0.16667	0.21491	0.65561	-0.00062292	0.72631	0.19826	0.06377	0.25583	-0.087481	2.7261	0.49675	0.6564	0.8161	0.15965	0.1597	0.31935	0.080518	1.1947	1.1142	0.096491	0.013158	0.84649	0.99561	-14.489	-0.047442	-9.1043	9.6306	140.05	12.239	-0.79719	2.8539	-23.681	-11.581	-4.0287	12.1	7.5522	19.653	-45.826	0.12809	45.954	0.51754	0.27193	0.32456	0.22807	-4.0551	0.060789	-10.955	8.259	141.69
37	0.19679	0.26104	0.57864	-0.00021381	0.60515	0.18043	0.051885	0.2283	0.55082	3.0745	0.42141	0.54848	0.72367	0.12708	0.17519	0.30226	0.15709	1.1853	1.0282	0.072289	0.036145	0.36546	0.99598	-20.662	-0.017512	-18.49	7.5463	83.228	9.2093	-0.10152	2.3994	-27.031	-19.869	-13.033	7.1616	6.8361	13.998	-40.572	-2.8644	37.708	0.24498	0.056225	0.30924	0.23695	0.64314	0.031577	-3.2724	8.1658	132.77
38	0.17083	0.78333	0.85022	-0.0010512	0.97583	0.31426	0.14208	0.38391	0.22045	2.5074	0.55442	0.84992	1.124	0.29551	0.27411	0.56961	0.16939	1.695	1.5256	0.033333	0.0041667	0.11667	0.775	-11.747	-0.030421	-8.1114	10.744	173.72	13.348	-0.61433	3.3135	-20.899	-10.538	-1.1634	10.361	9.3743	19.736	-50.886	9.3706	60.256	0.39583	0.14583	0.0125	0.275	-3.7201	-0.018752	-1.4792	10.281	196.41
39	0.8642	0.73251	0.7492	-0.0003838	0.79564	0.23742	0.092027	0.30455	0.0056195	2.8716	0.57128	0.7368	0.92993	0.16553	0.19312	0.35865	0.066253	1.4226	1.3564	0.082305	0.020576	0.88477	0.73663	-13.046	-0.014672	-11.271	10.128	248.39	15.794	-2.2596	9.1527	-15.809	-9.7178	-4.1852	6.0908	5.5325	11.623	-78.436	5.4181	83.854	0.74897	0.20576	0.32922	0.25926	-6.805	0.017314	-8.8999	9.5452	194.07
40	0.04918	0.73224	0.77733	-0.00035348	0.8095	0.26535	0.10728	0.32807	0.49981	3.2421	0.53409	0.72173	0.98472	0.18764	0.26299	0.45063	0.1037	1.6542	1.5505	0.027322	0.0054645	0.34973	0	-12.183	-0.017561	-10.585	7.4117	86.202	9.3307	-0.46866	3.6582	-18.466	-11.582	-5.0164	6.8842	6.5655	13.45	-30.804	4.762	35.566	0.40437	0.10383	0.30601	0.83607	-2.4707	0.03289	-5.4636	12.351	279.75
41	0.39331	0.24686	0.6523	-0.00093766	0.76388	0.19437	0.064149	0.26141	0.55	3.5268	0.47848	0.62084	0.79048	0.14236	0.16965	0.31201	0.14033	1.2938	1.1534	0.041841	0.0083682	0.37238	0.31381	-18.286	-0.014872	-16.516	8.0329	89.219	9.5012	-0.13569	2.0421	-25.768	-17.156	-11.141	8.6116	6.0156	14.627	-37.34	-1.4906	35.849	0.23431	0.083682	0.7113	0.23431	3.1303	0.031429	-0.60975	8.6855	191.44
42	0.66955	0.80277	0.39572	0.00012956	0.35834	0.22022	0.067099	0.25993	0.34017	2.2993	0.12204	0.41639	0.57046	0.29435	0.15407	0.44842	0.050235	1.0551	1.0049	0.029412	0.010381	0.91522	0.80104	-36.478	0.0001786	-36.53	19.167	500.01	22.361	-0.74519	2.2132	-51.48	-27.028	-17.842	24.452	9.1852	33.637	-82.818	-7.7495	75.068	0.38927	0.019031	0.4654	0.31315	3.0908	0.010862	-0.042965	9.6759	151.22
43	0.1487	0.56506	0.46724	-0.00033659	0.51234	0.17906	0.047039	0.21845	0.25827	2.6127	0.28645	0.46121	0.62101	0.17477	0.15979	0.33456	0.071924	0.93836	0.86644	0.011152	0.0037175	0.40892	0.55762	-25.641	-0.027125	-22.006	12.065	262.1	16.326	-1.5379	6.5206	-32.72	-23.024	-13.054	9.6966	9.9696	19.666	-89.736	-5.6913	84.044	0.60967	0.26394	0.78067	0.8513	2.4697	0.011124	0.97907	11.943	309.87
44	0.1039	0.047619	0.3427	-0.00036468	0.38464	0.1232	0.024606	0.15874	0.92414	3.7866	0.21345	0.32716	0.42186	0.1137	0.094703	0.2084	0.10198	0.81186	0.70988	0.060606	0.025974	0.16883	0.04329	-31.281	-0.0018558	-31.068	9.6774	132.62	11.517	-0.5147	2.4939	-38.251	-31.348	-20.565	6.903	10.782	17.685	-58.461	-15.287	43.175	0.41991	0.19481	0.34199	0.23377	-5.349	0.06325	-12.623	10.158	205.59
45	0.042553	0	0.52423	-7.3686e-06	0.52492	0.14634	0.033607	0.18332	-0.047474	2.8745	0.40505	0.51542	0.65272	0.11036	0.13731	0.24767	0.12708	0.92503	0.79795	0.06383	0.010638	0.18085	0.053191	-20.19	-0.0052665	-19.697	6.9956	69.796	8.3593	-0.53593	2.3523	-26.442	-18.274	-13.75	8.168	4.5242	12.692	-38.217	-5.6612	32.556	0.29255	0.053191	0.35638	0.84574	-3.359	0.00053805	-3.4093	14.789	420.15
46	0.61395	0.99535	0.91977	0.00058468	0.85721	0.25892	0.10276	0.32261	0.36274	2.9548	0.677	0.89425	1.1531	0.21725	0.25888	0.47613	0.31676	1.7289	1.4122	0.027907	0.0046512	0.8093	0.99535	-7.4372	0.0052947	-8.0037	7.4972	92.464	9.6214	-0.69193	3.397	-12.303	-5.5318	-1.8632	6.7708	3.6686	10.439	-34.225	8.9661	43.191	0.26047	0.10233	0.68372	0.19535	-1.2782	0.01157	-2.5162	7.3776	121.71
47	0.13953	0	0.69853	-0.0020823	0.92133	0.22264	0.079172	0.30963	0.82245	3.4872	0.46062	0.64574	0.8772	0.18512	0.23146	0.41658	0.20485	1.6617	1.4569	0.027907	0.013953	0.13023	0.97674	-14.466	-0.057453	-8.3181	7.1627	70.006	9.0951	0.18284	2.1833	-21.45	-15.456	-7.9209	5.9933	7.5355	13.529	-32.4	2.0071	34.407	0.2186	0.11628	0.76744	0.26047	5.3883	0.036429	1.4904	11.385	262.87
48	0.55517	0.27241	0.42493	0.00066986	0.32814	0.16229	0.038724	0.20462	-0.38009	2.2714	0.29512	0.44985	0.57965	0.15473	0.1298	0.28453	0.029241	0.79764	0.7684	0.15517	0.044828	0.44828	0.26552	-32.952	0.062397	-41.969	12.996	316.19	18.533	-1.6341	5.0875	-35.524	-28.628	-20.905	6.8954	7.7231	14.618	-88.243	-11.519	76.725	0.60345	0.15172	0.2069	0.83103	-0.0054456	0.025188	-3.6452	11.203	234.4
49	0.38644	0.0033898	0.61299	-0.00060895	0.70251	0.18246	0.05685	0.24401	0.72603	3.7137	0.44995	0.5847	0.75157	0.13475	0.16687	0.30162	0.17108	1.3626	1.1915	0.044068	0.013559	0.37966	0.047458	-16.174	-0.016614	-13.732	7.9905	96.535	9.9266	-0.56962	2.5798	-22.815	-14.711	-8.1717	8.1043	6.5391	14.643	-39.7	-1.0766	38.623	0.39322	0.11525	0.32203	0.56949	-4.4136	0.018029	-7.0638	11.025	255.57
50	0.10233	0.96744	0.72396	-0.0010783	0.83934	0.23064	0.086108	0.30098	1.0415	4.1949	0.50461	0.65738	0.8756	0.15277	0.21822	0.37099	0.27852	1.6199	1.3414	0.023256	0.0093023	0.40465	0.99535	-17.929	-0.031122	-14.599	6.2324	61.728	8.0907	-0.47538	2.9357	-23.02	-16.582	-12.09	6.4378	4.4916	10.929	-38.649	-4.8479	33.801	0.34419	0.15349	0.73953	0.26977	1.9126	0.045671	-2.9742	10.032	216.36
51	0.8871	0.0040323	0.80395	0.00033598	0.76246	0.24875	0.10093	0.3186	0.44018	3.6049	0.59069	0.75819	0.99263	0.16749	0.23444	0.40193	0.11205	1.5958	1.4837	0.024194	0.0080645	0.87903	0.99597	-11.67	0.0078962	-12.645	7.8462	90.37	9.5231	-0.39882	2.7637	-18.013	-11.593	-4.5201	6.4202	7.073	13.493	-34.813	5.9147	40.727	0.24597	0.056452	0.31048	0.25	1.231	0.0010009	1.1074	9.1279	185.06
52	0.078571	0.50357	0.68092	-0.0011201	0.83718	0.2962	0.13629	0.38012	0.058752	2.307	0.4054	0.67768	0.96019	0.27228	0.28252	0.5548	0.043375	1.4697	1.4263	0.067857	0.010714	0.88929	0.51071	-21.983	-0.062037	-13.329	17.231	546.34	23.906	-1.4665	4.2501	-27.802	-14.7	-4.5763	13.103	10.123	23.226	-89.709	1.7898	91.498	0.65714	0.30357	0.25714	0.2	-0.81183	0.0021276	-1.1086	13.593	283.74
53	0.39474	0.2406	0.82816	-0.00035896	0.87572	0.26421	0.12451	0.35393	0.67247	5.3696	0.60304	0.81839	1.0338	0.21535	0.21542	0.43077	0.1213	1.8861	1.7648	0.011278	0.0075188	0.38722	0.2406	-10.882	-0.040899	-5.4625	10.301	158.62	12.98	-0.63709	2.39	-20.031	-7.5428	-0.81894	12.488	6.7238	19.212	-39.597	9.4077	49.005	0.35338	0.048872	0.70301	0.22932	0.26332	0.039945	-5.0294	9.2702	198.12
54	0.64921	0.0052356	0.57771	-6.6652e-05	0.58404	0.18208	0.054836	0.2342	0.69952	3.8596	0.42001	0.5529	0.70009	0.1329	0.14719	0.28008	0.1479	1.2818	1.1339	0.026178	0.0052356	0.43456	0.99476	-19.923	-0.022539	-17.782	7.2992	82.457	9.1652	-0.20845	2.5811	-25.835	-20.556	-13.588	5.2792	6.9674	12.247	-41.554	-4.0076	37.546	0.26178	0.11518	0.78534	0.26178	7.3238	0.048388	2.7269	11.092	245.51
55	0.096654	0.3197	0.42457	-0.00059231	0.50394	0.13589	0.027742	0.17279	0.29891	2.4206	0.28815	0.40365	0.54994	0.1155	0.14629	0.2618	0.093758	0.82631	0.73256	0.12639	0.033457	0.46468	0.28996	-26.381	-0.054337	-19.1	7.7952	91.209	10.441	-0.37458	1.9031	-34.619	-23.598	-17.471	11.021	6.1265	17.147	-47.466	-10.917	36.549	0.37918	0.13011	0.81041	0.86617	-2.5539	0.059858	-10.575	10.615	291.14
56	0.87584	0	3.3242	-0.00075032	3.4356	0.9152	1.3235	1.1522	-1.2503	3.5167	2.8431	3.6872	4.249	0.84407	0.56185	1.4059	0.39449	4.3505	3.956	0.6443	0.42282	0.93624	0.7953	23.576	-0.031082	28.191	11.833	262.98	16.436	-1.9484	6.3125	18.717	29.826	34.206	11.109	4.3796	15.489	-35.356	37.692	73.048	0.7349	0.47651	0.32215	0.25839	-2.4667	0.034742	-7.6259	8.3809	158.29
57	0.44444	0	0.51765	0.00010722	0.50371	0.16819	0.042855	0.20717	0.15866	2.6488	0.37498	0.51087	0.67483	0.13589	0.16396	0.29985	0.076203	0.99574	0.91954	0.072797	0.019157	0.42912	0.56322	-25.038	-0.0055438	-24.317	8.03	106.09	10.308	-1.2059	5.6046	-31.344	-23.363	-17.892	7.9803	5.4714	13.452	-63.365	-9.2811	54.084	0.53257	0.15709	0.80077	0.27203	7.4125	0.030863	3.4003	14.539	375.16
58	0.6641	0.23846	0.26126	-0.00017958	0.29618	0.13418	0.026196	0.16311	0.2895	2.2946	0.11237	0.26797	0.37187	0.1556	0.1039	0.2595	0.027895	0.6494	0.6215	0.064103	0.017949	0.27949	0.49487	-41.407	-0.031597	-35.261	19.957	543.29	23.578	-0.79279	2.3026	-61.419	-31.806	-22.619	29.613	9.1869	38.8	-96.147	-14.102	82.045	0.51282	0.17436	0.81538	0.25128	-6.4393	0.01895	-10.125	10.845	221.95
59	0.91403	0.73303	0.4527	-4.0936e-05	0.4572	0.16091	0.039528	0.19883	0.14757	2.7454	0.30082	0.45559	0.6036	0.15477	0.14801	0.30278	0.03972	0.90146	0.86174	0.049774	0.0090498	0.89593	0.72398	-28.09	0.038956	-32.376	9.3206	147.33	12.39	-0.75559	4.4269	-35.74	-27.254	-20.355	8.486	6.8993	15.385	-69.478	-6.1226	63.356	0.34842	0.095023	0.013575	0.24887	-0.42824	0.014533	-2.0269	9.4974	182.74
60	0.83895	0	0.63454	-0.0003924	0.68673	0.24112	0.086971	0.29646	0.23916	2.4112	0.39802	0.62294	0.83211	0.22492	0.20917	0.4341	0.095772	1.3102	1.2145	0.10112	0.018727	0.35955	0.052434	-17.647	-0.042542	-11.989	9.4693	133.93	12.028	-0.23136	2.0515	-26.992	-17.292	-7.2696	9.7	10.022	19.722	-41.883	2.6174	44.5	0.29963	0.078652	0.73034	0.79775	-2.7306	0.028532	-6.5255	16.029	469.05
61	0.13265	0.76531	0.42664	-0.00053794	0.50545	0.17339	0.049372	0.22684	0.54576	3.4279	0.29208	0.40274	0.55182	0.11067	0.14907	0.25974	0.039378	1.0454	1.006	0.030612	0.0068027	0.11905	0.54762	-29.419	-0.021883	-26.213	12.657	305.91	17.588	-1.6943	5.8258	-34.686	-24.625	-17.804	10.061	6.8214	16.882	-90.008	-9.7376	80.27	0.67687	0.2619	0.80272	0.2483	-0.20768	0.015257	-2.4428	10.092	184.24
62	0.87336	0.81659	0.61899	-0.00068034	0.69655	0.17747	0.053103	0.23479	0.11562	2.8795	0.46219	0.60506	0.76892	0.14287	0.16386	0.30673	0.13864	1.2303	1.0916	0.048035	0.0131	0.86026	0.99563	-22.988	-0.0078225	-22.096	6.9316	63.785	8.0033	-0.38308	2.0824	-29.506	-21.716	-15.458	7.7899	6.2582	14.048	-41.004	-11.007	29.997	0.34935	0.087336	0.34498	0.26201	5.1853	-0.014002	6.7816	10.882	245.09
63	0.18378	0	0.62312	-0.00016165	0.63799	0.22155	0.079554	0.28219	0.60795	3.1577	0.43534	0.58456	0.80238	0.14922	0.21781	0.36703	0.13597	1.3212	1.1853	0.059459	0.0054054	0.37297	0.31892	-9.4108	0.010284	-10.357	8.0047	94.842	9.7542	-0.49155	2.5134	-16.54	-8.6553	-1.4816	7.8843	7.1736	15.058	-32.509	7.0731	39.582	0.3027	0.059459	0.71892	0.26486	-5.0136	0.011326	-6.0556	7.6749	101.58
64	0.085821	0.85075	0.21512	-0.00042477	0.27183	0.077397	0.0084464	0.097603	0.47183	2.6675	0.13706	0.20392	0.27352	0.066859	0.069598	0.13646	0.048078	0.45145	0.40337	0.078358	0.014925	0.42164	0.044776	-45.799	-0.05847	-37.994	6.781	72.735	9.6539	-0.13463	2.1327	-53.08	-45.556	-37.59	7.5242	7.9662	15.49	-65.692	-28.761	36.932	0.27239	0.089552	0.79104	0.85821	-1.0395	0.045322	-7.09	13.613	369.63
65	0.65909	0.78247	1.4086	-0.0021372	1.7367	0.46797	0.37098	0.63804	0.14101	3.1267	0.96088	1.4247	1.8259	0.46385	0.4012	0.86504	0.074273	3.2336	3.1594	0.045455	0.012987	0.4513	0.79221	-5.7178	-0.08344	7.0903	12.666	317.83	19.31	-1.8496	7.0749	-12.387	-1.8743	6.8562	10.512	8.7305	19.243	-74.959	20.056	95.015	0.53247	0.12987	0.8474	0.30519	1.8778	0.022009	-1.5005	11.395	270.03
66	0.032698	0	1.0372	-0.0014366	1.3001	0.39878	0.23867	0.5117	-0.11313	2.2895	0.66692	1.1098	1.39	0.44285	0.28027	0.72312	0.10969	2.1487	2.039	0.06267	0.013624	0.81199	0	-4.17	-0.029948	1.3104	11.678	210.95	14.867	-1.13	3.5558	-9.8178	0.24059	6.6597	10.058	6.4191	16.478	-37.229	14.623	51.853	0.63488	0.18801	0.71935	0.22888	-5.8091	0.0087982	-7.4192	13.694	304.14
67	0.42023	0	0.56021	-0.00030339	0.59904	0.20536	0.066344	0.25856	0.20727	2.6738	0.39708	0.53734	0.72276	0.14025	0.18542	0.32567	0.074874	1.1259	1.051	0.054475	0.0038911	0.85214	0	-19.815	-0.009115	-18.648	12.77	232.05	15.248	-0.80511	3.1213	-30.035	-15.404	-7.0817	14.63	8.3226	22.953	-59.941	3.0754	63.017	0.50973	0.11284	0.32685	0.2607	-0.62201	0.03389	-4.96	9.5184	170.95
68	0.14286	0.77329	0.3115	-0.00031849	0.36261	0.10092	0.016267	0.13093	0.22912	2.607	0.21781	0.31164	0.40044	0.093825	0.088802	0.18263	0.056372	0.61272	0.55635	0.1087	0.031056	0.8882	0.76708	-32.533	-0.029326	-27.826	8.9599	126.2	11.56	-0.88435	3.2903	-40.559	-28.963	-23.434	11.596	5.5292	17.125	-68.234	-17.935	50.299	0.53106	0.20186	0.7795	0.26398	-1.161	0.0091567	-2.6307	8.7879	181.21
69	0.16265	0.80723	0.33505	-0.00064036	0.44103	0.15519	0.035672	0.19859	0.64427	3.7365	0.172	0.3282	0.46425	0.1562	0.13605	0.29225	0.027043	0.85672	0.82967	0.0090361	0.003012	0.15361	0.80723	-35.599	-0.060984	-25.506	15.244	366.06	20.006	-0.98056	3.7602	-48.215	-33.018	-20.473	15.196	12.545	27.742	-98.918	-6.9734	91.945	0.44578	0.13855	0.8494	0.25	-1.8694	0.016592	-4.6153	10.97	221.23
70	0.50842	0.14815	0.58838	0.00090837	0.45394	0.19195	0.052861	0.24275	0.20103	2.5084	0.3988	0.59109	0.76758	0.19229	0.1765	0.36878	0.15444	1.1925	1.0381	0.060606	0.016835	0.91582	0.39394	-22.51	0.043355	-28.926	7.7365	88.4	10.11	-0.7255	3.053	-28.126	-20.184	-15.976	7.9415	4.2083	12.15	-50.033	-4.9662	45.067	0.21549	0.057239	0.77441	0.86869	-1.2663	0.034976	-6.4428	15.381	437.15
71	0.14056	0.26506	0.78994	-0.00015392	0.80903	0.25437	0.10241	0.32021	0.099131	2.6078	0.58163	0.80244	0.99117	0.22081	0.18873	0.40954	0.19494	1.5284	1.3334	0.068273	0.016064	0.87952	0	-4.9708	-0.00084733	-4.8657	9.6328	126.56	11.25	-0.70477	2.2167	-13.925	-0.57258	3.8331	13.352	4.4056	17.758	-29.872	9.0477	38.92	0.51406	0.20482	0.044177	0.23695	1.2668	0.0083739	0.22842	9.3146	202.23
72	0.09375	0.72569	0.70805	-0.00034368	0.75736	0.24352	0.089569	0.30064	0.23336	2.952	0.48098	0.70801	0.93603	0.22703	0.22802	0.45505	0.10801	1.439	1.331	0.020833	0.0034722	0.67361	0.71875	-17.197	-0.021208	-14.154	10.606	178.53	13.477	-1.444	5.8978	-24.036	-13.158	-6.9963	10.877	6.1619	17.039	-68.185	-1.1228	67.062	0.67361	0.30208	0.74306	0.21528	-0.89306	0.040155	-6.6553	10.651	239.48
73	0.11737	0.014085	0.8173	-0.0013882	0.96445	0.29618	0.14532	0.39065	0.62552	3.2578	0.52786	0.78173	1.0546	0.25387	0.27288	0.52674	0.12486	1.8827	1.7578	0.037559	0.0093897	0.10329	0.0093897	-10.445	-0.018009	-8.5357	7.4554	78.663	8.9381	-0.4775	2.5329	-17.745	-9.3472	-2.6255	8.3981	6.7217	15.12	-33.16	3.0552	36.215	0.40845	0.12676	0.8216	0.26761	5.7214	0.058883	-0.52026	10.56	222.8
74	0.16872	0.29218	0.63781	-0.00061035	0.71167	0.16533	0.045025	0.21647	-0.018925	2.985	0.49754	0.64582	0.78302	0.14828	0.13721	0.28548	0.13817	1.1174	0.97924	0.074074	0.012346	0.41564	0.99588	-21.414	-0.029234	-17.877	8.5936	110.47	10.708	-0.50884	2.6315	-28.24	-20.32	-13.036	7.9197	7.2845	15.204	-45.526	-4.4586	41.067	0.39918	0.09465	0.79424	0.27572	4.2864	0.03811	-0.32489	8.4958	155.07
75	0.89298	0.21405	0.39036	-0.00023661	0.42562	0.13262	0.030757	0.17656	0.96844	4.0649	0.26728	0.37316	0.47556	0.10589	0.1024	0.20828	0.11563	0.91714	0.80151	0.063545	0.036789	0.89298	0.050167	-26.532	0.0015465	-26.762	9.1798	120.44	10.976	-0.29553	2.5611	-34.337	-26.787	-16.369	7.5497	10.418	17.968	-50.776	-8.1356	42.641	0.35786	0.15385	0.73244	0.54181	-4.6648	0.032244	-9.4691	9.2554	203.89
76	0.15605	0.29618	0.3085	-0.00017858	0.33645	0.10019	0.016058	0.12775	0.23951	2.9068	0.22235	0.30619	0.39491	0.083839	0.088723	0.17256	0.055207	0.65505	0.59984	0.050955	0.019108	0.30892	0.28662	-36.271	-0.010371	-34.648	6.2304	57.04	7.6108	-0.48306	2.2313	-42.855	-34.474	-30.243	8.3814	4.2308	12.612	-53.583	-23.811	29.772	0.28344	0.038217	0.80892	0.27389	0.37449	0.023719	-3.3375	9.7504	209.76
77	0.40598	0	0.76652	-0.0019013	0.98802	0.22508	0.075222	0.30285	0.42748	2.9106	0.53825	0.76127	0.95712	0.22301	0.19585	0.41887	0.25885	1.5466	1.2878	0.064103	0.025641	0.40598	0.95727	-12.249	-0.067729	-4.3583	8.129	94.721	10.754	-0.24553	2.0822	-20.744	-10.793	-4.4426	9.9512	6.3505	16.302	-31.622	5.7944	37.416	0.22222	0.098291	0.71795	0.26496	5.4764	0.024682	2.601	12.273	318.29
78	0.69266	0	1.013	0.00031507	0.97879	0.30423	0.13425	0.36694	-0.12493	2.4864	0.77424	1.0436	1.2932	0.26931	0.24964	0.51895	0.23478	1.8329	1.5981	0.06422	0.018349	0.87156	0	-11.027	0.0046154	-11.528	5.3877	42.966	6.5613	-0.2829	2.8381	-15.396	-10.913	-6.7502	4.4832	4.1629	8.646	-26.277	1.4775	27.755	0.22018	0.06422	0.77064	0.29358	6.7391	0.037002	2.7244	8.7537	172.2
79	0.023973	0.71918	0.69591	-0.00087274	0.82289	0.25121	0.096575	0.31935	0.17153	2.5799	0.47643	0.69381	0.90622	0.21738	0.21241	0.42979	0.1314	1.4173	1.2859	0.075342	0.010274	0.86644	0.71575	-14.949	-0.023492	-11.53	9.2461	133.52	11.724	-0.85228	3.9485	-22.788	-13.26	-5.5616	9.5271	7.6989	17.226	-48.587	1.8485	50.435	0.51027	0.19521	0.75	0.2363	-3.9298	0.036945	-9.3053	9.2654	191.72
80	0.028986	0.55072	0.68468	-0.0016973	0.8595	0.2079	0.062899	0.27053	0.22534	2.6774	0.47696	0.67978	0.84391	0.20281	0.16413	0.36694	0.15591	1.3312	1.1753	0.086957	0.014493	0.096618	0.96135	-19.205	-0.10005	-8.8999	6.1484	59.419	9.7551	-0.15616	2.7459	-26.305	-20.46	-12.09	5.8447	8.3701	14.215	-44.081	-1.2702	42.811	0.24155	0.11111	0.32367	0.25121	2.3133	-0.00011058	2.3246	12.32	267.75
81	0.7521	0.0084034	0.85245	-0.00026817	0.88423	0.26429	0.11141	0.33429	0.10684	2.9993	0.63958	0.84292	1.0725	0.20333	0.2296	0.43293	0.069447	1.7072	1.6377	0.037815	0.012605	0.89076	0	-7.1909	0.011085	-8.5044	8.8766	137.54	11.753	-1.6341	10.839	-13.915	-6.4205	0.18287	7.4946	6.6034	14.098	-35.035	11.368	46.404	0.68908	0.18067	0.37395	0.27731	-4.4265	0.045596	-9.8296	9.5982	181.6
82	0.33476	0.69528	1.0908	0.00071933	1.0074	0.32213	0.17226	0.41785	0.13294	3.0434	0.84408	1.0931	1.3453	0.24899	0.25219	0.50118	0.16404	2.126	1.9619	0.064378	0.017167	0.37768	0.6867	-5.8079	0.024669	-8.6694	8.6553	132.44	11.627	-0.9834	5.1874	-11.553	-4.7736	1.6389	6.7792	6.4125	13.192	-43.887	13.654	57.541	0.42489	0.13305	0.73391	0.2103	-2.2526	0.0459	-7.577	9.6191	181.86
83	0.375	0.71691	0.36278	-0.00051889	0.43309	0.14437	0.032507	0.18484	0.39908	3.3309	0.21959	0.37083	0.49283	0.15124	0.122	0.27324	0.031793	0.86291	0.83112	0.014706	0.0036765	0.33824	0.70588	-30.452	-0.037024	-25.435	10.132	191.27	14.132	-1.2559	6.484	-37.411	-30.319	-19.903	7.0921	10.416	17.508	-86.42	-8.6118	77.808	0.46691	0.16544	0.73897	0.55147	-9.4611	0.052496	-16.574	10.678	242.7
84	0.13109	0.77903	1.0181	5.9646e-06	1.0173	0.33108	0.17349	0.41652	-0.17506	2.7414	0.77583	1.0231	1.3496	0.24731	0.32651	0.57381	0.066876	1.9365	1.8697	0.12734	0.018727	0.9176	0.76779	-6.1248	-0.021731	-3.2346	10.905	246.31	15.783	-2.1524	8.8941	-11.481	-1.2923	2.6898	10.189	3.9821	14.171	-72.041	14.801	86.841	0.65918	0.14607	0.80524	0.2809	-0.49225	0.06516	-9.1586	9.3389	184.4
85	0.1295	0	0.69807	-0.00088494	0.82063	0.24604	0.096522	0.31869	0.98218	3.9456	0.46459	0.61392	0.89306	0.14934	0.27914	0.42847	0.21884	1.695	1.4762	0.021583	0.0071942	0.13669	0.32374	-13.316	-0.040681	-7.6813	8.52	105.78	10.791	-0.26679	2.2623	-21.957	-11.661	-4.4199	10.296	7.2407	17.537	-38.172	5.6777	43.85	0.27698	0.064748	0.78417	0.2446	-7.9607	0.043648	-14.006	9.1358	190.78
86	0.12442	0.73272	0.37408	-0.00021898	0.39773	0.11852	0.02067	0.14442	-0.36886	2.6277	0.26438	0.39979	0.47461	0.13541	0.074816	0.21022	0.028734	0.65711	0.62837	0.15207	0.041475	0.35023	0.7235	-33.032	-0.034585	-29.297	8.8192	203.18	14.418	-2.8249	12.842	-35.968	-31.674	-24.816	4.2933	6.8586	11.152	-98.086	-16.056	82.03	0.76037	0.21659	0.30415	0.54839	-3.9237	0.00065484	-3.9945	13.68	386.47
87	0.65217	0.5336	0.45446	-0.00051856	0.5198	0.17812	0.049125	0.22485	0.4811	2.8479	0.2756	0.4293	0.58703	0.15371	0.15773	0.31144	0.046569	1.0116	0.96507	0.047431	0.011858	0.40711	0.51779	-24.585	-0.037702	-19.834	11.051	192.41	14.142	-1.2976	5.1629	-33.519	-20.626	-13.021	12.894	7.6054	20.499	-75.201	-7.4486	67.752	0.58893	0.31225	0.7747	0.2332	-4.1328	0.03845	-8.9774	13.722	336.51
88	0.90311	0.26644	0.88946	0.00017172	0.86473	0.28227	0.12178	0.34927	0.12091	2.5174	0.62338	0.89557	1.1201	0.27219	0.22455	0.49674	0.21598	1.6618	1.4458	0.089965	0.020761	0.15225	0.34948	-7.0521	-0.013421	-5.1195	9.4876	142.31	11.982	-0.92296	3.3297	-12.877	-4.1237	1.4135	8.7537	5.5371	14.291	-40.661	9.2531	49.914	0.48443	0.17993	0.35986	0.609	-2.1136	0.01384	-4.1066	11.572	292.6
89	0.14419	0.25581	0.53911	-0.00076163	0.62061	0.15048	0.03773	0.19991	0.12011	2.8522	0.39924	0.52201	0.66924	0.12277	0.14723	0.27	0.10823	1.0183	0.9101	0.07907	0.027907	0.4093	0.98605	-32.976	-0.028825	-29.891	6.4448	71.15	8.6227	-0.67983	3.5045	-37.397	-33.028	-26.03	4.3688	6.9988	11.368	-58.843	-19.291	39.552	0.35814	0.14884	0.77674	0.26047	13.021	0.05338	7.3091	12.618	313.8
90	0.8638	0.0035842	0.63597	-0.00070324	0.73372	0.21385	0.071823	0.27392	0.29638	2.5454	0.43441	0.61592	0.81403	0.18151	0.1981	0.37962	0.12446	1.2591	1.1347	0.11828	0.032258	0.35842	0	-12.704	-0.020049	-9.9172	8.0261	118.49	11.005	-1.5742	9.6937	-17.493	-11.305	-5.3837	6.1873	5.9217	12.109	-35.819	4.8402	40.659	0.75269	0.20789	0.7276	0.5233	-6.9646	0.049465	-13.84	11.167	261.78
91	0.06701	0.7268	0.44063	-0.00084366	0.52204	0.13909	0.030924	0.18209	0.31537	3.0731	0.33284	0.42819	0.55819	0.095351	0.13	0.22535	0.075286	0.91238	0.83709	0.051546	0.010309	0.13918	0.73196	-27.702	-0.071512	-20.801	8.3282	139.37	12.466	-2.4192	10.85	-30.198	-24.919	-18.849	5.2795	6.0696	11.349	-81.344	-15.446	65.898	0.80412	0.34021	0.32474	0.22165	4.2254	0.053413	-0.92899	14.084	368.59
92	0.076596	0.7234	0.55407	-0.0011098	0.68392	0.17056	0.046347	0.22807	0.39962	3.0918	0.40407	0.5359	0.68484	0.13183	0.14894	0.28077	0.11386	1.1525	1.0387	0.055319	0.029787	0.37021	0.72766	-23.698	-0.041437	-18.85	8.0864	98.664	10.323	-0.79989	2.9437	-30.45	-21.298	-15.582	9.1517	5.7165	14.868	-50.384	-9.3503	41.034	0.42553	0.17021	0.31915	0.81702	-0.26306	0.020031	-2.6067	11.62	277.03
93	0.10511	0.72673	0.63972	-0.00068663	0.7537	0.23201	0.078435	0.28774	0.45795	2.8791	0.42014	0.60764	0.85004	0.1875	0.2424	0.42991	0.16076	1.4566	1.2958	0.033033	0.015015	0.35736	0.72372	-23.236	-0.036741	-17.137	9.5888	179.41	13.852	-1.4961	5.3341	-27.855	-19.972	-13.763	7.8827	6.2091	14.092	-70.096	-4.8436	65.253	0.52553	0.13213	0.71171	0.21922	3.8973	0.01892	0.75652	8.4928	163.28
94	0.59402	0.97863	0.66645	-0.00046139	0.7202	0.21819	0.075487	0.27651	-0.2615	2.7524	0.5302	0.68889	0.85006	0.15869	0.16117	0.31986	0.1051	1.2735	1.1684	0.051282	0.012821	0.58974	0.99573	-20.58	-0.10834	-7.9585	10.688	166.78	14.844	-0.83598	3.1029	-27.033	-17.596	-10.123	9.4371	7.4729	16.91	-59.714	0.65455	60.368	0.36325	0.13675	0.26496	0.48291	-2.4816	0.024689	-5.3579	10.995	219.62
95	0.019108	0	0.48423	-0.00018279	0.51284	0.17789	0.047438	0.21843	0.23748	2.5538	0.32544	0.49003	0.6322	0.16459	0.14216	0.30675	0.086368	1.0373	0.95089	0.066879	0.022293	0.40764	0.73567	-26.401	-0.020847	-23.138	9.4159	141.66	12.051	-0.68534	3.4656	-33.988	-26.147	-15.907	7.8416	10.24	18.081	-60.764	-7.2765	53.488	0.37261	0.1465	0.80255	0.26115	-0.11878	0.010376	-1.7426	7.9968	136.93
96	0.107	0	0.71403	-0.00056848	0.78282	0.21906	0.075929	0.27842	-0.098798	2.5163	0.52133	0.72519	0.89524	0.20385	0.17005	0.3739	0.13783	1.2729	1.1351	0.17284	0.041152	0.43621	0.99588	-17.273	-0.043411	-12.02	9.4623	125.87	11.625	-0.48103	2.8119	-24.647	-17.257	-8.3024	7.3901	8.9543	16.344	-47.25	0.45784	47.708	0.30864	0.15638	0.37037	0.28395	2.0251	0.038013	-2.5745	9.6558	185.78
97	0.93846	0.29231	0.61104	0.00040615	0.57164	0.17379	0.048365	0.22111	0.23368	2.9113	0.47746	0.60765	0.75375	0.13019	0.1461	0.27629	0.17863	1.137	0.95838	0.041026	0.0051282	0.4	0.29744	-20.806	-0.028233	-18.067	6.5325	58.531	7.8139	-0.049401	1.865	-26.49	-21.989	-13.282	4.5015	8.7064	13.208	-35.453	-8.024	27.429	0.32308	0.11282	0.76923	0.27692	7.8847	0.041013	3.9065	9.256	155.72
98	0.66832	0.78713	0.5081	-0.00044252	0.55257	0.17723	0.049783	0.22461	-0.05485	2.9258	0.35871	0.52819	0.65731	0.16948	0.12912	0.2986	0.049387	1.0639	1.0145	0.034653	0.019802	0.44554	0.79208	-25.238	-0.1006	-15.128	10.971	216.89	15.853	-1.3809	5.9025	-31.748	-23.745	-14.001	8.0031	9.7441	17.747	-79.819	-1.481	78.338	0.43564	0.12871	0.84158	0.28713	0.17856	0.07381	-7.2394	10.299	182.99
99	0.58571	0.8	0.52808	9.2004e-05	0.51524	0.19221	0.054043	0.23259	0.1062	2.3886	0.35232	0.52495	0.68793	0.17264	0.16297	0.33561	0.063091	1.0266	0.96347	0.10714	0.025	0.89286	0	-25.044	0.014005	-26.998	7.8643	97.165	9.922	-0.8034	4.1612	-30.93	-23.829	-17.997	7.1013	5.8317	12.933	-48.462	-7.51	40.952	0.46786	0.096429	0.31071	0.21429	1.5531	0.04507	-4.7342	11.477	247.04
[truncated: 1,534 more columns]
