# Supplementary material for: Detecting Parkinson’s disease from sustained phonation and speech signals
Source: PLoS One. 2017 Oct 5;12(10):e0185613. doi: 10.1371/journal.pone.0185613 (PMC5628839; doi:10.1371/journal.pone.0185613)
Supplement: S2 File — (ZIP) [file pone.0185613.s002.zip › AC/speech/AC_speech_emo_large.csv]

id	frameTime	pcm_LOGenergy_sma_range	pcm_LOGenergy_sma_maxPos	pcm_LOGenergy_sma_minPos	pcm_LOGenergy_sma_maxameandist	pcm_LOGenergy_sma_minameandist	pcm_LOGenergy_sma_linregc1	pcm_LOGenergy_sma_linregc2	pcm_LOGenergy_sma_linregerrA	pcm_LOGenergy_sma_linregerrQ	pcm_LOGenergy_sma_qregc1	pcm_LOGenergy_sma_qregc2	pcm_LOGenergy_sma_qregc3	pcm_LOGenergy_sma_qregerrA	pcm_LOGenergy_sma_qregerrQ	pcm_LOGenergy_sma_centroid	pcm_LOGenergy_sma_variance	pcm_LOGenergy_sma_stddev	pcm_LOGenergy_sma_skewness	pcm_LOGenergy_sma_kurtosis	pcm_LOGenergy_sma_quartile1	pcm_LOGenergy_sma_quartile2	pcm_LOGenergy_sma_quartile3	pcm_LOGenergy_sma_iqr1_2	pcm_LOGenergy_sma_iqr2_3	pcm_LOGenergy_sma_iqr1_3	pcm_LOGenergy_sma_percentile95_0	pcm_LOGenergy_sma_percentile98_0	pcm_LOGenergy_sma_zcr	pcm_LOGenergy_sma_numPeaks	pcm_LOGenergy_sma_meanPeakDist	pcm_LOGenergy_sma_peakMean	pcm_LOGenergy_sma_peakMeanMeanDist	pcm_LOGenergy_sma_amean	pcm_LOGenergy_sma_absmean	pcm_LOGenergy_sma_qmean	pcm_LOGenergy_sma_nzabsmean	pcm_LOGenergy_sma_nzqmean	pcm_LOGenergy_sma_nzgmean	pcm_LOGenergy_sma_nnz	mfcc_sma_0__range	mfcc_sma_0__maxPos	mfcc_sma_0__minPos	mfcc_sma_0__maxameandist	mfcc_sma_0__minameandist	mfcc_sma_0__linregc1	mfcc_sma_0__linregc2	mfcc_sma_0__linregerrA	mfcc_sma_0__linregerrQ
1	0.0125	8.2615	117	232	2.7806	5.4809	-0.007759	-11.896	1.7076	4.7253	4.6479e-05	-0.021238	-11.247	506.22	1350	0.51273	5.1501	2.2694	-1.1822	3.3156	-13.903	-12.31	-11.35	1.5923	0.96013	2.5524	-10.609	-10.287	0	7	38.167	-10.975	2.0469	-13.021	13.021	174.71	13.021	174.71	12.844	291	34.652	237	254	12.017	22.636	0.0041995	-8.1767	5.1769	54.509
2	0.0125	7.6904	54	0	3.0875	4.6029	-0.0072788	-11.299	1.1935	2.2856	-2.3692e-05	-0.0013796	-11.542	297.42	568.34	0.51042	2.5615	1.6005	-0.64166	3.0534	-12.892	-12.164	-10.966	0.72785	1.1976	1.9254	-9.8888	-9.6251	0	10	24.222	-10.926	1.2783	-12.205	12.205	151.52	12.205	151.52	12.104	250	43.128	74	55	13.233	29.895	0.016841	-3.7041	6.7776	76.798
3	0.0125	13.517	53	115	7.219	6.2977	-0.013513	-9.949	1.3715	4.7371	-5.3104e-06	-0.01235	-9.9913	300.4	1042.1	0.5194	5.4735	2.3396	-0.23461	5.0698	-12.038	-11.226	-10.465	0.81183	0.76047	1.5723	-7.4066	-5.4687	0	4	42	-7.6137	3.8151	-11.429	11.429	136.09	11.429	136.09	11.168	220	38.789	164	179	9.5624	29.227	0.019521	-9.3978	5.6542	63.747
4	0.0125	11.513	55	192	5.848	5.6648	-0.0085648	-11.923	1.8032	5.2093	1.2512e-05	-0.01168	-11.794	451.12	1301.5	0.51174	5.5913	2.3646	-0.42461	3.2396	-14.227	-12.496	-11.43	1.7318	1.0651	2.797	-9.3223	-8.1618	0	7	34.667	-10.787	2.2028	-12.989	12.989	174.32	12.989	174.32	12.775	250	36.191	187	152	10.288	25.903	0.016759	-9.8131	6.5349	71.854
5	0.0125	11.105	56	188	5.7935	5.3111	-0.01338	-11.414	1.3029	3.3124	-6.0918e-05	0.0016668	-12.031	324.25	802.14	0.51915	4.23	2.0567	0.27062	4.166	-14.201	-13.087	-12.063	1.1143	1.0237	2.1381	-9.9886	-7.5489	0	7	35.667	-11.512	1.5553	-13.067	13.067	174.97	13.067	174.97	12.891	248	40.467	195	138	14.244	26.223	0.0091139	-9.5209	8.0272	99.232
6	0.0125	7.6113	72	208	3.583	4.0283	-0.0042408	-9.9865	0.95209	1.4809	-3.9759e-05	0.0071699	-10.53	266.21	409.1	0.50787	1.6052	1.267	-0.51508	3.7106	-11.274	-10.406	-9.7571	0.86718	0.64923	1.5164	-9.0583	-8.241	0	11	26.8	-9.3732	1.2218	-10.595	10.595	113.86	10.595	113.86	10.521	288	34.424	90	235	12.595	21.829	0.018589	-9.8453	4.6896	48.565
7	0.0125	10.447	65	181	3.3072	7.1394	-0.0055443	-10.403	0.86655	1.9502	-2.2113e-05	-0.00014883	-10.621	208.94	475.4	0.50818	2.104	1.4505	-2.4305	12.962	-11.57	-10.905	-10.374	0.66567	0.53061	1.1963	-9.4126	-8.7114	0	8	24	-9.7809	1.2983	-11.079	11.079	124.85	11.079	124.85	10.997	245	40.591	185	139	13.507	27.084	0.015115	-9.1714	5.3294	63.831
8	0.0125	11.16	70	210	4.7586	6.4014	-0.0086513	-11.167	1.6351	5.1276	5.9665e-05	-0.026073	-10.322	494.7	1459.7	0.51529	5.6631	2.3797	-0.9591	3.9428	-13.581	-11.895	-10.926	1.6857	0.96883	2.6546	-9.0794	-8.2234	0	5	43	-10.263	2.1673	-12.43	12.43	160.16	12.43	160.16	12.218	293	39.031	92	242	13.804	25.227	-0.0017326	-9.8166	6.0154	62.578
9	0.0125	5.8824	65	12	2.574	3.3084	-0.00010967	-12.568	1.0064	1.6336	-0.0001074	0.022874	-13.384	216	321.78	0.49783	1.6336	1.2781	-0.36824	2.7759	-13.325	-12.434	-11.669	0.89092	0.76531	1.6562	-10.722	-10.199	0	9	17.875	-11.199	1.3806	-12.58	12.58	159.88	12.58	159.88	12.516	215	34.92	166	67	10.701	24.219	0.011639	-7.408	5.6451	63.327
10	0.0125	7.2444	70	237	3.1476	4.0968	-0.0033329	-14.106	1.3417	2.934	4.8228e-05	-0.017319	-13.432	395.33	826.82	0.50382	3.0124	1.7356	-0.78259	3.1303	-15.444	-14.339	-13.433	1.1047	0.90642	2.0111	-12.397	-11.529	0	10	26.778	-13.123	1.4661	-14.589	14.589	215.86	14.589	215.86	14.491	291	40.521	242	72	12.238	28.283	0.011662	-7.2292	5.446	54.911
11	0.0125	10.122	97	137	3.2394	6.883	-0.0047588	-11.004	1.488	3.7168	2.6894e-05	-0.012047	-10.676	407.68	1005	0.50742	3.8564	1.9638	-0.74017	3.6502	-12.648	-11.517	-10.283	1.1313	1.2341	2.3653	-8.8283	-8.5869	0	8	30.714	-9.7213	1.9275	-11.649	11.649	139.55	11.649	139.55	11.491	272	31.766	201	53	13.571	18.195	0.024415	-13.447	4.5511	34.462
12	0.0125	10.245	54	162	3.6443	6.6012	-0.012038	-9.483	0.92534	1.5962	1.0284e-05	-0.0143	-9.4004	204.45	352.45	0.51825	2.1859	1.4785	-0.63495	5.7181	-11.62	-10.851	-9.7691	0.7691	1.0821	1.8512	-8.8863	-7.4144	0	7	26.333	-9.4275	1.3796	-10.807	10.807	118.98	10.807	118.98	10.708	221	37.458	168	59	14.304	23.154	0.022635	-9.8716	5.3647	61.126
13	0.0125	7.1507	23	167	2.4065	4.7442	-0.0043982	-13.457	1.1908	2.4578	9.3246e-05	-0.024539	-12.735	257.46	510.1	0.5034	2.5337	1.5918	-1.0799	4.3623	-14.649	-13.704	-12.77	0.94499	0.9337	1.8787	-11.738	-11.568	0	9	22.75	-12.625	1.3062	-13.932	13.932	196.63	13.932	196.63	13.846	217	36.587	175	188	11.635	24.952	0.0027192	-8.3356	5.9503	62.409
14	0.0125	8.5117	38	195	2.8834	5.6282	-0.0063188	-11.065	1.2459	2.5281	-1.2162e-05	-0.0030836	-11.208	331.6	673.89	0.50994	2.7653	1.6629	-0.76338	3.5724	-13.048	-11.751	-10.603	1.2967	1.1475	2.4441	-9.5895	-9.2712	0	11	21.9	-10.667	1.2388	-11.905	11.905	144.51	11.905	144.51	11.795	267	37.687	203	152	11.258	26.429	0.026055	-6.5959	5.9268	74.993
15	0.0125	7.874	59	126	2.56	5.314	-0.0047057	-11.217	1.2758	2.7354	1.5593e-05	-0.0083388	-11.076	300.45	639.14	0.50566	2.8364	1.6842	-1.2811	4.2402	-12.477	-11.322	-10.534	1.1554	0.78784	1.9433	-9.9603	-9.5058	0	7	28.833	-10.195	1.5701	-11.765	11.765	141.25	11.765	141.25	11.655	234	34.427	40	56	10.389	24.037	0.0016194	-2.0235	5.9701	59.717
16	0.0125	6.6451	22	187	2.561	4.0841	-0.013731	-10.382	1.1009	1.7589	-9.6695e-05	0.0052209	-10.998	213.24	331.09	0.51668	2.3687	1.539	-0.49177	2.8662	-12.583	-11.761	-10.466	0.82266	1.2943	2.117	-9.4708	-9.2379	0	9	19.25	-10.307	1.4205	-11.728	11.728	139.91	11.728	139.91	11.629	197	35.847	66	163	11.328	24.52	0.018153	-9.9063	5.9799	62.769
17	0.0125	11.615	58	176	3.8178	7.7974	-0.0096018	-9.1217	1.99	7.1146	-2.91e-05	-0.0027052	-9.3929	467.8	1689.7	0.51646	7.5498	2.7477	-1.5538	4.872	-10.997	-9.511	-8.4533	1.4863	1.0577	2.544	-7.685	-6.7163	0	7	28.5	-7.8275	2.432	-10.259	10.259	112.81	10.259	112.81	9.9551	238	43.887	189	59	16.007	27.88	0.025516	-8.4778	6.6963	77.761
18	0.0125	10.306	78	234	4.4948	5.8109	-0.0058292	-11.921	1.2784	2.9905	4.6391e-06	-0.0073183	-11.842	411.57	962.53	0.51061	3.2841	1.8122	-0.75523	4.5259	-13.851	-12.406	-11.877	1.4453	0.52872	1.974	-10.054	-9.2559	0	8	33.143	-11.043	1.8135	-12.857	12.857	168.58	12.857	168.58	12.734	322	34.851	102	166	11.175	23.676	0.0083481	-8.7701	6.071	63.932
19	0.0125	6.5299	187	150	1.6339	4.896	-0.0035504	-12.308	0.82548	1.2285	-1.7793e-05	-6.2914e-05	-12.421	161.97	241.5	0.50207	1.2693	1.1266	-1.6748	6.8283	-12.969	-12.347	-11.997	0.62254	0.35009	0.97263	-11.261	-11.154	0	8	22.857	-11.597	1.0587	-12.656	12.656	161.44	12.656	161.44	12.61	197	31.657	147	53	11.112	20.545	0.024559	-7.6309	5.6071	57.481
20	0.0125	10.391	69	230	4.6618	5.7296	-0.0049601	-12.369	1.5242	4.4594	4.6542e-05	-0.01855	-11.709	455.53	1280.6	0.50754	4.6354	2.153	-1.0049	4.3228	-13.862	-12.774	-11.89	1.0887	0.88411	1.9728	-10.126	-8.9981	0	7	36.833	-10.899	2.1939	-13.093	13.093	176.06	13.093	176.06	12.928	293	30.721	97	256	10.819	19.902	-0.0068079	-9.4272	5.4551	52.156
21	0.0125	8.6663	63	195	3.4622	5.2042	-0.001565	-13.073	0.91223	1.4379	-8.1545e-06	0.00053887	-13.163	235.52	371.98	0.50061	1.4516	1.2048	-0.64739	5.3906	-13.933	-13.1	-12.474	0.83347	0.62608	1.4596	-11.967	-10.335	0	6	38	-11.827	1.4477	-13.275	13.275	177.67	13.275	177.67	13.221	259	38.147	203	153	10.687	27.46	0.0044092	-6.9179	5.1312	56.711
22	0.0125	9.8337	75	224	3.1395	6.6942	-0.010007	-9.9602	1.1298	2.7164	-9.4443e-06	-0.0072022	-10.099	332.26	808.32	0.52003	3.4575	1.8594	-1.877	7.5723	-11.927	-11.044	-10.492	0.88313	0.55178	1.4349	-9.2482	-8.6032	0	8	30.143	-10.074	1.3727	-11.446	11.446	134.47	11.446	134.47	11.316	298	34.696	231	72	16.37	18.326	0.016771	-12.011	5.3635	49.163
23	0.0125	8.6784	311	207	3.2487	5.4297	-0.0057314	-11.918	1.629	4.7844	9.5481e-05	-0.037431	-10.169	542.44	1385.8	0.51086	5.088	2.2557	-1.0462	3.4508	-13.66	-12.513	-11.343	1.147	1.1696	2.3165	-10.059	-9.793	0	6	54.4	-10.391	2.4783	-12.87	12.87	170.72	12.87	170.72	12.689	333	34.668	102	87	11.279	23.388	0.0056552	-5.1152	3.9725	34.925
24	0.0125	9.1581	73	213	3.2155	5.9426	-0.012003	-10.679	1.0739	2.0609	-6.4386e-05	0.0058959	-11.505	284.78	536.07	0.52081	2.9956	1.7308	-1.1753	4.5394	-13.044	-11.922	-11.117	1.1218	0.80534	1.9271	-10.169	-9.8051	0	9	29.75	-11.282	1.0651	-12.347	12.347	155.45	12.347	155.45	12.236	279	38.545	226	73	12.419	26.126	0.013546	-4.2438	5.5864	59.29
25	0.0125	7.7171	40	154	3.8364	3.8807	-0.01699	-8.4094	0.76941	1.1276	-0.00024167	0.021918	-9.4469	117.86	146.47	0.52037	1.7589	1.3262	-0.28971	5.4521	-10.268	-9.8321	-9.1686	0.4364	0.66344	1.0998	-8.0998	-6.1126	0	5	26.25	-8.2539	1.5232	-9.7771	9.7771	97.35	9.7771	97.35	9.6852	162	32.358	55	38	11.098	21.26	0.026673	-7.875	5.1164	44.82
26	0.0125	7.7237	105	263	2.7551	4.9687	-0.0031076	-12.783	1.1469	2.6704	7.261e-07	-0.0033617	-12.768	402.79	937.3	0.5054	2.7696	1.6642	-1.4066	4.9941	-13.933	-12.918	-12.245	1.0148	0.67227	1.6871	-11.39	-10.979	0	7	43.667	-11.875	1.4516	-13.327	13.327	180.37	13.327	180.37	13.232	351	39.556	272	102	12.943	26.613	0.0039463	-4.4453	5.6984	64.715
27	0.0125	10.442	197	0	5.2212	5.2209	-0.0004576	-13.126	1.4027	3.191	-4.9899e-05	0.01536	-13.959	454.85	969.75	0.49935	3.1928	1.7868	0.11567	3.4236	-14.469	-13.072	-12.037	1.3972	1.0351	2.4322	-10.227	-8.8596	0	8	38.143	-11.668	1.5305	-13.198	13.198	177.39	13.198	177.39	13.073	318	41.803	243	196	16.903	24.9	0.01516	-12.481	6.4732	77.749
28	0.0125	9.1842	53	196	3.3931	5.7912	-0.010029	-10.328	1.0246	1.8644	-0.00030081	0.048931	-12.244	165.16	218.14	0.51202	2.1897	1.4798	-1.3012	6.4483	-11.86	-11.091	-10.416	0.76908	0.67498	1.4441	-9.693	-8.454	0	7	23.667	-9.9353	1.3755	-11.311	11.311	130.12	11.311	130.12	11.221	197	31.269	124	53	10.361	20.908	0.017569	-6.9625	5.2622	50.985
29	0.0125	6.3246	124	234	2.4106	3.914	-0.0077312	-13.145	0.97249	1.545	-3.7014e-05	0.0034841	-13.71	292.07	449.92	0.51204	2.0053	1.4161	-0.8663	3.5482	-15.058	-14.25	-13.15	0.80796	1.1003	1.9083	-12.503	-12.253	0	12	23.545	-13.13	1.1861	-14.317	14.317	206.97	14.317	206.97	14.25	304	37.521	249	75	15.798	21.723	0.0073061	-9.2393	5.8588	63.607
30	0.0125	4.3206	9	70	1.7306	2.59	-0.004077	-13.55	0.7903	0.89979	-1.7958e-05	0.00064594	-13.756	209.27	235.25	0.50447	0.99633	0.99816	-0.55398	2.6622	-14.772	-13.931	-13.281	0.84115	0.64962	1.4908	-12.699	-12.52	0	11	19.3	-13.364	0.72204	-14.086	14.086	199.41	14.086	199.41	14.051	264	29.256	86	65	11.692	17.564	0.02293	-8.8684	4.1084	32.594
31	0.0125	7.7557	62	145	3.5402	4.2155	-0.0071298	-12.226	0.9196	1.6595	4.5037e-05	-0.01956	-11.656	259.25	441.3	0.51065	1.9845	1.4087	-0.79184	4.4879	-13.89	-12.945	-12.314	0.945	0.63029	1.5753	-11.625	-10.007	0	11	22.8	-12.041	1.169	-13.21	13.21	176.48	13.21	176.48	13.137	277	34.858	217	62	9.2825	25.575	-0.00068267	-3.4485	5.4738	55.743
32	0.0125	6.1233	45	93	2.9171	3.2062	-0.0062386	-13.951	0.93307	1.3156	-9.3008e-06	-0.004239	-14.022	201.59	283.95	0.50537	1.4669	1.2112	0.13228	2.5578	-15.587	-14.69	-13.744	0.89721	0.94562	1.8428	-12.48	-12.183	0	10	20	-13.46	1.1612	-14.621	14.621	215.25	14.621	215.25	14.57	216	38.905	161	122	13.148	25.757	0.012953	-10.322	7.0924	91.672
33	0.0125	9.8861	70	304	4.1661	5.72	-0.0068576	-11.233	1.1094	2.1643	-9.2883e-05	0.021379	-12.659	309.04	533.62	0.51256	2.5289	1.5902	-0.73935	5.4254	-13.173	-12.01	-11.542	1.1627	0.46792	1.6306	-9.8272	-8.8543	0	8	27	-10.415	1.8598	-12.275	12.275	153.21	12.275	153.21	12.175	305	45.383	92	225	16.431	28.951	0.006103	-7.4731	5.6556	74.077
34	0.0125	9.6424	51	113	4.0364	5.606	-0.010976	-11.397	1.196	2.7051	6.5438e-05	-0.025896	-10.833	280.48	604.48	0.51438	3.2316	1.7977	-0.78565	4.4248	-13.478	-12.54	-11.608	0.93826	0.93217	1.8704	-10.186	-9.4958	0	7	30	-11.19	1.4581	-12.648	12.648	163.22	12.648	163.22	12.526	229	37.564	172	53	13.931	23.633	0.023799	-11.968	6.1318	71.476
35	0.0125	6.8161	33	230	2.1933	4.6228	-0.007616	-10.16	1.1686	2.0615	-0.00010416	0.016342	-11.074	254.92	436.56	0.51112	2.3194	1.523	-0.90562	3.4113	-11.874	-10.83	-9.781	1.0441	1.0489	2.0931	-9.1694	-8.9535	0	10	20.778	-10.306	0.7299	-11.036	11.036	124.1	11.036	124.1	10.937	231	31.248	75	53	10.653	20.595	0.030006	-10.851	4.1504	35.275
37	0.0125	6.4016	60	252	2.3108	4.0908	-0.0062671	-11.118	1.0126	1.4235	-6.4417e-05	0.009966	-11.797	249.99	336.25	0.50912	1.633	1.2779	-0.36009	2.7437	-12.819	-11.861	-10.853	0.95817	1.0077	1.9659	-9.939	-9.7723	0	10	22.778	-10.621	1.2859	-11.907	11.907	143.41	11.907	143.41	11.84	253	31.483	79	60	10.41	21.074	0.014796	-7.1532	3.9139	29.679
38	0.0125	8.1894	66	187	2.8099	5.3795	-0.0073479	-9.3895	1.255	2.3296	-2.5241e-05	-0.0012395	-9.6348	305.45	563.09	0.51242	2.5953	1.611	-0.40326	3.0968	-11.278	-10.257	-9.0652	1.0207	1.1923	2.213	-7.7081	-7.5837	0	8	27	-8.6285	1.6501	-10.279	10.279	108.24	10.279	108.24	10.154	243	34.446	4	67	13.796	20.65	-0.007511	-5.9536	4.9507	46.182
39	0.0125	9.8582	65	178	2.8242	7.034	-0.0031577	-10.499	1.0744	2.7083	-3.4925e-05	0.0054339	-10.85	255.62	662.71	0.50395	2.7589	1.661	-2.3565	10.056	-11.262	-10.583	-9.9498	0.67912	0.63319	1.3123	-9.2668	-9.0107	0	7	31.167	-9.1268	1.7609	-10.888	10.888	121.3	10.888	121.3	10.782	247	33.084	81	65	11.339	21.745	0.0090217	-9.5879	4.7738	47.467
40	0.0125	6.5232	39	133	4.0271	2.496	-0.0090183	-9.4828	0.86966	1.2303	-7.9658e-05	0.0057183	-9.9348	160.33	220.98	0.51086	1.4647	1.2103	0.66683	3.9865	-11.101	-10.431	-9.6657	0.66951	0.76554	1.435	-8.4543	-7.0338	0	10	17.444	-9.3799	0.93716	-10.317	10.317	107.91	10.317	107.91	10.24	186	38.378	57	0	13.337	25.041	0.022365	-8.7725	5.9846	66.479
41	0.0125	4.0477	93	242	1.8955	2.1522	-0.0030731	-11.286	0.74879	0.76585	-3.5782e-05	0.0055861	-11.634	178.57	180.08	0.50328	0.81232	0.90129	-0.063731	2.1213	-12.403	-11.708	-10.89	0.69516	0.81818	1.5133	-10.298	-9.9709	0	13	18.417	-11.073	0.58542	-11.658	11.658	136.72	11.658	136.72	11.623	243	35.386	171	58	10.643	24.743	0.014939	-5.3114	4.278	44.696
42	0.0125	8.0065	530	337	3.853	4.1534	0.00033982	-14.038	2.0151	5.5011	2.6835e-05	-0.015251	-12.531	1139.5	2934.5	0.49796	5.5043	2.3461	-0.64512	1.9299	-16.513	-13.097	-12.096	3.4162	1.0013	4.4175	-11.186	-10.926	0	10	52.333	-12.049	1.8909	-13.94	13.94	199.82	13.94	199.82	13.753	582	29.549	271	183	10.88	18.669	0.0045242	-4.6652	4.4382	33.086
43	0.0125	7.9285	71	149	2.3108	5.6177	-0.0030344	-12.177	1.1894	2.5544	-1.4938e-05	0.0010287	-12.36	321.83	695.46	0.50365	2.6115	1.616	-1.4044	5.0469	-13.149	-12.3	-11.371	0.84842	0.92985	1.7783	-10.804	-10.654	0	9	26.25	-11.187	1.4024	-12.59	12.59	161.11	12.59	161.11	12.495	273	40.14	211	230	11.25	28.89	0.0081937	-4.2791	5.9158	75.548
44	0.0125	5.4516	98	174	2.1348	3.3168	-0.0046473	-12.58	1.1191	1.7618	-4.4739e-05	0.0058217	-12.987	257.61	406.05	0.50481	1.8612	1.3642	-0.35388	2.2085	-14.168	-13.111	-11.945	1.0571	1.1664	2.2235	-11.228	-11.128	0	10	21.333	-11.88	1.244	-13.124	13.124	174.1	13.124	174.1	13.054	235	36.206	81	55	13.755	22.452	0.029183	-11.362	4.8411	46.894
45	0.0125	11.109	52	0	3.995	7.1143	-0.0033499	-10.874	1.0594	2.301	-0.00018107	0.031234	-11.97	212.79	394.27	0.50218	2.3355	1.5282	-0.18673	5.4858	-11.908	-11.191	-10.627	0.71701	0.56407	1.2811	-8.4682	-7.5199	0	6	24.8	-9.3585	1.8359	-11.194	11.194	127.65	11.194	127.65	11.087	192	41.315	67	113	11.636	29.68	0.0067786	-7.5059	7.0477	96.86
46	0.0125	7.5788	43	216	3.1272	4.4516	-0.0039781	-9.8195	1.047	1.9605	-0.00018184	0.03548	-11.24	221.92	336.95	0.50476	2.0231	1.4224	-0.57917	3.8646	-11.007	-10.128	-9.5144	0.87962	0.61335	1.493	-8.2261	-7.4993	0	6	28.6	-8.5094	1.7417	-10.251	10.251	107.11	10.251	107.11	10.155	218	29.913	148	44	10.684	19.229	0.0070061	-6.3018	3.6722	29.098
47	0.0125	4.8553	31	0	2.438	2.4173	-0.01073	-9.9937	0.8187	1.0547	-9.4413e-05	0.0098526	-10.738	169.55	206.03	0.51526	1.5148	1.2308	0.23457	2.4723	-11.943	-11.36	-10.392	0.58313	0.96766	1.5508	-8.8347	-8.7776	0	10	17.556	-10.361	0.80203	-11.163	11.163	126.13	11.163	126.13	11.093	219	35.784	166	57	10.82	24.964	0.021434	-4.2913	5.6005	62.768
48	0.0125	8.4665	100	73	3.3564	5.1101	0.0044796	-13.677	1.42	3.6042	-1.1063e-05	0.0077211	-13.835	415.16	1058.1	0.48987	3.7487	1.9362	-1.3955	4.276	-13.453	-12.516	-11.815	0.93638	0.70148	1.6379	-10.969	-10.783	0	7	39.333	-10.962	2.0586	-13.021	13.021	173.3	13.021	173.3	12.892	294	38.827	61	242	14.448	24.38	0.010716	-6.7459	5.3788	55.91
49	0.0125	5.2529	75	15	2.437	2.8159	-0.0044789	-10.552	0.88039	1.203	-4.8052e-05	0.0098406	-11.261	254.62	329.05	0.50827	1.3525	1.163	-0.44583	2.8237	-11.924	-10.961	-10.475	0.96264	0.48683	1.4495	-9.3424	-9.019	0	11	25	-10.148	1.071	-11.219	11.219	127.22	11.219	127.22	11.16	299	37.982	96	168	13.762	24.22	0.010592	-9.405	5.3772	58.407
50	0.0125	5.4821	58	208	2.9991	2.483	-0.0072126	-10.7	0.78392	0.94198	-3.6694e-05	0.00078673	-10.989	172.5	202.53	0.50918	1.1499	1.0723	0.037044	3.1476	-12.085	-11.541	-10.683	0.54463	0.85784	1.4025	-9.9227	-8.9798	0	8	24.571	-10.337	1.1488	-11.486	11.486	133.08	11.486	133.08	11.435	219	36.105	160	59	12.344	23.761	0.027239	-7.2229	4.8287	50.593
51	0.0125	6.0646	220	251	2.0394	4.0253	-0.00080988	-10.511	0.80874	1.0708	-8.2496e-05	0.019896	-11.373	192.22	231.42	0.49962	1.0743	1.0365	-0.63835	3.8721	-11.255	-10.503	-10.003	0.75186	0.50055	1.2524	-9.1049	-8.8355	0	10	23.444	-9.7735	0.83878	-10.612	10.612	113.7	10.612	113.7	10.563	252	34.031	78	63	12.003	22.028	0.003115	-4.7955	4.4592	43.721
52	0.0125	9.9365	54	142	3.5509	6.3855	-0.0078761	-10.599	1.7814	5.6797	0.00011078	-0.039226	-9.1252	513.52	1487.1	0.51415	6.0967	2.4691	-1.2587	3.7121	-12.799	-10.873	-9.937	1.926	0.93575	2.8618	-9.3294	-8.5617	0	7	36	-9.5657	2.1474	-11.713	11.713	143.29	11.713	143.29	11.485	284	36.612	73	57	12.454	24.158	0.0042008	-5.3151	6.6506	68.784
53	0.0125	8.106	105	268	2.5835	5.5225	-0.0058442	-9.6886	0.98851	1.596	-0.00011767	0.025691	-11.092	237.09	320.98	0.51065	1.8019	1.3424	-1.0607	4.3946	-11.146	-10.155	-9.563	0.99151	0.59202	1.5835	-8.9355	-8.1704	0	10	25.111	-9.6935	0.77821	-10.472	10.472	111.46	10.472	111.46	10.391	269	34.207	188	62	12.783	21.424	0.020356	-8.0533	4.573	45.534
54	0.0125	6.1793	49	192	2.573	3.6063	-0.0053475	-11.119	1.0327	1.6187	-9.2909e-05	0.012677	-11.699	202.16	302.13	0.5049	1.7093	1.3074	-0.35293	2.8749	-12.398	-11.59	-10.654	0.80821	0.93593	1.7441	-9.6555	-9.3724	0	9	18.5	-10.486	1.1518	-11.638	11.638	137.14	11.638	137.14	11.565	195	35.353	151	51	9.8751	25.478	0.023816	-3.539	5.5082	59.409
55	0.0125	7.2256	83	261	3.9617	3.2639	-0.0093832	-10.871	0.95549	1.4765	-2.2838e-05	-0.0031712	-11.152	258.54	398.7	0.51574	2.0233	1.4224	0.19309	3.03	-13.225	-12.02	-11.363	1.2055	0.65699	1.8625	-10.142	-8.7071	0	11	22.4	-11.313	0.83454	-12.147	12.147	149.58	12.147	149.58	12.061	273	39.257	104	234	13.493	25.764	0.031382	-10.966	4.9754	64.354
56	0.0125	9.6948	75	240	4.572	5.1228	-0.0050523	-5.4493	1.2525	3.2929	3.7602e-05	-0.01637	-4.8834	386.62	974.71	0.51882	3.4869	1.8673	-0.77701	4.6957	-6.7499	-5.8153	-5.3224	0.93458	0.49293	1.4275	-3.2777	-1.8043	0	5	46	-4.0561	2.1535	-6.2097	6.2097	42.047	6.2097	42.047	5.9148	302	32.917	97	78	10.077	22.839	0.019438	-8.8511	4.0883	37.475
57	0.0125	8.1682	73	149	3.2801	4.8881	-0.0039505	-11.547	1.0684	2.0235	-1.8859e-05	0.0010282	-11.766	282.96	533.63	0.50534	2.1148	1.4542	-0.46181	4.1831	-12.837	-12.025	-11.167	0.81279	0.8579	1.6707	-10.183	-8.8591	0	7	33	-10.527	1.5417	-12.069	12.069	147.77	12.069	147.77	11.982	265	40.986	94	72	12.028	28.958	0.017846	-3.1305	7.1747	91.539
58	0.0125	8.009	244	199	3.9354	4.0736	-0.0045485	-13.395	2.0602	5.7263	4.9704e-05	-0.024082	-12.119	790.98	2125.9	0.50918	5.994	2.4483	-0.43516	1.7664	-16.572	-13.47	-12.337	3.1025	1.1323	4.2348	-11.3	-10.705	0	10	38.889	-11.965	2.3239	-14.289	14.289	210.16	14.289	210.16	14.086	394	35.971	319	99	13.182	22.789	0.010682	-10.112	5.0794	51.32
59	0.0125	7.9788	53	161	2.6849	5.2939	0.00063301	-12.66	1.0603	2.0594	-6.5852e-05	0.015384	-13.208	225.31	449.46	0.49684	2.061	1.4356	-0.93787	4.7753	-13.269	-12.389	-11.721	0.88023	0.66833	1.5486	-10.245	-10.076	0	9	19.5	-11.267	1.3226	-12.589	12.589	160.55	12.589	160.55	12.511	225	31.037	4	56	10.16	20.878	0.0072463	-6.5098	4.5701	42.787
60	0.0125	8.05	70	0	2.8897	5.1603	-0.0061269	-10.257	0.96651	1.4588	-4.3593e-05	0.0056432	-10.785	258.8	379.9	0.51064	1.6885	1.2994	-0.22196	2.9426	-12.098	-10.965	-10.156	1.1328	0.80961	1.9424	-8.9947	-8.7623	0	12	22.182	-10.327	0.75743	-11.085	11.085	124.56	11.085	124.56	11.009	271	39.111	196	215	12.864	26.248	0.017066	-8.7169	7.7364	110.5
61	0.0125	8.2204	38	225	2.8837	5.3366	-0.0042114	-12.172	1.2719	3.0142	8.2156e-05	-0.028529	-10.976	383.98	808.57	0.50646	3.1446	1.7733	-1.2453	4.5246	-13.418	-12.435	-11.702	0.98285	0.73345	1.7163	-10.549	-10.123	0	10	29	-11.349	1.4463	-12.795	12.795	166.86	12.795	166.86	12.683	297	30.807	92	74	10.73	20.077	0.0087874	-6.696	5.021	44.298
62	0.0125	4.5971	57	215	2.2599	2.3372	-0.003166	-11.929	0.65189	0.64251	-4.9084e-05	0.0082215	-12.367	145.97	140.51	0.50285	0.68786	0.82937	-0.19067	3.1582	-12.875	-12.234	-11.707	0.64109	0.52685	1.1679	-11.192	-10.494	0	11	19	-11.645	0.65147	-12.296	12.296	151.88	12.296	151.88	12.268	233	33.3	80	61	8.8809	24.419	-0.0061736	-0.81775	5.3523	59.99
63	0.0125	8.9907	70	0	2.1722	6.8185	-0.00079251	-10.698	1.0643	2.0288	-0.00018835	0.034617	-11.801	206.15	335.93	0.49851	2.0307	1.425	-1.3637	6.0187	-11.398	-10.596	-9.7351	0.80268	0.86043	1.6631	-9.1427	-8.7647	0	7	25.667	-9.6154	1.1569	-10.772	10.772	118.07	10.772	118.07	10.686	189	25.666	134	50	7.363	18.303	0.0085905	-7.3458	3.7456	24.726
64	0.0125	5.2662	69	13	2.8419	2.4244	-0.0078964	-13.797	0.694	0.8458	-2.8265e-05	-0.00026484	-14.139	189.52	222.72	0.51015	1.2274	1.1079	0.27592	2.7805	-15.533	-15.031	-14.109	0.50181	0.92209	1.4239	-12.825	-12.241	0	8	30	-13.623	1.2396	-14.863	14.863	222.13	14.863	222.13	14.821	271	41.378	213	231	15.665	25.713	0.024654	-9.1113	6.6189	86.914
65	0.0125	10.449	141	245	2.4319	8.0166	-0.011709	-7.8588	1.3079	3.6345	-7.509e-05	0.011644	-9.0654	377.26	1041.4	0.52985	4.7467	2.1787	-2.0327	7.3904	-10.142	-9.1368	-8.2714	1.0054	0.86545	1.8709	-7.4542	-7.3168	0	9	31.5	-8.1098	1.5698	-9.6796	9.6796	98.441	9.6796	98.441	9.4818	312	39.769	254	94	12.529	27.24	0.012831	-5.7614	5.5859	64.163
66	0.0125	10.861	81	0	3.3338	7.5272	-0.0052873	-8.4076	1.5141	3.8427	-6.5166e-05	0.018824	-9.8905	534.67	1259.8	0.51607	4.1634	2.0404	-1.2107	4.0648	-10.051	-8.8574	-8.1028	1.1933	0.75466	1.9479	-6.8697	-6.2236	0	6	44	-7.41	1.9758	-9.3858	9.3858	92.256	9.3858	92.256	9.1889	371	36.65	266	85	11.039	25.611	0.0036855	-8.3878	6.5691	70.343
67	0.0125	10.06	221	0	3.1564	6.9032	-0.0026806	-11.223	1.4901	3.2256	-8.4349e-05	0.01925	-12.17	378.73	794.01	0.50312	3.2664	1.8073	-0.65961	3.4365	-12.839	-11.429	-10.088	1.4094	1.3416	2.7511	-9.0868	-8.6722	0	8	32.714	-10.159	1.4121	-11.572	11.572	137.17	11.572	137.17	11.436	261	30.518	85	69	10.934	19.584	0.019752	-8.2167	4.7547	41.712
68	0.0125	6.5508	50	249	1.994	4.5568	-0.0046859	-12.706	0.92945	1.4215	-3.6325e-05	0.0071198	-13.344	283.8	436.41	0.50792	1.6159	1.2712	-0.88723	4.0647	-14.261	-13.311	-12.543	0.95047	0.76838	1.7188	-11.689	-11.546	0	13	25.917	-12.796	0.67203	-13.468	13.468	183	13.468	183	13.41	326	33.182	252	86	10.062	23.119	0.0047302	-6.7205	4.3567	42.446
69	0.0125	7.8199	33	271	3.2828	4.5372	-0.0079037	-12.418	1.5541	3.6004	5.0498e-05	-0.024821	-11.476	518.01	1149.1	0.51462	4.1881	2.0465	-0.51208	2.3	-14.874	-13.407	-12.271	1.4676	1.1353	2.6029	-10.899	-10.614	0	11	28.2	-12.065	1.6764	-13.741	13.741	193.01	13.741	193.01	13.594	336	41.459	283	84	15.45	26.009	0.011482	-7.6488	5.3264	52.265
70	0.0125	6.7775	260	16	3.4062	3.3713	0.0026004	-11.889	0.87623	1.5918	-4.0916e-05	0.014875	-12.5	268.03	456.17	0.49267	1.6429	1.2818	0.78292	3.5793	-12.194	-11.732	-11	0.46147	0.732	1.1935	-8.6343	-8.48	0	8	35.714	-10.389	1.1091	-11.499	11.499	133.86	11.499	133.86	11.421	301	45.323	232	260	17.085	28.238	0.018098	-8.5443	7.2778	98.923
71	0.0125	6.9932	218	0	1.9348	5.0584	-0.00017126	-9.5171	1.2456	2.1117	-7.7992e-05	0.019483	-10.339	298.53	499.23	0.4984	2.1118	1.4532	-0.58772	2.5884	-10.774	-9.3368	-8.2086	1.4377	1.1283	2.5659	-7.8329	-7.6987	0	6	36.8	-8.2981	1.2406	-9.5386	9.5386	93.098	9.5386	93.098	9.4323	253	32.512	80	61	9.4216	23.091	0.0061382	-4.8975	4.521	47.14
72	0.0125	9.2306	163	208	2.4616	6.769	-0.0041854	-10.566	1.2284	2.5579	-7.2556e-05	0.016928	-11.586	339.98	684.81	0.5074	2.6823	1.6378	-1.2425	5.0979	-11.702	-10.88	-10.025	0.82152	0.85549	1.677	-9.0657	-8.9325	0	9	25.75	-9.4079	1.767	-11.175	11.175	127.56	11.175	127.56	11.065	292	36.338	215	65	15.198	21.14	0.020219	-8.9132	5.3272	57.534
73	0.0125	7.469	21	216	2.5721	4.8969	-0.0067574	-9.8911	1.0006	1.7055	-8.2494e-06	-0.0049755	-9.955	217.59	369.91	0.5092	1.8847	1.3728	-0.67071	3.6442	-11.548	-10.597	-9.5729	0.95014	1.0245	1.9746	-8.7914	-8.252	0	9	23.375	-9.4224	1.1986	-10.621	10.621	114.69	10.621	114.69	10.535	217	35.393	167	58	8.1621	27.231	0.032656	-5.5121	5.2919	53.699
74	0.0125	6.1239	102	246	1.7631	4.3608	-0.0067083	-11.163	0.74382	0.94532	-6.3606e-05	0.0089388	-11.802	185.25	212.83	0.50949	1.1741	1.0836	-0.6656	3.7782	-12.61	-12.045	-11.074	0.56525	0.97154	1.5368	-10.46	-10.357	0	9	25.625	-11.068	0.91939	-11.988	11.988	144.88	11.988	144.88	11.94	247	32.831	195	69	11.445	21.386	0.020044	-5.6321	4.2403	37.53
75	0.0125	6.4871	28	16	2.1361	4.351	-0.002855	-11.982	0.95135	1.3912	1.486e-05	-0.0073427	-11.757	284.68	418.4	0.50416	1.4536	1.2056	-0.34594	2.9224	-13.23	-12.414	-11.359	0.81642	1.0545	1.8709	-10.585	-10.347	0	9	32.375	-11.415	0.99738	-12.413	12.413	155.53	12.413	155.53	12.355	303	39.241	220	163	14.753	24.488	0.016476	-10.161	4.5732	48.276
76	0.0125	3.5405	89	21	1.6886	1.8519	-0.0018518	-13.351	0.58723	0.50506	-1.9106e-05	0.0042047	-13.67	182.71	154.02	0.50202	0.53396	0.73073	-0.074275	2.3991	-14.145	-13.64	-13.073	0.50556	0.56702	1.0726	-12.45	-12.406	0	15	21.714	-13.056	0.58873	-13.645	13.645	186.71	13.645	186.71	13.625	318	34.517	255	88	11.573	22.945	0.012269	-7.1665	4.7168	48.807
77	0.0125	6.2243	58	226	3.0012	3.2231	-0.0096723	-9.4128	1.0227	1.541	-6.1049e-05	0.0047353	-9.9771	239.2	349.73	0.51599	1.9789	1.4067	-0.1084	2.3248	-11.635	-10.492	-9.4293	1.1429	1.0626	2.2055	-8.3891	-7.836	0	8	25.714	-9.3162	1.2379	-10.554	10.554	113.37	10.554	113.37	10.46	237	46.073	169	63	15.791	30.282	0.014011	-4.3698	6.0714	76.696
78	0.0125	5.6854	63	0	2.3878	3.2976	-0.00070261	-10.304	0.57617	0.62591	-8.6168e-05	0.018254	-10.996	119.13	116.58	0.49898	0.62791	0.79241	-0.67768	5.7679	-10.845	-10.22	-9.9373	0.62499	0.28315	0.90814	-9.5103	-8.5479	0	8	23.714	-9.6229	0.7586	-10.382	10.382	108.4	10.382	108.4	10.352	221	31.804	169	65	7.2809	24.523	0.023365	-4.2363	4.3189	41.497
79	0.0125	7.0941	34	210	2.1095	4.9847	-0.0047331	-10.475	0.91395	1.4204	-5.755e-06	-0.0030411	-10.558	269.77	418.61	0.50872	1.5829	1.2581	-1.1248	4.6653	-11.896	-10.909	-10.215	0.98712	0.69392	1.681	-9.7379	-9.3251	0	12	24.909	-10.193	0.97782	-11.171	11.171	126.38	11.171	126.38	11.105	295	34.035	219	68	14.003	20.032	0.019603	-10.304	4.5268	44.083
80	0.0125	6.1005	53	198	3.1042	2.9962	-0.01599	-9.767	0.72161	0.8704	-0.00011464	0.008085	-10.606	144.1	153.12	0.52219	1.8189	1.3487	0.12836	2.6328	-12.401	-11.53	-10.522	0.871	1.008	1.879	-9.1134	-8.6767	0	9	21.5	-10.203	1.2426	-11.446	11.446	132.83	11.446	132.83	11.364	211	37.628	69	53	9.749	27.879	0.0070741	-4.5789	6.0128	63.72
81	0.0125	10.698	29	0	2.1366	8.5616	-0.0025821	-9.6871	1.0755	2.3079	-0.00014488	0.032335	-11.084	245.77	461.71	0.50314	2.3404	1.5298	-1.9503	10.207	-10.703	-9.819	-8.9632	0.88443	0.85581	1.7402	-8.1815	-8.1094	0	8	26.286	-8.7447	1.2536	-9.9982	9.9982	102.31	9.9982	102.31	9.8959	242	33.336	90	67	15.22	18.115	0.022251	-10.355	4.6975	42.73
82	0.0125	7.4142	49	161	2.0323	5.3819	-0.00098872	-9.4686	0.8796	1.3506	-1.9842e-05	0.0036742	-9.6504	207.57	317.13	0.49991	1.3551	1.1641	-1.1516	6.3824	-10.28	-9.6	-8.7723	0.6798	0.82772	1.5075	-7.9675	-7.842	0	9	24.875	-8.3722	1.2126	-9.5847	9.5847	93.223	9.5847	93.223	9.5183	236	34.265	165	51	12.23	22.034	0.0224	-9.3349	4.8486	44.563
83	0.0125	8.8879	101	194	3.3164	5.5715	-0.0064311	-11.827	1.1318	2.16	-7.9949e-06	-0.0042405	-11.927	310.04	593.43	0.50978	2.4206	1.5558	-0.74654	4.8771	-13.636	-12.758	-11.662	0.87797	1.0967	1.9746	-10.412	-9.7211	0	9	29.75	-11.033	1.6755	-12.708	12.708	163.92	12.708	163.92	12.616	275	38.008	202	151	12.948	25.061	0.02498	-13.334	5.1638	56.336
84	0.0125	11.416	77	205	3.8099	7.6057	-0.0050267	-9.1161	1.1131	2.8751	1.1383e-05	-0.0080887	-8.9793	302.06	775.24	0.5097	3.0286	1.7403	-2.199	10.214	-10.284	-9.4445	-8.9402	0.8399	0.50431	1.3442	-7.8991	-7.1885	0	7	38.667	-8.2471	1.5451	-9.7922	9.7922	98.916	9.7922	98.916	9.6619	270	37.315	217	76	15.15	22.165	0.031378	-9.4332	4.473	41.835
85	0.0125	6.4016	38	281	2.9655	3.4361	-0.0079005	-9.7089	0.99068	1.6248	-1.6668e-05	-0.0032168	-9.9275	278.16	455.43	0.51539	2.0384	1.4277	-0.065792	2.3419	-11.84	-10.76	-9.756	1.0804	1.0036	2.084	-8.4471	-8.15	0	11	23.7	-9.9982	0.82071	-10.819	10.819	119.09	10.819	119.09	10.724	282	31.815	219	152	8.6291	23.186	0.022287	-12.723	4.3649	42.814
86	0.0125	9.9766	52	158	4.5867	5.3899	-0.0065506	-12.177	1.109	2.6776	-5.5059e-05	0.0055073	-12.615	238.55	580.39	0.50704	2.8507	1.6884	-0.47976	5.5065	-13.501	-12.898	-12.135	0.60309	0.76344	1.3665	-9.5402	-9.1628	0	7	32.667	-10.956	1.9379	-12.894	12.894	169.1	12.894	169.1	12.784	220	42.556	68	120	13.082	29.473	0.0038373	-7.6141	6.5271	87.458
87	0.0125	8.7755	27	132	2.7623	6.0132	-0.009418	-10.768	1.2995	2.677	8.5423e-06	-0.011605	-10.676	335.54	687.55	0.5149	3.1652	1.7791	-1.006	3.7378	-12.97	-11.493	-10.684	1.4763	0.80966	2.2859	-9.738	-9.4146	0	10	24.556	-10.673	1.3009	-11.974	11.974	146.54	11.974	146.54	11.851	257	43.085	197	60	16.924	26.161	0.020476	-9.0271	6.6858	80.407
88	0.0125	7.2405	75	292	2.9027	4.3379	-0.0041495	-9.2817	1.0786	1.8668	-1.15e-05	-0.00079165	-9.4446	317.39	545.37	0.50854	1.9899	1.4107	-0.94012	3.7004	-10.642	-9.6346	-8.9071	1.007	0.72752	1.7345	-8.1645	-8.0009	0	10	28.333	-8.6182	1.2694	-9.8876	9.8876	99.754	9.8876	99.754	9.7932	293	44.105	106	177	15.028	29.077	0.0077801	-7.3668	5.621	68.971
89	0.0125	3.9232	28	13	1.5058	2.4174	-0.0058936	-12.533	0.5718	0.57667	-4.3104e-05	0.00346	-12.87	121.63	120.63	0.50583	0.71422	0.84512	-0.48881	2.9829	-13.753	-13.055	-12.562	0.69885	0.4926	1.1914	-11.823	-11.728	0	8	23.429	-12.527	0.64552	-13.172	13.172	174.22	13.172	174.22	13.146	218	43.385	168	58	11.542	31.843	0.029825	-1.5893	6.1938	74.81
90	0.0125	11.788	67	0	4.1342	7.654	-0.0047432	-9.8838	1.3063	3.086	-0.00012326	0.030017	-11.512	345.52	720.11	0.50883	3.2361	1.7989	-0.54806	4.6028	-11.611	-10.296	-9.5017	1.3151	0.79412	2.1093	-7.5809	-6.8432	0	7	30.833	-8.2724	2.2801	-10.553	10.553	114.59	10.553	114.59	10.401	283	42.74	205	148	17.036	25.704	0.028114	-12.906	5.4936	63.813
91	0.0125	10.392	44	143	4.4962	5.8954	-0.012451	-11.05	0.97249	2.0826	-0.00010419	0.0080745	-11.721	182.96	394	0.51421	2.589	1.609	-0.51795	5.9328	-12.89	-12.178	-11.48	0.71196	0.69804	1.41	-10.432	-8.2075	0	5	29.5	-10.471	1.8057	-12.277	12.277	153.31	12.277	153.31	12.171	198	39.579	64	44	12.22	27.359	0.028034	-6.2492	6.6597	84.341
92	0.0125	6.4985	57	171	2.3644	4.1341	-0.0077454	-11.406	0.86658	1.24	-7.1467e-05	0.0092638	-12.078	203.24	274.24	0.51042	1.5256	1.2351	-1.0688	4.3811	-12.712	-12.194	-11.521	0.51717	0.67372	1.1909	-10.699	-10.25	0	9	24.375	-11.128	1.2006	-12.328	12.328	153.51	12.328	153.51	12.27	239	38.512	12	193	13.398	25.114	0.015241	-7.5807	5.6313	64.916
93	0.0125	7.1313	32	242	2.1163	5.015	-0.0047156	-11.29	1.0222	1.8634	2.3589e-05	-0.012641	-10.847	346.25	614.51	0.50948	2.0738	1.4401	-1.2779	4.7637	-12.701	-11.776	-11.095	0.92429	0.68117	1.6055	-10.301	-10.16	0	12	26.182	-10.767	1.3152	-12.082	12.082	148.05	12.082	148.05	12.003	337	35.721	238	74	10.551	25.17	0.012083	-5.3366	4.1189	37.598
94	0.0125	10.226	46	237	4.2903	5.9358	-0.015657	-9.6068	1.2633	2.8955	-0.00018649	0.028541	-11.345	276.27	541.6	0.52499	4.0527	2.0131	-0.67072	3.8211	-12.469	-11.397	-10.131	1.0725	1.2658	2.3383	-8.3153	-7.6863	0	7	25	-8.8286	2.6336	-11.462	11.462	135.43	11.462	135.43	11.291	238	36.595	63	114	10.765	25.83	0.015288	-8.1105	5.1116	50.401
95	0.0125	6.4272	79	233	2.1957	4.2315	-0.0033029	-12.271	1.0839	1.7394	2.8043e-06	-0.0041919	-12.224	344.34	552.97	0.50527	1.8313	1.3533	-0.67215	3.249	-13.785	-12.681	-11.72	1.1049	0.96099	2.0659	-10.927	-10.797	0	11	24.2	-11.509	1.286	-12.795	12.795	165.53	12.795	165.53	12.726	318	32.683	253	84	11.013	21.67	0.0060775	-6.0057	3.8725	31.996
96	0.0125	6.0592	31	246	2.4032	3.656	-0.0076549	-10.62	0.9223	1.262	-0.00010057	0.017086	-11.63	210.01	260.07	0.5116	1.56	1.249	-0.48146	3.5373	-12.219	-11.538	-10.796	0.68089	0.74202	1.4229	-9.5673	-9.3816	0	7	33.667	-10.647	0.9142	-11.561	11.561	135.22	11.561	135.22	11.495	247	36.33	91	70	12.406	23.924	0.02048	-6.5037	4.8475	45.116
97	0.0125	4.9602	30	59	2.4749	2.4853	-0.0071462	-11.074	0.88461	1.1292	-4.7532e-07	-0.0070521	-11.077	176.03	224.71	0.50755	1.2977	1.1392	0.08296	2.1737	-12.686	-11.87	-10.962	0.81646	0.90763	1.7241	-9.8646	-9.6879	0	10	21.111	-11.195	0.58646	-11.782	11.782	140.1	11.782	140.1	11.726	199	29.354	151	55	9.5533	19.801	0.021072	-2.6524	4.6227	38.252
98	0.0125	8.7493	25	159	2.9684	5.7808	-0.016586	-10.632	1.1736	2.3833	-6.1157e-05	-0.0040492	-11.059	239.39	483.25	0.52066	3.3561	1.832	-1.0564	4.7706	-13.153	-12.287	-10.978	0.86554	1.3097	2.1753	-9.7751	-9.6624	0	7	27.333	-10.901	1.4309	-12.332	12.332	155.44	12.332	155.44	12.206	206	31.411	172	59	11.466	19.945	0.039905	-9.4465	5.1039	42.455
99	0.0125	8.891	251	0	2.2064	6.6846	-0.00027599	-11.944	0.91652	1.353	-3.9512e-05	0.010906	-12.47	255.77	368.22	0.49878	1.3535	1.1634	-1.0745	7.2411	-12.745	-11.9	-11.104	0.84543	0.79585	1.6413	-10.257	-10.081	0	9	33.375	-10.93	1.0537	-11.983	11.983	144.96	11.983	144.96	11.929	284	37.094	90	68	13.821	23.273	0.021032	-7.6142	5.608	58.526
[truncated: 5,000 more columns]
