# Supplementary material for: Detecting Parkinson’s disease from sustained phonation and speech signals
Source: PLoS One. 2017 Oct 5;12(10):e0185613. doi: 10.1371/journal.pone.0185613 (PMC5628839; doi:10.1371/journal.pone.0185613)
Supplement: S2 File — (ZIP) [file pone.0185613.s002.zip › AC/speech/AC_speech_Essentia_descriptors.csv]

id	average_loudness	barkbands_kurtosis_1	barkbands_kurtosis_2	barkbands_kurtosis_3	barkbands_kurtosis_4	barkbands_kurtosis_5	barkbands_kurtosis_6	barkbands_kurtosis_7	barkbands_kurtosis_8	barkbands_kurtosis_9	barkbands_kurtosis_10	barkbands_kurtosis_11	barkbands_kurtosis_12	barkbands_kurtosis_13	barkbands_skewness_1	barkbands_skewness_2	barkbands_skewness_3	barkbands_skewness_4	barkbands_skewness_5	barkbands_skewness_6	barkbands_skewness_7	barkbands_skewness_8	barkbands_skewness_9	barkbands_skewness_10	barkbands_skewness_11	barkbands_skewness_12	barkbands_skewness_13	barkbands_spread_1	barkbands_spread_2	barkbands_spread_3	barkbands_spread_4	barkbands_spread_5	barkbands_spread_6	barkbands_spread_7	barkbands_spread_8	barkbands_spread_9	barkbands_spread_10	barkbands_spread_11	barkbands_spread_12	barkbands_spread_13	dissonance_1	dissonance_2	dissonance_3	dissonance_4	dissonance_5	dissonance_6	dissonance_7	dissonance_8	dissonance_9
1	0.39067	-1.4315	160.84	19.246	12.071	10.378	4.7369	22.79	25.676	18.053	5.641	12.412	2.7424	12.286	-2.7173	11.894	2.9674	2.9347	2.9222	1.8445	4.0498	2.4152	2.2054	1.0777	1.1277	0.27232	4.7271	0.42887	72.273	12.53	9.8642	9.637	4.9631	15.22	12.262	10.256	4.6739	5.5825	2.683	11.35	0.20411	0.49996	0.40349	0.40507	0.39726	0.36359	0.46218	0.065989	0.098597
2	0.37329	-1.7895	220.98	15.93	6.9746	5.2635	1.3792	15.992	32.694	14.613	3.8843	10.729	3.9469	20.529	-4.4468	11.455	1.9285	1.5297	1.4108	0.60434	2.6928	2.5443	2.0885	0.80651	1.2819	1.1791	5.972	0.71823	69.844	10.48	6.4002	6.5364	3.5197	9.0082	14.205	5.4884	3.0166	2.4718	2.7979	9.8886	0.17504	0.49979	0.35154	0.34389	0.3226	0.2871	0.44324	0.088704	0.15614
3	0.20404	-1.557	510.56	35.149	18.068	14.979	4.7493	37.562	75.154	32.813	10.23	22.583	4.7675	27.161	-16.028	17.525	2.6663	2.8529	2.6777	1.3859	4.6703	3.9136	3.2844	1.2918	1.9926	-1.2675	10.658	0.40112	67.553	11.172	6.4728	4.9153	3.0407	13.02	15.078	9.9792	1.8745	8.1046	2.1561	6.7815	0.15347	0.49999	0.37169	0.37299	0.36972	0.30718	0.44535	0.086	0.13817
4	0.24994	-1.7081	136.05	16.732	9.1264	5.0158	1.3311	25.143	25.1	23.812	3.6847	20.127	2.5826	10.888	-6.3656	7.1188	1.9287	1.9887	1.7959	0.7545	3.6086	2.3654	2.8541	1.0414	1.8127	-0.76212	4.6745	0.42061	67.892	12.493	8.6079	8.293	4.1309	13.715	13.917	9.5838	4.1621	5.4218	2.2721	8.0484	0.16186	0.49987	0.38919	0.39442	0.39492	0.32553	0.46231	0.079561	0.13678
5	0.23564	-1.7946	147.38	26.595	20.083	17.949	5.5034	38.931	27.515	33.428	12.445	20.983	1.5344	5.8955	-6.593	7.6767	2.7444	3.1102	3.0601	1.6157	4.7051	2.9821	3.0894	1.4443	1.6451	-1.061	4.2504	0.49194	68.773	12.556	7.7246	5.6494	3.2135	16.386	16.668	13.173	2.4358	10.737	2.1629	6.871	0.16025	0.4993	0.3868	0.39267	0.3907	0.31602	0.47325	0.084494	0.15723
6	0.19281	-1.9123	124.98	23.703	17.379	16.287	4.2598	32.683	26.165	28.423	12.027	16.397	1.8478	6.6725	-9.618	9.9522	2.8269	2.9247	3.0051	1.455	4.2337	2.7803	2.7787	1.5501	1.2286	-1.5033	8.6998	0.91616	76.22	9.0145	5.2846	5.0669	2.4251	8.5794	13.757	6.1543	2.6418	3.5125	3.4703	15.209	0.063289	0.49868	0.32422	0.31706	0.31205	0.26874	0.3754	0.08877	0.10667
7	0.26643	-1.8996	94.298	27.888	23.773	21.979	6.9197	44.214	23.762	37.295	15.059	22.235	0.78309	2.8616	-9.0858	7.4505	3.0875	3.4944	3.7904	1.437	4.9598	2.8866	3.5228	2.3533	1.1695	-1.5806	6.9112	0.46151	74.831	8.3773	5.2074	4.7903	2.8944	8.3545	11.737	5.4601	1.8959	3.5642	3.526	16.46	0.11476	0.49993	0.33746	0.33089	0.32595	0.27602	0.39566	0.088592	0.11964
8	0.00842	-1.96	189.47	28.514	20.732	14.725	2.5351	50.944	34.859	48.408	12.19	36.218	1.9562	7.9793	-11.11	7.4863	2.4382	2.8071	2.6057	0.97586	5.0412	3.4674	4.0654	1.6299	2.4355	-1.5001	6.4152	0.84732	127.63	14.967	7.2554	5.6722	2.615	15.062	22.972	12.447	3.0573	9.3901	2.863	11.592	0.12332	0.49967	0.3533	0.35797	0.34911	0.27692	0.45675	0.10603	0.17983
9	0.36598	-1.8216	112.01	7.6374	5.2692	4.61	1.3622	10.495	12.868	9.1325	3.2478	5.8847	5.7996	46.468	-5.2495	8.6043	1.4755	1.67	1.7783	0.45815	2.6651	1.7869	2.207	1.3202	0.88676	-0.4763	6.8552	1.946	80.752	14.86	9.7904	9.6418	5.5758	14.302	17.113	8.7267	4.066	4.6607	2.4664	8.1276	0.15055	0.49951	0.38708	0.3917	0.39083	0.35152	0.43363	0.077134	0.082106
10	0.32845	-1.2339	937.26	62.245	10.265	9.8041	3.2356	18.216	179.62	14.981	6.5685	8.4123	3.4729	14.011	-3.5678	27.756	3.4929	2.2266	2.3428	1.1608	3.0601	5.4542	1.8993	1.182	0.71731	2.7873	10.276	0.3983	64.072	9.0424	6.7431	6.4091	4.0764	10.078	10.117	6.0013	2.3327	3.6686	3.1145	13.649	0.17084	0.4994	0.37919	0.38109	0.37549	0.3215	0.45189	0.078338	0.13038
11	0.08681	-1.5597	70.701	10.577	6.5763	5.2694	1.4721	14.295	12.922	12.822	3.7973	9.0251	1.7135	6.3853	-5.6164	6.9333	2.0068	2.0276	1.8723	0.91674	3.4491	2.0063	2.5324	0.95553	1.5768	-0.70289	4.7715	0.98991	67.71	12.896	9.5876	9.2088	5.1564	14.776	12.646	9.6197	4.0524	5.5673	2.3228	8.8437	0.12372	0.49999	0.36681	0.37674	0.38246	0.31721	0.42485	0.083915	0.10765
12	0.097746	-1.8615	275.81	18.047	9.0515	6.0934	0.9824	23.037	36.488	22.054	5.111	16.943	4.6684	29.486	-6.2425	13.127	2.2041	2.0487	1.9431	0.70775	3.601	2.8075	2.8932	1.2354	1.6578	0.37934	6.2152	0.29028	71.495	12.195	7.9387	6.8698	4.4935	13.522	14.124	9.0284	2.3763	6.6521	2.5216	9.1467	0	0.49738	0.36691	0.37403	0.36456	0.32135	0.44565	0.090038	0.12429
13	0.021593	-1.7932	62.801	12.586	9.09	8.2048	1.1645	18.786	14.419	17.621	7.0403	10.581	1.4327	4.6336	-2.6411	6.6702	2.1894	2.2876	2.3748	0.7225	3.6782	2	2.9557	1.6523	1.3034	-0.16872	2.6894	1.3727	109.15	16.446	9.4149	9.2228	5.624	13.59	20.995	7.9661	3.5988	4.3673	2.6098	9.8329	0.1524	0.49904	0.37628	0.37123	0.36393	0.30952	0.44754	0.085255	0.13803
14	0.4768	-1.7546	509.68	12.684	2.6435	1.9106	-0.43526	7.1882	49.898	7.6235	2.3459	5.2776	8.6702	85.264	-6.7549	16.292	1.4584	1.3072	1.2427	0.52378	2.2197	2.5465	1.6959	0.71897	0.97696	1.037	14.343	0.25742	77.321	17.547	14.595	14.471	6.8779	22.561	15.299	15.683	7.5931	8.0899	2.0228	7.6089	0.33037	0.49989	0.46086	0.46569	0.46467	0.44554	0.48787	0.031209	0.042332
15	0.43613	-1.728	128.7	14.954	9.032	7.6153	3.1474	17.75	21.303	14.602	4.4679	10.135	3.152	14.731	-2.3498	9.205	2.341	2.1493	2.0956	1.2027	3.2031	1.8826	2.0003	0.89291	1.1074	0.93191	5.6289	0.78445	95.165	10.68	4.9299	4.0756	2.7811	8.7873	17.163	6.0063	1.2945	4.7117	3.1108	13.018	0.20292	0.4977	0.34906	0.33981	0.32193	0.28852	0.42686	0.085846	0.13834
16	0.23347	-1.795	74.795	14.737	12.471	12.255	3.7035	21.672	14.514	17.969	8.5515	9.4172	1.3568	5.2917	-7.7147	6.2854	2.1625	2.5616	2.6377	1.2988	3.672	2.455	2.3732	1.3389	1.0343	-1.4739	6.1105	1.3174	73.738	13.395	8.5854	7.9285	4.2161	14.268	15.298	10.052	3.7124	6.3399	2.2741	7.6259	0.085705	0.49871	0.3695	0.38098	0.38989	0.29911	0.44501	0.091991	0.1459
17	0.065722	-1.8103	157.64	19.686	10.41	9.6629	3.5523	18.763	32.752	15.211	6.1106	9.0999	2.8138	10.245	-3.7305	10.659	2.3755	2.1246	2.23	0.90872	3.1299	2.5845	2.2211	1.3213	0.89988	1.2211	5.4048	1.0219	76.509	11.735	6.2556	5.8814	3.5322	9.7274	16.484	6.1952	2.3492	3.846	2.5789	8.6912	0.11414	0.49963	0.37692	0.37939	0.36917	0.32939	0.44983	0.08362	0.12044
18	0.12485	-1.9186	497.48	28.464	14.835	12.661	2.0645	31.951	60.581	29.887	10.597	19.29	5.4325	36.816	-18.022	10.912	2.0658	2.5238	2.4422	0.73635	4.4746	3.7693	3.7382	1.7058	2.0324	-2.6252	14.034	0.60045	85.027	13.086	7.2129	5.6959	3.2605	14.199	17.489	10.939	2.4354	8.5032	2.2338	7.3393	0.17252	0.49996	0.36917	0.37378	0.36762	0.30171	0.45816	0.086973	0.15645
19	0.5426	-1.8588	75.357	20.801	16.197	14.696	4.9885	30.406	20.139	25.417	9.7074	15.71	1.0579	3.2243	-7.6373	6.0576	2.1745	2.2814	2.191	1.0865	3.6571	2.1691	2.5706	1.1044	1.4662	-1.3276	7.0743	0.60429	64.165	9.8513	5.1638	4.8271	2.7202	8.2808	14.429	5.5606	2.1069	3.4537	2.5237	8.3405	0.071814	0.49578	0.29866	0.29683	0.2979	0.20302	0.38848	0.11262	0.18546
20	0.28812	-1.9097	391.38	25.457	13.981	12.234	1.4222	30.034	48.236	28.612	10.812	17.799	4.6866	30.477	-15.62	8.3684	2.201	2.6387	2.7688	0.92531	4.0918	3.4595	3.1664	1.8435	1.323	-2.4746	11.933	0.7508	72.524	14.428	9.1248	7.9237	3.8043	16.847	17.219	13.043	4.1194	8.9235	2.0267	6.3924	0.17105	0.49781	0.36386	0.36415	0.35915	0.29645	0.44183	0.088241	0.14537
21	0.2316	-1.8814	272.99	21.881	12.211	8.8949	3.4669	27.587	39.166	24.12	5.4281	18.692	4.1032	22.387	-3.0723	10.303	2.4793	2.4862	2.4572	1.0201	4.0104	2.1765	2.9903	1.4371	1.5532	0.055077	3.9032	0.36423	77.516	13.017	8.1012	7.0904	3.9185	14.306	15.699	10.387	3.1719	7.2152	2.2524	7.4991	0.13849	0.49977	0.36446	0.36838	0.36117	0.31612	0.43505	0.084868	0.11893
22	0.19296	-1.8522	129.25	19.273	13.643	12.151	4.1761	26.093	22.827	21.916	7.9749	13.941	2.2023	8.5967	-8.7531	9.2341	2.6028	2.7923	2.763	1.5705	4.0727	2.7117	2.5022	1.1925	1.3097	-1.5607	8.3671	1.0632	89.99	13.175	9.1684	8.2379	4.6077	15.59	15.457	10.983	3.6301	7.3524	2.7825	11.655	0.093396	0.5	0.36142	0.3708	0.36631	0.30858	0.44201	0.097346	0.13344
23	0.10717	-1.6268	153.74	28.287	20.283	17.638	5.0942	40.76	30.818	35.666	12.544	23.122	1.4851	4.8969	-2.5625	8.8991	3.3446	3.2526	3.2424	1.483	5.0427	2.399	3.5598	1.7594	1.8003	0.12543	2.5334	0.52325	76.97	7.6225	4.5883	4.17	2.0745	7.9385	10.638	5.864	2.0955	3.7685	3.3944	17.345	0.079993	0.49926	0.35772	0.37063	0.36579	0.29571	0.45523	0.10097	0.15952
24	0.12713	-0.88956	96.154	17.437	12.233	9.9837	3.2872	25.677	19.683	22.39	6.6966	15.693	1.7286	6.1476	-4.8876	8.4545	2.6339	2.6581	2.6984	1.1855	4.0501	2.1766	2.8646	1.5129	1.3517	-0.53859	4.4444	0.78212	51.649	9.2945	7.1861	6.0977	2.8334	13.716	9.6526	10.882	3.2644	7.6179	2.4861	10.657	0.10523	0.49991	0.35491	0.36392	0.37334	0.27925	0.42976	0.097162	0.15051
25	0.3767	-1.8079	64.581	20.562	18.437	18.644	8.3145	28.144	14.885	19.829	10.33	9.4993	0.97413	3.8588	-6.2974	6.01	2.7477	2.9546	2.8867	2.1181	3.9271	2.0969	1.809	0.76859	1.0404	-2.1988	9.7221	1.5476	84.856	9.1939	5.3488	4.7906	3.1483	8.6656	12.925	5.5174	1.6423	3.8751	3.7066	19.109	0.13008	0.4991	0.3509	0.35965	0.36447	0.28223	0.42745	0.092753	0.14522
26	0.47854	-1.8505	160.43	13.204	8.7521	8.2929	3.5936	14.829	21.173	11.236	4.6993	6.5363	4.6458	29.504	-1.9285	11.207	2.3572	2.2746	2.2861	1.3821	3.1441	1.9167	1.7621	0.90403	0.85802	1.1659	7.9051	1.1238	67.435	11.058	6.6644	5.6695	3.6025	11.716	13.773	8.1139	2.067	6.0469	2.536	8.9544	0	0.49985	0.36865	0.37415	0.37496	0.33433	0.41236	0.087809	0.078025
27	0.36067	-1.9133	419.63	23.567	12.388	7.8844	2.2919	31.491	43.286	29.2	5.5925	23.607	5.8684	51.353	-7.4727	18.215	2.4203	2.3617	2.3244	0.62003	4.1782	3.2535	3.5582	1.7044	1.8538	0.60369	6.5785	0.34317	90.245	15.914	9.0067	8.329	3.2707	16.098	20.904	12.827	5.0583	7.7689	2.042	6.3158	0.051677	0.49994	0.35995	0.36904	0.36918	0.30561	0.43222	0.10248	0.12661
28	0.59034	-1.9025	189.29	24.727	16.12	12.559	2.4549	36.908	32.146	34.453	10.104	24.349	2.3508	10.492	-3.4504	11.349	2.8533	2.7672	2.8149	0.83623	4.6027	2.5886	3.7664	1.9786	1.7878	0.32463	3.8208	0.35211	101.94	11.871	5.7903	5.2847	1.8576	10.734	19.88	8.8767	3.4271	5.4496	2.958	11.417	0.057426	0.49898	0.32202	0.32733	0.32931	0.24007	0.41064	0.10858	0.17057
29	0.1429	-1.846	646.7	21.429	9.3862	6.7158	2.9246	21.188	62.845	18.264	3.7912	14.473	8.0498	76.429	-4.0609	23.558	2.3414	2.0251	1.9614	1.0221	3.1554	3.0479	2.1333	0.93932	1.194	3.1487	22.013	0.61991	81.234	12.143	7.3185	7.0969	2.8757	12.205	15.342	9.329	4.2211	5.1078	2.349	8.2697	0.10884	0.49858	0.35305	0.35729	0.35924	0.2956	0.41509	0.093511	0.11949
30	0.11633	-1.8541	280.07	32.116	19.581	18.04	3.1569	39.086	45.708	35.929	14.883	21.046	2.8965	13.435	-1.9093	11.331	3.0012	2.6058	2.589	0.71036	4.5347	2.703	3.8243	1.8786	1.9457	0.83968	3.4923	0.3549	79.627	9.181	3.4474	2.8638	1.7223	6.3397	17.277	4.6174	1.1415	3.4759	2.8172	9.7218	0.073987	0.49838	0.29664	0.27882	0.27178	0.23058	0.34117	0.095533	0.11059
31	0.26639	-1.4412	116.53	13.908	9.8718	8.6091	4.2519	18.017	16.66	13.765	4.3572	9.4079	3.1622	16.718	-3.5506	8.1513	2.3146	2.2302	2.2126	1.2426	3.2529	1.909	2.0103	0.97007	1.0403	0.0021849	4.6487	1.4533	60.713	10.047	6.3744	5.6729	3.9722	10.18	10.939	6.2074	1.7008	4.5066	2.388	9.0029	0.19591	0.49935	0.36561	0.36492	0.36082	0.28889	0.44914	0.088289	0.16025
32	0.35206	-1.6084	108.64	13.408	9.9129	8.6364	2.1719	20.207	16.225	18.035	6.4645	11.57	2.583	13.782	-4.3827	9.1941	1.9355	2.1514	2.2294	0.69948	3.4471	2.4424	2.7476	1.53	1.2177	-0.41899	3.6903	1.2531	91.425	14.292	8.8564	7.3599	4.3848	16.321	16.436	11.936	2.9751	8.9611	2.4675	9.9137	0	0.49989	0.36904	0.37823	0.38311	0.30131	0.4454	0.1007	0.14409
33	0.20469	-0.68454	202.11	26.076	15.776	14.82	3.8126	29.651	37.75	25.839	11.008	14.831	2.7698	11.26	-8.106	12.285	2.3259	2.4128	2.3602	0.70305	4.2276	3.4964	3.5246	1.6571	1.8675	-0.13705	5.0328	0.70747	75.157	8.7519	5.4168	4.6821	2.8546	9.4482	11.816	6.5936	1.8275	4.7661	3.4342	16.728	0.06708	0.49967	0.3416	0.34027	0.32938	0.28543	0.41688	0.09914	0.13146
34	0.27255	-1.8722	94.474	11.757	7.2563	5.0299	-0.21931	19.185	17.07	19.404	5.2492	14.155	2.2276	9.632	-6.2581	5.7154	1.8523	1.7746	1.5662	0.44618	3.5198	2.1544	3.0736	1.12	1.9536	-0.78417	4.3034	0.85785	69.206	16.13	10.973	9.4493	4.5363	20.457	16.423	15.921	4.913	11.008	1.5207	4.6233	0.094961	0.49989	0.37064	0.37469	0.37314	0.31501	0.43748	0.09146	0.12247
35	0.21762	-1.7418	207.12	19.237	8.4973	6.6792	1.3872	19.244	38.422	17.857	5.292	12.565	3.3417	13.814	-4.2888	10.34	2.6942	2.4954	2.4485	1.2235	3.8612	2.297	2.6376	1.225	1.4126	0.37686	4.7876	0.30156	69.292	9.9938	7.8198	7.9828	4.3751	10.938	10.663	6.5632	3.6077	2.9555	3.2809	15.65	0.13816	0.49825	0.34604	0.34121	0.34155	0.30545	0.37628	0.069475	0.070828
37	0.23417	-1.3648	147.54	18.034	13.475	13.461	2.5288	24.45	21.779	21.921	10.932	10.989	2.7322	14.178	-5.7936	10.008	2.8521	2.9264	3.0843	1.3083	4.2286	2.3451	2.9203	1.776	1.1443	-0.22061	4.6223	0.95	38.985	7.9375	5.8694	4.8625	3.2468	10.506	7.8016	7.2589	1.6157	5.6432	2.24	8.0802	0	0.49557	0.32516	0.33222	0.33265	0.27604	0.38752	0.092038	0.11148
38	0.16711	-1.8389	67.565	19.03	15.95	13.845	5.5917	30.518	17.572	24.927	8.2536	16.673	0.93666	2.8983	-6.1272	7.5036	2.8749	3.0107	2.9407	1.7761	4.3854	2.2799	2.6093	1.1646	1.4447	-1.1251	6.0125	0.90463	87.256	11.469	7.209	6.6545	3.9247	11.602	14.64	7.6777	2.7298	4.9479	3.2444	15.17	0.14419	0.49697	0.35803	0.36809	0.37265	0.29518	0.4319	0.093117	0.13672
39	0.3678	-1.7206	271.03	28.578	19.573	20.94	4.9033	31.507	41.024	26.603	16.037	10.566	3.6115	18.448	-5.0366	13.848	3.4643	3.5278	3.9051	1.6395	4.6615	2.8003	3.022	2.2656	0.75639	0.31758	5.5972	0.36982	66.302	9.8879	6.0645	5.023	3.455	10.757	13.014	7.3021	1.5681	5.7341	2.766	10.361	0.17024	0.49925	0.3855	0.38509	0.38219	0.33048	0.44551	0.072678	0.11503
40	0.28548	-1.8504	135.75	15.568	7.6479	5.4102	1.4555	18.316	24.217	16.86	3.9547	12.906	2.7927	11.896	-6.7102	9.9007	1.6004	1.3801	1.2456	0.44364	2.5855	2.5144	2.1418	0.80191	1.3399	0.1232	5.5994	0.63833	114.36	12.843	7.0222	5.5241	2.8714	14.169	19.058	11.298	2.6527	8.6453	3.0582	13.619	0.12579	0.49999	0.33729	0.32976	0.32345	0.25518	0.41695	0.099601	0.16176
41	0.75	-1.6464	107.51	19.513	14.522	12.376	4.142	29.192	20.721	25.05	8.2344	16.815	1.4547	5.2119	-2.5565	6.76	2.7275	2.7194	2.9062	1.2598	3.8052	1.8761	2.5455	1.6465	0.899	-0.36227	3.2123	0.50212	60.181	7.1519	4.8045	4.2339	2.2538	8.4964	9.8468	6.2426	1.9801	4.2625	3.4745	16.267	0.11874	0.49917	0.36352	0.36593	0.36439	0.31496	0.41998	0.0768	0.10502
42	0.13465	-1.7995	561.7	46.641	20.712	15.53	4.4813	47.307	85.908	42.826	11.049	31.777	3.3078	14.859	-2.038	18.677	3.9474	3.0762	2.8353	1.5517	5.0825	3.6894	3.5308	1.2836	2.2472	1.6697	5.9485	0.18713	100.62	8.4105	4.581	4.3092	1.8393	7.8664	14.604	6.0271	2.4699	3.5571	3.9225	19.479	0.10716	0.49875	0.37709	0.38436	0.38082	0.31324	0.46256	0.089193	0.14933
43	0.49045	-1.8755	348.31	13.139	5.9407	5.6049	2.9551	9.5981	37.732	6.6431	2.6498	3.9933	6.88	56.112	-5.1493	15.167	1.5643	1.3289	1.2434	0.67892	2.15	2.2669	1.4711	0.56445	0.90663	2.8083	18.029	0.83837	107.91	11.059	5.844	5.3875	3.8819	8.7189	17.897	4.837	1.5056	3.3314	3.3615	14.081	0.19028	0.49963	0.35577	0.34709	0.33572	0.3026	0.41432	0.082092	0.11172
44	0.13335	-1.8889	63.732	12.032	8.9274	7.9993	1.8317	17.879	13.625	16.048	6.1676	9.8799	1.4322	4.9777	-4.2467	6.4636	2.2419	2.3483	2.5197	0.75436	3.5994	2.1145	2.845	1.7653	1.0797	-0.53709	3.7489	0.7058	75.957	11.901	8.8283	8.1087	4.5112	14.584	12.902	10.073	3.5974	6.4757	2.9271	12.575	0.085762	0.49942	0.36987	0.3777	0.38298	0.32988	0.41497	0.07642	0.085091
45	0.57622	-1.7536	188.52	22.349	13.065	12.315	2.9527	24.677	34.013	21.724	9.3627	12.361	3.1749	13.76	-10.628	8.1961	1.6452	2.2378	2.1585	0.98575	3.6483	3.2217	2.6626	1.1728	1.4898	-1.6291	6.8463	0.63181	63.483	8.9977	5.6037	5.1461	2.84	9.2828	11.533	6.4427	2.3061	4.1367	2.9982	12.472	0.14413	0.49989	0.33686	0.32915	0.3272	0.27982	0.38239	0.094075	0.10257
46	0.32087	-1.7114	198.45	20.903	10.742	9.7078	2.3279	21.223	33.383	18.895	7.3799	11.515	3.2488	14.918	-2.6227	10.168	2.906	2.6484	2.8347	0.98709	3.9371	2.2959	2.95	1.8477	1.1024	0.73776	3.789	0.5064	87.59	11.271	7.8237	7.2091	4.428	12.448	13.948	8.0204	2.7811	5.2393	3.2045	14.513	0	0.49709	0.36646	0.3791	0.37404	0.34257	0.42577	0.092289	0.083195
47	0.20406	-1.9057	58.567	7.3937	4.9848	3.9719	1.2626	10.733	9.2835	9.4703	2.7094	6.7609	2.4989	11.951	-1.1004	6.2933	2.0182	1.9421	1.9112	1.1714	2.7745	1.2058	1.6031	0.73979	0.86329	0.48427	4.0353	1.3426	122.91	15.053	9.0225	8.4934	6.0372	13.066	20.707	7.0287	2.4562	4.5725	3.43	15.185	0.19615	0.49882	0.35844	0.36184	0.35667	0.31286	0.42116	0.07757	0.1083
48	0.64963	-1.9123	219.22	25.198	16.26	14.835	3.8116	31.558	32.108	27.747	11.024	16.723	2.627	13.196	-2.3042	10.275	3.3125	3.1597	3.2101	1.5281	4.6904	2.2715	3.1623	1.6821	1.4802	0.33048	3.1698	0.57033	104.35	12.573	6.4077	4.8631	2.2512	13.653	20.033	11.402	2.6119	8.7903	2.8623	11.151	0.12865	0.49984	0.34066	0.34008	0.33984	0.28146	0.39916	0.093221	0.11769
49	0.4046	-1.9011	166.27	20.06	13.735	12.329	1.5376	28.747	26.821	27.209	10.791	16.418	2.5235	11.423	-6.9757	10.036	2.5844	2.516	2.6179	0.82589	4.0024	2.7933	3.1765	1.792	1.3845	-0.38407	4.5152	0.52223	95.024	10.604	6.7771	6.134	3.3555	11.485	15.12	8.1296	2.7785	5.3511	3.4992	16.003	0.10795	0.49905	0.33452	0.33502	0.33693	0.27155	0.39468	0.0922	0.12313
50	0.13031	-1.6583	94.562	22.585	17.752	15.525	3.2241	36.735	23.399	33.511	12.301	21.21	1.1453	3.5499	-4.4106	9.127	2.9786	2.8608	2.9357	1.2327	4.3391	2.5182	3.1064	1.7031	1.4034	-0.11639	3.3148	0.5567	88.131	8.0389	4.7655	4.2457	2.3444	8.2263	12.997	5.8819	1.9013	3.9806	4.2414	22.583	0.086226	0.4992	0.32788	0.32773	0.33027	0.2712	0.37916	0.099374	0.10796
51	0.29899	-1.8761	107.33	19.493	15.437	14.356	5.6609	27.377	19.118	21.716	8.6948	13.021	1.7487	7.0284	-2.5656	8.651	2.8487	2.7908	2.8463	1.2848	4.1859	2.0629	2.9011	1.5615	1.3396	0.23259	3.0258	1.0514	99.478	9.4966	4.3929	4.1777	2.9565	6.2597	16.444	3.3032	1.2213	2.082	3.4253	14.975	0.0984	0.49689	0.31297	0.3029	0.29897	0.24512	0.36853	0.09564	0.12341
52	0.22608	-1.9015	250.34	23.469	11.863	10.871	2.1155	23.593	39.953	21.477	8.7555	12.722	3.4737	17.03	-4.5556	12.785	2.9616	2.5288	2.506	1.1834	3.9197	2.8436	2.7363	1.3225	1.4137	1.0785	5.256	0.57113	105.66	13.512	7.4607	6.4911	3.9581	12.903	18.765	8.9444	2.533	6.4114	2.507	9.1037	0.16716	0.49971	0.38665	0.38723	0.37868	0.32154	0.47001	0.082052	0.14847
53	0.56994	-1.4148	181.88	13.299	7.8397	7.672	1.3567	14.658	22.782	13.301	6.3153	6.986	4.6479	30.28	-3.7213	9.2347	2.0345	2.0104	2.0424	0.81781	3.1389	2.0662	2.3211	1.2245	1.0965	0.085236	4.921	0.50873	54.717	9.7927	7.3877	6.8306	3.1473	12.742	9.7477	9.595	3.6833	5.9116	2.3436	9.5438	0.016092	0.49849	0.36044	0.37205	0.37203	0.316	0.42816	0.093277	0.11216
54	0.09043	-1.7957	87.369	8.4077	5.4058	4.2055	0.71129	12.501	12.031	11.79	3.4942	8.2954	3.6241	22.785	-3.588	6.5053	1.864	1.8327	1.835	0.82704	2.8338	1.563	2.0068	1.008	0.99882	-0.11449	4.7408	1.0621	64.097	13.437	10.266	9.2766	4.7755	17.735	13.493	12.96	4.5012	8.4585	2.2017	7.8087	0.21512	0.49822	0.3703	0.37357	0.37401	0.31553	0.43074	0.07536	0.11522
55	0.090526	-1.8283	85.258	11.927	8.1728	7.3272	2.087	15.95	14.855	13.863	5.2402	8.6226	2.2888	9.5834	-6.3283	5.4902	1.6708	1.9008	2.0212	0.59822	2.9626	2.1404	2.3644	1.423	0.94136	-1.3683	5.7065	0.78534	52.014	8.854	6.879	5.6844	3.6616	12.486	8.4343	8.8239	2.0227	6.8012	2.6462	12.289	0.13371	0.49979	0.36756	0.37232	0.37427	0.31489	0.42585	0.086785	0.11095
56	0.95173	-1.6841	164.64	14.298	7.5027	6.6758	3.806	12.853	23.189	9.0473	2.8697	6.1776	3.6093	18.622	-7.0219	11.065	1.922	1.8465	1.7542	1.1751	2.7025	2.2298	1.5274	0.57909	0.94835	-0.66369	9.2777	0.72842	95.211	11.482	8.0148	8.0386	4.8986	11.083	15.101	6.1847	3.14	3.0447	3.8009	17.844	0.1501	0.49976	0.3744	0.36694	0.36129	0.33668	0.4085	0.062102	0.07182
57	0.23287	-1.858	91.816	11.224	6.8875	6.072	1.059	14.347	16.503	13.288	5.013	8.275	2.6624	11.235	-7.5593	6.8151	1.5616	1.6487	1.6425	0.70722	2.6026	2.1757	1.8954	0.93528	0.96009	-1.3273	7.3286	0.79351	79.776	12.714	8.0518	7.6107	4.8452	12.14	15.611	7.2952	2.7655	4.5298	2.7529	10.138	0	0.5	0.37322	0.37616	0.37611	0.31883	0.43359	0.084122	0.11475
58	0.068056	-1.8912	183.37	16.975	9.397	8.14	1.684	19.624	25.624	17.94	6.456	11.484	2.9207	14.612	-4.4651	12.839	2.5912	2.4352	2.3519	1.3051	3.7319	2.5414	2.4269	1.0469	1.38	0.42423	4.582	0.84594	73.309	15.239	12.575	12.472	5.8238	19.53	13.37	13.706	6.6483	7.058	2.0447	8.2328	0.1895	0.49984	0.40813	0.41334	0.4101	0.36651	0.46665	0.067305	0.10014
59	0.36654	-1.858	108.71	20.508	16.277	14.98	3.6379	31.509	20.369	27.871	11.342	16.53	1.5238	6.3221	-5.0828	8.8336	2.5984	2.6396	2.7085	1.0699	4.0715	2.1839	3.0016	1.6387	1.3629	-0.35676	4.6232	0.72258	72.959	9.5883	4.5304	4.3794	1.9368	7.4261	16.188	5.4894	2.4427	3.0467	2.9378	10.64	0.14521	0.49861	0.30232	0.29166	0.28172	0.21469	0.38852	0.10041	0.17383
60	0.25714	-1.6237	46.141	13.05	11.082	10.565	3.998	19.2	11.542	15.202	6.5669	8.6352	1.0011	3.5141	-6.2978	6.3234	1.6762	1.9305	2.1378	0.18421	3.2624	2.3818	3.0782	1.9536	1.1246	-0.81647	3.6223	1.3799	78.904	9.0304	6.1094	5.6455	3.6573	9.4892	12.1	5.8318	1.9882	3.8436	4.0022	19.91	0.076139	0.49979	0.3331	0.33318	0.33376	0.25466	0.41054	0.11011	0.15588
61	0.091428	-1.8718	110.98	15.749	10.586	9.8984	1.0281	21.521	19.891	20.493	8.8704	11.622	2.1627	8.6662	-2.5577	8.945	2.7202	2.7668	2.9663	1.0084	4.1259	2.0351	3.1175	1.9579	1.1596	0.1749	3.1619	0.76402	99.154	13.164	8.0135	7.041	4.3916	13.58	17.088	9.1888	2.6494	6.5395	2.7666	10.832	0.093202	0.49894	0.37035	0.37653	0.37422	0.32356	0.43412	0.081145	0.11056
62	0.81895	-1.9105	358.32	21.294	11.578	10.867	4.5448	20.031	42.939	15.486	6.3227	9.1638	5.4628	39.261	-3.0962	15.725	2.8578	2.5612	2.5534	1.5886	3.5493	2.4406	1.9607	0.96481	0.99586	1.8193	10.621	0.48035	101.06	9.5418	5.6492	5.2309	3.2318	8.9032	15.764	5.6714	1.9991	3.6723	4.1335	20.948	0.25898	0.49977	0.38045	0.37347	0.36613	0.34069	0.42091	0.062099	0.080219
63	0.10878	-1.2557	45.919	7.1693	4.4536	4.205	1.5575	7.8471	9.6674	6.2897	2.6475	3.6422	2.5393	9.499	-2.139	5.833	1.8447	1.8649	1.8606	1.1733	2.565	1.3022	1.3918	0.68732	0.70444	-0.025726	4.4893	1.5205	57.891	14.3	12.276	11.396	7.158	19.156	10.361	11.998	4.2378	7.7605	1.8335	7.6535	0.21717	0.49999	0.41897	0.42582	0.42534	0.40297	0.44963	0.049815	0.046661
64	0.067389	-1.8166	110.67	22.376	17.832	18.371	6.3196	28.267	21.789	21.948	12.051	9.8962	1.6506	6.2881	-4.0103	9.115	2.6325	2.7931	2.8184	1.2332	4.3022	2.4421	3.069	1.5852	1.4838	-0.55794	3.5322	0.69172	76.069	8.1401	4.5493	4.3853	2.2964	7.1302	13.669	4.8338	2.0889	2.7449	3.4924	14.796	0.082748	0.49997	0.315	0.30565	0.30201	0.23968	0.37889	0.10639	0.1392
65	0.28738	-1.8663	122.08	22.482	13.705	10.311	5.604	28.593	27.455	22.989	4.7069	18.282	1.8182	5.4801	-4.4656	9.4867	2.798	2.5857	2.3258	1.5839	4.1073	2.5446	2.5235	0.7419	1.7816	0.029013	3.6338	0.9488	77.561	7.6596	4.879	4.3446	2.9403	7.8866	10.052	4.9463	1.4043	3.542	4.1113	23.977	0.1314	0.49963	0.33935	0.34185	0.32657	0.28534	0.42891	0.098108	0.14357
66	0.081966	-1.648	116.54	8.2621	4.395	4.0192	0.051082	9.4907	14.668	9.4396	3.9681	5.4715	3.8862	23.586	-4.2196	8.7322	1.6588	1.6348	1.5781	0.73429	2.6485	1.9187	1.9142	0.84383	1.0704	0.062619	5.129	1.284	75.302	19.596	16.477	15.641	8.1275	26.499	15.344	18.371	7.5133	10.858	1.3476	4.7896	0.15596	0.49943	0.40993	0.42143	0.42566	0.36878	0.46563	0.07021	0.096846
67	0.24931	-1.8261	538.43	21.96	10.532	8.286	0.57713	24.98	60.322	24.403	7.7088	16.694	6.7729	53.838	-2.4551	19.204	2.6849	2.5602	2.7874	0.58394	4.082	2.9965	3.4981	2.2035	1.2946	2.1816	12.427	0.24956	97.958	13.507	8.2867	7.9118	4.0854	13.238	18.549	9.1522	3.8264	5.3258	2.8965	11.199	0.13375	0.49922	0.35754	0.35994	0.36169	0.30729	0.40908	0.081822	0.10179
68	0.23155	-1.1282	165.09	15.623	9.78	8.1362	2.6068	20.241	21.591	17.634	5.5294	12.104	3.4898	20.217	-3.5813	9.0178	2.265	2.3128	2.3285	0.75654	3.8375	2.2631	3.081	1.5719	1.5091	0.10038	3.7418	0.72691	57.454	8.8074	7.1675	6.8272	4.7459	10.27	8.2307	5.5241	2.0813	3.4427	3.5572	19.298	0.10905	0.49967	0.33342	0.33435	0.33671	0.27053	0.39344	0.093427	0.12291
69	0.087338	-1.812	293.75	18.286	10.046	8.1885	2.1292	21.676	33.841	19.547	6.0593	13.488	5.2853	37.551	-5.4575	11.955	2.3795	2.3874	2.4169	1.156	3.5597	2.2533	2.4036	1.2609	1.1428	-0.043259	7.3607	0.66411	102.94	12.358	8.495	7.9915	4.1427	13.854	14.765	9.7114	3.8488	5.8626	3.3503	16.64	0.15316	0.49943	0.37595	0.3802	0.37066	0.32468	0.45479	0.086188	0.1301
70	0.68237	-1.8426	300.49	29.945	22.303	22.609	1.621	42.372	37.752	40.751	20.988	19.764	3.3266	21.676	-8.9553	9.9292	2.0053	2.5247	2.6243	0.52848	4.3216	3.6031	3.7931	2.0958	1.6973	-1.3301	5.2272	0.19425	75.004	8.4961	3.8436	3.5602	2.1807	6.0734	14.703	3.8927	1.3795	2.5133	3.0647	11.561	0.028314	0.49964	0.32122	0.32395	0.31304	0.22528	0.44446	0.12528	0.21918
71	0.73556	-1.887	63.057	3.1123	0.10954	-0.41336	-1.4965	2.7613	9.6347	4.2578	1.0831	3.1747	3.5566	17.919	-2.4766	6.2126	1.0902	0.84763	0.75705	0.10603	1.7704	1.4803	1.6644	0.65102	1.0133	0.9564	4.2331	1.9611	74.362	25.16	25.01	26.532	14.919	32.059	13.262	17.14	11.613	5.5275	0.84888	4.9891	0.0024849	0.49914	0.42735	0.43658	0.43792	0.41509	0.45538	0.056586	0.040296
72	0.22704	-1.8087	155.83	19.053	11.823	9.6447	2.5112	25.492	26.961	22.981	7.1335	15.847	2.4369	9.7812	-2.9338	9.0425	2.6355	2.6301	2.5641	1.2988	4.0936	2.3341	2.7948	1.2653	1.5295	0.20231	3.2279	0.394	92.883	10.936	6.7975	6.5034	2.5878	11.595	15.311	9.0077	3.9157	5.092	3.0308	12.777	0.14925	0.49921	0.36156	0.36258	0.36002	0.3016	0.42867	0.082827	0.12707
73	0.20783	-1.1399	159.75	12.512	7.3108	6.7522	1.7205	14.018	22.772	12.298	5.0317	7.2661	4.4015	25.098	-3.4468	11.321	2.3362	2.1688	2.106	1.2034	3.2597	2.0774	2.0562	0.90257	1.1537	1.1801	7.7153	1.0349	72.475	11.299	8.9668	9.2984	5.0148	12.256	11.312	7.2408	4.2836	2.9572	3.0769	14.11	0.19084	0.49775	0.37384	0.37498	0.3784	0.3257	0.41742	0.071486	0.091724
74	0.29428	-1.2928	153.12	26.635	21.061	19.665	5.1792	39.735	29.395	34.556	14.486	20.07	2.0372	7.8616	-1.2031	10.048	3.651	3.4968	3.4997	2.0086	4.9794	2.1479	2.9708	1.4911	1.4797	0.68289	3.3991	0.4095	94.112	8.0135	4.3616	3.9088	1.9713	7.6575	13.772	5.6862	1.9375	3.7487	4.4967	25.728	0.11633	0.49719	0.3599	0.36544	0.3682	0.31968	0.40565	0.075387	0.085969
75	0.12479	-1.81	120.21	15.637	11.702	10.787	1.7539	23.479	18.096	21.725	9.0329	12.692	2.169	10.65	-5.4693	10.062	2.3611	2.5935	2.586	1.1509	4.051	2.3448	2.9002	1.4351	1.465	-0.81666	5.099	0.84497	69.174	10.753	8.4043	8.602	3.3692	13.044	11.779	9.6748	5.2328	4.442	3.1125	13.957	0.10653	0.49919	0.34023	0.34112	0.34577	0.28195	0.39097	0.082601	0.10902
76	0.31977	-1.7793	99.748	26.946	24.645	24.008	7.8047	42.758	22.803	34.954	16.204	18.75	0.85328	3.3426	-3.7953	7.8684	3.1942	3.3875	3.5511	1.5061	4.9415	2.4179	3.4354	2.045	1.3904	-0.60144	3.2498	0.80747	71.058	7.6202	3.6875	3.0572	1.938	6.6976	13.09	4.7597	1.1193	3.6404	3.3524	13.747	0.15628	0.49703	0.31119	0.30034	0.29754	0.25878	0.34751	0.081728	0.088723
77	0.31992	-1.7874	48.903	7.5237	5.7828	5.589	0.61623	11.337	9.0667	10.721	4.9728	5.7478	2.0393	8.7535	-4.3373	6.6447	1.3837	1.3873	1.395	0.51244	2.247	1.6355	1.7345	0.88253	0.85202	-0.40955	5.2545	1.6004	69.356	10.029	5.6545	5.2313	3.515	8.6403	13.711	5.1252	1.7163	3.4089	2.8734	10.634	0.082273	0.49802	0.28794	0.28041	0.27871	0.21676	0.34746	0.10602	0.1307
78	0.79242	-1.7289	129.01	15.474	10.9	9.9626	4.9944	18.681	19.372	13.687	4.9682	8.7184	3.5156	18.809	-4.3195	9.7291	1.7822	1.5237	1.383	0.5957	2.7333	2.0392	2.1376	0.78725	1.3504	1.1118	6.602	0.93107	95.009	6.8149	2.8891	2.5831	2.1195	4.2707	15.193	2.1512	0.4636	1.6876	4.6304	24.331	0.073988	0.49887	0.26775	0.2522	0.24626	0.19593	0.32035	0.10252	0.12443
79	0.16318	-1.4962	331.7	32.893	18.374	14.747	2.2905	41.713	48.136	39.423	12.456	26.967	2.97	14.978	-2.8864	16.336	3.5306	3.2597	3.3471	0.97392	5.3708	3.0959	4.3969	2.3731	2.0238	0.59403	4.3201	0.32296	84.089	9.724	5.4874	4.4919	2.3016	10.664	13.96	8.3627	2.1903	6.1724	2.7615	11.187	0.11523	0.5	0.35404	0.35432	0.35734	0.30572	0.39689	0.083933	0.091173
80	0.34779	-1.7857	112.49	15.644	11.495	10.681	5.2584	19.36	18.35	14.101	5.4225	8.6787	3.1725	15.38	-4.0291	9.6241	2.8373	2.8091	2.6791	2.0882	3.7899	1.9291	1.7016	0.59085	1.1108	0.042623	6.837	1.2042	96.322	10.77	7.2252	6.287	4.0701	12.256	13.188	8.1863	2.2169	5.9694	3.7701	21.754	0.16981	0.49894	0.35812	0.36313	0.3597	0.30342	0.42969	0.089184	0.12627
81	0.23869	-1.7708	238.22	17.332	12.428	10.17	3.2687	26.103	26.955	22.835	6.9009	15.934	5.4764	43.392	-3.1893	13.3	2.8423	2.8865	2.8989	1.6165	4.1316	2.0901	2.5152	1.2824	1.2328	0.7276	8.2187	0.44096	111.42	14.225	8.7121	7.643	4.5615	15.001	18.97	10.44	3.0815	7.358	2.9336	12.212	0.15477	0.49968	0.36766	0.37183	0.37828	0.3152	0.41556	0.081711	0.10036
82	0.63324	-1.5312	289.47	28.892	15.611	14.25	3.9979	29.946	47.661	25.948	10.252	15.696	3.6941	18.381	-6.3624	12.351	3.1743	3.1923	3.345	1.3282	4.751	2.9712	3.4228	2.0168	1.406	-0.0047936	4.6569	0.31083	75.499	9.0124	6.3372	5.5066	3.1923	11.143	11.569	7.9511	2.3143	5.6368	3.7858	19.971	0.11947	0.5	0.3393	0.3461	0.3455	0.2917	0.40171	0.089222	0.11002
83	0.024631	-1.8846	1517.7	43.756	9.4755	7.1622	0.76646	22.811	163.04	22.045	6.3957	15.649	7.2062	60.404	-5.3687	31.301	2.5543	1.7374	1.6335	0.058096	3.6243	4.7213	3.5662	1.5754	1.9908	3.0919	17.458	0.089978	117.73	11.159	8.4203	7.9698	3.425	14.317	14.479	10.892	4.5447	6.347	4.3451	28.322	0.14833	0.49973	0.35386	0.35652	0.34928	0.28809	0.43944	0.094321	0.15136
84	0.48042	-1.7205	116.89	18.209	15.473	15.812	4.4292	25.84	18.252	21.411	11.383	10.028	1.9539	9.6237	-6.6655	10.276	2.661	2.7335	2.7644	1.4997	3.9055	2.0928	2.4059	1.2648	1.1411	-0.74431	7.7363	0.9646	125.95	10.201	6.7791	5.8655	3.428	11.958	14.995	8.5296	2.4375	6.092	4.8792	33.259	0.1158	0.49937	0.34995	0.35069	0.34699	0.30628	0.40249	0.085363	0.096214
85	0.089332	-1.6318	83.244	15.864	10.941	9.3004	3.3686	21.794	17.558	18.426	5.9318	12.494	1.6903	5.7703	-6.8566	7.3314	2.0922	2.1592	2.1516	0.80706	3.5265	2.4074	2.7194	1.3446	1.3749	-0.75894	4.7483	0.69888	62.285	7.9592	5.8009	5.3943	3.638	8.7771	9.4583	5.1392	1.7564	3.3828	3.7916	19.06	0.13366	0.49876	0.33194	0.3259	0.32124	0.27645	0.38465	0.087385	0.1082
86	0.83126	-1.7674	325.42	32.668	23.032	21.662	6.9088	41.895	42.096	34.986	14.753	20.233	3.9141	25.646	-6.9083	12.326	3.2096	3.374	3.6153	1.1622	5.1032	3.2494	3.941	2.4532	1.4878	-0.40415	4.2715	0.4198	53.971	8.3934	5.5292	5.023	2.4107	9.66	10.269	7.2493	2.6123	4.637	2.615	10.307	0.14466	0.49986	0.34835	0.3496	0.34862	0.27381	0.42736	0.09737	0.15356
87	0.19039	-1.7775	44.1	7.354	4.934	4.0188	0.29987	11.398	9.328	11.099	3.7189	7.3796	1.5797	5.415	-4.4759	5.3668	1.4236	1.6032	1.5386	0.67695	2.6587	1.8184	1.9818	0.86166	1.1201	-1.1458	5.0556	3.0549	80.521	17.305	12.551	11.618	7.1948	19.776	16.35	12.581	4.4229	8.1581	2.1925	7.7668	0.15989	0.49976	0.41683	0.42583	0.4305	0.38329	0.45904	0.065388	0.075743
88	0.33626	-1.8673	109.51	9.9277	5.7139	4.8693	1.9876	11.129	15.604	9.1416	2.8817	6.2599	3.9483	22.807	-8.8408	9.3198	1.4164	1.4178	1.4806	0.22504	2.4849	2.2355	2.2598	1.2555	1.0043	-0.56295	7.0383	1.0298	87.419	10.913	6.9399	6.4291	4.4531	10.448	15.422	5.9953	1.976	4.0193	3.4532	14.616	0.094268	0.49965	0.31885	0.32426	0.32507	0.24741	0.39951	0.11234	0.1521
89	0.48279	-1.6746	80.149	18.999	14.377	12.935	8.5954	23.042	16.47	14.447	4.3399	10.107	1.7435	5.9618	-3.0992	7.0131	2.7521	2.6457	2.6184	1.8724	3.4734	1.863	1.6011	0.74607	0.85498	-0.23264	4.8817	0.69503	67.611	4.7473	2.7367	2.5693	1.6694	4.1389	8.1625	2.4694	0.89983	1.5696	5.3866	38.315	0	0.49931	0.32749	0.32804	0.32389	0.27465	0.38975	0.09216	0.11511
90	0.37593	-1.8828	112.74	11.43	7.8619	6.7305	1.329	16.658	15.493	15.329	5.4015	9.9272	3.1901	18.21	-4.5031	8.019	1.844	1.9973	2.2131	0.2241	3.339	2.2109	3.1149	1.989	1.1259	-0.35256	3.3565	1.0483	61.704	11.306	8.126	7.8754	4.709	12.044	12.202	7.3351	3.1664	4.1687	2.6183	9.6185	0.109	0.5	0.38265	0.39469	0.39685	0.32468	0.46037	0.089091	0.13568
91	0.60023	-1.886	109.25	16.216	10.314	8.1541	1.8852	23.062	21.243	21.177	6.2689	14.908	2.0325	7.4487	-6.9489	8.2345	1.8981	2.0201	2.0621	0.73498	3.2213	2.4231	2.4863	1.3271	1.1591	-0.7604	6.1069	0.66936	71.597	9.3492	5.5589	5.1931	2.6347	9.2147	13.567	6.58	2.5584	4.0216	3.103	12.397	0.12828	0.49833	0.30361	0.29454	0.29006	0.23102	0.36701	0.10211	0.13599
92	0.087603	-1.6628	196.06	27.038	17.884	16.356	5.125	33.697	33.002	28.572	11.231	17.34	2.4113	10.368	-4.2756	9.761	3.0412	2.9975	2.8798	1.2592	4.9713	2.6918	3.7121	1.6206	2.0915	-0.17288	3.3314	0.45764	63.219	7.1411	4.1302	3.3654	1.9577	7.8324	11.343	5.8747	1.4077	4.467	3.6197	16.546	0.13809	0.49962	0.35468	0.35413	0.34285	0.27336	0.45747	0.095873	0.18411
93	0.12777	-1.5261	178.77	28.354	20.65	20.562	5.0974	36.378	31.406	31.28	15.465	15.816	2.143	8.7407	-3.5105	9.7147	3.4127	3.4415	3.667	1.5932	4.8388	2.3386	3.2456	2.0738	1.1718	-0.13503	3.1946	0.36323	56.42	6.7539	3.591	3.0104	1.9084	6.4345	9.9593	4.5261	1.102	3.4241	3.0826	12.6	0.015666	0.49645	0.33201	0.32635	0.32378	0.27895	0.3789	0.087597	0.099945
94	0.46155	-1.8146	244.9	38.244	24.049	18.42	4.4811	54.876	49.867	50.394	13.939	36.455	2.1085	7.7874	-4.7329	12.12	3.9062	3.9064	3.8171	2.1409	5.8505	3.0684	3.7096	1.6762	2.0334	0.061197	3.5046	0.40439	96.805	13.156	6.4952	4.9623	2.2229	13.833	19.752	11.61	2.7394	8.8709	2.4755	8.6341	0.15267	0.49929	0.37343	0.3761	0.37407	0.3034	0.45287	0.083483	0.14947
95	0.13516	-1.5838	102.49	15.515	10.296	9.1726	3.7868	19.05	18.745	15.263	5.3858	9.8776	2.2093	8.2544	-3.2819	7.8706	2.3126	2.3799	2.3998	1.238	3.482	1.8155	2.244	1.1618	1.0822	-0.073373	3.7392	0.63325	87.51	8.8809	5.5041	5.0296	2.753	9.2041	12.201	6.4511	2.2766	4.1744	3.4384	17.274	0.082679	0.49975	0.33042	0.32813	0.32772	0.25871	0.39838	0.10205	0.13967
96	0.6397	-1.5564	433.23	24.096	13.176	10.415	4.0134	27.861	50.285	23.848	6.4021	17.446	6.1345	46.363	-2.8668	16.211	2.8651	2.7323	2.4103	1.6276	4.4809	2.5896	2.8533	0.78268	2.0706	2.0248	11.806	0.36647	72.618	7.5161	4.4467	3.7598	2.1042	8.1627	11.042	6.0585	1.6556	4.4029	3.598	17.7	0.11048	0.49924	0.31528	0.3137	0.31723	0.24604	0.37432	0.093824	0.12828
97	0.76267	-1.5725	98.86	8.9504	5.7292	5.3719	1.705	10.468	13.529	8.7633	3.6669	5.0964	4.076	24.547	-1.3197	9.5907	2.2182	2.1807	2.2316	1.3559	2.9038	1.5463	1.5479	0.87567	0.67219	1.1246	8.1436	1.2325	60.877	12.459	10.1	10.082	5.8584	14.376	10.255	8.5176	4.2235	4.2941	2.3289	10.266	0.24463	0.49404	0.40309	0.40879	0.40798	0.36784	0.45135	0.058381	0.083509
98	0.53343	-1.5733	103.28	15.47	11.431	9.3298	0.42064	26.646	18.466	26.225	8.9091	17.316	1.7871	7.5778	-2.4651	8.2358	2.6872	2.578	2.5902	1.0508	4.0806	2.0762	3.0297	1.5394	1.4903	0.18639	2.9263	1.0202	100.18	13.834	9.0456	7.6448	4.0286	16.864	18.722	12.836	3.6162	9.2195	2.9947	12.61	0.19791	0.49982	0.37792	0.38294	0.39014	0.31493	0.43654	0.078677	0.12161
99	0.23444	-1.5255	58.811	13.75	10.953	10.934	2.3376	19.607	13.525	17.269	8.5967	8.6723	1.0603	3.5872	-2.9275	6.9742	2.1804	2.2154	2.2959	0.65793	3.6119	1.855	2.954	1.638	1.316	-0.11032	2.8873	0.58574	85.525	9.8428	5.6577	5.0277	2.2495	10.326	13.776	8.0763	2.7781	5.2982	2.984	13.056	0.064697	0.49849	0.29851	0.29373	0.29151	0.22197	0.36995	0.10614	0.14798
[truncated: 1,867 more columns]
