# Supplementary material for: Detecting Parkinson’s disease from sustained phonation and speech signals
Source: PLoS One. 2017 Oct 5;12(10):e0185613. doi: 10.1371/journal.pone.0185613 (PMC5628839; doi:10.1371/journal.pone.0185613)
Supplement: S2 File — (ZIP) [file pone.0185613.s002.zip › AC/speech/AC_speech_IS09_emotion.csv]

id	pcm_RMSenergy_sma_max	pcm_RMSenergy_sma_min	pcm_RMSenergy_sma_range	pcm_RMSenergy_sma_maxPos	pcm_RMSenergy_sma_minPos	pcm_RMSenergy_sma_amean	pcm_RMSenergy_sma_linregc1	pcm_RMSenergy_sma_linregc2	pcm_RMSenergy_sma_linregerrQ	pcm_RMSenergy_sma_stddev	pcm_RMSenergy_sma_skewness	pcm_RMSenergy_sma_kurtosis	pcm_fftMag_mfcc_sma_1__max	pcm_fftMag_mfcc_sma_1__min	pcm_fftMag_mfcc_sma_1__range	pcm_fftMag_mfcc_sma_1__maxPos	pcm_fftMag_mfcc_sma_1__minPos	pcm_fftMag_mfcc_sma_1__amean	pcm_fftMag_mfcc_sma_1__linregc1	pcm_fftMag_mfcc_sma_1__linregc2	pcm_fftMag_mfcc_sma_1__linregerrQ	pcm_fftMag_mfcc_sma_1__stddev	pcm_fftMag_mfcc_sma_1__skewness	pcm_fftMag_mfcc_sma_1__kurtosis	pcm_fftMag_mfcc_sma_2__max	pcm_fftMag_mfcc_sma_2__min	pcm_fftMag_mfcc_sma_2__range	pcm_fftMag_mfcc_sma_2__maxPos	pcm_fftMag_mfcc_sma_2__minPos	pcm_fftMag_mfcc_sma_2__amean	pcm_fftMag_mfcc_sma_2__linregc1	pcm_fftMag_mfcc_sma_2__linregc2	pcm_fftMag_mfcc_sma_2__linregerrQ	pcm_fftMag_mfcc_sma_2__stddev	pcm_fftMag_mfcc_sma_2__skewness	pcm_fftMag_mfcc_sma_2__kurtosis	pcm_fftMag_mfcc_sma_3__max	pcm_fftMag_mfcc_sma_3__min	pcm_fftMag_mfcc_sma_3__range	pcm_fftMag_mfcc_sma_3__maxPos	pcm_fftMag_mfcc_sma_3__minPos	pcm_fftMag_mfcc_sma_3__amean	pcm_fftMag_mfcc_sma_3__linregc1	pcm_fftMag_mfcc_sma_3__linregc2	pcm_fftMag_mfcc_sma_3__linregerrQ	pcm_fftMag_mfcc_sma_3__stddev	pcm_fftMag_mfcc_sma_3__skewness	pcm_fftMag_mfcc_sma_3__kurtosis	pcm_fftMag_mfcc_sma_4__max
1	0.0059754	9.54e-05	0.00588	116	231	0.0022748	-5.858e-06	0.0031272	2.0837e-06	0.0015256	0.38032	2.4429	4.3057	-30.057	34.363	236	176	-7.5172	0.0044418	-8.1634	54.283	7.3772	-1.4303	4.8542	13.032	-15.252	28.284	182	111	0.68874	0.011155	-0.93429	38.658	6.2883	-0.38051	2.8427	23.918	-4.448	28.366	125	59	7.8243	0.0037536	7.2782	46.804	6.8487	0.12937	2.044	14.46
2	0.010604	0.00015282	0.010451	53	250	0.0029674	-9.3389e-06	0.0041347	3.6806e-06	0.0020343	1.1531	4.51	11.694	-31.494	43.188	73	54	-1.5486	0.014508	-3.3621	76.003	8.7811	-1.5099	4.829	13.598	-19.261	32.859	51	88	-2.3721	0.022312	-5.1611	80.378	9.11	-0.17131	2.0173	22.49	-5.7045	28.194	142	56	8.4489	0.020206	5.9231	42.057	6.6484	0.19556	2.174	11.837
3	0.12432	0.00014076	0.12418	51	113	0.0074701	-5.9059e-05	0.013967	0.00026446	0.016693	5.1674	31.224	2.41	-33.968	36.378	162	178	-7.2077	0.016451	-9.0173	61.926	7.939	-1.5442	4.7834	18.219	-14.117	32.336	176	81	0.47284	-0.0050345	1.0266	62.035	7.8828	0.15582	2.0551	24.612	-13.217	37.829	131	50	3.6924	0.00065078	3.6208	75.079	8.6649	0.24866	2.3895	14.491
4	0.028238	8.8878e-05	0.028149	54	191	0.002864	-1.3151e-05	0.004508	1.6384e-05	0.0041583	4.0092	21.415	2.5267	-34.041	36.568	186	150	-7.6632	0.01446	-9.4706	71.243	8.5053	-1.513	4.4335	18.971	-18.563	37.534	55	92	-3.5713	-0.001254	-3.4145	86.488	9.3003	0.20268	2.0957	21.677	-15.116	36.793	146	56	2.9846	-0.0019123	3.2237	84.8	9.2097	0.046704	2.2514	11.014
5	0.026048	0.00010222	0.025946	55	187	0.0027414	-1.7572e-05	0.0049116	1.9799e-05	0.0046241	3.8088	17.295	5.8061	-34.47	40.276	194	137	-8.3798	0.0072636	-9.2769	99.53	9.99	-1.2084	3.3881	17.114	-8.5875	25.701	60	96	2.796	-0.010739	4.1223	30.94	5.6152	0.21091	2.7635	20.836	-15.111	35.947	15	54	4.5887	-0.014417	6.3692	74.688	8.7036	-0.45208	2.34	7.8254
6	0.029785	0.00067825	0.029106	71	207	0.0060725	-1.2561e-05	0.0078812	1.4423e-05	0.0039397	2.4399	13.464	5.4225	-28.775	34.198	89	234	-7.1017	0.019095	-9.8514	48.522	7.1456	-1.2273	4.4882	20.346	-18.178	38.524	165	103	0.47763	-0.0065135	1.4156	70.642	8.4224	0.15379	3.0032	18.552	-16.922	35.473	286	217	1.5385	0.0064667	0.60726	88.304	9.4125	-0.03636	1.8282	8.2468
7	0.021463	0.00012459	0.021339	64	179	0.004753	-1.0896e-05	0.0060877	7.7072e-06	0.002882	2.6075	13.64	6.0235	-34.112	40.135	184	138	-7.1635	0.014022	-8.8812	61.191	7.8856	-1.7303	5.6822	17.47	-16.45	33.92	200	101	1.0376	-0.010062	2.2702	55.806	7.5044	-0.30639	2.7286	24.664	-12.392	37.056	232	161	5.2093	0.0079082	4.2405	69.343	8.3462	0.17218	2.2379	9.083
8	0.02153	8.1858e-05	0.021448	69	209	0.0034152	-1.2053e-05	0.005181	1.1989e-05	0.0036105	2.6202	10.989	3.4452	-35.699	39.144	91	240	-9.9878	-0.0016431	-9.747	61.409	7.8376	-1.1024	3.6762	20.996	-8.6573	29.653	272	261	6.0572	0.023708	2.584	51.859	7.4771	-0.10051	2.2212	18.91	-23.23	42.14	270	202	-0.64978	0.0039293	-1.2254	130.83	11.443	0.0235	1.8308	14.785
9	0.0067463	0.00038769	0.0063586	64	211	0.0022754	6.2231e-07	0.0022085	1.838e-06	0.0013563	1.1089	4.0966	4.2967	-30.433	34.73	164	62	-6.0443	0.011165	-7.2445	62.403	7.9302	-1.7009	5.1025	16.137	-17.64	33.777	63	99	-1.1417	-0.0090953	-0.16391	53.295	7.3223	0.057385	2.4593	23.59	-11.179	34.769	181	155	5.7746	-0.030492	9.0526	84.166	9.3692	0.067058	1.9179	15.902
10	0.0033253	8.7162e-05	0.0032382	68	236	0.00092437	-1.211e-06	0.0011006	4.2523e-07	0.00066003	1.2461	4.9188	6.8113	-33.713	40.525	240	71	-5.4736	0.01144	-7.1382	54.179	7.4236	-1.6514	6.2532	13.054	-10.013	23.067	95	110	2.5136	0.00049681	2.4413	29.644	5.4448	-0.43383	2.6142	20.575	-14.184	34.759	180	229	5.0762	-0.017851	7.6736	73.29	8.6922	-0.15138	2.1683	24.072
11	0.014989	8.935e-05	0.0149	95	136	0.0043802	-6.6374e-06	0.0052829	1.256e-05	0.0035824	1.1551	3.478	3.4837	-28.233	31.717	200	51	-10.109	0.025116	-13.525	34.325	6.1841	-0.20066	3.0883	16.822	-25.944	42.765	144	97	-3.0749	-0.0026882	-2.7093	94.701	9.7338	-0.26172	2.8075	18.723	-21.907	40.63	260	209	-0.70004	-0.0049411	-0.02805	87.991	9.3885	0.039323	2.1478	7.4052
12	0.027876	0.00015256	0.027723	53	161	0.0059007	-3.5594e-05	0.0098161	1.7297e-05	0.0047385	2.5569	11.176	7.0911	-30.093	37.184	167	183	-7.4252	0.024087	-10.075	60.849	7.9505	-1.1643	4.1196	14.686	-23.141	37.827	123	91	-4.3372	0.026978	-7.3048	78.393	9.0197	0.17835	2.357	18.631	-12.539	31.17	180	160	2.6341	0.0039206	2.2029	65.854	8.1189	0.15447	1.9144	9.1535
13	0.0031471	8.8203e-05	0.0030589	22	166	0.0012259	-2.1414e-06	0.0014572	5.4463e-07	0.00075009	0.77472	2.992	3.5304	-32.993	36.524	174	187	-7.9667	0.0022408	-8.2087	62.618	7.9144	-1.2801	4.0331	17.413	-21.681	39.094	127	83	-2.6256	0.0047309	-3.1365	76.95	8.7771	-0.13612	2.3257	24.388	-13.915	38.303	209	145	5.3121	0.00089082	5.2159	74.511	8.6321	0.080796	2.2082	12.609
14	0.010355	0.00015984	0.010195	36	194	0.0034963	-1.0829e-05	0.0049366	4.8606e-06	0.0023574	0.88052	3.3156	8.1713	-30.105	38.276	202	68	-3.1169	0.025645	-6.5278	76.344	8.9583	-1.6966	5.3211	17.908	-22.841	40.748	60	104	-4.584	-0.0056054	-3.8385	96.866	9.8515	0.18702	2.3625	28.326	-9.9253	38.251	258	67	11.25	-0.017523	13.58	79.155	8.9988	-0.12218	2.2206	20.934
15	0.0099523	0.00019671	0.0097556	58	125	0.0036321	-6.5544e-06	0.004399	4.1681e-06	0.0020894	0.4466	3.0992	8.4585	-25.567	34.025	39	55	-1.7609	0.0003258	-1.799	58.903	7.6748	-1.51	4.4521	16.711	-6.9446	23.656	133	215	3.361	0.014479	1.6669	33.029	5.8304	0.29213	2.2402	22.04	-9.7171	31.758	228	38	4.9608	-0.0053691	5.589	67.168	8.2037	0.044294	2.0478	22.99
16	0.01022	0.00037748	0.0098424	21	185	0.0037068	-2.1123e-05	0.0057874	4.8764e-06	0.0025168	0.86615	2.826	3.3628	-32.427	35.79	65	162	-7.9998	0.017685	-9.7418	61.64	7.9159	-1.251	3.8472	19.826	-19.598	39.424	109	78	0.87857	0.026653	-1.7468	62.879	8.0747	-0.059335	3.1912	23.994	-6.5181	30.512	190	138	6.7775	0.0077045	6.0186	56.297	7.5161	0.16594	2.1055	13.007
17	0.040634	0.00011975	0.040514	57	175	0.010247	-3.5917e-05	0.014503	5.6748e-05	0.007927	1.2534	5.2497	10.355	-33.702	44.057	188	58	-5.3733	0.024031	-8.221	78.127	8.9918	-1.319	4.5871	13.962	-7.3779	21.339	172	91	3.1645	0.0005348	3.1012	30.23	5.4983	0.057515	1.875	23.122	-12.022	35.144	135	167	5.8649	0.0039429	5.3977	66.639	8.1678	0.12813	2.4016	14.634
18	0.015889	8.7891e-05	0.015802	77	232	0.0023257	-5.8314e-06	0.0032646	4.9082e-06	0.0022812	3.2356	16.059	3.8739	-30.883	34.757	101	165	-7.3844	0.0078841	-8.6537	63.458	7.9999	-1.4311	3.9702	24.135	-19.375	43.51	179	285	-1.5403	-0.007399	-0.34911	91.826	9.6074	0.36796	2.9995	20.065	-15.442	35.507	20	202	3.5679	-0.014977	5.9791	64.068	8.1252	-0.35143	2.5929	8.5405
19	0.0040787	0.00017716	0.0039015	185	148	0.0020411	-1.656e-06	0.0022034	7.0679e-07	0.00084596	0.06986	2.7201	5.9986	-25.699	31.698	146	46	-5.1366	0.024104	-7.4988	57.271	7.6909	-1.2168	3.8465	21.776	-8.8106	30.586	114	183	4.9805	0.015186	3.4923	47.701	6.9603	0.32134	2.33	27.58	-13.906	41.486	166	157	2.7989	-0.010445	3.8225	94.889	9.7592	0.52111	2.3637	5.6264
20	0.014822	8.2357e-05	0.01474	67	229	0.0022603	-3.5863e-06	0.0027857	5.1429e-06	0.0022881	2.8824	13.226	0.50672	-30.467	30.973	96	255	-10.36	-0.0054396	-9.563	53.116	7.3027	-1.1459	3.5207	22.094	-14.263	36.357	255	274	3.0267	-0.0057143	3.8638	76.533	8.7617	-0.116	2.545	23.938	-15.36	39.299	286	239	3.6885	0.0078664	2.5361	91.276	9.5771	0.19217	2.0892	9.689
21	0.0073946	9.6545e-05	0.007298	62	194	0.001569	-1.5892e-06	0.0017749	1.0427e-06	0.0010281	3.0147	16.034	4.2342	-35.532	39.766	202	152	-6.2895	0.0039445	-6.8003	56.931	7.5511	-1.6695	5.8562	13.882	-17.731	31.614	220	102	-2.8577	-0.0072335	-1.921	71.552	8.4763	-0.12993	1.9551	21.308	-12.999	34.308	141	65	5.566	-0.0069683	6.4684	55.503	7.4683	-0.0020761	2.2665	11.336
22	0.015551	0.00011514	0.015436	74	227	0.0043903	-1.6999e-05	0.0069147	6.1736e-06	0.0028831	1.4604	5.8685	7.2681	-28.03	35.298	230	69	-9.5151	0.016951	-12.032	49.236	7.1668	-0.5732	3.1322	21.125	-13.108	34.233	167	210	5.7617	-0.012995	7.6915	62.406	7.9785	-0.25681	2.5864	24.469	-15.269	39.738	22	214	6.0248	-0.0018535	6.3001	102.51	10.126	-0.17478	1.9557	11.76
23	0.0081358	0.00010602	0.0080298	310	206	0.0025072	-4.0041e-06	0.0031739	3.667e-06	0.0019535	0.9244	3.1148	7.0473	-27.669	34.716	101	86	-4.2053	0.0049055	-5.0221	34.997	5.9347	-1.398	6.7312	25.373	-10.342	35.716	284	192	3.402	0.020284	0.024735	35.872	6.3005	1.054	4.5193	18.982	-16.748	35.73	328	255	0.35257	-0.018486	3.4305	82.295	9.2451	-0.038625	1.8091	18.35
24	0.01031	0.00010606	0.010204	72	211	0.0027743	-1.2789e-05	0.0045584	2.3264e-06	0.0018425	1.1804	5.3065	10.065	-28.435	38.5	224	72	-2.3342	0.011721	-3.9692	58.814	7.7273	-1.5436	5.4893	12.456	-18.31	30.766	218	250	-1.5101	0.013813	-3.437	59.199	7.7747	-0.21363	2.2225	27.161	-9.5002	36.662	164	56	11.115	-0.0062438	11.986	92.175	9.614	-0.30461	2.0873	14.419
25	0.051607	0.00049937	0.051108	39	162	0.0094798	-7.6748e-05	0.015696	5.7533e-05	0.0084008	3.4187	15.953	5.3716	-27.057	32.428	54	39	-5.6462	0.022523	-7.4706	43.766	6.7	-1.378	4.7996	17.51	-7.7392	25.249	91	26	6.0288	0.037528	2.9891	28.835	5.6527	-0.26316	2.6578	18.015	-16.339	34.354	94	115	-1.3534	0.0067528	-1.9004	72.267	8.5069	0.25812	2.0627	8.2706
26	0.0050081	0.00010732	0.0049008	104	261	0.0016477	-2.566e-06	0.0020967	8.8344e-07	0.00097521	0.78481	3.751	9.5222	-30.734	40.256	271	101	-3.7467	0.0034386	-4.3484	65.052	8.073	-1.6315	5.2949	19.676	-9.4242	29.1	271	156	2.1241	0.0076999	0.77666	31.97	5.7078	0.31835	2.8545	29.917	-9.8248	39.742	218	256	9.0283	-0.0044088	9.7998	86.627	9.3181	0.21948	2.0384	23.346
27	0.018414	0.0001402	0.018274	196	21	0.0021106	1.8673e-06	0.0018137	6.6091e-06	0.0025766	3.7057	19.076	6.8861	-33.709	40.595	242	197	-10.018	0.015846	-12.537	77.095	8.9008	-0.82602	3.2818	20.822	-12.65	33.473	187	129	4.1886	0.017968	1.3317	52.706	7.4461	0.06335	2.4487	23.134	-15.763	38.896	318	232	6.0108	-0.029705	10.734	71.053	8.862	-0.49947	2.4869	14.417
28	0.019166	0.00017231	0.018993	52	197	0.0043774	-1.7479e-05	0.006099	7.9354e-06	0.0029889	2.2794	11.015	4.967	-25.969	30.936	123	52	-5.2031	0.013724	-6.5549	50.039	7.1172	-1.3659	4.48	21.552	-17.452	39.004	107	80	1.5502	0.033768	-1.7759	71.47	8.6715	0.0051713	2.7199	19.282	-17.923	37.205	17	128	3.6754	-0.045741	8.1808	73.927	8.9868	-0.38808	2.4055	9.0982
29	0.0026026	0.00010942	0.0024932	123	233	0.00096216	-3.076e-06	0.0014297	2.3277e-07	0.00055328	0.56367	2.5762	7.5268	-29.731	37.258	248	74	-8.055	0.0068958	-9.1032	63.322	7.9806	-1.1155	3.9121	16.369	-16.918	33.287	296	57	-0.77807	0.018614	-3.6075	65.389	8.2508	0.21296	2.1677	23.609	-15.876	39.485	163	210	3.0679	0.0043538	2.4061	77.905	8.8347	0.27801	2.7132	12.597
30	0.002072	0.00025365	0.0018184	7	256	0.0009816	-2.1668e-06	0.0012676	1.6207e-07	0.00043536	0.34823	2.3961	5.9819	-23.654	29.635	85	154	-5.806	0.022079	-8.7205	32.617	5.9556	-1.1938	4.5416	16.902	-8.9444	25.847	84	112	5.0954	0.021777	2.2208	28.907	5.6287	-0.28912	2.6353	17.655	-20.437	38.092	213	203	-3.3552	0.0086182	-4.4928	89.519	9.4844	0.25351	2.1724	13.137
31	0.0078984	0.0001619	0.0077365	61	144	0.0017022	-6.6953e-06	0.0026295	1.1575e-06	0.0012026	2.6409	12.886	6.002	-29.498	35.5	216	59	-3.4971	-0.00057041	-3.4181	55.644	7.4596	-1.6696	5.4494	13.553	-17.127	30.68	157	242	1.6468	0.007943	0.54671	31.35	5.6352	-0.096085	3.0585	30.914	-5.8737	36.788	261	62	12.771	0.011212	11.218	71.433	8.4996	0.20626	1.9925	12.73
32	0.0028934	0.00012609	0.0027674	44	92	0.0008108	-2.1482e-06	0.0010428	2.6269e-07	0.0005299	1.5045	5.218	4.2618	-35.307	39.569	160	121	-8.886	0.012099	-10.193	90.149	9.5249	-1.1653	3.7244	16.514	-20.663	37.177	172	87	2.8569	0.011508	1.614	65.68	8.1363	-0.6538	3.1922	22.418	-11.519	33.937	172	143	4.8532	-0.013953	6.3601	59.864	7.7864	-0.084626	2.0353	13.209
33	0.017485	0.00011503	0.01737	68	305	0.0029041	-6.9704e-06	0.0039671	6.3954e-06	0.0026028	2.9734	13.864	9.8906	-35.757	45.648	90	225	-6.4896	0.0057891	-7.3724	73.691	8.5996	-1.5491	5.4942	16.423	-18.584	35.006	93	111	0.72013	0.0058755	-0.17588	62.13	7.8993	-0.35475	2.4779	25.451	-9.6495	35.1	284	198	8.0609	-0.0085112	9.3588	88.717	9.4489	0.15967	2.0016	14.066
34	0.013422	0.00010938	0.013313	49	112	0.0025473	-1.6077e-05	0.0043882	3.7038e-06	0.0022007	2.1779	9.2099	5.5	-32.173	37.673	171	47	-9.1263	0.027698	-12.298	70.676	8.6057	-0.88468	3.3465	15.096	-23.629	38.725	50	82	-4.9684	0.0032188	-5.3369	94.949	9.7465	0.15105	2.3664	23.961	-17.927	41.888	220	161	6.9294	0.0044158	6.4238	110.57	10.519	-0.44155	2.1835	4.0035
35	0.012063	0.00022111	0.011842	32	231	0.0050956	-1.4811e-05	0.0068062	7.9075e-06	0.0029818	0.3887	2.1488	3.1177	-27.821	30.939	74	52	-7.3132	0.029761	-10.751	35.337	6.2697	-1.195	4.7035	19.899	-22.394	42.293	127	201	-5.8022	0.0043282	-6.3021	88.716	9.4234	0.44663	2.8856	19.754	-15.779	35.533	129	162	-0.26192	0.011311	-1.5683	64.762	8.0831	0.0052202	2.1455	13.655
37	0.0082667	0.00028788	0.0079788	59	253	0.0031505	-9.5458e-06	0.0043581	2.9583e-06	0.0018569	0.76567	2.7882	4.9703	-26.43	31.4	78	59	-5.2859	0.013628	-7.0098	29.979	5.5657	-1.0679	5.9003	11.142	-16.632	27.774	126	94	-2.696	0.0086728	-3.7931	43.028	6.5903	-0.22818	2.1526	18.101	-16.231	34.331	125	163	3.2044	-0.0072139	4.117	70.672	8.4233	-0.57085	2.372	9.9931
38	0.023927	0.00043961	0.023488	65	186	0.0078984	-2.8947e-05	0.011415	3.0336e-05	0.0058731	1.1167	3.3674	6.8986	-27.511	34.41	3	66	-6.9262	-0.0066741	-6.1153	45.814	6.7849	-0.84853	4.2532	13.283	-9.1125	22.396	143	31	2.676	0.024979	-0.35886	37.942	6.406	-0.058762	1.6781	18.499	-11.474	29.973	137	180	4.8913	-0.00081458	4.9902	61.053	7.8139	-0.25924	1.9992	16.773
39	0.018167	0.00012853	0.018038	64	177	0.0054095	-5.2295e-06	0.0060553	7.8551e-06	0.0028276	0.78463	4.7517	3.8598	-31.201	35.061	80	63	-8.4126	0.009855	-9.6297	47.933	6.9593	-1.5878	5.0984	18.639	-9.0828	27.722	59	220	2.8494	0.00025387	2.8181	36.783	6.065	0.071048	2.5598	19.864	-11.75	31.614	134	216	3.3176	0.008243	2.2996	74.9	8.6746	0.10614	1.98	12.491
40	0.043926	0.0011358	0.04279	38	186	0.0072857	-3.9185e-05	0.01093	3.5018e-05	0.0062843	3.2905	16.156	6.4554	-29.654	36.109	186	153	-6.3759	0.021928	-8.4152	64.129	8.0951	-1.3353	4.0192	16.368	-21.654	38.022	99	72	-0.41594	0.0077473	-1.1364	96.187	9.8164	-0.29912	2.1839	18.018	-14.856	32.874	178	29	1.7575	0.019537	-0.059477	63.538	8.0406	-0.057028	2.1088	13.143
41	0.007615	0.00082598	0.006789	92	242	0.0032604	-4.3583e-06	0.0037877	1.9865e-06	0.0014422	0.65754	2.8019	6.9706	-28.366	35.336	170	56	-3.4297	0.014296	-5.1595	44.525	6.7477	-1.9282	7.2594	19.174	-13.766	32.94	75	92	-1.1889	0.0088373	-2.2582	40.739	6.4128	0.58046	3.2952	25.144	-14.285	39.429	127	154	5.0063	-0.021284	7.5817	89.634	9.5846	-0.29383	1.9523	11.284
42	0.006496	0.00011598	0.00638	529	336	0.0015517	6.8324e-07	0.0013529	1.4395e-06	0.0012053	0.75332	3.6414	7.7495	-21.961	29.71	269	181	-3.3443	0.0040242	-4.5154	33.004	5.7847	-0.94228	3.8731	14.126	-11.967	26.093	118	544	0.67049	-0.0073398	2.8064	35.582	6.0916	0.17512	2.2397	16.525	-15.106	31.631	369	492	0.53035	-0.010082	3.4641	37.191	6.3301	-0.37939	2.6491	16.998
43	0.0057875	0.00011176	0.0056757	70	148	0.0023459	-3.1148e-06	0.0027711	1.6346e-06	0.001302	0.24553	2.2279	8.0217	-31.761	39.782	210	229	-3.0864	0.0081349	-4.1968	74.952	8.6814	-1.8239	5.8551	16.974	-9.4638	26.438	147	251	2.4027	-0.0026537	2.7649	27.347	5.2337	0.18733	2.824	23.59	-10.523	34.114	164	200	3.7196	0.0028877	3.3254	60.48	7.7802	0.33049	2.5079	20.561
44	0.0041026	0.00029703	0.0038056	97	172	0.0017668	-4.3104e-06	0.0022733	9.9172e-07	0.0010382	0.49522	2.0379	5.7528	-30.276	36.029	79	54	-7.8989	0.02987	-11.409	47.01	7.152	-1.187	4.6339	21.045	-25.37	46.415	132	96	-2.8619	-0.015418	-1.0503	104.84	10.293	0.36012	2.6954	19.214	-11.334	30.547	141	172	5.33	-0.013003	6.8579	61.351	7.8826	-0.38205	2.1099	7.0094
45	0.027378	0.00074972	0.026628	50	191	0.0051451	-1.5448e-05	0.0066204	2.2428e-05	0.0048126	2.5935	10.133	4.8679	-36.273	41.141	67	159	-6.7491	0.0061985	-7.341	96.193	9.8138	-1.7234	5.0614	15.636	-23.457	39.093	109	34	-3.6438	0.015356	-5.1103	67.316	8.2486	0.2061	2.8552	17.197	-18.042	35.239	16	137	0.22355	-0.039743	4.019	71.918	8.7618	-0.1652	2.3712	13.146
46	0.028488	0.00055833	0.02793	42	218	0.0075025	-7.9695e-06	0.0083712	2.6994e-05	0.0052199	1.6204	6.0858	4.9784	-24.826	29.805	147	42	-5.6626	0.005068	-6.2151	29.529	5.4435	-1.2339	5.2257	13.556	-11.508	25.064	58	134	0.13157	-0.010723	1.3004	30.66	5.5785	-0.08698	2.5988	24.985	-8.7637	33.748	113	146	6.1453	0.011476	4.8944	75.712	8.7314	0.26872	2.232	19.33
47	0.012732	0.00067286	0.012059	30	219	0.0045955	-2.8377e-05	0.0077028	6.0852e-06	0.003055	1.2789	3.6773	8.8866	-26.735	35.622	166	56	-1.8904	0.019507	-4.0264	62.28	7.9884	-1.4927	4.9023	13.398	-15.891	29.29	179	39	-4.3228	0.011873	-5.6229	40.976	6.4455	0.75465	2.7843	27.902	-4.122	32.024	209	195	10.757	-0.022852	13.26	50.582	7.2587	0.096266	2.1787	11.984
48	0.0083421	0.00011503	0.0082271	99	72	0.0020579	3.8992e-07	0.0020005	1.6568e-06	0.0012876	0.90085	5.143	9.3417	-30.217	39.558	60	241	-5.1689	0.011358	-6.8386	56.372	7.5702	-0.9828	3.9199	16.118	-19.311	35.428	173	260	-1.4361	-0.0099751	0.030239	75.786	8.7469	0.028489	2.1778	23.035	-9.2429	32.278	18	50	5.1325	-0.0063722	6.0692	51.951	7.2281	-0.15592	1.9594	14.002
49	0.012549	0.00083605	0.011713	74	299	0.0042836	-8.253e-06	0.0055174	4.982e-06	0.0023437	1.0726	4.4721	5.7696	-32.34	38.109	95	167	-7.7644	0.0095894	-9.198	57.813	7.6487	-1.1972	4.6196	17.057	-11.175	28.232	172	262	2.1674	0.017166	-0.39886	51.763	7.3466	0.028196	2.1904	20.835	-25.521	46.356	238	216	-0.2956	-0.023281	3.185	107.1	10.543	-0.29738	2.6697	15.011
50	0.014266	0.00092635	0.013339	57	207	0.003702	-1.2726e-05	0.0050955	4.3053e-06	0.0022268	2.0466	9.089	7.9949	-27.694	35.689	159	57	-4.1588	0.023222	-6.7016	49.18	7.1662	-1.4424	5.4461	15.002	-8.7915	23.794	51	189	2.9659	0.0010328	2.8528	31.423	5.606	-0.014504	2.4464	29.053	-16.281	45.334	126	151	4.9204	0.031975	1.4192	116.51	10.984	0.20201	2.2082	23.879
51	0.013686	0.00050988	0.013176	219	252	0.0056047	1.6094e-07	0.0055844	7.2585e-06	0.0026942	0.68377	3.1168	7.5377	-26.251	33.789	77	62	-4.3374	0.0018974	-4.5764	42.802	6.5438	-1.8451	6.1611	14.839	-9.837	24.676	58	179	1.763	-0.0063889	2.568	42.471	6.5336	0.082039	1.9105	20.633	-16.363	36.996	237	177	5.1545	0.0075285	4.2059	87.831	9.3879	-0.30026	2.0519	13.941
52	0.016975	0.00011826	0.016857	53	141	0.0046393	-1.4521e-05	0.0067013	1.0115e-05	0.0033974	0.86426	4.2792	7.5563	-28.508	36.065	72	56	-4.6236	0.0032129	-5.0798	67.714	8.2331	-1.1437	3.4209	18.03	-12.159	30.189	163	90	1.8742	0.011434	0.25053	47.197	6.9341	-0.12153	2.1933	31.258	-9.8621	41.12	165	214	10.251	0.023166	6.9616	85.86	9.4601	0.25221	2.3466	16.974
53	0.019238	0.00029418	0.018944	103	268	0.0064423	-1.341e-05	0.008246	1.1186e-05	0.0035041	0.93049	4.7852	7.4248	-26.805	34.229	187	206	-5.3282	0.018991	-7.8826	45.984	6.9408	-1.2755	5.169	19.832	-16.048	35.88	205	98	-0.6714	0.027408	-4.3577	70.858	8.6845	0.47713	2.368	21.149	-14.558	35.707	248	168	3.0407	-0.0003624	3.0894	85.571	9.2505	-0.11896	1.7956	10.034
54	0.010629	0.00049311	0.010136	48	191	0.0036627	-1.3129e-05	0.0049362	4.4333e-06	0.0022315	0.97126	3.3371	8.5373	-26.679	35.217	150	50	-1.1879	0.023003	-3.4192	59.314	7.8096	-1.5322	4.9047	15.303	-25.314	40.617	47	179	-5.667	-0.034429	-2.3274	75.758	8.9171	0.1675	2.3998	25.39	-3.3892	28.779	16	132	10.85	0.01282	9.6067	46.769	6.8767	0.21198	2.006	10.937
55	0.016991	0.00043765	0.016554	81	272	0.0030576	-1.4505e-05	0.0050303	5.9387e-06	0.0026917	2.87	12.958	6.9932	-33.627	40.62	218	233	-6.6868	0.031613	-10.986	65.704	8.48	-1.4719	5.2328	20.868	-25.143	46.011	73	116	-7.4357	-0.0031396	-7.0088	85.802	9.2662	0.61819	3.357	21.435	-15.855	37.291	24	217	3.7591	-0.017613	6.1545	100.49	10.12	-0.27084	1.8929	9.9024
56	0.44286	0.003412	0.43944	74	239	0.066925	-0.00018374	0.094578	0.005112	0.07327	3.5994	17.066	4.1893	-28.939	33.128	96	77	-5.8829	0.019314	-8.7897	37.657	6.3634	-1.7282	6.633	14.865	-5.6528	20.518	183	0	1.252	0.008767	-0.06748	21.666	4.717	1.0789	3.3479	13.931	-13.675	27.606	177	78	0.010602	0.0090372	-1.3495	18	4.3152	0.15959	4.1436	11.384
57	0.012472	0.00020267	0.01227	70	148	0.0031038	-8.3171e-06	0.0042016	5.1366e-06	0.002354	2.1437	8.3824	11.156	-29.424	40.58	209	71	-0.66304	0.016342	-2.8201	90.033	9.5706	-1.639	4.6874	11.447	-18.255	29.702	224	110	-2.9026	0.012226	-4.5165	64.17	8.065	0.17945	1.942	33.035	-11.29	44.326	254	69	13.825	-0.0084679	14.943	105.36	10.285	-0.52171	2.6829	17.534
58	0.0056382	0.00010346	0.0055348	243	219	0.0014026	-2.7835e-06	0.001951	1.4072e-06	0.001228	0.91666	3.41	5.4324	-30.972	36.405	318	98	-8.0209	0.010355	-10.061	51.264	7.2566	-1.4651	5.1166	13.323	-22.095	35.418	335	138	-1.7018	0.0035816	-2.4073	67.696	8.2379	-0.4346	2.6595	29.694	-9.5991	39.293	337	95	9.5512	0.0044868	8.6673	82.703	9.1085	0.036539	2.026	14.388
59	0.0070937	0.00012918	0.0069645	52	160	0.0023181	2.4194e-06	0.0020471	2.115e-06	0.0014628	1.3357	4.8047	4.7019	-26.682	31.384	3	55	-5.6338	0.0052901	-6.2262	42.341	6.5161	-1.3932	4.7976	18.445	-17.059	35.504	120	194	0.70975	-0.028624	3.9157	63.945	8.2099	-0.24526	2.4829	24.399	-13.387	37.785	13	148	3.3725	-0.04106	7.9712	96.447	10.176	0.12452	1.7432	9.6786
60	0.016843	0.00042853	0.016414	69	271	0.0048455	-1.6038e-05	0.0070186	7.8675e-06	0.0030746	1.2554	4.6824	6.5656	-32.399	38.965	195	213	-6.3675	0.016067	-8.5445	109.32	10.532	-1.3116	3.5874	14.409	-15.19	29.599	63	97	-0.30997	0.02182	-3.2665	42.841	6.7658	0.021909	2.1927	25.119	-15.179	40.298	208	106	5.2399	0.011638	3.663	119.25	10.958	-0.14743	1.7846	18.469
61	0.0070492	0.00011572	0.0069335	36	223	0.002227	-4.163e-06	0.0028452	2.0148e-06	0.0014639	1.0101	3.9606	5.3613	-25.374	30.736	91	71	-5.3142	0.0092092	-6.6818	44.423	6.712	-1.096	3.9774	20.64	-21.944	42.584	95	271	-2.2051	-0.0079632	-1.0226	73.093	8.5769	0.37978	3.1992	32.557	-12.845	45.402	285	213	8.3675	-0.023495	11.857	102.6	10.329	-0.0091953	2.1994	9.52
62	0.0066939	0.0006227	0.0060712	56	233	0.0023352	-4.1577e-06	0.0028195	8.8965e-07	0.00098414	1.2538	6.0906	6.9766	-26.075	33.052	75	60	-1.5435	-0.0071252	-0.71342	59.752	7.7449	-1.9174	5.7199	16.912	-8.4712	25.383	132	197	0.91005	0.00077791	0.81943	32.602	5.7101	0.56959	2.8966	20.83	-4.9931	25.823	226	204	8.5603	-0.00047737	8.6159	51.082	7.1472	-0.01468	1.7213	20.646
63	0.013724	0.00042021	0.013303	69	188	0.0056385	-7.2237e-06	0.0063175	8.871e-06	0.0030044	0.47863	2.5424	1.1333	-25.049	26.183	133	49	-6.5025	0.0088649	-7.3358	24.778	5.0012	-1.4536	5.8833	14.688	-12.641	27.329	59	162	-0.25265	0.018614	-2.0023	39.417	6.3599	0.19908	2.6291	21.056	-8.0964	29.152	103	159	7.1116	-0.016352	8.6487	55.397	7.4962	-0.17257	1.9186	17.167
64	0.0024561	0.00017972	0.0022764	68	12	0.00070044	-2.8956e-06	0.0010928	1.3923e-07	0.00043694	1.7906	6.6571	9.8871	-31.009	40.896	211	230	-5.7711	0.026498	-9.3616	85.912	9.4995	-1.2034	3.8968	15.15	-17.677	32.827	270	114	0.773	0.033241	-3.7312	41.421	6.9451	-0.049569	2.7644	25.945	-12.209	38.155	157	52	6.0445	0.015588	3.9324	116.88	10.88	0.20651	1.8453	18.274
65	0.026702	0.00014417	0.026557	140	244	0.011122	-3.7401e-05	0.016956	3.398e-05	0.006738	0.36686	2.3918	8.8265	-31.116	39.943	253	93	-3.7279	0.011494	-5.521	63.839	8.0572	-1.7292	6.3009	16.656	-7.7744	24.43	216	283	4.3913	0.0086426	3.043	29.923	5.5257	0.071936	2.3513	27.403	-11.097	38.5	184	233	5.0274	-0.006972	6.1151	86.652	9.33	0.42609	2.3271	23.75
66	0.048502	0.00027797	0.048224	85	0	0.013271	-2.1157e-05	0.017196	8.6343e-05	0.0095658	1.2885	5.3458	3.3157	-33.621	36.937	264	84	-7.7566	0.0029444	-8.3028	71.747	8.4763	-1.2132	4.015	18.553	-16.833	35.385	196	301	-1.583	-0.014421	1.0921	49.51	7.2047	0.57965	3.195	25.58	-12.157	37.738	210	252	6.2915	-0.0032556	6.8954	74.893	8.6612	0.37293	2.0781	13.227
67	0.014979	0.00023806	0.014741	219	243	0.004345	-1.2935e-06	0.0045138	1.0463e-05	0.0032362	0.97645	3.4088	5.1925	-24.789	29.982	84	67	-5.5483	0.020152	-8.1781	41.312	6.6057	-1.074	3.842	13.74	-25.719	39.459	140	104	-5.3142	-0.0088246	-4.1626	92.63	9.6476	-0.34555	2.3963	22.424	-15.251	37.675	242	187	5.3037	-0.0026019	5.6433	76.618	8.7554	-0.20817	2.5791	14.792
68	0.0032204	0.00012946	0.0030909	49	248	0.001418	-2.2688e-06	0.0017878	5.1771e-07	0.00075072	0.57034	2.5514	3.9643	-28.775	32.739	251	85	-5.913	0.0045499	-6.6547	41.984	6.4937	-1.7803	6.5389	17.662	-19.056	36.718	182	130	-2.6454	0.017954	-5.5719	61.835	8.0441	0.25758	2.5858	21.034	-12.695	33.728	21	245	3.8061	-0.0045789	4.5525	74.411	8.637	0.059268	1.7471	9.6146
69	0.0053209	0.00010772	0.0052132	32	270	0.0015905	-6.0538e-06	0.0026076	1.348e-06	0.0013019	1.0265	3.3133	9.8044	-31.426	41.23	282	83	-5.6189	0.010855	-7.4426	51.427	7.2486	-1.4404	5.4967	17.37	-14.527	31.897	298	314	1.2069	0.01043	-0.54535	58.287	7.7017	0.035645	2.1139	25.283	-13.674	38.957	200	59	6.2193	0.017889	3.214	102.85	10.29	0.001214	2.0479	16.223
70	0.017245	0.00066964	0.016576	259	14	0.0040909	2.6434e-06	0.0036931	1.2216e-05	0.0035028	2.1183	6.5928	11.33	-35.728	47.058	230	258	-5.8464	0.017219	-8.4378	100.51	10.137	-1.1055	3.6058	15.589	-6.3955	21.985	15	132	4.6144	-0.0098589	6.0981	35.003	5.9784	-0.12623	2.032	21.633	-21.42	43.053	254	134	-2.4901	-0.019713	0.47668	108.43	10.554	0.24666	2.0737	15.813
71	0.022457	0.000682	0.021775	217	253	0.01065	-6.8932e-06	0.011522	3.8431e-05	0.0062199	0.22494	1.6467	5.2214	-27.232	32.454	79	60	-4.0479	0.0063384	-4.8497	46.827	6.8588	-1.7542	5.8453	11.161	-20.639	31.8	136	97	-11.268	-0.0022178	-10.987	65.7	8.1072	1.3814	3.9549	28.165	0.95397	27.211	248	64	15.673	0.023961	12.642	29.243	5.686	0.030071	2.5921	24.454
72	0.012742	0.00012353	0.012619	162	207	0.0048567	-7.8604e-06	0.0060043	8.2555e-06	0.0029491	0.57792	2.6721	9.1699	-27.136	36.306	214	63	-5.9035	0.01867	-8.6294	57.408	7.7397	-1.0847	4.1966	9.5538	-23.429	32.983	58	198	-3.4486	0.009575	-4.8465	49.376	7.0733	-0.21843	2.5296	27.116	-13.837	40.953	162	190	5.0932	0.018686	2.3651	103.54	10.298	0.065782	2.1143	15.467
73	0.017969	0.00039928	0.01757	20	217	0.0060999	-2.3591e-05	0.0086595	1.15e-05	0.0037019	0.91464	3.6481	6.0844	-29.161	35.245	166	57	-1.9241	0.029814	-5.1589	53.561	7.5552	-1.9557	6.4944	11.856	-17.959	29.815	51	196	-4.3799	-0.0078286	-3.5305	41.596	6.4683	0.20211	2.6939	22.408	-4.7197	27.128	19	0	8.053	-0.024158	10.674	41.126	6.5907	0.064838	2.1954	16.013
74	0.0060525	0.00022216	0.0058303	101	246	0.0028628	-9.6228e-06	0.0040464	1.4525e-06	0.0013868	0.47549	2.2117	8.1502	-24.785	32.936	193	67	-3.145	0.019033	-5.486	37.468	6.2698	-1.0993	4.6153	18.145	-13.46	31.605	147	104	1.1957	-0.0024224	1.4937	50.756	7.1264	-0.024165	2.7085	24.527	-8.3068	32.834	237	178	8.0977	-0.011586	9.5228	73.483	8.612	-0.10537	1.9534	19.339
75	0.005872	0.00022628	0.0056457	27	15	0.0023921	-4.783e-06	0.0031167	1.641e-06	0.001348	0.75035	2.6739	7.2076	-32.11	39.317	219	162	-7.6274	0.016273	-10.093	47.83	7.0618	-1.111	5.0192	14.525	-20.99	35.515	61	122	-4.2445	0.0037064	-4.806	59.539	7.723	0.0041563	2.6986	20.369	-17.777	38.145	156	219	2.8998	-0.013307	4.9158	87.78	9.4416	-0.10114	1.985	7.1117
76	0.00255	0.0004431	0.0021069	87	20	0.0011694	-1.1612e-06	0.0013535	1.6665e-07	0.00042191	0.65036	2.8013	6.2115	-28.102	34.314	254	85	-5.1547	0.011349	-6.9535	47.961	7.0033	-1.6059	5.8572	12.528	-16.752	29.28	182	139	-1.6662	0.012887	-3.7088	43.994	6.7375	0.0059686	2.2095	18.864	-12.932	31.796	268	289	2.8198	0.00092924	2.6725	60.539	7.7812	0.12314	1.909	10.543
77	0.022981	0.00081546	0.022165	57	237	0.0064922	-2.9286e-05	0.0099626	1.6302e-05	0.0045111	1.2678	4.5051	13.038	-31.903	44.941	168	62	-2.6199	0.012066	-4.0498	74.935	8.6961	-1.1393	5.0036	12.942	-16.968	29.91	56	207	-4.1544	0.0081521	-5.1204	60.685	7.8102	0.50259	2.2522	22.637	-16.493	39.13	233	98	-0.11239	-0.0044609	0.41624	110.27	10.506	0.22472	2.1478	13.944
78	0.018244	0.0008728	0.017371	62	221	0.0060165	-5.8102e-06	0.0066585	5.7798e-06	0.0024328	1.9495	10.86	5.5238	-26.209	31.732	168	64	-1.5458	0.020326	-3.7918	39.971	6.4551	-2.0979	6.9732	16.587	-4.8204	21.407	141	191	6.0238	0.0028184	5.7124	23.493	4.8503	0.09911	2.6698	20.812	-11.962	32.774	177	93	3.4737	8.6232e-05	3.4642	49.499	7.0356	0.32552	2.7506	16.273
79	0.010786	0.00029501	0.010491	33	209	0.004438	-1.0171e-05	0.0059383	4.022e-06	0.0021857	0.34864	2.631	6.8777	-27.36	34.238	218	66	-7.3414	0.019754	-10.255	43.94	6.8402	-1.0464	4.7171	15.93	-12.026	27.956	214	112	0.98741	0.025728	-2.8075	40.645	6.7437	0.05198	2.1979	19.178	-15.656	34.834	17	205	1.6269	0.0064444	0.67634	61.286	7.8479	0.14699	2.1656	10.335
80	0.015513	0.00065719	0.014856	52	211	0.0041389	-3.1836e-05	0.0074976	5.5311e-06	0.003054	1.5843	5.3605	6.0523	-32.152	38.204	67	52	-3.8159	0.0033944	-4.174	62.161	7.887	-1.5297	5.0497	18.722	-15.245	33.967	115	89	0.26289	0.060879	-6.1599	72.391	9.2883	0.10757	1.8261	26.218	2.2855	23.933	106	39	13.504	0.022832	11.095	39.28	6.4213	0.35233	1.9507	17.405
81	0.019607	0.00016928	0.019438	28	0	0.0083811	-1.5674e-05	0.01027	1.9485e-05	0.004548	0.48871	2.3601	7.6378	-25.85	33.488	89	66	-7.6501	0.022833	-10.401	43.028	6.7507	-0.75235	3.6482	13.901	-16.763	30.664	0	107	-1.0721	-0.0091331	0.028464	43.754	6.6454	-0.37047	2.5834	21.253	-11.887	33.139	150	169	7.0997	-0.0010957	7.2318	77.406	8.7984	-0.36317	1.9984	7.2998
82	0.02279	0.00059764	0.022193	48	159	0.0096715	-9.6175e-06	0.010806	2.2506e-05	0.0047894	0.62876	2.6052	5.5652	-28.306	33.871	163	53	-6.5789	0.021662	-9.135	43.8	6.7821	-1.2265	4.7857	14.778	-15.885	30.663	162	150	-0.25097	-0.01795	1.8671	57.378	7.6738	-0.18299	2.1447	22.871	-16.648	39.519	219	152	3.7553	0.012363	2.2964	106.12	10.336	-0.054812	1.8133	11.835
83	0.0091259	0.00010745	0.0090185	100	193	0.0022885	-6.6778e-06	0.0032067	2.5784e-06	0.0016916	1.6609	6.1383	3.0862	-34.67	37.756	201	150	-9.803	0.025773	-13.347	56.289	7.7785	-1.381	4.7285	13.08	-20.912	33.992	145	101	-3.7325	0.004961	-4.4147	78.06	8.844	-0.063577	2.0873	17.979	-21.997	39.976	19	178	-1.1759	0.0064958	-2.0691	104.2	10.221	0.039768	2.0663	10.173
84	0.05083	0.00016759	0.050662	76	204	0.0096783	-1.4959e-05	0.011698	4.2694e-05	0.0066381	2.7455	15.354	10.112	-29.435	39.548	216	75	-5.192	0.03108	-9.3878	43.032	6.996	-0.97133	5.161	16.309	-14.041	30.35	68	112	2.53	-0.011611	4.0975	46.964	6.913	-0.50092	2.9021	21.074	-13.279	34.353	266	217	2.3022	-0.0044414	2.9018	64.884	8.0625	0.24292	2.1177	19.227
85	0.019797	0.00062685	0.01917	37	282	0.0057463	-2.5281e-05	0.009311	1.2443e-05	0.0040877	1.2746	4.1789	0.29274	-32.682	32.975	282	68	-9.5041	0.023287	-12.788	42.349	6.78	-1.8336	6.1393	19.517	-16.296	35.812	91	111	-1.4633	0.010453	-2.9372	56.074	7.5368	0.17485	2.4265	21.432	-21.539	42.971	270	58	-0.84795	0.0099981	-2.2577	126.55	11.279	0.095578	2.0356	10.414
86	0.015747	0.00010696	0.01564	51	156	0.0023039	-5.2312e-06	0.0028793	6.0455e-06	0.0024813	3.0032	12.498	5.7181	-36.428	42.146	66	119	-7.1214	0.0040895	-7.5712	87.503	9.3579	-1.7861	5.3586	12.808	-14.245	27.052	48	82	-0.26443	-0.0043034	0.20894	40.882	6.3998	-0.38367	2.4455	22.244	-10.356	32.6	114	151	4.6389	-0.0092586	5.6573	81.649	9.0553	-0.0063637	1.6937	8.9753
87	0.010038	0.00012312	0.0099145	26	131	0.0034146	-1.4417e-05	0.0052672	3.8485e-06	0.0022364	0.69234	3.1094	10.52	-32.286	42.806	196	59	-6.3034	0.019593	-8.8211	80.054	9.0655	-1.3025	4.3095	12.414	-24.766	37.18	146	100	-1.876	0.008783	-3.0046	62.953	7.9612	-0.71092	3.2368	29.848	-11.246	41.094	19	186	11.526	-0.0065576	12.369	84.371	9.1983	-0.2461	2.1675	22.196
88	0.030216	0.00073173	0.029484	74	292	0.0087617	-1.4189e-05	0.01084	2.3918e-05	0.0050367	0.77825	4.0753	8.9162	-34.624	43.54	104	176	-6.1774	0.0073028	-7.2472	68.046	8.2723	-1.6099	5.4114	14.569	-13.996	28.565	169	264	-0.61808	-0.0018902	-0.34116	49.562	7.0419	0.35645	2.3408	17.621	-17.717	35.338	171	126	1.172	-0.0082543	2.3812	92.325	9.6341	-0.19851	1.8673	16.802
89	0.0029296	0.0003947	0.0025349	27	12	0.0015035	-5.0242e-06	0.0020512	2.4694e-07	0.00058977	0.45199	2.7161	13.267	-30.001	43.268	167	56	1.7467	0.027786	-1.2819	74.009	8.7803	-2.0065	7.1533	15.323	-11.601	26.924	12	95	0.83048	0.0082663	-0.070547	39.059	6.2715	-0.010141	2.1129	26.426	2.8818	23.544	24	161	15.502	-0.01631	17.28	31.657	5.7201	0.13313	2.0281	18.735
90	0.040268	0.0001286	0.040139	66	0	0.0074638	-1.809e-05	0.010024	4.8649e-05	0.0071308	2.517	10.369	7.9279	-34.1	42.028	203	147	-8.8707	0.028144	-12.853	63.258	8.2814	-1.0526	4.1569	13.425	-21.222	34.647	149	104	-5.2225	0.00022635	-5.2545	68.909	8.3011	0.07414	2.4103	18.109	-20.425	38.533	265	176	0.056854	0.01156	-1.5789	99.129	10.001	-0.1085	1.9366	7.4381
91	0.020845	0.00011322	0.020732	42	142	0.0030279	-2.0669e-05	0.0050742	9.081e-06	0.0032389	3.6771	17.556	8.7815	-30.25	39.032	63	43	-3.4411	0.026831	-6.0974	83.485	9.2661	-1.4875	4.3773	16.354	-20.981	37.334	185	30	-2.4805	0.066154	-9.0297	90.228	10.231	0.20039	1.9252	21.742	-15.729	37.471	194	139	4.0225	0.020893	1.9541	62.837	8.0173	-0.089224	2.8422	6.9669
92	0.0068654	0.00015842	0.006707	55	239	0.0024736	-8.1767e-06	0.0034507	1.3029e-06	0.0012743	0.81506	4.2651	6.7491	-30.967	37.716	75	192	-5.7176	0.01315	-7.289	63.334	8.0103	-1.5637	5.2573	16.48	-9.5664	26.046	233	94	4.362	0.020323	1.9334	35.947	6.1587	0.16341	2.5586	22.483	-16.889	39.372	124	164	3.0371	0.0050015	2.4394	95.821	9.795	-0.093248	2.0073	6.5421
93	0.0068307	0.00019053	0.0066402	31	241	0.002905	-6.2913e-06	0.0039651	2.0725e-06	0.001565	0.3781	2.4456	6.9536	-28.319	35.272	237	73	-3.227	0.010976	-5.0765	37.094	6.1839	-1.8578	7.4507	22.23	-12.587	34.817	242	117	1.0912	0.020814	-2.416	36.243	6.3535	0.50997	3.2261	19.146	-15.911	35.057	184	54	4.0523	0.0030079	3.5455	59.771	7.7367	-0.46629	2.6122	26.91
94	0.026972	0.0001701	0.026802	45	237	0.005116	-2.5145e-05	0.0080957	2.1336e-05	0.0049316	2.1381	8.1321	4.331	-32.294	36.625	62	113	-6.2414	0.014599	-7.9714	49.641	7.1167	-1.5998	5.2519	24.659	-17.753	42.412	170	76	2.2771	0.022543	-0.39422	79.865	9.07	0.15777	2.8535	29.722	-6.2103	35.932	214	148	8.6497	-0.009795	9.8104	73.08	8.5752	0.46724	2.4433	16.242
95	0.0049921	0.00020547	0.0047866	78	232	0.0020524	-2.8394e-06	0.0025025	1.2844e-06	0.0011629	0.54865	2.3256	5.9129	-26.756	32.669	252	82	-5.0188	0.0048394	-5.7858	31.847	5.6608	-1.5326	6.1499	20.944	-7.2867	28.23	240	84	3.9939	0.0076446	2.7822	55.368	7.474	0.53158	2.2752	20.145	-15.602	35.747	168	226	3.1897	-0.0093364	4.6695	72.484	8.5568	-0.10112	2.0326	29.445
96	0.010247	0.00041235	0.0098348	30	247	0.0036926	-1.3659e-05	0.0053794	3.8821e-06	0.0021996	1.0681	3.5302	8.4988	-27.995	36.494	90	69	-3.9555	0.018266	-6.2114	44.916	6.8283	-1.4333	5.6565	17.785	-10.505	28.29	146	106	5.1907	0.026185	1.9569	40.054	6.6006	-0.29963	2.4783	22.259	-13.045	35.304	149	108	4.6592	0.0086062	3.5963	75.248	8.6964	-0.007058	2.2206	19.712
97	0.0095376	0.00064402	0.0088936	29	199	0.0032711	-1.4402e-05	0.0047041	2.9387e-06	0.0019053	1.0596	3.593	9.1562	-20.447	29.604	150	54	-0.54332	0.018295	-2.3637	37.981	6.2528	-1.3382	4.6498	4.9224	-15.958	20.88	129	43	-5.7379	0.026871	-8.4115	27.972	5.5117	0.29647	1.8769	30.587	4.3496	26.237	27	55	15.953	-0.034485	19.384	37.395	6.4311	0.35342	2.5004	22.277
98	0.0092334	0.00011543	0.009118	24	158	0.0029316	-2.0636e-05	0.0050571	3.1274e-06	0.0021559	1.0462	3.2256	6.0667	-25.355	31.422	170	58	-5.2805	0.038045	-9.1991	42.113	6.8762	-0.77096	3.4746	15.369	-18.617	33.986	122	90	-3.1523	0.032014	-6.4497	61.584	8.0774	0.19933	2.4123	25.228	-8.732	33.96	124	148	9.2101	-0.010934	10.336	77.013	8.8	-0.15099	2.0792	11.007
99	0.0075553	0.00034295	0.0072123	249	0	0.0029158	-1.7821e-06	0.0031688	2.2092e-06	0.0014936	0.80682	3.1507	9.2157	-27.626	36.842	88	60	-4.6619	0.020099	-7.516	58.326	7.8141	-1.0521	3.8619	14.18	-25.044	39.225	91	248	-3.1736	-0.0090448	-1.8892	94.329	9.7408	-0.36423	2.6364	21.827	-15.502	37.329	148	186	4.3404	-0.010367	5.8125	94.161	9.7411	-0.27616	2.2094	6.6194
[truncated: 336 more columns]
