# Supplementary material for: Detecting Parkinson’s disease from sustained phonation and speech signals
Source: PLoS One. 2017 Oct 5;12(10):e0185613. doi: 10.1371/journal.pone.0185613 (PMC5628839; doi:10.1371/journal.pone.0185613)
Supplement: S2 File — (ZIP) [file pone.0185613.s002.zip › AC/speech/AC_speech_IS11_speaker_state.csv]

id	audspec_lengthL1norm_sma_quartile1	audspec_lengthL1norm_sma_quartile2	audspec_lengthL1norm_sma_quartile3	audspec_lengthL1norm_sma_iqr1_2	audspec_lengthL1norm_sma_iqr2_3	audspec_lengthL1norm_sma_iqr1_3	audspec_lengthL1norm_sma_percentile1_0	audspec_lengthL1norm_sma_percentile99_0	audspec_lengthL1norm_sma_pctlrange0_1	audspec_lengthL1norm_sma_amean	audspec_lengthL1norm_sma_stddev	audspec_lengthL1norm_sma_skewness	audspec_lengthL1norm_sma_kurtosis	audspec_lengthL1norm_sma_meanPeakDist	audspec_lengthL1norm_sma_peakMean	audspec_lengthL1norm_sma_peakMeanMeanDist	audspec_lengthL1norm_sma_peakDistStddev	audspec_lengthL1norm_sma_meanSegLen	audspec_lengthL1norm_sma_maxSegLen	audspec_lengthL1norm_sma_minSegLen	audspec_lengthL1norm_sma_segLenStddev	audspec_lengthL1norm_sma_linregc1	audspec_lengthL1norm_sma_linregerrQ	audspec_lengthL1norm_sma_qregc1	audspec_lengthL1norm_sma_qregc2	audspec_lengthL1norm_sma_qregerrQ	audspec_lengthL1norm_sma_centroid	audspec_lengthL1norm_sma_downleveltime25	audspec_lengthL1norm_sma_upleveltime90	audspec_lengthL1norm_sma_risetime	audspec_lengthL1norm_sma_falltime	audspec_lengthL1norm_sma_lpgain	audspec_lengthL1norm_sma_lpc0	audspec_lengthL1norm_sma_lpc1	audspec_lengthL1norm_sma_lpc2	audspec_lengthL1norm_sma_lpc3	audspec_lengthL1norm_sma_lpc4	audspecRasta_lengthL1norm_sma_quartile1	audspecRasta_lengthL1norm_sma_quartile2	audspecRasta_lengthL1norm_sma_quartile3	audspecRasta_lengthL1norm_sma_iqr1_2	audspecRasta_lengthL1norm_sma_iqr2_3	audspecRasta_lengthL1norm_sma_iqr1_3	audspecRasta_lengthL1norm_sma_percentile1_0	audspecRasta_lengthL1norm_sma_percentile99_0	audspecRasta_lengthL1norm_sma_pctlrange0_1	audspecRasta_lengthL1norm_sma_amean	audspecRasta_lengthL1norm_sma_stddev	audspecRasta_lengthL1norm_sma_skewness
1	0.41988	0.77785	1.1256	0.35797	0.34775	0.70572	0.042752	1.9372	1.8944	0.7824	0.46552	0.36165	2.6525	0.3225	1.2374	0.45503	0.14948	0.20071	0.48	0.03	0.14375	-0.001472	0.20131	4.7811e-06	-0.0028633	0.20039	0.45251	0.33904	0.044521	0.47423	0.52577	0.0048584	-1.7582	0.7282	0.2878	-0.33852	0.089061	0.6529	1.1543	1.8291	0.50142	0.67479	1.1762	0.16208	3.7312	3.5691	1.3203	0.8345	0.81119
2	0.63178	0.91516	1.5169	0.28338	0.60177	0.88515	0.15128	2.3437	2.1924	1.0273	0.54785	0.37172	2.2637	0.2725	1.5891	0.56181	0.09909	0.235	0.58	0.03	0.18343	-0.0018863	0.28131	-1.0277e-05	0.00069326	0.27894	0.45946	0.29365	0.027778	0.53785	0.46215	0.0071854	-1.7746	0.70065	0.44459	-0.57176	0.21048	0.7901	1.2253	1.4599	0.43519	0.23459	0.66978	0.35209	2.0658	1.7137	1.1652	0.46593	0.012086
3	0.84672	1.1363	1.504	0.28956	0.36771	0.65726	0.07985	2.5393	2.4594	1.1593	0.54868	0.17718	3.0208	0.21125	1.6702	0.51091	0.084917	0.35333	0.76	0.03	0.27566	-0.0034432	0.2528	-1.7787e-05	0.00046986	0.2486	0.44304	0.17195	0.027149	0.53182	0.46818	0.017285	-1.5303	0.5789	0.059897	-0.12378	0.024489	0.94393	1.2564	1.4714	0.3125	0.21497	0.52748	0.13568	3.776	3.6403	1.2702	0.63539	1.3997
4	0.42921	0.71546	1.1319	0.28625	0.41641	0.70267	0.037156	1.5179	1.4807	0.76849	0.43018	0.061903	1.867	0.255	1.0868	0.31835	0.084113	0.20583	0.63	0.03	0.18848	-0.0010777	0.17895	-3.5158e-06	-0.00019873	0.17868	0.46868	0.23506	0.079681	0.496	0.504	0.0037349	-1.7773	0.8181	0.27176	-0.55097	0.24623	0.81795	1.3907	1.9864	0.57279	0.59565	1.1684	0.12062	4.1287	4.0081	1.4471	0.83054	0.80412
5	0.41779	0.59444	0.72598	0.17665	0.13154	0.30819	0.051714	0.98927	0.93756	0.57659	0.22537	-0.30779	2.5741	0.26	0.7836	0.20702	0.074642	0.472	1.09	0.04	0.3962	-0.0013746	0.04103	-4.0658e-06	-0.00036633	0.040677	0.44852	0.11245	0.084337	0.46371	0.53629	0.0040762	-1.3223	0.19128	0.18794	-0.05415	0.0065819	0.85959	1.1416	1.4346	0.28203	0.29296	0.57499	0.23927	3.1845	2.9452	1.1852	0.52454	1.3046
6	1.0249	1.402	1.8601	0.37712	0.45804	0.83515	0.37263	2.7567	2.3841	1.4592	0.61602	0.30969	2.3201	0.30111	2.1936	0.73435	0.082791	0.284	0.85	0.05	0.24667	-0.00080945	0.37489	-1.6481e-05	0.0039537	0.36422	0.48487	0.16552	0.048276	0.48789	0.51211	0.013442	-1.6522	0.53278	0.15558	0.051325	-0.079012	0.77968	1.0779	1.5026	0.29823	0.42465	0.72288	0.29935	2.5749	2.2755	1.2029	0.5237	0.80449
7	0.89664	1.1655	1.5756	0.26889	0.41003	0.67892	0.055226	2.0052	1.95	1.1987	0.44744	-0.22535	2.5329	0.22444	1.582	0.38334	0.088457	0.46	1.05	0.07	0.4114	-0.00053993	0.19873	-5.7478e-06	0.00086827	0.19806	0.48873	0.069106	0.060976	0.4898	0.5102	0.0083763	-1.6849	0.60203	0.19065	-0.056701	-0.043893	0.91437	1.2273	1.5751	0.31291	0.34785	0.66076	0.12438	2.4372	2.3128	1.2645	0.48945	0.251
8	0.36768	0.7318	1.1565	0.36413	0.42469	0.78881	0.031981	1.848	1.816	0.7816	0.46536	0.27242	2.2689	0.27	1.3147	0.53314	0.10801	0.30111	0.56	0.04	0.1698	-0.00098433	0.20958	1.5379e-05	-0.0054904	0.19977	0.46744	0.32993	0.02381	0.48123	0.51877	0.0066362	-1.7157	0.66214	0.24225	-0.17747	-0.00074975	0.69156	1.0599	1.9774	0.36831	0.91748	1.2858	0.13201	4.4447	4.3127	1.4137	1.0223	1.1497
9	0.57194	0.81243	0.94956	0.24049	0.13713	0.37762	0.24129	1.5056	1.2643	0.8014	0.31274	0.22484	2.5637	0.22875	1.1203	0.31888	0.08477	0.25625	1.15	0.03	0.3592	0.00032703	0.097387	-1.6237e-05	0.0038342	0.09414	0.50507	0.2212	0.041475	0.53704	0.46296	0.0045636	-1.8545	0.93796	0.25347	-0.47074	0.14158	0.93171	1.1564	1.434	0.22466	0.27765	0.50231	0.42699	2.3719	1.945	1.1945	0.4315	0.58806
10	0.28431	0.39836	0.63352	0.11405	0.23517	0.34922	0.036124	1.0358	0.99966	0.45132	0.25983	0.41111	2.461	0.29667	0.66806	0.21674	0.16131	0.192	0.51	0.03	0.14437	-0.00015936	0.067332	6.4358e-06	-0.0020322	0.065659	0.4897	0.28082	0.041096	0.54983	0.45017	0.0012194	-1.7387	0.68943	0.23246	-0.27927	0.10451	0.79588	1.2911	1.7917	0.4952	0.50066	0.99586	0.17997	3.0676	2.8877	1.3283	0.663	0.31019
11	0.57858	1.0368	1.5675	0.45821	0.5307	0.98891	0.13116	3.157	3.0258	1.1819	0.77118	0.95317	3.1779	0.26222	1.8793	0.69745	0.089291	0.14278	0.31	0.03	0.084578	0.00022045	0.59441	1.0332e-05	-0.0025897	0.59112	0.50241	0.43956	0.047619	0.47059	0.52941	0.005528	-1.9387	0.94254	0.17836	-0.21155	0.036846	0.64459	1.2378	1.7158	0.59319	0.47806	1.0712	0.18637	3.4184	3.232	1.3137	0.76585	0.83626
12	0.9145	1.3527	1.963	0.43821	0.61028	1.0485	0.31544	2.65	2.3345	1.4434	0.6106	0.24301	1.9846	0.21667	1.9317	0.48828	0.076449	0.31143	0.57	0.06	0.2197	-0.004657	0.28376	2.3588e-05	-0.0098701	0.27625	0.43806	0.11261	0.045045	0.45701	0.54299	0.027855	-1.4819	0.36585	0.21641	-0.023957	-0.065659	0.83085	1.111	1.4665	0.28018	0.35543	0.63562	0.26945	1.9595	1.6901	1.1659	0.41177	0.12797
13	0.33151	0.47044	0.69458	0.13893	0.22413	0.36307	0.03506	1.0569	1.0218	0.51548	0.27276	0.2929	2.2598	0.24375	0.73162	0.21614	0.075818	0.24	0.51	0.03	0.15797	-0.00039321	0.073787	1.7414e-05	-0.004172	0.069982	0.48385	0.20183	0.059633	0.51152	0.48848	0.0045234	-1.3883	0.18259	0.30018	-0.092221	0.012799	0.86353	1.3608	1.8712	0.49724	0.51041	1.0076	0.17604	2.6279	2.4518	1.3605	0.63406	-0.081654
14	0.53383	1.0669	1.5556	0.53304	0.48876	1.0218	0.12094	2.2167	2.0957	1.0624	0.56321	0.13077	1.8483	0.27375	1.6469	0.58444	0.063233	0.15294	0.54	0.03	0.13472	-0.0013177	0.30681	-1.3763e-07	-0.0012809	0.30681	0.47044	0.31343	0.033582	0.48689	0.51311	0.0089616	-1.8859	1.1798	-0.25188	-0.14028	0.1082	0.77627	1.1865	1.7623	0.41023	0.57584	0.98607	0.24515	3.0476	2.8025	1.3089	0.62229	0.69359
15	0.75763	1.1136	1.6106	0.35592	0.49708	0.853	0.097817	2.2419	2.1441	1.1402	0.5468	-0.083371	2.2023	0.23	1.6105	0.47028	0.087939	0.32	0.65	0.07	0.19799	-0.00076654	0.29629	-5.1168e-07	-0.00064681	0.29629	0.48471	0.20851	0.025532	0.51709	0.48291	0.011646	-1.5555	0.52078	0.051392	-0.038676	0.032019	0.81224	1.3262	1.6727	0.51396	0.34651	0.86047	0.17632	2.8737	2.6974	1.2786	0.61041	0.24793
16	0.65536	0.88562	1.2435	0.23026	0.35786	0.58813	0.23687	2.1132	1.8763	0.99555	0.50547	0.63726	2.6746	0.22857	1.486	0.49045	0.082709	0.16273	0.43	0.03	0.11193	-0.0036111	0.21247	-1.8088e-05	-2.9662e-05	0.20962	0.43734	0.29648	0.070352	0.42929	0.57071	0.011104	-1.6572	0.69416	0.083345	-0.10945	-0.0012675	0.79245	1.1004	1.4571	0.30794	0.35676	0.6647	0.39951	2.8836	2.4841	1.1738	0.53308	1.0258
17	1.1547	2.0424	2.9921	0.88769	0.94971	1.8374	0.05057	4.6257	4.5752	2.0452	1.1886	0.24652	2.3421	0.29429	3.354	1.3088	0.10913	0.20818	0.44	0.04	0.15074	-0.0031702	1.365	-1.7296e-05	0.00094638	1.3596	0.46704	0.27615	0.058577	0.53782	0.46218	0.01894	-2.08	1.2539	0.16171	-0.5109	0.18296	0.81389	1.3435	2.0708	0.52957	0.72738	1.2569	0.093272	5.832	5.7388	1.5905	1.1473	1.4809
18	0.40911	0.71386	0.95737	0.30475	0.24351	0.54826	0.033628	1.1871	1.1535	0.67878	0.31666	-0.21372	1.9016	0.273	1.0111	0.33229	0.063253	0.39875	0.81	0.11	0.26141	-0.00029226	0.09953	3.6024e-06	-0.0014522	0.098746	0.48686	0.16409	0.10217	0.45342	0.54658	0.0021283	-1.7442	0.58622	0.42664	-0.35142	0.090274	0.79524	1.2205	1.6847	0.42528	0.46413	0.88941	0.15487	3.0344	2.8795	1.272	0.62641	0.63416
19	0.53037	0.71206	0.89974	0.18169	0.18768	0.36937	0.16999	1.256	1.086	0.70911	0.2634	-0.1563	2.3996	0.22375	0.95923	0.25012	0.058081	0.32333	0.89	0.03	0.29719	0.00027178	0.069137	-1.3548e-06	0.00053869	0.069122	0.5038	0.13636	0.020202	0.50761	0.49239	0.0033976	-1.7457	0.68625	0.22292	-0.085721	-0.070264	0.84151	1.1832	1.598	0.34173	0.41473	0.75646	0.2891	2.4227	2.1336	1.2359	0.50001	0.34602
20	0.42027	0.67714	0.90731	0.25687	0.23017	0.48704	0.031396	1.5249	1.4935	0.66983	0.35345	0.1663	2.6407	0.36429	1.0653	0.39542	0.15546	0.288	0.51	0.05	0.16235	-7.9532e-05	0.12488	9.0058e-06	-0.0027272	0.12147	0.49539	0.2339	0.023729	0.4898	0.5102	0.0035028	-1.5842	0.49552	0.2084	-0.19971	0.089258	0.75581	1.3354	1.9512	0.57956	0.61585	1.1954	0.11803	3.3119	3.1939	1.4028	0.79681	0.44917
21	0.40306	0.55738	0.72871	0.15432	0.17133	0.32565	0.14881	0.99285	0.84405	0.57565	0.21869	0.095275	2.2737	0.25889	0.75983	0.18418	0.084911	0.28286	0.58	0.05	0.22607	0.00043419	0.046765	-1.1909e-06	0.00074262	0.046729	0.51442	0.11538	0.10385	0.46718	0.53282	0.0024169	-1.5275	0.37892	0.26602	-0.12116	0.011591	0.88236	1.1676	1.488	0.28525	0.32042	0.60567	0.29068	2.2442	1.9535	1.2122	0.44898	0.28924
22	0.67266	1.0501	1.4706	0.37747	0.42047	0.79795	0.027104	2.0157	1.9886	1.0323	0.49362	-0.10961	2.2016	0.25455	1.5225	0.49017	0.063727	0.37	0.73	0.05	0.26632	-0.0014874	0.22717	2.564e-06	-0.0022515	0.22688	0.46243	0.16054	0.016722	0.45973	0.54027	0.0096192	-1.6009	0.43249	0.34867	-0.15643	-0.014497	0.89386	1.0737	1.5391	0.17989	0.46539	0.64527	0.09075	5.9307	5.8399	1.345	0.98941	2.8799
23	0.43652	0.77909	1.2912	0.34257	0.51212	0.8547	0.043409	2.266	2.2226	0.88683	0.58469	0.58773	2.5424	0.602	1.6474	0.76057	0.3681	0.23357	0.66	0.03	0.21708	-0.0010466	0.33162	1.6986e-05	-0.0067199	0.31144	0.46556	0.38209	0.032836	0.47006	0.52994	0.003032	-1.6721	0.52625	0.36464	-0.35623	0.14294	0.67407	1.0042	1.7986	0.33012	0.79438	1.1245	0.2722	4.6947	4.4225	1.3381	0.93431	1.5854
24	0.61734	0.87519	1.2852	0.25786	0.40999	0.66784	0.059131	1.8377	1.7785	0.93654	0.44643	0.045176	2.2056	0.30125	1.4636	0.52706	0.1282	0.655	1.93	0.14	0.74265	-0.0028434	0.14648	-1.148e-05	0.00035962	0.14198	0.42738	0.13929	0.053571	0.50538	0.49462	0.0058338	-1.6802	0.57545	0.24119	-0.066608	-0.062825	0.81548	1.1565	1.517	0.34099	0.36053	0.70152	0.16092	2.6157	2.4548	1.178	0.50768	0.55638
25	1.5209	1.7205	2.0786	0.19957	0.35807	0.55764	0.39698	3.8369	3.44	1.8095	0.69838	0.51414	3.9919	0.20667	2.6595	0.85001	0.026247	0.3	1.03	0.04	0.38424	-0.0076603	0.35621	-9.3722e-05	0.0076164	0.32092	0.4391	0.15244	0.02439	0.46626	0.53374	0.015726	-1.6532	0.56579	0.25755	-0.17209	0.007066	0.85462	1.0664	1.3245	0.21175	0.25813	0.46988	0.41607	1.8132	1.3972	1.0848	0.31806	0.17002
26	0.44816	0.67814	0.84038	0.22998	0.16224	0.39222	0.02344	1.2699	1.2465	0.66466	0.31082	-0.029215	2.535	0.301	0.9156	0.25094	0.15346	0.49857	1.63	0.06	0.523	-0.000553	0.093452	2.0933e-06	-0.0012877	0.093078	0.47417	0.13068	0.071023	0.46439	0.53561	0.001304	-1.8607	0.88701	0.29454	-0.48587	0.16902	0.80715	1.066	1.5765	0.25884	0.51056	0.7694	0.14287	3.6751	3.5323	1.2845	0.76278	1.299
27	0.34915	0.53882	0.79102	0.18967	0.2522	0.44187	0.095305	1.2968	1.2015	0.59478	0.31017	0.65178	2.5228	0.38571	1.0087	0.41389	0.13824	0.18563	0.59	0.03	0.1564	0.00017679	0.095936	-3.085e-06	0.0011609	0.095381	0.50636	0.34063	0.053125	0.48903	0.51097	0.0011702	-2.0756	1.2606	0.15745	-0.53918	0.20238	0.80121	1.1501	1.7848	0.34889	0.63473	0.98362	0.28604	3.3312	3.0452	1.3596	0.75987	0.91141
28	0.81713	1.0842	1.5604	0.26711	0.47614	0.74325	0.13142	2.1541	2.0227	1.18	0.52362	0.12799	2.1978	0.22	1.6345	0.45444	0.072506	0.362	1.23	0.03	0.4553	-0.0023217	0.25657	-8.21e-05	0.013852	0.19903	0.46501	0.14646	0.070707	0.44162	0.55838	0.0066955	-1.8072	0.83655	0.1993	-0.28194	0.05868	0.84857	1.1472	1.5397	0.29862	0.39256	0.69118	0.34468	2.5952	2.2505	1.254	0.52881	0.65903
29	0.29356	0.4019	0.58862	0.10834	0.18672	0.29506	0.031881	0.99395	0.96207	0.44281	0.21056	0.43391	2.8345	0.28778	0.67265	0.22984	0.12524	0.245	0.58	0.03	0.19927	-0.00088749	0.03819	-4.9663e-06	0.00062724	0.036989	0.44726	0.23203	0.01634	0.54754	0.45246	0.0010311	-1.7185	0.68779	0.18122	-0.19904	0.05515	0.85885	1.0853	1.5942	0.22648	0.50884	0.73532	0.23042	3.429	3.1986	1.2618	0.61469	1.1928
30	0.32319	0.5219	0.65103	0.19872	0.12913	0.32784	0.17144	0.88958	0.71815	0.50468	0.19738	-0.012351	1.9412	0.28125	0.7099	0.20522	0.095843	0.19077	0.52	0.03	0.14068	-0.00069084	0.036164	-4.0333e-07	-0.00058436	0.03616	0.46788	0.29057	0.030189	0.4697	0.5303	0.0011679	-1.7653	0.71556	0.25559	-0.22346	0.023375	0.82692	1.0546	1.308	0.22764	0.25344	0.48108	0.53936	2.1092	1.5699	1.1	0.37958	0.70566
31	0.46254	0.58408	0.80231	0.12153	0.21823	0.33976	0.14285	1.1403	0.99747	0.63135	0.25185	0.13691	2.3512	0.20692	0.85672	0.22537	0.081937	0.45333	1.36	0.06	0.43877	-0.001617	0.046586	7.7794e-06	-0.0037719	0.044578	0.43887	0.14748	0.061151	0.50181	0.49819	0.0048728	-1.4448	0.40217	0.10242	-0.021338	-0.029243	0.88681	1.1063	1.4217	0.21944	0.3154	0.53484	0.41829	1.8762	1.4579	1.1415	0.36757	0.023627
32	0.26661	0.33813	0.49922	0.071522	0.16109	0.23261	0.094993	0.65539	0.5604	0.37614	0.15142	0.34815	2.0562	0.225	0.50834	0.13219	0.096566	0.34167	0.7	0.04	0.22139	-0.00058979	0.021564	1.8584e-06	-0.0009912	0.021521	0.46934	0.15207	0.10599	0.46759	0.53241	0.0016274	-1.5544	0.45346	0.26655	-0.11677	-0.039195	0.88531	1.1952	1.5422	0.30986	0.34705	0.65691	0.38303	2.7848	2.4018	1.2604	0.52054	0.75976
33	0.53783	0.84439	1.1128	0.30655	0.26842	0.57497	0.066147	1.973	1.9068	0.84191	0.39866	0.29096	2.8965	0.269	1.1948	0.35289	0.07516	0.16765	0.61	0.03	0.15288	-0.00059024	0.15621	-1.8887e-05	0.0051703	0.13884	0.48049	0.27451	0.01634	0.42623	0.57377	0.0039084	-1.7159	0.5946	0.30098	-0.13693	-0.036376	0.80674	1.0828	1.4535	0.27609	0.37068	0.64677	0.31741	2.8075	2.4901	1.1929	0.55131	0.99375
34	0.4781	0.70172	1.0386	0.22362	0.33689	0.56051	0.028513	1.7905	1.7619	0.77986	0.41001	0.53179	2.7542	0.2475	1.1305	0.35061	0.09107	0.20364	0.52	0.06	0.16389	-0.0020524	0.14954	1.2034e-05	-0.0048082	0.14729	0.44738	0.24783	0.034783	0.50655	0.49345	0.00496	-1.6506	0.56302	0.25715	-0.20979	0.049288	0.8232	1.2524	1.7885	0.4292	0.53607	0.96526	0.10939	2.763	2.6536	1.3425	0.65336	0.33876
35	0.78946	1.5342	2.189	0.74478	0.65478	1.3996	0.18339	2.7366	2.5533	1.5045	0.75105	-0.01012	1.8012	0.23333	2.0858	0.58134	0.092976	0.19273	0.75	0.04	0.21119	-0.0028574	0.52713	-2.5519e-05	0.0030631	0.51647	0.46098	0.25322	0.12017	0.49569	0.50431	0.0056724	-2.2859	1.7092	-0.1563	-0.47066	0.20929	0.80681	1.1395	1.481	0.33265	0.34155	0.6742	0.32856	2.3375	2.0089	1.1758	0.50078	0.25954
37	0.67019	1.0074	1.409	0.33726	0.40158	0.73883	0.23222	2.1975	1.9652	1.0697	0.48444	0.45239	2.4085	0.26111	1.5499	0.48022	0.07015	0.17429	0.56	0.03	0.15103	-0.0014421	0.2235	-2.564e-05	0.0050448	0.2083	0.46949	0.26772	0.043307	0.49012	0.50988	0.0042853	-2.0572	1.1909	0.18213	-0.44833	0.13926	0.76231	1.0214	1.4227	0.25904	0.40132	0.66036	0.47773	2.2879	1.8102	1.1348	0.46015	0.758
38	0.89862	1.4277	2.2487	0.52911	0.82101	1.3501	0.22691	3.8257	3.5988	1.6195	0.92137	0.63053	2.4494	0.25875	2.4538	0.83423	0.12524	0.17769	0.41	0.03	0.11866	-0.0030128	0.80351	1.8638e-05	-0.0075604	0.79656	0.45998	0.37959	0.02449	0.52459	0.47541	0.012463	-1.8848	0.89158	0.19064	-0.22619	0.035714	0.77307	1.1762	1.6343	0.40312	0.45811	0.86123	0.18182	3.2908	3.109	1.2986	0.67609	0.8339
39	1.0922	1.4453	1.8381	0.35303	0.39282	0.74586	0.053896	2.8164	2.7625	1.4751	0.63801	0.01903	2.7139	0.28625	2.0581	0.58292	0.10271	0.3075	0.9	0.07	0.29119	-0.00034915	0.40644	-3.1936e-06	0.00043966	0.40622	0.49309	0.125	0.044355	0.44939	0.55061	0.011283	-1.7339	0.65484	0.24274	-0.20958	0.053899	0.85616	1.1141	1.6477	0.25794	0.53365	0.79159	0.07835	2.7532	2.6748	1.2729	0.61963	0.5246
40	1.0615	1.4722	1.9531	0.41073	0.48091	0.89163	0.51318	3.2362	2.7231	1.5954	0.68435	0.68417	2.8129	0.19625	2.1664	0.57095	0.049228	0.22125	0.51	0.03	0.15161	-0.0021124	0.45519	-5.431e-05	0.0080436	0.43472	0.4766	0.20213	0.06383	0.51872	0.48128	0.013958	-2.0144	1.2431	0.093062	-0.51708	0.20281	0.88615	1.1177	1.5161	0.2316	0.3984	0.63	0.46228	2.7217	2.2594	1.2227	0.48176	0.85698
41	0.77369	1.0909	1.5175	0.31717	0.42669	0.74386	0.47275	2.3444	1.8716	1.1742	0.46395	0.56769	2.5087	0.29	1.7004	0.52625	0.10529	0.12389	0.31	0.04	0.076095	-0.00079428	0.21212	-2.085e-05	0.0042724	0.20356	0.4842	0.35656	0.028689	0.50206	0.49794	0.0056335	-1.785	0.7887	0.12228	-0.15732	0.037546	0.78727	1.0986	1.3507	0.31134	0.25214	0.56348	0.47602	2.4286	1.9525	1.1476	0.46571	0.84528
42	0.20246	0.74651	1.0721	0.54405	0.32554	0.86959	0.043085	1.7293	1.6862	0.68119	0.47523	0.20181	2.1055	0.58111	1.3151	0.63396	0.33703	0.40429	0.98	0.05	0.3081	0.00024619	0.22413	5.2542e-06	-0.0028118	0.20641	0.5167	0.43053	0.0068611	0.43299	0.56701	0.0013981	-2.1332	1.3677	0.1595	-0.68329	0.2948	0.66331	1.0152	1.486	0.35192	0.47081	0.82273	0.18833	7.9484	7.7601	1.3397	1.2782	3.6619
43	0.52459	0.87203	1.3125	0.34743	0.44051	0.78794	0.038607	1.7996	1.761	0.90182	0.46258	0.1691	1.993	0.29875	1.3414	0.43961	0.078012	0.23909	0.72	0.04	0.20192	-0.00086879	0.20926	-3.0278e-06	-4.2207e-05	0.20897	0.47618	0.21168	0.069343	0.55311	0.44689	0.0029954	-1.888	0.89946	0.15169	-0.18632	0.029338	0.78967	1.2733	1.825	0.48368	0.5517	1.0354	0.10464	2.7685	2.6639	1.2983	0.62154	0.10888
44	0.40396	0.60319	0.96421	0.19923	0.36102	0.56024	0.20378	1.3649	1.1611	0.6938	0.33588	0.41314	1.9314	0.21	0.99091	0.29711	0.06592	0.11143	0.33	0.03	0.075611	-0.0004571	0.11184	-1.578e-06	-8.6255e-05	0.1118	0.48492	0.32203	0.050847	0.48936	0.51064	0.0040349	-1.8092	0.8147	0.29844	-0.43243	0.13892	0.80048	1.1155	1.6532	0.315	0.53771	0.8527	0.36763	2.605	2.2374	1.2701	0.58533	0.63506
45	0.84595	1.1579	1.3951	0.3119	0.23724	0.54914	0.37296	2.344	1.971	1.1362	0.43284	0.42662	3.2331	0.23429	1.5362	0.39993	0.062073	0.14	0.46	0.03	0.12776	-0.00086944	0.18501	-1.5847e-05	0.0021732	0.18307	0.4851	0.24352	0.031088	0.48958	0.51042	0.0054982	-1.9965	1.1481	0.1333	-0.40436	0.12584	0.91322	1.2394	1.5213	0.32622	0.28185	0.60807	0.49298	2.0907	1.5977	1.2246	0.391	0.10524
46	1.1923	1.8219	2.1671	0.62968	0.34516	0.97484	0.26855	3.4885	3.22	1.7851	0.77304	0.32851	2.8503	0.24833	2.6849	0.89981	0.14229	0.386	1.04	0.05	0.36324	0.00067334	0.59576	-0.00010103	0.022799	0.46295	0.50464	0.20455	0.077273	0.42009	0.57991	0.010702	-1.8211	0.94073	0.03334	-0.22619	0.077138	0.8015	1.1412	1.5711	0.33966	0.42998	0.76965	0.42722	2.8294	2.4022	1.2306	0.55896	0.94822
47	0.91349	1.2321	1.7582	0.31863	0.52605	0.84469	0.50418	2.9128	2.4086	1.4054	0.65211	0.87893	2.8753	0.25286	1.9277	0.52224	0.07535	0.12875	0.33	0.03	0.087455	-0.0046684	0.33735	-1.7276e-05	-0.00088494	0.33346	0.43683	0.34091	0.090909	0.47489	0.52511	0.0066756	-2.0336	1.2241	0.057896	-0.36808	0.12494	0.85645	1.0915	1.3915	0.23506	0.29997	0.53503	0.63728	2.2585	1.6212	1.162	0.3892	0.86465
48	0.49887	0.79985	1.0594	0.30098	0.25959	0.56056	0.032022	1.6104	1.5784	0.76468	0.40738	-0.020792	2.3619	0.35714	1.1998	0.43509	0.24347	0.41571	1.72	0.04	0.56079	0.00084246	0.16081	-2.6547e-06	0.001623	0.16051	0.52539	0.21356	0.050847	0.44898	0.55102	0.0017283	-1.9211	1.0221	0.11403	-0.33504	0.12451	0.87204	1.1434	1.596	0.27136	0.4526	0.72396	0.18635	3.9116	3.7252	1.304	0.7394	1.3709
49	0.79772	1.2784	1.6014	0.48065	0.32307	0.80371	0.35901	2.1047	1.7457	1.2271	0.49619	0.050274	1.8781	0.31	1.6015	0.37438	0.12561	0.21462	0.72	0.03	0.21435	-0.0011421	0.23642	-5.207e-06	0.00041482	0.2352	0.47507	0.25	0.096667	0.47492	0.52508	0.0054342	-1.7726	0.70149	0.21226	-0.078265	-0.058287	0.83972	1.1157	1.3751	0.276	0.25939	0.53539	0.40788	2.3906	1.9828	1.1629	0.45315	0.72937
50	0.8299	1.0704	1.4054	0.24055	0.33498	0.57553	0.28476	1.9726	1.6878	1.1235	0.4129	0.30759	2.4522	0.24571	1.5173	0.39385	0.10026	0.345	0.92	0.03	0.3788	-0.0014244	0.1623	-1.448e-05	0.0017466	0.15958	0.47448	0.12727	0.072727	0.48402	0.51598	0.008415	-1.435	0.3335	0.076015	0.008999	0.024021	0.96693	1.1462	1.4362	0.17929	0.29001	0.4693	0.41403	2.0249	1.6109	1.1808	0.39931	0.15265
51	1.0602	1.4956	1.9287	0.43541	0.43307	0.86848	0.329	3.2421	2.9131	1.5569	0.6759	0.47727	2.6755	0.30143	2.0941	0.53727	0.129	0.16067	0.55	0.03	0.17368	0.00045722	0.45573	-3.1737e-05	0.008455	0.43281	0.50422	0.25296	0.027668	0.45635	0.54365	0.0049736	-1.8874	0.86814	0.14502	-0.1082	-0.013656	0.82432	1.1935	1.4906	0.3692	0.29712	0.66633	0.41173	2.4087	1.997	1.2113	0.47292	0.58146
52	0.63093	1.2527	1.9569	0.62174	0.70422	1.326	0.030054	2.6443	2.6143	1.2564	0.77308	0.099898	1.9489	0.3	2.0644	0.80805	0.20658	0.534	1.25	0.09	0.38338	-0.0025925	0.55216	2.9234e-05	-0.010895	0.52084	0.44924	0.26316	0.066667	0.47183	0.52817	0.012307	-1.6903	0.59158	0.33811	-0.33244	0.10184	0.64396	1.1528	1.7963	0.50888	0.64351	1.1524	0.14182	4.7357	4.5938	1.3855	0.94613	1.3395
53	0.9517	1.8716	2.371	0.91993	0.49937	1.4193	0.24327	3.7185	3.4752	1.7397	0.85151	0.12241	2.3646	0.27375	2.6954	0.95574	0.10123	0.18385	0.57	0.03	0.153	-0.0024026	0.68974	-5.1748e-05	0.011569	0.6095	0.46697	0.2952	0.0369	0.43704	0.56296	0.015704	-1.8233	0.73011	0.42065	-0.43383	0.11406	0.7225	1.0083	1.3695	0.28585	0.36117	0.64701	0.31542	2.5808	2.2653	1.1284	0.52253	0.92681
54	0.75894	1.038	1.5653	0.27905	0.52734	0.80639	0.3637	2.1591	1.7954	1.1534	0.50438	0.41856	2.0961	0.23857	1.5455	0.39215	0.081666	0.12533	0.36	0.03	0.093728	-0.0014884	0.24731	-1.1778e-05	0.00080825	0.24617	0.47637	0.28571	0.071429	0.53333	0.46667	0.0051577	-1.9435	1.0161	0.22687	-0.44682	0.15379	0.9087	1.1721	1.54	0.26341	0.36788	0.63129	0.3983	2.4519	2.0536	1.2649	0.50464	0.61483
55	0.54782	0.90079	1.2096	0.35297	0.30882	0.66179	0.32369	1.7048	1.3811	0.91877	0.3996	0.23136	1.8985	0.30625	1.2108	0.29199	0.14203	0.1625	0.54	0.03	0.11622	-0.0022032	0.12931	3.5625e-06	-0.0031757	0.12891	0.44342	0.31022	0.065693	0.46886	0.53114	0.0049341	-1.6758	0.57754	0.33644	-0.31481	0.08352	0.84622	1.0621	1.4572	0.21584	0.39518	0.61102	0.51933	2.5585	2.0392	1.1932	0.48452	0.97746
56	5.1136	8.1241	9.9325	3.0105	1.8084	4.8189	0.37518	11.491	11.116	7.3951	3.0665	-0.70111	2.4744	0.3	9.8645	2.4694	0.11776	0.61	1.59	0.11	0.58669	-0.0057754	9.1484	0.00010207	-0.0366	8.6606	0.47863	0.10231	0.15842	0.47682	0.52318	0.2728	-1.6418	0.5446	0.35139	-0.40221	0.15418	0.82334	1.1704	1.5046	0.3471	0.33413	0.68123	0.12378	3.8166	3.6928	1.2363	0.69822	1.4849
57	0.60828	0.92345	1.1919	0.31517	0.26841	0.58357	0.12195	1.8479	1.7259	0.94009	0.40223	0.31811	2.5138	0.25	1.2639	0.3238	0.049216	0.257	0.98	0.03	0.31575	-0.00049992	0.16031	-4.938e-07	-0.00036906	0.16031	0.48633	0.15414	0.052632	0.49434	0.50566	0.0035934	-1.7588	0.69604	0.34218	-0.38676	0.11258	0.88297	1.237	1.6174	0.354	0.38045	0.73445	0.26186	2.7444	2.4825	1.2676	0.51794	0.53118
58	0.14564	0.5697	0.88282	0.42406	0.31312	0.73719	0.024121	1.2566	1.2325	0.55071	0.38403	0.08475	1.6485	0.34182	1.0017	0.45102	0.17827	0.32417	0.69	0.06	0.20056	-0.00082122	0.13871	8.4084e-06	-0.0041341	0.12915	0.44965	0.38228	0.0075949	0.44162	0.55838	0.0024543	-1.8106	0.76355	0.33024	-0.35588	0.081421	0.61504	1.1079	1.789	0.49284	0.6811	1.1739	0.17577	7.9254	7.7497	1.5012	1.493	2.5382
59	0.50732	0.76755	1.0511	0.26022	0.2836	0.54382	0.10697	2.0267	1.9197	0.82202	0.4299	0.84596	3.4606	0.27429	1.2129	0.3909	0.089898	0.1775	0.42	0.06	0.11322	0.001524	0.17493	-1.0566e-05	0.0039014	0.17331	0.5327	0.34956	0.039823	0.53778	0.46222	0.0031689	-1.8489	0.72634	0.39822	-0.30557	0.037593	0.92523	1.1913	1.7137	0.2661	0.52234	0.78843	0.22095	2.8045	2.5835	1.3064	0.58759	0.61167
60	0.71369	1.1942	1.8626	0.48056	0.66833	1.1489	0.30569	2.9292	2.6236	1.3099	0.68029	0.55424	2.3378	0.2725	2.0197	0.70985	0.10183	0.18692	0.44	0.03	0.1343	-0.0024232	0.42659	-1.1411e-05	0.00066908	0.42264	0.45623	0.375	0.044118	0.45387	0.54613	0.0099564	-1.9016	1.051	0.16596	-0.5194	0.21087	0.83903	1.1318	1.5737	0.29273	0.44192	0.73465	0.49353	2.6413	2.1478	1.2533	0.55882	0.79032
61	0.51599	0.83347	1.1313	0.31749	0.29778	0.61527	0.031485	1.7425	1.7111	0.82789	0.43916	0.14833	2.3191	0.3275	1.3303	0.50246	0.13908	0.296	0.64	0.06	0.21407	-0.00067652	0.18945	1.7605e-05	-0.0059227	0.17569	0.47797	0.23077	0.060201	0.52013	0.47987	0.00466	-1.6243	0.48571	0.25488	-0.10753	-0.00062815	0.70298	1.307	1.8085	0.60403	0.50151	1.1055	0.10317	2.722	2.6189	1.3188	0.67161	0.20037
62	0.57569	0.90538	1.2002	0.32969	0.29483	0.62452	0.31872	1.5064	1.1876	0.88842	0.32613	0.093344	1.8027	0.2625	1.1381	0.24964	0.087285	0.17308	0.48	0.04	0.15071	-0.00063602	0.10451	-1.4345e-05	0.0027064	0.10108	0.4839	0.28205	0.029915	0.48069	0.51931	0.0032191	-1.7709	0.73945	0.28589	-0.29348	0.043657	0.89934	1.1065	1.3618	0.20717	0.2553	0.46247	0.53162	1.9262	1.3946	1.1439	0.33303	0.37496
63	0.95432	1.5256	2.1449	0.57128	0.61928	1.1906	0.32005	3.2065	2.8865	1.6021	0.73094	0.25989	2.2115	0.18375	2.297	0.69492	0.083955	0.16364	0.38	0.04	0.12694	-0.00063353	0.53307	-6.805e-05	0.012228	0.49954	0.49111	0.28421	0.031579	0.42857	0.57143	0.00875	-2.1847	1.4838	0.082572	-0.61608	0.24044	0.80752	1.0527	1.6171	0.24521	0.56442	0.80963	0.36991	2.724	2.3541	1.2467	0.56428	0.76575
64	0.23951	0.31919	0.44187	0.079673	0.12268	0.20236	0.1426	0.72329	0.58069	0.35331	0.14416	0.66715	2.7333	0.26333	0.5011	0.14779	0.076158	0.15875	0.67	0.03	0.16632	-0.00092008	0.015525	-1.2282e-08	-0.00091674	0.015525	0.43892	0.31502	0.029304	0.47059	0.52941	0.0014419	-1.4421	0.26433	0.32598	-0.13322	-0.0050774	0.81693	1.0579	1.377	0.24097	0.31913	0.5601	0.42969	2.3239	1.8942	1.1434	0.42867	0.89571
65	1.4212	2.1252	3.3277	0.70395	1.2026	1.9065	0.061443	5.2591	5.1976	2.3529	1.2833	0.28918	2.3955	0.38714	3.657	1.3041	0.15881	0.17412	0.83	0.03	0.22868	-0.0054496	1.4044	-3.2567e-05	0.0047111	1.3479	0.43799	0.23323	0.031949	0.45192	0.54808	0.021747	-1.7849	0.71804	0.25459	-0.23427	0.052264	0.83709	1.0579	1.7195	0.22084	0.66154	0.88238	0.084476	2.988	2.9035	1.2623	0.67864	0.7348
66	1.6408	2.3638	3.1798	0.723	0.81594	1.5389	0.34985	4.9157	4.5658	2.3521	1.1827	-0.016176	2.3377	0.29	3.748	1.3959	0.14491	0.42875	0.8	0.05	0.26807	-0.0016258	1.3684	-2.1777e-05	0.0064534	1.3179	0.47723	0.21237	0.013441	0.45822	0.54178	0.018487	-2.015	1.1875	0.31554	-0.86218	0.37943	0.80418	1.1217	1.5527	0.31749	0.43105	0.74853	0.36947	2.4898	2.1204	1.203	0.52234	0.46302
67	0.59804	1.2301	1.9444	0.63206	0.71425	1.3463	0.17344	3.1812	3.0077	1.2899	0.78265	0.40865	2.1388	0.27444	1.9038	0.61387	0.095581	0.14813	0.37	0.06	0.091871	-9.883e-05	0.61248	-1.6879e-05	0.0043066	0.60502	0.49642	0.43511	0.022901	0.48276	0.51724	0.0046495	-2.2872	1.6977	-0.16503	-0.44165	0.2033	0.83325	1.1439	1.6592	0.31069	0.51522	0.82591	0.17986	2.9049	2.725	1.282	0.65829	0.66771
68	0.3671	0.66516	0.86551	0.29805	0.20036	0.49841	0.11343	1.1653	1.0519	0.64467	0.28936	0.046761	1.9066	0.33556	0.88505	0.24037	0.097992	0.21667	0.83	0.04	0.20369	-0.00070057	0.079355	-3.4669e-06	0.00042965	0.078591	0.46886	0.2263	0.079511	0.47546	0.52454	0.0016763	-1.7532	0.62818	0.34626	-0.24309	0.027511	0.85357	1.1026	1.4405	0.24907	0.33787	0.58694	0.21978	2.5438	2.324	1.1757	0.50175	0.7817
69	0.28287	0.52278	0.92139	0.23991	0.39861	0.63853	0.019835	1.7129	1.693	0.63312	0.43118	0.60747	2.4935	0.34444	1.157	0.52389	0.1727	0.19059	0.58	0.03	0.15023	-0.0015276	0.16383	1.096e-05	-0.0052102	0.15522	0.43076	0.45697	0.014837	0.51488	0.48512	0.0022854	-1.7756	0.69705	0.24201	-0.17233	0.01615	0.61641	1.2676	1.8831	0.6512	0.61552	1.2667	0.1118	3.618	3.5062	1.3326	0.78556	0.60655
70	0.75449	1.0049	1.2167	0.25042	0.21179	0.46221	0.34056	1.8916	1.551	0.98695	0.36935	0.10203	2.7106	0.29222	1.3622	0.37528	0.12934	0.3625	1.65	0.07	0.50677	0.0019081	0.10875	-3.4343e-06	0.0029418	0.1082	0.547	0.22517	0.016556	0.50166	0.49834	0.0054268	-1.663	0.8182	-0.14241	-0.059482	0.052272	0.92014	1.2572	1.5203	0.33703	0.26309	0.60012	0.50881	2.7491	2.2403	1.2603	0.45733	0.94117
71	1.1972	2.5308	3.2298	1.3336	0.69899	2.0326	0.54533	4.0694	3.524	2.3376	1.0635	-0.16147	1.702	0.3	3.1915	0.85383	0.12306	0.21545	0.54	0.06	0.16978	-0.0010531	1.1251	-3.0425e-05	0.0066443	1.1037	0.4885	0.27165	0.055118	0.43478	0.56522	0.0087766	-2.1383	1.3067	0.27054	-0.73032	0.29548	0.75803	1.0865	1.5807	0.32847	0.49415	0.82262	0.42051	2.1941	1.7736	1.1903	0.48135	0.38096
72	0.88096	1.4035	1.8236	0.52251	0.4201	0.94261	0.17091	2.6451	2.4742	1.3634	0.62737	0.048078	2.1526	0.218	2.0888	0.72545	0.087155	0.30333	0.69	0.04	0.24828	-0.0011584	0.38399	-2.4022e-05	0.0058561	0.36036	0.47755	0.2116	0.027304	0.45205	0.54795	0.012575	-1.6534	0.57015	0.16684	-0.041677	-0.033977	0.82366	1.156	1.6874	0.33239	0.5313	0.8637	0.1526	3.0389	2.8863	1.3041	0.66151	0.6818
73	1.0801	1.5574	2.3085	0.47734	0.75115	1.2285	0.25648	3.4859	3.2295	1.6933	0.761	0.36658	2.3464	0.26571	2.4916	0.79826	0.11586	0.17583	0.45	0.04	0.14109	-0.0028898	0.54604	3.4254e-05	-0.010323	0.53132	0.4667	0.23394	0.036697	0.48848	0.51152	0.012331	-2.0126	1.1944	0.11223	-0.44614	0.15841	0.87302	1.1333	1.5667	0.26024	0.43342	0.69366	0.31118	4.0592	3.748	1.2932	0.65167	1.9657
74	0.65648	0.96579	1.3866	0.30931	0.42077	0.73008	0.16757	1.9211	1.7535	1.0124	0.43723	0.14871	2.2017	0.29286	1.4147	0.40236	0.087295	0.29375	0.72	0.04	0.24377	-0.0017797	0.17493	-1.9791e-05	0.0031088	0.1667	0.46165	0.16129	0.052419	0.39676	0.60324	0.0062282	-1.6974	0.61448	0.29446	-0.23754	0.032851	0.7895	1.0814	1.5197	0.2919	0.43827	0.73017	0.33125	2.5946	2.2633	1.2103	0.54563	0.76517
75	0.54342	0.74269	1.1271	0.19928	0.38439	0.58367	0.23393	1.6691	1.4351	0.84737	0.39667	0.50765	2.1078	0.36857	1.1676	0.32018	0.15716	0.20786	0.65	0.05	0.16345	-0.00041031	0.15605	1.0972e-05	-0.0037349	0.15034	0.48609	0.26316	0.0625	0.43564	0.56436	0.0025862	-1.6866	0.50117	0.29512	0.0029628	-0.10817	0.80638	1.0832	1.4778	0.27686	0.39459	0.67144	0.46839	2.3543	1.8859	1.1865	0.49589	0.5501
76	0.41824	0.5443	0.6788	0.12606	0.1345	0.26056	0.20878	0.8864	0.67762	0.54146	0.17369	-0.072548	2.1237	0.33889	0.72419	0.18273	0.12476	0.311	0.84	0.06	0.26857	-0.00017255	0.029916	-3.2148e-06	0.00084976	0.029321	0.48996	0.18495	0.028213	0.45283	0.54717	0.0016242	-1.5164	0.40894	0.22061	-0.12839	0.020761	0.90411	1.0999	1.3989	0.19578	0.29901	0.49479	0.56748	2.5311	1.9636	1.1696	0.37443	1.1561
77	1.0259	1.5146	2.1869	0.48878	0.67227	1.1611	0.54736	3.4468	2.8995	1.6625	0.76302	0.5089	2.2973	0.29	2.3448	0.68231	0.12817	0.20091	0.62	0.04	0.17333	-0.0046719	0.4783	-9.1965e-06	-0.0024832	0.47677	0.44194	0.31381	0.025105	0.48319	0.51681	0.0068575	-1.9024	0.8651	0.21331	-0.15189	-0.019883	0.86423	1.0953	1.5086	0.23106	0.4133	0.64437	0.4704	2.531	2.0606	1.2032	0.49168	0.65796
78	1.2202	1.6262	1.8823	0.40598	0.25612	0.6621	0.4482	2.5788	2.1306	1.5679	0.48587	-0.11025	2.66	0.20111	2.0561	0.48827	0.059525	0.55	1.51	0.05	0.58805	9.5045e-06	0.23607	-2.7101e-05	0.006026	0.22598	0.49787	0.085202	0.053812	0.47748	0.52252	0.0056691	-1.9755	1.0259	0.22481	-0.33454	0.063126	0.92238	1.0763	1.3098	0.15394	0.23352	0.38746	0.57333	1.9043	1.331	1.1309	0.30062	0.53581
79	0.85894	1.2594	1.8492	0.40045	0.58979	0.99024	0.34018	2.5867	2.2465	1.3459	0.60143	0.20602	1.9717	0.273	1.9456	0.5997	0.053488	0.20857	0.55	0.03	0.18256	-0.0016758	0.34108	-3.8754e-06	-0.00052872	0.34043	0.4675	0.18855	0.040404	0.52027	0.47973	0.0075693	-1.8938	0.81413	0.47434	-0.49247	0.10373	0.783	1.1178	1.5903	0.33478	0.47251	0.80729	0.24903	2.3774	2.1284	1.1925	0.51315	0.36036
80	0.7736	0.97351	1.4905	0.1999	0.51699	0.71689	0.28088	2.6564	2.3756	1.176	0.58615	0.7472	2.6751	0.28667	1.8451	0.66918	0.13876	0.14692	0.43	0.03	0.12168	-0.0059777	0.20974	-2.0881e-05	-0.0015718	0.20485	0.40784	0.36321	0.023585	0.39336	0.60664	0.016304	-1.5594	0.53764	0.067359	0.046069	-0.082417	0.89433	1.0595	1.3219	0.16518	0.26239	0.42757	0.5378	2.3622	1.8243	1.1664	0.42331	1.0234
81	1.2412	1.7969	2.5674	0.5557	0.7705	1.3262	0.32067	3.8576	3.5369	1.9332	0.91268	0.43955	2.3791	0.25	2.7244	0.79118	0.077621	0.462	1.55	0.07	0.56311	-0.00094664	0.82857	-4.1676e-05	0.0091389	0.79493	0.48803	0.13992	0.078189	0.42975	0.57025	0.0063866	-2.344	1.8364	-0.25164	-0.45353	0.21715	0.8555	1.1454	1.6494	0.28993	0.50394	0.79387	0.42381	3.3591	2.9353	1.33	0.69155	1.1735
82	1.4073	2.0886	2.7887	0.68127	0.70015	1.3814	0.40526	4.2181	3.8128	2.1524	0.96732	0.36442	2.3536	0.2475	3.2561	1.1037	0.079961	0.29625	0.98	0.03	0.33474	0.0017729	0.92087	-2.467e-05	0.0076196	0.91002	0.51424	0.14286	0.063025	0.49789	0.50211	0.025227	-1.842	0.8374	0.1791	-0.16784	0.00092857	0.8563	1.152	1.6811	0.29573	0.52907	0.82481	0.24984	2.8557	2.6059	1.2935	0.58493	0.75874
83	0.46365	0.6684	1.0268	0.20475	0.35844	0.56319	0.035638	1.9582	1.9226	0.76838	0.41732	0.92341	3.4703	0.34286	1.1872	0.41877	0.13166	0.17333	0.51	0.04	0.11937	-0.0011086	0.16629	-5.2642e-06	0.00034433	0.16539	0.46489	0.35018	0.032491	0.52899	0.47101	0.0025254	-1.9104	0.96862	0.064736	-0.12642	0.010492	0.83625	1.168	1.6971	0.33174	0.52912	0.86086	0.12677	3.3027	3.176	1.3039	0.64892	0.79913
84	1.383	2.093	2.701	0.70996	0.60804	1.318	0.07562	4.5847	4.5091	2.0913	0.9339	0.14991	3.0272	0.25889	3.016	0.92464	0.07264	0.266	0.63	0.05	0.19699	0.00016627	0.872	1.7982e-05	-0.0047069	0.86217	0.49996	0.20221	0.029412	0.53137	0.46863	0.024904	-1.6645	0.56085	0.22673	-0.11604	0.00017575	0.83309	1.2281	1.6662	0.39502	0.43807	0.83309	0.1148	2.7711	2.6563	1.315	0.64959	0.5004
85	0.9024	1.4118	1.9871	0.50945	0.57524	1.0847	0.4686	3.46	2.9914	1.5362	0.74644	0.70309	2.7503	0.26111	2.2391	0.70285	0.054046	0.14333	0.47	0.04	0.098883	-0.0036734	0.46712	1.25e-05	-0.0071984	0.46155	0.44184	0.40989	0.021201	0.47163	0.52837	0.00995	-1.7607	0.66069	0.24679	-0.12137	-0.0194	0.82528	1.1128	1.4305	0.28752	0.31767	0.60519	0.40255	2.235	1.8324	1.1622	0.45366	0.42781
86	0.50109	0.62232	0.84413	0.12123	0.22181	0.34304	0.019632	1.1081	1.0885	0.64571	0.25	-0.18664	2.7764	0.18636	0.88435	0.23864	0.086158	0.82	1.53	0.11	0.71	-0.0003506	0.061994	-1.5199e-05	0.0030083	0.058877	0.4877	0.058559	0.072072	0.47059	0.52941	0.0028534	-1.8524	0.95295	0.13748	-0.33183	0.10215	0.9223	1.1966	1.787	0.27427	0.59046	0.86473	0.095509	3.7662	3.6707	1.3755	0.68386	1.0816
87	0.54741	0.93901	1.3869	0.39159	0.44785	0.83944	0.076245	2.1444	2.0681	0.98369	0.51232	0.25966	2.0459	0.26125	1.6187	0.63501	0.11731	0.17143	0.39	0.03	0.11963	-0.0019991	0.2403	2.1328e-06	-0.0025472	0.24019	0.45437	0.32558	0.01938	0.50195	0.49805	0.0082705	-1.8272	0.84878	0.28416	-0.41453	0.11848	0.76867	1.2398	1.68	0.47112	0.44024	0.91137	0.15884	2.4195	2.2606	1.248	0.55469	0.098543
88	1.2206	2.0341	2.6555	0.8135	0.62134	1.4348	0.41298	3.8703	3.4574	1.9887	0.92906	0.16855	2.0961	0.36286	2.8288	0.84014	0.095725	0.279	0.67	0.03	0.21658	-0.0012725	0.85149	1.1671e-05	-0.004692	0.84584	0.48262	0.27551	0.054422	0.50171	0.49829	0.013594	-1.7198	0.72539	0.060788	-0.13681	0.075873	0.89825	1.1221	1.4581	0.22383	0.336	0.55983	0.31915	2.5502	2.2311	1.1964	0.49635	0.7398
89	0.47238	0.61963	0.83567	0.14725	0.21605	0.3633	0.22359	1.107	0.88342	0.65297	0.23186	0.25558	2.1084	0.23875	0.84615	0.19318	0.083132	0.29857	0.97	0.05	0.31325	-0.0011395	0.048521	-4.5007e-06	-0.00015382	0.048257	0.46574	0.15	0.081818	0.46575	0.53425	0.0025403	-1.7109	0.68927	0.28371	-0.33572	0.07985	0.86396	1.0538	1.3427	0.18987	0.28888	0.47875	0.40535	1.8933	1.488	1.1068	0.35273	0.31921
90	1.0323	1.5524	1.9842	0.52013	0.4318	0.95193	0.26829	3.3147	3.0465	1.5924	0.7145	0.42495	2.6259	0.225	2.2727	0.68023	0.083815	0.24091	1	0.03	0.29401	-0.0012587	0.49986	-4.1274e-05	0.010422	0.4383	0.47953	0.17606	0.03169	0.5159	0.4841	0.0055954	-2.1997	1.472	0.12589	-0.67246	0.27945	0.83241	1.2022	1.6045	0.36979	0.40229	0.77208	0.37037	2.6702	2.2998	1.2618	0.55576	0.56161
91	0.61403	0.836	1.1518	0.22197	0.31578	0.53775	0.057016	1.5096	1.4526	0.86163	0.34987	-0.043455	2.2685	0.21	1.173	0.31136	0.061644	0.4675	1.38	0.03	0.54499	-0.0027251	0.097902	-1.9829e-05	0.0012012	0.094477	0.44504	0.11055	0.065327	0.5	0.5	0.0028457	-2.0174	1.1331	0.25753	-0.50497	0.13703	0.94694	1.2445	1.5623	0.29759	0.31779	0.61538	0.12931	2.7887	2.6594	1.2498	0.48987	0.38626
92	0.63289	0.8917	1.1307	0.25881	0.23903	0.49784	0.19257	1.5307	1.3381	0.88454	0.34613	-0.053884	2.2874	0.24375	1.2287	0.34418	0.090407	0.44	1.57	0.03	0.58395	-0.0016118	0.10733	-1.5421e-05	0.0020739	0.10295	0.46147	0.13333	0.075	0.45188	0.54812	0.0025715	-1.9302	0.91691	0.32153	-0.35746	0.054114	0.8752	1.0895	1.3897	0.21434	0.30018	0.51452	0.31812	2.0032	1.6851	1.1208	0.40363	0.13829
93	0.66366	0.98818	1.3185	0.32452	0.33034	0.65486	0.1478	2.0145	1.8667	1.0059	0.46295	0.18753	2.3578	0.278	1.5721	0.56626	0.098671	0.27083	0.69	0.03	0.22496	-0.0015993	0.18997	1.4698e-06	-0.0020946	0.18982	0.45374	0.21598	0.02071	0.48665	0.51335	0.0059002	-1.6203	0.4987	0.17964	-0.031125	-0.019152	0.84225	1.1296	1.4843	0.28736	0.35472	0.64208	0.20361	3.2514	3.0478	1.1982	0.58733	1.0156
94	0.67134	1.0915	1.538	0.42021	0.44642	0.86663	0.099843	2.5874	2.4876	1.1486	0.65013	0.39371	2.4156	0.2	1.9132	0.76458	0.098489	0.28429	0.77	0.06	0.25008	-0.004251	0.33665	-4.2216e-05	0.0057964	0.30435	0.4242	0.29289	0.029289	0.4874	0.51261	0.010388	-1.8944	0.93608	0.42827	-0.75165	0.29185	0.69967	1.0468	1.5525	0.34716	0.5057	0.85287	0.21711	2.4408	2.2237	1.1527	0.55195	0.5293
95	0.4739	0.75963	1.0871	0.28573	0.32746	0.6132	0.16768	1.6353	1.4676	0.80815	0.38476	0.40795	2.1192	0.274	1.2084	0.40022	0.092	0.16158	0.6	0.03	0.12946	-0.00055745	0.14541	-1.5797e-06	-5.5095e-05	0.14527	0.4801	0.31348	0.043887	0.4717	0.5283	0.0028812	-1.9443	1.0372	0.25041	-0.55339	0.21722	0.77734	1.1165	1.5321	0.33916	0.41565	0.75481	0.27753	2.588	2.3105	1.2065	0.54577	0.64325
96	0.74009	1.1235	1.5904	0.38341	0.46687	0.85028	0.22797	2.5193	2.2913	1.2044	0.57637	0.50123	2.4626	0.372	1.7321	0.52762	0.098671	0.231	0.55	0.05	0.18823	-0.0024387	0.30172	-3.6427e-05	0.0065587	0.27383	0.45614	0.27823	0.040323	0.40486	0.59514	0.0059608	-1.5829	0.55362	0.1215	-0.19978	0.11223	0.84742	1.054	1.394	0.20659	0.33997	0.54656	0.41888	2.7313	2.3124	1.152	0.4996	1.1542
97	0.7062	1.0033	1.5299	0.29714	0.52652	0.82366	0.45313	1.8988	1.4457	1.0993	0.43477	0.29974	1.7229	0.20667	1.3683	0.269	0.052493	0.126	0.35	0.04	0.088679	-0.0019825	0.17592	4.4434e-06	-0.0028667	0.17575	0.46744	0.3	0.05	0.51256	0.48744	0.0081226	-1.8407	0.93024	0.14947	-0.28821	0.056382	0.87212	1.0878	1.4541	0.21571	0.36628	0.58199	0.5118	2.0146	1.5028	1.1673	0.37969	0.31246
98	0.543	0.84824	1.3218	0.30525	0.47359	0.77883	0.047119	2.3234	2.2762	0.97759	0.56133	0.59369	2.568	0.22625	1.3389	0.36132	0.090407	0.14214	0.4	0.04	0.088977	-0.0040249	0.25725	-1.9396e-05	-2.9275e-05	0.25342	0.42657	0.3285	0.038647	0.46116	0.53883	0.013287	-1.5548	0.54368	0.05096	0.0046841	-0.033446	0.76857	1.1457	1.7724	0.37714	0.62671	1.0039	0.1713	2.6124	2.4411	1.2795	0.63533	0.39023
99	0.62112	0.97802	1.2612	0.3569	0.28315	0.64005	0.27827	2.0561	1.7778	0.98335	0.42787	0.48271	2.6423	0.266	1.3768	0.39344	0.06844	0.188	0.66	0.04	0.16513	0.00028913	0.18251	-1.0302e-05	0.003215	0.17862	0.50523	0.23509	0.017544	0.52465	0.47535	0.0021868	-2.1312	1.3991	-0.039997	-0.36119	0.13786	0.89085	1.1228	1.535	0.23199	0.41217	0.64416	0.45315	2.4243	1.9712	1.2278	0.48102	0.69549
[truncated: 4,320 more columns]
