# Supplementary material for: Detecting Parkinson’s disease from sustained phonation and speech signals
Source: PLoS One. 2017 Oct 5;12(10):e0185613. doi: 10.1371/journal.pone.0185613 (PMC5628839; doi:10.1371/journal.pone.0185613)
Supplement: S2 File — (ZIP) [file pone.0185613.s002.zip › AC/speech/AC_speech_IS12_speaker_trait.csv]

id	audspec_lengthL1norm_sma_range	audspec_lengthL1norm_sma_maxPos	audspec_lengthL1norm_sma_minPos	audspec_lengthL1norm_sma_quartile1	audspec_lengthL1norm_sma_quartile2	audspec_lengthL1norm_sma_quartile3	audspec_lengthL1norm_sma_iqr1_2	audspec_lengthL1norm_sma_iqr2_3	audspec_lengthL1norm_sma_iqr1_3	audspec_lengthL1norm_sma_percentile1_0	audspec_lengthL1norm_sma_percentile99_0	audspec_lengthL1norm_sma_pctlrange0_1	audspec_lengthL1norm_sma_stddev	audspec_lengthL1norm_sma_skewness	audspec_lengthL1norm_sma_kurtosis	audspec_lengthL1norm_sma_meanSegLen	audspec_lengthL1norm_sma_maxSegLen	audspec_lengthL1norm_sma_minSegLen	audspec_lengthL1norm_sma_segLenStddev	audspec_lengthL1norm_sma_upleveltime25	audspec_lengthL1norm_sma_downleveltime25	audspec_lengthL1norm_sma_upleveltime50	audspec_lengthL1norm_sma_downleveltime50	audspec_lengthL1norm_sma_upleveltime75	audspec_lengthL1norm_sma_downleveltime75	audspec_lengthL1norm_sma_upleveltime90	audspec_lengthL1norm_sma_downleveltime90	audspec_lengthL1norm_sma_risetime	audspec_lengthL1norm_sma_falltime	audspec_lengthL1norm_sma_lpgain	audspec_lengthL1norm_sma_lpc0	audspec_lengthL1norm_sma_lpc1	audspec_lengthL1norm_sma_lpc2	audspec_lengthL1norm_sma_lpc3	audspec_lengthL1norm_sma_lpc4	audspecRasta_lengthL1norm_sma_range	audspecRasta_lengthL1norm_sma_maxPos	audspecRasta_lengthL1norm_sma_minPos	audspecRasta_lengthL1norm_sma_quartile1	audspecRasta_lengthL1norm_sma_quartile2	audspecRasta_lengthL1norm_sma_quartile3	audspecRasta_lengthL1norm_sma_iqr1_2	audspecRasta_lengthL1norm_sma_iqr2_3	audspecRasta_lengthL1norm_sma_iqr1_3	audspecRasta_lengthL1norm_sma_percentile1_0	audspecRasta_lengthL1norm_sma_percentile99_0	audspecRasta_lengthL1norm_sma_pctlrange0_1	audspecRasta_lengthL1norm_sma_stddev	audspecRasta_lengthL1norm_sma_skewness
1	1.9227	0.39041	0.79452	0.41988	0.77785	1.1256	0.35797	0.34775	0.70572	0.042752	1.9372	1.8944	0.46552	0.36165	2.6525	0.20071	0.48	0.03	0.14375	0.66096	0.33904	0.34589	0.65411	0.058219	0.94178	0.044521	0.95548	0.47423	0.52577	0.0048584	-1.7582	0.7282	0.2878	-0.33852	0.089061	3.9336	0.60274	0.78082	0.6529	1.1543	1.8291	0.50142	0.67479	1.1762	0.16208	3.7312	3.5691	0.8345	0.81119
2	2.2686	0.42857	0.99603	0.63178	0.91516	1.5169	0.28338	0.60177	0.88515	0.15128	2.3437	2.1924	0.54785	0.37172	2.2637	0.235	0.58	0.03	0.18343	0.70635	0.29365	0.34127	0.65873	0.083333	0.91667	0.027778	0.97222	0.53785	0.46215	0.0071854	-1.7746	0.70065	0.44459	-0.57176	0.21048	1.7818	0.63492	0.75	0.7901	1.2253	1.4599	0.43519	0.23459	0.66978	0.35209	2.0658	1.7137	0.46593	0.012086
3	2.5275	0.44344	0.54299	0.84672	1.1363	1.504	0.28956	0.36771	0.65726	0.07985	2.5393	2.4594	0.54868	0.17718	3.0208	0.35333	0.76	0.03	0.27566	0.82805	0.17195	0.34389	0.65611	0.072398	0.9276	0.027149	0.97285	0.53182	0.46818	0.017285	-1.5303	0.5789	0.059897	-0.12378	0.024489	3.9017	0.60633	0.51131	0.94393	1.2564	1.4714	0.3125	0.21497	0.52748	0.13568	3.776	3.6403	0.63539	1.3997
4	1.5265	0.7012	0.77689	0.42921	0.71546	1.1319	0.28625	0.41641	0.70267	0.037156	1.5179	1.4807	0.43018	0.061903	1.867	0.20583	0.63	0.03	0.18848	0.76494	0.23506	0.45817	0.54183	0.20717	0.79283	0.079681	0.92032	0.496	0.504	0.0037349	-1.7773	0.8181	0.27176	-0.55097	0.24623	4.2219	0.58964	0.76892	0.81795	1.3907	1.9864	0.57279	0.59565	1.1684	0.12062	4.1287	4.0081	0.83054	0.80412
5	0.96528	0.11245	0.75502	0.41779	0.59444	0.72598	0.17665	0.13154	0.30819	0.051714	0.98927	0.93756	0.22537	-0.30779	2.5741	0.472	1.09	0.04	0.3962	0.88755	0.11245	0.63855	0.36145	0.2008	0.7992	0.084337	0.91566	0.46371	0.53629	0.0040762	-1.3223	0.19128	0.18794	-0.05415	0.0065819	3.2034	0.83936	0.75502	0.85959	1.1416	1.4346	0.28203	0.29296	0.57499	0.23927	3.1845	2.9452	0.52454	1.3046
6	2.5984	0.67931	0.71379	1.0249	1.402	1.8601	0.37712	0.45804	0.83515	0.37263	2.7567	2.3841	0.61602	0.30969	2.3201	0.284	0.85	0.05	0.24667	0.83448	0.16552	0.42414	0.57586	0.16552	0.83448	0.048276	0.95172	0.48789	0.51211	0.013442	-1.6522	0.53278	0.15558	0.051325	-0.079012	2.4816	0.27241	0.71724	0.77968	1.0779	1.5026	0.29823	0.42465	0.72288	0.29935	2.5749	2.2755	0.5237	0.80449
7	1.9956	0.41463	0.73171	0.89664	1.1655	1.5756	0.26889	0.41003	0.67892	0.055226	2.0052	1.95	0.44744	-0.22535	2.5329	0.46	1.05	0.07	0.4114	0.93089	0.069106	0.59756	0.40244	0.26829	0.73171	0.060976	0.93902	0.4898	0.5102	0.0083763	-1.6849	0.60203	0.19065	-0.056701	-0.043893	2.4901	0.86992	0.72764	0.91437	1.2273	1.5751	0.31291	0.34785	0.66076	0.12438	2.4372	2.3128	0.48945	0.251
8	1.9149	0.28231	0.71429	0.36768	0.7318	1.1565	0.36413	0.42469	0.78881	0.031981	1.848	1.816	0.46536	0.27242	2.2689	0.30111	0.56	0.04	0.1698	0.67007	0.32993	0.33673	0.66327	0.085034	0.91497	0.02381	0.97619	0.48123	0.51877	0.0066362	-1.7157	0.66214	0.24225	-0.17747	-0.00074975	4.5982	0.28571	0.70408	0.69156	1.0599	1.9774	0.36831	0.91748	1.2858	0.13201	4.4447	4.3127	1.0223	1.1497
9	1.3536	0.47005	0.050691	0.57194	0.81243	0.94956	0.24049	0.13713	0.37762	0.24129	1.5056	1.2643	0.31274	0.22484	2.5637	0.25625	1.15	0.03	0.3592	0.7788	0.2212	0.41014	0.58986	0.13364	0.86636	0.041475	0.95853	0.53704	0.46296	0.0045636	-1.8545	0.93796	0.25347	-0.47074	0.14158	2.1122	0.46083	0.0553	0.93171	1.1564	1.434	0.22466	0.27765	0.50231	0.42699	2.3719	1.945	0.4315	0.58806
10	1.0268	0.93836	0.5274	0.28431	0.39836	0.63352	0.11405	0.23517	0.34922	0.036124	1.0358	0.99966	0.25983	0.41111	2.461	0.192	0.51	0.03	0.14437	0.71918	0.28082	0.32534	0.67466	0.10959	0.89041	0.041096	0.9589	0.54983	0.45017	0.0012194	-1.7387	0.68943	0.23246	-0.27927	0.10451	3.0143	0.61644	0.51027	0.79588	1.2911	1.7917	0.4952	0.50066	0.99586	0.17997	3.0676	2.8877	0.663	0.31019
11	3.2144	0.87546	0.49817	0.57858	1.0368	1.5675	0.45821	0.5307	0.98891	0.13116	3.157	3.0258	0.77118	0.95317	3.1779	0.14278	0.31	0.03	0.084578	0.56044	0.43956	0.22711	0.77289	0.10256	0.89744	0.047619	0.95238	0.47059	0.52941	0.005528	-1.9387	0.94254	0.17836	-0.21155	0.036846	3.3607	0.34066	0.50183	0.64459	1.2378	1.7158	0.59319	0.47806	1.0712	0.18637	3.4184	3.232	0.76585	0.83626
12	2.5841	0.11712	0.72523	0.9145	1.3527	1.963	0.43821	0.61028	1.0485	0.31544	2.65	2.3345	0.6106	0.24301	1.9846	0.31143	0.57	0.06	0.2197	0.88739	0.11261	0.46847	0.53153	0.22973	0.77027	0.045045	0.95496	0.45701	0.54299	0.027855	-1.4819	0.36585	0.21641	-0.023957	-0.065659	1.8531	0.81982	0.73423	0.83085	1.111	1.4665	0.28018	0.35543	0.63562	0.26945	1.9595	1.6901	0.41177	0.12797
13	1.0509	0.12385	0.54128	0.33151	0.47044	0.69458	0.13893	0.22413	0.36307	0.03506	1.0569	1.0218	0.27276	0.2929	2.2598	0.24	0.51	0.03	0.15797	0.79817	0.20183	0.37615	0.62385	0.19266	0.80734	0.059633	0.94037	0.51152	0.48848	0.0045234	-1.3883	0.18259	0.30018	-0.092221	0.012799	2.531	0.90367	0.76147	0.86353	1.3608	1.8712	0.49724	0.51041	1.0076	0.17604	2.6279	2.4518	0.63406	-0.081654
14	2.1958	0.13806	0.72388	0.53383	1.0669	1.5556	0.53304	0.48876	1.0218	0.12094	2.2167	2.0957	0.56321	0.13077	1.8483	0.15294	0.54	0.03	0.13472	0.68657	0.31343	0.4291	0.5709	0.14179	0.85821	0.033582	0.96642	0.48689	0.51311	0.0089616	-1.8859	1.1798	-0.25188	-0.14028	0.1082	3.2788	0.85075	0.72761	0.77627	1.1865	1.7623	0.41023	0.57584	0.98607	0.24515	3.0476	2.8025	0.62229	0.69359
15	2.2493	0.67234	0.74043	0.75763	1.1136	1.6106	0.35592	0.49708	0.853	0.097817	2.2419	2.1441	0.5468	-0.083371	2.2023	0.32	0.65	0.07	0.19799	0.79149	0.20851	0.46383	0.53617	0.11915	0.88085	0.025532	0.97447	0.51709	0.48291	0.011646	-1.5555	0.52078	0.051392	-0.038676	0.032019	2.8396	0.59574	0.74468	0.81224	1.3262	1.6727	0.51396	0.34651	0.86047	0.17632	2.8737	2.6974	0.61041	0.24793
16	1.9309	0.38693	0.24121	0.65536	0.88562	1.2435	0.23026	0.35786	0.58813	0.23687	2.1132	1.8763	0.50547	0.63726	2.6746	0.16273	0.43	0.03	0.11193	0.70352	0.29648	0.29146	0.70854	0.13065	0.86935	0.070352	0.92965	0.42929	0.57071	0.011104	-1.6572	0.69416	0.083345	-0.10945	-0.0012675	2.5582	0.38191	0.9397	0.79245	1.1004	1.4571	0.30794	0.35676	0.6647	0.39951	2.8836	2.4841	0.53308	1.0258
17	4.6367	0.37657	0.75732	1.1547	2.0424	2.9921	0.88769	0.94971	1.8374	0.05057	4.6257	4.5752	1.1886	0.24652	2.3421	0.20818	0.44	0.04	0.15074	0.72385	0.27615	0.32636	0.67364	0.10879	0.89121	0.058577	0.94142	0.53782	0.46218	0.01894	-2.08	1.2539	0.16171	-0.5109	0.18296	6.0972	0.80335	0.21339	0.81389	1.3435	2.0708	0.52957	0.72738	1.2569	0.093272	5.832	5.7388	1.1473	1.4809
18	1.1675	0.86378	0.72136	0.40911	0.71386	0.95737	0.30475	0.24351	0.54826	0.033628	1.1871	1.1535	0.31666	-0.21372	1.9016	0.39875	0.81	0.11	0.26141	0.83591	0.16409	0.56966	0.43034	0.3096	0.6904	0.10217	0.89783	0.45342	0.54658	0.0021283	-1.7442	0.58622	0.42664	-0.35142	0.090274	3.2211	0.74613	0.70898	0.79524	1.2205	1.6847	0.42528	0.46413	0.88941	0.15487	3.0344	2.8795	0.62641	0.63416
19	1.23	0.93434	0.75253	0.53037	0.71206	0.89974	0.18169	0.18768	0.36937	0.16999	1.256	1.086	0.2634	-0.1563	2.3996	0.32333	0.89	0.03	0.29719	0.86364	0.13636	0.5	0.5	0.13636	0.86364	0.020202	0.9798	0.50761	0.49239	0.0033976	-1.7457	0.68625	0.22292	-0.085721	-0.070264	2.2846	0.84848	0.75253	0.84151	1.1832	1.598	0.34173	0.41473	0.75646	0.2891	2.4227	2.1336	0.50001	0.34602
20	1.5275	0.90847	0.78644	0.42027	0.67714	0.90731	0.25687	0.23017	0.48704	0.031396	1.5249	1.4935	0.35345	0.1663	2.6407	0.288	0.51	0.05	0.16235	0.7661	0.2339	0.32881	0.67119	0.071186	0.92881	0.023729	0.97627	0.4898	0.5102	0.0035028	-1.5842	0.49552	0.2084	-0.19971	0.089258	3.4593	0.81356	0.75593	0.75581	1.3354	1.9512	0.57956	0.61585	1.1954	0.11803	3.3119	3.1939	0.79681	0.44917
21	0.95929	0.91154	0.74615	0.40306	0.55738	0.72871	0.15432	0.17133	0.32565	0.14881	0.99285	0.84405	0.21869	0.095275	2.2737	0.28286	0.58	0.05	0.22607	0.88462	0.11538	0.61538	0.38462	0.21154	0.78846	0.10385	0.89615	0.46718	0.53282	0.0024169	-1.5275	0.37892	0.26602	-0.12116	0.011591	2.0838	0.37692	0.75	0.88236	1.1676	1.488	0.28525	0.32042	0.60567	0.29068	2.2442	1.9535	0.44898	0.28924
22	2.0912	0.17057	0.76254	0.67266	1.0501	1.4706	0.37747	0.42047	0.79795	0.027104	2.0157	1.9886	0.49362	-0.10961	2.2016	0.37	0.73	0.05	0.26632	0.83946	0.16054	0.48495	0.51505	0.14047	0.85953	0.016722	0.98328	0.45973	0.54027	0.0096192	-1.6009	0.43249	0.34867	-0.15643	-0.014497	7.0143	0.78261	0.73244	0.89386	1.0737	1.5391	0.17989	0.46539	0.64527	0.09075	5.9307	5.8399	0.98941	2.8799
23	2.3537	0.92537	0.65075	0.43652	0.77909	1.2912	0.34257	0.51212	0.8547	0.043409	2.266	2.2226	0.58469	0.58773	2.5424	0.23357	0.66	0.03	0.21708	0.61791	0.38209	0.28657	0.71343	0.083582	0.91642	0.032836	0.96716	0.47006	0.52994	0.003032	-1.6721	0.52625	0.36464	-0.35623	0.14294	4.702	0.71045	0.59701	0.67407	1.0042	1.7986	0.33012	0.79438	1.1245	0.2722	4.6947	4.4225	0.93431	1.5854
24	1.871	0.40714	0.75714	0.61734	0.87519	1.2852	0.25786	0.40999	0.66784	0.059131	1.8377	1.7785	0.44643	0.045176	2.2056	0.655	1.93	0.14	0.74265	0.86071	0.13929	0.45714	0.54286	0.13929	0.86071	0.053571	0.94643	0.50538	0.49462	0.0058338	-1.6802	0.57545	0.24119	-0.066608	-0.062825	2.7962	0.84643	0.75714	0.81548	1.1565	1.517	0.34099	0.36053	0.70152	0.16092	2.6157	2.4548	0.50768	0.55638
25	3.6642	0.16463	0.9939	1.5209	1.7205	2.0786	0.19957	0.35807	0.55764	0.39698	3.8369	3.44	0.69838	0.51414	3.9919	0.3	1.03	0.04	0.38424	0.84756	0.15244	0.23171	0.76829	0.04878	0.95122	0.02439	0.97561	0.46626	0.53374	0.015726	-1.6532	0.56579	0.25755	-0.17209	0.007066	1.4512	0.16463	0.93293	0.85462	1.0664	1.3245	0.21175	0.25813	0.46988	0.41607	1.8132	1.3972	0.31806	0.17002
26	1.2987	0.86364	0.75568	0.44816	0.67814	0.84038	0.22998	0.16224	0.39222	0.02344	1.2699	1.2465	0.31082	-0.029215	2.535	0.49857	1.63	0.06	0.523	0.86932	0.13068	0.52841	0.47159	0.16193	0.83807	0.071023	0.92898	0.46439	0.53561	0.001304	-1.8607	0.88701	0.29454	-0.48587	0.16902	4.1606	0.26989	0.74148	0.80715	1.066	1.5765	0.25884	0.51056	0.7694	0.14287	3.6751	3.5323	0.76278	1.299
27	1.265	0.89375	0	0.34915	0.53882	0.79102	0.18967	0.2522	0.44187	0.095305	1.2968	1.2015	0.31017	0.65178	2.5228	0.18563	0.59	0.03	0.1564	0.65938	0.34063	0.30938	0.69063	0.125	0.875	0.053125	0.94688	0.48903	0.51097	0.0011702	-2.0756	1.2606	0.15745	-0.53918	0.20238	3.4526	0.040625	0.93437	0.80121	1.1501	1.7848	0.34889	0.63473	0.98362	0.28604	3.3312	3.0452	0.75987	0.91141
28	2.1129	0.42929	0.99495	0.81713	1.0842	1.5604	0.26711	0.47614	0.74325	0.13142	2.1541	2.0227	0.52362	0.12799	2.1978	0.362	1.23	0.03	0.4553	0.85354	0.14646	0.4596	0.5404	0.19697	0.80303	0.070707	0.92929	0.44162	0.55838	0.0066955	-1.8072	0.83655	0.1993	-0.28194	0.05868	2.3049	0.13131	0.99495	0.84857	1.1472	1.5397	0.29862	0.39256	0.69118	0.34468	2.5952	2.2505	0.52881	0.65903
29	1.0151	0.40196	0.77124	0.29356	0.4019	0.58862	0.10834	0.18672	0.29506	0.031881	0.99395	0.96207	0.21056	0.43391	2.8345	0.245	0.58	0.03	0.19927	0.76797	0.23203	0.29412	0.70588	0.045752	0.95425	0.01634	0.98366	0.54754	0.45246	0.0010311	-1.7185	0.68779	0.18122	-0.19904	0.05515	3.3533	0.85621	0.77124	0.85885	1.0853	1.5942	0.22648	0.50884	0.73532	0.23042	3.429	3.1986	0.61469	1.1928
30	0.74958	0.39245	0.26038	0.32319	0.5219	0.65103	0.19872	0.12913	0.32784	0.17144	0.88958	0.71815	0.19738	-0.012351	1.9412	0.19077	0.52	0.03	0.14068	0.70943	0.29057	0.47547	0.52453	0.18491	0.81509	0.030189	0.96981	0.4697	0.5303	0.0011679	-1.7653	0.71556	0.25559	-0.22346	0.023375	1.6427	0.38491	0.32453	0.82692	1.0546	1.308	0.22764	0.25344	0.48108	0.53936	2.1092	1.5699	0.37958	0.70566
31	1.0389	0.093525	0.51799	0.46254	0.58408	0.80231	0.12153	0.21823	0.33976	0.14285	1.1403	0.99747	0.25185	0.13691	2.3512	0.45333	1.36	0.06	0.43877	0.85252	0.14748	0.43525	0.56475	0.16187	0.83813	0.061151	0.93885	0.50181	0.49819	0.0048728	-1.4448	0.40217	0.10242	-0.021338	-0.029243	1.6452	0.63669	0.5036	0.88681	1.1063	1.4217	0.21944	0.3154	0.53484	0.41829	1.8762	1.4579	0.36757	0.023627
32	0.57554	0.40553	0.23041	0.26661	0.33813	0.49922	0.071522	0.16109	0.23261	0.094993	0.65539	0.5604	0.15142	0.34815	2.0562	0.34167	0.7	0.04	0.22139	0.84793	0.15207	0.41475	0.58525	0.22581	0.77419	0.10599	0.89401	0.46759	0.53241	0.0016274	-1.5544	0.45346	0.26655	-0.11677	-0.039195	2.597	0.86175	0.43318	0.88531	1.1952	1.5422	0.30986	0.34705	0.65691	0.38303	2.7848	2.4018	0.52054	0.75976
33	2.0288	0.62418	0.99673	0.53783	0.84439	1.1128	0.30655	0.26842	0.57497	0.066147	1.973	1.9068	0.39866	0.29096	2.8965	0.16765	0.61	0.03	0.15288	0.72549	0.27451	0.28758	0.71242	0.022876	0.97712	0.01634	0.98366	0.42623	0.57377	0.0039084	-1.7159	0.5946	0.30098	-0.13693	-0.036376	2.5631	0.34314	0.99346	0.80674	1.0828	1.4535	0.27609	0.37068	0.64677	0.31741	2.8075	2.4901	0.55131	0.99375
34	1.8079	0.36087	0.48696	0.4781	0.70172	1.0386	0.22362	0.33689	0.56051	0.028513	1.7905	1.7619	0.41001	0.53179	2.7542	0.20364	0.52	0.06	0.16389	0.75217	0.24783	0.33913	0.66087	0.1087	0.8913	0.034783	0.96522	0.50655	0.49345	0.00496	-1.6506	0.56302	0.25715	-0.20979	0.049288	2.7713	0.33913	0.4913	0.8232	1.2524	1.7885	0.4292	0.53607	0.96526	0.10939	2.763	2.6536	0.65336	0.33876
35	2.605	0.39485	0.99571	0.78946	1.5342	2.189	0.74478	0.65478	1.3996	0.18339	2.7366	2.5533	0.75105	-0.01012	1.8012	0.19273	0.75	0.04	0.21119	0.74678	0.25322	0.55365	0.44635	0.27468	0.72532	0.12017	0.87983	0.49569	0.50431	0.0056724	-2.2859	1.7092	-0.1563	-0.47066	0.20929	2.1557	0.26609	0.92704	0.80681	1.1395	1.481	0.33265	0.34155	0.6742	0.32856	2.3375	2.0089	0.50078	0.25954
37	2.0176	0.38583	0.99606	0.67019	1.0074	1.409	0.33726	0.40158	0.73883	0.23222	2.1975	1.9652	0.48444	0.45239	2.4085	0.17429	0.56	0.03	0.15103	0.73228	0.26772	0.32677	0.67323	0.12598	0.87402	0.043307	0.95669	0.49012	0.50988	0.0042853	-2.0572	1.1909	0.18213	-0.44833	0.13926	1.8785	0.35827	0.99606	0.76231	1.0214	1.4227	0.25904	0.40132	0.66036	0.47773	2.2879	1.8102	0.46015	0.758
38	3.7654	0.11429	0.75918	0.89862	1.4277	2.2487	0.52911	0.82101	1.3501	0.22691	3.8257	3.5988	0.92137	0.63053	2.4494	0.17769	0.41	0.03	0.11866	0.62041	0.37959	0.29388	0.70612	0.1102	0.8898	0.02449	0.97551	0.52459	0.47541	0.012463	-1.8848	0.89158	0.19064	-0.22619	0.035714	3.2183	0.10204	0.76327	0.77307	1.1762	1.6343	0.40312	0.45811	0.86123	0.18182	3.2908	3.109	0.67609	0.8339
39	2.8351	0.87097	0.72581	1.0922	1.4453	1.8381	0.35303	0.39282	0.74586	0.053896	2.8164	2.7625	0.63801	0.01903	2.7139	0.3075	0.9	0.07	0.29119	0.875	0.125	0.49194	0.50806	0.16532	0.83468	0.044355	0.95565	0.44939	0.55061	0.011283	-1.7339	0.65484	0.24274	-0.20958	0.053899	2.758	0.77016	0.71774	0.85616	1.1141	1.6477	0.25794	0.53365	0.79159	0.07835	2.7532	2.6748	0.61963	0.5246
40	2.9837	0.35106	0	1.0615	1.4722	1.9531	0.41073	0.48091	0.89163	0.51318	3.2362	2.7231	0.68435	0.68417	2.8129	0.22125	0.51	0.03	0.15161	0.79787	0.20213	0.35638	0.64362	0.095745	0.90426	0.06383	0.93617	0.51872	0.48128	0.013958	-2.0144	1.2431	0.093062	-0.51708	0.20281	2.3582	0.34574	0.99468	0.88615	1.1177	1.5161	0.2316	0.3984	0.63	0.46228	2.7217	2.2594	0.48176	0.85698
41	2.0323	0.37705	0.9959	0.77369	1.0909	1.5175	0.31717	0.42669	0.74386	0.47275	2.3444	1.8716	0.46395	0.56769	2.5087	0.12389	0.31	0.04	0.076095	0.64344	0.35656	0.33607	0.66393	0.077869	0.92213	0.028689	0.97131	0.50206	0.49794	0.0056335	-1.785	0.7887	0.12228	-0.15732	0.037546	2.0477	0.36475	0.92213	0.78727	1.0986	1.3507	0.31134	0.25214	0.56348	0.47602	2.4286	1.9525	0.46571	0.84528
42	2.1309	0.90738	0.79417	0.20246	0.74651	1.0721	0.54405	0.32554	0.86959	0.043085	1.7293	1.6862	0.47523	0.20181	2.1055	0.40429	0.98	0.05	0.3081	0.56947	0.43053	0.22298	0.77702	0.013722	0.98628	0.0068611	0.99314	0.43299	0.56701	0.0013981	-2.1332	1.3677	0.1595	-0.68329	0.2948	9.4707	0.82504	0.76672	0.66331	1.0152	1.486	0.35192	0.47081	0.82273	0.18833	7.9484	7.7601	1.2782	3.6619
43	1.7752	0.39781	0.54745	0.52459	0.87203	1.3125	0.34743	0.44051	0.78794	0.038607	1.7996	1.761	0.46258	0.1691	1.993	0.23909	0.72	0.04	0.20192	0.78832	0.21168	0.4635	0.5365	0.22628	0.77372	0.069343	0.93066	0.55311	0.44689	0.0029954	-1.888	0.89946	0.15169	-0.18632	0.029338	2.7353	0.59489	0.54015	0.78967	1.2733	1.825	0.48368	0.5517	1.0354	0.10464	2.7685	2.6639	0.62154	0.10888
44	1.2457	0.41102	0.04661	0.40396	0.60319	0.96421	0.19923	0.36102	0.56024	0.20378	1.3649	1.1611	0.33588	0.41314	1.9314	0.11143	0.33	0.03	0.075611	0.67797	0.32203	0.38983	0.61017	0.17797	0.82203	0.050847	0.94915	0.48936	0.51064	0.0040349	-1.8092	0.8147	0.29844	-0.43243	0.13892	2.3055	0.39407	0.73729	0.80048	1.1155	1.6532	0.315	0.53771	0.8527	0.36763	2.605	2.2374	0.58533	0.63506
45	2.0604	0.18135	0	0.84595	1.1579	1.3951	0.3119	0.23724	0.54914	0.37296	2.344	1.971	0.43284	0.42662	3.2331	0.14	0.46	0.03	0.12776	0.75648	0.24352	0.32124	0.67876	0.051813	0.94819	0.031088	0.96891	0.48958	0.51042	0.0054982	-1.9965	1.1481	0.1333	-0.40436	0.12584	1.795	0.82383	0.062176	0.91322	1.2394	1.5213	0.32622	0.28185	0.60807	0.49298	2.0907	1.5977	0.391	0.10524
46	3.311	0.76818	0.99091	1.1923	1.8219	2.1671	0.62968	0.34516	0.97484	0.26855	3.4885	3.22	0.77304	0.32851	2.8503	0.386	1.04	0.05	0.36324	0.79545	0.20455	0.45909	0.54091	0.12273	0.87727	0.077273	0.92273	0.42009	0.57991	0.010702	-1.8211	0.94073	0.03334	-0.22619	0.077138	2.4611	0.059091	0.99091	0.8015	1.1412	1.5711	0.33966	0.42998	0.76965	0.42722	2.8294	2.4022	0.55896	0.94822
47	2.5663	0.16818	0.99545	0.91349	1.2321	1.7582	0.31863	0.52605	0.84469	0.50418	2.9128	2.4086	0.65211	0.87893	2.8753	0.12875	0.33	0.03	0.087455	0.65909	0.34091	0.28636	0.71364	0.11364	0.88636	0.090909	0.90909	0.47489	0.52511	0.0066756	-2.0336	1.2241	0.057896	-0.36808	0.12494	1.6913	0.11818	0.34545	0.85645	1.0915	1.3915	0.23506	0.29997	0.53503	0.63728	2.2585	1.6212	0.3892	0.86465
48	1.6369	0.44407	0.26102	0.49887	0.79985	1.0594	0.30098	0.25959	0.56056	0.032022	1.6104	1.5784	0.40738	-0.020792	2.3619	0.41571	1.72	0.04	0.56079	0.78644	0.21356	0.40339	0.59661	0.11525	0.88475	0.050847	0.94915	0.44898	0.55102	0.0017283	-1.9211	1.0221	0.11403	-0.33504	0.12451	4.2618	0.37288	0.22373	0.87204	1.1434	1.596	0.27136	0.4526	0.72396	0.18635	3.9116	3.7252	0.7394	1.3709
49	1.7987	0.37667	0.26	0.79772	1.2784	1.6014	0.48065	0.32307	0.80371	0.35901	2.1047	1.7457	0.49619	0.050274	1.8781	0.21462	0.72	0.03	0.21435	0.75	0.25	0.51	0.49	0.19333	0.80667	0.096667	0.90333	0.47492	0.52508	0.0054342	-1.7726	0.70149	0.21226	-0.078265	-0.058287	2.0582	0.36	0.05	0.83972	1.1157	1.3751	0.276	0.25939	0.53539	0.40788	2.3906	1.9828	0.45315	0.72937
50	1.7458	0.39091	0.99545	0.8299	1.0704	1.4054	0.24055	0.33498	0.57553	0.28476	1.9726	1.6878	0.4129	0.30759	2.4522	0.345	0.92	0.03	0.3788	0.87273	0.12727	0.42727	0.57273	0.18182	0.81818	0.072727	0.92727	0.48402	0.51598	0.008415	-1.435	0.3335	0.076015	0.008999	0.024021	1.659	0.87273	0.98636	0.96693	1.1462	1.4362	0.17929	0.29001	0.4693	0.41403	2.0249	1.6109	0.39931	0.15265
51	3.0361	0.86561	0.99605	1.0602	1.4956	1.9287	0.43541	0.43307	0.86848	0.329	3.2421	2.9131	0.6759	0.47727	2.6755	0.16067	0.55	0.03	0.17368	0.74704	0.25296	0.35178	0.64822	0.11462	0.88538	0.027668	0.97233	0.45635	0.54365	0.0049736	-1.8874	0.86814	0.14502	-0.1082	-0.013656	2.0637	0.35968	0.99209	0.82432	1.1935	1.4906	0.3692	0.29712	0.66633	0.41173	2.4087	1.997	0.47292	0.58146
52	2.6939	0.87368	0.50175	0.63093	1.2527	1.9569	0.62174	0.70422	1.326	0.030054	2.6443	2.6143	0.77308	0.099898	1.9489	0.534	1.25	0.09	0.38338	0.73684	0.26316	0.42807	0.57193	0.21053	0.78947	0.066667	0.93333	0.47183	0.52817	0.012307	-1.6903	0.59158	0.33811	-0.33244	0.10184	4.8465	0.60702	0.7614	0.64396	1.1528	1.7963	0.50888	0.64351	1.1524	0.14182	4.7357	4.5938	0.94613	1.3395
53	3.657	0.38007	0.99631	0.9517	1.8716	2.371	0.91993	0.49937	1.4193	0.24327	3.7185	3.4752	0.85151	0.12241	2.3646	0.18385	0.57	0.03	0.153	0.7048	0.2952	0.4059	0.5941	0.051661	0.94834	0.0369	0.9631	0.43704	0.56296	0.015704	-1.8233	0.73011	0.42065	-0.43383	0.11406	2.4025	0.36162	0.8893	0.7225	1.0083	1.3695	0.28585	0.36117	0.64701	0.31542	2.5808	2.2653	0.52253	0.92681
54	1.8714	0.13776	0.9949	0.75894	1.038	1.5653	0.27905	0.52734	0.80639	0.3637	2.1591	1.7954	0.50438	0.41856	2.0961	0.12533	0.36	0.03	0.093728	0.71429	0.28571	0.37755	0.62245	0.18878	0.81122	0.071429	0.92857	0.53333	0.46667	0.0051577	-1.9435	1.0161	0.22687	-0.44682	0.15379	2.1315	0.13265	0.97449	0.9087	1.1721	1.54	0.26341	0.36788	0.63129	0.3983	2.4519	2.0536	0.50464	0.61483
55	1.4657	0.4562	0.31022	0.54782	0.90079	1.2096	0.35297	0.30882	0.66179	0.32369	1.7048	1.3811	0.3996	0.23136	1.8985	0.1625	0.54	0.03	0.11622	0.68978	0.31022	0.46715	0.53285	0.14963	0.85037	0.065693	0.93431	0.46886	0.53114	0.0049341	-1.6758	0.57754	0.33644	-0.31481	0.08352	2.1014	0.33577	0.49635	0.84622	1.0621	1.4572	0.21584	0.39518	0.61102	0.51933	2.5585	2.0392	0.48452	0.97746
56	11.165	0.91749	0.78548	5.1136	8.1241	9.9325	3.0105	1.8084	4.8189	0.37518	11.491	11.116	3.0665	-0.70111	2.4744	0.61	1.59	0.11	0.58669	0.89769	0.10231	0.68977	0.31023	0.45875	0.54125	0.15842	0.84158	0.47682	0.52318	0.2728	-1.6418	0.5446	0.35139	-0.40221	0.15418	3.8736	0.61716	0.77888	0.82334	1.1704	1.5046	0.3471	0.33413	0.68123	0.12378	3.8166	3.6928	0.69822	1.4849
57	1.7888	0.40977	0.55263	0.60828	0.92345	1.1919	0.31517	0.26841	0.58357	0.12195	1.8479	1.7259	0.40223	0.31811	2.5138	0.257	0.98	0.03	0.31575	0.84586	0.15414	0.42481	0.57519	0.1391	0.8609	0.052632	0.94737	0.49434	0.50566	0.0035934	-1.7588	0.69604	0.34218	-0.38676	0.11258	2.707	0.61278	0.55639	0.88297	1.237	1.6174	0.354	0.38045	0.73445	0.26186	2.7444	2.4825	0.51794	0.53118
58	1.4164	0.27848	0.48861	0.14564	0.5697	0.88282	0.42406	0.31312	0.73719	0.024121	1.2566	1.2325	0.38403	0.08475	1.6485	0.32417	0.69	0.06	0.20056	0.61772	0.38228	0.39747	0.60253	0.088608	0.91139	0.0075949	0.99241	0.44162	0.55838	0.0024543	-1.8106	0.76355	0.33024	-0.35588	0.081421	8.1798	0.58734	0.46835	0.61504	1.1079	1.789	0.49284	0.6811	1.1739	0.17577	7.9254	7.7497	1.493	2.5382
59	2.0007	0.87611	0.70796	0.50732	0.76755	1.0511	0.26022	0.2836	0.54382	0.10697	2.0267	1.9197	0.4299	0.84596	3.4606	0.1775	0.42	0.06	0.11322	0.65044	0.34956	0.23009	0.76991	0.066372	0.93363	0.039823	0.96018	0.53778	0.46222	0.0031689	-1.8489	0.72634	0.39822	-0.30557	0.037593	2.8355	0.28319	0.71239	0.92523	1.1913	1.7137	0.2661	0.52234	0.78843	0.22095	2.8045	2.5835	0.58759	0.61167
60	2.7205	0.35662	0.99265	0.71369	1.1942	1.8626	0.48056	0.66833	1.1489	0.30569	2.9292	2.6236	0.68029	0.55424	2.3378	0.18692	0.44	0.03	0.1343	0.625	0.375	0.32353	0.67647	0.10294	0.89706	0.044118	0.95588	0.45387	0.54613	0.0099564	-1.9016	1.051	0.16596	-0.5194	0.21087	2.2625	0.34926	0.89338	0.83903	1.1318	1.5737	0.29273	0.44192	0.73465	0.49353	2.6413	2.1478	0.55882	0.79032
61	1.7417	0.12375	0.53846	0.51599	0.83347	1.1313	0.31749	0.29778	0.61527	0.031485	1.7425	1.7111	0.43916	0.14833	2.3191	0.296	0.64	0.06	0.21407	0.76923	0.23077	0.44482	0.55518	0.13378	0.86622	0.060201	0.9398	0.52013	0.47987	0.00466	-1.6243	0.48571	0.25488	-0.10753	-0.00062815	3.0999	0.57191	0.75251	0.70298	1.307	1.8085	0.60403	0.50151	1.1055	0.10317	2.722	2.6189	0.67161	0.20037
62	1.2887	0.84188	0.99573	0.57569	0.90538	1.2002	0.32969	0.29483	0.62452	0.31872	1.5064	1.1876	0.32613	0.093344	1.8027	0.17308	0.48	0.04	0.15071	0.71795	0.28205	0.48718	0.51282	0.18376	0.81624	0.029915	0.97009	0.48069	0.51931	0.0032191	-1.7709	0.73945	0.28589	-0.29348	0.043657	1.5214	0.84188	0.9188	0.89934	1.1065	1.3618	0.20717	0.2553	0.46247	0.53162	1.9262	1.3946	0.33303	0.37496
63	2.9595	0.37895	0.99474	0.95432	1.5256	2.1449	0.57128	0.61928	1.1906	0.32005	3.2065	2.8865	0.73094	0.25989	2.2115	0.16364	0.38	0.04	0.12694	0.71579	0.28421	0.4	0.6	0.14211	0.85789	0.031579	0.96842	0.42857	0.57143	0.00875	-2.1847	1.4838	0.082572	-0.61608	0.24044	2.4863	0.36842	0.99474	0.80752	1.0527	1.6171	0.24521	0.56442	0.80963	0.36991	2.724	2.3541	0.56428	0.76575
64	0.64131	0.41758	0.043956	0.23951	0.31919	0.44187	0.079673	0.12268	0.20236	0.1426	0.72329	0.58069	0.14416	0.66715	2.7333	0.15875	0.67	0.03	0.16632	0.68498	0.31502	0.27839	0.72161	0.084249	0.91575	0.029304	0.9707	0.47059	0.52941	0.0014419	-1.4421	0.26433	0.32598	-0.13322	-0.0050774	2.375	0.30403	0.051282	0.81693	1.0579	1.377	0.24097	0.31913	0.5601	0.42969	2.3239	1.8942	0.42867	0.89571
65	5.3111	0.44728	0.77955	1.4212	2.1252	3.3277	0.70395	1.2026	1.9065	0.061443	5.2591	5.1976	1.2833	0.28918	2.3955	0.17412	0.83	0.03	0.22868	0.76677	0.23323	0.39297	0.60703	0.10863	0.89137	0.031949	0.96805	0.45192	0.54808	0.021747	-1.7849	0.71804	0.25459	-0.23427	0.052264	3.2997	0.8147	0.76677	0.83709	1.0579	1.7195	0.22084	0.66154	0.88238	0.084476	2.988	2.9035	0.67864	0.7348
66	5.1741	0.80108	0	1.6408	2.3638	3.1798	0.723	0.81594	1.5389	0.34985	4.9157	4.5658	1.1827	-0.016176	2.3377	0.42875	0.8	0.05	0.26807	0.78763	0.21237	0.42742	0.57258	0.08871	0.91129	0.013441	0.98656	0.45822	0.54178	0.018487	-2.015	1.1875	0.31554	-0.86218	0.37943	2.2778	0.56989	0.69086	0.80418	1.1217	1.5527	0.31749	0.43105	0.74853	0.36947	2.4898	2.1204	0.52234	0.46302
67	3.1519	0.83969	0	0.59804	1.2301	1.9444	0.63206	0.71425	1.3463	0.17344	3.1812	3.0077	0.78265	0.40865	2.1388	0.14813	0.37	0.06	0.091871	0.56489	0.43511	0.33206	0.66794	0.072519	0.92748	0.022901	0.9771	0.48276	0.51724	0.0046495	-2.2872	1.6977	-0.16503	-0.44165	0.2033	2.7488	0.37786	0.91985	0.83325	1.1439	1.6592	0.31069	0.51522	0.82591	0.17986	2.9049	2.725	0.65829	0.66771
68	1.1218	0.40979	0.75841	0.3671	0.66516	0.86551	0.29805	0.20036	0.49841	0.11343	1.1653	1.0519	0.28936	0.046761	1.9066	0.21667	0.83	0.04	0.20369	0.7737	0.2263	0.52599	0.47401	0.2263	0.7737	0.079511	0.92049	0.47546	0.52454	0.0016763	-1.7532	0.62818	0.34626	-0.24309	0.027511	2.6562	0.87768	0.75535	0.85357	1.1026	1.4405	0.24907	0.33787	0.58694	0.21978	2.5438	2.324	0.50175	0.7817
69	1.8206	0.15134	0.79525	0.28287	0.52278	0.92139	0.23991	0.39861	0.63853	0.019835	1.7129	1.693	0.43118	0.60747	2.4935	0.19059	0.58	0.03	0.15023	0.54303	0.45697	0.24926	0.75074	0.047478	0.95252	0.014837	0.98516	0.51488	0.48512	0.0022854	-1.7756	0.69705	0.24201	-0.17233	0.01615	3.9265	0.85757	0.79228	0.61641	1.2676	1.8831	0.6512	0.61552	1.2667	0.1118	3.618	3.5062	0.78556	0.60655
70	1.7731	0.89735	0.049669	0.75449	1.0049	1.2167	0.25042	0.21179	0.46221	0.34056	1.8916	1.551	0.36935	0.10203	2.7106	0.3625	1.65	0.07	0.50677	0.77483	0.22517	0.35762	0.64238	0.076159	0.92384	0.016556	0.98344	0.50166	0.49834	0.0054268	-1.663	0.8182	-0.14241	-0.059482	0.052272	2.5831	0.34768	0.97682	0.92014	1.2572	1.5203	0.33703	0.26309	0.60012	0.50881	2.7491	2.2403	0.45733	0.94117
71	3.7894	0.85827	0.99606	1.1972	2.5308	3.2298	1.3336	0.69899	2.0326	0.54533	4.0694	3.524	1.0635	-0.16147	1.702	0.21545	0.54	0.06	0.16978	0.72835	0.27165	0.55512	0.44488	0.25197	0.74803	0.055118	0.94488	0.43478	0.56522	0.0087766	-2.1383	1.3067	0.27054	-0.73032	0.29548	1.8155	0.082677	0.99606	0.75803	1.0865	1.5807	0.32847	0.49415	0.82262	0.42051	2.1941	1.7736	0.48135	0.38096
72	2.694	0.66553	0.7099	0.88096	1.4035	1.8236	0.52251	0.4201	0.94261	0.17091	2.6451	2.4742	0.62737	0.048078	2.1526	0.30333	0.69	0.04	0.24828	0.7884	0.2116	0.48464	0.51536	0.14676	0.85324	0.027304	0.9727	0.45205	0.54795	0.012575	-1.6534	0.57015	0.16684	-0.041677	-0.033977	3.077	0.088737	0.71331	0.82366	1.156	1.6874	0.33239	0.5313	0.8637	0.1526	3.0389	2.8863	0.66151	0.6818
73	3.2942	0.09633	0.99541	1.0801	1.5574	2.3085	0.47734	0.75115	1.2285	0.25648	3.4859	3.2295	0.761	0.36658	2.3464	0.17583	0.45	0.04	0.14109	0.76606	0.23394	0.38073	0.61927	0.11009	0.88991	0.036697	0.9633	0.48848	0.51152	0.012331	-2.0126	1.1944	0.11223	-0.44614	0.15841	3.9567	0.045872	0.99541	0.87302	1.1333	1.5667	0.26024	0.43342	0.69366	0.31118	4.0592	3.748	0.65167	1.9657
74	1.8706	0.40726	0.99597	0.65648	0.96579	1.3866	0.30931	0.42077	0.73008	0.16757	1.9211	1.7535	0.43723	0.14871	2.2017	0.29375	0.72	0.04	0.24377	0.83871	0.16129	0.46371	0.53629	0.14516	0.85484	0.052419	0.94758	0.39676	0.60324	0.0062282	-1.6974	0.61448	0.29446	-0.23754	0.032851	2.345	0.39919	0.99597	0.7895	1.0814	1.5197	0.2919	0.43827	0.73017	0.33125	2.5946	2.2633	0.54563	0.76517
75	1.5188	0.87829	0.049342	0.54342	0.74269	1.1271	0.19928	0.38439	0.58367	0.23393	1.6691	1.4351	0.39667	0.50765	2.1078	0.20786	0.65	0.05	0.16345	0.73684	0.26316	0.36513	0.63487	0.20724	0.79276	0.0625	0.9375	0.43564	0.56436	0.0025862	-1.6866	0.50117	0.29512	0.0029628	-0.10817	2.1844	0.078947	0.052632	0.80638	1.0832	1.4778	0.27686	0.39459	0.67144	0.46839	2.3543	1.8859	0.49589	0.5501
76	0.7212	0.43574	0.28527	0.41824	0.5443	0.6788	0.12606	0.1345	0.26056	0.20878	0.8864	0.67762	0.17369	-0.072548	2.1237	0.311	0.84	0.06	0.26857	0.81505	0.18495	0.50157	0.49843	0.18809	0.81191	0.028213	0.97179	0.45283	0.54717	0.0016242	-1.5164	0.40894	0.22061	-0.12839	0.020761	2.274	0.30721	0.56426	0.90411	1.0999	1.3989	0.19578	0.29901	0.49479	0.56748	2.5311	1.9636	0.37443	1.1561
77	3.1901	0.40167	0.99582	1.0259	1.5146	2.1869	0.48878	0.67227	1.1611	0.54736	3.4468	2.8995	0.76302	0.5089	2.2973	0.20091	0.62	0.04	0.17333	0.68619	0.31381	0.33473	0.66527	0.10879	0.89121	0.025105	0.9749	0.48319	0.51681	0.0068575	-1.9024	0.8651	0.21331	-0.15189	-0.019883	2.1221	0.38912	0.93724	0.86423	1.0953	1.5086	0.23106	0.4133	0.64437	0.4704	2.531	2.0606	0.49168	0.65796
78	2.315	0.85202	0.99552	1.2202	1.6262	1.8823	0.40598	0.25612	0.6621	0.4482	2.5788	2.1306	0.48587	-0.11025	2.66	0.55	1.51	0.05	0.58805	0.9148	0.085202	0.60538	0.39462	0.13453	0.86547	0.053812	0.94619	0.47748	0.52252	0.0056691	-1.9755	1.0259	0.22481	-0.33454	0.063126	1.5114	0.32735	0.99552	0.92238	1.0763	1.3098	0.15394	0.23352	0.38746	0.57333	1.9043	1.331	0.30062	0.53581
79	2.5246	0.11111	0.7037	0.85894	1.2594	1.8492	0.40045	0.58979	0.99024	0.34018	2.5867	2.2465	0.60143	0.20602	1.9717	0.20857	0.55	0.03	0.18256	0.81145	0.18855	0.45791	0.54209	0.15152	0.84848	0.040404	0.9596	0.52027	0.47973	0.0075693	-1.8938	0.81413	0.47434	-0.49247	0.10373	2.2827	0.77778	0.70707	0.783	1.1178	1.5903	0.33478	0.47251	0.80729	0.24903	2.3774	2.1284	0.51315	0.36036
80	2.455	0.09434	0.99528	0.7736	0.97351	1.4905	0.1999	0.51699	0.71689	0.28088	2.6564	2.3756	0.58615	0.7472	2.6751	0.14692	0.43	0.03	0.12168	0.63679	0.36321	0.25472	0.74528	0.13208	0.86792	0.023585	0.97642	0.39336	0.60664	0.016304	-1.5594	0.53764	0.067359	0.046069	-0.082417	1.9047	0.09434	0.44811	0.89433	1.0595	1.3219	0.16518	0.26239	0.42757	0.5378	2.3622	1.8243	0.42331	1.0234
81	3.9003	0.87243	0	1.2412	1.7969	2.5674	0.5557	0.7705	1.3262	0.32067	3.8576	3.5369	0.91268	0.43955	2.3791	0.462	1.55	0.07	0.56311	0.86008	0.13992	0.41564	0.58436	0.14815	0.85185	0.078189	0.92181	0.42975	0.57025	0.0063866	-2.344	1.8364	-0.25164	-0.45353	0.21715	3.1061	0.037037	0.99588	0.8555	1.1454	1.6494	0.28993	0.50394	0.79387	0.42381	3.3591	2.9353	0.69155	1.1735
82	4.1372	0.36975	0.67227	1.4073	2.0886	2.7887	0.68127	0.70015	1.3814	0.40526	4.2181	3.8128	0.96732	0.36442	2.3536	0.29625	0.98	0.03	0.33474	0.85714	0.14286	0.46639	0.53361	0.17227	0.82773	0.063025	0.93697	0.49789	0.50211	0.025227	-1.842	0.8374	0.1791	-0.16784	0.00092857	3.0576	0.26891	0.67647	0.8563	1.152	1.6811	0.29573	0.52907	0.82481	0.24984	2.8557	2.6059	0.58493	0.75874
83	1.962	0.36101	0.69675	0.46365	0.6684	1.0268	0.20475	0.35844	0.56319	0.035638	1.9582	1.9226	0.41732	0.92341	3.4703	0.17333	0.51	0.04	0.11937	0.64982	0.35018	0.25632	0.74368	0.061372	0.93863	0.032491	0.96751	0.52899	0.47101	0.0025254	-1.9104	0.96862	0.064736	-0.12642	0.010492	3.3787	0.25632	0.69675	0.83625	1.168	1.6971	0.33174	0.52912	0.86086	0.12677	3.3027	3.176	0.64892	0.79913
84	4.5935	0.90441	0.75368	1.383	2.093	2.701	0.70996	0.60804	1.318	0.07562	4.5847	4.5091	0.9339	0.14991	3.0272	0.266	0.63	0.05	0.19699	0.79779	0.20221	0.40809	0.59191	0.055147	0.94485	0.029412	0.97059	0.53137	0.46863	0.024904	-1.6645	0.56085	0.22673	-0.11604	0.00017575	2.6839	0.80147	0.75368	0.83309	1.2281	1.6662	0.39502	0.43807	0.83309	0.1148	2.7711	2.6563	0.64959	0.5004
85	3.291	0.13074	0.99647	0.9024	1.4118	1.9871	0.50945	0.57524	1.0847	0.4686	3.46	2.9914	0.74644	0.70309	2.7503	0.14333	0.47	0.04	0.098883	0.59011	0.40989	0.24382	0.75618	0.067138	0.93286	0.021201	0.9788	0.47163	0.52837	0.00995	-1.7607	0.66069	0.24679	-0.12137	-0.0194	2.0007	0.84806	0.32155	0.82528	1.1128	1.4305	0.28752	0.31767	0.60519	0.40255	2.235	1.8324	0.45366	0.42781
86	1.1213	0.34234	0.70721	0.50109	0.62232	0.84413	0.12123	0.22181	0.34304	0.019632	1.1081	1.0885	0.25	-0.18664	2.7764	0.82	1.53	0.11	0.71	0.94144	0.058559	0.59009	0.40991	0.22072	0.77928	0.072072	0.92793	0.47059	0.52941	0.0028534	-1.8524	0.95295	0.13748	-0.33183	0.10215	3.9889	0.80631	0.6982	0.9223	1.1966	1.787	0.27427	0.59046	0.86473	0.095509	3.7662	3.6707	0.68386	1.0816
87	2.1741	0.39922	0.50775	0.54741	0.93901	1.3869	0.39159	0.44785	0.83944	0.076245	2.1444	2.0681	0.51232	0.25966	2.0459	0.17143	0.39	0.03	0.11963	0.67442	0.32558	0.39922	0.60078	0.10078	0.89922	0.01938	0.98062	0.50195	0.49805	0.0082705	-1.8272	0.84878	0.28416	-0.41453	0.11848	2.6123	0.28682	0.51163	0.76867	1.2398	1.68	0.47112	0.44024	0.91137	0.15884	2.4195	2.2606	0.55469	0.098543
88	3.5448	0.89796	0.9966	1.2206	2.0341	2.6555	0.8135	0.62134	1.4348	0.41298	3.8703	3.4574	0.92906	0.16855	2.0961	0.279	0.67	0.03	0.21658	0.72449	0.27551	0.45918	0.54082	0.14626	0.85374	0.054422	0.94558	0.50171	0.49829	0.013594	-1.7198	0.72539	0.060788	-0.13681	0.075873	2.307	0.40816	0.95918	0.89825	1.1221	1.4581	0.22383	0.336	0.55983	0.31915	2.5502	2.2311	0.49635	0.7398
89	0.90159	0.12273	0.054545	0.47238	0.61963	0.83567	0.14725	0.21605	0.3633	0.22359	1.107	0.88342	0.23186	0.25558	2.1084	0.29857	0.97	0.05	0.31325	0.85	0.15	0.42727	0.57273	0.20455	0.79545	0.081818	0.91818	0.46575	0.53425	0.0025403	-1.7109	0.68927	0.28371	-0.33572	0.07985	1.525	0.88182	0.96364	0.86396	1.0538	1.3427	0.18987	0.28888	0.47875	0.40535	1.8933	1.488	0.35273	0.31921
90	3.3936	0.37324	0	1.0323	1.5524	1.9842	0.52013	0.4318	0.95193	0.26829	3.3147	3.0465	0.7145	0.42495	2.6259	0.24091	1	0.03	0.29401	0.82394	0.17606	0.40141	0.59859	0.11268	0.88732	0.03169	0.96831	0.5159	0.4841	0.0055954	-2.1997	1.472	0.12589	-0.67246	0.27945	2.4435	0.35211	0.69366	0.83241	1.2022	1.6045	0.36979	0.40229	0.77208	0.37037	2.6702	2.2998	0.55576	0.56161
91	1.5067	0.11558	0.71357	0.61403	0.836	1.1518	0.22197	0.31578	0.53775	0.057016	1.5096	1.4526	0.34987	-0.043455	2.2685	0.4675	1.38	0.03	0.54499	0.88945	0.11055	0.54774	0.45226	0.24623	0.75377	0.065327	0.93467	0.5	0.5	0.0028457	-2.0174	1.1331	0.25753	-0.50497	0.13703	2.8508	0.80905	0.71859	0.94694	1.2445	1.5623	0.29759	0.31779	0.61538	0.12931	2.7887	2.6594	0.48987	0.38626
92	1.4242	0.375	0.99583	0.63289	0.8917	1.1307	0.25881	0.23903	0.49784	0.19257	1.5307	1.3381	0.34613	-0.053884	2.2874	0.44	1.57	0.03	0.58395	0.86667	0.13333	0.55833	0.44167	0.2125	0.7875	0.075	0.925	0.45188	0.54812	0.0025715	-1.9302	0.91691	0.32153	-0.35746	0.054114	1.748	0.84583	0.71667	0.8752	1.0895	1.3897	0.21434	0.30018	0.51452	0.31812	2.0032	1.6851	0.40363	0.13829
93	2.0164	0.35207	0.71302	0.66366	0.98818	1.3185	0.32452	0.33034	0.65486	0.1478	2.0145	1.8667	0.46295	0.18753	2.3578	0.27083	0.69	0.03	0.22496	0.78402	0.21598	0.40533	0.59467	0.10947	0.89053	0.02071	0.97929	0.48665	0.51335	0.0059002	-1.6203	0.4987	0.17964	-0.031125	-0.019152	3.2823	0.56509	0.71598	0.84225	1.1296	1.4843	0.28736	0.35472	0.64208	0.20361	3.2514	3.0478	0.58733	1.0156
94	2.6711	0.57741	0.99582	0.67134	1.0915	1.538	0.42021	0.44642	0.86663	0.099843	2.5874	2.4876	0.65013	0.39371	2.4156	0.28429	0.77	0.06	0.25008	0.70711	0.29289	0.28452	0.71548	0.1046	0.8954	0.029289	0.97071	0.4874	0.51261	0.010388	-1.8944	0.93608	0.42827	-0.75165	0.29185	2.3766	0.31381	0.61088	0.69967	1.0468	1.5525	0.34716	0.5057	0.85287	0.21711	2.4408	2.2237	0.55195	0.5293
95	1.5357	0.40439	0.72727	0.4739	0.75963	1.0871	0.28573	0.32746	0.6132	0.16768	1.6353	1.4676	0.38476	0.40795	2.1192	0.16158	0.6	0.03	0.12946	0.68652	0.31348	0.36364	0.63636	0.1536	0.8464	0.043887	0.95611	0.4717	0.5283	0.0028812	-1.9443	1.0372	0.25041	-0.55339	0.21722	2.4421	0.38871	0.72727	0.77734	1.1165	1.5321	0.33916	0.41565	0.75481	0.27753	2.588	2.3105	0.54577	0.64325
96	2.3951	0.43145	0.99597	0.74009	1.1235	1.5904	0.38341	0.46687	0.85028	0.22797	2.5193	2.2913	0.57637	0.50123	2.4626	0.231	0.55	0.05	0.18823	0.72177	0.27823	0.31452	0.68548	0.14113	0.85887	0.040323	0.95968	0.40486	0.59514	0.0059608	-1.5829	0.55362	0.1215	-0.19978	0.11223	2.3576	0.42339	0.95968	0.84742	1.054	1.394	0.20659	0.33997	0.54656	0.41888	2.7313	2.3124	0.4996	1.1542
97	1.6096	0.145	0.995	0.7062	1.0033	1.5299	0.29714	0.52652	0.82366	0.45313	1.8988	1.4457	0.43477	0.29974	1.7229	0.126	0.35	0.04	0.088679	0.7	0.3	0.405	0.595	0.225	0.775	0.05	0.95	0.51256	0.48744	0.0081226	-1.8407	0.93024	0.14947	-0.28821	0.056382	1.5521	0.115	0.455	0.87212	1.0878	1.4541	0.21571	0.36628	0.58199	0.5118	2.0146	1.5028	0.37969	0.31246
98	2.3301	0.43961	0.77778	0.543	0.84824	1.3218	0.30525	0.47359	0.77883	0.047119	2.3234	2.2762	0.56133	0.59369	2.568	0.14214	0.4	0.04	0.088977	0.6715	0.3285	0.30435	0.69565	0.11594	0.88406	0.038647	0.96135	0.46116	0.53883	0.013287	-1.5548	0.54368	0.05096	0.0046841	-0.033446	2.516	0.41546	0.75845	0.76857	1.1457	1.7724	0.37714	0.62671	1.0039	0.1713	2.6124	2.4411	0.63533	0.39023
99	2.0872	0.87719	0	0.62112	0.97802	1.2612	0.3569	0.28315	0.64005	0.27827	2.0561	1.7778	0.42787	0.48271	2.6423	0.188	0.66	0.04	0.16513	0.76491	0.23509	0.36842	0.63158	0.080702	0.9193	0.017544	0.98246	0.52465	0.47535	0.0021868	-2.1312	1.3991	-0.039997	-0.36119	0.13786	2.1286	0.38947	0.92982	0.89085	1.1228	1.535	0.23199	0.41217	0.64416	0.45315	2.4243	1.9712	0.48102	0.69549
[truncated: 5,000 more columns]
