# Supplementary material for: Detecting Parkinson’s disease from sustained phonation and speech signals
Source: PLoS One. 2017 Oct 5;12(10):e0185613. doi: 10.1371/journal.pone.0185613 (PMC5628839; doi:10.1371/journal.pone.0185613)
Supplement: S2 File — (ZIP) [file pone.0185613.s002.zip › AC/speech/AC_speech_IS13_ComParE.csv]

id	audspec_lengthL1norm_sma_range	audspec_lengthL1norm_sma_maxPos	audspec_lengthL1norm_sma_minPos	audspec_lengthL1norm_sma_quartile1	audspec_lengthL1norm_sma_quartile2	audspec_lengthL1norm_sma_quartile3	audspec_lengthL1norm_sma_iqr1_2	audspec_lengthL1norm_sma_iqr2_3	audspec_lengthL1norm_sma_iqr1_3	audspec_lengthL1norm_sma_percentile1_0	audspec_lengthL1norm_sma_percentile99_0	audspec_lengthL1norm_sma_pctlrange0_1	audspec_lengthL1norm_sma_stddev	audspec_lengthL1norm_sma_skewness	audspec_lengthL1norm_sma_kurtosis	audspec_lengthL1norm_sma_meanSegLen	audspec_lengthL1norm_sma_maxSegLen	audspec_lengthL1norm_sma_minSegLen	audspec_lengthL1norm_sma_segLenStddev	audspec_lengthL1norm_sma_upleveltime25	audspec_lengthL1norm_sma_upleveltime50	audspec_lengthL1norm_sma_upleveltime75	audspec_lengthL1norm_sma_upleveltime90	audspec_lengthL1norm_sma_risetime	audspec_lengthL1norm_sma_leftctime	audspec_lengthL1norm_sma_lpgain	audspec_lengthL1norm_sma_lpc0	audspec_lengthL1norm_sma_lpc1	audspec_lengthL1norm_sma_lpc2	audspec_lengthL1norm_sma_lpc3	audspec_lengthL1norm_sma_lpc4	audspecRasta_lengthL1norm_sma_range	audspecRasta_lengthL1norm_sma_maxPos	audspecRasta_lengthL1norm_sma_minPos	audspecRasta_lengthL1norm_sma_quartile1	audspecRasta_lengthL1norm_sma_quartile2	audspecRasta_lengthL1norm_sma_quartile3	audspecRasta_lengthL1norm_sma_iqr1_2	audspecRasta_lengthL1norm_sma_iqr2_3	audspecRasta_lengthL1norm_sma_iqr1_3	audspecRasta_lengthL1norm_sma_percentile1_0	audspecRasta_lengthL1norm_sma_percentile99_0	audspecRasta_lengthL1norm_sma_pctlrange0_1	audspecRasta_lengthL1norm_sma_stddev	audspecRasta_lengthL1norm_sma_skewness	audspecRasta_lengthL1norm_sma_kurtosis	audspecRasta_lengthL1norm_sma_meanSegLen	audspecRasta_lengthL1norm_sma_maxSegLen	audspecRasta_lengthL1norm_sma_minSegLen
1	1.9227	0.39583	0.80556	0.42943	0.7876	1.1331	0.35817	0.34551	0.70368	0.042741	1.9375	1.8948	0.46646	0.33799	2.6443	0.17563	0.48	0.03	0.1255	0.67014	0.35069	0.059028	0.045139	0.47735	0.52098	0.0052882	-1.724	0.68789	0.25953	-0.2802	0.065321	3.9336	0.61111	0.79167	0.6457	1.1668	1.8466	0.52106	0.6798	1.2009	0.16203	3.7342	3.5722	0.83731	0.78961	3.0307	0.2	0.49	0.03
2	2.2261	0.43548	0.54032	0.64372	0.91889	1.5221	0.27518	0.60317	0.87834	0.17968	2.3439	2.1642	0.5404	0.38577	2.2662	0.12368	0.49	0.03	0.11449	0.68548	0.33871	0.084677	0.028226	0.54656	0.46748	0.0074682	-1.7653	0.69013	0.4325	-0.54853	0.20066	1.7818	0.64516	0.7621	0.80299	1.2353	1.4642	0.43229	0.22889	0.66118	0.35297	2.0659	1.7129	0.45913	0.0084263	2.1527	0.12421	0.5	0.04
3	2.5275	0.45161	0.553	0.85798	1.1413	1.5142	0.28333	0.37284	0.65618	0.079821	2.5396	2.4598	0.54124	0.17294	3.1103	0.212	0.76	0.03	0.23353	0.84332	0.35023	0.073733	0.02765	0.52778	0.50698	0.017482	-1.5347	0.58537	0.057146	-0.12532	0.026703	3.9017	0.61751	0.52074	0.95786	1.2703	1.4844	0.31243	0.21407	0.5265	0.13547	3.7894	3.6539	0.63425	1.3973	7.2871	0.11882	0.46	0.04
4	1.5265	0.71255	0.78947	0.43831	0.73226	1.1343	0.29396	0.40204	0.696	0.037117	1.5199	1.4828	0.42705	0.041241	1.8852	0.1235	0.36	0.03	0.090071	0.77733	0.46559	0.21053	0.080972	0.5	0.48163	0.0049717	-1.6674	0.68886	0.19299	-0.37527	0.16923	4.2219	0.59919	0.78138	0.8227	1.4026	1.9952	0.57992	0.59255	1.1725	0.12033	4.1375	4.0171	0.83105	0.78676	3.9195	0.14688	0.41	0.03
5	0.96528	0.11429	0.76735	0.42342	0.60834	0.72613	0.18492	0.11779	0.30272	0.051391	0.98998	0.93859	0.21947	-0.29378	2.6368	0.16857	0.4	0.04	0.10776	0.90204	0.64898	0.20408	0.085714	0.46721	0.46914	0.0041255	-1.3304	0.19925	0.19047	-0.048498	-0.00155	3.2034	0.85306	0.76735	0.86651	1.1505	1.443	0.28397	0.29251	0.57647	0.23882	3.1876	2.9488	0.52153	1.3216	6.3155	0.12833	0.28	0.03
6	2.5984	0.68881	0.72378	1.0325	1.4112	1.8766	0.37868	0.46535	0.84403	0.37885	2.7575	2.3787	0.60793	0.32453	2.3276	0.12909	0.55	0.03	0.11497	0.84615	0.43007	0.16783	0.048951	0.49474	0.47887	0.014244	-1.633	0.49843	0.17854	0.034946	-0.070101	2.4816	0.27622	0.72727	0.80693	1.0973	1.5032	0.29034	0.40598	0.69631	0.29712	2.5755	2.2784	0.52031	0.81091	3.2624	0.11875	0.41	0.03
7	1.9956	0.42149	0.7438	0.90994	1.1734	1.5786	0.26343	0.40519	0.66863	0.05488	2.0055	1.9507	0.44532	-0.26008	2.5984	0.12667	0.42	0.04	0.10306	0.93388	0.60744	0.27273	0.061983	0.49793	0.47917	0.010699	-1.5934	0.48595	0.17125	0.0024168	-0.058007	2.4901	0.8843	0.73967	0.9283	1.2302	1.5828	0.30193	0.35258	0.65451	0.1231	2.4433	2.3201	0.48886	0.22374	2.9062	0.15867	0.66	0.04
8	1.9149	0.28621	0.72414	0.38531	0.74611	1.1577	0.3608	0.41164	0.77243	0.031972	1.8486	1.8167	0.46588	0.24805	2.2672	0.19357	0.48	0.03	0.12453	0.67931	0.34138	0.086207	0.024138	0.47405	0.50694	0.0065195	-1.7282	0.6774	0.24852	-0.19286	0.0055012	4.5982	0.28966	0.71379	0.69894	1.0672	1.9817	0.36822	0.9145	1.2827	0.13144	4.4457	4.3143	1.0257	1.1296	3.6548	0.1281	0.39	0.03
9	1.3536	0.47887	0.051643	0.59082	0.81279	0.95333	0.22196	0.14055	0.36251	0.24002	1.5057	1.2656	0.31148	0.19744	2.5944	0.12812	0.43	0.03	0.11354	0.79343	0.41784	0.13615	0.042254	0.53302	0.48341	0.0040914	-1.8941	0.98692	0.25708	-0.49259	0.15006	2.1122	0.46948	0.056338	0.95574	1.1631	1.4364	0.20733	0.27329	0.48062	0.42648	2.3721	1.9456	0.42901	0.5802	3.2927	0.11333	0.43	0.03
10	1.0268	0.95139	0.53472	0.28773	0.39941	0.63383	0.11168	0.23442	0.3461	0.036088	1.0365	1.0004	0.2602	0.38792	2.4525	0.13714	0.51	0.03	0.11519	0.72917	0.32986	0.11111	0.041667	0.55401	0.49301	0.0012974	-1.7329	0.69786	0.22875	-0.32379	0.13914	3.0143	0.625	0.51736	0.8764	1.3085	1.8005	0.43211	0.49202	0.92413	0.17945	3.0689	2.8895	0.66002	0.29462	2.7309	0.19067	0.57	0.05
11	3.2144	0.88848	0.50558	0.58676	1.0431	1.5758	0.45632	0.53276	0.98908	0.12937	3.1592	3.0298	0.77048	0.94067	3.158	0.11682	0.31	0.03	0.071439	0.56877	0.23048	0.10409	0.048327	0.47761	0.51311	0.0068108	-1.8558	0.8076	0.21131	-0.18367	0.028864	3.3607	0.34572	0.50929	0.68364	1.2518	1.7368	0.56815	0.48497	1.0531	0.18446	3.4186	3.2341	0.76594	0.81881	3.3199	0.15059	0.47	0.04
12	2.5841	0.11927	0.73853	0.93512	1.362	1.9647	0.42688	0.60273	1.0296	0.34051	2.65	2.3095	0.60162	0.25054	1.9742	0.14533	0.44	0.03	0.12436	0.90367	0.47706	0.23394	0.045872	0.46544	0.43981	0.031007	-1.4514	0.3384	0.20307	-0.013027	-0.065785	1.8531	0.83486	0.74771	0.87283	1.1125	1.4698	0.23967	0.35732	0.597	0.26736	1.9609	1.6935	0.40886	0.10624	2.2239	0.12	0.53	0.03
13	1.0509	0.12617	0.5514	0.33151	0.47377	0.70024	0.14226	0.22647	0.36873	0.035035	1.0569	1.0219	0.27471	0.27114	2.2267	0.142	0.32	0.05	0.078503	0.79439	0.38318	0.19626	0.060748	0.50235	0.49057	0.0036378	-1.4292	0.18531	0.34372	-0.092459	0.0066555	2.531	0.92056	0.7757	0.87733	1.3754	1.877	0.49806	0.50158	0.99964	0.1757	2.6314	2.4557	0.63263	-0.11809	2.031	0.096818	0.25	0.03
14	2.1958	0.14015	0.73485	0.54523	1.0734	1.5618	0.52818	0.48837	1.0166	0.11985	2.2168	2.097	0.55723	0.12386	1.8533	0.092857	0.19	0.03	0.045028	0.69697	0.43561	0.14394	0.034091	0.4943	0.51527	0.0097042	-1.8534	1.1169	-0.21405	-0.14531	0.10602	3.2788	0.86364	0.73864	0.80306	1.199	1.765	0.39595	0.56602	0.96196	0.24422	3.0581	2.8139	0.61742	0.70092	3.3591	0.13833	0.49	0.04
15	2.2493	0.68398	0.75325	0.78272	1.1328	1.6175	0.35004	0.48477	0.83481	0.097568	2.2445	2.147	0.54207	-0.11097	2.2564	0.14933	0.65	0.03	0.15614	0.80519	0.47186	0.12121	0.025974	0.52609	0.47162	0.012987	-1.5225	0.48105	0.045556	-0.016483	0.022708	2.8396	0.60606	0.75758	0.86248	1.328	1.6827	0.46552	0.35471	0.82023	0.17602	2.8795	2.7034	0.60813	0.22271	2.6906	0.20273	0.47	0.04
16	1.9309	0.39487	0.24615	0.66627	0.89995	1.2488	0.23367	0.34889	0.58256	0.2367	2.115	1.8783	0.5013	0.63386	2.6805	0.11933	0.43	0.03	0.097054	0.71795	0.29744	0.13333	0.071795	0.43299	0.49741	0.011965	-1.6273	0.64645	0.10326	-0.11219	-0.00040234	2.5582	0.38974	0.95897	0.79968	1.1425	1.4603	0.34285	0.31773	0.66058	0.3992	2.8849	2.4857	0.53551	0.99573	4.2008	0.10588	0.23	0.03
17	4.6367	0.38298	0.77021	1.1776	2.0671	3.0197	0.88943	0.95263	1.8421	0.050566	4.628	4.5774	1.1833	0.22364	2.3639	0.15267	0.44	0.04	0.11492	0.73617	0.33191	0.11064	0.059574	0.54701	0.48927	0.024108	-1.9657	1.0381	0.24058	-0.43954	0.13479	6.0972	0.81702	0.21702	0.85455	1.3786	2.0845	0.52408	0.70587	1.23	0.093119	5.849	5.7559	1.1478	1.4703	5.9198	0.14063	0.33	0.03
18	1.1675	0.87461	0.73041	0.41344	0.73137	0.95867	0.31793	0.2273	0.54523	0.03358	1.1872	1.1536	0.31315	-0.22769	1.9306	0.12269	0.29	0.03	0.077039	0.8464	0.5768	0.31348	0.10345	0.45912	0.44795	0.0023756	-1.7048	0.53645	0.39733	-0.28457	0.063447	3.2211	0.75549	0.71787	0.80186	1.2386	1.6862	0.43677	0.44753	0.8843	0.15481	3.0373	2.8825	0.62378	0.62929	3.2263	0.15579	0.46	0.04
19	1.23	0.95361	0.76804	0.539	0.71781	0.91092	0.17881	0.19311	0.37192	0.16873	1.2581	1.0894	0.2604	-0.19181	2.4899	0.14923	0.48	0.03	0.14414	0.88144	0.51031	0.13918	0.020619	0.49741	0.50521	0.0031665	-1.8011	0.76831	0.2382	-0.17824	-0.019642	2.2846	0.86598	0.76804	0.86119	1.196	1.5986	0.33478	0.40265	0.73742	0.28752	2.4248	2.1373	0.49191	0.35738	2.4725	0.0965	0.49	0.03
20	1.5275	0.92096	0.79725	0.43021	0.68081	0.91577	0.2506	0.23496	0.48556	0.031394	1.5254	1.494	0.35329	0.14152	2.6571	0.20571	0.47	0.04	0.13452	0.77663	0.33333	0.072165	0.024055	0.49655	0.44291	0.0038873	-1.5467	0.44866	0.21064	-0.19749	0.09457	3.4593	0.82474	0.76632	0.79875	1.3446	1.966	0.54586	0.62144	1.1673	0.1179	3.3161	3.1982	0.79611	0.42919	2.6133	0.16588	0.54	0.03
21	0.95929	0.92578	0.75781	0.42216	0.56185	0.72905	0.13969	0.1672	0.30689	0.14854	0.99291	0.84438	0.21791	0.068885	2.3022	0.15375	0.38	0.03	0.10481	0.88281	0.625	0.21484	0.10547	0.47451	0.50394	0.0026656	-1.4943	0.35078	0.24771	-0.1194	0.02359	2.0838	0.38281	0.76172	0.90401	1.1816	1.4896	0.27761	0.30799	0.5856	0.28804	2.2445	1.9565	0.44591	0.27577	2.6278	0.11905	0.57	0.03
22	2.0912	0.17288	0.77288	0.68015	1.0564	1.4713	0.37622	0.4149	0.79112	0.027071	2.0167	1.9896	0.4904	-0.13298	2.2463	0.17118	0.55	0.04	0.14179	0.85085	0.49153	0.14237	0.016949	0.46259	0.52218	0.010167	-1.5849	0.40917	0.33726	-0.11161	-0.04046	7.0143	0.79322	0.74237	0.89844	1.0961	1.5612	0.19766	0.46505	0.66271	0.090425	5.9557	5.8653	0.99266	2.8667	14.715	0.24727	0.89	0.05
23	2.3537	0.93656	0.65861	0.44897	0.78174	1.3008	0.33278	0.5191	0.85188	0.04331	2.2672	2.2239	0.585	0.56994	2.5309	0.1635	0.58	0.03	0.14178	0.62538	0.29003	0.084592	0.033233	0.4697	0.51672	0.0032697	-1.6304	0.4906	0.27787	-0.23514	0.10281	4.702	0.71903	0.60423	0.68433	1.02	1.8118	0.33571	0.79176	1.1275	0.2719	4.7046	4.4327	0.93536	1.5755	5.6116	0.24769	0.86	0.03
24	1.871	0.41304	0.76812	0.63059	0.88802	1.2858	0.25742	0.39783	0.65526	0.058813	1.838	1.7792	0.44063	0.043148	2.2351	0.21833	0.71	0.03	0.17387	0.87319	0.46377	0.1413	0.054348	0.50182	0.51095	0.0058393	-1.6868	0.586	0.23741	-0.066697	-0.062986	2.7962	0.8587	0.76812	0.83087	1.1682	1.5195	0.33737	0.35122	0.68859	0.1595	2.6247	2.4652	0.50721	0.53744	3.6553	0.15353	0.5	0.04
25	3.4713	0.16875	0.95625	1.5365	1.7258	2.0973	0.18929	0.37151	0.5608	0.51323	3.8403	3.3271	0.66925	0.68162	4.17	0.24833	1.01	0.04	0.34426	0.85	0.21875	0.05	0.025	0.47799	0.51899	0.017904	-1.605	0.51516	0.19673	-0.06367	-0.03782	1.4512	0.16875	0.95625	0.85807	1.0721	1.3278	0.21403	0.25566	0.46969	0.41491	1.8141	1.3992	0.31083	0.18166	2.6291	0.21571	0.8	0.03
26	1.2987	0.87356	0.76437	0.45306	0.67973	0.84141	0.22667	0.16168	0.38835	0.023428	1.2702	1.2468	0.30893	-0.045518	2.58	0.26077	0.98	0.06	0.22626	0.87931	0.53448	0.16379	0.071839	0.46974	0.47688	0.0015082	-1.8086	0.81682	0.25832	-0.37595	0.11348	4.1606	0.27299	0.75	0.80907	1.0702	1.5973	0.26113	0.5271	0.78823	0.14266	3.6819	3.5392	0.76443	1.2844	4.8072	0.17	0.5	0.03
27	1.265	0.90506	0	0.35061	0.54062	0.79233	0.19001	0.25171	0.44172	0.094524	1.297	1.2025	0.30927	0.64219	2.5173	0.11423	0.24	0.03	0.061154	0.66772	0.31329	0.12658	0.053797	0.49524	0.46815	0.0013868	-2.0042	1.1416	0.1679	-0.45985	0.16047	3.4526	0.041139	0.9462	0.80376	1.158	1.8105	0.35428	0.65241	1.0067	0.286	3.3329	3.0469	0.76208	0.89228	3.0765	0.12826	0.43	0.03
28	2.0589	0.43814	0.99485	0.84458	1.1069	1.576	0.26234	0.46905	0.73139	0.21982	2.1561	1.9363	0.50647	0.20092	2.1322	0.13692	0.61	0.03	0.14509	0.84021	0.45361	0.20103	0.06701	0.45078	0.43229	0.0069381	-1.7998	0.82327	0.20468	-0.28015	0.057464	2.2359	0.13402	0.99485	0.871	1.1595	1.5425	0.28853	0.38301	0.67153	0.47765	2.5962	2.1185	0.51765	0.72048	2.798	0.079545	0.25	0.03
29	1.0151	0.40728	0.78146	0.30355	0.40291	0.59274	0.099359	0.18983	0.28919	0.031868	0.99505	0.96318	0.2099	0.41941	2.8513	0.18375	0.58	0.03	0.17102	0.77815	0.29801	0.046358	0.016556	0.54485	0.46667	0.00097179	-1.7584	0.76887	0.10934	-0.1479	0.034356	3.3533	0.86755	0.78146	0.86816	1.0888	1.6122	0.22067	0.52338	0.74406	0.2299	3.4298	3.1999	0.61482	1.1816	4.9751	0.13227	0.41	0.04
30	0.74958	0.39847	0.26437	0.32653	0.52411	0.65414	0.19758	0.13003	0.32761	0.17142	0.89038	0.71895	0.19557	-0.031091	1.9704	0.1181	0.52	0.03	0.10514	0.72031	0.48276	0.18774	0.030651	0.46923	0.47876	0.0012411	-1.7408	0.68794	0.22976	-0.1779	0.0068406	1.6427	0.3908	0.3295	0.84098	1.0575	1.3095	0.21653	0.25201	0.46854	0.5387	2.1096	1.5709	0.37979	0.68586	3.1346	0.10739	0.26	0.03
31	1.0389	0.094891	0.52555	0.46254	0.5873	0.80482	0.12475	0.21752	0.34227	0.14246	1.1404	0.9979	0.25314	0.11713	2.3316	0.19429	0.52	0.06	0.13772	0.85037	0.44161	0.16423	0.062044	0.50549	0.51838	0.0052945	-1.3951	0.33324	0.11906	-0.022221	-0.025358	1.6452	0.64599	0.51095	0.87823	1.1029	1.4263	0.22472	0.32337	0.54809	0.41781	1.879	1.4612	0.3702	0.019365	2.3585	0.15111	0.79	0.03
32	0.57554	0.41315	0.23474	0.26818	0.34251	0.50234	0.074326	0.15983	0.23415	0.094763	0.65553	0.56076	0.15133	0.31815	2.0523	0.15769	0.51	0.03	0.1311	0.85915	0.42254	0.23005	0.10798	0.46226	0.46919	0.0016864	-1.5392	0.44339	0.24103	-0.097393	-0.037884	2.597	0.87793	0.44131	0.88879	1.2169	1.5553	0.32816	0.33839	0.66654	0.38179	2.7908	2.409	0.52173	0.73366	3.3373	0.14571	0.4	0.04
33	2.0167	0.63245	0.99669	0.54806	0.85201	1.1188	0.30395	0.26678	0.57073	0.12036	1.9763	1.856	0.39102	0.33793	2.9228	0.14947	0.37	0.03	0.10962	0.72848	0.28808	0.023179	0.016556	0.43189	0.5	0.0039641	-1.7153	0.59329	0.30155	-0.13642	-0.036748	2.5031	0.34768	0.99669	0.81476	1.096	1.4612	0.28126	0.36521	0.64647	0.43686	2.8089	2.372	0.54525	1.0339	3.7771	0.10071	0.32	0.03
34	1.8079	0.36726	0.49558	0.48521	0.71105	1.05	0.22584	0.33899	0.56484	0.028499	1.7911	1.7626	0.40812	0.51799	2.7646	0.14933	0.34	0.06	0.080371	0.76549	0.34513	0.11062	0.035398	0.51556	0.45982	0.0060007	-1.5798	0.47577	0.23012	-0.13806	0.021728	2.7713	0.34513	0.5	0.87737	1.2667	1.7976	0.38934	0.53092	0.92027	0.10858	2.7668	2.6582	0.65214	0.31284	2.3779	0.11421	0.43	0.03
35	2.5185	0.40175	0.99563	0.80327	1.5447	2.1896	0.74142	0.64489	1.3863	0.28921	2.7369	2.4477	0.73635	-0.001691	1.7882	0.106	0.41	0.03	0.09238	0.72926	0.54148	0.27511	0.12227	0.50439	0.51982	0.0060976	-2.2551	1.6381	-0.10326	-0.47934	0.20539	2.1557	0.27074	0.94323	0.83712	1.1628	1.5049	0.32565	0.34214	0.66778	0.34589	2.3419	1.996	0.49249	0.27535	2.4799	0.12471	0.53	0.03
37	1.9427	0.392	0.996	0.69783	1.0104	1.4421	0.31262	0.43169	0.74431	0.34535	2.1977	1.8523	0.47603	0.49048	2.3981	0.0976	0.21	0.03	0.054058	0.708	0.312	0.1	0.044	0.49799	0.47177	0.004588	-2.0342	1.1558	0.17354	-0.40872	0.12046	1.8126	0.364	0.996	0.77117	1.0327	1.4416	0.26149	0.40893	0.67042	0.51773	2.2881	1.7703	0.4558	0.77317	2.5953	0.10125	0.29	0.03
38	3.7654	0.11618	0.77178	0.92308	1.4369	2.2624	0.51385	0.8255	1.3393	0.22567	3.8277	3.602	0.91744	0.6189	2.4426	0.12158	0.34	0.03	0.081903	0.63071	0.29876	0.11203	0.024896	0.52917	0.49372	0.013641	-1.8476	0.83673	0.17186	-0.15879	0.0049542	3.2183	0.10373	0.77593	0.78336	1.2005	1.6389	0.41714	0.4384	0.85554	0.18176	3.2941	3.1123	0.67573	0.81594	3.5102	0.17692	0.41	0.03
39	2.8351	0.88525	0.7377	1.1024	1.465	1.8446	0.36262	0.37958	0.74221	0.053717	2.8176	2.7639	0.63248	-0.001206	2.7809	0.15067	0.59	0.03	0.13198	0.88934	0.5	0.16803	0.045082	0.45679	0.47521	0.013904	-1.6589	0.5581	0.20537	-0.10897	0.013167	2.758	0.78279	0.72951	0.87513	1.121	1.6536	0.24583	0.5326	0.77843	0.077965	2.7533	2.6754	0.61759	0.50789	2.7394	0.15867	0.73	0.04
40	2.9837	0.3587	0	1.0787	1.4831	1.9612	0.40443	0.47811	0.88255	0.62072	3.2363	2.6156	0.67554	0.70456	2.8167	0.1475	0.33	0.03	0.092837	0.81522	0.36413	0.097826	0.065217	0.53005	0.45055	0.021114	-1.8264	0.95771	0.086325	-0.30044	0.091366	2.3375	0.35326	0.9837	0.90757	1.1352	1.5321	0.22763	0.39686	0.62449	0.48353	2.7218	2.2383	0.47664	0.87459	3.6203	0.097778	0.23	0.03
41	1.8628	0.38333	0.425	0.78578	1.101	1.5192	0.31523	0.4182	0.73343	0.55045	2.3446	1.7941	0.45766	0.59226	2.5066	0.1115	0.3	0.04	0.068649	0.5625	0.30833	0.079167	0.029167	0.51046	0.4916	0.0067801	-1.7081	0.66283	0.16039	-0.13489	0.026417	2.0477	0.37083	0.9375	0.80184	1.1085	1.3567	0.30664	0.24821	0.55485	0.47601	2.4304	1.9544	0.46409	0.83693	3.3259	0.11632	0.29	0.03
42	2.1309	0.91364	0.79965	0.20631	0.75094	1.0726	0.54463	0.32168	0.86631	0.043078	1.7347	1.6916	0.47486	0.19012	2.1102	0.37733	0.98	0.05	0.3068	0.5734	0.22453	0.013817	0.0069085	0.43599	0.513	0.001492	-2.1039	1.3079	0.19392	-0.68312	0.29083	9.4707	0.83074	0.77202	0.67031	1.0299	1.49	0.35956	0.46017	0.81973	0.18818	7.9806	7.7924	1.2804	3.6562	19.652	0.48727	1.92	0.06
43	1.7752	0.4037	0.55556	0.54928	0.8799	1.3149	0.33062	0.43503	0.76566	0.038558	1.7996	1.7611	0.46028	0.14896	2.0081	0.11955	0.34	0.04	0.073452	0.8	0.47037	0.22963	0.07037	0.56134	0.47015	0.0035628	-1.8143	0.78444	0.16115	-0.13229	0.0076869	2.7353	0.6037	0.54815	0.81348	1.2933	1.8282	0.47978	0.53492	1.0147	0.1042	2.7703	2.6661	0.61953	0.083795	2.3195	0.174	0.48	0.04
44	1.2457	0.4181	0.047414	0.40362	0.62232	0.97159	0.21871	0.34927	0.56797	0.20364	1.3663	1.1627	0.33791	0.38886	1.9016	0.078966	0.16	0.03	0.038894	0.67672	0.39655	0.18103	0.051724	0.48918	0.4913	0.0041842	-1.7449	0.68528	0.3439	-0.39251	0.11893	2.3055	0.40086	0.75	0.80048	1.1417	1.6619	0.34127	0.52015	0.86142	0.36613	2.6054	2.2393	0.58746	0.61117	2.4416	0.093333	0.27	0.03
45	2.0604	0.18519	0	0.86239	1.162	1.4006	0.29961	0.2386	0.53822	0.38655	2.3443	1.9577	0.42599	0.44358	3.3111	0.12133	0.46	0.03	0.11395	0.77249	0.32804	0.05291	0.031746	0.5	0.48663	0.0084393	-1.8004	0.82722	0.18922	-0.25211	0.043618	1.795	0.84127	0.063492	0.94669	1.2502	1.523	0.30356	0.27271	0.57626	0.4906	2.0912	1.6006	0.38582	0.090346	2.4254	0.11438	0.59	0.03
46	3.2485	0.78241	0.99537	1.2596	1.8533	2.1703	0.59376	0.31692	0.91068	0.45737	3.4886	3.0312	0.75147	0.40659	2.8659	0.17455	0.4	0.03	0.12176	0.78704	0.42593	0.125	0.074074	0.42326	0.48598	0.0107	-1.8393	0.9808	0.0010196	-0.21296	0.074348	2.407	0.060185	0.89352	0.80859	1.149	1.5765	0.34042	0.4275	0.76792	0.47191	2.8302	2.3583	0.55311	0.97327	3.6131	0.12333	0.26	0.03
47	2.4635	0.1713	0	0.91798	1.2525	1.7619	0.33456	0.50933	0.84389	0.58848	2.9139	2.3254	0.6464	0.89277	2.8656	0.103	0.24	0.03	0.057193	0.62963	0.26852	0.11111	0.087963	0.47907	0.49065	0.0089235	-1.8977	1.0009	0.075468	-0.22433	0.051572	1.6913	0.12037	0.35185	0.86399	1.0977	1.3958	0.23369	0.2981	0.53179	0.63706	2.2587	1.6216	0.38725	0.86044	3.2856	0.1025	0.31	0.03
48	1.6369	0.45017	0.2646	0.51422	0.80123	1.065	0.28701	0.26376	0.55077	0.032016	1.6109	1.5789	0.40698	-0.047904	2.387	0.194	0.64	0.03	0.18095	0.79725	0.40893	0.11684	0.051546	0.45517	0.49827	0.002399	-1.7712	0.78504	0.13554	-0.21311	0.068823	4.2618	0.37801	0.2268	0.88052	1.1511	1.6109	0.27055	0.45983	0.73038	0.18604	3.9225	3.7364	0.74032	1.3576	5.4786	0.16938	0.56	0.04
49	1.7987	0.38176	0.26351	0.81089	1.2925	1.6031	0.48163	0.31057	0.7922	0.36933	2.105	1.7357	0.49061	0.046053	1.8861	0.12682	0.43	0.03	0.09565	0.76014	0.51689	0.19595	0.097973	0.48136	0.45918	0.0063254	-1.7121	0.61305	0.21277	-0.033843	-0.074881	2.0582	0.36486	0.050676	0.85221	1.1267	1.3815	0.27445	0.25479	0.52924	0.40784	2.3913	1.9835	0.45298	0.71335	3.3206	0.1385	0.48	0.03
50	1.6826	0.39815	0.99537	0.8373	1.0749	1.4139	0.23758	0.339	0.57657	0.40626	1.9729	1.5666	0.39993	0.40563	2.3821	0.103	0.23	0.03	0.07267	0.84722	0.4213	0.17593	0.074074	0.49302	0.45794	0.0087251	-1.4308	0.32911	0.068865	0.022656	0.017686	1.6384	0.88889	0.99537	0.97619	1.1535	1.4591	0.17736	0.30554	0.4829	0.4802	2.0257	1.5455	0.38892	0.20135	2.4279	0.11444	0.46	0.04
51	2.9656	0.87952	0.99598	1.084	1.5061	1.9294	0.42211	0.42331	0.84541	0.44978	3.2435	2.7937	0.66269	0.52924	2.6771	0.117	0.4	0.03	0.092849	0.71888	0.32129	0.11647	0.028112	0.46371	0.48988	0.005271	-1.8694	0.84308	0.13615	-0.084187	-0.021574	2.0395	0.36546	0.99598	0.84715	1.1978	1.4933	0.35061	0.29553	0.64613	0.49252	2.4108	1.9182	0.46553	0.61862	2.7718	0.13647	0.46	0.04
52	2.6939	0.88612	0.5089	0.70033	1.2582	1.9577	0.55791	0.69944	1.2573	0.030046	2.6446	2.6146	0.76985	0.077214	1.9671	0.16688	0.46	0.04	0.10919	0.74733	0.43416	0.21352	0.067616	0.47857	0.51613	0.01282	-1.6807	0.57991	0.33247	-0.31884	0.096042	4.8465	0.61566	0.77224	0.653	1.1606	1.8272	0.50759	0.66664	1.1742	0.14173	4.7374	4.5957	0.9478	1.3238	5.1978	0.18571	0.63	0.03
53	3.5937	0.38577	0.99625	1.0106	1.8845	2.3779	0.8739	0.49338	1.3673	0.37384	3.7219	3.348	0.83743	0.13728	2.3883	0.15933	0.56	0.04	0.14182	0.69663	0.38577	0.048689	0.037453	0.44361	0.5283	0.016012	-1.8238	0.73422	0.4118	-0.42508	0.11056	2.4025	0.36704	0.90262	0.74845	1.0115	1.3765	0.26306	0.36501	0.62806	0.31516	2.5829	2.2677	0.52216	0.91301	3.3207	0.0952	0.19	0.03
54	1.8584	0.14063	0.99479	0.77146	1.0541	1.5713	0.28265	0.51716	0.79981	0.3669	2.16	1.7931	0.49723	0.42628	2.0862	0.081304	0.28	0.03	0.058108	0.72396	0.38542	0.19271	0.072917	0.53403	0.48421	0.0054845	-1.9023	0.92653	0.26719	-0.41582	0.13092	2.1315	0.13542	0.99479	0.93026	1.179	1.5518	0.24873	0.37286	0.62159	0.42117	2.4543	2.0332	0.49636	0.64689	2.7289	0.11	0.26	0.04
55	1.4657	0.46296	0.31481	0.55157	0.93322	1.2101	0.38165	0.27686	0.6585	0.33486	1.7048	1.3699	0.39659	0.21987	1.9033	0.13	0.26	0.03	0.069282	0.7	0.47407	0.15185	0.066667	0.47584	0.42537	0.0057067	-1.618	0.50594	0.30208	-0.22966	0.046853	2.1014	0.34074	0.5037	0.85499	1.0733	1.4699	0.21829	0.39667	0.61496	0.51899	2.5587	2.0398	0.48471	0.96188	3.3756	0.11304	0.3	0.03
56	11.165	0.92977	0.79599	5.1809	8.2527	9.9535	3.0718	1.7008	4.7726	0.37369	11.491	11.118	3.0564	-0.74162	2.5567	0.13045	0.44	0.03	0.10654	0.89632	0.699	0.46488	0.16054	0.48322	0.47475	0.33361	-1.5682	0.44212	0.33463	-0.30473	0.10277	3.8736	0.62542	0.7893	0.8393	1.1816	1.5069	0.34231	0.32528	0.66759	0.1233	3.8212	3.6979	0.69944	1.4711	6.2663	0.144	0.4	0.03
57	1.7888	0.41603	0.56107	0.61669	0.93292	1.1966	0.31624	0.26363	0.57986	0.12102	1.8482	1.7272	0.39724	0.32721	2.5376	0.15118	0.75	0.03	0.16595	0.85878	0.4313	0.14122	0.053435	0.50192	0.48846	0.0044118	-1.6812	0.60235	0.30456	-0.30383	0.083894	2.707	0.62214	0.56489	0.89348	1.2456	1.6225	0.35211	0.37687	0.72898	0.25994	2.7505	2.4906	0.51355	0.53373	3.2185	0.14765	0.48	0.05
58	1.4164	0.28133	0.49361	0.1499	0.5798	0.88382	0.4299	0.30401	0.73392	0.024013	1.2572	1.2332	0.38387	0.065374	1.6529	0.17682	0.63	0.03	0.15384	0.62404	0.40153	0.089514	0.0076726	0.44615	0.52185	0.0025666	-1.7936	0.73951	0.31732	-0.31869	0.064246	8.1798	0.59335	0.47315	0.63711	1.111	1.7953	0.47386	0.68437	1.1582	0.17563	7.9294	7.7538	1.4978	2.5233	9.9597	0.23733	1.08	0.03
59	2.0007	0.89189	0.72072	0.51306	0.77609	1.0524	0.26303	0.27634	0.53937	0.10442	2.0276	1.9232	0.42961	0.82751	3.4484	0.15214	0.42	0.06	0.10705	0.66216	0.23423	0.067568	0.040541	0.54751	0.46818	0.0042078	-1.7325	0.57268	0.32543	-0.12426	-0.032602	2.8355	0.28829	0.72523	0.92794	1.2077	1.7187	0.27975	0.51099	0.79074	0.21978	2.805	2.5852	0.58556	0.59506	3.1118	0.14067	0.51	0.03
60	2.6054	0.36194	0.052239	0.73296	1.2375	1.8686	0.50455	0.63107	1.1356	0.39778	2.9302	2.5325	0.67312	0.56734	2.3317	0.1215	0.41	0.03	0.099964	0.60075	0.3209	0.097015	0.044776	0.45693	0.46992	0.010565	-1.8836	1.0272	0.15644	-0.49056	0.19758	2.2625	0.35448	0.90672	0.84667	1.1489	1.5894	0.30227	0.44047	0.74274	0.5043	2.6438	2.1395	0.55566	0.79126	2.7611	0.11476	0.37	0.03
61	1.7417	0.12542	0.54576	0.5197	0.83753	1.1321	0.31784	0.29457	0.61241	0.031391	1.7429	1.7115	0.43815	0.12567	2.3384	0.19333	0.45	0.06	0.11574	0.77966	0.45085	0.13559	0.061017	0.52721	0.49829	0.005287	-1.5908	0.458	0.21391	-0.050412	-0.022206	3.0999	0.57966	0.76271	0.722	1.3108	1.8122	0.58885	0.50135	1.0902	0.10312	2.7324	2.6293	0.67079	0.17741	2.2425	0.18733	0.43	0.03
62	1.2443	0.85652	0.27826	0.5866	0.91566	1.2071	0.32906	0.29143	0.62049	0.3337	1.5069	1.1732	0.31956	0.11301	1.7704	0.10524	0.27	0.03	0.054826	0.70435	0.45652	0.17391	0.021739	0.48908	0.48684	0.0035577	-1.7254	0.66583	0.29019	-0.24727	0.021513	1.5214	0.85652	0.93478	0.91233	1.1116	1.3796	0.19928	0.26795	0.46724	0.52957	1.9267	1.3971	0.32746	0.39992	2.5136	0.113	0.45	0.03
63	2.8756	0.3871	0	0.9908	1.561	2.1594	0.57015	0.59849	1.1686	0.44076	3.2072	2.7664	0.71354	0.2962	2.2012	0.10529	0.32	0.03	0.071547	0.71505	0.3871	0.13441	0.032258	0.43784	0.51087	0.0099038	-2.1364	1.3927	0.11161	-0.5747	0.21298	2.3599	0.37634	0.99462	0.81961	1.0638	1.6378	0.24414	0.57409	0.81823	0.4675	2.7275	2.26	0.55497	0.80706	2.7725	0.10563	0.29	0.03
64	0.64131	0.42379	0.04461	0.24709	0.32077	0.44583	0.073679	0.12506	0.19874	0.14256	0.72369	0.58113	0.14369	0.65606	2.7313	0.12095	0.32	0.03	0.088743	0.69517	0.28253	0.085502	0.02974	0.47761	0.48689	0.0015329	-1.4271	0.25719	0.3104	-0.12802	-0.0023426	2.375	0.30855	0.052045	0.81947	1.0668	1.3841	0.24728	0.31737	0.56464	0.42724	2.3323	1.9051	0.42975	0.8741	3.4525	0.11636	0.4	0.03
65	5.3111	0.45307	0.78964	1.4368	2.168	3.3563	0.73119	1.1883	1.9194	0.061417	5.2601	5.1987	1.2703	0.29337	2.4143	0.14095	0.83	0.03	0.17928	0.7767	0.39806	0.11003	0.032362	0.45779	0.50489	0.022498	-1.7761	0.70736	0.24759	-0.22001	0.046948	3.2997	0.82524	0.7767	0.85066	1.0735	1.7295	0.22279	0.65603	0.87882	0.084435	2.988	2.9036	0.67694	0.72529	3.0941	0.11423	0.36	0.03
66	5.1741	0.80978	0	1.6474	2.391	3.1854	0.74355	0.7944	1.5379	0.36285	4.9191	4.5562	1.1707	-0.018795	2.3703	0.21438	0.62	0.04	0.1526	0.7962	0.43207	0.089674	0.013587	0.45232	0.5	0.018532	-2.0189	1.1949	0.31201	-0.86345	0.3807	2.2778	0.57609	0.69837	0.82703	1.1245	1.5629	0.29749	0.43833	0.73582	0.36878	2.4902	2.1214	0.52248	0.44608	2.5059	0.1425	0.46	0.03
67	3.1519	0.85271	0	0.61996	1.2557	1.9549	0.63575	0.69923	1.335	0.17344	3.1828	3.0094	0.78059	0.389	2.1371	0.1185	0.37	0.03	0.084456	0.57364	0.33721	0.073643	0.023256	0.49027	0.48828	0.0075053	-2.0459	1.2026	0.087801	-0.36942	0.13323	2.7488	0.38372	0.93411	0.8378	1.1534	1.6674	0.31557	0.51404	0.82961	0.17983	2.9051	2.7253	0.66055	0.64534	2.8205	0.1004	0.37	0.03
68	1.1218	0.41486	0.7678	0.3708	0.66574	0.87372	0.29494	0.20798	0.50292	0.11313	1.1657	1.0526	0.28941	0.022655	1.9153	0.1325	0.42	0.03	0.090335	0.77399	0.53251	0.2291	0.080495	0.47205	0.50156	0.0018993	-1.7066	0.60752	0.22299	-0.10135	-0.016529	2.6562	0.88854	0.76471	0.85318	1.1092	1.4462	0.25599	0.33708	0.59306	0.21887	2.5457	2.3268	0.50441	0.76638	3.5232	0.13913	0.58	0.03
69	1.8206	0.15315	0.8048	0.283	0.52965	0.94703	0.24665	0.41737	0.66402	0.019763	1.7148	1.695	0.43196	0.5891	2.4752	0.15429	0.58	0.03	0.12152	0.54955	0.25225	0.048048	0.015015	0.50904	0.49849	0.0017926	-1.869	0.81331	0.27876	-0.25461	0.037895	3.9265	0.86787	0.8018	0.64171	1.2752	1.8875	0.63353	0.6123	1.2458	0.11114	3.6221	3.5109	0.78557	0.59065	3.172	0.19059	0.41	0.05
70	1.7731	0.9094	0.050336	0.76997	1.0065	1.2246	0.23653	0.21814	0.45467	0.34047	1.8925	1.552	0.36801	0.082883	2.7433	0.24167	0.94	0.05	0.25631	0.78523	0.36242	0.077181	0.016779	0.50505	0.48649	0.0064408	-1.5594	0.66436	-0.10326	-0.060822	0.065344	2.5831	0.35235	0.98993	0.94365	1.2627	1.5222	0.31902	0.25957	0.57859	0.50821	2.7519	2.2437	0.4555	0.94186	4.9011	0.13	0.32	0.03
71	3.7126	0.872	0	1.2861	2.5471	3.2556	1.261	0.70853	1.9695	0.65671	4.0739	3.4172	1.0484	-0.17531	1.7157	0.12474	0.25	0.05	0.063773	0.732	0.556	0.252	0.056	0.44177	0.43952	0.015835	-1.8741	0.87548	0.26142	-0.39084	0.13295	1.8131	0.084	0.952	0.76691	1.101	1.589	0.33409	0.48798	0.82207	0.42904	2.1946	1.7656	0.47774	0.3737	1.9993	0.11143	0.32	0.03
72	2.694	0.67474	0.71972	0.89854	1.4106	1.8255	0.5121	0.41488	0.92698	0.16906	2.6456	2.4765	0.62	0.044174	2.1782	0.1365	0.4	0.03	0.10021	0.79931	0.49135	0.14879	0.027682	0.45833	0.52265	0.01313	-1.6406	0.55209	0.16644	-0.03262	-0.037342	3.077	0.089965	0.72318	0.835	1.1818	1.6893	0.34684	0.5075	0.85434	0.15104	3.0422	2.8911	0.66061	0.66679	2.9652	0.12857	0.3	0.03
73	3.1692	0.098131	0.99533	1.0862	1.5829	2.3115	0.49674	0.72852	1.2253	0.43375	3.4907	3.057	0.74187	0.4313	2.309	0.11722	0.23	0.05	0.054854	0.71028	0.3785	0.1028	0.037383	0.49765	0.47642	0.012833	-2.0062	1.1872	0.10431	-0.43206	0.15322	3.8756	0.046729	0.99533	0.90403	1.1488	1.572	0.24477	0.42323	0.668	0.4563	4.0701	3.6138	0.64336	2.0631	8.8543	0.17083	0.37	0.03
74	1.7343	0.41393	0.9959	0.67482	0.97494	1.3918	0.30012	0.41682	0.71694	0.25965	1.9214	1.6618	0.42595	0.20637	2.1505	0.117	0.53	0.03	0.11468	0.76639	0.43443	0.12705	0.053279	0.40329	0.5	0.0065649	-1.68	0.59054	0.28556	-0.20941	0.020319	2.2361	0.40574	0.9959	0.80419	1.0984	1.5271	0.29424	0.42863	0.72287	0.50895	2.5952	2.0863	0.53767	0.8075	2.8477	0.12889	0.37	0.03
75	1.5188	0.89	0.05	0.54693	0.74562	1.1387	0.19869	0.39312	0.59181	0.23371	1.6696	1.4359	0.39501	0.49784	2.1008	0.1455	0.36	0.03	0.087033	0.74667	0.37	0.21	0.063333	0.44147	0.45302	0.003038	-1.6322	0.43463	0.27524	0.049544	-0.12231	2.1844	0.08	0.053333	0.82181	1.0884	1.4806	0.26657	0.39218	0.65875	0.46687	2.3558	1.889	0.49416	0.53905	2.5282	0.144	0.65	0.03
76	0.7212	0.44127	0.28889	0.42161	0.54523	0.67959	0.12361	0.13437	0.25798	0.20866	0.8865	0.67784	0.17419	-0.095217	2.125	0.13522	0.55	0.03	0.11255	0.8127	0.50794	0.19048	0.028571	0.4586	0.52077	0.0018298	-1.4726	0.34758	0.20636	-0.046272	-0.029397	2.274	0.31111	0.57143	0.902	1.0999	1.4049	0.19789	0.30496	0.50285	0.56682	2.5383	1.9715	0.37667	1.1418	5.1871	0.15684	0.33	0.04
77	3.0005	0.40851	0.95745	1.0579	1.5695	2.198	0.5116	0.62847	1.1401	0.59033	3.4485	2.8582	0.75421	0.52041	2.2907	0.1105	0.31	0.03	0.069316	0.62128	0.30638	0.10213	0.025532	0.49145	0.49785	0.0094495	-1.7602	0.64266	0.22741	-0.043798	-0.061033	2.1221	0.39574	0.95319	0.87071	1.1048	1.5164	0.23408	0.41163	0.64572	0.46982	2.5331	2.0633	0.49069	0.64016	2.7793	0.12278	0.35	0.04
78	2.1806	0.86758	0	1.2552	1.6299	1.8947	0.37472	0.26482	0.63953	0.69453	2.5804	1.8858	0.46582	0.00048414	2.5536	0.1825	0.78	0.03	0.20865	0.91324	0.57078	0.12329	0.054795	0.48624	0.52995	0.0092709	-1.7543	0.671	0.24995	-0.12482	-0.036994	1.2983	0.33333	0.94521	0.92785	1.0846	1.3137	0.15675	0.22907	0.38582	0.65451	1.9048	1.2503	0.29164	0.65597	2.9817	0.10684	0.35	0.03
79	2.5246	0.11263	0.71331	0.86728	1.2861	1.8528	0.41879	0.56668	0.98548	0.33359	2.5873	2.2537	0.59729	0.19444	1.9813	0.12696	0.33	0.03	0.085944	0.82253	0.46416	0.15358	0.040956	0.5274	0.45017	0.008907	-1.8264	0.72409	0.42519	-0.36553	0.049017	2.2827	0.7884	0.71672	0.80047	1.1259	1.5919	0.3254	0.466	0.7914	0.24873	2.3777	2.129	0.51242	0.34006	2.2728	0.1172	0.26	0.03
80	2.4304	0.096154	0.96154	0.7837	0.98023	1.5111	0.19653	0.53086	0.72739	0.29032	2.6602	2.3698	0.57831	0.77515	2.6688	0.1	0.27	0.03	0.05956	0.625	0.25481	0.12981	0.024038	0.40097	0.49515	0.016823	-1.5536	0.53273	0.055244	0.065138	-0.090238	1.9047	0.096154	0.45673	0.90495	1.0677	1.3497	0.16271	0.282	0.44471	0.53762	2.3672	1.8296	0.42055	1.0306	3.5624	0.092381	0.33	0.04
81	3.9003	0.88703	0	1.2544	1.8191	2.5745	0.56474	0.75538	1.3201	0.51118	3.8581	3.3469	0.89885	0.46398	2.377	0.21	0.95	0.06	0.24447	0.87448	0.42259	0.15063	0.079498	0.43697	0.47679	0.0094875	-2.1413	1.3939	0.028336	-0.44695	0.17103	3.0264	0.037657	0.97071	0.87367	1.1543	1.6558	0.28062	0.5015	0.78211	0.4409	3.3593	2.9184	0.68725	1.1882	3.8151	0.10667	0.31	0.03
82	4.1372	0.37607	0.68376	1.4311	2.1086	2.8208	0.67749	0.71221	1.3897	0.39598	4.219	3.8231	0.96153	0.35253	2.3606	0.12706	0.53	0.03	0.12768	0.86752	0.47436	0.17521	0.064103	0.50644	0.45259	0.037424	-1.6679	0.56931	0.21169	-0.061983	-0.041742	3.0576	0.2735	0.68803	0.8743	1.1645	1.6903	0.29022	0.52581	0.81602	0.24763	2.8637	2.6161	0.58302	0.74789	3.0479	0.12158	0.49	0.03
83	1.962	0.3663	0.70696	0.46736	0.67671	1.0395	0.20935	0.36281	0.57216	0.035629	1.9587	1.923	0.41785	0.905	3.4445	0.14444	0.51	0.04	0.11067	0.65934	0.26007	0.062271	0.032967	0.53676	0.45756	0.0033205	-1.7775	0.73563	0.13761	-0.066581	-0.021245	3.3787	0.26007	0.70696	0.84927	1.1895	1.71	0.3402	0.52055	0.86075	0.1253	3.3043	3.179	0.65042	0.77748	3.4373	0.13632	0.43	0.03
84	4.5935	0.91791	0.76493	1.416	2.1057	2.7222	0.68971	0.61647	1.3062	0.075602	4.5854	4.5098	0.92915	0.12943	3.0806	0.20462	0.63	0.05	0.16625	0.8097	0.41418	0.05597	0.029851	0.53184	0.47744	0.026525	-1.6499	0.55594	0.19544	-0.093586	-0.00039296	2.6839	0.81343	0.76493	0.8566	1.2451	1.6996	0.38847	0.45456	0.84303	0.11463	2.7716	2.657	0.64674	0.48798	2.6789	0.131	0.66	0.03
85	3.2	0.13262	0.32258	0.91025	1.4245	1.9932	0.5142	0.56875	1.083	0.49326	3.465	2.9717	0.74031	0.71367	2.7534	0.11727	0.25	0.04	0.055365	0.57348	0.24373	0.060932	0.021505	0.47842	0.44043	0.01189	-1.6967	0.57025	0.24675	-0.079815	-0.033928	2.0007	0.86022	0.32616	0.84391	1.1199	1.4323	0.27597	0.31238	0.58835	0.40133	2.2374	1.836	0.45226	0.414	2.5241	0.12455	0.3	0.04
86	1.1213	0.34862	0.72018	0.50818	0.62586	0.84791	0.11769	0.22205	0.33973	0.019588	1.1083	1.0887	0.24861	-0.22193	2.8535	0.11056	0.36	0.03	0.080102	0.94495	0.60092	0.22477	0.073394	0.47926	0.46296	0.0041662	-1.6767	0.67827	0.17602	-0.20017	0.032402	3.9889	0.8211	0.71101	0.94306	1.2097	1.8022	0.26663	0.5925	0.85913	0.095113	3.7807	3.6856	0.6862	1.0578	4.8864	0.11368	0.24	0.03
87	2.1741	0.40551	0.51575	0.55485	0.94618	1.4073	0.39134	0.46108	0.85242	0.075397	2.1453	2.0699	0.51001	0.23919	2.0563	0.12	0.28	0.03	0.071414	0.68504	0.40551	0.10236	0.019685	0.50988	0.5119	0.0088276	-1.8022	0.81062	0.28117	-0.38183	0.10205	2.6123	0.29134	0.51968	0.78029	1.2456	1.6859	0.46535	0.44029	0.90565	0.15719	2.4255	2.2683	0.55428	0.068969	2.2704	0.12632	0.3	0.04
88	3.5133	0.91034	0.34828	1.2324	2.0619	2.6732	0.82949	0.61127	1.4408	0.49588	3.8711	3.3753	0.91651	0.17768	2.1004	0.17375	0.57	0.03	0.12893	0.72414	0.46207	0.14828	0.055172	0.50865	0.47222	0.014167	-1.7136	0.71834	0.052776	-0.11815	0.066031	2.307	0.41379	0.97241	0.91957	1.1282	1.4591	0.20865	0.33091	0.53956	0.31857	2.5512	2.2326	0.49265	0.74879	3.629	0.21231	0.68	0.03
89	0.90159	0.125	0.055556	0.47679	0.6236	0.8398	0.14681	0.2162	0.36301	0.23483	1.1074	0.87253	0.22719	0.2845	2.0909	0.13933	0.63	0.03	0.14799	0.86574	0.43519	0.20833	0.083333	0.46512	0.49065	0.0027656	-1.6734	0.63928	0.26446	-0.27996	0.056021	1.525	0.89815	0.98148	0.87424	1.0571	1.3448	0.18284	0.28772	0.47056	0.40517	1.8937	1.4886	0.34756	0.3292	2.6552	0.1045	0.4	0.03
90	3.3936	0.37857	0	1.0646	1.5839	2.0137	0.5193	0.42983	0.94913	0.48306	3.3173	2.8342	0.70278	0.46238	2.6318	0.15588	0.66	0.03	0.17095	0.83571	0.40714	0.11429	0.032143	0.5233	0.47842	0.0073719	-2.0658	1.2091	0.22402	-0.57458	0.21291	2.4435	0.35714	0.70357	0.84935	1.2151	1.6064	0.36579	0.39129	0.75708	0.37012	2.6704	2.3003	0.55187	0.56135	2.752	0.12095	0.46	0.03
91	1.5067	0.11795	0.72821	0.6207	0.83724	1.1735	0.21654	0.33622	0.55276	0.056693	1.5104	1.4537	0.34309	-0.049099	2.3255	0.13357	0.39	0.03	0.097512	0.90769	0.55897	0.25128	0.066667	0.51031	0.49223	0.0036372	-1.9136	0.96794	0.2685	-0.40044	0.083384	2.8508	0.82564	0.73333	0.97215	1.2485	1.5684	0.27633	0.31991	0.59624	0.12829	2.793	2.6647	0.48483	0.37772	4.1016	0.20667	0.63	0.03
92	1.3352	0.38136	0.72458	0.64163	0.90262	1.1493	0.26099	0.24671	0.5077	0.22975	1.5313	1.3015	0.33605	-0.0021854	2.2529	0.11526	0.58	0.03	0.12696	0.84322	0.52542	0.2161	0.072034	0.45957	0.4359	0.0028954	-1.8833	0.84524	0.31403	-0.29797	0.027106	1.748	0.86017	0.72881	0.91342	1.094	1.4012	0.18057	0.30717	0.48774	0.31766	2.0035	1.6858	0.39851	0.13313	2.5705	0.12222	0.51	0.04
93	2.0164	0.35629	0.72156	0.67097	0.99855	1.319	0.32758	0.32043	0.64801	0.14753	2.0146	1.8671	0.46031	0.17576	2.3817	0.14773	0.56	0.03	0.12266	0.79341	0.41018	0.11078	0.020958	0.49249	0.51807	0.0063777	-1.5905	0.46426	0.17043	-0.022188	-0.013863	3.2823	0.57186	0.72455	0.85458	1.1354	1.4912	0.28081	0.35582	0.63664	0.20211	3.2585	3.0564	0.58784	1.0014	4.7748	0.15476	0.52	0.03
94	2.6455	0.58723	0.99574	0.69975	1.1053	1.5428	0.40558	0.43743	0.84301	0.12717	2.5917	2.4646	0.64082	0.40976	2.4277	0.13267	0.49	0.03	0.13699	0.70638	0.28511	0.10638	0.029787	0.49573	0.51073	0.010601	-1.893	0.93399	0.42805	-0.74991	0.29102	2.3766	0.31915	0.62128	0.71217	1.0668	1.5567	0.35463	0.48994	0.84458	0.21429	2.4448	2.2305	0.54879	0.51832	2.3477	0.10091	0.29	0.03
95	1.5357	0.40952	0.73651	0.484	0.76495	1.0904	0.28095	0.32549	0.60644	0.16759	1.6361	1.4685	0.38318	0.39622	2.1203	0.099032	0.23	0.03	0.055145	0.69524	0.36825	0.15556	0.044444	0.47771	0.48882	0.0030711	-1.9205	0.99495	0.25958	-0.52996	0.2031	2.4421	0.39365	0.73651	0.79189	1.1213	1.54	0.32942	0.41867	0.74809	0.27648	2.5898	2.3133	0.54528	0.62796	2.7109	0.12708	0.36	0.03
96	2.3413	0.43852	0.9959	0.76863	1.1283	1.5943	0.35964	0.46608	0.82572	0.27606	2.5198	2.2438	0.5668	0.53742	2.456	0.16429	0.45	0.03	0.10019	0.71721	0.30738	0.13934	0.040984	0.41152	0.50826	0.0061997	-1.5725	0.53968	0.1163	-0.18348	0.10474	2.3576	0.43033	0.97541	0.85405	1.0554	1.3967	0.20132	0.34128	0.54261	0.41854	2.7322	2.3136	0.49643	1.1689	4.3699	0.13412	0.29	0.04
97	1.5662	0.14796	0.29592	0.7106	1.0112	1.5332	0.30055	0.52207	0.82263	0.46703	1.8991	1.4321	0.43131	0.28814	1.6992	0.09	0.25	0.04	0.05416	0.67347	0.40306	0.22959	0.040816	0.52308	0.51031	0.012872	-1.6107	0.5685	0.24039	-0.19682	0.007634	1.5521	0.11735	0.46429	0.90332	1.1455	1.4602	0.24223	0.31468	0.5569	0.5115	2.0148	1.5033	0.37976	0.28047	2.1521	0.099474	0.32	0.04
98	2.3301	0.44828	0.7931	0.55145	0.85239	1.3604	0.30094	0.508	0.80895	0.046953	2.3247	2.2777	0.56158	0.56533	2.5514	0.11056	0.19	0.04	0.045762	0.68473	0.31034	0.11823	0.039409	0.45545	0.50746	0.013619	-1.5419	0.51749	0.064191	0.0030133	-0.031494	2.516	0.42365	0.7734	0.76655	1.149	1.8031	0.38242	0.65416	1.0366	0.17117	2.6142	2.4431	0.63856	0.35816	2.1367	0.10579	0.24	0.03
99	2.0872	0.88968	0	0.62728	0.98268	1.2742	0.3554	0.29149	0.64689	0.27787	2.0578	1.7799	0.42407	0.48788	2.6583	0.137	0.66	0.04	0.12931	0.7758	0.37367	0.081851	0.017794	0.53214	0.4767	0.0036288	-1.8843	0.93467	0.1426	-0.24103	0.053531	2.1286	0.39502	0.94306	0.90777	1.1333	1.5362	0.2255	0.40295	0.62845	0.45099	2.4259	1.9749	0.48211	0.6743	2.7317	0.1405	0.44	0.03
[truncated: 5,000 more columns]
