# Supplementary material for: Detecting Parkinson’s disease from sustained phonation and speech signals
Source: PLoS One. 2017 Oct 5;12(10):e0185613. doi: 10.1371/journal.pone.0185613 (PMC5628839; doi:10.1371/journal.pone.0185613)
Supplement: S2 File — (ZIP) [file pone.0185613.s002.zip › AC/speech/AC_speech_jAudio_features.csv]

id	Spectral_Centroid_min	Spectral_Rolloff_Point_min	Spectral_Flux_min	Compactness_min	Spectral_Variability_min	Root_Mean_Square_min	Zero_Crossings_min	Strongest_Frequency_Via_Zero_Crossings_min	Strongest_Frequency_Via_Spectral_Centroid_min	Strongest_Frequency_Via_FFT_Maximum_min	MFCC_1_min	MFCC_2_min	MFCC_3_min	MFCC_4_min	MFCC_5_min	MFCC_6_min	MFCC_7_min	MFCC_8_min	MFCC_9_min	MFCC_10_min	MFCC_11_min	MFCC_12_min	MFCC_13_min	LPC_1_min	LPC_2_min	LPC_3_min	LPC_4_min	LPC_5_min	LPC_6_min	LPC_7_min	LPC_8_min	LPC_9_min	LPC_10_min	Partial_Based_Spectral_Centroid_min	Partial_Based_Spectral_Flux_min	Peak_Based_Spectral_Smoothness_min	Relative_Difference_Function_min	Area_Method_of_Moments_1_min	Area_Method_of_Moments_2_min	Area_Method_of_Moments_3_min	Area_Method_of_Moments_4_min	Area_Method_of_Moments_5_min	Area_Method_of_Moments_6_min	Area_Method_of_Moments_7_min	Area_Method_of_Moments_8_min	Area_Method_of_Moments_9_min	Area_Method_of_Moments_10_min	Area_Method_of_Moments_11_min	Area_Method_of_Moments_12_min
1	4.195	0.005859	7.67e-08	204.1	1.887e-05	0.001051	2	15.62	65.55	23.44	-242.3	-15.91	-5.511	-7.563	-7.539	-5.571	-3.788	-3.422	-2.447	-3.357	-1.523	-8.631	-5.467	-0.9964	-0.4049	-0.6971	-0.5394	-0.563	-0.4192	-0.4064	-0.3036	-0.3957	0	0	-0.7652	0	-9.393	0	0	0	0	0	0	0	0	0	0	0	0
2	7.884	0.01562	3.196e-07	943.5	7.015e-06	0.0005674	21	164.1	123.2	39.06	-238	-12.72	-6.214	-7.476	-7.96	-6.111	-5.419	-5.313	-4.342	-4.029	-2.303	-2.357	-1.37	-0.9962	-0.1148	-0.6533	-0.6347	-0.4404	-0.4752	-0.3365	-0.2002	-0.3239	0	0	-0.4256	0	-8.262	0	0	0	0	0	0	0	0	0	0	0	0
3	4.657	0.003906	6.385e-07	282.8	1.625e-06	0.001091	14	109.4	72.77	23.44	-252.6	-16.12	-5.51	-9.362	-8.384	-8.016	-3.387	-7.752	-9.607	-5	-7.281	-7.518	-7.006	-0.9949	-0.6057	-0.6948	-0.6443	-0.6162	-0.4249	-0.2556	-0.2902	-0.1801	0	0	-0.4521	0	-10.95	0	0	0	0	0	0	0	0	0	0	0	0
4	11.64	0.01172	2.471e-08	230.5	7.442e-06	0.0004527	7	54.69	181.9	23.44	-246.6	-16.39	-13.28	-6.607	-9.33	-6.262	-4.856	-7.147	-6.96	-6.467	-7.631	-8.933	-5.444	-0.9941	-0.6174	-0.5806	-0.5688	-0.6192	-0.4667	-0.2836	-0.3271	-0.1908	0	0	-0.5394	0	-10.77	0	0	0	0	0	0	0	0	0	0	0	0
5	9.454	0.005859	3.615e-07	1078	1.062e-05	0.0006674	20	156.2	147.7	7.812	-240.1	-21.68	-10.82	-10.07	-8.507	-6.779	-4.129	-5.474	-6.52	-5.332	-6.186	-7.877	-8.881	-0.9966	-0.6487	-0.7228	-0.4954	-0.5695	-0.4021	-0.4906	-0.2847	-0.2834	0	0	-0.4084	0	-8.714	0	0	0	0	0	0	0	0	0	0	0	0
6	9.376	0.01953	1.001e-05	369.8	5.745e-05	0.00872	5	39.06	146.5	148.4	-194.7	-14.57	-11.45	-10.98	-12.92	-7.689	-9.211	-7.372	-8.503	-8.676	-9.427	-10.28	-11.28	-0.9953	-0.5735	-0.6747	-0.5063	-0.4135	-0.2802	-0.2558	-0.1998	-0.2797	0	0	-0.822	0	-9.775	0	0	0	0	0	0	0	0	0	0	0	0
7	14.19	0.01953	9.919e-06	9.359	3.638e-07	0.00104	1	7.812	221.7	7.812	-280.3	-18.07	-6.893	-10.25	-9.765	-7.061	-8.758	-5.746	-8.486	-6.943	-8.285	-8.775	-9.011	-0.9933	-0.6214	-0.6505	-0.6326	-0.5339	-0.2314	-0.3229	-0.216	-0.3703	0	0	-2.351	0	-8.408	0	0	0	0	0	0	0	0	0	0	0	0
8	8.288	0.005859	5.361e-09	3.758	1.03e-06	0.0003497	1	7.812	129.5	7.812	-264.7	-16.36	-11.36	-11.52	-11.09	-5.561	-7.983	-4.602	-7.849	-5.865	-4.725	-10	-10.07	-0.993	-0.7578	-0.5593	-0.4963	-0.6686	-0.2996	-0.3424	-0.1859	-0.4551	0	0	-0.8497	0	-11.18	0	0	0	0	0	0	0	0	0	0	0	0
9	12.68	0.0293	2.798e-06	1080	5.088e-05	0.004827	20	156.2	198.1	117.2	-197.5	-15.4	-9.549	-13.94	-10.52	-4.722	-5.274	-3.957	-3.93	-4.963	-3.328	-9.517	-6.543	-0.9924	-0.1631	-0.7646	-0.3871	-0.7564	-0.4034	-0.4893	-0.3183	-0.2255	0	0	-0.3258	0	-14.66	0	0	0	0	0	0	0	0	0	0	0	0
10	1.592	0.003906	7.044e-08	306.6	1.747e-05	0.001619	6	46.88	24.88	23.44	-252.5	-17.36	-7.785	-9.622	-6.886	-7.248	-7.263	-8.351	-3.637	-5.755	-2.174	-8.108	-4.708	-0.9987	-0.3267	-0.5387	-0.6131	-0.3423	-0.3235	-0.192	-0.1432	-0.1721	0	0	-0.4728	0	-12.7	0	0	0	0	0	0	0	0	0	0	0	0
11	16.29	0.02539	1.087e-06	254.6	1.663e-05	0.002367	7	54.69	254.5	132.8	-220.6	-21.86	-12.95	-13.17	-14.51	-10.33	-9.493	-7.749	-10.69	-9.431	-9.107	-10.43	-7.462	-0.9934	-0.4912	-0.5619	-0.5492	-0.4543	-0.3413	-0.2557	-0.1437	-0.2896	0	0	-0.7451	0	-8.596	0	0	0	0	0	0	0	0	0	0	0	0
12	12.48	0.02344	1.426e-05	124.7	1.898e-05	0.004393	4	31.25	195	179.7	-211.5	-13.24	-9.683	-12.32	-11.53	-7.539	-7.156	-8.297	-8.531	-9.103	-8.607	-8.599	-9.448	-0.9944	-0.6087	-0.6295	-0.6018	-0.4911	-0.3862	-0.4481	-0.3192	-0.2154	0	0	-0.5526	0	-9.516	0	0	0	0	0	0	0	0	0	0	0	0
13	7.358	0.003906	4.84e-08	23.76	2.088e-06	0.0006326	2	15.62	115	23.44	-251.8	-16.87	-12.53	-7.38	-9.789	-5.18	-6.671	-8.352	-7.66	-8.158	-8.355	-9.24	-7.103	-0.9916	-0.251	-0.5565	-0.5835	-0.4951	-0.2862	-0.2913	-0.19	-0.2006	0	0	-0.6514	0	-11.15	0	0	0	0	0	0	0	0	0	0	0	0
14	4.541	0.007812	5.022e-06	344.4	3.543e-05	0.00286	3	23.44	70.95	70.31	-217.5	-17.52	-8.438	-8.992	-9.554	-7.692	-4.819	-4.112	-5.451	-2.918	-4.383	-4.775	-4.526	-0.9984	-0.8149	-0.8451	-0.5654	-0.47	-0.4669	-0.3541	-0.2229	-0.162	0	0	-0.7462	0	-8.282	0	0	0	0	0	0	0	0	0	0	0	0
15	5.777	0.01172	4.858e-07	229.4	3.754e-05	0.00249	2	15.62	90.26	85.94	-213.6	-11.55	-7.422	-9.205	-7.163	-3.958	-6.973	-3.619	-2.462	-3.746	-1.034	-3.579	-2.752	-0.998	-0.6992	-0.474	-0.6006	-0.4434	-0.1433	-0.155	-0.4513	-0.3186	0	0	-0.292	0	-8.242	0	0	0	0	0	0	0	0	0	0	0	0
16	14.08	0.03516	1.978e-06	18.04	2.472e-06	0.001604	4	31.25	220	148.4	-240	-12.11	-9.25	-9.173	-8.459	-4.292	-8.375	-7.063	-9.789	-5.67	-8.158	-6.863	-7.124	-0.9908	-0.4217	-0.6667	-0.3621	-0.7119	-0.1833	-0.3553	-0.2751	-0.3571	0	0	-0.3489	0	-10.39	0	0	0	0	0	0	0	0	0	0	0	0
17	4.254	0.007812	6.059e-08	1051	2.8e-05	0.001453	4	31.25	66.47	39.06	-233.6	-13.93	-6.755	-7.439	-7.421	-8.241	-4.483	-3.288	-3.223	-3.669	-4.239	-4.525	-3.04	-0.9972	-0.4788	-0.4438	-0.6137	-0.5718	-0.4045	-0.3648	-0.2121	-0.1017	0	0	-1.272	0	-9.622	0	0	0	0	0	0	0	0	0	0	0	0
18	10.77	0.02148	9.101e-08	43.64	5.863e-08	0.0002175	0	0	168.3	7.812	-330.4	3.542	1.672	2.358	-0.8179	-0.8738	-0.2342	-0.06902	-0.8874	-0.7593	-0.7397	-4.195	-1.799	-0.9943	0	-0.2683	0	-0.3128	-0.1081	0	-0.06037	0	0	0	-0.5029	0	-6.821	0	0	0	0	0	0	0	0	0	0	0	0
19	14.8	0.0332	1.157e-06	1236	3.685e-05	0.003514	23	179.7	231.2	23.44	-195.9	-12.69	-8.874	-11.02	-10.81	-5.285	-3.499	-5.536	-5.086	-4.603	-6.989	-8.812	-5.617	-0.9928	-0.4889	-0.5923	-0.3689	-0.2508	-0.2156	-0.3468	-0.2484	-0.3214	0	0	-0.2116	0	-13.37	0	0	0	0	0	0	0	0	0	0	0	0
20	8.609	0.005859	4.004e-09	8.361	1.803e-06	0.0002933	1	7.812	134.5	39.06	-255.8	-17.66	-8.734	-10.37	-10.72	-6.978	-6.609	-5.287	-5.98	-5.244	-7.546	-8.221	-9.286	-0.9969	-0.5643	-0.6496	-0.6248	-0.6763	-0.325	-0.4467	-0.2654	-0.2922	0	0	-0.7446	0	-11.08	0	0	0	0	0	0	0	0	0	0	0	0
21	13.04	0.02539	4.257e-07	282.8	2.359e-05	0.004128	5	39.06	203.7	23.44	-201.6	-18.82	-8.327	-13.67	-9.547	-9.643	-5.783	-6.156	-7.701	-4.844	-7.933	-10.65	-8.436	-0.996	-0.7383	-0.5814	-0.5395	-0.5696	-0.2095	-0.3318	-0.2423	-0.3675	0	0	-0.8447	0	-13.5	0	0	0	0	0	0	0	0	0	0	0	0
22	4.426	0.005859	1.045e-08	139.6	6.839e-06	0.0004606	4	31.25	69.15	7.812	-253.2	-16.37	-10.21	-9.078	-13.31	-8.386	-9.596	-3.081	-9.459	-3.383	-9.056	-7.917	-8.646	-0.9942	-0.4749	-0.5749	-0.5348	-0.4244	-0.1621	-0.2869	-0.1758	-0.2927	0	0	-0.5221	0	-9.648	0	0	0	0	0	0	0	0	0	0	0	0
23	8.896	0.01367	4.74e-06	804.2	4.999e-05	0.006784	8	62.5	139	101.6	-194.9	4.083	-3.078	0.977	-3.08	-3.207	-1.242	-2.05	-2.968	-0.01014	-0.3376	-1.687	0	-0.9925	-0.1765	0	-0.03292	-0.2934	-0.119	0	0	-0.02986	0	0	0	0	-5.967	0	0	0	0	0	0	0	0	0	0	0	0
24	7.582	0.01367	1.617e-07	566.3	1.609e-05	0.001099	14	109.4	118.5	70.31	-226.3	-9.028	-9.311	-8.638	-9.527	-4.828	-5.743	-5.308	-3.253	-6.975	-4.28	-2.904	-7.682	-0.9957	-0.4441	-0.6609	-0.4997	-0.3987	-0.4124	-0.2161	-0.1583	-0.2887	0	0	-0.309	0	-8.28	0	0	0	0	0	0	0	0	0	0	0	0
25	10.91	0.01758	3.158e-06	135.2	2.378e-06	0.00125	7	54.69	170.5	7.812	-256.3	-12.53	-5.525	-6.547	-7.73	-4.486	-5.117	-2.727	-2.216	-3.902	-2.595	-6.087	-2.739	-0.9928	-0.5821	-0.5349	-0.4469	-0.307	-0.1521	-0.4007	-0.1323	-0.1453	0	0	-0.2635	0	-8.287	0	0	0	0	0	0	0	0	0	0	0	0
26	5.662	0.009766	2.145e-06	0.2961	1.453e-08	0.001199	0	0	88.47	7.812	-344.7	-0.3122	-4.909	-0.897	-9.185	-6.208	-2.763	-3.062	-5.647	-2.696	-0.07194	-3.402	-0.8496	-0.997	0	-0.2509	-0.3644	-0.244	-0.1999	0	0	-0.1199	0	0	0	0	-6.921	0	0	0	0	0	0	0	0	0	0	0	0
27	10.66	0.01953	4.248e-06	1368	9.873e-05	0.006954	8	62.5	166.5	132.8	-192.2	7.717	7.462	2.452	2.35	2.131	-3.687	-1.228	-3.76	0	0	-0.05209	0	-0.9954	0	-0.07083	0	0	0	0	0	0	0	0	0	0	-5.737	0	0	0	0	0	0	0	0	0	0	0	0
28	10.72	0.01953	3.833e-07	0.1666	1.265e-09	0.0001938	0	0	167.6	7.812	-396.5	-11.19	-9.157	-8.207	-12.76	-8.268	-5.92	-10.22	-6.258	-5.365	-7.239	-6.644	-7.701	-0.9939	-0.7162	-0.5905	-0.4572	-0.3287	-0.3402	-0.2277	-0.1643	-0.1755	0	0	-0.7328	0	-9.057	0	0	0	0	0	0	0	0	0	0	0	0
29	2.202	0.003906	7.267e-08	213.3	1.897e-05	0.001056	11	85.94	34.41	7.812	-248.2	-15.75	-11.75	-8.705	-16.18	-10.05	-8.57	-5.035	-6.904	-7.56	-10.41	-9.894	-7.105	-0.9976	-0.5283	-0.8029	-0.5178	-0.5813	-0.3886	-0.3832	-0.2606	-0.2711	0	0	-0.741	0	-11.16	0	0	0	0	0	0	0	0	0	0	0	0
30	9.711	0.01953	1.004e-07	2.899e-11	3.183e-27	0.0004148	0	0	151.7	39.06	-479.5	-9.411	-11.71	-11.57	-7.273	-6.902	-6.416	-4.301	-6.37	-6.494	-8.043	-10.04	-8.672	-0.9957	-0.1795	-0.5099	-0.2838	-0.5324	-0.227	-0.1985	-0.1487	-0.3233	0	0	-1.167	0	-10.15	0	0	0	0	0	0	0	0	0	0	0	0
31	10.64	0.01562	1.634e-07	2146	2.599e-05	0.001645	17	132.8	166.3	39.06	-199.8	-12	-3.499	-9.385	-8.959	-6.054	-6.619	-4.537	-3.59	-1.1	-1.842	-4.242	-2.156	-0.9949	-0.2949	-0.5391	-0.6274	-0.4241	-0.2009	-0.3075	-0.4735	-0.3022	0	0	-0.6116	0	-10.99	0	0	0	0	0	0	0	0	0	0	0	0
32	11.24	0.01953	4.794e-07	0.04668	6.434e-11	0.0004424	0	0	175.6	7.812	-452.8	-18.26	-8.471	-10.66	-10.75	-7.609	-5.706	-3.285	-7.164	-6.565	-9.132	-7.631	-6.187	-0.9911	-0.4589	-0.6226	-0.4942	-0.5551	-0.3773	-0.4263	-0.3537	-0.3742	0	0	-0.7683	0	-12.17	0	0	0	0	0	0	0	0	0	0	0	0
33	2.298	0.003906	4.183e-08	459.3	2.386e-05	0.001828	4	31.25	35.9	23.44	-227.5	-19.26	-12.11	-13.1	-10.38	-8.26	-6.681	-6.196	-7.917	-7.215	-12.03	-10.49	-6.467	-0.9975	-0.5082	-0.8288	-0.4581	-0.534	-0.5468	-0.4398	-0.5257	-0.3787	0	0	-0.7854	0	-14.15	0	0	0	0	0	0	0	0	0	0	0	0
34	12.74	0.0332	2.382e-08	1.408	4.037e-07	0.0004278	1	7.812	199	7.812	-284	-18.14	-15.28	-10.08	-10.83	-10.21	-8.384	-11.63	-7.74	-5.568	-9.309	-11.02	-9.279	-0.9945	-0.5228	-0.6636	-0.4664	-0.4842	-0.3699	-0.2051	-0.1921	-0.3445	0	0	-0.6247	0	-9.923	0	0	0	0	0	0	0	0	0	0	0	0
35	9.187	0.01953	1.975e-06	1153	1.001e-05	0.001253	19	148.4	143.5	7.812	-219.4	-16.61	-12.78	-8.949	-12.09	-5.573	-8.092	-5.55	-6.916	-7.388	-8.321	-10.5	-7.991	-0.9972	-0.21	-0.6044	-0.4913	-0.2244	-0.2205	-0.3748	-0.1452	-0.3412	0	0	-0.335	0	-7.955	0	0	0	0	0	0	0	0	0	0	0	0
37	10.41	0.01953	5.924e-07	593.3	2.201e-05	0.001994	25	195.3	162.6	148.4	-194.2	-14.31	-12.58	-8.216	-11.92	-5.398	-5.694	-5.546	-7.014	-7.746	-8.5	-8.296	-8.164	-0.9949	-0.5423	-0.7283	-0.3406	-0.1616	-0.268	-0.2423	-0.2546	-0.1566	0	0	-0.3617	0	-10.86	0	0	0	0	0	0	0	0	0	0	0	0
38	8.665	0.01172	3.056e-06	572.8	3.961e-05	0.004884	8	62.5	135.4	39.06	-200.4	-9.8	-3.817	-7.018	-11.06	-5.562	-9.457	-4.555	-4.471	-6.856	-6.909	-5.355	-5.993	-0.996	-0.6347	-0.645	-0.3505	-0.3577	-0.206	-0.2743	-0.197	-0.09605	0	0	-0.5501	0	-9.146	0	0	0	0	0	0	0	0	0	0	0	0
39	3.248	0.007812	3.97e-07	685	4.084e-05	0.002288	8	62.5	50.74	23.44	-227.5	-12.11	-8.136	-12.27	-9.646	-8.8	-5.702	-5.869	-3.233	-5.091	-6.403	-9.322	-7.736	-0.9966	-0.5321	-0.5503	-0.496	-0.3735	-0.3418	-0.2628	-0.2588	-0.2048	0	0	-0.536	0	-8.732	0	0	0	0	0	0	0	0	0	0	0	0
40	10.51	0.02734	5.515e-05	543.7	8.651e-05	0.01114	9	70.31	164.2	23.44	-189.2	-12.55	-11.35	-11.82	-8.925	-5.406	-6.301	-8.769	-8.928	-7.708	-8.43	-8.536	-7.226	-0.9941	-0.7868	-0.7428	-0.5574	-0.4542	-0.5085	-0.1983	-0.3865	-0.2983	0	0	-0.4343	0	-7.436	0	0	0	0	0	0	0	0	0	0	0	0
41	13.53	0.02539	1.164e-05	86.53	7.942e-06	0.003049	4	31.25	211.3	195.3	-218.5	-14.97	-8.891	-7.76	-12.63	-6.023	-9.302	-5.358	-3.908	-5.733	-5.215	-8.939	-6.766	-0.9933	-0.0987	-0.6077	-0.5432	-0.5152	-0.2502	-0.2456	-0.4644	-0.183	0	0	-2.015	0	-9.761	0	0	0	0	0	0	0	0	0	0	0	0
42	2.267	0.003906	5.846e-08	343.5	5.31e-06	0.0009674	4	31.25	35.42	7.812	-251.2	-9.337	-8.513	-5.456	-6.285	-1.183	-8.093	-9.089	-6.43	-9.23	-4.813	-9.049	-5.737	-0.9987	-0.3175	-0.6223	-0.3848	-0.2831	-0.3787	-0.2714	-0.2897	-0.3822	0	0	-0.7451	0	-10.6	0	0	0	0	0	0	0	0	0	0	0	0
43	5.801	0.01172	5.654e-07	492.9	2.24e-05	0.001446	3	23.44	90.65	85.94	-247.2	-17.84	-8.459	-7.157	-9.101	-6.945	-4.674	-9.038	-2.851	-3.198	-2.123	-2.969	-2.964	-0.9967	-0.5674	-0.5019	-0.4527	-0.5298	-0.377	-0.2179	-0.1328	-0.09087	0	0	-0.2394	0	-8.415	0	0	0	0	0	0	0	0	0	0	0	0
44	13.83	0.04297	1.101e-06	689.2	5.313e-05	0.004076	24	187.5	216.1	39.06	-205.6	-11.12	-9.544	-9.8	-11.58	-8.454	-7.266	-4.585	-3.775	-3.905	-5.05	-10.73	-9.253	-0.9946	-0.3549	-0.7404	-0.4489	-0.475	-0.3452	-0.17	-0.2554	-0.2161	0	0	-1.102	0	-9.344	0	0	0	0	0	0	0	0	0	0	0	0
45	12.45	0.02539	8.176e-06	59.83	7.933e-06	0.003746	4	31.25	194.5	195.3	-225.8	-18.37	-12.42	-10.78	-9.845	-5.74	-4.809	-8.04	-9.422	-8.273	-8.768	-9.313	-8.145	-0.9941	-0.772	-0.5486	-0.5276	-0.5287	-0.4095	-0.3035	-0.1722	-0.1632	0	0	-0.7938	0	-11.33	0	0	0	0	0	0	0	0	0	0	0	0
46	9.613	0.01367	2.607e-06	1523	3.062e-05	0.003941	19	148.4	150.2	7.812	-200.9	-9.126	-7.644	-9.94	-8.515	-5.069	-2.289	-3.195	-5.355	-5.925	-4.943	-8.289	-4.444	-0.9946	-0.4411	-0.6686	-0.3298	-0.4967	-0.5055	-0.1872	-0.3196	-0.1735	0	0	-0.6578	0	-8.089	0	0	0	0	0	0	0	0	0	0	0	0
47	8.374	0.01367	1.255e-05	1455	0.0001112	0.009115	13	101.6	130.8	23.44	-174.7	-13.54	-5.514	-8.481	-7.177	-5.634	-8.024	-3.337	-4.668	-3.979	-1.357	-2.43	-1.464	-0.9953	-0.4245	-0.7449	-0.4826	-0.5528	-0.295	-0.2969	-0.2126	-0.1756	0	0	-0.04585	0	-8.507	0	0	0	0	0	0	0	0	0	0	0	0
48	5.678	0.005859	5.271e-09	74.57	3.59e-06	0.0002872	6	46.88	88.73	23.44	-249.6	-12.29	-8.548	-8.309	-12.12	-5.556	-9.581	-8.592	-9.684	-9.181	-9.431	-10.43	-9.333	-0.9956	-0.6616	-0.8795	-0.5442	-0.428	-0.2645	-0.1973	-0.2021	-0.3068	0	0	-0.8358	0	-14.04	0	0	0	0	0	0	0	0	0	0	0	0
49	9.801	0.01953	9.172e-06	1900	6.203e-05	0.009176	20	156.2	153.1	148.4	-184.4	-13.97	-13.8	-7.248	-11.24	-6.446	-5.009	-8.9	-8.376	-6.776	-8.127	-11.06	-10.19	-0.9951	-0.7581	-0.6993	-0.4007	-0.465	-0.3134	-0.3206	-0.2543	-0.2469	0	0	-0.86	0	-9.024	0	0	0	0	0	0	0	0	0	0	0	0
50	10.73	0.01758	9.257e-06	2075	9.004e-05	0.006746	27	210.9	167.6	85.94	-178.3	-9.261	-8.811	-4.809	-7.599	-5.689	-2.612	-4.666	-3.869	-3.776	-2.219	-2.082	-1.215	-0.9952	-0.5493	-0.4773	-0.5693	-0.4107	-0.208	-0.2421	-0.2385	-0.1444	0	0	-0.2287	0	-9.714	0	0	0	0	0	0	0	0	0	0	0	0
51	7.924	0.01367	8.55e-06	85.88	6.479e-06	0.002174	8	62.5	123.8	101.6	-229.4	-12.65	-9.238	-14.16	-8.607	-6.855	-4.069	-3.959	-3.16	-4.318	-4.037	-4.454	-1.549	-0.9945	-0.6376	-0.5158	-0.5	-0.5866	-0.4708	-0.3817	-0.1322	-0.1747	0	0	-0.4558	0	-8.165	0	0	0	0	0	0	0	0	0	0	0	0
52	3.259	0.003906	5.154e-09	84.65	8.439e-06	0.0006451	2	15.62	50.91	23.44	-248.9	-12.39	-7.076	-9.3	-7.372	-4.867	-3.373	-4.12	-3.599	-8.094	-2.462	-3.736	-1.236	-0.9973	-0.7799	-0.7842	-0.4562	-0.4281	-0.48	-0.3027	-0.2791	-0.2785	0	0	-0.4905	0	-11	0	0	0	0	0	0	0	0	0	0	0	0
53	10.25	0.01953	2.046e-06	493	3.213e-05	0.002797	7	54.69	160.2	54.69	-195.2	-11.57	-11.12	-8.487	-11.08	-7.088	-7.107	-3.257	-4.39	-2.611	-7.992	-6.865	-8.549	-0.996	-0.2613	-0.7533	-0.7307	-0.2518	-0.3387	-0.3852	-0.2387	-0.4212	0	0	-0.7489	0	-8.041	0	0	0	0	0	0	0	0	0	0	0	0
54	11.35	0.01953	1.994e-06	115.8	2.901e-06	0.001376	18	140.6	177.3	132.8	-227.8	-10.39	-4.379	-6.473	-5.98	-7.776	-5.425	-3.449	-3.713	-2.189	-3.012	-2.437	-4.005	-0.9937	-0.4948	-0.7574	-0.6864	-0.5917	-0.4115	-0.2626	-0.1132	-0.3838	0	0	-0.4871	0	-7.732	0	0	0	0	0	0	0	0	0	0	0	0
55	18.33	0.04688	2.487e-06	391	4.645e-05	0.003551	11	85.94	286.4	195.3	-195.9	-17.61	-13.09	-11.24	-14.53	-8.049	-10.09	-7.358	-6.661	-6.432	-9.117	-9.464	-10.7	-0.9921	-0.7454	-0.7716	-0.5446	-0.6083	-0.3385	-0.2192	-0.3174	-0.1894	0	0	-0.3351	0	-8.415	0	0	0	0	0	0	0	0	0	0	0	0
56	7.496	0.01562	5.069e-05	297.3	0.0003997	0.02365	4	31.25	117.1	39.06	-159.8	-13.71	-4.91	-4.62	-4.954	-5.526	-4.358	-4.279	-1.653	-3.262	-3.175	-3.883	-2.148	-0.9979	-0.6686	-0.5931	-0.4339	-0.5441	-0.375	-0.2213	-0.08532	-0.205	0	0	-0.8435	0	-10.31	0	0	0	0	0	0	0	0	0	0	0	0
57	6.466	0.01172	1.067e-06	18.7	3.431e-06	0.002368	1	7.812	101	7.812	-247.6	-12.85	-4.76	-8.908	-9.603	-3.74	-4.655	-2.311	-5.046	-4.96	-2.986	-6.666	-2.908	-0.9976	-0.5933	-0.7209	-0.4892	-0.551	-0.2971	-0.327	-0.1934	-0.3421	0	0	-0.3657	0	-10.53	0	0	0	0	0	0	0	0	0	0	0	0
58	9.259	0.01562	4.066e-07	1045	1.485e-05	0.001045	28	218.8	144.7	39.06	-226.4	-15.8	-7.023	-4.509	-6.921	-4.471	-3.663	-2.827	0	-1.05	-1.182	-2.483	-0.8784	-0.9945	0	-0.6045	-0.269	-0.5633	-0.2597	-0.1893	-0.1886	-0.1281	0	0	-0.6258	0	-9.112	0	0	0	0	0	0	0	0	0	0	0	0
59	12.32	0.01953	1.822e-06	660.7	2.719e-05	0.002146	28	218.8	192.5	23.44	-204.6	-16.06	-13.15	-10.72	-12.33	-11.6	-6.859	-3.872	-6.63	-4.491	-6.675	-10.14	-9.289	-0.9893	-0.3545	-0.58	-0.5903	-0.3773	-0.2052	-0.3565	-0.1681	-0.3248	0	0	-0.1684	0	-9.21	0	0	0	0	0	0	0	0	0	0	0	0
60	6.651	0.01758	2.995e-06	33.5	4.339e-06	0.002321	12	93.75	103.9	7.812	-238.7	-23.63	-9.543	-9.064	-13.7	-8.758	-2.018	-4.085	-3.99	-7.033	-8.161	-11.41	-9.465	-0.993	-0.4608	-0.6775	-0.473	-0.4909	-0.4138	-0.3452	-0.2743	-0.2678	0	0	-0.608	0	-9.369	0	0	0	0	0	0	0	0	0	0	0	0
61	10.15	0.005859	4.187e-08	68.1	5.535e-06	0.0004323	4	31.25	158.6	23.44	-250.3	-9.782	-10.91	-11.52	-9.531	-8.717	-7.014	-9.454	-6.971	-4.186	-8.752	-10.17	-9.224	-0.9965	-0.57	-0.7653	-0.4665	-0.4083	-0.447	-0.271	-0.2388	-0.2115	0	0	-0.8912	0	-9.197	0	0	0	0	0	0	0	0	0	0	0	0
62	5.188	0.009766	7.569e-06	39.94	1.331e-05	0.004292	1	7.812	81.07	70.31	-224.8	-12.15	-4.382	-5.911	-7.189	-5.58	-5.529	-7.377	-2.126	-3.527	-1.361	-7.198	-2.864	-0.9978	-0.4805	-0.6272	-0.5808	-0.5578	-0.2893	-0.2946	-0.229	-0.07145	0	0	-0.08891	0	-10.18	0	0	0	0	0	0	0	0	0	0	0	0
63	8.31	0.01953	1.177e-05	231.4	2.517e-05	0.004486	2	15.62	129.8	85.94	-208.8	-12.46	-7.734	-10.6	-11	-5.146	-6.687	-4.937	-2.653	-5.814	-2.584	-5.78	-3.678	-0.9937	-0.3505	-0.66	-0.38	-0.3395	-0.401	-0.3789	-0.2485	-0.2601	0	0	-0.6102	0	-9.532	0	0	0	0	0	0	0	0	0	0	0	0
64	11.81	0.02148	1.69e-07	19.44	7.779e-06	0.002088	3	23.44	184.6	39.06	-223.2	-21	-10.56	-10.87	-12.54	-7.014	-9.108	-5.274	-8.582	-8.289	-7.611	-9.534	-8.572	-0.9956	-0.369	-0.5902	-0.464	-0.5629	-0.3498	-0.3154	-0.3626	-0.4458	0	0	-0.2157	0	-10.05	0	0	0	0	0	0	0	0	0	0	0	0
65	7.392	0.01367	1.168e-07	1520	3.073e-05	0.001822	13	101.6	115.5	23.44	-227.3	-14.4	-5.289	-7.36	-10.81	-4.439	-7.107	-4.285	-2.702	-4.363	-2.196	-2.419	-1.117	-0.9968	-0.3186	-0.7652	-0.5687	-0.4813	-0.5699	-0.1549	-0.3377	-0.098	0	0	-0.4634	0	-9.046	0	0	0	0	0	0	0	0	0	0	0	0
66	13.99	0.03516	8.838e-07	561.7	3.697e-06	0.001334	41	320.3	218.6	39.06	-226.8	-3.785	-0.6244	-3.762	-7.786	-5.572	-2.836	-1.588	-0.05217	-0.6891	0	-2.373	-1.461	-0.9839	-0.01044	-0.7117	-0.1845	-0.2036	-0.4138	-0.2787	0	-0.1614	0	0	0	0	-9.734	0	0	0	0	0	0	0	0	0	0	0	0
67	9.507	0.01758	3.9e-07	0.3022	1.716e-08	0.001048	0	0	148.6	7.812	-341.4	-13.6	-12.18	-7.894	-13.01	-7.77	-5.785	-6.327	-7.068	-6.982	-8.181	-9.124	-8.707	-0.9968	-0.549	-0.7254	-0.6864	-0.4442	-0.4434	-0.1567	-0.3037	-0.2713	0	0	-0.6577	0	-8.086	0	0	0	0	0	0	0	0	0	0	0	0
68	10.55	0.01953	5.021e-06	28.67	1.128e-05	0.004134	3	23.44	164.8	148.4	-221.7	9.129	3.952	-0.5926	-5.233	-1.184	-3.555	0	-0.5405	-0.08884	0	-0.805	-0.4755	-0.9951	0	-0.3093	0	-0.1939	0	0	0	-0.1382	0	0	-0.3351	0	-8.251	0	0	0	0	0	0	0	0	0	0	0	0
69	11.15	0.02539	8.569e-07	470.2	2.699e-05	0.003693	9	70.31	174.1	85.94	-202.4	0.4609	-2.459	-0.1862	-7.24	-2.864	-2.305	-4.316	-2.71	-0.8431	-2.066	-4.731	-2.187	-0.9906	0	-0.4578	-0.05401	-0.2775	-0.1558	0	0	-0.1819	0	0	-0.5144	0	-7.242	0	0	0	0	0	0	0	0	0	0	0	0
70	13.3	0.01953	7.155e-06	580.9	1.428e-05	0.002158	25	195.3	207.8	148.4	-201.7	-15.49	-11.39	-7.495	-12.49	-5.212	-8.473	-6.535	-5.431	-5.278	-4.916	-8.158	-9.844	-0.9961	-0.683	-0.6699	-0.4775	-0.5739	-0.2508	-0.3555	-0.1062	-0.3093	0	0	-0.4238	0	-8.817	0	0	0	0	0	0	0	0	0	0	0	0
71	8.689	0.01562	1.213e-05	238.4	4.734e-05	0.005856	4	31.25	135.8	101.6	-197	-16.01	-6.395	-4.959	-8.085	-1.311	-6.964	-1.383	-1.689	-4.117	-1.67	-3.353	-1.877	-0.9963	-0.1785	-0.9308	-0.4983	-0.4832	-0.3038	-0.1847	-0.1444	-0.1341	0	0	-0.6694	0	-7.163	0	0	0	0	0	0	0	0	0	0	0	0
72	12.45	0.01953	4.984e-06	686.7	2.732e-05	0.002233	27	210.9	194.5	23.44	-206.3	-15.75	-11.99	-10.84	-13.28	-7.755	-11.35	-7.652	-8.899	-8.312	-6.984	-8.968	-11.19	-0.9944	-0.5814	-0.6912	-0.2067	-0.6562	-0.2429	-0.3371	-0.1549	-0.1779	0	0	-3.447	0	-9.443	0	0	0	0	0	0	0	0	0	0	0	0
73	5.728	0.01172	2.899e-06	139.8	1.248e-05	0.004582	4	31.25	89.5	85.94	-214.9	-12.91	-4.516	-7.612	-7.511	-7.49	-7.957	-3.721	-2.443	-2.184	-4.236	-1.972	-2.665	-0.9962	-0.2792	-0.6939	-0.6466	-0.3885	-0.584	-0.3814	-0.2503	-0.2267	0	0	-0.3361	0	-6.95	0	0	0	0	0	0	0	0	0	0	0	0
74	8.39	0.005859	2.568e-07	303.5	1.186e-05	0.001075	15	117.2	131.1	7.812	-214.2	-7.147	-6.139	-7.082	-8.797	-5.213	-6.723	-5.085	-6.747	-2.353	-5.206	-7.871	-5.53	-0.9971	-0.6854	-0.6263	-0.2566	-0.2833	-0.3224	-0.2839	-0.3105	-0.2463	0	0	-0.3206	0	-10.48	0	0	0	0	0	0	0	0	0	0	0	0
75	13.76	0.02539	6.139e-07	17.76	3.678e-06	0.002027	3	23.44	215	179.7	-232.6	-18.75	-9.901	-8.339	-11.5	-5.772	-8.089	-6.888	-7.86	-7.795	-9.018	-12.16	-10.18	-0.9897	-0.7281	-0.5405	-0.5216	-0.4163	-0.34	-0.3258	-0.3424	-0.2205	0	0	-3.349	0	-10.91	0	0	0	0	0	0	0	0	0	0	0	0
76	16.93	0.04492	1.624e-05	1121	7.115e-05	0.007988	13	101.6	264.5	179.7	-186.4	9.84	5.912	-3.882	-2.449	0.5337	-3.965	-1.338	0	-0.667	0	-3.768	-2.68	-0.989	0	-0.03927	0	0	0	0	0	-0.03349	0	0	0	0	-6.149	0	0	0	0	0	0	0	0	0	0	0	0
77	8.531	0.01562	4.627e-06	853.1	5.71e-05	0.00553	5	39.06	133.3	85.94	-192	-11.91	-13.61	-5.279	-9.781	-6.169	-5.29	-3.835	-0.9965	-4.125	-6.351	-4.39	-4.234	-0.9952	-0.5812	-0.6277	-0.2876	-0.507	-0.3015	-0.2262	-0.2042	-0.1725	0	0	-0.2275	0	-7.584	0	0	0	0	0	0	0	0	0	0	0	0
78	5.631	0.01172	4.883e-05	816.4	6.63e-05	0.007518	5	39.06	87.99	85.94	-193.4	-6.688	-6.279	-7.147	-9.579	-6.147	-4.616	-3.285	-2.991	-4.581	-0.1804	-5.428	-3.304	-0.9973	-0.6417	-0.5242	-0.2516	-0.2761	-0.1479	-0.3416	-0.2499	-0.1942	0	0	-0.8069	0	-8.062	0	0	0	0	0	0	0	0	0	0	0	0
79	10.55	0.02148	6.666e-06	997.4	9.033e-05	0.009799	8	62.5	164.9	39.06	-182.8	-13.62	-8.368	-11.23	-10.58	-7.308	-7.967	-9.177	-10.76	-8.075	-6.21	-8.367	-7.204	-0.9961	-0.4113	-0.6941	-0.2479	-0.4008	-0.5329	-0.483	-0.2867	-0.1314	0	0	-0.8221	0	-9.03	0	0	0	0	0	0	0	0	0	0	0	0
80	8.964	0.01562	9.443e-07	218.1	5.883e-06	0.001146	20	156.2	140.1	101.6	-217.9	-10.21	-3.114	-10.18	-7.357	-7.925	-6.181	-4.98	-7.861	-1.732	-3.201	-5.818	-8.758	-0.9946	-0.4801	-0.737	-0.4938	-0.3804	-0.3964	-0.3308	-0.241	-0.2743	0	0	-0.4891	0	-8.148	0	0	0	0	0	0	0	0	0	0	0	0
81	10.29	0.01953	1.057e-05	0.06265	7.408e-10	0.0007953	0	0	160.8	7.812	-402.1	-13.32	-5.914	-8.358	-9.391	-7.589	-7.975	-6.062	-9.405	-6.987	-9.022	-8.303	-8.466	-0.9949	-0.6396	-0.6412	-0.4754	-0.3684	-0.397	-0.4378	-0.1579	-0.3989	0	0	-0.543	0	-7.323	0	0	0	0	0	0	0	0	0	0	0	0
82	11.67	0.02344	3.213e-05	176.4	2.207e-05	0.006109	6	46.88	182.3	39.06	-208.4	-14.72	-14.77	-15.88	-13.63	-5.582	-9.093	-6.42	-8.175	-10.75	-6.612	-8.056	-9.703	-0.994	-0.6209	-0.4968	-0.3317	-0.4194	-0.2817	-0.2774	-0.4256	-0.2039	0	0	-0.7453	0	-6.329	0	0	0	0	0	0	0	0	0	0	0	0
83	17.47	0.03711	9.51e-08	178.5	7.393e-06	0.001132	7	54.69	272.9	23.44	-239	-19.52	-19.32	-11.14	-13.31	-10.69	-11.63	-8.398	-8.583	-7.717	-9.188	-7.589	-7.595	-0.9904	-0.5628	-0.768	-0.4605	-0.5709	-0.2855	-0.5381	-0.2691	-0.3879	0	0	-0.881	0	-11.37	0	0	0	0	0	0	0	0	0	0	0	0
84	4.664	0.005859	6.329e-07	2038	2.575e-05	0.002593	31	242.2	72.88	39.06	-220.3	-13.88	-7.148	-9.115	-10.49	-6.026	-9.304	-4.917	-8.281	-4.822	-6.511	-10.35	-8.244	-0.9925	-0.5931	-0.6363	-0.5613	-0.4832	-0.3927	-0.311	-0.3522	-0.1575	0	0	-6.608	0	-7.672	0	0	0	0	0	0	0	0	0	0	0	0
85	12.38	0.02344	7.853e-06	361.7	4.807e-05	0.006744	6	46.88	193.5	164.1	-195.4	-17.15	-15.08	-13.22	-10.61	-7.712	-7.76	-11.23	-8.618	-8.373	-10.58	-11.21	-9.271	-0.9934	-0.5266	-0.6939	-0.3873	-0.3357	-0.2184	-0.2703	-0.2265	-0.2621	0	0	-3.814	0	-9.885	0	0	0	0	0	0	0	0	0	0	0	0
86	10.91	0.007812	5.872e-08	35.17	4.296e-06	0.0002835	4	31.25	170.4	39.06	-259	-21.58	-10.05	-10.29	-12.18	-5.733	-8.216	-6.949	-6.272	-7.022	-8.376	-7.618	-7.402	-0.9958	-0.6896	-0.6302	-0.6497	-0.5793	-0.2659	-0.3856	-0.2934	-0.3597	0	0	-0.2954	0	-9.689	0	0	0	0	0	0	0	0	0	0	0	0
87	9.858	0.02734	8.012e-08	1642	1.632e-05	0.001531	11	85.94	154	39.06	-224.6	-16.43	-7.079	-9.151	-9.943	-6.113	-7.271	-3.362	-5.146	-5.332	-3.369	-3.326	-2.515	-0.9912	-0.3516	-0.7871	-0.6325	-0.5996	-0.4597	-0.4488	-0.1957	-0.3329	0	0	-3.786	0	-9.803	0	0	0	0	0	0	0	0	0	0	0	0
88	6.384	0.009766	1.382e-05	0.4985	4.688e-08	0.001425	0	0	99.75	7.812	-326.1	-19.33	-14.72	-10.21	-11.19	-6.393	-3.271	-5.704	-6.035	-4.399	-5.418	-5.686	-5.942	-0.9962	-0.4599	-0.618	-0.4531	-0.5492	-0.3495	-0.4031	-0.2536	-0.2631	0	0	-0.1435	0	-7.757	0	0	0	0	0	0	0	0	0	0	0	0
89	6.97	0.01367	2.178e-06	302.6	6.528e-05	0.005572	4	31.25	108.9	39.06	-193.5	-16.5	-1.231	-3.808	-8.684	-4.059	-8.049	-3.608	-2.325	-0.6142	-3.333	-2.675	-1.297	-0.9982	-0.1443	-0.6687	-0.488	-0.4318	-0.4154	-0.2553	-0.2393	-0.2165	0	0	-0.6711	0	-10.29	0	0	0	0	0	0	0	0	0	0	0	0
90	13.21	0.0332	6.694e-07	1488	2.198e-05	0.001327	15	117.2	206.4	39.06	-208.3	-18.33	-16.96	-9.542	-10.49	-8.493	-11.32	-8.825	-7.419	-6.38	-7.869	-7.395	-7.665	-0.9902	-0.5736	-0.5333	-0.443	-0.6053	-0.3004	-0.498	-0.2603	-0.2387	0	0	-0.529	0	-8.112	0	0	0	0	0	0	0	0	0	0	0	0
91	10.86	0.01953	4.174e-06	58.71	8.512e-06	0.003453	3	23.44	169.7	23.44	-221	-11.95	-13.66	-12.23	-12.25	-4.394	-6.828	-6.836	-7.119	-6.001	-6.766	-8.231	-7.928	-0.9955	-0.5879	-0.5558	-0.4104	-0.3486	-0.2811	-0.3045	-0.3236	-0.4032	0	0	-0.2917	0	-9.093	0	0	0	0	0	0	0	0	0	0	0	0
92	8.908	0.01758	2.827e-07	97.42	2.089e-07	0.0003766	7	54.69	139.2	117.2	-293.3	-14.31	-10.61	-7.425	-10.29	-5.274	-8.908	-5.066	-5.315	-2.973	-4.657	-8.792	-8.493	-0.9961	-0.5184	-0.544	-0.4317	-0.4812	-0.4741	-0.377	-0.2806	-0.2364	0	0	-0.4125	0	-9.737	0	0	0	0	0	0	0	0	0	0	0	0
93	9.058	0.01562	1.451e-05	663.1	4.74e-05	0.005003	6	46.88	141.5	101.6	-190.3	5.308	3.738	1.352	-5.2	-3.744	-0.806	-0.8726	-6.013	0	-0.5335	-0.2858	0	-0.9945	-0.2344	0	-0.2653	-0.05726	0	-0.01771	0	-0.0574	0	0	0	0	-8.637	0	0	0	0	0	0	0	0	0	0	0	0
94	2.462	0.003906	3.523e-07	542.4	2.301e-05	0.00199	2	15.62	38.47	23.44	-212.4	-11.59	-7.442	-8.072	-10.72	-7.292	-8.391	-9.098	-5.51	-4.97	-6.13	-6.875	-7.36	-0.9981	-0.5451	-0.6564	-0.776	-0.5702	-0.4617	-0.4384	-0.2108	-0.296	0	0	-0.8415	0	-9.545	0	0	0	0	0	0	0	0	0	0	0	0
95	13.76	0.02344	2.173e-06	1215	4.957e-05	0.003248	26	203.1	215	85.94	-192.5	1.42	2.734	4.73	-4.418	1.869	0.08405	-1.998	0	-1.477	-1.333	-4.09	0	-0.9547	-0.0393	-0.1867	-0.01191	-0.5215	-0.2834	0	0	-0.1072	0	0	0	0	-6.066	0	0	0	0	0	0	0	0	0	0	0	0
96	5.054	0.009766	6.948e-06	444.7	5.192e-05	0.006381	3	23.44	78.96	39.06	-197.9	-16.29	-10.8	-7.443	-8.073	-7.288	-3.547	-8.446	-3.419	-4.609	-1.683	-8.892	-5.085	-0.9983	-0.1837	-0.6103	-0.4868	-0.3852	-0.2291	-0.4731	-0.2866	-0.1404	0	0	-0.1461	0	-8.224	0	0	0	0	0	0	0	0	0	0	0	0
97	6.554	0.01172	7.308e-06	592.6	5.898e-05	0.005667	8	62.5	102.4	85.94	-190.6	-9.913	-2.667	-9.122	-8.224	-4.9	-7.943	-1.207	-4.259	-0.9906	-1.295	-2.937	-1.386	-0.9962	0	-0.8595	-0.6415	-0.4142	-0.3941	-0.2112	-0.1934	-0.1893	0	0	-0.1306	0	-9.111	0	0	0	0	0	0	0	0	0	0	0	0
98	6.055	0.003906	6.994e-08	1195	1.284e-05	0.000683	12	93.75	94.61	7.812	-239.5	-12.73	-6.661	-8.577	-10.49	-3.55	-6.109	-6.982	-5.727	-8.536	-5.434	-8.313	-6.385	-0.9935	-0.4292	-0.6574	-0.2742	-0.3484	-0.2005	-0.2351	-0.3803	-0.153	0	0	-0.5194	0	-7.8	0	0	0	0	0	0	0	0	0	0	0	0
99	14.95	0.0293	5.535e-07	183.2	1.543e-06	0.0007152	31	242.2	233.6	39.06	-247.6	-15.95	-13.02	-13.77	-13.77	-8.476	-7.037	-7.624	-7.352	-5.951	-9.55	-10.79	-10.39	-0.991	-0.02922	-0.7234	-0.3778	-0.3013	-0.3586	-0.2533	-0.1805	-0.2989	0	0	-0.3741	0	-10.42	0	0	0	0	0	0	0	0	0	0	0	0
[truncated: 1,731 more columns]
