# Supplementary material for: Detecting Parkinson’s disease from sustained phonation and speech signals
Source: PLoS One. 2017 Oct 5;12(10):e0185613. doi: 10.1371/journal.pone.0185613 (PMC5628839; doi:10.1371/journal.pone.0185613)
Supplement: S2 File — (ZIP) [file pone.0185613.s002.zip › AC/speech/AC_speech_KTU_features.csv]

id	Frequency5K_1	Frequency5K_2	Frequency5K_3	Frequency5K_4	Frequency5K_5	Frequency5K_6	Frequency5K_7	Frequency5K_8	Frequency5K_9	Frequency5K_10	Frequency5K_11	Frequency5K_12	Frequency5K_13	Frequency5K_14	Frequency5K_15	Frequency5K_16	Frequency5K_17	Frequency5K_18	Frequency5K_19	Frequency5K_20	Frequency5K_21	Frequency5K_22	Frequency5K_23	Frequency5K_24	Frequency5K_25	Frequency5K_26	Frequency5K_27	Frequency5K_28	Frequency5K_29	Frequency5K_30	Frequency5K_31	Frequency5K_32	Frequency5K_33	Frequency5K_34	Frequency5K_35	Frequency5K_36	Frequency5K_37	Frequency5K_38	Frequency5K_39	Frequency5K_40	Frequency5K_41	Frequency5K_42	Frequency5K_43	Frequency5K_44	Frequency5K_45	Frequency5K_46	Frequency5K_47	Frequency5K_48	Frequency5K_49
1	49.806	68.997	731.59	551.07	126.47	256.42	412.69	439.36	433.87	227.4	135.61	139.09	78.157	140.15	124.05	65.399	102.4	145.42	68.839	78.43	99.563	47.164	57.837	90.134	68.2	54.406	88.244	122.98	79.074	83.925	109	112.5	68.972	71.719	78.737	60.419	42.166	42.305	58.98	49.073	43.609	29.017	36.222	31.941	38.879	38.578	30.536	31.241	34.304
2	53.128	39.013	706.38	249.82	164.29	345.03	330.01	340.65	353.87	486.72	394.67	210.34	396.54	288.44	92.944	95.794	103.91	69.076	74.278	54.314	45.388	64.533	45.572	64.087	139.42	77.974	71.152	68.919	47.693	64.009	65.037	64.914	130.28	95.73	63.193	77.935	54.493	34.224	35.126	31.914	23.768	25.137	26.704	22.144	27.294	31.244	25.454	32.628	48.249
3	42.155	31.078	18.234	328.46	506.8	224.25	227.05	160.86	276.65	161.52	94.581	189.12	230.02	59.447	105.03	24.302	33.131	95.744	83.518	36.249	46.693	52.206	35.571	23.118	23.75	28.958	24.554	25.529	23.76	24.65	25.92	20.722	20.76	24.937	25.794	21.43	22.212	35.739	39.134	33.026	34.843	34.828	31.037	30.283	19.36	20.06	20.121	24.125	16.3
4	33.188	26.851	25.399	325.48	403.14	271.6	44.141	214.83	360.34	234.81	230.59	139	286	212.09	102.06	187.09	147.53	199.7	42.228	86.288	98.895	116.22	63.657	45.445	94.699	123.12	100.38	44.401	37.734	26.306	48.302	77.033	37.475	27.116	38.538	50.499	59.195	53.81	31.48	43.771	39.698	34.357	47.034	53.497	53.252	36.643	26.785	37.997	38.747
5	69.955	42.656	99.44	665.63	497.77	152.9	231.08	251.77	233.93	311.2	160.69	74.697	66.793	94.423	75.641	60.686	70.454	82.183	61.468	42.981	25.111	24.955	25.084	21.935	20.646	17.783	14.105	17.244	17.896	18.691	13.928	14.966	11.978	15.238	11.899	10.461	12.224	16.052	14.967	20.8	26.613	21.702	16.925	15.042	12.543	14.812	21.415	23.119	22.591
6	21.789	18.519	68.26	349.19	646.99	329.43	191.06	316.72	887.5	725.84	247.71	147.34	145.14	296.16	162.82	136.72	122.8	219.48	217.59	69.915	73.203	223.97	94.482	38.119	35.186	71.822	78.095	36.046	44.086	65.101	72.024	86.784	24.756	51.125	46.435	43.447	49.022	55.124	86.033	70.887	57.402	50.268	70.857	54.686	33.465	38.349	37.272	86.552	41.88
7	34.233	33.764	26.571	361.13	821.91	367.42	116.68	284.26	591.28	568.73	501.07	191.19	237.67	185.45	152.45	187.65	170.92	147.1	154.05	58.567	61.298	48.313	58.913	41.992	36.658	44.107	31.192	37.721	24.982	36.531	27.154	45.691	27.278	13.912	17.12	29.506	60.056	20.365	19.242	29.562	29.437	23.614	31.684	31.731	32.741	30.211	25.12	36.319	26.264
8	88.91	45.174	29.35	450.75	449.09	70.097	133.04	498.95	574.4	215.17	73.226	166.71	185.35	92.676	185.06	101.97	71.61	80.886	138.72	64.716	85.01	130.27	65.606	32.864	79.132	36.895	43.137	30.271	81.66	53.443	40.862	67.988	42.649	35.69	21.177	71.443	43.214	30.957	44.111	27.402	33.588	38.511	60.473	25.552	25.48	35.004	34.919	38.448	38.909
9	30.241	29.169	482.19	259.95	233.42	329.11	344.7	270.61	480.81	321.57	207.69	167.51	235.82	200.1	152.85	157.42	118.07	150	156.58	149.47	112.5	158.25	111.29	50.81	80.464	57.602	54.231	81.071	78.386	97.259	88.703	86.792	90.138	76.34	69.347	49.773	45.117	47.217	41.936	43.521	43.461	43.59	47.127	43.802	43.325	48.665	56.411	66.296	48.882
10	67.638	131.66	629.68	174.71	395.24	525.52	418.64	460.92	460.51	399.18	381.59	328.06	301.94	168.81	152.17	163.15	96.226	111.43	90.017	89.729	59.525	41.008	116.43	62.529	94.345	72.214	72.229	72.276	88.206	114.08	123.02	125.33	88.387	48.621	63.849	69.312	62.663	66.291	44.155	43.105	36.468	43.639	60.281	79.703	69.709	52.061	50.194	44.773	43.329
11	14.455	9.4956	23.418	88.506	231.25	284.05	197.99	58.036	186.5	303.3	232.02	100.05	148.37	133.97	124.66	110.13	164.2	176.09	75.754	116.78	146.19	153.12	75.485	72.856	115.68	108.15	89.552	69.922	64.092	95.232	126.85	121.02	121.89	79.949	112.86	158.64	112.97	83.159	80.96	59.42	67.047	52.07	52.64	52.558	64.031	66.732	71.172	74.417	73.409
12	34.443	30.611	27.545	199.97	526.09	364.63	429.82	135.5	204.96	517.21	341.33	207.06	211.6	322.25	219.86	126.3	129.21	124.29	112.23	124.94	125.71	100.53	72.083	98.419	76.476	75.85	41.459	48.058	37.26	33.779	39.017	35.194	33.566	47.589	57.115	36.093	30.627	43.174	46.211	48.767	53.614	41.399	49.295	43.076	39.371	70.511	55.086	51.664	67.192
13	55.777	40.813	59.545	278.38	329.63	201.56	95.544	271.54	301.55	534.87	112.96	191.96	92.868	141.11	161.58	127.16	76.632	95.981	154.22	116.08	55.704	74.107	85.03	61.776	49.089	42.509	43.02	70.595	51.506	41.482	46.56	53.088	53.904	53.922	68.038	49.243	44.347	42.598	55.005	55.685	56.138	54.801	34.599	28.303	24.635	31.521	70.241	35.091	24.301
14	31.189	548.99	106.02	281.65	148.82	249.51	203.71	400.52	264.37	239.56	175.36	180.86	140.05	144.52	90.759	73.027	45.381	46.852	44.701	41.293	36.969	49.271	49.331	66.867	60.472	51.737	39.461	46.028	58.751	77.994	95.309	115.38	118.24	99.269	68.697	105.62	72.814	90.074	43.387	46.966	45.907	49.772	49.442	61.084	61.699	59.586	59.795	52.994	74.329
15	52.932	143.28	990.93	98.961	308.55	351.42	297.9	302.16	460.27	276.83	133.08	166.64	146.23	64.153	90.373	65.832	65.249	70.093	53.405	63.365	39.636	64.474	56.147	45.272	43.035	30.531	32.683	34.222	50.717	41.313	43.168	47.68	34.429	37.408	31.829	29.473	27.109	27.898	23.628	16.331	20.526	22.278	23.055	18.873	22.514	19.353	24.136	26.243	24.521
16	93.497	27.187	80.147	514.41	217.81	235.93	264.31	544.9	112.04	300.66	261.99	276.65	85.598	84.53	117.62	121.21	121.24	117.8	94.086	124.95	57.114	44.771	46.543	73.551	31.157	25.035	27.809	28.593	27.206	39.469	41.022	32.804	44.718	50.251	58.575	65.339	58.656	49.955	50.618	50.65	68.644	50.393	44.856	35.136	64.695	26.725	30.71	35.206	50.629
17	13.828	88.772	664.61	111.8	303.49	325.86	238.22	394.6	525.22	560.72	243.21	195.51	196.7	72.238	77.577	54.02	40.906	66.497	52.2	51.723	44.275	63.006	35.75	104.51	33.472	35.081	46.059	52.76	63.244	69.948	62.086	72.165	70.406	43.858	40.631	53.94	26.02	29.825	30.734	22.277	16.396	18.395	20.166	27.323	29.595	34.788	27.77	29.942	39.221
18	32.053	24.26	19.768	466.1	624.43	364.85	169.98	226.62	798.22	695.87	365.7	267.71	236.31	110.58	140.02	173.81	205.08	154.58	98.328	97.373	132.45	144.8	59.711	60.318	66.77	65.51	52.918	41.461	37.568	50.908	68.789	93.37	73.749	61.363	66.869	68.153	61.162	86.126	69.006	55.156	48.608	38.759	31.713	25.74	21.502	32.16	39.901	38.337	50.765
19	37.206	47.607	195.77	635.95	311.16	188.98	848.69	304.72	210.26	626.15	244.87	277.06	224.45	203.71	156.43	124.46	134.52	121.55	171.37	137.42	113.76	58.588	66.986	38.844	27.897	48.945	34.729	17.738	23.246	27.096	26	22.843	18.422	29.175	27.926	20.618	41.603	27.993	31.338	47.623	28.908	33.581	23.648	21.258	24.648	28.918	25.738	26.233	27.731
20	41.756	31.842	141.21	608.03	692.19	149.73	352.9	329.5	461.28	535.02	135.14	151.52	161.15	254.98	160.94	119.24	95.142	188.26	70.336	91.073	162.56	149.63	151.53	95.949	73.731	67.288	87.309	47.351	52.672	61.48	55.887	64.074	50.012	59.625	62.203	57.536	64.632	73.504	73.724	57.382	41.996	33.963	34.405	44.388	34.955	37.723	36.488	42.065	42.291
21	61.746	29.144	39.023	326.94	664.63	237.02	132.03	176.05	565.31	736.81	202.85	125.99	256.78	237.96	221.05	132.45	202.4	160.08	192.1	164.86	133.32	90.446	79.572	70.957	65.147	48.419	41.583	71.316	65.386	48.306	33.377	45.071	47.657	34.402	30.258	37.614	38.392	33.95	38.581	55.719	57.919	56.603	59.515	62.277	36.617	26.662	27.245	29.908	30.484
22	108.49	25.638	336.45	506.94	502.3	365.18	441.41	589.28	561.49	470.88	233.11	144.34	163.42	79.29	138.97	86.743	98.272	62.767	79.706	59.412	80.133	68.636	58.889	44.451	56.623	54.769	42.881	37.118	52.895	80.761	54.207	50.848	44.372	79.506	54.514	58.716	51.888	34.414	37.836	30.631	21.797	20.152	18.986	21.432	19.911	25.266	30.428	40.442	40.514
23	17.099	22.578	291.1	678.69	56.882	130.12	319.35	607.33	95.463	163.94	391.61	159.25	101.17	223.34	334.02	80.232	100.57	86.229	49.938	47.85	51.646	78.043	63.478	63.33	52.829	88.137	71.086	62.921	47.055	48.916	49.675	55.365	34.313	25.681	51.491	37.211	32.271	27.119	45.074	21.267	33.518	22.479	31.383	16.998	15.667	16.205	19.172	21.165	21.551
24	20.842	105.28	620.63	528.79	159.49	344.74	473.58	830.39	339.87	201.48	186.69	253.28	245.2	145.75	147.6	132.27	53.714	51.059	41.638	51.555	72.147	48.335	63.453	58.117	34.562	33.015	37.987	41.221	43.828	61.925	70.424	74.402	81.979	65.152	55.217	48.539	45.302	40.531	54.044	69.329	75.711	65.634	57.384	44.032	41.502	41.805	43.97	47.274	61.142
25	20.344	17.399	131.9	581.64	215.17	87.708	363.42	299.27	301.63	257.06	190.37	109.64	132.61	140.08	49.945	43.67	54.58	80.27	32.594	43.975	33.878	25.585	28.012	19.689	19.344	18.847	19.432	12.765	16.047	19.12	16.782	15.996	15.81	22.78	26.567	31.078	33.247	28.883	25.837	30.023	23.035	41.48	24.485	24.486	16.617	13.621	17.028	15.975	17.953
26	18.067	273.92	1218.1	178.33	491.68	432.09	299.35	631.93	342.51	320.62	193.56	201.14	177.08	136.29	98.881	87.829	51.606	62.402	37.98	30.99	44.47	62.383	33.72	35.63	50.171	51.253	39.661	61.866	58.581	82.051	132.58	83.068	103.64	99.298	101.69	66.502	55.438	61.05	41.298	54.576	69.224	39.351	37.208	40.616	55.644	88.838	67.53	64.993	78.197
27	56.935	23.115	235.26	627.3	607.37	217.99	353.9	336.83	341.54	293.57	132.96	169.93	199.95	158.52	159.57	180.24	133.79	121.26	188.85	142.72	110.1	104.09	104.82	49.413	43.641	38.988	47.913	54.065	55.707	57.703	52.662	63.829	50.339	60.774	68.041	60.253	63.898	68.885	61.934	48.361	57.06	49.235	41.907	41.697	42.838	35.719	30.875	40.748	44.807
28	53.127	38.774	61.234	480.04	999.7	131.61	63.496	217.13	525.33	508.28	68.087	121.91	357.57	238.76	237.25	163.16	188.73	95.276	117.05	130.22	42.599	82.362	72.343	48.126	42.361	49.162	69.762	29.767	25.763	49.273	56.455	40.095	40.673	61.786	69.285	62.317	57.256	77.216	96.93	107.3	62.792	53.99	57.221	26.585	19.108	27.982	43.373	40.408	19.796
29	72.959	30.356	27.283	149.81	541.59	528.63	473.91	92.61	127.23	828.08	573	425.14	129.32	401.14	265.42	154.64	56.305	34.118	148.1	81.519	80.081	66.388	58.81	42.105	42.864	46.191	37.851	89.121	29.154	28.702	56.302	67.817	123.65	49.594	41.907	38.547	61.399	60.064	92.602	139.73	57.39	52.065	54.298	83.833	69.696	92.451	92.892	88.322	97.735
30	42.727	22.543	212.07	559.5	306.24	224.76	301.15	876.37	397.48	402.57	646.61	301.77	191.25	138.28	217.22	144.13	211.02	133.63	98.711	72.932	100.89	67.85	49.622	54.088	52.244	44.969	55.571	37.249	24.695	28.587	24.423	39.144	45.742	54.386	71.144	43.692	42.919	51.011	31.748	17.997	23.72	38.225	23.316	23.033	15.757	17.085	16.729	21.109	18.251
31	38.679	43.937	1011.1	103.55	114.97	304.72	183.81	541.7	538.33	318.73	289.93	167.5	99.481	163.36	50.102	43.955	51.903	40.471	49.059	28.898	24.242	27.584	17.503	20.967	30.274	25.014	40.644	50.016	29.235	48.096	43.084	34.518	36.377	30.632	22.367	30.836	34.204	34.025	36.89	41.748	31.929	18.375	18.968	13.791	16.596	21.07	19.175	24.958	30.592
32	85.547	41.807	195.95	575.34	505.85	397.98	218.56	452.85	227.21	340.72	488.22	172.27	156.92	150.09	86.346	83.936	36.465	82.276	115.44	100.08	111.36	112.71	89.154	41.779	76.174	77.185	75.142	52.504	41.087	46.294	50.598	71.643	57.549	70.826	46.169	69.556	62.559	44.026	32.118	32.559	23.7	47.652	38.341	27.758	21.662	29.229	31.019	49.843	77.404
33	191.19	35.763	181	360.16	471.82	393.85	312.96	325.66	339.66	366.8	333.52	331.19	144.82	91.969	263.19	238.3	73.992	100.24	60.206	101.19	105.55	84.244	127.5	97.814	37.851	94.48	93.966	33.032	53.24	64.611	45.379	45.854	42.663	47.818	54.436	42.728	46.308	47.654	29.459	27.626	33.561	37.051	31.323	29.405	27.246	29.471	23.194	19.751	21.969
34	15.949	14.295	10.296	102.83	392.85	305.61	154.64	110.68	195.76	538.6	246.47	132.28	105.9	143.23	107.9	236.24	129.8	93.595	43.855	57.906	126.18	35.186	86.26	62.421	35.638	53.739	47.527	41.937	47.795	37.872	80.716	34.769	63.45	25.595	18.656	86.809	83.778	23.704	23.188	55.378	87.091	60.73	76.688	35.249	36.678	65.66	83.153	67.401	112.8
35	15.889	7.86	37.118	206.59	473.01	114.53	73.402	226.48	590.79	740.21	394.67	101.23	254.94	243.5	177.84	116.87	229.38	195.51	98.248	48.914	108.54	118.81	149.75	38.122	40.531	77.54	62.954	60.238	61.172	121.06	116.9	88.484	111.87	129.12	103.48	127.34	121.23	104.11	72.126	93.186	78.499	68.416	83.706	74.814	64.937	51.15	47.47	42.019	41.261
37	39.946	14.901	44.687	463.2	558.79	265.45	60.707	444.25	408.21	585.01	461.17	386.42	341.62	207.71	110.76	94.418	95.981	91.478	65.31	72.641	87.695	114.05	130.85	61.178	72.977	74.255	65.223	41.768	37.536	110.36	70.976	67.52	71.93	85.17	97.333	112.63	95.626	84.946	80.046	129.62	104.06	71.11	47.674	94.857	68.575	47.848	49.455	70.427	61.124
38	20.906	49.905	273.78	544.6	200.59	64.522	381.4	741.82	319.6	359.18	275.19	195.72	184.18	52.692	71.644	57.589	42.278	12.888	23.058	28.096	35.398	23.269	30.532	29.153	54.484	81.033	54.083	44.695	22.435	18.57	15.409	23.91	36.51	53.179	41.534	60.318	76.9	90.173	95.407	56.954	71.658	67.218	104.82	56.677	54.752	43.997	59.36	54.788	101.74
39	36.106	32.245	125.72	553.94	699.38	308.32	206.4	299.5	440.42	603.71	254.1	210.32	141.18	176.73	212.62	127.14	94.126	133.32	157.98	97.388	74.579	74.372	104.03	58.016	46.34	47.172	43.531	56.503	45.008	44.954	24.799	30.368	49.056	51.205	56.048	49.419	81.61	54.651	47.087	55.668	42.292	39.732	35.724	33.602	24.056	23.743	27.238	33.875	34.329
40	169.3	74.028	30.307	257.28	520.43	408.36	161.79	254.24	351.18	223.42	169.61	239.19	217.54	186.61	180.55	155.86	188.93	192.17	97.067	107.1	71.751	75.921	59.759	57.018	42.725	27.861	19.821	25.718	31.403	38.704	28.352	26.706	25.034	19.639	24.208	37.261	39.945	43.202	53.339	59.72	51.117	61.562	43.293	41.691	39.105	36.745	40.385	38.89	41.351
41	60.142	50.501	70.812	490.78	569.55	148.35	289.25	478.02	524.89	340.54	225.26	259.32	172.32	66.605	65.123	258.88	161.23	51.14	52.257	108.86	82.332	45.83	44.749	93.713	80.253	43.205	34.898	71.844	54.484	33.538	32.41	99.115	79.797	70.307	56.804	85.455	80.403	57.756	39.275	33.947	52.86	37.006	59.325	51.046	43.134	31.608	27.346	34.12	55.929
42	83.424	83.384	49.089	871.78	650.78	210.38	722.06	369.73	131.67	197.67	355.95	343.43	460.33	103.55	141.21	197.5	283.3	153.69	71.473	140.51	225.01	64.512	30.778	41.894	80.8	36.168	26.859	69.536	59.969	59.741	49.616	59.956	58.155	70.346	92.87	54.398	58.514	47.38	69.767	53.735	34.609	31.745	37.052	20.997	22.49	26.386	35.827	52.222	56.949
43	16.204	152.92	720.76	113.54	334.8	356.59	343.54	518.48	520.58	538.71	435.27	224.18	213.95	122.41	122.64	143.78	74.341	76.26	39.235	52.814	71.926	58.36	104.11	62.625	46.629	77.734	57.811	102.49	151.63	99.014	93.443	63.89	79.698	59.87	68.286	47.592	39.863	41.619	30.954	27.78	23.656	29.204	30.059	48.581	49.319	53.774	46.139	33.377	27.083
44	32.239	15.89	36.082	290.45	329.14	114.07	122.46	251.49	533.53	701.39	163.75	278.47	143.32	89.038	213.34	196.91	158.22	62.42	129.93	72.115	50.45	66.423	63.079	69.823	78.763	75.667	32.458	50.609	27.367	56.116	31.063	50.528	51.476	75.324	71.316	100.71	147.58	128.53	122.22	66.525	108.96	91.629	60.869	38.437	60.934	65.633	54.687	77.801	75.006
45	58.66	27.813	17.842	89.373	593.57	280.66	201.6	47.946	420.15	471.91	292.83	213.69	250.8	328.86	164.92	130.78	61.13	137.36	251.98	96.817	46.484	42.87	61.69	133.89	34.908	37.756	30.442	38.979	27.725	35.203	48.329	53.299	69.322	39	40.903	66.231	85.113	66.365	65.598	77.554	59.595	55.867	48.897	46.974	30.203	24.389	34.17	30.069	24.415
46	62.283	55.067	533.83	564.37	299.7	258.66	270.48	303.93	201.75	212.41	341.79	177.4	178.42	241.74	223.61	124.14	77.033	51.507	42.041	52.944	72.814	60.887	59.72	66.625	76.394	74.357	56.402	48.049	28.198	24.001	37.328	34.345	34.068	40.452	49.556	63.669	68.806	72.404	92.64	56.229	52.365	34.974	36.964	34.341	32.693	52.132	51.253	45.715	89.528
47	74.633	46.426	501.37	234.53	85.191	409.81	379	192.06	317.01	420.37	248.06	136.14	95.561	119.01	130.76	73.332	57.989	72.785	52.988	44.458	67.809	51.087	34.14	63.01	44.933	27.682	68.443	39.026	54.9	75.214	37.112	59.35	64.221	57.173	66.332	80.298	68.697	56.721	58.781	74.843	30.715	31.793	37.104	22.817	15.656	26.894	43.703	25.811	43.414
48	47.676	45.149	40.489	330.12	1147.3	892.11	310.7	112.99	240.3	816.61	298.62	222.18	163.08	262.94	302.91	219.64	202.8	131.68	162.09	81.729	109.8	121.04	104.32	77.328	42.605	46.456	37.49	70.577	85.432	40.688	50.112	53.526	50.172	47.695	72.419	91.83	139	103.85	104.28	103.89	81.885	50.968	59.248	51.232	35.017	44.69	60.591	54.783	45.408
49	25.9	10.629	190.03	799.86	547.13	76.959	147.92	537.7	651.91	211.86	145.06	483.3	184.78	174.94	332.78	230.14	126.85	78.953	100.77	94.04	87.638	58.682	178.4	53.783	57.909	55.719	89.858	35.34	66.597	72.5	138.49	49.221	88.444	107.55	90.362	131.5	81.969	117.07	66.639	117.81	56.208	59.344	40.643	67.235	108.96	59.782	30.499	35.158	42.667
50	21.614	19.535	373.3	478.28	97.155	272.55	778.31	283.96	141.82	246.92	122.19	277.84	244.4	234.91	90.965	49.205	40.982	67.736	73.589	30.199	64.673	57.389	48.312	61.347	71.163	24.149	56.846	42.19	50.633	67.15	84.975	45.913	55.813	61.531	48.566	42.796	48.889	49.484	38.85	32.687	34.827	42.085	36.449	23.349	17.327	17.186	17.236	18.223	23.404
51	23.584	35.826	348.34	343.72	92.826	276.27	703.61	146.31	177.62	424.47	276.22	187.25	371.72	279.56	95.863	161.15	109.68	45.942	54.732	91.566	49.77	26.652	57.363	69.441	43.448	131.03	66.079	50.826	22.398	48.022	75.528	50.235	145.61	25.564	35.28	67.685	31.021	19.403	26.801	19.318	8.9879	12.239	12.586	7.1669	9.1589	18.598	10.338	11.184	24.405
52	43.513	193.64	1014.2	223.24	293.07	434.6	158.28	270.55	514.12	327.02	247.07	187.34	179.72	201.77	200.88	151.27	93.793	72.131	65.838	75.038	57.774	58.78	43.417	36.011	45.491	53.246	73.643	65.706	50.258	58.593	58.335	72.364	79.817	65.951	66.997	47.274	48.132	46.505	46.179	39.156	44.374	45.233	28.903	29.755	29.304	32.236	29.352	31.286	29.379
53	28.059	10.881	35.437	600.59	353.54	53.957	333.55	473.57	308.02	451.43	495.12	362.56	186.51	154.02	159.53	113.01	163.19	125.29	172.55	143.16	119.58	108.32	74.534	70.496	65.507	76.231	51.581	42.274	55.639	69.225	35.028	33.852	68.39	58.171	47.146	83.222	71.633	128.39	145.52	130.7	136.35	107.6	82.34	64.584	49.013	48.944	55.769	54.076	37.447
54	21.871	13.825	433.37	296.57	61.782	283.22	218.03	294.44	375.46	377.91	288.64	176.89	236.64	132.48	40.473	70.766	56.91	49.067	81.905	63.391	56.782	93.446	57.565	29.167	53.584	36.088	50.114	79.559	78.849	95.991	72.178	42.31	41.325	51.752	38.198	40.704	79.174	51.707	30.02	27.183	23.039	29.353	32.686	26.282	34.736	27.609	38.795	59.039	64.104
55	22.869	23.193	20.468	134.29	331.73	281.58	77.249	143.46	603.56	694.54	385.81	167.86	202.55	127.65	134.33	138.82	204.72	173.58	119.38	148.94	84.464	84.378	51.562	63.846	58.488	92.032	63.112	56.143	43.082	43.302	46.933	60.761	63.171	56.124	67.516	98.283	92.911	75.199	119.4	88.786	56.965	51.856	79.111	95.011	104.35	65.959	77.494	50.692	73.347
56	372.14	481.78	2605.9	915.68	1599	1180.3	1570.9	1147.8	1513.6	1778.5	796.28	1143.9	858.21	616.43	507.6	396.74	414.88	309.54	409.35	337.2	258.15	269.28	335.48	267.82	259.08	257.81	208.11	237.41	215.31	194.17	211.5	254.32	192.05	300.37	190.77	156.07	142.12	134.91	122.52	144.57	139.32	127.35	147.32	139	129.3	126.33	110.4	127.48	137.34
57	35.81	153.33	704.53	128.47	531.14	255.9	158.75	212.44	228.94	487.53	451.53	285.33	188.58	259.85	118.78	141.66	176.68	45.164	56.555	30.276	59.298	39.567	61.94	48.357	43.853	45.869	32.302	32.138	46.498	30.098	78.767	57.464	81.407	70.399	46.951	40.581	36.956	36.057	38.714	56.136	52.42	52.771	77.27	44.387	41.435	35.805	34.515	39.421	36.259
58	38.599	15.669	432.05	398.1	130.23	191.22	466.59	176.21	164.62	556.49	282.97	187.64	134.44	104.22	69.347	54.445	53.478	90.889	75.424	80.789	111.03	48.72	71.434	57.386	34.91	47.024	53.278	60.882	31.679	43.904	51.423	43.308	77.694	71.691	44.752	85.731	64.213	75.81	73.558	82.839	83.38	75.381	75.077	54.177	51.139	90.698	77.328	57.383	59.027
59	22.592	14.092	59.67	347.56	352.98	77.439	192.41	297.89	546.48	333.93	241.38	359.4	207.08	113.36	299.15	117.91	80.142	55.572	138.95	57.744	51.588	61.015	51.973	38.229	30.321	64.955	40.948	43.006	53.282	101.07	34.485	26.989	43.656	159.48	54.955	56.325	86.27	77.677	53.458	37.955	37.986	30.972	26.391	25.704	26.904	10.529	11.692	14.195	23.096
60	97.889	31.54	280.95	599.83	425.61	184.49	343.64	359.63	457.38	713.7	228.64	199.56	143.89	141.62	319.27	77.641	133.74	265.48	115.47	46.797	54.973	62.47	60.215	38.896	52.361	89.047	60.978	77.15	124.94	105.84	54.045	129.27	152.9	52.996	117.84	46.744	53.525	61.486	70.739	65.847	42.345	40.8	38.957	33.673	32.02	25.491	22.201	28.276	26.14
61	37.798	25.854	211.33	592.11	408.18	327.05	426.11	561.43	645.26	335.36	211.68	170.28	130.46	214.66	128.34	122.28	134.78	150.68	123.31	96.262	55.477	70.322	113.39	51.739	42.032	41.865	33.801	48.101	35.752	36.258	60.869	134.15	76.186	69.134	77.538	68.189	55.817	58.61	65.935	49.143	47.781	34.712	34.455	38.872	28.156	34.112	42.183	42.774	48.317
62	39.756	476.59	1038.8	170.8	566.74	185.82	345.31	434.45	271.55	341.49	313.78	135.39	153.09	115.48	149.24	58.461	53.756	51.192	60.916	65.82	62.002	63.118	39.628	90.474	55.117	37.517	63.842	57.976	50.598	62.065	61.932	93.271	71.743	60.466	38.882	55.754	37.907	64.071	57.066	35.482	38.677	27.303	27.875	23.51	27.958	50.145	29.694	40.915	41.733
63	10.985	148.74	183.86	172.83	323.41	174.46	249.08	251.75	274.05	411.34	314.9	138.12	185.9	120.7	135.87	88.934	102.35	79.944	88.278	74.723	79.153	60.318	57.803	59.732	56.798	54.3	60.643	42.509	69.462	51.114	69.542	53.397	61.835	73.149	91.184	76.275	85.648	73.294	55.793	47.869	46.461	57.348	63.146	56.966	64.966	34.643	26.589	42.416	37.6
64	27.443	22.69	235.87	549.01	350.74	395.71	419.78	764.54	383.77	424.4	188.38	211.02	169.35	92.473	137.84	175.95	173.46	75.732	69.915	103.25	51.454	31.498	42.275	48.743	45.094	32.183	16.979	26.283	39.21	50.641	30.188	42.67	53.586	36.114	40.896	55.217	43.355	46.493	40.444	41.061	33.248	27.278	40.342	34.503	37.074	34.431	32.334	45.492	67.776
65	68.389	39.504	956.25	407.98	117.4	506.56	455.12	181.8	542.37	576.79	177.61	211.11	180.94	152.32	139.68	174.16	78.829	44.598	61.145	46.401	42.787	64.878	67.292	37.138	72.747	69.421	32.283	41.064	34.606	41.717	66.752	40.584	62.682	123.67	64.133	61.266	59.947	67.154	103.02	82.484	47.865	35.381	37.29	34.218	35.646	45.15	39.295	38.636	51.865
66	16.073	18.347	658.73	605.79	85.177	210.99	368.95	298.82	254.37	283.25	336.97	100.79	141.43	162.61	138.09	106.22	82.933	107.07	47.366	61.862	123.53	53.957	74.542	85.847	88.667	51.925	82.198	136.84	74.763	124.02	113.66	76.11	94.877	108.37	53.67	61.602	67.557	54.251	65.46	47.188	58.666	110.16	98.346	79.687	54.324	37.153	53.958	56.991	53.635
67	13.34	6.6023	89.878	378.17	396.09	99.799	114.16	262.21	358.79	360.28	77.819	230.83	235.5	170.35	156.25	189.61	161.77	156.44	166.1	150.58	123.67	80.014	94.946	126.2	77.782	52.452	43.555	65.654	94.014	52.442	48.144	60.585	109.28	87.019	88.969	104.34	135.09	162.94	130.48	107.67	75.71	88.267	57.739	35.998	44.141	44.68	58.16	73.392	73.577
68	33.978	24.824	94.032	565.89	556.74	102.69	496.72	422.1	522.25	536.81	312.33	238.97	303.66	231.95	138.22	195.2	213.68	281.37	107.95	273.48	282.74	234.37	94.514	250.94	114.11	69.318	81.466	165.82	133.39	114.77	107.55	57.016	79.738	113.44	111.02	83.44	52.042	62.528	62.397	87.174	67.753	81.523	43.728	38.067	44.211	76.08	34.005	25.876	30.091
69	27.738	73.451	492.68	447.49	208.15	285.96	424.96	412.11	166.19	287.67	312.8	372.95	246.41	156.97	165.26	174.86	132.57	66.329	66.003	98.194	62.007	41.606	43.263	81.361	59.978	62.959	95.568	106.18	52.331	34.205	44.859	107.2	55.867	83.525	84.761	109.09	83.148	101.78	115.81	100.89	50.182	45.737	31.382	45.369	29.622	33.619	32.608	48.555	32.181
70	31.455	52.488	108.7	739.16	472.77	134.22	343.13	564.56	433.91	173.61	311.63	126.42	160.55	117.7	278.05	141.7	150.89	213.73	105.74	75.624	65.015	110.44	51.311	35.068	103.51	63.077	21.7	28.176	39.143	30.552	40.984	37.99	53.498	49.8	66.933	43.051	39.125	43.505	48.619	52.946	42.646	31.2	34.663	36.004	36.101	41.297	28.511	26.495	18.973
71	30.35	63.632	658.85	73.223	212.8	196.43	102.58	163.35	182.03	306.04	354.48	236.85	279.55	153.48	80.78	85.249	50.046	61.239	43.763	76.025	85.795	60.547	144.77	67.535	79.964	75.535	66.8	72.004	79.597	90.968	111.21	106.96	119.96	126.99	133.96	98.88	78.164	82.573	72.991	80.185	79.213	93.986	136.89	122.4	160	208.55	206.24	233.14	199.08
72	29.745	21.294	79.554	365.44	561.94	611.29	183.01	199.3	411.85	447.14	444.89	235.75	149.54	128.44	259.35	172.51	176.1	61.921	35.179	52.814	61.355	52.55	37.793	28.877	43.693	55.382	210.08	81.929	60.049	42.241	45.561	77.26	34.311	25.759	24.487	23.605	39.613	36.347	43.895	53.93	69.545	76.265	81.466	92.738	81.236	82.793	67.565	57.63	36.829
73	6.9734	52.553	600.75	255.94	64.304	337.19	559.74	226.45	409.5	383.06	219.38	192.51	98.973	54.027	107.22	38.047	39.358	66.898	60.383	35.199	49.371	34.549	56.2	61.919	46.574	52.297	100.52	82.132	77.536	91.901	62.409	71.198	61.045	65.027	50.572	81.302	114.54	88.05	53.321	32.63	32.903	28.488	31.997	33.568	35.49	44.39	39.721	31.3	40.613
74	97.674	35.805	148.32	1153.4	409.79	159.19	673.4	563.24	367.17	104.75	185.74	106.84	95.067	99.719	79.101	117.79	114.25	117.73	124.9	56.273	44.794	52.579	50.329	55.592	36.429	54.683	31.951	27.044	37.446	69.094	73.293	50.354	51.908	49.488	55.941	56.477	66.178	67.06	48.525	55.171	37.493	26.094	32.883	38.482	37.543	45.879	42.165	53.994	38.135
75	25.639	14.12	14.334	178.25	489.36	243.09	50.263	172.76	508.12	698.1	376.86	187.48	127.2	134.45	102	354.96	88.138	97.956	66.231	166.66	113.2	89.206	87.696	110.85	57.972	63.052	77.912	64.344	33.94	35.714	83.389	86.434	37.971	47.823	82.641	88.131	54.269	61.45	79.464	58.726	41.624	62.609	63.879	66.727	114.91	77.339	104.48	80.276	59.935
76	42.024	16.677	25.148	299.55	785.01	77.572	62.742	431.95	912.17	1220.4	312.56	98.489	311.75	127.79	175.38	73.171	239.73	141.74	234.4	207.52	128.32	67.294	74.745	67.818	50.841	20.091	13.061	38.268	59.559	77.786	47.216	38	58.024	92.336	39.802	19.295	22.389	43.571	30.1	29.795	27.746	36.384	35.67	43.134	61.874	33.802	32.219	36.792	40.529
77	10.119	19.098	236.17	347.26	35.907	144.67	378.2	361.3	298.17	501.26	339.96	278.61	173.78	239.79	146.35	67.681	95.83	119.98	49.321	56.88	107.2	94.565	114.24	81.536	152.11	102.62	128.45	250.96	150.86	80.114	93.649	64.739	47.13	69.731	94.71	66.324	65.133	84.657	74.659	33.492	28.842	53.165	52.136	29.667	52.683	72.821	88.447	35.992	27.537
78	27.733	62.635	639.3	386.01	199.4	576.13	495.75	463.2	641.03	449.01	265.19	92.068	277.58	137.86	51.731	65.734	32.591	52.794	41.47	20.346	29.347	16.289	20.457	16.691	21.159	24.767	21.22	28.833	35.928	28.051	34.404	60.051	34.358	25.099	31.641	17.939	18.917	25.369	27.305	16.468	16.544	18.676	23.797	18.173	20.874	22.363	27.907	21.435	13.615
79	38.071	42.382	70.709	643.72	497.08	788.87	254.97	464.08	644.12	436.04	236.24	160.42	161.17	139.62	185.12	169.36	107.51	136.26	98.047	147.18	85.807	84.798	74.991	55.503	39.316	53.922	36.408	52.578	78.266	91.858	47.173	45.464	49.062	37.783	57.01	81.392	59.837	45.234	65.127	52.102	44.8	41.284	46.975	43.804	56.24	56.967	52.897	57.506	39.006
80	27.17	24.085	654.41	519.36	293.33	463.33	549.51	317.9	653.98	241.74	147.06	140.72	140.78	89.785	68.211	125	140.71	42.087	37.588	53.078	39.679	34.131	28.287	27.275	27.186	29.681	44.552	52.278	61.671	58.171	71.922	52.032	62.234	57.218	65.175	63.919	54.691	65.391	87.012	75.514	76.177	49.445	36.777	31.23	34.913	44.862	42.504	49.816	52.256
81	42.235	17.349	92.062	537.87	408.49	348.89	211.99	426.83	410.53	246.07	332.31	235.28	181.98	173.44	144.5	134.29	69.005	53.056	55.191	58.596	80.718	61.52	66.469	57.86	37.834	38.782	31.296	40.219	39.712	40.616	58.616	57.584	65.001	59.102	58.194	76.678	98.033	95.342	78.328	70.938	36.611	38.46	45.976	40.995	41.359	51.578	44.939	47.586	52.594
82	37.368	30.227	34.565	478.39	739.46	570.92	64.033	334.6	302.79	350.62	364.22	213.84	122.27	128.52	304.13	218.21	97.857	137.49	175.46	193.55	133.32	96.253	51.924	98.158	71.264	92.952	42.373	42.026	67.733	31.441	64.609	67.925	112.59	34.024	73.684	81.71	91.334	35.63	77.045	75.803	63.943	34.176	39.626	54.692	34.778	32.35	45.46	36.795	43.531
83	33.431	9.3568	8.9577	143.19	211.09	260.03	454.76	323.88	143.45	112.51	229.04	59.174	131.19	72.339	112.13	180.3	75.48	100.9	146	136.96	159.43	120.82	191.52	298.19	283.96	197.82	101.61	79.788	73.575	82.367	89.653	49.981	36.942	42.73	56.12	75.841	122	107.83	83.911	79.217	78.278	47.265	63.84	55.656	75.526	47.777	40.654	40.206	45.178
84	140.3	71.381	154.92	736.78	483.64	242.61	639.57	491.36	281.29	488.35	241.89	103.48	88.765	177.39	144.45	180.2	222.12	98.615	114.56	124.93	66.047	54.09	86.006	55.19	46.933	53.267	68.851	28.377	53.74	55.712	42.747	51.157	75.722	51.119	71.054	81.17	80.501	57.505	70.946	69.766	37.201	36.368	44.252	37.75	26.536	32.304	39.898	57.149	45.532
85	47.395	21.388	21.783	106.21	348.66	393.91	421.51	187.49	119.86	343.9	379.2	299.56	507.47	413.69	256.86	118.35	88.618	184.84	136.6	238.5	141.83	56.718	48.711	44.59	42.596	33.233	51.782	36.712	42.865	27.821	26.268	28.236	27.64	78	34.367	38.209	28.874	38.566	35.177	52.134	55.808	47.534	40.666	42.04	33.47	20.528	30.165	40.149	63.734
86	85.207	51.705	47.37	684.29	839.74	475.7	137.29	478.09	534.71	318.06	221.24	161.94	166.46	290.72	143.86	129.53	181.6	98.039	90.999	86.701	62.108	73.544	94.248	64.699	31.272	41.632	53.006	53.739	21.911	35.914	50.108	33.253	32.241	56.886	45.02	37.805	69.467	63.136	55.052	72.98	77.055	69.404	49.15	51.62	48	40.103	39.183	39.233	45.565
87	18.118	100.51	386.85	76.262	341.06	225.64	247.58	355.78	250.71	198.09	176.28	98.554	111.28	111.7	81.366	171.16	83.25	48.858	45.013	35.205	36.338	32.448	32.016	50.128	38.2	68.728	36.867	38.304	36.065	59.579	69.273	80.764	84.536	59.255	54.82	64.53	62.525	49.608	42.103	35.189	50.85	69.112	78.302	59.239	51.706	49.305	45.56	50.492	56.063
88	24.538	66.861	293.21	449.23	114.66	206.21	445.86	362.32	220.05	666.6	378.66	254.85	280.55	284.24	268.93	452.68	201.67	158.27	170.6	141.83	98.275	76.81	137.82	99.365	77.16	80.765	114.91	98.25	85.932	82.866	121.75	78.992	63.935	56.437	55.945	75.502	85.563	79.945	110.6	97.196	91.814	70.04	61.367	55.483	69.13	73.981	81.892	91.26	59.907
89	35.964	80.836	1167.3	363.04	338.35	774.21	451.1	233.1	361.93	342.36	112.23	99.6	78.243	56.164	61.245	43.998	31.328	39.189	29.24	38.002	36.873	30.123	25.106	20.701	22.172	13.504	11.555	13.761	21.328	21.236	26.966	30.57	37.691	38.805	33.915	34.189	32.661	23.599	31.494	37.274	31.399	30.142	25.26	16.832	20.682	19.891	19.068	26.103	27.959
90	20.298	31.209	38.114	64.444	392.83	601.85	184.12	116.8	341.55	516.38	310.92	215.36	101.2	156.8	277.84	127.26	114.3	175.39	333.84	287.2	171.44	103.14	131.5	265.42	159.57	74.074	57.12	88.383	172.28	90.464	63.674	55.842	111.93	119.43	94.629	76.171	105.25	98.203	94.01	84.894	105.02	124.13	77.915	55.512	53.635	50.321	51.3	56.568	33.15
91	66.392	26.458	75.909	504.01	607.04	279.18	170.17	300.46	644.68	452.07	277.08	296.5	242.53	256.44	274.85	243.67	195.88	162.53	168.54	135.33	67.942	39.045	67.665	57.27	33.151	17.38	47.302	40.374	30.971	39.336	39.79	48.061	47.033	77.575	51.826	50.606	44.677	49.966	28.498	30.966	47.434	73.958	55.526	71.432	71.369	51.163	56.275	65.581	49.96
92	18.887	17.102	197.01	765.16	417.35	79.662	347.71	775.42	336.12	89.026	185.57	168.3	78.286	90.641	201.14	233.33	111.63	71.709	81.102	64.006	37.425	37.436	50.691	38.913	18.316	25.526	29.894	31.613	23.61	45.127	25.811	19.624	17.214	25.142	27.409	34.679	32.907	28.594	32.093	35.407	39.104	28.475	21.418	17.91	21.234	31.952	25.056	27.525	33.538
93	26.986	42.893	460.03	875.5	342.8	141.3	451.69	1015.8	656.54	227.63	273.27	337.94	184.93	157.33	106.57	142.65	96.494	51.862	88.028	62.931	50.828	40.429	71.861	59.972	36.23	43.711	54.954	134.05	132.75	104.58	92.713	105.24	76.15	80.853	76.858	87.444	89.181	62.537	49.923	70.125	62.624	42.833	49.549	32.572	32.599	22.949	28.895	25.593	33.69
94	59.709	26.729	138.68	816.15	416.25	166.31	169.96	307.41	326.19	172.11	192.22	145.78	84.506	87.222	78.921	137.55	71.182	64.667	84.087	127.2	71.697	54.105	40.144	70.186	40.261	40.269	79.912	76.71	32.237	24.043	40.524	36.562	30.351	31.38	36.105	31.651	33.759	46.582	51.185	48.536	40.467	39.517	34.729	28.979	31.648	42.584	60.757	22.384	22.689
95	40.392	80.563	676.86	624.85	142.91	214.24	295.89	526.69	323.88	516.9	447.9	258.72	217.48	141.76	149.37	31.773	25.218	56.316	58.394	75.799	44.779	54.943	82.774	90.007	62.637	35.786	30.147	54.357	75.05	63.211	33.571	69.213	44.367	46.834	54.93	83.352	60.97	73.708	47.79	44.488	29.659	22.941	32.699	44.498	37.719	47.746	48.243	54.624	42.531
96	22.88	93.335	824.1	830.63	297.45	437.27	309.42	475.82	305.94	407.49	146.52	239.71	164.19	208.27	171.07	213.42	97.657	70.257	61.705	48.463	50.675	67.31	56.893	58.358	34.628	24.948	26.034	47.922	48.52	62.235	88.505	87.517	76.602	78.61	69.272	81.083	52.574	60.199	39.024	26.401	52.707	51.488	123.98	61.209	43.148	54.798	98.114	47.538	50.051
97	26.101	137.78	840.76	68.902	263.02	223.36	325.14	422.26	268.89	313.95	225.9	106.44	90.068	48.11	18.372	18.611	33.287	40.599	61.315	37.292	38.775	82.258	27.801	41.827	59.926	78.361	71.296	78.211	75.775	56.375	57.202	70.268	45.093	64.119	68.347	57.636	88.888	24.167	24.526	35.747	23.798	35.216	35.218	44.922	51.397	45.166	45.154	58.299	59.505
98	40.663	25.791	170.15	698.38	358.16	380.42	319.87	451.72	216.37	337.36	346.34	180.8	55.306	75.513	191.88	189.76	80.033	82.26	77.695	199.61	36.882	26.367	36.042	61.972	30.877	29.449	30.793	60.062	19.568	48.817	30.772	84.567	29.823	30.289	85.255	139.5	48.208	54.514	61.974	65.347	72.126	71.566	84.851	98.872	96.334	56.876	77.327	92.107	86.716
99	27.165	8.6721	10.727	270.38	486	241.15	167.37	257.61	459.85	812.22	344.21	125.05	40.706	130.46	224.88	119.27	91.094	226.09	250.83	131.05	91.891	95.038	111.23	91.033	55.872	52.943	52.584	59.921	49.674	48.685	56.655	57.565	44.982	47.451	98.137	87.252	83.246	87.291	88.081	76.006	66.592	59.171	39.712	31.33	43.29	34.408	39.02	41.97	45.475
[truncated: 1,220 more columns]
