# Supplementary material for: Detecting Parkinson’s disease from sustained phonation and speech signals
Source: PLoS One. 2017 Oct 5;12(10):e0185613. doi: 10.1371/journal.pone.0185613 (PMC5628839; doi:10.1371/journal.pone.0185613)
Supplement: S2 File — (ZIP) [file pone.0185613.s002.zip › AC/speech/AC_speech_MPEG7_descriptors.csv]

id	AudioFundamentalFrequency_1	AudioFundamentalFrequency_2	AudioFundamentalFrequency_3	AudioFundamentalFrequency_4	AudioFundamentalFrequency_5	AudioFundamentalFrequency_6	AudioFundamentalFrequency_7	AudioFundamentalFrequency_8	AudioFundamentalFrequency_9	AudioFundamentalFrequency_10	AudioFundamentalFrequency_11	AudioFundamentalFrequency_12	AudioHarmonicity_1	AudioHarmonicity_2	AudioHarmonicity_3	AudioHarmonicity_4	AudioHarmonicity_5	AudioHarmonicity_6	AudioHarmonicity_7	AudioHarmonicity_8	AudioHarmonicity_9	AudioHarmonicity_10	AudioHarmonicity_11	AudioHarmonicity_12	AudioHarmonicity_13	AudioHarmonicity_14	AudioHarmonicity_15	AudioHarmonicity_16	AudioHarmonicity_17	AudioHarmonicity_18	AudioHarmonicity_19	AudioHarmonicity_20	AudioHarmonicity_21	AudioHarmonicity_22	AudioHarmonicity_23	AudioHarmonicity_24	AudioPower_1	AudioPower_2	AudioPower_3	AudioPower_4	AudioPower_5	AudioPower_6	AudioPower_7	AudioPower_8	AudioPower_9	AudioPower_10	AudioPower_11	AudioPower_12	AudioSpectrumCentroid_1
1	0	3392.3	364.41	146.51	134.66	181.86	741.71	47.2	11.855	35.345	3.3789	12.956	-0.36402	31.25	0.99758	16000	0.81076	4879.7	0.93144	500	0.77415	125	0.97469	16000	0.25805	6688.8	0.20054	15875	0.15729	375	0.043253	15500	-1.8985	1.0025	6.0038	2.1217	2.4074e-07	0.0044909	0.0010992	0.0010206	0.00011319	0.0016995	0.00098648	0.0015864	0.00090744	0.00067892	0.69125	2.7934	-4.9221
2	52.814	3392.3	354.07	132.83	120.16	158.06	693.87	37.9	12.667	25.233	3.4062	13.857	0.19041	31.25	0.9979	16000	0.87072	3942.5	0.95526	500	0.84592	250	0.98453	4000	0.18281	6127.8	0.13861	3750	0.10934	250	0.029275	3500	-1.9888	1.4048	6.2438	3.097	3.5043e-07	0.013508	0.0030309	0.00296	0.00068646	0.0045198	0.0025172	0.0038333	0.0022735	0.0015598	0.93003	4.3497	-3.1751
3	0	3392.3	440.57	213.04	180.74	257.89	671.79	77.157	32.306	44.851	2.9766	11.238	-0.085038	31.25	0.99878	16000	0.87717	4627.6	0.96309	1000	0.88582	500	0.98629	8000	0.20611	6599.3	0.10047	7500	0.077274	500	0.023198	7000	-2.4934	1.109	8.9786	2.2976	1.0259e-06	0.02929	0.0046913	0.0037759	0.0013194	0.0060746	0.0047387	0.0047553	0.0024565	0.0022987	1.934	7.6671	-4.9196
4	0	3392.3	588.66	216.18	196.88	267.27	909.72	70.398	19.301	51.096	2.0772	5.6419	0	31.25	0.99763	16000	0.82905	4806.9	0.93961	1000	0.74281	250	0.98144	16000	0.21556	6623.3	0.23863	15750	0.1968	750	0.041838	15000	-1.5409	1.0517	4.6223	2.1992	5.5926e-08	0.0031388	0.00077197	0.00060391	0.00018007	0.0012884	0.00071661	0.0011083	0.00042385	0.00068445	1.0044	3.505	-4.7685
5	0	3392.3	677.91	200.45	172.27	267.27	1042.3	95.007	28.189	66.818	1.9306	5.0234	-0.63811	31.25	0.99799	16000	0.8262	4253.4	0.9498	500	0.73098	125	0.98129	3250	0.24144	6750.7	0.25031	3125	0.21881	375	0.031497	2750	-2.2107	1.1638	9.8347	2.3677	3.1023e-07	0.0028583	0.00062286	0.00048923	0.00017601	0.00090157	0.00059408	0.00072556	0.00031322	0.00041234	1.278	4.3443	-4.6064
6	57.273	2940	238.25	216.18	188.46	234.57	246.35	46.113	27.715	18.398	8.1328	75.94	0.14468	31.25	0.99936	16000	0.90627	4569.3	0.97861	2000	0.92245	500	0.99268	4000	0.18363	6094.3	0.07023	3500	0.056154	1500	0.014077	2000	-2.7349	1.2452	9.6538	2.748	7.0597e-06	0.037263	0.0072997	0.0058284	0.002329	0.010038	0.0067185	0.0077085	0.0034994	0.0042091	1.6396	6.146	-2.8875
7	0	3392.3	350.67	218.32	196	233.33	538.87	37.333	22.317	15.017	3.9825	18.876	-0.20603	31.25	0.9996	16000	0.89013	4356.8	0.98228	1000	0.93561	500	0.99103	4000	0.21139	6422.8	0.055419	3500	0.04667	500	0.0087487	3000	-2.5127	1.2311	8.9751	2.5863	1.6346e-07	0.018911	0.0043196	0.0041413	0.0018556	0.0059159	0.0032515	0.0040603	0.0022857	0.0017746	1.2206	5.8787	-4.5993
8	0	3392.3	323.69	188.87	163.33	209	508.65	45.671	25.533	20.139	3.9617	19.323	-0.6426	31.25	0.99946	16000	0.79509	4104.6	0.96784	500	0.65258	250	0.98664	2000	0.30647	6409.2	0.33405	1750	0.31525	250	0.0188	1500	-1.8786	1.2986	6.7146	2.7365	3.1775e-08	0.015398	0.0014494	0.00088825	0.00029305	0.0020764	0.0020274	0.0017833	0.00059519	0.0011881	3.8926	23.128	-4.7532
9	53.519	2940	438.72	144.12	117.91	180.74	782.38	62.823	26.203	36.62	2.4078	7.1976	0.33975	31.25	0.99735	16000	0.83656	4014.8	0.88143	500	0.75766	250	0.95427	4000	0.14805	6064.5	0.19661	3750	0.12377	250	0.072837	3500	-1.2512	1.3844	4.1777	3.0923	1.6703e-06	0.0032673	0.00075313	0.00066309	0.00025409	0.0011249	0.00060777	0.00087077	0.000409	0.00046177	1.0438	4.103	-3.0429
10	0	2756.3	291.52	118.87	100.11	132.83	603.64	32.719	18.754	13.965	3.1732	11.5	-0.72453	31.25	0.99892	16000	0.7624	5974.6	0.9231	1000	0.70464	250	0.96621	16000	0.33079	7312.1	0.26157	15750	0.21846	750	0.043112	15000	-1.8456	0.63169	5.7408	1.425	5.0997e-08	0.00087558	0.00022738	0.0001645	4.3858e-05	0.00036974	0.00021214	0.00032588	0.00012064	0.00020523	0.85894	2.7543	-4.9649
11	53.912	3392.3	306.8	239.67	204.17	270.55	417.41	66.385	35.507	30.878	6.1085	42.561	0.17679	31.25	0.99893	16000	0.86017	4993.4	0.95449	2000	0.83417	500	0.98342	8000	0.20119	6099.4	0.14926	7500	0.12033	1500	0.028929	6000	-2.0388	1.0933	6.4909	2.4746	2.8242e-08	0.01184	0.0020789	0.0013441	0.00027234	0.0027821	0.0023955	0.0025098	0.0010718	0.001438	1.7976	6.1516	-3.4139
12	52.066	2756.3	337.18	230.89	190.09	275.63	452.25	85.539	40.804	44.735	3.6049	15.324	0.19193	31.25	0.99965	16000	0.84486	3656.4	0.93706	1000	0.78815	250	0.98385	4000	0.20334	5839.7	0.1957	3750	0.14892	750	0.046781	3000	-1.6728	1.5735	4.8893	3.634	6.4457e-07	0.026475	0.0044574	0.0031427	0.0012221	0.0062822	0.0044657	0.0050601	0.0019206	0.0031395	1.9504	8.2385	-3.599
13	0	3392.3	511.59	203.23	180	246.37	876.98	66.369	23.23	43.139	2.5975	8.2504	-0.83271	31.25	0.99758	16000	0.77806	4903.2	0.90741	1000	0.67329	500	0.97443	16000	0.2919	6728.6	0.30115	15500	0.23412	500	0.067025	15000	-2.4987	1.0085	11.471	2.0928	6.136e-08	0.0020193	0.00025819	0.00015512	4.3942e-05	0.00032818	0.0003671	0.00028423	0.00011117	0.00017306	2.9604	12.479	-4.817
14	56.25	3392.3	264.64	85.798	76.696	93.333	585.58	16.638	9.102	7.5358	3.5019	15.244	0.22588	31.25	0.99747	16000	0.84944	3666.9	0.91675	500	0.81286	125	0.96283	4000	0.16322	5812	0.14997	3875	0.10389	375	0.046079	3500	-1.6693	1.5447	5.2926	3.6077	2.786e-06	0.0073075	0.0022136	0.001903	0.0006801	0.0034569	0.0017576	0.0027768	0.0012229	0.001554	0.59506	2.5608	-4.1753
15	54.31	3150	287.35	119.51	108.89	133.23	621	24.344	10.623	13.72	3.6485	15.035	0.14368	31.25	0.99908	16000	0.88492	3051.4	0.96482	500	0.88317	125	0.98634	2000	0.18753	5663.5	0.10317	1875	0.081645	375	0.021526	1500	-2.3934	1.8317	8.2027	4.4143	7.9675e-07	0.036247	0.0080883	0.0069871	0.0012495	0.013762	0.0071333	0.012513	0.0057376	0.0067753	0.71439	3.0251	-3.6722
16	53.069	3392.3	381.13	184.52	160.95	205.12	597.03	44.167	23.57	20.597	2.8632	10.434	0.19306	31.25	0.99914	16000	0.83253	3745.1	0.92558	500	0.75195	125	0.98044	4000	0.20609	5937.3	0.22849	3875	0.17363	375	0.054865	3500	-1.5233	1.4939	4.3682	3.4238	8.4548e-06	0.0070296	0.0016873	0.001056	0.00036549	0.0024026	0.0016926	0.0020372	0.0006905	0.0013467	1.3379	4.1325	-2.953
17	0	3392.3	406.29	120.82	108.62	147	826.4	38.379	12.201	26.178	2.7138	8.6833	-0.41013	31.25	0.99831	16000	0.80514	3308.7	0.90795	500	0.76415	250	0.96765	1250	0.2524	5952	0.2035	1000	0.1438	250	0.059696	750	-2.0742	1.6371	7.2017	3.7435	2.599e-07	0.15938	0.027872	0.014199	0.0029004	0.04105	0.032995	0.03815	0.011299	0.026851	1.6275	5.5181	-4.8599
18	0	2100	266.94	209	175	245	290.14	70	34.005	35.995	4.2643	22.006	-0.80049	31.25	0.9995	16000	0.8511	4999.7	0.96756	1000	0.83795	500	0.98618	16000	0.25332	6767.2	0.14824	15500	0.12962	500	0.018617	15000	-2.766	0.98669	13.043	2.0261	2.2255e-08	0.0037737	0.00071452	0.00049819	0.00018688	0.00086145	0.00074913	0.00067457	0.00031132	0.00036326	1.582	5.0459	-4.5557
19	53.133	3392.3	272.68	163.03	154.74	187.66	493.16	32.923	8.2951	24.628	5.286	31.526	0.16912	31.25	0.99901	16000	0.86984	4265.3	0.96408	500	0.88699	500	0.98697	1500	0.20951	6619.5	0.099975	1000	0.077084	0	0.022891	1000	-2.0861	1.2069	6.3031	2.4732	9.4626e-07	0.0033814	0.0010283	0.00089725	0.00036281	0.0014882	0.00079585	0.0011254	0.00053443	0.00059096	0.79062	2.9909	-2.5853
20	0	3392.3	397.48	196.88	159.78	226.15	694.91	66.371	37.092	29.279	3.3448	13.441	-0.87742	31.25	0.99925	16000	0.79194	4829.7	0.95589	1000	0.71467	500	0.98607	10000	0.33759	6580.9	0.2714	9500	0.24122	500	0.030178	9000	-2.4972	1.0453	10.152	2.2043	5.1763e-08	0.0024309	0.00056907	0.00042973	0.00018349	0.00085013	0.00050058	0.00066665	0.00024624	0.00042041	1.0909	3.7666	-4.7276
21	56.25	3392.3	371.64	211.51	196.88	237.1	623.54	40.222	14.637	25.585	4.0716	18.88	0.22029	31.25	0.99912	16000	0.86866	4573.9	0.96142	1000	0.84447	500	0.98045	8000	0.18746	6473.4	0.13598	7500	0.11695	500	0.019028	7000	-1.7695	1.1524	5.1348	2.413	1.4648e-07	0.0016674	0.00032253	0.00027062	0.00012489	0.00038703	0.00028545	0.00026214	0.00014573	0.00011642	1.7678	6.7006	-4.4749
22	0	3392.3	374	181.48	144.12	227.32	671.02	83.202	37.364	45.838	3.4281	13.964	-0.88872	31.25	0.99865	16000	0.82036	3159.8	0.94205	500	0.8192	250	0.97631	2000	0.30038	5697.5	0.1571	1750	0.12284	250	0.034261	1500	-3.1135	1.7738	14.607	4.2397	2.7543e-08	0.016197	0.0029852	0.0024815	0.00056286	0.0040255	0.0030777	0.0034627	0.0019187	0.001544	1.78	6.6476	-4.7761
23	51.279	1917.4	261.08	163.33	127.83	181.48	364.22	53.655	35.507	18.148	3.3615	13.977	-0.76408	31.25	0.99926	16000	0.90073	4417	0.97087	500	0.91196	250	0.9874	4000	0.18575	6574.3	0.075444	3750	0.058914	250	0.01653	3500	-4.1833	1.1673	28.521	2.422	7.4381e-08	0.014964	0.0030079	0.002024	0.00056543	0.0044076	0.0032158	0.0038422	0.0014586	0.0023836	1.5642	5.1694	-4.8359
24	56.611	3392.3	337.06	147	123.01	176.4	665.15	53.388	23.985	29.403	3.4535	13.654	0.21212	31.25	0.99919	16000	0.8719	4864.8	0.93918	500	0.84708	250	0.98263	16000	0.17572	6744.2	0.13555	15750	0.0921	250	0.043448	15500	-2.0804	1.0006	6.6788	2.0921	1.7359e-07	0.013204	0.0027186	0.00208	0.00047872	0.003622	0.0027408	0.0031432	0.0016013	0.0015419	1.577	5.5783	-3.8988
25	55.894	1917.4	207.43	158.06	141.12	174.31	263.11	33.185	16.941	16.244	5.0062	28.926	0.1575	31.25	0.99678	16000	0.887	4321.6	0.96475	500	0.91017	500	0.98258	2000	0.18688	6714	0.072406	1500	0.054574	0	0.017832	1500	-2.538	1.1676	8.8341	2.3724	1.1063e-05	0.062298	0.017393	0.014978	0.0068276	0.02499	0.013851	0.018162	0.0081502	0.010012	0.98183	3.7257	-4.0964
26	52.438	3392.3	353.97	123.53	116.36	134.86	678.7	18.504	7.1706	11.333	2.738	8.8302	-0.58356	31.25	0.99908	16000	0.87462	4040.8	0.96965	500	0.8954	250	0.98811	4000	0.21722	6142.2	0.092709	3750	0.074253	250	0.018456	3500	-2.6145	1.3681	10.897	3.0138	3.5213e-08	0.0048256	0.0011536	0.0010452	0.00028413	0.001773	0.00094147	0.0014888	0.00076108	0.00072776	0.66728	2.8947	-3.9346
27	51.16	3392.3	481.55	187.66	155.01	220.5	828.34	65.491	32.65	32.84	2.6387	8.5739	0.16014	31.25	0.999	16000	0.86488	5591.3	0.96023	1000	0.83932	500	0.98829	16000	0.20217	6762	0.14897	15500	0.12091	500	0.028059	15000	-1.9112	0.79933	5.6301	1.7806	9.335e-08	0.0016505	0.00042464	0.00034307	0.00014071	0.00066085	0.00034688	0.00052013	0.00020236	0.00031778	0.85465	3.4165	-3.0852
28	59.274	2756.3	256.83	208.02	190.09	223.86	295.63	33.772	17.933	15.839	5.794	39.075	0.19031	31.25	0.99939	16000	0.90533	4128.3	0.97192	1000	0.93369	500	0.99066	4000	0.17929	6100.1	0.056967	3500	0.038223	500	0.018743	3000	-2.794	1.3861	10.006	3.0349	2.7291e-06	0.0139	0.0044905	0.0044043	0.0017964	0.0066075	0.0030455	0.0048111	0.0026079	0.0022032	0.38261	2.7766	-3.666
29	0	3392.3	533.73	243.65	227.32	273.91	843.2	46.593	16.327	30.267	2.5766	7.9208	-0.88436	31.25	0.99777	16000	0.86512	5606.6	0.97106	2000	0.86177	500	0.98676	16000	0.24077	6724.3	0.12498	15500	0.10929	1500	0.015692	14000	-3.1412	0.85546	15.995	1.8239	2.7125e-07	0.0010056	0.00017983	0.00013616	3.106e-05	0.00026976	0.00017864	0.0002387	0.0001051	0.00013359	1.6473	6.7223	-4.9645
30	61.25	3392.3	300.64	185.29	168.32	210	524.05	41.679	16.973	24.706	5.067	28.336	0.19335	31.25	0.99842	16000	0.91682	5631.1	0.9788	1000	0.94303	500	0.99094	16000	0.17166	7130.9	0.04791	15500	0.035769	500	0.012141	15000	-3.0269	0.76226	11.224	1.5979	1.0226e-06	0.0021535	0.0004125	0.00033136	0.00013979	0.0005023	0.00040509	0.00036251	0.00019157	0.00017093	1.9404	7.3134	-2.8224
31	53.846	3392.3	371.92	130.28	117.91	140.45	715.36	22.531	12.366	10.165	3.0801	11.443	0.19176	31.25	0.99695	16000	0.87778	4091.3	0.95027	500	0.8502	125	0.98123	2000	0.17268	6576.7	0.13103	1875	0.10007	375	0.030959	1500	-2.3864	1.2493	8.4379	2.5883	1.7498e-06	0.0043634	0.0010491	0.00079352	0.00022067	0.0015653	0.0010074	0.0013447	0.00057285	0.00077183	1.218	4.1443	-4.1459
32	69.449	2205	340.5	186.08	164.55	222.73	478.53	58.175	21.524	36.651	2.9993	10.737	0.16025	31.25	0.99562	16000	0.83083	5062.6	0.9342	1000	0.7924	500	0.9765	16000	0.22423	6860.7	0.1841	15500	0.1418	500	0.042304	15000	-1.5832	0.9491	4.2302	1.9464	5.2427e-07	0.00036779	9.5578e-05	7.2673e-05	2.52e-05	0.00014289	8.7077e-05	0.00011769	4.7474e-05	7.0215e-05	1.1509	3.6681	-3.8147
33	0	3392.3	316.37	182.99	151.55	234.57	488.8	83.028	31.441	51.587	3.9971	19.837	-0.94246	31.25	0.99924	16000	0.81713	4820.5	0.94841	1000	0.77436	500	0.98375	16000	0.31026	6596.2	0.20939	15500	0.17405	500	0.035338	15000	-3.2786	1.0639	16.026	2.2195	2.0249e-06	0.0068788	0.0014433	0.0012315	0.00057398	0.0019226	0.001224	0.0013486	0.00065748	0.00069113	1.5777	6.5348	-4.872
34	51.459	3392.3	501.98	234.57	202.29	256.4	827.1	54.102	32.281	21.821	2.7195	8.8176	0.15262	31.25	0.99976	16000	0.86817	6052.4	0.95626	4000	0.80982	500	0.98497	16000	0.18002	6512.9	0.17515	15500	0.14644	3500	0.028715	12000	-1.7871	0.70626	5.6544	1.7636	4.5381e-08	0.0027639	0.00059847	0.00048364	0.00011725	0.00093448	0.00054142	0.00081723	0.00036639	0.00045084	0.98272	3.7973	-4.3971
35	57.572	2205	245.44	215.12	193.42	228.5	238.09	35.076	21.701	13.375	6.2455	43.065	0.14311	31.25	0.99977	16000	0.92636	5553.8	0.97669	2000	0.94217	500	0.98884	8000	0.15105	6200.5	0.046667	7500	0.034519	1500	0.012148	6000	-3.7267	0.94323	16.955	2.1493	1.7224e-06	0.02122	0.0048093	0.0040721	0.0010066	0.0067324	0.0043079	0.0057259	0.0030655	0.0026604	1.2358	4.5873	-2.914
37	145.07	2756.3	299.43	205.6	187.66	225	449.49	37.34	17.936	19.404	4.8826	25.812	0.19068	31.25	0.9981	16000	0.9339	5443	0.97513	2000	0.95418	500	0.98896	16000	0.14512	6686.7	0.034781	15500	0.020951	1500	0.01383	14000	-4.0299	0.91266	18.825	1.9075	5.1124e-06	0.011615	0.0023889	0.0020487	0.00085506	0.0033558	0.0020694	0.0025008	0.0011937	0.0013071	1.7783	7.4212	-2.7883
38	50.806	3392.3	211.2	165.17	130.86	189.27	346	58.41	34.308	24.102	6.9892	54.285	0.16629	31.25	0.99948	16000	0.84286	3976.2	0.93576	500	0.82991	250	0.97659	4000	0.2138	6207.2	0.14669	3750	0.10585	250	0.040837	3500	-1.808	1.3749	5.1871	2.9974	7.0276e-06	0.056983	0.012209	0.0086102	0.0017508	0.015394	0.013174	0.013643	0.0068594	0.0067839	1.4785	4.5088	-3.7837
39	0	2940	260.51	164.25	109.84	197.76	496.08	87.915	54.404	33.511	4.5317	22.191	-0.39574	31.25	0.99822	16000	0.8397	3009.8	0.93771	500	0.8063	250	0.97871	1000	0.22716	5682	0.17241	750	0.13141	250	0.040999	500	-2.2989	1.828	8.5933	4.4034	5.3327e-07	0.024467	0.0061745	0.0056489	0.0024411	0.0086358	0.0047498	0.0061948	0.0032078	0.002987	1.0789	4.582	-4.8208
40	51.22	2594.1	322.47	215.12	192.16	258.65	407.72	66.495	22.964	43.531	3.7434	16.678	0.20382	31.25	0.99742	16000	0.8588	3587.7	0.95502	750	0.80879	500	0.98451	2000	0.19434	5926.3	0.17572	1500	0.14623	250	0.029488	1250	-1.7905	1.5926	5.3057	3.609	3.0049e-06	0.035577	0.0079728	0.0072543	0.0029424	0.010516	0.0064046	0.0075732	0.004312	0.0032613	1.5962	6.7772	-3.9272
41	51.943	3392.3	290.51	187.26	100	201.83	578.23	101.83	87.262	14.57	4.3195	20.846	0.30992	31.25	0.99692	16000	0.89551	3509.8	0.95031	1000	0.86572	500	0.97933	2000	0.13214	5666.9	0.11361	1500	0.084589	500	0.029023	1000	-2.1126	1.6864	7.2002	3.9892	4.5452e-05	0.0094741	0.0036183	0.0035684	0.0018804	0.0051175	0.0021755	0.0032371	0.001688	0.0015491	0.30601	2.4148	-2.3278
42	0	3392.3	342.43	180.74	93.631	204.17	607.7	110.54	87.107	23.429	3.3945	14.437	-0.8628	31.25	0.99875	16000	0.77943	6289.3	0.96974	2000	0.71079	500	0.99056	16000	0.34756	7158.8	0.27977	15500	0.25894	1500	0.020824	14000	-1.9387	0.58906	6.4167	1.4054	2.025e-07	0.0073053	0.0014636	0.0012453	1.0298e-05	0.0023376	0.0014349	0.0023273	0.001235	0.0010923	0.84147	3.1968	-4.9424
43	57.798	2756.3	316.5	116.98	105.76	127.09	670.62	21.334	11.221	10.113	3.1114	10.999	0.16817	31.25	0.99686	16000	0.86736	3555.7	0.95042	500	0.84307	250	0.97878	2000	0.18166	5835.7	0.13571	1750	0.10735	250	0.028359	1500	-1.966	1.6175	6.162	3.7323	6.2713e-07	0.0072128	0.0020541	0.0018804	0.00028162	0.0033604	0.0017357	0.0030787	0.0015987	0.00148	0.50179	2.3067	-3.8303
44	57.647	2100	242.31	200.45	183.37	222.73	227.86	39.359	17.086	22.273	6.2907	46.439	0.20286	31.25	0.99798	16000	0.86127	5465.9	0.94362	2000	0.83157	500	0.97918	16000	0.18796	6791.7	0.14761	15500	0.11205	1500	0.035559	14000	-1.9551	0.85483	6.0561	1.8328	6.2221e-07	0.0025538	0.00048699	0.00030656	0.00011614	0.00061356	0.00053985	0.00049742	0.00019042	0.000307	1.8157	5.8013	-2.4377
45	52.438	2594.1	402.77	230.89	216.18	256.4	533.33	40.219	14.714	25.505	2.7963	9.4429	0.19553	31.25	0.9985	16000	0.8684	4033.5	0.97719	1000	0.91483	500	0.98973	2000	0.22451	5964.3	0.074901	1500	0.062359	500	0.012542	1000	-1.8289	1.4564	4.8005	3.2455	2.8661e-07	0.008945	0.0024749	0.0020325	0.0010046	0.0035456	0.0018661	0.0025411	0.0010279	0.0015132	0.9773	3.4922	-2.4267
46	50.806	2756.3	351.33	171.6	136.53	196.88	585.88	60.345	35.062	25.284	3.0708	11.116	-0.23113	31.25	0.99466	16000	0.86529	2266.5	0.9228	500	0.8376	250	0.964	1000	0.17147	4974.6	0.12641	750	0.085204	250	0.041201	500	-3.0162	2.3816	14.077	6.7423	6.7571e-06	0.051919	0.012776	0.0093758	0.0042041	0.01873	0.011353	0.014526	0.0051716	0.0093547	1.2596	4.1432	-4.5379
47	98	3150	359.26	133.23	126.72	146.27	711.98	19.545	6.5085	13.036	3.0611	10.895	0.24018	31.25	0.9993	16000	0.93268	5755.7	0.97386	2000	0.93491	500	0.9909	16000	0.11937	6603.8	0.055991	15500	0.038953	1500	0.017038	14000	-3.3179	0.83536	14.851	1.844	5.7381e-05	0.025779	0.005354	0.0033956	0.00167	0.0075527	0.0053051	0.0058826	0.0017255	0.0041571	1.4541	4.6092	-3.8134
48	0	3150	341.27	234.57	210	265.66	468.15	55.663	24.574	31.088	4.0893	19.73	-0.81511	31.25	0.99932	16000	0.87165	5026.5	0.9848	2000	0.9334	500	0.99482	8000	0.28398	6418.7	0.061427	7500	0.051398	1500	0.010029	6000	-3.3102	1.045	14.817	2.2483	1.2986e-08	0.0034324	0.0012306	0.0013887	0.00039054	0.001972	0.00086647	0.0015815	0.00099817	0.00058332	-0.010806	1.8373	-4.5612
49	50.865	3392.3	301.41	189.27	178.54	202.76	541.6	24.217	10.728	13.489	5.0399	27.898	0.18862	31.25	0.99974	16000	0.91211	5441	0.9852	2000	0.9656	500	0.99366	16000	0.19839	6350.8	0.028055	15500	0.019595	1500	0.0084602	14000	-2.7341	0.96815	8.9787	2.1216	3.654e-05	0.012929	0.0032297	0.003012	0.0017125	0.0046995	0.0021826	0.002987	0.0012994	0.0016876	0.90904	4.3169	-2.8683
50	56.611	3150	375.02	155.01	145.07	165.79	739.06	20.724	9.9435	10.78	3.0249	10.352	0.20227	31.25	0.99771	16000	0.92293	4243.7	0.96805	500	0.92757	250	0.98808	2000	0.13433	6462.6	0.060505	1750	0.040473	250	0.020032	1500	-3.5609	1.2519	16.657	2.617	9.468e-05	0.026046	0.0049683	0.0037347	0.0018752	0.0065999	0.0046892	0.0047247	0.0018594	0.0028653	1.9661	7.6261	-3.0117
51	52.688	3392.3	386.87	160.95	144.59	168.32	785.53	23.73	16.359	7.3717	3.2545	11.901	0.20706	31.25	0.99939	16000	0.92288	4203.6	0.96947	1000	0.92331	500	0.99029	4000	0.13369	5915.4	0.066987	3500	0.046167	500	0.02082	3000	-3.4626	1.3788	16.566	3.1436	1.726e-05	0.045323	0.0091082	0.0087788	0.0035598	0.013066	0.0068399	0.0095065	0.0052191	0.0042874	1.1708	5.9992	-3.4322
52	0	3392.3	407.19	131.64	112.79	147	774.77	34.212	18.854	15.358	2.7749	9.5792	-0.87335	31.25	0.99959	16000	0.82402	3551.3	0.94533	500	0.81581	125	0.98154	2000	0.29322	6088.6	0.16573	1875	0.12952	375	0.036209	1500	-3.1927	1.5352	15.52	3.4138	1.7069e-07	0.03552	0.0081036	0.0065596	0.0010074	0.013698	0.0078018	0.012691	0.0055522	0.0071387	0.80621	2.924	-4.8403
53	52.751	2756.3	268.21	176.4	156.94	196	438.13	39.06	19.461	19.6	4.3467	21.469	0.18705	31.25	0.99873	16000	0.89705	3720.3	0.95824	1000	0.89567	500	0.98375	2000	0.16709	5822.4	0.088083	1500	0.062578	500	0.025505	1000	-2.7103	1.5756	9.7108	3.6187	1.5261e-05	0.02701	0.0092202	0.00941	0.0033597	0.012912	0.0064486	0.0095526	0.0060503	0.0035023	0.42132	2.7706	-4.1546
54	50.924	3392.3	379.43	142.72	131.64	154.74	808.18	23.095	11.077	12.018	3.1154	10.846	0.15417	31.25	0.99869	16000	0.90049	4000.3	0.94992	1000	0.88558	500	0.97782	4000	0.15273	5869.9	0.092241	3500	0.064346	500	0.027896	3000	-3.4005	1.4666	15.316	3.3539	1.1132e-05	0.01704	0.0028061	0.0022238	0.0010591	0.0039304	0.0026893	0.0028713	0.0011647	0.0017066	2.572	12.579	-2.7241
55	57.273	2756.3	365.11	219.4	200.45	243.65	533.77	43.192	18.948	24.243	3.3047	12.929	0.15526	31.25	0.99803	16000	0.87845	5381	0.96233	2000	0.85212	500	0.99273	16000	0.18109	6401.6	0.1406	15500	0.11021	1500	0.030395	14000	-2.0328	0.9763	6.6346	2.1147	3.362e-06	0.0059274	0.0010671	0.00071983	0.0003406	0.0014481	0.0010781	0.0011075	0.00037923	0.00072828	1.9672	7.7149	-2.5488
56	51.22	3392.3	275.23	119.51	111.65	139.12	561.7	27.471	7.8666	19.605	4.164	20.372	0.040623	31.25	0.99941	16000	0.86434	6185.3	0.9475	2000	0.84204	500	0.98002	16000	0.19583	7088.3	0.13798	15500	0.10546	1500	0.03252	14000	-2.0693	0.61763	6.4941	1.4635	5.559e-05	0.92087	0.63206	0.74499	0.53444	0.8398	0.27879	0.30536	0.21054	0.094816	-1.2268	3.2311	-3.7777
57	51.519	3392.3	359.47	114.55	106.52	124.93	789.57	18.407	8.0237	10.384	3.1077	11.186	0.17054	31.25	0.99885	16000	0.87079	3617.9	0.95472	500	0.86413	250	0.97738	2000	0.19626	5987.4	0.11325	1750	0.090592	250	0.022658	1500	-2.2763	1.5457	7.2184	3.4794	8.4529e-08	0.0089394	0.0020775	0.001991	0.00066797	0.0030612	0.0016151	0.0023932	0.001323	0.0010702	1.1076	4.9726	-3.56
58	0	3392.3	405.16	153.66	131.64	200.45	699.73	68.813	22.017	46.796	2.8747	10.422	-0.87793	31.25	0.99882	16000	0.7947	5508.3	0.92081	1000	0.79578	250	0.96838	16000	0.31575	6998.3	0.17259	15750	0.12502	750	0.047567	15000	-2.6482	0.7836	10.764	1.6956	7.1468e-08	0.0028957	0.00034838	0.00019002	7.816e-06	0.00054821	0.00042134	0.00054039	0.0001822	0.00035819	1.7045	6.936	-4.8354
59	53.197	2205	244.91	196	179.27	215.12	249.44	35.854	16.732	19.122	5.5506	37.175	0.19265	31.25	0.99894	16000	0.90053	4624.2	0.97201	1000	0.91479	500	0.98995	4000	0.17477	6300.8	0.075159	3500	0.057216	500	0.017943	3000	-2.5173	1.185	8.7192	2.5485	3.5625e-08	0.0048595	0.0013338	0.0011428	0.00036073	0.0017819	0.0011824	0.0014211	0.00078207	0.00063907	1.1524	3.8025	-2.8291
60	52.751	3392.3	480.5	171.6	147.99	226.15	839.55	78.167	23.609	54.559	2.5847	8.0969	0.14487	31.25	0.99918	16000	0.8544	4334.4	0.96551	1000	0.8499	500	0.99025	4000	0.23286	6212.2	0.14035	3500	0.11561	500	0.024738	3000	-1.8384	1.283	5.0582	2.7837	1.2069e-07	0.026246	0.0059764	0.0042562	0.0010561	0.0097573	0.00562	0.0087012	0.0032	0.0055012	1.0011	3.812	-4.6259
61	51.339	2940	323.39	179.27	151.55	221.61	537.45	70.062	27.722	42.34	3.7081	15.751	-0.94987	31.25	0.9988	16000	0.86408	4636.4	0.95099	500	0.87601	250	0.97686	4000	0.24425	6572.1	0.10085	3750	0.074982	250	0.025867	3500	-4.0998	1.1105	24.228	2.3188	3.2413e-08	0.0073454	0.0013752	0.0008764	0.00027257	0.0018469	0.0015268	0.0015743	0.00060383	0.00097048	1.7686	5.9508	-4.7364
62	53.005	3392.3	243.48	108.62	101.15	119.19	572.17	18.042	7.4739	10.568	4.5567	23.226	0.20707	31.25	0.99893	16000	0.92505	5174.2	0.97644	1000	0.93861	250	0.98846	16000	0.1476	6963.4	0.049852	15750	0.037828	750	0.012024	15000	-3.4887	0.88916	14.996	1.8416	6.8649e-06	0.0071179	0.0028303	0.0031583	0.0016718	0.0039961	0.0015942	0.0023243	0.0014866	0.00083776	-0.1453	2.3543	-3.8674
63	51.399	3392.3	270.47	100.46	94.03	110.53	657.58	16.496	6.4257	10.071	3.9273	17.342	0.11551	31.25	0.99438	16000	0.82146	2411.1	0.86874	500	0.78451	250	0.92758	2000	0.16423	4588.7	0.14307	1750	0.084231	250	0.058842	1500	-1.9594	2.4559	7.0324	7.4854	1.2028e-06	0.036615	0.00546	0.0043631	0.0013837	0.0077174	0.0054928	0.0063338	0.0029794	0.0033544	2.3745	11.783	-3.4981
64	59.434	3392.3	527.05	192.58	164.55	247.75	883.65	83.201	28.024	55.176	2.4252	7.2241	0.15787	31.25	0.99956	16000	0.87973	5328.8	0.98409	1000	0.91199	500	0.99236	16000	0.2177	6906.3	0.080368	15500	0.072095	500	0.0082728	15000	-2.1132	0.87482	6.2467	1.8178	9.216e-07	0.00077626	0.00013087	9.8484e-05	3.995e-05	0.00016473	0.00014157	0.00012478	5.8534e-05	6.6242e-05	2.3889	9.5954	-2.6575
65	54.783	3150	290	140.89	128.2	153.13	546.3	24.927	12.697	12.23	3.7739	16.749	0.24793	31.25	0.9996	16000	0.90765	3398.4	0.97382	500	0.92201	250	0.98843	2000	0.15819	5776	0.066424	1750	0.051809	250	0.014615	1500	-2.5052	1.6827	8.5107	3.9364	1.1991e-06	0.22225	0.056162	0.058509	0.0098951	0.085946	0.048976	0.076051	0.048614	0.027437	0.82442	3.4558	-4.3242
66	55.125	3392.3	525.8	157.22	127.09	184.52	894.04	57.429	30.13	27.299	2.2763	6.8323	-0.11256	31.25	0.99734	16000	0.81679	3531.2	0.91318	500	0.7614	125	0.9576	4000	0.21554	5789.6	0.19619	3875	0.15178	375	0.044411	3500	-1.5551	1.5977	4.4375	3.7481	2.6939e-06	0.13814	0.024275	0.019109	0.0055012	0.036581	0.023718	0.03108	0.013607	0.017472	1.5738	6.5668	-4.7332
67	53.78	3392.3	270.86	190.91	163.94	211	377.87	47.064	26.969	20.096	4.8172	28.661	0.16137	31.25	0.99968	16000	0.89955	4797.2	0.95899	2000	0.89324	500	0.98541	4000	0.16476	6274.9	0.092176	3500	0.065748	1500	0.026428	2000	-2.9858	1.1482	12.054	2.4812	2.9627e-08	0.013631	0.0035252	0.0025217	0.00066847	0.0053563	0.0034741	0.0046878	0.0018532	0.0028346	1.2252	3.9227	-2.8623
68	53.005	2940	236.33	190.91	170.93	212.02	285.82	41.089	19.979	21.11	6.7949	54.112	0.17966	31.25	0.99936	16000	0.89566	5918.9	0.97553	4000	0.93079	500	0.99099	16000	0.19958	6551	0.060201	15500	0.044736	3500	0.015465	12000	-2.5303	0.79681	8.231	1.8192	2.8393e-07	0.0016968	0.0003925	0.00033618	0.00017811	0.00054872	0.00031839	0.00037061	0.00015807	0.00021254	1.4302	5.802	-3.4163
69	52.625	3392.3	276.93	147.49	114.84	172.94	581.98	58.097	32.648	25.45	4.5471	23.017	0.08741	31.25	0.99852	16000	0.8243	5008.9	0.93477	1000	0.74708	125	0.97142	16000	0.22526	6771.2	0.22433	15875	0.18768	875	0.03665	15000	-1.6052	0.95701	4.5485	2.013	3.2491e-08	0.0033321	0.00058683	0.00044223	5.7537e-05	0.00089295	0.000636	0.00083541	0.0003847	0.00045071	1.3719	4.9004	-3.6303
70	52.5	3150	377.62	182.99	172.27	209	586.75	36.739	10.722	26.017	2.7415	9.2825	0.15163	31.25	0.99981	16000	0.86382	5689.3	0.98462	2000	0.82292	500	0.99562	16000	0.22305	6921.9	0.1727	15500	0.1617	1500	0.011004	14000	-1.8395	0.77014	5.2203	1.682	1.1817e-05	0.0083268	0.0027695	0.0028946	0.0012823	0.0037426	0.0016818	0.0024602	0.0016123	0.00084794	0.2468	2.7083	-2.7155
71	52.005	3392.3	445.82	125.28	114.84	135.69	890.46	20.849	10.44	10.408	2.5352	7.8511	0.33714	31.25	0.99692	16000	0.89348	4536.2	0.935	2000	0.8585	500	0.97331	4000	0.11911	5741.4	0.11482	3500	0.076508	1500	0.038309	2000	-2.162	1.3634	7.952	3.1665	2.4936e-05	0.033897	0.010591	0.010033	0.0042057	0.015902	0.0074372	0.011696	0.0058268	0.0058692	0.33422	2.3751	-3.1728
72	74.368	2940	385.35	222.73	186.86	267.27	592.98	80.408	35.863	44.545	3.5495	14.287	0.19101	31.25	0.99962	16000	0.88028	3876.3	0.96361	1000	0.86845	500	0.98678	4000	0.1857	5730.9	0.11833	3500	0.095165	500	0.023169	3000	-2.3202	1.5462	7.7265	3.6088	2.0548e-06	0.028903	0.0054336	0.0044604	0.0017246	0.0079802	0.0047773	0.0062556	0.0027357	0.0035198	1.433	6.3442	-4.5098
73	52.066	3392.3	236.28	136.11	125.64	145.54	493.72	19.904	10.47	9.4334	5.2584	31.003	0.17331	31.25	0.99816	16000	0.89837	3277.9	0.96194	1000	0.89257	250	0.98299	4000	0.17254	5271	0.090423	3750	0.069373	750	0.02105	3000	-2.9972	1.8668	11.526	4.8127	6.5326e-06	0.047629	0.01099	0.0065244	0.0035195	0.015357	0.011158	0.011837	0.0030049	0.0088324	1.4481	4.3765	-3.7358
74	56.903	2100	199.85	172.94	159.49	188.46	198.62	28.967	13.447	15.52	7.5656	66.026	0.32621	31.25	0.9988	16000	0.95111	4612.2	0.97789	500	0.95368	500	0.98852	16000	0.085171	6661.7	0.034846	15500	0.024214	0	0.010631	15500	-4.5446	1.1065	28.368	2.2695	1.5389e-06	0.01527	0.0038091	0.0031192	0.0017401	0.0051144	0.0029104	0.0033743	0.0013791	0.0019952	1.1664	4.5802	-4.4212
75	53.912	3392.3	288.29	220.5	197.32	235.83	380.18	38.512	23.184	15.329	6.2504	46.97	0.17649	31.25	0.99889	16000	0.9138	6686.6	0.98463	4000	0.95194	1000	0.99492	16000	0.1912	6538.4	0.042978	15000	0.032686	3000	0.010292	12000	-2.8583	0.61044	9.9134	1.5736	1.4751e-05	0.0050125	0.00088616	0.00061673	0.00028927	0.0010997	0.00093932	0.00081044	0.00032746	0.00048298	2.0724	7.4784	-2.3357
76	69.558	3392.3	321.78	211	197.76	239.67	556.21	41.916	13.247	28.669	4.9594	26.81	0.1712	31.25	0.9993	16000	0.92109	6313.2	0.98523	2000	0.96023	500	0.99254	16000	0.18269	6948.4	0.032313	15500	0.025004	1500	0.0073089	14000	-3.0799	0.6409	11.252	1.4847	2.5545e-06	0.001505	0.00038798	0.00030088	0.00019329	0.00051121	0.00031825	0.00031792	0.0001076	0.00021033	1.3972	4.7462	-2.0965
77	55.894	3392.3	362.75	162.13	149.49	172.94	729.28	23.45	12.641	10.809	3.4703	13.466	0.19062	31.25	0.99957	16000	0.90747	4032	0.96742	2000	0.91238	500	0.98606	4000	0.16241	5685.1	0.073685	3500	0.055043	1500	0.018642	2000	-3.1527	1.5378	12.902	3.5877	5.7105e-05	0.031343	0.0077197	0.005676	0.0028137	0.01182	0.0068227	0.0090066	0.0028623	0.0061443	1.1129	3.5744	-3.4088
78	73.5	3150	164.96	142.72	126.36	155.28	229.86	28.921	16.357	12.563	10.954	133.65	0.15158	31.25	0.99926	16000	0.93856	4181.3	0.98076	500	0.95745	500	0.99199	2000	0.14494	6352.1	0.034542	1500	0.023315	0	0.011227	1500	-4.1374	1.3077	19.888	2.7566	1.9732e-05	0.054479	0.018912	0.019318	0.010906	0.026394	0.011399	0.015489	0.0084121	0.0070766	0.21577	2.7343	-3.8521
79	50.631	2940	292.22	198.65	160.36	245	384.74	84.636	38.285	46.351	3.8842	18.697	0.17314	31.25	0.99877	16000	0.87848	3962.3	0.96261	1000	0.91313	250	0.98676	2000	0.20233	6078	0.073622	1750	0.049478	750	0.024144	1000	-2.186	1.4141	6.7452	3.1211	6.7279e-07	0.029476	0.0062694	0.0051692	0.0021471	0.0088516	0.0055484	0.0067045	0.0030221	0.0036825	1.4847	5.9404	-2.7546
80	53.197	3392.3	285.06	144.83	128.38	164.86	580.21	36.48	16.443	20.037	4.3886	21.63	0.17143	31.25	0.99871	16000	0.90986	4857.6	0.96143	500	0.90195	250	0.98618	16000	0.1477	6798.7	0.084228	15750	0.059483	250	0.024745	15500	-3.3005	0.99904	14.45	2.0633	3.7067e-06	0.017028	0.0048429	0.00315	0.0012001	0.0078277	0.0045816	0.0066276	0.0019499	0.0046778	1.0018	2.9345	-3.1507
81	53.846	3392.3	428.77	195.13	176.4	220.5	770.03	44.1	18.733	25.367	3.1827	11.756	0.17631	31.25	0.99931	16000	0.91084	4769.7	0.96825	1000	0.90093	500	0.98855	4000	0.15042	6490.4	0.08762	3500	0.067318	500	0.020303	3000	-3.1855	1.1058	13.716	2.3247	6.2082e-07	0.053367	0.011952	0.011308	0.0047279	0.01698	0.0095461	0.012253	0.0065801	0.0056724	1.2557	5.722	-4.4995
82	0	2205	239.84	199.1	180.74	235.83	248.68	55.091	18.36	36.731	5.9893	41.146	-0.14362	31.25	0.99936	16000	0.89731	4145.9	0.97459	1000	0.93237	500	0.98884	4000	0.20576	5959	0.056475	3500	0.042226	500	0.014248	3000	-2.9323	1.4087	10.919	3.1614	7.6864e-06	0.067694	0.02071	0.019978	0.0098051	0.029593	0.013791	0.019788	0.010173	0.0096147	0.57954	3.443	-4.617
83	60	3392.3	405.01	254.91	200.45	326.67	586.29	126.21	54.459	71.753	4.1273	19.926	0.1529	31.25	0.99867	16000	0.86806	6039.7	0.96169	2000	0.8745	500	0.98954	16000	0.20626	6767.7	0.11504	15500	0.087185	1500	0.027855	14000	-1.9289	0.70098	5.5714	1.6423	6.978e-08	0.0059929	0.00071869	0.00050775	0.00024958	0.00083368	0.00086673	0.0005841	0.00025817	0.00032593	3.2881	16.899	-4.5502
84	51.279	3392.3	348.61	177.11	158.63	210.02	624.65	51.386	18.475	32.911	3.8665	17.577	0.23595	31.25	0.99817	16000	0.8866	3456.9	0.96431	1000	0.90045	250	0.98366	2000	0.16886	5714.4	0.083207	1750	0.06386	750	0.019348	1000	-2.0775	1.6773	6.5263	3.9536	7.2662e-07	0.073374	0.021	0.01852	0.0093165	0.028615	0.015523	0.019298	0.0092036	0.010095	0.83817	3.3311	-4.7284
85	54.647	2004.5	314.34	242.31	221.61	267.27	333.28	45.665	20.7	24.965	4.173	19.682	0.15082	31.25	0.999	16000	0.89757	4902.8	0.9806	2000	0.93509	500	0.99125	4000	0.19129	6186	0.056161	3500	0.045514	1500	0.010646	2000	-2.3601	1.1418	7.508	2.5035	6.8776e-05	0.03461	0.0064127	0.0037393	0.0013297	0.0082348	0.0074419	0.0069051	0.0024096	0.0044955	1.8081	5.8291	-2.3775
86	52.189	3392.3	385.1	206.56	185.29	245	580.94	59.706	21.264	38.441	3.6276	16.568	-0.50987	31.25	0.99963	16000	0.85955	3858.8	0.96555	500	0.81988	250	0.98637	2000	0.22052	6137.8	0.16649	1750	0.14566	250	0.020826	1500	-2.8795	1.4399	14.046	3.1575	5.4745e-08	0.0015966	0.00064116	0.00063129	0.00030974	0.00091453	0.00040026	0.00060479	0.00032155	0.00028324	0.15775	2.1449	-4.4036
87	52.625	3392.3	519.59	118.23	104.01	135.69	963.87	31.683	14.221	17.462	2.2558	6.5286	0.17525	31.25	0.99721	16000	0.81751	3589.1	0.86897	500	0.76569	250	0.94229	4000	0.17963	5719.2	0.17661	3750	0.10328	250	0.073327	3500	-1.6651	1.6103	5.3648	3.8213	4.7066e-07	0.0088053	0.0017604	0.0011353	0.00021699	0.0026734	0.0018905	0.0024564	0.00091831	0.0015381	1.2884	4.126	-4.0941
88	55.194	3392.3	392.57	157.78	139.56	177.11	780.96	37.551	18.225	19.326	3.1396	11.239	0.18044	31.25	0.99922	16000	0.88317	3371.3	0.95332	1000	0.8817	500	0.98319	2000	0.18243	5339	0.10149	1500	0.071628	500	0.029862	1000	-2.5633	1.821	8.9037	4.5951	0.00012156	0.057233	0.014862	0.010183	0.0036757	0.021414	0.013965	0.017739	0.0065077	0.011231	1.0561	3.2289	-3.8273
89	53.715	3392.3	302.46	130.67	119.03	143.18	711.59	24.155	11.638	12.516	3.8384	15.923	0.3438	31.25	0.99929	16000	0.94403	5881.2	0.98428	1000	0.96246	500	0.99345	16000	0.11485	7125.9	0.030989	15500	0.021825	500	0.0091638	15000	-3.355	0.68449	14.068	1.5298	6.7895e-06	0.0070046	0.0020038	0.0017941	0.00080825	0.0028773	0.0014987	0.0020691	0.00098588	0.0010832	0.91212	3.5305	-3.3957
90	51.399	3392.3	369.19	234.57	209	263.29	623.29	54.281	25.57	28.711	3.922	17.083	0.14112	31.25	0.99609	16000	0.80689	3769.2	0.93161	1000	0.65768	250	0.97366	2000	0.23222	5800.5	0.31599	1750	0.27394	750	0.042051	1000	-1.254	1.5583	3.3504	3.5993	4.5229e-07	0.019284	0.0048193	0.0034762	0.0015578	0.0075643	0.0042149	0.0060065	0.0019184	0.0040881	1.1485	3.7319	-4.6916
91	0	3392.3	334.2	201.37	187.66	237.1	550.25	49.437	13.71	35.727	4.5838	23.965	-0.41435	31.25	0.9991	16000	0.87422	4457.2	0.97216	1000	0.90955	500	0.98809	4000	0.23479	6431.8	0.078548	3500	0.062615	500	0.015933	3000	-2.7023	1.2137	10.199	2.5368	4.7257e-07	0.0055049	0.0013907	0.0012541	0.0004415	0.0021279	0.0010174	0.0016864	0.00081257	0.00087386	0.7171	3.4687	-4.871
92	52.313	2594.1	209.22	182.61	166.1	196	258.23	29.898	16.507	13.391	7.5238	64.754	0.18567	31.25	0.99834	16000	0.8847	4578.9	0.9734	1000	0.90006	500	0.99226	16000	0.19889	6674.2	0.092206	15500	0.073344	500	0.018862	15000	-2.2496	1.1135	7.084	2.2776	2.3523e-06	0.017106	0.0025587	0.002436	0.00064861	0.0032876	0.0026136	0.002639	0.0017873	0.00085163	2.6303	12.219	-3.1
93	53.325	3392.3	315.62	178.54	149.49	196	530.45	46.508	29.051	17.457	3.5488	14.971	0.20024	31.25	0.99889	16000	0.92124	4399.5	0.96609	500	0.92009	500	0.98355	4000	0.12974	6451.9	0.063462	3500	0.045996	0	0.017466	3500	-3.5572	1.2079	16.838	2.5311	1.5089e-05	0.017829	0.003717	0.0029069	0.0011134	0.0055045	0.0033885	0.0043911	0.0017935	0.0025975	1.5193	6.0432	-3.263
94	0	3392.3	334	181.48	156.94	207.04	539.8	50.103	24.542	25.561	3.6786	17.164	-0.93671	31.25	0.99825	16000	0.83532	3784.5	0.95243	500	0.82337	250	0.98622	4000	0.28039	6040.2	0.16285	3750	0.12906	250	0.033793	3500	-2.9908	1.429	13.956	3.2115	3.4904e-06	0.014108	0.0045367	0.0043167	0.0016098	0.0066774	0.0035231	0.0050677	0.0027069	0.0023608	0.63198	2.8627	-4.8621
95	54.512	3392.3	405.29	169.62	139.12	184.52	753.39	45.402	30.499	14.903	2.9683	10.466	0.23579	31.25	0.99908	16000	0.90199	4473.3	0.9542	500	0.87549	500	0.98243	4000	0.13025	6534	0.10694	3500	0.078708	0	0.028231	3500	-2.3922	1.1694	9.3868	2.4313	5.167e-07	0.011332	0.0018102	0.0014267	0.00038175	0.0026239	0.0017899	0.0022421	0.001045	0.0011972	1.7224	7.1337	-3.051
96	73.746	3392.3	240.22	145.55	128.57	171.6	432.04	43.026	16.975	26.052	5.1306	30.915	0.26254	31.25	0.99911	16000	0.93921	4307.4	0.97911	1000	0.9553	500	0.99034	4000	0.1258	6173.6	0.035046	3500	0.023816	500	0.01123	3000	-3.6034	1.2749	15.712	2.7852	1.2841e-05	0.020492	0.0064428	0.0061861	0.0032593	0.0095122	0.0043024	0.0062528	0.0029268	0.003326	0.41665	2.8257	-3.8407
97	51.399	3150	344.77	116.05	109.16	127.83	752.84	18.668	6.895	11.773	3.0119	10.207	0.36027	31.25	0.99848	16000	0.90323	3383	0.93707	500	0.88776	250	0.96781	4000	0.10782	5578.4	0.080047	3750	0.049307	250	0.03074	3500	-2.5736	1.7204	10.401	4.1967	1.5083e-05	0.0091552	0.0031361	0.003179	0.0010098	0.004842	0.0021733	0.0038323	0.0021693	0.001663	0.32217	2.2722	-3.7538
98	0	3392.3	325.91	185.29	160.95	230.89	540.93	69.941	24.345	45.596	4.0767	19.907	-0.37183	31.25	0.9986	16000	0.87569	5217.7	0.95691	1000	0.89908	250	0.97989	16000	0.20794	6791.8	0.08081	15750	0.057826	750	0.022985	15000	-2.9197	0.91554	12.555	1.9286	1.4211e-07	0.0067092	0.0018962	0.001848	0.0004068	0.0029085	0.0015535	0.0025017	0.0014412	0.0010605	0.65447	2.7507	-4.8094
99	62.288	3392.3	300.19	223.86	193.42	239.67	448.11	46.253	30.437	15.816	5.7457	36.862	0.18619	31.25	0.9994	16000	0.91612	4609.8	0.98106	2000	0.93275	500	0.99306	4000	0.16755	6185	0.060316	3500	0.048319	1500	0.011997	2000	-3.0265	1.2192	11.646	2.6422	5.4752e-07	0.011368	0.0022082	0.0014209	0.00083022	0.0031009	0.0020627	0.0022706	0.00059066	0.00168	1.4984	5.2554	-3.9224
[truncated: 439 more columns]
