# Supplementary material for: Detecting Parkinson’s disease from sustained phonation and speech signals
Source: PLoS One. 2017 Oct 5;12(10):e0185613. doi: 10.1371/journal.pone.0185613 (PMC5628839; doi:10.1371/journal.pone.0185613)
Supplement: S2 File — (ZIP) [file pone.0185613.s002.zip › AC/speech/AC_speech_Tsanas.csv]

id	Jitter_F0_abs_dif	Jitter_F0_dif_percent	Jitter_F0_PQ3_classical_Schoentgen	Jitter_F0_PQ3_classical_Baken	Jitter_F0_PQ3_generalised_Schoentgen	Jitter_F0_PQ5_classical_Schoentgen	Jitter_F0_PQ5_classical_Baken	Jitter_F0_PQ5_generalised_Schoentgen	Jitter_F0_PQ11_classical_Schoentgen	Jitter_F0_PQ11_classical_Baken	Jitter_F0_PQ11_generalised_Schoentgen	Jitter_F0_abs0th_perturb	Jitter_F0_DB	Jitter_F0_CV	Jitter_F0_TKEO_mean	Jitter_F0_TKEO_std	Jitter_F0_TKEO_prc5	Jitter_F0_TKEO_prc25	Jitter_F0_TKEO_prc75	Jitter_F0_TKEO_prc95	Jitter_F0_FM	Jitter_F0range_5_95_perc	Shimmer_F0_abs_dif	Shimmer_F0_dif_percent	Shimmer_F0_PQ3_classical_Schoentgen	Shimmer_F0_PQ3_classical_Baken	Shimmer_F0_PQ3_generalised_Schoentgen	Shimmer_F0_PQ5_classical_Schoentgen	Shimmer_F0_PQ5_classical_Baken	Shimmer_F0_PQ5_generalised_Schoentgen	Shimmer_F0_PQ11_classical_Schoentgen	Shimmer_F0_PQ11_classical_Baken	Shimmer_F0_PQ11_generalised_Schoentgen	Shimmer_F0_abs0th_perturb	Shimmer_F0_DB	Shimmer_F0_CV	Shimmer_F0_TKEO_mean	Shimmer_F0_TKEO_std	Shimmer_F0_TKEO_prc5	Shimmer_F0_TKEO_prc25	Shimmer_F0_TKEO_prc75	Shimmer_F0_TKEO_prc95	Shimmer_F0_FM	Shimmer_F0range_5_95_perc	HNR_mean	HNR_std	NHR_mean	NHR_std	GQ_prc5_95
1	9.2232	6.1752	0.041218	5.2239e-05	0.084147	0.07306	6.4368e-05	0.084147	0.11488	-5.5283e-05	0.084147	26.754	0.54566	0.058953	2604.5	12760	-1894.1	-126.69	3.3233	163.47	0.80249	2057.6	0.049842	14.115	0.094131	0.0001684	0.12504	0.116	0.00010847	0.12504	0.19358	0.00014922	0.12504	0.20439	1.8936	0.049928	0.036541	0.072056	-0.11752	-0.0077361	8.4115e-05	0.011135	0.99356	0.12865	8.4381	6.8881	0.56516	1.2609	0.88648
2	10.577	7.7963	0.052142	-3.4936e-05	0.093791	0.071063	-0.0044941	0.093791	0.095259	0.0017596	0.093791	21.65	0.57993	0.10403	3639.2	17849	-3710.1	-75.476	-5.457e-12	72.448	0.78806	3782.5	0.051721	12.625	0.083679	-0.00072262	0.11973	0.1149	-0.0011988	0.11973	0.19135	0.00078763	0.11973	0.21656	1.7106	0.038209	0.032304	0.057124	-0.065888	-0.011142	0.00034884	0.019795	0.98457	0.085683	9.3678	7.0228	0.51726	1.1882	0.91111
3	12.766	6.2335	0.041592	-0.00014932	0.087236	0.072545	-9.1054e-05	0.087236	0.13837	-0.0055982	0.087236	44.438	0.62426	0.058765	5056.2	20428	-6856.9	-186.93	-4.5475e-13	203.86	0.8171	7060.8	0.034651	10.034	0.066808	-0.00020456	0.1033	0.094843	-0.00079595	0.1033	0.15043	-0.0012196	0.1033	0.1445	1.2799	0.034386	0.022064	0.049805	-0.042871	-0.0073586	5.0306e-05	0.011871	0.99485	0.054743	11.754	7.9033	0.41872	1.0689	0.85728
4	19.052	8.9887	0.057466	0.0026817	0.12964	0.08199	-0.00063855	0.12964	0.14603	-0.00021767	0.12964	44.725	0.87311	0.11287	8781.5	35990	-5058.5	-221.63	0	296.23	0.8171	5354.8	0.051953	13.686	0.091377	4.6445e-05	0.13518	0.12214	-0.00061425	0.13518	0.18696	0.00030864	0.13518	0.20653	2.0885	0.04298	0.032274	0.051551	-0.068254	-0.016845	3.7642e-05	0.022143	0.99633	0.090396	8.4246	7.4473	0.57352	1.0552	0.87379
5	25.188	13.015	0.086127	-0.00098274	0.1798	0.12236	-0.0054834	0.1798	0.17703	-0.0031048	0.1798	47.02	1.2067	0.15698	10699	35571	-17796	-175.28	19.289	328.6	0.8171	18125	0.051313	14.238	0.095037	9.5357e-05	0.14381	0.12715	0.00028089	0.14381	0.19437	0.00029193	0.14381	0.17301	1.8655	0.051538	0.033839	0.067202	-0.065121	-0.013455	2.8964e-05	0.01784	0.99112	0.082961	9.1207	8.3939	0.68185	1.3101	0.94094
6	11.869	5.5045	0.036595	-0.0002277	0.076102	0.050682	-0.00017448	0.076102	0.077858	6.3134e-05	0.076102	35.182	0.50209	0.061256	4886	24933	-798.71	-127.78	21.552	171.87	0.80997	970.57	0.043048	9.7978	0.065315	7.109e-05	0.086548	0.08649	-0.00030005	0.086548	0.15099	-0.00030063	0.086548	0.17452	1.0583	0.025212	0.030318	0.063222	-0.059389	-0.0086083	0.00051433	0.012983	0.97769	0.072372	12.991	7.4207	0.33328	0.99984	0.91613
7	9.3383	4.4322	0.029656	4.812e-06	0.061377	0.045965	-0.00087718	0.061377	0.071612	-0.0013863	0.061377	33.206	0.38364	0.039863	4013.5	20323	-2993.2	-148.31	-1.819e-12	150.29	0.74659	3143.4	0.045761	8.9804	0.059797	-0.00019082	0.091052	0.084715	-3.1468e-05	0.091052	0.14519	-0.0006719	0.091052	0.18274	1.2285	0.021145	0.033412	0.055569	-0.071828	-0.017051	0.0021408	0.022941	0.99546	0.094769	13.035	7.9318	0.39875	1.0543	0.97919
8	15.16	8.4203	0.056309	1.5493e-05	0.12136	0.083232	2.9586e-05	0.12136	0.14216	0.00032294	0.12136	44.975	0.72909	0.1137	6437.1	27980	-5486.9	-97.915	5.6843e-12	133.4	0.8171	5620.3	0.038307	11.892	0.079248	-0.00016036	0.11714	0.11555	-0.00023493	0.11714	0.19365	-0.0019769	0.11714	0.17583	1.8784	0.038951	0.02034	0.04223	-0.033889	-0.0076115	4.5761e-06	0.011212	0.99751	0.045101	9.9401	8.8097	0.71118	1.5416	0.82651
9	3.6021	2.6265	0.017583	6.8954e-06	0.029734	0.031698	4.2573e-05	0.029734	0.07046	0.00043267	0.029734	25.421	0.25526	0.0064086	655.69	2320	-759.53	-91.495	0	111.41	0.58747	870.93	0.059233	15.438	0.10318	5.6091e-05	0.15192	0.14575	-0.00013724	0.15192	0.23288	0.0024847	0.15192	0.13044	1.599	0.047966	0.036677	0.05987	-0.080775	-0.017034	0.0024901	0.025908	0.91922	0.10668	6.3415	5.7548	0.50376	0.71981	0.86608
10	13.786	11.014	0.073322	0.00035308	0.15797	0.10527	0.00024653	0.15797	0.16385	0.0001982	0.15797	24.22	0.63477	0.24318	6249.8	30146	-4360.1	-57.282	-8.1855e-12	69.713	0.7832	4429.8	0.044369	11.09	0.074014	0.00012337	0.10899	0.11367	-8.5084e-05	0.10899	0.20147	-0.00023613	0.10899	0.22134	1.7484	0.027299	0.023827	0.04351	-0.044636	-0.0085658	0.00045501	0.01427	0.98189	0.058906	8.3519	6.0295	0.40613	0.7362	0.88355
11	17.612	7.2631	0.048276	0.00032148	0.10447	0.067785	0.00014232	0.10447	0.099966	0.00077571	0.10447	48.321	0.62765	0.076459	8403	33965	-7039.5	-213.88	42.46	402.45	0.71344	7441.9	0.025393	8.2278	0.054885	5.731e-05	0.080629	0.083323	-7.2824e-05	0.080629	0.14938	-0.000395	0.080629	0.17807	1.2966	0.018004	0.01136	0.026691	-0.021445	-0.0034655	0.00016912	0.0052285	0.99643	0.026674	9.5115	7.3176	0.50221	1.2516	0.85902
12	16.128	7.0762	0.047249	0.00012548	0.10025	0.071861	0.00023755	0.10025	0.12591	0.00051858	0.10025	49.335	0.7416	0.051849	6492.6	22263	-10251	-372.86	-5.1061	322.16	0.8171	10573	0.046107	10.753	0.071767	-7.1055e-05	0.10994	0.098446	-0.00023762	0.10994	0.16508	-0.00094206	0.10994	0.17686	1.3942	0.032367	0.031686	0.066045	-0.060444	-0.0095333	0.0007158	0.01627	0.99586	0.076715	9.1548	7.8448	0.55628	1.1921	0.81748
13	13.764	6.7816	0.044937	-0.00042033	0.10226	0.071412	0.0020917	0.10226	0.12977	0.0010165	0.10226	44.446	0.61366	0.054473	5584.8	22632	-4027.1	-233.15	7.276e-11	407.36	0.80787	4434.5	0.039678	11.307	0.075539	-2.4441e-05	0.11691	0.11117	-0.00029152	0.11691	0.18296	0.0015122	0.11691	0.18439	1.7643	0.038312	0.020788	0.041366	-0.035855	-0.0074122	1.1071e-06	0.010604	0.99295	0.046459	7.2698	7.3736	0.6466	1.0337	0.77713
14	4.5499	5.2713	0.035197	-7.4964e-05	0.079471	0.046744	0.0052713	0.079471	0.065725	0.0024374	0.079471	11.118	0.24958	0.12392	1531.8	13108	-253.28	-12.816	1.3642e-12	15.025	0.75478	268.31	0.046062	13.423	0.089459	-0.00040874	0.13107	0.13893	-0.00088045	0.13107	0.26344	0.0012572	0.13107	0.17989	1.7699	0.042524	0.022454	0.043255	-0.035426	-0.0053393	0.00052491	0.013005	0.97958	0.048431	7.0244	5.4846	0.4764	0.87486	0.87611
15	12.868	10.188	0.067851	-0.00035335	0.12528	0.084682	-0.00030068	0.12528	0.13149	-0.00023123	0.12528	22.04	0.52482	0.24079	5973.6	32736	-519.52	-50.93	0	82.311	0.77491	601.83	0.049318	11.362	0.075728	-0.00028665	0.1024	0.12574	-0.0010391	0.1024	0.24746	0.0017406	0.1024	0.25211	1.8026	0.033698	0.026191	0.048597	-0.041228	-0.0052497	0.0017812	0.017552	0.99248	0.05878	10.492	6.9109	0.4421	1.2446	0.86205
16	7.7991	4.2721	0.027444	-0.0011783	0.056913	0.04571	0.00053293	0.056913	0.073701	-0.0012762	0.056913	29.733	0.38796	0.032322	2720.5	14529	-1018.3	-187.89	-1.819e-11	219.79	0.75341	1238.1	0.049116	11.817	0.078947	-5.3471e-05	0.11815	0.1142	-0.00091678	0.11815	0.17487	0.00011951	0.11815	0.1927	1.4468	0.031649	0.030942	0.063167	-0.053076	-0.011395	0.0010962	0.018741	0.92158	0.071817	8.5729	7.998	0.65301	1.4473	0.94712
17	11.645	9.1499	0.0606	-0.00065242	0.128	0.085984	-0.0011993	0.128	0.13481	0.00026109	0.128	23.711	0.56344	0.19623	5378.5	27587	-614.51	-58.982	0	79.736	0.77514	694.25	0.047153	12.714	0.08497	-9.1534e-05	0.12233	0.13383	-0.00026303	0.12233	0.25093	-0.0037671	0.12233	0.23186	2.106	0.036719	0.022984	0.037242	-0.049547	-0.0075722	2.4096e-05	0.016199	0.99805	0.065746	7.4549	6.3166	0.60388	1.3291	0.84609
18	12.922	6.2585	0.041818	-3.4301e-05	0.096285	0.059028	0.0023481	0.096285	0.10223	0.0013612	0.096285	43.782	0.564	0.070183	6162	28949	-1776.1	-141.12	8.1899	199.82	0.78061	1976	0.044106	9.8473	0.065637	-0.00011395	0.095803	0.087584	-0.00016617	0.095803	0.14624	7.187e-05	0.095803	0.20676	1.4141	0.024732	0.032958	0.064241	-0.06516	-0.012687	0.00040199	0.019465	0.99491	0.084625	10.844	7.6319	0.40907	0.84822	0.81904
19	10.609	6.1449	0.04003	-0.0011403	0.084041	0.059397	-0.00069157	0.084041	0.096613	-0.0024061	0.084041	31.384	0.56746	0.05114	3652.7	14592	-1163.4	-93.437	16	173.46	0.8027	1336.9	0.086815	16.746	0.11148	-9.3596e-05	0.14584	0.13553	-0.00037677	0.14584	0.2252	0.0010518	0.14584	0.22901	1.929	0.084022	0.074691	0.14859	-0.16642	-0.020028	0.0014624	0.035243	0.95163	0.20166	11.003	7.7195	0.46935	1.2716	0.76744
20	9.822	5.2959	0.034695	-0.00072997	0.079264	0.055804	-0.00049329	0.079264	0.097951	-0.00029432	0.079264	35.545	0.53906	0.03828	3003.6	12147	-2688.3	-97.248	56.043	245.91	0.74774	2934.2	0.061197	13.78	0.09162	0.00031896	0.11511	0.1041	-0.00039088	0.11511	0.15917	0.00034405	0.11511	0.20754	1.9447	0.059759	0.04304	0.080259	-0.11639	-0.014907	2.8782e-05	0.021411	0.99544	0.1378	9.5843	8.1332	0.50926	0.9575	0.86953
21	9.4811	4.4367	0.029616	6.7114e-05	0.060037	0.045227	-8.3069e-05	0.060037	0.083466	0.00036673	0.060037	30.417	0.38745	0.027611	4309.2	17740	-3655.6	-151.68	3.638e-11	185.99	0.74402	3841.6	0.048865	10.473	0.06988	-7.7715e-05	0.10575	0.097487	-6.7582e-05	0.10575	0.14721	0.00028475	0.10575	0.1474	1.3748	0.028115	0.033837	0.061881	-0.061595	-0.016322	0.0015214	0.026279	0.98964	0.087874	10.424	7.6979	0.46532	1.0133	0.90524
22	16.234	9.04	0.059038	-0.0014287	0.12738	0.081593	-0.00088907	0.12738	0.12299	0.00086893	0.12738	43.284	0.76239	0.12385	6905.6	29896	-1901.3	-157.27	3.638e-11	291.85	0.8171	2193.2	0.048628	12.679	0.084582	0.00010491	0.12419	0.11329	-0.00021545	0.12419	0.18806	-0.00024763	0.12419	0.16977	1.4938	0.044335	0.034105	0.072913	-0.076566	-0.010182	7.8842e-05	0.01436	0.99764	0.090926	9.0309	6.8531	0.52715	1.3939	0.90641
23	6.9742	4.4914	0.02986	0.00012981	0.06534	0.042709	0.00014515	0.06534	0.077187	0.00014938	0.06534	24.527	0.4108	0.03387	2013.2	12098	-1546.4	-77.593	1.4552e-11	113.91	0.80167	1660.4	0.033577	11.089	0.07394	-4.936e-05	0.099831	0.094018	6.2121e-05	0.099831	0.13817	-0.00037623	0.099831	0.17628	1.3934	0.032476	0.023202	0.04801	-0.061256	-0.0066545	1.0983e-06	0.0081666	0.99704	0.069423	12.064	7.0317	0.28705	0.76317	0.88114
24	3.9384	2.7919	0.018485	0.00018784	0.032967	0.029803	0.00015744	0.032967	0.058517	-2.2424e-05	0.032967	27.295	0.28534	0.0064955	685.98	2827	-909.2	-122.28	-1.819e-12	105.75	0.6035	1014.9	0.049292	12.591	0.084046	-9.4789e-05	0.12778	0.11131	0.00016159	0.12778	0.18617	-0.00015155	0.12778	0.18385	1.5192	0.043964	0.035757	0.072271	-0.070607	-0.011408	3.8472e-05	0.016098	0.9964	0.086705	9.772	7.558	0.39319	0.82966	0.86071
25	8.4764	5.036	0.030256	-0.0035195	0.06382	0.041055	0.0017748	0.06382	0.061744	0.00089152	0.06382	22.261	0.33828	0.05957	3202.2	18019	-701.25	-81.872	10.862	111.55	0.79782	812.8	0.050476	13.892	0.09226	0.00071491	0.12465	0.11587	0.00038567	0.12465	0.17272	0.00071077	0.12465	0.14566	1.3863	0.045235	0.039623	0.085013	-0.092445	-0.012234	0.0003607	0.016264	0.97973	0.10871	11.489	6.8474	0.42361	1.3543	0.88683
26	8.1089	6.1221	0.040928	-1.1109e-06	0.08105	0.065446	1.7957e-05	0.08105	0.10354	0.00011237	0.08105	29.053	0.35345	0.083633	3480.7	16657	-761.98	-38.548	7.276e-12	48.478	0.73724	810.46	0.034498	8.4981	0.056685	7.3315e-05	0.085515	0.084989	0.00018651	0.085515	0.14278	0.00034053	0.085515	0.21038	1.3537	0.018012	0.021327	0.051122	-0.043411	-0.0080076	5.1763e-06	0.010455	0.99573	0.053866	11.016	7.9114	0.54651	1.4642	0.87902
27	5.3991	3.0906	0.020667	9.2922e-07	0.048667	0.033589	-5.0223e-05	0.048667	0.055639	-0.0045741	0.048667	30.071	0.24778	0.018843	1556.3	11102	-1406.6	-179.28	14.192	190.41	0.8142	1597	0.041791	10.687	0.071174	-0.0001977	0.10307	0.1038	0.00020361	0.10307	0.17475	-0.00063579	0.10307	0.17406	1.241	0.028879	0.022819	0.041372	-0.049495	-0.0074419	0.00090788	0.013256	0.96676	0.062751	10.126	8.4099	0.56531	1.1518	0.92718
28	4.9368	2.4901	0.016647	-3.7116e-05	0.034517	0.029014	-0.00084132	0.034517	0.056564	-0.0021557	0.034517	25.142	0.28218	0.0098609	1127	4814.4	-1199.2	-144.27	1.6371e-11	206.2	0.66774	1405.4	0.046635	9.1576	0.0608	-0.00040869	0.091588	0.088752	-0.00059825	0.091588	0.14035	-0.00075749	0.091588	0.1727	1.1334	0.01807	0.035952	0.056512	-0.0775	-0.017856	0.0017937	0.025228	0.99178	0.10273	12.946	6.9015	0.33169	1.2472	0.78469
29	8.5326	3.6487	0.024152	0.00025115	0.050107	0.037464	-0.0009112	0.050107	0.065422	-0.00071314	0.050107	33.98	0.37546	0.018955	2616.5	12620	-2399.9	-210.24	24.026	358.52	0.74415	2758.5	0.038696	8.983	0.059922	7.5289e-06	0.0874	0.083549	-7.8064e-05	0.0874	0.1334	-0.00011202	0.0874	0.18249	1.1311	0.016347	0.026453	0.043436	-0.067753	-0.011602	0.00060442	0.016771	0.97955	0.084524	11.188	7.133	0.39569	1.0154	1
30	5.496	2.9641	0.017733	0.0020998	0.04072	0.024742	-0.00046927	0.04072	0.046882	0.00018764	0.04072	29.806	0.30464	0.01942	1738.9	10713	-600.7	-100.29	2.7285e-12	134.39	0.7022	735.09	0.073476	16.604	0.11031	-0.00059145	0.10832	0.11721	0.00040981	0.10832	0.17973	-0.00067086	0.10832	0.17008	1.5636	0.070354	0.066596	0.13233	-0.18574	-0.01425	0.00033172	0.021442	0.96892	0.20718	13.478	6.7246	0.25279	0.82803	0.95481
31	1.5473	1.2086	0.0080621	-2.3772e-05	0.010005	0.014171	2.8905e-05	0.010005	0.028592	0.00033837	0.010005	10.641	0.1029	0.00047545	305.35	1725.6	-448.09	-56.139	0	45.075	0.21328	493.16	0.060811	14.034	0.093606	-0.00021863	0.14092	0.13369	-0.000774	0.14092	0.21404	0.0023996	0.14092	0.22689	1.6387	0.053926	0.042924	0.089581	-0.09093	-0.014929	0.00088389	0.022641	0.96451	0.11357	10.348	6.6654	0.3827	1.0694	0.88051
32	7.9089	4.3198	0.027311	0.001619	0.062772	0.041951	0.0014231	0.062772	0.077395	0.0012236	0.062772	30.772	0.44174	0.024058	3002.8	15013	-2219.6	-122.91	0	164.31	0.79676	2383.9	0.060715	13.901	0.092729	1.9273e-05	0.13749	0.12945	-0.00036652	0.13749	0.20289	0.00016161	0.13749	0.18826	1.6742	0.037169	0.041332	0.064563	-0.10492	-0.016014	0.002272	0.030403	0.9768	0.13532	8.9403	7.4068	0.61349	1.2909	0.90083
33	8.8959	4.7491	0.029418	-0.0023453	0.06799	0.039758	0.00043038	0.06799	0.060919	0.0040202	0.06799	37.595	0.40506	0.050646	3439.8	18537	-1414.3	-130.05	1.0914e-11	174.26	0.81224	1588.5	0.045411	12.818	0.085515	-8.8577e-05	0.13094	0.12015	-0.00030502	0.13094	0.18325	-0.00065414	0.13094	0.14882	1.4861	0.041113	0.025641	0.049413	-0.059325	-0.0079336	0.00035796	0.012206	0.99217	0.071531	10.042	7.7433	0.4741	1.1637	0.95595
34	14.478	6.449	0.043009	0.0001696	0.10423	0.071199	-0.00019818	0.10423	0.12021	-0.00079951	0.10423	46.69	0.71097	0.072112	6236.9	26719	-7242.2	-142.86	1.9279	203.44	0.81244	7445.7	0.027847	7.7996	0.052081	-4.6537e-06	0.080277	0.076641	1.1214e-05	0.080277	0.13018	-0.00078709	0.080277	0.15767	1.1448	0.016345	0.014376	0.031449	-0.0278	-0.00563	0.00040581	0.007656	0.99321	0.035456	10.427	7.9519	0.38597	0.73453	0.84267
35	9.1285	4.3474	0.026796	0.001464	0.068796	0.040033	-0.00065601	0.068796	0.061558	-0.00049442	0.068796	27.127	0.4427	0.046799	3783.7	21678	-823.52	-127.45	1.4552e-11	153.56	0.77282	977.07	0.032885	6.9827	0.046636	6.3759e-06	0.069057	0.075193	-4.2857e-05	0.069057	0.14022	-0.0005839	0.069057	0.21156	0.92053	0.013317	0.019129	0.038232	-0.037306	-0.0069777	0.00094134	0.010636	0.96733	0.047942	12.895	6.233	0.23421	0.89493	0.81079
37	3.7817	1.8594	0.012337	1.8422e-05	0.020648	0.021785	0.00020299	0.020648	0.046948	0.00060186	0.020648	23.605	0.19079	0.0035142	881.1	4887.2	-807.87	-136.43	6.7648	221.51	0.61386	1029.4	0.043723	9.9186	0.066116	0.00013449	0.094099	0.093486	0.00011478	0.094099	0.16623	0.00042643	0.094099	0.17472	1.0447	0.027275	0.029262	0.062238	-0.061622	-0.0084136	0.00027789	0.013691	0.96457	0.075313	12.907	5.6991	0.22418	0.83775	1
38	8.2966	5.1621	0.034536	-1.6937e-05	0.090415	0.051483	-4.2098e-05	0.090415	0.084885	-0.00074612	0.090415	29.337	0.4212	0.065054	2378	16098	-1184.4	-162.25	13.592	226.88	0.75153	1411.3	0.038674	9.9932	0.066771	-2.2867e-05	0.098071	0.10159	-0.00015668	0.098071	0.18504	-0.00013838	0.098071	0.18493	1.2978	0.022662	0.019651	0.032905	-0.045779	-0.0070546	0.00058208	0.013242	0.97295	0.059021	8.6607	7.1261	0.5426	1.2701	0.84544
39	13.484	7.5697	0.05062	-4.6233e-05	0.11588	0.07379	4.102e-05	0.11588	0.11574	0.0014113	0.11588	34.615	0.76821	0.068075	4153.7	17162	-6517.7	-306.83	1.0004e-11	294.32	0.80177	6812	0.081363	18.763	0.12525	-0.00011966	0.12405	0.13104	-6.704e-05	0.12405	0.20289	-0.00045564	0.12405	0.19084	1.937	0.074085	0.079213	0.13137	-0.23909	-0.026131	6.1094e-05	0.033124	0.99632	0.27222	8.8865	6.5462	0.45957	1.0502	0.92979
40	10.382	4.8913	0.032754	-2.6037e-05	0.062094	0.050745	-4.4925e-05	0.062094	0.088362	-0.0040248	0.062094	38.248	0.52804	0.020707	3250.1	10167	-4062.6	-326.54	5.457e-11	302.34	0.73711	4364.9	0.050654	10.299	0.068661	7.2497e-05	0.10247	0.098165	-0.0012857	0.10247	0.15727	-0.0024632	0.10247	0.17324	1.2072	0.033656	0.035018	0.074148	-0.068409	-0.012116	0.0014452	0.0189	0.83832	0.087309	9.2763	6.9559	0.45893	0.97241	0.63653
41	10.899	5.9573	0.03987	6.9708e-06	0.082442	0.06392	-0.0020514	0.082442	0.10447	-0.0004995	0.082442	27.153	0.63066	0.030274	3204.4	8042.3	-9399.5	-207.94	2.9104e-11	208.5	0.59741	9608	0.050555	11.742	0.078073	-0.00038914	0.11387	0.10304	-0.00058775	0.11387	0.15889	-0.0010041	0.11387	0.14553	1.2241	0.028525	0.03669	0.058839	-0.088124	-0.015173	0.0011537	0.024461	0.91524	0.11258	10.266	5.6144	0.25318	0.5422	0.85942
42	11.684	7.1808	0.04793	-2.3917e-05	0.10535	0.075452	-4.5552e-05	0.10535	0.11387	-0.0001572	0.10535	41.235	0.66831	0.068845	3707.1	16959	-6422.2	-86.613	0	93.31	0.8171	6515.5	0.056786	18.483	0.12329	3.8077e-05	0.098729	0.11904	-7.727e-05	0.098729	0.18039	-0.00029882	0.098729	0.22407	2.3963	0.14138	0.044079	0.10025	-0.19267	-0.0040916	1.3728e-05	0.0056842	0.99701	0.19836	11.91	7.5528	0.27621	0.5682	0.79191
43	1.4294	1.2776	0.0084993	3.9593e-05	0.012023	0.015048	0.00016837	0.012023	0.032711	0.00024727	0.012023	13.271	0.11728	0.00065117	194.39	1030.1	-258.49	-23.912	6.8079	47.371	0.33025	305.86	0.044319	10.008	0.066701	-0.00022	0.095265	0.10374	-7.5662e-05	0.095265	0.19675	0.00040707	0.095265	0.24512	1.5947	0.02321	0.022273	0.036211	-0.043328	-0.007992	0.00041963	0.017215	0.99491	0.060543	9.0775	6.3676	0.43652	0.931	0.86595
44	14.931	7.3998	0.049456	-8.259e-05	0.10893	0.063056	-0.00017106	0.10893	0.10023	-0.00048451	0.10893	28.084	0.52903	0.09947	6821	33053	-2374.2	-199.73	18.914	228.55	0.81303	2602.8	0.059214	15.026	0.1001	9.6533e-05	0.13908	0.12718	-0.00013399	0.13908	0.19684	0.00070041	0.13908	0.16511	1.6934	0.04794	0.036723	0.069187	-0.097196	-0.011157	0.0017456	0.019809	0.97508	0.11701	9.4605	6.9964	0.43842	0.96046	0.994
45	15.46	6.7426	0.045178	3.1591e-06	0.086236	0.066885	-0.0021735	0.086236	0.10536	0.0016033	0.086236	32.611	0.63518	0.050503	5794.7	23180	-8362.3	-210.11	-3.638e-12	214.3	0.8171	8576.6	0.062501	12.239	0.081526	-0.00026899	0.11128	0.10081	-0.00022247	0.11128	0.15292	0.000358	0.11128	0.15393	1.4694	0.041136	0.048805	0.086895	-0.12382	-0.016256	0.0018253	0.027409	0.99037	0.15123	11.318	8.5734	0.63854	1.5045	0.83715
46	3.9027	2.4393	0.016231	-0.00010418	0.024739	0.028717	-3.286e-05	0.024739	0.054665	0.0034087	0.024739	33.252	0.23513	0.0035884	974.67	5192.1	-957.66	-148.84	2.1828e-11	254.5	0.69271	1212.2	0.050438	12.778	0.085347	-2.3293e-05	0.12961	0.12223	-4.9776e-05	0.12961	0.18923	-0.00037489	0.12961	0.1513	1.2952	0.033672	0.033983	0.059401	-0.071641	-0.018216	-3.3146e-05	0.017011	0.9744	0.088652	8.3141	5.0144	0.32987	0.76913	0.87116
47	1.9068	1.4379	0.0095899	-3.9289e-05	0.020004	0.016995	-8.2941e-05	0.020004	0.036661	-0.00017071	0.020004	12.107	0.1381	0.0031229	351.88	1708.7	-267.88	-26.809	9.2256	52.77	0.41807	320.65	0.03703	9.4187	0.062917	-9.1454e-05	0.09253	0.099731	-0.00017943	0.09253	0.19857	-0.0007103	0.09253	0.19433	1.2129	0.027025	0.018169	0.033838	-0.029315	-0.0063848	0.00081421	0.011979	0.90803	0.041294	12.963	6.1092	0.16041	0.36837	0.8442
48	10.329	4.7826	0.031125	-0.0008667	0.069652	0.050124	-0.00060666	0.069652	0.080408	-0.00050727	0.069652	44.38	0.54298	0.04009	3083.4	15871	-1506.5	-134.81	20.225	208.21	0.80566	1714.7	0.032567	5.9732	0.039814	-6.8991e-05	0.060616	0.056132	-0.00010503	0.060616	0.093808	-0.00059281	0.060616	0.2172	0.96437	0.010495	0.028071	0.052417	-0.062201	-0.011344	8.0967e-05	0.01494	0.99535	0.077141	13.976	7.8999	0.26858	0.92771	0.861
49	2.2472	1.2206	0.0078749	0.00026415	0.011919	0.013502	0.00011478	0.011919	0.028266	-1.24e-05	0.011919	17.137	0.11187	0.00061049	524.97	3366.7	-680.97	-55.98	18.459	89.272	0.26769	770.24	0.047496	9.4802	0.063291	-2.2417e-05	0.08725	0.078314	-0.00011121	0.08725	0.12933	-0.00048181	0.08725	0.18057	0.99844	0.026636	0.039266	0.075835	-0.088741	-0.01204	0.0015444	0.01982	0.8437	0.10856	14.355	7.6579	0.35834	1.1201	0.92521
50	2.2031	1.4629	0.0096734	-0.00012319	0.0144	0.016434	-0.00027914	0.0144	0.032755	0.00060269	0.0144	13.061	0.13078	0.00064745	435.73	2454.1	-447.11	-55.788	1.2733e-11	104.69	0.31108	551.8	0.055035	13.231	0.088308	-0.00014598	0.10057	0.10546	-0.00056379	0.10057	0.17004	-0.0012433	0.10057	0.14688	1.3502	0.038387	0.039459	0.077979	-0.10637	-0.01396	0.0014095	0.019162	0.88695	0.12553	12.223	6.2375	0.24131	0.76271	0.9082
51	4.5454	3.0751	0.019305	-0.0012755	0.044747	0.03294	-0.00084786	0.044747	0.061366	0.00046737	0.044747	19.916	0.31979	0.011472	730.04	2915.9	-736.71	-56.213	9.316	108.65	0.58463	845.36	0.033647	7.4505	0.049733	-7.0481e-05	0.072181	0.076724	-0.00026586	0.072181	0.13858	-0.0015929	0.072181	0.16156	0.82563	0.011373	0.019275	0.033706	-0.041346	-0.0081035	0.0010028	0.012665	0.90165	0.054011	12.193	6.9462	0.2327	0.61776	0.78847
52	6.3553	5.0234	0.033599	-3.8235e-06	0.070724	0.055673	-0.0011657	0.070724	0.099791	-0.00054795	0.070724	24.131	0.42052	0.033797	1665	6337.1	-2309	-64.636	4.9636	82.116	0.69481	2391.1	0.045252	11.304	0.075384	-0.00013715	0.11495	0.10899	-0.00050553	0.11495	0.19229	-0.0005823	0.11495	0.27	2.1092	0.034429	0.027862	0.052924	-0.06325	-0.0070159	4.8803e-06	0.017352	0.99839	0.080602	9.1349	7.2256	0.48949	1.1281	0.86839
53	4.333	2.3816	0.015869	6.6914e-05	0.038809	0.026505	-0.0011123	0.038809	0.048627	0.00014112	0.038809	20.141	0.18282	0.02019	1926.5	13006	-679.79	-78.888	-7.276e-12	79.281	0.80937	759.07	0.042723	9.8081	0.065502	-2.9197e-06	0.098231	0.09435	-5.5734e-05	0.098231	0.16189	-0.00049578	0.098231	0.17179	1.1252	0.023356	0.030747	0.059166	-0.069329	-0.010908	0.00038329	0.013215	0.97455	0.082544	11.397	6.5324	0.33139	0.97366	0.92002
54	2.5535	1.787	0.011911	-6.2462e-05	0.021076	0.021015	-3.3019e-05	0.021076	0.041577	0.00054548	0.021076	12.261	0.16829	0.0032704	549.82	2258.6	-614.69	-84.23	10.054	79.784	0.42543	694.48	0.052297	12.034	0.080424	-0.000109	0.12039	0.11793	-0.00038503	0.12039	0.20311	-4.5073e-05	0.12039	0.16556	1.2387	0.031131	0.034178	0.056808	-0.072987	-0.011668	0.0017211	0.023561	0.92596	0.096548	10.284	5.6565	0.26905	0.79763	0.66966
55	12.461	5.8034	0.038819	-1.4333e-06	0.083191	0.055901	0.0013436	0.083191	0.082249	0.0002014	0.083191	34.213	0.63877	0.06897	6442.3	30221	-1955.2	-149.1	-2.5466e-11	132.51	0.81536	2087.7	0.040241	10.497	0.069946	-0.00015921	0.098496	0.089477	-0.00025525	0.098496	0.14079	0.0003711	0.098496	0.13349	1.2145	0.024831	0.022592	0.040673	-0.056136	-0.0098119	0.001097	0.013525	0.90347	0.069661	11.245	8.8726	0.49028	1.1484	0.76126
56	7.429	5.9619	0.039846	3.0305e-05	0.097183	0.06771	-0.00088172	0.097183	0.10037	-0.00026319	0.097183	18.64	0.3816	0.12564	3228.4	21461	-682.27	-38.877	-3.638e-12	38.352	0.79938	720.62	0.019632	2.2422	0.014987	1.3039e-18	0.029208	0.02355	-3.2766e-19	0.029208	0.043799	5.3251e-18	0.029208	0.20689	0.5488	0.0077266	0.021927	0.10181	-0.0083281	0	0	0	0.89675	0.0083281	9.5262	6.8814	0.46707	1.1159	0.87717
57	4.8667	4.3712	0.027966	0.0012812	0.070244	0.038108	0.00031936	0.070244	0.056274	-0.00054247	0.070244	12.315	0.27538	0.096274	1518.9	14886	-325.33	-20.126	2.7285e-12	28.976	0.80136	354.31	0.055778	12.232	0.081512	-0.00029648	0.12217	0.11663	-0.00053004	0.12217	0.18885	-0.00039648	0.12217	0.17869	1.4732	0.027023	0.039244	0.060121	-0.088495	-0.019976	0.0027746	0.027384	0.98879	0.11588	9.6683	7.0065	0.48252	1.1822	0.87046
58	17.523	10.183	0.067973	7.4064e-05	0.14396	0.1038	3.3336e-05	0.14396	0.17372	4.2943e-05	0.14396	53.814	0.75307	0.15205	8878.7	32787	-8790.4	-100.15	0	120.9	0.8171	8911.3	0.030719	11.493	0.076688	-4.9505e-05	0.11818	0.11239	-0.00019717	0.11818	0.1942	-0.00031949	0.11818	0.20482	1.7754	0.04433	0.016833	0.038352	-0.039013	-0.0019497	3.219e-05	0.0046248	0.99361	0.043638	8.7262	6.2975	0.38569	0.80011	0.91439
59	12.427	6.3192	0.042302	5.9817e-06	0.092069	0.0729	-5.7854e-06	0.092069	0.11453	0.00034084	0.092069	30.077	0.57546	0.061474	4863.5	21077	-1078.5	-144.76	44.399	192.39	0.77937	1270.9	0.033699	9.6294	0.064289	-5.6232e-05	0.096172	0.09361	-0.00022548	0.096172	0.16493	0.00050172	0.096172	0.14151	1.2778	0.025774	0.016773	0.038156	-0.031416	-0.0041315	0.0011809	0.0067784	0.99348	0.038194	11.737	7.1334	0.34166	0.93231	0.90047
60	5.6937	3.4234	0.02217	-0.00073614	0.049385	0.034008	0.00030431	0.049385	0.052361	-0.0014618	0.049385	25.602	0.29888	0.027172	1859.7	10899	-1062	-100.47	5.109	125.03	0.64388	1187	0.039251	9.8477	0.065475	-0.00031786	0.097382	0.098086	-0.00070375	0.097382	0.17076	-0.002678	0.097382	0.22107	1.2962	0.027353	0.022614	0.043742	-0.045569	-0.0083069	0.00043123	0.01186	0.96197	0.057429	10.786	8.4684	0.66333	1.5949	0.91873
61	9.0069	4.892	0.030355	0.0023671	0.066509	0.044945	8.9384e-05	0.066509	0.078442	0.00094014	0.066509	40.759	0.53302	0.037858	2683.3	14302	-2546	-148.29	2.7285e-12	164.88	0.80022	2710.9	0.047013	12.529	0.083628	-4.0601e-05	0.11079	0.10371	-0.00027467	0.11079	0.1707	-0.00057917	0.11079	0.21389	1.7622	0.044654	0.030548	0.060371	-0.076524	-0.0085499	1.3387e-05	0.014754	0.99682	0.091279	9.8724	6.1767	0.3468	0.90127	0.91538
62	4.131	3.8806	0.025953	1.9144e-05	0.071266	0.037188	5.7832e-05	0.071266	0.060875	0.00013237	0.071266	12.901	0.2461	0.0759	1080.2	10690	-173.82	-31.489	5.9963	41.536	0.75191	215.35	0.090539	15.823	0.10564	-0.000128	0.11416	0.12136	-0.0003662	0.11416	0.19979	0.0017411	0.11416	0.19948	1.6114	0.067794	0.088437	0.18445	-0.36776	-0.020693	0.0034656	0.031067	0.85275	0.39883	12.701	6.4237	0.26096	0.84753	0.86142
63	1.6588	1.6867	0.010415	-0.00088775	0.020353	0.017375	-0.00062749	0.020353	0.036406	0.00028853	0.020353	8.6584	0.15649	0.0018656	174.76	656.51	-193.88	-32.713	5.279	56.819	0.39102	250.7	0.061424	13.919	0.093114	2.977e-05	0.1312	0.14616	-0.0024398	0.1312	0.26347	1.324e-05	0.1312	0.20276	1.7494	0.04074	0.033231	0.055826	-0.051484	-0.01241	0.00065227	0.02083	0.9723	0.072314	5.9543	4.6743	0.49307	0.93849	0.86871
64	9.0327	4.5245	0.030246	2.7241e-05	0.072239	0.053735	5.3406e-05	0.072239	0.10227	0.0004351	0.072239	48.276	0.36338	0.046633	4130	20840	-1014.9	-117.17	22.467	186.27	0.8171	1201.1	0.040424	10.18	0.067479	0.00043351	0.099527	0.093868	-0.0003251	0.099527	0.15654	-9.1304e-05	0.099527	0.16127	1.2261	0.028871	0.023218	0.053555	-0.040269	-0.006888	0.0011378	0.012176	0.93337	0.052446	11.843	8.8587	0.63217	1.608	0.75682
65	5.3425	3.9406	0.024981	0.0013325	0.058623	0.035443	0.00076721	0.058623	0.058626	0.00030362	0.058623	17.614	0.33948	0.037735	1447.9	9548.7	-466.77	-50.706	7.276e-12	75.402	0.75947	542.17	0.047502	11.054	0.073773	-8.4132e-05	0.096669	0.093004	-1.3799e-05	0.096669	0.15559	-0.00026082	0.096669	0.21242	1.4042	0.030966	0.03472	0.064706	-0.083852	-0.0079078	0.00010166	0.015374	0.99792	0.099226	11.962	7.3487	0.37227	1.0156	0.89442
66	12.346	7.837	0.050753	0.0016334	0.089118	0.064767	-0.0021752	0.089118	0.084296	-0.0011976	0.089118	32.937	0.54349	0.11079	5911.4	25389	-3017.2	-105.25	0	100.81	0.81096	3118	0.040244	13.939	0.092814	0.00027582	0.14588	0.13106	0.00018784	0.14588	0.20226	-0.0041237	0.14588	0.15583	1.5311	0.051783	0.02325	0.049728	-0.049243	-0.010022	2.036e-05	0.011392	0.98246	0.060634	7.4023	6.4752	0.59233	1.1073	0.91781
67	3.5259	1.9358	0.012933	-2.1029e-05	0.023466	0.022276	-8.2726e-05	0.023466	0.04074	-0.0024321	0.023466	24.59	0.18475	0.0033808	645.13	2557.7	-1020.9	-163.44	-15.532	219.47	0.59105	1240.4	0.028639	9.2996	0.062115	-3.4367e-06	0.088814	0.090256	-6.0866e-05	0.088814	0.16314	-0.0022301	0.088814	0.14992	1.0808	0.022533	0.014569	0.032158	-0.028895	-0.0038604	0.00027411	0.0058291	0.96826	0.034724	11.096	7.2402	0.32217	0.91375	0.92411
68	5.6014	2.9637	0.017891	0.0019055	0.045071	0.025517	-0.00015521	0.045071	0.040663	4.1404e-06	0.045071	23.424	0.27979	0.023464	2107	13048	-981.52	-101.06	22.754	144.81	0.74544	1126.3	0.036284	7.3536	0.049001	-4.176e-05	0.073151	0.072707	0.00017104	0.073151	0.12703	6.8114e-05	0.073151	0.17292	0.99642	0.012772	0.023966	0.047042	-0.049292	-0.0098424	0.00039102	0.01289	0.98758	0.062182	12.297	7.6114	0.39106	1.0984	0.89519
69	14.285	9.5089	0.062882	-0.00069766	0.12517	0.094284	-0.00043409	0.12517	0.15548	-0.0001311	0.12517	39.637	0.68957	0.10503	5531.1	22937	-6651.8	-89.273	1.819e-11	129.87	0.81517	6781.7	0.026451	9.3689	0.062428	-3.6216e-05	0.092427	0.090485	0.00022329	0.092427	0.15374	0.00080873	0.092427	0.17715	1.5942	0.02039	0.011394	0.023861	-0.023833	-0.0041459	7.1715e-06	0.006085	0.99643	0.029918	8.0671	7.0036	0.58015	1.2777	0.87164
70	8.0208	4.1155	0.027499	2.5686e-05	0.049483	0.038247	-0.0011518	0.049483	0.069423	-0.00049471	0.049483	40.166	0.31416	0.030601	3615	19120	-3921.8	-85.182	1.819e-11	115.57	0.71711	4037.4	0.047676	10.408	0.069336	-0.00018022	0.092877	0.086304	7.3904e-05	0.092877	0.13225	-0.00026506	0.092877	0.14101	1.0999	0.032666	0.035296	0.072724	-0.087884	-0.0091723	0.0011943	0.01264	0.91315	0.10052	13.043	10.416	0.60998	1.4416	0.76573
71	1.8829	1.5744	0.010442	-7.0486e-05	0.020729	0.018306	2.0963e-05	0.020729	0.039041	0.00024903	0.020729	12.121	0.14893	0.0035938	315.71	1495.4	-230.96	-31.892	1.819e-12	43.864	0.43858	274.82	0.042463	9.8773	0.065798	-0.00026231	0.1043	0.097578	-0.00047544	0.1043	0.16733	-0.00040097	0.1043	0.17426	1.1369	0.032617	0.031961	0.075394	-0.055296	-0.0099156	0.00024972	0.014303	0.94209	0.069598	8.4174	5.1013	0.27646	0.38318	0.87288
72	14.339	6.4485	0.043134	-2.2239e-06	0.085094	0.065177	-0.0010819	0.085094	0.097565	-0.00097934	0.085094	47.28	0.56001	0.051534	6101.8	23756	-4866.6	-210.21	-16.437	347.85	0.80997	5214.4	0.037499	10.052	0.067074	2.3194e-05	0.099947	0.092642	-4.6732e-05	0.099947	0.14599	-0.00036647	0.099947	0.13925	1.1557	0.022719	0.023682	0.041542	-0.049216	-0.010658	5.1921e-05	0.0133	0.9899	0.062516	10.85	7.5384	0.41611	1.0936	0.88035
73	1.5326	1.1381	0.0075684	-5.3451e-05	0.010097	0.013243	-0.00014554	0.010097	0.0279	0.00019286	0.010097	14.083	0.10116	0.00026466	272.64	1641.1	-317.15	-49.151	4.5475e-12	76.378	0.35875	393.52	0.040519	9.7815	0.064905	-0.000471	0.090525	0.098775	-0.0012841	0.090525	0.17778	-0.004707	0.090525	0.18638	1.0845	0.020811	0.022712	0.038693	-0.044211	-0.00878	0.00030328	0.013228	0.91869	0.057439	10.832	6.3076	0.35825	1.101	0.85126
74	4.8254	2.822	0.018062	0.00071525	0.04223	0.028941	-0.0005784	0.04223	0.052526	-0.001154	0.04223	20.321	0.27852	0.017919	1313.9	7250.9	-414.84	-64.43	1.6371e-11	95.835	0.71188	510.68	0.087346	17.938	0.11957	-0.00026802	0.13046	0.12476	-0.00025288	0.13046	0.18412	-0.0016417	0.13046	0.1674	1.7534	0.094132	0.081581	0.15723	-0.28937	-0.018549	8.4715e-05	0.02413	0.97925	0.3135	14.396	4.7385	0.069232	0.11572	0.97267
75	7.4169	3.3252	0.021143	-0.00017797	0.040591	0.033816	-5.2432e-05	0.040591	0.053333	-0.0011404	0.040591	27.46	0.28663	0.013417	2843.1	11966	-1584.8	-107.46	1.4552e-11	145.57	0.68343	1730.4	0.042485	11.505	0.076751	-5.7737e-05	0.092016	0.086964	-6.1924e-05	0.092016	0.13894	-0.00058485	0.092016	0.15745	1.2632	0.041865	0.028771	0.06306	-0.086107	-0.005858	0.00027476	0.0064748	0.94377	0.092582	14.321	7.9053	0.37425	1.2613	1
76	6.6036	2.9512	0.01774	0.0019488	0.040063	0.026535	0.00070358	0.040063	0.048939	-0.00073682	0.040063	24.954	0.24329	0.02364	3128.9	19212	-956.04	-131.2	22.859	199.57	0.74787	1155.6	0.046626	8.6037	0.05717	-0.00027211	0.07722	0.075465	-0.0003369	0.07722	0.12604	-0.00077424	0.07722	0.1738	0.94884	0.016172	0.037012	0.05948	-0.087841	-0.016143	0.0015496	0.022513	0.86226	0.11035	14.185	7.1254	0.35166	1.3106	0.65204
77	2.2135	1.4067	0.0092776	8.3864e-05	0.012845	0.015609	-6.3511e-05	0.012845	0.032085	-0.00043994	0.012845	14.311	0.12802	0.00055266	361.68	1839.5	-450.08	-47.394	12.479	133.83	0.35245	583.91	0.03141	7.3185	0.048864	-4.5043e-05	0.075239	0.076404	-0.00026863	0.075239	0.14288	0.0002603	0.075239	0.19508	0.86277	0.015434	0.01796	0.033234	-0.035402	-0.0082954	0.0005458	0.011799	0.87947	0.047201	11.353	6.8466	0.30445	0.9265	0.85777
78	1.9542	1.3927	0.0084586	-0.00086713	0.017909	0.013892	-0.00045913	0.017909	0.028149	-0.0005377	0.017909	15.076	0.13335	0.001692	230.97	971.98	-246.52	-44.594	1.4552e-11	61.842	0.4675	308.36	0.058406	12.974	0.086697	-5.4712e-05	0.10576	0.1087	-0.00055395	0.10576	0.18789	-0.0022281	0.10576	0.14748	1.3634	0.035384	0.036802	0.06158	-0.091335	-0.01185	0.0015878	0.025168	0.90027	0.1165	14.229	6.5344	0.18579	0.74984	0.9056
79	13.486	6.8966	0.046117	-1.3937e-05	0.11314	0.073307	-0.0018846	0.11314	0.12458	-0.00034263	0.11314	45.103	0.71399	0.069727	4580.6	20608	-5802.1	-243.89	0	222.57	0.8171	6024.7	0.066033	15.809	0.10515	-0.0004202	0.10855	0.11326	-5.3644e-05	0.10855	0.17623	-0.00067524	0.10855	0.16559	1.7128	0.071128	0.053346	0.11143	-0.12959	-0.013528	0.00093757	0.020368	0.98777	0.14996	10.976	7.867	0.52773	1.379	0.65429
80	5.4974	3.7506	0.022387	-0.0027336	0.048193	0.028838	0.0013977	0.048193	0.049731	0.0014911	0.048193	22.428	0.32231	0.02737	1206.8	7725.9	-542.79	-86.225	10.692	108.75	0.74441	651.54	0.042726	8.4399	0.056053	-0.00040252	0.084547	0.085471	-0.0011717	0.084547	0.15359	-0.00062961	0.084547	0.22865	0.9231	0.018429	0.031418	0.055376	-0.058753	-0.010129	0.0011132	0.016711	0.95438	0.075464	11.449	6.2031	0.29467	0.94628	0.8498
81	4.2192	2.2849	0.015246	-4.9114e-05	0.030728	0.026929	-2.7117e-05	0.030728	0.055857	-0.0022254	0.030728	30.876	0.25563	0.0078411	833.11	3755	-752.3	-130.35	23.659	205.45	0.6839	957.75	0.050766	12.435	0.08289	0.00014041	0.1008	0.097267	-0.00011418	0.1008	0.15685	-0.00074256	0.1008	0.16313	1.3932	0.039624	0.035077	0.065466	-0.095432	-0.0096937	0.0010835	0.018811	0.92712	0.11424	11.744	6.5574	0.2839	0.90804	0.93491
82	10.955	5.228	0.034991	-5.2968e-06	0.071719	0.049988	-0.0017851	0.071719	0.083331	-0.00097088	0.071719	32.35	0.52697	0.045578	4163.9	21542	-1552.5	-155.52	4.0927e-12	330.96	0.81478	1883.5	0.040426	8.1182	0.054163	-3.1206e-05	0.077444	0.076125	-5.4781e-05	0.077444	0.13636	-0.00078012	0.077444	0.16874	0.99975	0.015272	0.027706	0.046627	-0.061993	-0.010987	0.00020823	0.015863	0.98554	0.077856	11.865	6.9084	0.39928	1.228	0.79877
83	10.956	4.3576	0.028847	0.0002825	0.063342	0.047084	0.00081001	0.063342	0.080505	0.00040743	0.063342	59.56	0.37057	0.025234	5539.1	22237	-4644.9	-241.95	-2.9104e-11	397.78	0.6454	5042.7	0.034037	12.716	0.084796	7.4642e-05	0.12639	0.10944	-0.00014937	0.12639	0.16415	-2.1478e-05	0.12639	0.10343	1.3842	0.045296	0.018984	0.050273	-0.033935	-0.0049108	3.0066e-05	0.0074581	0.99374	0.041393	10.806	8.2691	0.50965	1.2266	0.80192
84	11.298	6.5215	0.040414	-0.003222	0.090123	0.053246	0.0028002	0.090123	0.082194	0.0042828	0.090123	36.542	0.58973	0.079931	3879.5	19434	-1382	-146.17	2.1027	172.26	0.8171	1554.2	0.04338	10.736	0.071535	0.00017814	0.10283	0.10182	-0.00013578	0.10283	0.17419	-0.00029404	0.10283	0.17075	1.5064	0.024852	0.025612	0.0403	-0.052517	-0.011589	0.00017891	0.017709	0.99687	0.070226	10.243	6.8565	0.39012	0.88331	0.69148
85	8.2691	3.5176	0.022653	-0.00087983	0.043867	0.037613	-0.00067573	0.043867	0.070997	-0.00014861	0.043867	41.018	0.44334	0.011675	2183.9	6934	-2625.6	-280.79	0	326.04	0.75763	2951.6	0.023558	7.0048	0.046715	-5.4478e-05	0.069967	0.06937	-7.5997e-05	0.069967	0.12254	-0.00017315	0.069967	0.17059	0.83793	0.016259	0.013466	0.042541	-0.01981	-0.0037994	0.00036823	0.0055419	0.89162	0.025352	12.516	7.7768	0.39726	1.0594	0.79061
86	16.513	7.8849	0.051411	0.0012527	0.10305	0.069389	0.00064407	0.10305	0.11687	0.00075345	0.10305	36.941	0.68026	0.070325	7591.3	30438	-5809.5	-286.68	-16.524	325.27	0.8171	6134.7	0.059418	10.405	0.069419	-0.00011235	0.10564	0.098692	8.8465e-06	0.10564	0.16593	-0.00077983	0.10564	0.16108	1.3351	0.028906	0.050354	0.085266	-0.10054	-0.023145	0.0017919	0.032211	0.99397	0.13275	9.7805	7.2687	0.45108	1.0314	0.85957
87	14.862	12.32	0.082358	-9.1595e-05	0.14167	0.10566	-0.00024152	0.14167	0.15004	-0.00023332	0.14167	23.847	0.70784	0.29789	6701.8	31355	-580.09	-42.739	8.009	61.925	0.8171	642.02	0.044336	16.262	0.10852	-0.00024786	0.16502	0.16057	-0.00022136	0.16502	0.2793	-0.00052421	0.16502	0.16082	2.0986	0.066154	0.02021	0.04456	-0.034793	-0.0056837	0.0015438	0.011002	0.99254	0.045796	6.0587	5.7747	0.58061	0.94497	0.84164
88	5.8996	3.8688	0.025749	0.00011115	0.059947	0.039812	7.3677e-05	0.059947	0.08138	-0.00021034	0.059947	26.052	0.27027	0.040682	2508.9	16146	-546.32	-69.429	1.4552e-11	114.5	0.74402	660.83	0.033928	8.3436	0.055645	8.2093e-05	0.083135	0.084216	9.2615e-06	0.083135	0.14527	-0.00020861	0.083135	0.15932	0.94032	0.017691	0.02092	0.047554	-0.036912	-0.0085925	0.00033156	0.011073	0.88637	0.047985	9.4648	6.9716	0.53996	1.3907	0.7992
89	2.3651	1.804	0.011973	4.8626e-05	0.022986	0.02096	-4.5615e-05	0.022986	0.04361	-0.00025653	0.022986	12.4	0.16887	0.0029556	445.22	1989.5	-477.7	-41.672	8.2674	67.583	0.39102	545.28	0.055303	11.477	0.076108	0.00063149	0.10345	0.1009	-0.00032592	0.10345	0.17725	-0.001113	0.10345	0.20295	1.3228	0.032146	0.040919	0.0743	-0.095125	-0.012226	0.0007531	0.02344	0.91772	0.11856	14.34	6.4367	0.21956	0.75979	0.9069
90	15.113	6.5366	0.043728	1.8715e-06	0.076791	0.062653	-0.00023326	0.076791	0.097738	-0.0001466	0.076791	42.792	0.63786	0.039409	6403.4	22196	-10063	-505.4	7.7307e-12	564.08	0.81546	10627	0.050324	12.021	0.080245	2.0897e-05	0.11706	0.10818	-0.00043569	0.11706	0.16752	-0.00085193	0.11706	0.1599	1.4127	0.036565	0.033181	0.065298	-0.065988	-0.013165	0.0003653	0.018169	0.98555	0.084157	7.1865	7.4875	0.77968	1.4818	0.56824
91	12.597	6.0685	0.039019	0.0016049	0.080017	0.054219	0.0010864	0.080017	0.083641	0.001127	0.080017	33.598	0.50698	0.047368	5824.8	23961	-8275	-159.3	2.1828e-11	227.88	0.74557	8502.9	0.062432	11.726	0.078262	-0.00012173	0.12288	0.11406	-0.00018214	0.12288	0.18405	0.00092036	0.12288	0.20868	1.4844	0.037929	0.051103	0.093975	-0.089134	-0.017366	0.0023095	0.035556	0.98973	0.12469	11.198	7.2387	0.50841	1.5032	0.89135
92	4.7978	2.6804	0.01785	-9.326e-05	0.039831	0.027158	-0.00014203	0.039831	0.046045	0.00023054	0.039831	19.151	0.22513	0.01404	1539.1	9489	-1103.7	-113.09	1.819e-11	145.19	0.72828	1248.9	0.048082	10.275	0.0685	-0.0001688	0.081703	0.089081	-0.00013401	0.081703	0.16019	-0.00051819	0.081703	0.18763	1.193	0.024149	0.040063	0.082224	-0.11329	-0.0096318	0.00103	0.016337	0.96737	0.12963	12.389	7.688	0.3547	0.97557	0.89349
93	8.0303	4.6796	0.029249	0.0020406	0.0667	0.04178	-3.2901e-05	0.0667	0.074025	-0.00056336	0.0667	26.333	0.35516	0.046568	3100.9	18315	-1220	-151.96	16.785	155.19	0.74825	1375.2	0.047987	11.028	0.073544	-2.6305e-05	0.10882	0.10012	-3.1203e-05	0.10882	0.16153	-0.00050275	0.10882	0.17757	1.1622	0.024897	0.035405	0.058599	-0.074951	-0.016302	0.00038481	0.01933	0.96015	0.094281	11.406	6.1689	0.25969	0.71074	0.85938
94	10.087	5.5675	0.037259	-1.163e-05	0.070262	0.0558	-0.0092567	0.070262	0.073891	0.0070451	0.070262	29.11	0.42986	0.051525	3849.2	18569	-1447.8	-214.52	1.4552e-11	329.07	0.76069	1776.8	0.038939	10.184	0.067698	-0.00033722	0.10232	0.10045	-0.0010184	0.10232	0.1739	-0.00047673	0.10232	0.18686	1.4399	0.028321	0.020095	0.042135	-0.035716	-0.0076904	0.00029774	0.012281	0.98545	0.047998	10.492	7.2393	0.36454	0.8118	0.84704
95	4.8456	3.0457	0.020365	1.1064e-08	0.030276	0.034874	-0.00090315	0.030276	0.072524	-0.00060785	0.030276	31.006	0.24869	0.0094876	1200.5	5320.2	-1245.7	-126.28	1.4552e-11	164.8	0.72896	1410.5	0.039965	10.799	0.071786	-0.00034852	0.10541	0.10885	-0.00043024	0.10541	0.191	-0.00039478	0.10541	0.172	1.2402	0.025883	0.022551	0.039971	-0.046712	-0.0079402	0.00055129	0.014591	0.96993	0.061303	9.9796	6.9913	0.35206	0.71055	0.87418
96	5.1702	3.5607	0.023786	-4.6521e-05	0.066259	0.034971	-0.00019605	0.066259	0.059846	-0.00041518	0.066259	24.164	0.23928	0.04989	1539.8	15000	-355.98	-66.709	12.484	87.484	0.73246	443.46	0.033584	6.7273	0.044763	-0.00021232	0.062743	0.071274	-0.00038239	0.062743	0.12949	-0.00049246	0.062743	0.14345	0.77393	0.0091103	0.019615	0.030345	-0.037214	-0.0090796	0.001344	0.014517	0.94289	0.051731	13.089	6.4104	0.21823	0.66029	0.83817
97	1.3386	1.1614	0.0077703	6.7169e-06	0.010679	0.013488	4.439e-05	0.010679	0.027325	-5.3326e-05	0.010679	9.4675	0.10005	0.00032067	209.2	1100.5	-197.85	-48.08	7.276e-12	53.971	0.26769	251.82	0.059292	13.453	0.089799	-0.00027709	0.1311	0.13983	-0.00035022	0.1311	0.24391	-0.00075394	0.1311	0.16862	1.4935	0.040754	0.034686	0.062575	-0.059645	-0.014058	0.0022742	0.023076	0.89771	0.08272	9.3941	4.969	0.30165	0.78715	0.86641
98	12.234	6.3982	0.04252	-0.00033867	0.078321	0.056763	0.0030617	0.078321	0.09562	0.0023183	0.078321	38.178	0.52248	0.06429	6275.4	27295	-1119.1	-174.92	35.233	252.76	0.80136	1371.9	0.036869	8.0176	0.053359	-0.00020352	0.076649	0.082517	-0.00077273	0.076649	0.15611	0.00024971	0.076649	0.21684	1.3233	0.016383	0.02059	0.034995	-0.041182	-0.0089646	0.00010277	0.014041	0.99608	0.055223	10.104	6.0189	0.32484	0.75096	0.92527
99	5.9281	2.7661	0.018483	-2.1748e-05	0.040458	0.027737	-0.0011033	0.040458	0.044947	-0.0010682	0.040458	27.787	0.23352	0.017575	1895.3	13052	-940.39	-174.96	25.16	230.28	0.80747	1170.7	0.035067	9.5923	0.064012	6.8904e-06	0.094208	0.087421	-0.00034018	0.094208	0.14493	-0.0025311	0.094208	0.13161	1.0042	0.028877	0.019341	0.051736	-0.038136	-0.0059358	0.00037134	0.0086593	0.95726	0.046795	13.275	7.0379	0.2329	0.71032	0.89531
[truncated: 291 more columns]
