# Supplementary material for: Detecting Parkinson’s disease from sustained phonation and speech signals
Source: PLoS One. 2017 Oct 5;12(10):e0185613. doi: 10.1371/journal.pone.0185613 (PMC5628839; doi:10.1371/journal.pone.0185613)
Supplement: S2 File — (ZIP) [file pone.0185613.s002.zip › AC/speech/AC_speech_YAAFE_features.csv]

id	AmplitudeModulation_1_min	AmplitudeModulation_2_min	AmplitudeModulation_3_min	AmplitudeModulation_4_min	AmplitudeModulation_5_min	AmplitudeModulation_6_min	AmplitudeModulation_7_min	AmplitudeModulation_8_min	EnvelopeShapeStatistics_1_min	EnvelopeShapeStatistics_2_min	EnvelopeShapeStatistics_3_min	EnvelopeShapeStatistics_4_min	AmplitudeModulation_1_max	AmplitudeModulation_2_max	AmplitudeModulation_3_max	AmplitudeModulation_4_max	AmplitudeModulation_5_max	AmplitudeModulation_6_max	AmplitudeModulation_7_max	AmplitudeModulation_8_max	EnvelopeShapeStatistics_1_max	EnvelopeShapeStatistics_2_max	EnvelopeShapeStatistics_3_max	EnvelopeShapeStatistics_4_max	AmplitudeModulation_1_mean	AmplitudeModulation_2_mean	AmplitudeModulation_3_mean	AmplitudeModulation_4_mean	AmplitudeModulation_5_mean	AmplitudeModulation_6_mean	AmplitudeModulation_7_mean	AmplitudeModulation_8_mean	EnvelopeShapeStatistics_1_mean	EnvelopeShapeStatistics_2_mean	EnvelopeShapeStatistics_3_mean	EnvelopeShapeStatistics_4_mean	AmplitudeModulation_1_trimean	AmplitudeModulation_2_trimean	AmplitudeModulation_3_trimean	AmplitudeModulation_4_trimean	AmplitudeModulation_5_trimean	AmplitudeModulation_6_trimean	AmplitudeModulation_7_trimean	AmplitudeModulation_8_trimean	EnvelopeShapeStatistics_1_trimean	EnvelopeShapeStatistics_2_trimean	EnvelopeShapeStatistics_3_trimean	EnvelopeShapeStatistics_4_trimean	AmplitudeModulation_1_median
1	3.9971	0.27296	0.1371	1.091	9.9995	0.023388	0.055131	0.27694	51.741	22.795	-0.70083	-6213.8	4.1451	0.69581	0.4629	2.7812	13.041	0.2223	0.2586	2.2917	128.56	50.661	1.3556	-27.098	4.0156	0.50072	0.27365	2.0074	10.794	0.082429	0.12844	0.86939	89.05	37.767	0.14559	-1098.4	3.9971	0.51651	0.25916	2.0705	10.452	0.065816	0.11773	0.71972	87.853	38.284	0.074536	-352.99	3.9971
2	3.9971	0.34547	0.184	1.5201	9.9995	0	0.10432	0	65.563	20.134	-0.66126	-10301	5.6054	1.2649	0.89418	5.0561	13.835	0.3249	0.37442	3.2489	129.07	48.869	0.52289	-72.135	4.3134	0.71777	0.40603	2.9981	11.1	0.11365	0.19511	1.177	89.632	38.828	0.00080968	-1583.5	4.0989	0.6627	0.35211	2.8804	10.734	0.069915	0.1559	0.73996	84.78	41.139	0.042196	-143.84	3.9971
3	3.9971	0.068924	0.043786	0.36315	9.9995	0	0.049891	0	40.633	19.987	-0.1264	-10348	6.8839	1.6108	0.87156	6.4386	15.679	0.43294	0.50384	4.3292	128.29	45.983	0.61235	-55.765	5.1411	0.70188	0.28103	3.4371	11.445	0.16229	0.22572	1.8189	84.252	36.311	0.1335	-1599.5	5.1806	0.66623	0.20749	3.6902	11.011	0.15593	0.19785	1.7948	86.004	38.356	0.075034	-154.41	5.2689
4	3.9971	0.092013	0.037351	0.39339	9.9995	0.011269	0.043325	0.11268	59.198	20.098	-1.2802	-12405	6.7089	0.38406	0.2279	1.7796	13.849	0.19594	0.22157	1.9593	135.05	45.525	0.96798	-45.108	5.2151	0.23039	0.092133	1.1801	11.043	0.08137	0.11057	0.87361	90.746	36.752	-0.12233	-1941.4	5.2411	0.22133	0.075986	1.2918	10.514	0.072743	0.092792	0.88723	88.123	38.404	-0.12362	-228.47	5.3564
5	3.9971	0.15703	0.060839	0.62766	9.9995	0.0039722	0.036744	0.043943	70.932	23.089	-0.72945	-6137.1	6.2581	0.44019	0.21525	2.0646	13.149	0.12115	0.16811	1.4918	129.82	51.105	0.47631	-50.156	4.5691	0.32837	0.13061	1.4964	11.167	0.055518	0.086183	0.64009	86.781	39.5	0.0034773	-977.18	4.2372	0.34643	0.12545	1.5743	10.918	0.052356	0.079233	0.56038	81.151	40.307	0.058242	-127.28	3.9971
6	3.9971	0.49821	0.12568	2.3032	9.9995	0.091852	0.20926	1.1669	75.96	21.938	-0.36122	-8054	6.8637	2.4721	1.5801	10.048	12.705	0.4789	0.59353	4.7887	132.14	47.643	0.25186	-73.83	4.5523	1.3883	0.70586	5.9759	11.225	0.23316	0.35259	2.5219	89.863	41.164	-0.017498	-1097.7	4.2116	1.3868	0.64542	5.9239	11.199	0.20245	0.32289	2.2253	85.573	43.41	0.00010383	-107.61	4.0678
7	3.9971	0.26093	0.149	1.3239	9.9995	0.023147	0.093872	0.28987	73.658	23.246	-0.90087	-6217.2	5.0738	1.5288	1.0385	6.1107	13.344	0.35973	0.41439	3.8512	131.14	50.599	0.21537	-60.678	4.2634	0.82475	0.45531	3.4112	11.55	0.12665	0.20656	1.3887	86.338	39.908	-0.1331	-972.71	4.1035	0.79635	0.38666	3.3746	11.57	0.096367	0.18077	1.0529	80.253	41.245	-0.053417	-108.79	3.9971
8	3.9971	0.16769	0.05776	0.72682	9.9995	0.017002	0.042772	0.17001	43.831	20.512	-0.42442	-7840.1	7.9942	1.1476	0.34357	4.5871	12.987	0.2013	0.24609	2.1044	122.73	53.742	0.54013	-55.294	4.8225	0.45096	0.16109	2.0615	10.772	0.089142	0.13116	0.96594	81.029	38.824	0.057223	-969.84	4.2726	0.3902	0.14497	1.9129	10.446	0.080904	0.12168	0.89984	79.171	39.656	0.025486	-102.22	3.9971
9	3.9971	0.20058	0.031197	1.026	9.9995	0.023509	0.066785	0.23508	70.515	21.808	-0.40625	-7470.2	6.5273	0.55056	0.1836	2.9527	11.877	0.12409	0.15473	1.4738	128.88	50.688	0.33138	-70.208	5.4562	0.3712	0.12781	2.0155	10.376	0.07057	0.10417	0.74684	89.503	39.902	-0.04583	-1328	5.5532	0.36901	0.13802	2.0286	10.095	0.068956	0.10088	0.69305	84.404	41.729	-0.050026	-106.93	5.5919
10	3.9971	0.079539	0.026184	0.31793	9.9995	0	0.016478	0	60.361	21.379	-0.79573	-9383.1	6.9916	0.35215	0.22808	1.4076	12.543	0.052639	0.061288	0.52637	133.86	52.911	0.98524	-34.376	4.8332	0.17766	0.092752	0.80472	10.782	0.013891	0.034754	0.14491	91.525	39.217	-0.1046	-1337	4.4589	0.15443	0.075227	0.76873	10.524	0.0097442	0.033488	0.10545	88.941	39.984	-0.1551	-203.35	3.9971
11	3.9971	0.42173	0.10283	1.6857	9.9995	0.019417	0.082394	0.19416	51.855	21.948	-0.56687	-7666.4	5.2151	1.1636	0.81406	4.6509	13.445	0.18408	0.21775	1.8407	130.56	52.013	0.58107	-77.06	4.4252	0.72811	0.39818	3.1237	11.181	0.074614	0.13145	0.81825	89.588	38.647	-0.062427	-1078	4.3142	0.68966	0.37507	3.0749	10.892	0.064719	0.12131	0.75734	89.415	40.053	-0.077763	-145.82	4.162
12	3.9971	0.19662	0.050426	1.384	9.9995	0.0046648	0.0601	0.072699	44.178	22.738	-0.047191	-5399.6	7.8933	1.7365	0.77598	6.941	15.585	0.36922	0.48457	3.8932	123.75	48.71	0.30103	-56.071	5.5467	0.79676	0.32669	3.9818	11.839	0.14579	0.22796	1.5698	81.012	38.882	0.12969	-842.92	5.4565	0.76131	0.28526	3.907	11.154	0.12241	0.20526	1.2688	79.915	40.238	0.11973	-85.553	5.4708
13	3.9971	0.14765	0.046248	0.67758	9.9995	0.0070566	0.021542	0.097724	69.456	19.738	-0.97734	-12475	6.285	0.32062	0.17194	1.6601	13.849	0.066391	0.089393	0.66388	132.81	49.337	0.91588	-64.221	4.993	0.2425	0.088351	1.1914	10.914	0.034534	0.056776	0.35738	93.498	38.99	-0.053806	-2199.1	4.919	0.24669	0.077979	1.2026	10.408	0.033439	0.057431	0.34567	89.679	41.216	-0.065343	-163.91	4.5893
14	3.9971	0.1149	0.060066	0.50178	9.9995	0	0.045673	0	50.562	20.767	-0.39767	-9746.4	6.9916	1.1205	0.55054	4.4787	12.26	0.2359	0.28111	2.3589	131.28	50.227	0.39685	-48.789	4.4303	0.57345	0.2951	2.4224	10.857	0.050885	0.11591	0.51573	87.484	38.795	-0.0075673	-1328.5	4.0568	0.58744	0.28844	2.4729	10.735	0.029124	0.097799	0.30111	86.551	40.167	-0.0030299	-138.78	4.0005
15	3.9971	0.41516	0.062093	2.3243	9.9995	0	0.062995	0	55.254	20.125	-1.0135	-11725	6.6416	2.5366	1.5364	10.139	13.707	0.39376	0.44494	3.9374	133.31	49.966	0.67544	-47.875	5.043	1.0657	0.52074	5.1481	10.806	0.11222	0.23742	1.1483	85.822	37.732	-0.11328	-1778.7	4.821	0.87911	0.43221	4.6577	10.269	0.087308	0.23186	0.90828	83.34	38.861	-0.078255	-131.68	4.4681
16	3.9971	0.25699	0.046401	1.0999	9.9995	0.038344	0.064152	0.54443	50.658	20.413	-0.42674	-9827.6	7.4357	0.59511	0.24411	3.5481	14.198	0.19107	0.24709	1.9106	129.32	47.939	0.6888	-56.651	5.2386	0.42911	0.14992	2.2627	11.408	0.095943	0.1488	1.0466	85.272	37.033	0.12651	-1727.1	4.9997	0.43064	0.15226	2.2321	11.063	0.086562	0.14538	0.9562	82.915	38.461	0.12425	-119.65	4.8786
17	3.9971	0.86917	0.12223	3.4742	9.9995	0.065398	0.33051	0.87618	64.108	18.465	-1.4181	-19591	6.4869	2.9934	2.3332	15.831	13.398	0.63244	0.85752	6.3241	139.23	54.24	0.75686	-53.877	5.0911	2.1877	0.90078	11.289	10.522	0.32754	0.57071	3.311	88.6	37.095	-0.18657	-2927.4	5.1364	2.2837	0.78091	11.842	10.049	0.31717	0.56237	3.1768	83.738	36.089	-0.087521	-166.35	5.2958
18	3.9971	0.052024	0.035544	0.25976	9.9995	0.0096103	0.034863	0.096098	64.941	21.979	-0.68439	-7373.3	6.8301	0.70887	0.37965	2.8334	13.929	0.076503	0.1252	0.76499	129.46	49.269	0.46975	-40.339	4.6468	0.37174	0.18905	1.6702	11.042	0.041595	0.076689	0.4551	87.722	40.395	0.080052	-932.94	4.2646	0.37011	0.18055	1.739	10.816	0.041557	0.075092	0.45123	83.993	42.004	0.12679	-138.45	4.0307
19	3.9971	0.28501	0.053697	1.2562	9.9995	0	0.037208	0	63.697	23.632	-0.72906	-5903	5.1747	0.64782	0.51578	2.5894	14.515	0.11905	0.1745	1.2243	131.56	46.416	0.18321	-77.102	4.2618	0.43956	0.22469	1.8428	11.198	0.060783	0.10567	0.63582	91.261	38.652	-0.10688	-1090.3	4.0997	0.42613	0.19467	1.8028	10.669	0.061412	0.10558	0.64765	88.077	40.466	-0.023859	-140.39	3.9971
20	3.9971	0.095774	0.028219	0.38282	9.9995	0.0047915	0.031154	0.05373	44.71	21.883	-0.64603	-7634.9	4.9459	0.37703	0.26759	1.507	13.923	0.097257	0.14807	0.97252	130.04	49.667	0.64751	-40.034	4.3336	0.24119	0.13699	1.0264	11.193	0.040047	0.0709	0.44008	85.966	37.452	0.097132	-1056.3	4.1948	0.24693	0.12794	1.0764	10.872	0.031478	0.062262	0.36666	84.429	38.736	0.12328	-229.19	3.9971
21	3.9971	0.089789	0.045294	0.35889	9.9995	0	0.021966	0	46.575	22.161	-0.53113	-6313.8	5.787	0.39367	0.14287	1.5735	14.885	0.067198	0.090344	0.68369	125.51	47.737	0.47145	-78.405	4.5262	0.19101	0.081452	0.85328	11.536	0.028979	0.049586	0.30899	85.017	38.505	0.046787	-883.94	4.3487	0.1733	0.074886	0.79986	11.286	0.024101	0.045296	0.26193	84.554	40.03	0.060433	-112.12	4.1822
22	3.9971	0.13066	0.083063	0.92409	9.9995	0.055145	0.088617	0.62897	41.155	22.256	-0.4584	-6023.2	7.9942	1.4088	0.78505	5.6312	12.933	0.6069	0.65727	6.0687	124.55	49.019	0.61855	-49.499	4.8607	0.8342	0.46586	3.683	10.664	0.22223	0.28518	2.2806	81.533	38.968	0.12955	-761.47	4.2902	0.96926	0.52519	3.9279	10.32	0.16497	0.23638	1.7217	80.924	40.491	0.14039	-103.58	3.9971
23	3.9971	0.2038	0.057363	0.8146	9.9995	0	0.023472	0	44.209	20.198	-1.6688	-9356.3	5.2218	0.70753	0.59205	2.9376	16.372	0.20644	0.29202	2.0643	132.67	45.225	0.78052	-40.898	4.2427	0.42151	0.26282	1.7746	11.68	0.041623	0.093591	0.43629	88.065	33.205	-0.1513	-1853.2	4.098	0.39724	0.24053	1.703	11.229	0.017432	0.074299	0.18093	87.672	35.363	-0.008196	-219.7	4.0745
24	3.9971	0.30128	0.10346	1.2042	9.9995	0.010698	0.087693	0.10992	54.774	22.509	-0.4764	-7175.3	5.0199	0.96764	0.61365	3.8677	10.753	0.33566	0.38067	3.3564	131.67	50.129	0.47661	-55.987	4.278	0.64754	0.31389	2.7567	10.216	0.10523	0.17842	1.0603	85.759	39.241	-0.0030784	-993.91	4.1502	0.65293	0.28256	2.8135	10.121	0.080286	0.15572	0.81049	82.712	40.339	-0.026806	-119.67	3.9971
25	3.9971	0.8259	0.27507	3.3012	9.9995	0.050665	0.22346	0.50662	52.894	19.519	-0.32963	-12454	5.3026	2.6932	1.8506	10.765	10.881	0.67689	0.72758	6.7685	131.28	45.42	0.24312	-87.252	4.2582	1.3039	0.79288	5.4873	10.248	0.2578	0.42652	2.6507	88.101	35.771	0.053844	-2578.5	4.0787	1.1124	0.63735	4.7273	10.123	0.19121	0.38225	1.9949	86.048	38.374	0.10101	-881.5	3.9971
26	3.9971	0.046005	0.038092	0.18389	9.9995	0	0.034677	0	52.486	21.241	-1.0629	-8198.2	5.4035	0.84732	0.36092	3.3868	14.111	0.1236	0.15478	1.4405	128.52	51.907	1.2802	-50.296	4.3867	0.29063	0.14405	1.214	11.723	0.032541	0.074763	0.35868	86.978	38.103	0.080766	-1086.7	4.2949	0.22531	0.11496	0.99581	11.626	0.016544	0.065603	0.18382	84.677	38.679	0.059626	-150.54	3.9971
27	3.9971	0.040582	0.017937	0.27226	9.9995	0	0.019197	0	70.298	19.719	-0.77387	-12388	7.6308	0.30344	0.15507	1.8254	16.19	0.12432	0.14974	1.3703	132.46	50.12	0.64096	-35.587	5.4312	0.17619	0.063595	0.89248	11.697	0.048107	0.07311	0.51208	89.835	40.027	-0.016062	-1519.1	5.2958	0.17507	0.054253	0.84609	11.095	0.041664	0.074298	0.42593	87.362	40.782	-0.05415	-155.93	5.1545
28	3.9971	0.16538	0.04885	0.71333	9.9995	0.036828	0.090581	0.48474	51.216	20.032	-1.0134	-12316	5.9755	0.83839	0.44513	4.6318	13.162	0.16102	0.24647	1.8341	134.35	45.445	0.33089	-90.083	4.9571	0.5438	0.21935	2.7658	10.857	0.1146	0.19479	1.217	88.323	36.894	-0.085351	-2148.1	4.9425	0.56476	0.20553	2.8124	10.496	0.12244	0.20793	1.2458	86.092	38.971	0.042612	-120.75	4.9257
29	3.9971	0.041457	0.025487	0.16571	9.9995	0.00068449	0.017777	0.0095344	56.218	21.524	-0.91143	-8805.7	4.6767	0.27287	0.17492	1.1348	13.929	0.07393	0.090873	0.76647	132.62	48.95	0.6012	-46.324	4.0906	0.17135	0.09255	0.70617	11.228	0.031193	0.048689	0.34498	87.065	38.853	0.0057954	-1115.9	4.0072	0.17282	0.093377	0.71841	10.772	0.02932	0.043315	0.3191	85.77	39.921	0.063021	-152.28	3.9971
30	3.9971	0.069552	0.029396	0.42403	9.9995	0.0077331	0.034996	0.077327	47.141	21.227	-0.35892	-8161.1	6.0966	0.48165	0.25721	2.019	13.277	0.083341	0.11033	0.96908	128.29	49.682	0.58416	-57.107	4.5144	0.31339	0.14057	1.3477	11.304	0.036938	0.063409	0.42084	83.709	38.412	0.055722	-1109.2	4.252	0.34083	0.14053	1.4274	11.209	0.035598	0.061036	0.39942	82.417	39.647	0.041196	-106.41	3.9971
31	3.9971	0.2928	0.034071	1.3796	9.9995	0	0.046256	0	70.359	21.012	-0.80339	-8818.1	5.8947	0.55154	0.3784	2.4066	12.873	0.26787	0.30075	2.6786	129.52	52.302	0.33393	-41.316	4.453	0.41286	0.19226	1.8012	10.625	0.092515	0.13171	0.96777	85.034	40.483	-0.0088177	-1184.3	4.2158	0.40572	0.18661	1.7443	10.301	0.075705	0.11389	0.79968	79.492	41.402	0.055669	-101.32	3.9971
32	3.9971	0.04923	0.012221	0.39355	9.9995	0.018082	0.031151	0.18081	80.799	21.789	-0.88092	-8083.8	7.9942	0.12866	0.05987	0.72407	12.032	0.052805	0.063721	0.58914	131.37	48.327	0.3629	-68.862	5.1287	0.10749	0.036383	0.51893	10.661	0.037849	0.04914	0.40161	92.25	39.503	-0.11684	-1444.9	4.6952	0.11676	0.036551	0.49899	10.484	0.039051	0.049993	0.40992	85.333	41.726	-0.045752	-129.2	4.3773
33	3.9971	0.077179	0.030362	0.40509	9.9995	0.01305	0.051052	0.13216	41.406	22.378	-0.37645	-6129.2	7.3549	0.82908	0.37347	3.3139	12.893	0.16787	0.2132	1.6902	125.79	49.913	0.81637	-57.115	5.3885	0.34407	0.15832	1.697	10.58	0.0926	0.13657	0.97499	83.978	39.465	0.088491	-776.47	5.3703	0.291	0.14311	1.6539	10.255	0.092313	0.1432	0.94935	83.358	40.412	0.071726	-105.11	5.2487
34	3.9971	0.086834	0.061764	0.3652	9.9995	0.023437	0.051215	0.27764	58.899	21.701	-0.20273	-6638.6	4.7306	0.44794	0.14232	1.7905	14.656	0.10077	0.13157	1.0076	124.48	50.93	0.67533	-33.966	4.322	0.23889	0.10551	1.0315	11.721	0.050478	0.079835	0.57883	85.302	38.225	0.14862	-1104.8	4.2722	0.23727	0.10811	1.0052	11.432	0.045523	0.0745	0.55747	81.32	39.2	0.12826	-220.09	4.2057
35	3.9971	0.49889	0.092882	2.5801	9.9995	0.010674	0.092736	0.13626	43.62	20.879	-0.93221	-10746	5.4304	1.7773	0.76125	7.4269	13.028	0.17673	0.33366	1.9242	135.29	46.987	0.84062	-52.039	4.2278	0.89907	0.39248	3.742	11.5	0.090147	0.17688	1.0269	84.129	37.61	0.0060306	-1617	4.0312	0.80036	0.39501	3.2116	11.84	0.084229	0.15699	0.9689	82.199	38.996	0.0079067	-105.01	3.9971
37	3.9971	0.13713	0.073515	0.54811	9.9995	0	0.049689	0	79.472	22.367	-0.64612	-7604.2	5.8342	1.4794	0.76028	6.5305	16.91	0.20135	0.26697	2.0134	132.78	45.856	0.20637	-77.792	4.6046	0.76485	0.31399	3.5173	12.546	0.0935	0.1568	0.98218	89.819	40.289	-0.079164	-1176.9	4.4627	0.74908	0.28444	3.4993	11.516	0.081899	0.14873	0.85971	82.966	43.577	-0.019583	-105.22	4.4143
38	3.9971	0.9067	0.2374	5.4668	9.9995	0.0083472	0.15267	0.083468	71.059	20.869	-0.58172	-9788.7	6.0293	3.1049	1.4648	14.688	11.487	0.4341	0.65646	4.3408	132.06	50.552	0.3158	-41.319	4.9094	1.7907	0.69354	8.5557	10.212	0.24891	0.41025	2.5129	87.646	38.898	-0.046318	-1509.4	4.842	1.6235	0.64072	7.3474	9.9995	0.24115	0.43219	2.4427	81.577	40.165	0.0016786	-142.96	4.8181
39	3.9971	0.14983	0.076754	0.83379	9.9995	0	0.073885	0	74.848	22.989	-0.78336	-6678.2	5.565	1.9851	1.3774	7.9347	15.733	0.26902	0.34862	2.69	132.05	51.269	0.30266	-57.658	4.4393	0.9607	0.49755	4.1189	11.678	0.11396	0.21283	1.2353	88.58	40.379	-0.11036	-1040.6	4.2431	0.95176	0.42116	3.966	11.007	0.11191	0.21187	1.1907	82.901	41.345	-0.031263	-111.62	3.9971
40	3.9971	0.31613	0.2019	1.2636	9.9995	0.038036	0.15422	0.57026	52.012	20.097	-0.54475	-11576	4.9392	1.6664	1.1047	6.8881	14.992	0.5958	0.62674	5.9577	132.69	46.371	0.25632	-69.454	4.2573	0.93827	0.43798	4.0105	11.348	0.23721	0.32791	2.4558	86.476	36.553	0.0051545	-2026.3	4.1519	0.91177	0.33031	3.9778	10.773	0.19735	0.29663	2.0517	83.537	38.212	0.079839	-128.12	3.9971
41	3.9971	0.2716	0.14456	1.0856	9.9995	0.024744	0.090155	0.25775	74.009	21.479	-0.31145	-7952.7	5.3362	0.79777	0.54158	3.1888	13.216	0.19175	0.25609	1.9572	128.97	47.419	0.33182	-78.854	4.2643	0.57809	0.28368	2.4476	11.02	0.098149	0.17528	1.0725	88.346	40.246	-0.019034	-1221.9	4.0968	0.6089	0.25853	2.6424	10.753	0.09211	0.17758	1.038	82.812	43.027	-0.030326	-105.39	3.9971
42	3.9971	0.014377	0.0074089	0.077007	9.9995	0	0.013687	0	41.932	21.117	-2.2247	-7755.1	6.0697	1.4391	0.93795	5.7523	13.028	0.1747	0.21892	1.8559	136.02	48.609	1.5401	-36.495	4.3508	0.3914	0.21734	1.6022	11.047	0.038821	0.075736	0.4088	88.014	36.437	0.011333	-980.68	4.1174	0.31656	0.16241	1.2965	10.589	0.022351	0.055852	0.2463	88.726	36.522	0.035421	-308.44	3.9971
43	3.9971	0.24794	0.10701	1.4482	9.9995	0	0.062007	0	66.155	24.102	-0.85066	-5284.5	6.2514	1.0907	0.65372	4.6973	12.119	0.17771	0.2435	1.777	130.47	51.66	0.53116	-42.556	5.0309	0.61209	0.32068	2.8739	11.075	0.073043	0.13362	0.81088	88.382	39.596	-0.047377	-808.55	4.9955	0.58408	0.28304	2.7794	11.124	0.07016	0.12805	0.81137	85.034	39.933	-0.010208	-184.26	4.9829
44	3.9971	0.23351	0.06704	0.95223	9.9995	0	0.033986	0	64.395	20.898	-1.1054	-10999	5.5179	0.43436	0.27958	1.894	16.184	0.09683	0.12574	0.99822	136.21	51.31	0.38281	-62.795	4.6027	0.32671	0.1638	1.4901	11.957	0.046377	0.071614	0.51675	88.038	39.011	-0.10753	-1667.3	4.5043	0.31151	0.15993	1.5132	11.292	0.042817	0.062312	0.54497	83.161	40.339	0.0050442	-123.56	4.3605
45	3.9971	0.30499	0.034128	1.5946	9.9995	0.072416	0.10737	0.844	54.006	21.117	-0.32111	-9249.7	6.2514	0.66007	0.34679	4.1263	13.31	0.4425	0.47745	4.4248	131.73	47.198	0.13855	-83.506	4.578	0.46088	0.2189	2.1528	11.568	0.18478	0.23574	2.0564	88.64	38.066	-0.00081082	-1630.2	4.305	0.45006	0.23312	1.7989	11.525	0.14844	0.2074	1.7674	86.526	40.02	0.044422	-111.98	3.9971
46	3.9971	0.44518	0.19392	1.7794	9.9995	0.015533	0.061815	0.19034	37.932	19.063	-1.3271	-8660.1	7.7318	1.6159	0.77632	12.157	16.695	0.4811	0.6385	4.8108	130.85	44.485	0.84357	-66.706	5.1411	0.8912	0.45579	4.9734	11.451	0.25987	0.3797	2.7074	84.035	35.616	-0.0058699	-1342.1	4.7049	0.8639	0.43731	4.1174	10.725	0.2745	0.3941	2.9478	83.423	37.999	0.045123	-126.08	3.9971
47	3.9971	0.23527	0.03934	1.094	9.9995	0	0.037791	0	41.06	21.027	-0.45421	-9593	5.713	1.2732	0.62688	5.9021	14.272	0.26124	0.34284	2.6123	132.38	48.811	0.52028	-62.366	4.6546	0.81843	0.3424	3.8148	11.118	0.079334	0.17483	0.85962	81.424	37.589	0.093852	-1445.3	4.5598	0.86739	0.30956	3.9837	10.512	0.054078	0.17381	0.63272	79.68	39.587	0.15537	-88.305	4.448
48	3.9971	0.099251	0.071343	0.39671	9.9995	0	0.028444	0	45.211	22.172	-0.61482	-7212	4.3201	0.52202	0.35543	2.0866	12.186	0.12536	0.152	1.2536	129.87	46.653	1.902	-17.206	4.033	0.30425	0.14504	1.2258	10.989	0.036711	0.077568	0.39443	83.043	36.35	0.11228	-1098.1	3.9971	0.29365	0.12333	1.2171	10.929	0.023613	0.073658	0.2572	81.301	37.198	-0.0026708	-225.66	3.9971
49	3.9971	0.093219	0.029642	0.66995	9.9995	0	0.03863	0	45.969	22.959	-0.70661	-5990.7	7.8462	0.80698	0.59125	3.2256	12.375	0.16676	0.23804	1.6675	128.31	47.907	0.46446	-45.017	5.0379	0.38571	0.18756	1.7247	10.625	0.049267	0.11743	0.52464	85.308	39.656	-0.00032294	-762.79	4.6052	0.31359	0.13739	1.6551	10.281	0.037543	0.11086	0.39654	84.18	41.806	-0.0019049	-113.59	3.9971
50	3.9971	0.35943	0.10468	1.4487	9.9995	0	0.084513	0	37.055	20.245	-1.4397	-11620	7.4424	0.84864	0.4993	4.634	14.071	0.20929	0.2897	2.3435	133.81	46.636	0.8679	-69.119	5.2824	0.6025	0.28712	3.2157	11.699	0.086745	0.17328	0.96027	83.222	36.583	-0.015333	-1746.1	4.948	0.61785	0.27245	3.4031	11.569	0.083181	0.16756	0.88403	81.268	38.414	0.083204	-109.03	4.6835
51	3.9971	0.66984	0.21712	3.0473	9.9995	0	0.11875	0	75.958	20.495	-0.69816	-10343	6.6551	2.1361	1.5595	8.5382	13.6	0.12847	0.24806	1.6883	131.53	49.065	0.28475	-71.509	4.5393	1.2231	0.65928	5.3665	11.761	0.036742	0.17091	0.43359	89.598	39.538	-0.095355	-1575.5	4.143	1.1949	0.5293	5.3772	11.461	0.028148	0.16412	0.2963	83.292	40.485	-0.065727	-116.11	3.9971
52	3.9971	0.42907	0.091115	1.7468	9.9995	0	0.090405	0	57.596	21.06	-1.0397	-9135.3	5.8813	2.0384	0.98075	9.2176	11.729	0.30178	0.41538	3.0177	130.98	61.039	0.45477	-23.932	4.6195	0.93922	0.42006	4.3948	10.558	0.13032	0.25209	1.3353	86.17	39.259	-0.075394	-1337.3	4.4589	0.84895	0.36827	4.0213	10.393	0.12067	0.24535	1.2427	83.114	38.602	0.029481	-217.14	4.2965
53	3.9971	0.63638	0.19507	3.5141	9.9995	0.028603	0.12823	0.28602	48.985	22.235	-0.2534	-6319.1	7.0454	2.2195	1.4584	8.8717	13.492	0.37806	0.46709	3.7804	125.95	50.251	0.3273	-71.605	4.9964	1.2513	0.60241	5.9151	11.094	0.15542	0.27772	1.7122	82.732	39.268	0.021314	-867.94	4.7718	1.1727	0.50956	5.7856	10.699	0.14044	0.27246	1.5625	80.532	40.967	0.026977	-91.828	4.6229
54	3.9971	0.42799	0.14108	1.9525	9.9995	0	0.069159	0	56.429	19.127	-0.55598	-13211	7.0185	0.75454	0.32141	3.7201	12.718	0.19527	0.25471	1.9526	130.58	46.914	0.51942	-87.063	5.3003	0.57351	0.24402	3.0061	10.801	0.070637	0.14364	0.71912	86.925	37.369	-0.019373	-2289.7	5.1966	0.56463	0.25041	3.091	10.523	0.057137	0.13449	0.59052	83.635	39.543	-0.019918	-109.91	5.0031
55	3.9971	0.15323	0.12006	0.61246	9.9995	0.0059439	0.038139	0.076729	60.436	23.247	-0.36862	-6115.4	4.7238	0.74255	0.41641	3.1479	15.706	0.18552	0.21568	1.8551	130.58	47.493	0.58239	-56.044	4.151	0.44748	0.24027	1.8636	11.185	0.062338	0.10443	0.6386	85.935	40.109	0.025166	-851.11	4.0602	0.44332	0.23288	1.8769	10.518	0.04411	0.094154	0.45835	83.014	42.055	-0.0050383	-105.43	3.9971
56	3.9971	0.78574	0.58727	3.6271	9.9995	0	0.90055	0	55.937	21.613	-0.74746	-7758.5	6.8906	10.446	6.3401	41.895	14.32	1.4842	2.3606	19.305	128.97	47.624	0.52037	-66.111	4.4001	6.0394	3.2012	26.082	11.371	0.59107	1.6383	6.8696	87.24	39.934	-0.048567	-961.95	4.0564	5.699	3.2366	29.725	11.05	0.56766	1.5978	6.2824	86.27	42.364	-0.029477	-123.53	4.0106
57	3.9971	0.23752	0.060108	1.0357	9.9995	0	0.059304	0	50.654	18.665	-0.91808	-17496	5.8813	0.81089	0.33492	3.7596	14.286	0.054578	0.108	0.63564	136.78	50.448	0.56282	-46.931	4.5657	0.45576	0.21157	2.0503	12.224	0.025107	0.08162	0.29021	88.081	38.023	-0.018233	-2312.7	4.3756	0.41347	0.21158	1.9495	12.345	0.023742	0.081616	0.27779	85.906	39.209	0.028665	-160.17	4.1788
58	3.9971	0.062726	0.023752	0.25072	9.9995	0.0047508	0.021994	0.072703	50.454	22.243	-1.434	-6666	6.7964	0.63778	0.2932	2.6265	15.363	0.14325	0.16809	1.4325	127.71	54.83	1.5659	-29.921	4.4253	0.2582	0.11469	1.1138	11.559	0.032036	0.057906	0.35056	86.43	35.446	0.18718	-1153	4.1064	0.22926	0.089086	0.97182	11.133	0.021501	0.047968	0.25416	82.086	34.866	0.15958	-401.42	3.9971
59	3.9971	0.30518	0.029729	1.3161	9.9995	0.021905	0.061689	0.28923	44.542	21.683	-0.65958	-7705.5	5.8207	0.89674	0.42922	4.3241	13.431	0.11865	0.17343	1.1864	129.16	48.335	0.55767	-79.136	4.8575	0.56964	0.23489	2.7038	10.976	0.05387	0.10839	0.57097	87.684	37.714	-0.071104	-1209	4.8706	0.56005	0.22733	2.7238	10.786	0.045824	0.10363	0.5046	87.998	38.796	-0.043804	-137.97	4.9055
60	3.9971	0.54653	0.1655	2.5516	9.9995	0.040882	0.12758	0.4088	47.955	20.672	-0.41185	-10396	5.3362	1.6395	0.96759	7.557	12.092	0.45202	0.60615	4.52	132.83	50.269	0.59465	-56.232	4.241	1.0626	0.56914	4.4643	10.592	0.17937	0.27165	1.8839	84.72	38.144	0.036297	-1405.3	4.0736	1.0534	0.5412	4.256	10.443	0.14994	0.22992	1.636	82.9	38.701	0.0093757	-120.66	3.9971
61	3.9971	0.1024	0.069812	0.45754	9.9995	0.014452	0.051289	0.14452	45.119	22.775	-0.64867	-6348.9	5.1478	0.77436	0.51907	3.0952	13.256	0.10786	0.14292	1.0786	129.17	49.671	0.81203	-32.508	4.1855	0.42607	0.24376	1.7685	11.056	0.051066	0.099255	0.54716	84.115	37.673	0.089782	-884.24	4.0404	0.41778	0.22438	1.7688	10.968	0.047483	0.096215	0.53982	80.208	37.699	0.06699	-180.56	3.9971
62	3.9971	0.4164	0.1116	1.6644	9.9995	0	0.049917	0	62.273	22.473	-0.53654	-6361.2	5.2689	0.79397	0.54649	3.5727	14.575	0.16457	0.22689	1.6589	127.51	48.078	0.28269	-83.419	4.3547	0.61614	0.28916	2.6919	12.023	0.048891	0.11538	0.51706	85.617	39.317	-0.015975	-991.37	4.18	0.62635	0.26582	2.6885	12.066	0.039622	0.10904	0.41251	82.105	41.257	0.024004	-98.922	3.9971
63	3.9971	0.21646	0.047557	1.17	9.9995	0.022154	0.078122	0.23494	44.226	20.448	-1.6021	-12382	6.5138	1.5692	0.70507	6.2722	12.032	0.29326	0.44217	3.0094	137.33	46.765	0.68226	-90.521	4.7833	0.66237	0.26767	2.8223	10.483	0.16362	0.24929	1.6954	87.013	35.597	-0.14781	-2163.2	4.5472	0.54715	0.21334	2.3729	10.216	0.16658	0.24386	1.732	85.13	36.592	0.0082398	-126.62	4.1014
64	3.9971	0.078535	0.030456	0.36888	9.9995	0.010227	0.021293	0.10519	69.277	22.07	-0.31445	-6995.9	5.2218	0.29831	0.11276	1.5156	12.698	0.048481	0.060223	0.53013	128.27	49.573	0.31515	-70.914	4.5237	0.16537	0.071303	0.74893	11.153	0.02086	0.036045	0.23444	87.536	40.033	0.0093981	-972.27	4.458	0.15321	0.070254	0.68804	11.042	0.017979	0.034706	0.20062	84.028	41.885	0.034913	-115.53	4.347
65	3.9971	1.3395	0.42786	5.354	9.9995	0	0.22232	0	54.135	23.729	-0.79229	-5735	5.3429	3.5741	2.0411	14.286	11.419	0.62349	0.84629	6.2345	131.14	51.744	0.72269	-42.956	4.1593	2.4533	1.3235	10.083	10.338	0.18526	0.49969	1.8913	85.987	39.297	-0.0015132	-752.68	4.0043	2.3647	1.3029	9.6489	10.185	0.11954	0.51413	1.2579	83.108	40.226	-0.012773	-126.65	3.9971
66	3.9971	0.33176	0.16069	1.3261	9.9995	0.017136	0.032327	0.19649	22.179	17.447	-0.69035	-18004	7.8125	3.2192	2.2467	14.401	13.465	0.44524	0.67733	4.4521	128.8	54.803	2.5964	-15.286	4.3898	1.6199	0.95703	7.1556	10.839	0.21274	0.40107	2.2232	80.319	37.403	0.2488	-1747.2	4.0274	1.5159	0.90089	6.6342	10.578	0.20939	0.41239	2.1839	79.78	39.783	0.12115	-105.52	3.9971
67	3.9971	0.5533	0.061981	2.8523	9.9995	0	0.082573	0	41.888	21.37	-1.5308	-10313	5.4977	1.633	1.1292	6.5274	13.297	0.16975	0.2283	1.6974	137.04	52.617	0.60094	-35.038	4.4421	0.88716	0.52071	3.8481	11.469	0.065877	0.14381	0.71461	84.192	38.388	-0.1145	-1393.4	4.2907	0.80624	0.48949	3.5495	11.445	0.05707	0.13787	0.66208	82.205	39.393	0.0099566	-124.61	4.1418
68	3.9971	0.10195	0.062112	0.40749	9.9995	0	0.025508	0	65.829	21.246	-0.59651	-7825.9	5.0468	0.30386	0.20546	1.2145	13.882	0.068245	0.094281	0.68242	127.06	51.922	0.85411	-49.14	4.1302	0.22693	0.14648	0.92637	10.794	0.029793	0.056893	0.30908	88.835	41.192	0.034209	-974.07	4.0064	0.23267	0.15339	0.95604	10.386	0.028784	0.056013	0.30452	85.505	42.745	0.0035472	-118.66	3.9971
69	3.9971	0.048444	0.018239	0.22265	9.9995	0	0.029972	0	47.502	22.304	-0.61608	-6965	4.596	0.41523	0.26393	1.6597	12.664	0.083021	0.11251	1.0514	129.5	55.117	0.79403	-26.801	4.0704	0.27178	0.15591	1.0933	10.968	0.021463	0.053172	0.24105	84.688	37.764	0.10421	-908.53	4.0021	0.28312	0.16309	1.1419	10.878	0.017414	0.046032	0.1824	80.997	38.035	0.12518	-202.98	3.9971
70	3.9971	0.15185	0.066083	0.60695	9.9995	0	0.048471	0	49.365	22.386	-0.26663	-6949.6	6.7628	0.87318	0.55991	3.4902	12.853	0.15975	0.21905	1.5975	129.89	46.642	0.5358	-54.737	4.4382	0.46487	0.22614	2.0382	10.917	0.081255	0.14219	0.8884	87.832	39.475	0.0010398	-885.18	4.0964	0.44912	0.17276	1.976	10.722	0.079746	0.14451	0.91697	87.218	41.909	-0.053948	-129.99	3.9971
71	3.9971	0.1986	0.11906	0.79383	9.9995	0	0.077425	0	73.169	22.261	-1.1589	-7514.1	5.1141	1.4686	0.85932	5.8701	14.515	0.33212	0.418	3.3211	131.77	50.761	0.252	-84.069	4.2778	0.79369	0.45582	3.3113	10.966	0.078656	0.20545	0.82632	89.483	39.879	-0.16249	-1167.1	4.1561	0.74595	0.4161	3.224	10.375	0.040173	0.18219	0.41912	84.875	40.334	-0.023191	-110.61	3.9971
72	3.9971	0.39371	0.096879	2.0877	9.9995	0	0.11514	0	67.876	21.326	-1.7365	-10656	5.962	1.5625	1.1323	6.5769	13.378	0.37477	0.50893	3.7476	137.9	49.433	0.446	-57.305	4.6717	0.89989	0.50087	3.9636	10.744	0.17203	0.26341	1.7911	88.835	40.237	-0.17735	-1441.7	4.5388	0.86562	0.45848	3.7802	10.395	0.15551	0.24273	1.6924	84.306	42.125	-0.028415	-126.4	4.448
73	3.9971	0.90672	0.14643	4.033	9.9995	0	0.050994	0	78.682	19.125	-0.7725	-13981	5.6727	1.9171	0.92305	8.4241	15.49	0.47072	0.59099	4.8811	132.45	50.163	0.45808	-57.886	4.4917	1.2482	0.48317	5.5624	11.276	0.20226	0.33693	2.0992	91.155	39.432	-0.063106	-2421.4	4.3201	1.1664	0.45738	5.2293	10.541	0.18571	0.34489	1.9286	83.95	41.826	-0.016054	-122.31	4.4177
74	3.9971	0.12716	0.067448	0.60239	9.9995	0	0.040939	0	68.89	20.252	-0.16989	-10068	4.9055	1.3816	0.8052	5.5223	14.32	0.19157	0.28946	2.0638	129.08	48.714	0.16761	-67.226	4.3326	0.61102	0.26228	2.5636	11.531	0.081121	0.14765	0.89623	87.445	39.855	0.036731	-1521.6	4.1796	0.55712	0.1757	2.3352	11.146	0.091516	0.15847	0.96617	82.984	42.498	0.045591	-103.24	3.9971
75	3.9971	0.047793	0.021642	0.22094	9.9995	0.00057438	0.029135	0.00756	45.426	22.203	-0.41391	-7416.3	4.6229	0.68242	0.31734	3.1272	13.162	0.16315	0.22313	1.6314	130.97	50.021	0.71366	-53.72	4.1586	0.31319	0.14825	1.3076	10.898	0.054596	0.093708	0.56874	84.082	39.439	0.042858	-919.81	4.0791	0.28788	0.14217	1.1507	10.841	0.040379	0.082658	0.44273	82.842	41.249	0.047379	-113.79	3.9971
76	3.9971	0.12729	0.04363	0.5088	9.9995	0	0.023135	0	67.459	21.597	-0.42143	-7904.3	5.9822	0.35796	0.23709	1.4308	11.729	0.091742	0.12426	1.0482	129.48	46.834	0.72012	-38.468	4.3268	0.22696	0.11509	0.963	10.368	0.037573	0.063795	0.40467	90.729	40.46	-0.017871	-1003.3	4.0593	0.2246	0.11001	0.96353	10.119	0.033074	0.060724	0.33855	88.695	42.403	-0.053065	-143.59	3.9971
77	3.9971	0.5831	0.15383	2.3307	9.9995	0	0.061278	0	64.687	21.072	-0.56536	-8773.2	6.8435	1.7954	0.77848	7.8165	17.765	0.26545	0.374	2.9723	129.71	48.878	0.29947	-72.272	5.043	1.0138	0.32832	5.1134	12.704	0.07938	0.19051	0.87086	87.178	39.208	0.01932	-1348.4	4.8311	0.94356	0.26851	4.8701	12.337	0.058976	0.18284	0.60358	83.074	41.107	0.05471	-115.29	4.6835
78	3.9971	0.55858	0.28335	2.2327	9.9995	0	0.085457	0	43.711	20.953	-0.84407	-8999.5	6.6282	2.3647	1.0703	9.4582	14.683	0.39326	0.55191	4.0435	129.82	47.224	0.46447	-77.547	4.6412	1.6585	0.59598	7.5547	11.038	0.13145	0.3118	1.4071	83.656	37.451	-0.041579	-1371.3	4.3205	1.709	0.54793	8.2128	10.449	0.10988	0.31456	1.1723	82.983	39.09	0.014441	-100.71	3.9971
79	3.9971	0.67963	0.16579	3.0729	9.9995	0.023018	0.11168	0.23017	51.066	21.238	-0.58957	-9651.6	5.8947	1.6703	1.1704	6.6763	13.929	0.33457	0.42667	4.0007	133.92	51.053	0.2698	-45.892	4.3724	0.99135	0.49	4.2432	11.454	0.1345	0.23859	1.5201	84.985	39.38	-0.035352	-1173.6	4.1372	0.93808	0.42553	4.0294	11.577	0.11263	0.21899	1.3568	82.363	40.673	-0.015547	-117.68	3.9971
80	3.9971	0.30287	0.042716	1.8179	9.9995	0	0.077686	0	66.885	19.734	-0.31422	-12384	7.5164	1.0657	0.56353	4.9769	12.011	0.38938	0.45773	3.8936	132.53	47.968	0.40377	-64.34	5.1052	0.6155	0.27864	3.001	10.777	0.15668	0.25052	1.6479	88.669	38.701	0.089086	-2146.9	4.7794	0.5811	0.2664	2.8028	10.662	0.13767	0.24193	1.4984	83.148	41.126	0.11124	-108.34	4.559
81	3.9971	0.54433	0.10116	3.5273	9.9995	0	0.13941	0	62.839	18.828	-1.2523	-17106	6.4801	1.9435	1.3229	7.7682	16.682	0.41422	0.52585	4.3873	137.2	49.716	0.13668	-61.425	4.9738	1.1425	0.61118	5.25	11.333	0.15459	0.29435	1.6108	90.16	38.588	-0.13844	-2555.7	4.5426	1.0907	0.60821	5.0795	10.605	0.15397	0.27678	1.5751	86.345	41.491	0.030757	-136.27	3.9971
82	3.9971	0.82212	0.17779	3.8197	9.9995	0	0.1645	0	66.38	20.975	-0.82609	-9954	5.713	3.0005	1.8895	11.993	11.54	0.51253	0.69137	5.125	133.3	46.745	0.37259	-69.523	4.3759	1.5833	0.86763	6.7963	10.502	0.18729	0.36903	1.9612	91.468	39.115	-0.1135	-1529.3	4.154	1.4224	0.78235	6.1767	10.285	0.16444	0.32021	1.7392	88.593	41.508	-0.083788	-135.69	3.9971
83	3.9971	0.14633	0.060523	0.58489	9.9995	0.022813	0.065806	0.27877	75.441	20.808	-0.59273	-9539.5	5.2487	0.67609	0.40575	2.7024	12.22	0.18083	0.23997	1.8082	130.82	50.478	0.39548	-59.938	4.3823	0.39312	0.21493	1.6851	11	0.070609	0.10105	0.75422	91.653	38.901	-0.070098	-1325.4	4.2461	0.3687	0.20785	1.6376	10.958	0.05916	0.082246	0.64956	86.425	39.908	-0.036067	-163.63	4.0779
84	3.9971	0.42934	0.27682	2.2535	9.9995	0.016222	0.23211	0.1871	58.039	20.628	-0.6185	-10094	5.2487	3.4161	2.5724	13.655	11.897	0.56665	0.76342	5.9979	131.56	48.638	0.4681	-57.137	4.469	1.6589	0.9427	7.196	10.667	0.20887	0.39903	2.1602	88.982	39.192	-0.041321	-1370.9	4.4101	1.5428	0.78029	6.8336	10.537	0.18364	0.36515	1.8634	87.147	41.06	-0.024897	-135.54	4.3874
85	3.9971	0.40695	0.23984	1.9434	9.9995	0.03098	0.092479	0.32687	65.919	23.421	-0.63617	-5950	5.8342	2.2299	1.3777	8.913	13.431	0.31343	0.4181	3.9525	130.65	48.078	0.60133	-43.336	4.3773	1.2697	0.68739	5.3981	11.213	0.13661	0.23991	1.5469	87.476	40.391	0.0241	-838.24	4.1477	1.2844	0.63825	5.4578	10.966	0.115	0.23688	1.2566	84.65	42.156	0.017095	-115.49	3.9971
86	3.9971	0.09509	0.042018	0.38008	9.9995	0.061365	0.080818	0.61362	47.055	20.791	-0.23284	-9096.1	4.1384	0.45904	0.23454	1.8348	13.384	0.16156	0.17661	2.1623	129.15	46.671	0.2224	-76.557	4.0173	0.26871	0.14751	1.0811	11.05	0.10467	0.12887	1.1844	88.065	38.173	0.047703	-1403.5	3.9971	0.26387	0.15567	1.0639	10.879	0.10842	0.13339	1.1622	87.881	40.979	0.089274	-128.61	3.9971
87	3.9971	0.22	0.12029	0.91339	9.9995	0.010423	0.030678	0.10422	40.41	21.29	-0.43761	-8085	5.2756	0.893	0.50478	4.4373	14.582	0.13389	0.17569	1.5226	128.37	50.305	0.54772	-57.597	4.5918	0.6771	0.24333	3.1129	11.85	0.06483	0.1207	0.76966	83.375	37.626	0.09913	-1102.9	4.5523	0.72569	0.21773	3.2843	11.657	0.060276	0.12549	0.74489	83.076	38.336	0.14406	-110.61	4.4782
88	3.9971	0.66345	0.33141	2.9598	9.9995	0	0.10155	0	31.079	18.924	-0.64597	-6373.4	5.5179	2.5175	2.0056	10.063	14.966	0.24946	0.45205	3.2398	125.62	47.078	1.1343	-32.697	4.3328	1.3311	0.86702	5.5502	12.421	0.11937	0.27393	1.457	81.186	37.07	0.13575	-820.06	4.122	1.2116	0.78707	4.9943	12.552	0.099112	0.25161	1.2137	81.339	39.1	0.033067	-126.25	3.9971
89	3.9971	0.12849	0.051193	0.58846	9.9995	0	0.065609	0	42.787	22.208	-0.98619	-4988.9	5.6323	0.80763	0.40836	3.9945	12.133	0.14369	0.21439	1.4368	130.07	46.974	0.49397	-77.137	4.7008	0.41027	0.17587	1.9213	10.599	0.083596	0.14485	0.87765	84.071	38.146	-0.040443	-797.1	4.6692	0.38361	0.1495	1.8392	10.372	0.082317	0.13735	0.90592	82.812	39.82	0.017178	-102.72	4.771
90	3.9971	0.50781	0.28299	2.0297	9.9995	0.065853	0.15327	0.6585	64.121	20.19	-0.91279	-11014	6.857	1.3741	1.0014	6.1353	11.756	0.36527	0.42132	3.7853	131.65	50.532	0.48735	-55.033	4.6936	0.93053	0.52388	4.3219	10.368	0.13597	0.22223	1.4085	89.335	39.929	-0.047992	-1479.5	4.3361	0.91964	0.46157	4.4806	10.148	0.10861	0.19727	1.141	87.113	41.534	-0.0034522	-123.81	3.9971
91	3.9971	0.15681	0.070913	0.62678	9.9995	0.010272	0.048935	0.14985	59.858	19.805	-0.16698	-10962	4.4816	0.69486	0.29724	2.7774	14.589	0.27137	0.31851	2.7135	128.98	48.019	0.2766	-63.554	4.0779	0.36406	0.17855	1.4764	11.238	0.12731	0.16561	1.3154	86.805	38.01	0.058751	-1912.5	3.9971	0.33317	0.17579	1.3636	10.709	0.12056	0.15655	1.2573	82.997	40.059	0.060721	-112.32	3.9971
92	3.9971	0.32151	0.075087	1.337	9.9995	0	0.069925	0	62.093	20.762	-0.73695	-8739.4	7.3347	1.1962	0.60173	6.4363	13.694	0.30228	0.39199	3.0227	127.69	47.995	0.67793	-74.977	4.9786	0.67401	0.27085	3.4946	11.276	0.084992	0.1572	0.87878	86.024	39.048	-0.0050022	-1333.6	4.7175	0.63228	0.25316	2.9539	10.82	0.050751	0.11831	0.58792	81.957	40.967	0.023898	-102.92	4.4547
93	3.9971	0.15598	0.048954	0.94147	9.9995	0	0.05256	0	46.782	22.18	-0.80079	-7962.3	6.036	1.9202	1.2329	7.6753	14.925	0.25094	0.34933	2.7041	133.22	51.504	0.4207	-67.668	4.3955	0.89796	0.54256	3.7449	11.482	0.093622	0.17289	1.0039	84.502	39.909	-0.010547	-887.42	4.0997	0.8815	0.50903	3.5997	10.716	0.0904	0.15518	0.91494	83.94	41.638	0.033034	-102.49	4.0173
94	3.9971	0.29951	0.058357	1.1972	9.9995	0	0.075218	0	49.587	19.863	-0.87172	-11925	6.5609	1.672	0.76765	6.6833	17.173	0.26688	0.38292	2.6687	132.14	46.708	0.51755	-90.462	4.8084	0.74345	0.34232	3.425	11.439	0.11429	0.19507	1.229	87.323	37.96	-0.0067611	-1798.1	4.6137	0.63424	0.31877	3.1915	10.481	0.093816	0.17229	1.0084	85.504	40.038	0.064627	-114.72	4.5691
95	3.9971	0.27172	0.15689	1.0861	9.9995	0.014176	0.085111	0.14175	65.017	19.427	-0.41614	-10016	3.9971	1.0446	0.66069	4.1753	12.671	0.20137	0.24995	2.2548	123.67	49.583	0.34435	-58.079	3.9971	0.74726	0.44159	2.9869	11.179	0.11149	0.17041	1.2372	88.729	40.124	0.070439	-1242.9	3.9971	0.78659	0.47494	3.1441	11.117	0.12533	0.18047	1.3841	86.843	41.31	0.11907	-141.11	3.9971
96	3.9971	0.181	0.053364	0.85988	9.9995	0	0.056478	0	64.454	19.279	-0.18305	-13120	6.9108	1.1136	0.87197	5.233	13.566	0.26035	0.36884	2.6034	131.38	51.313	0.33441	-61.714	4.8575	0.71422	0.39438	3.4136	11.693	0.1171	0.20983	1.2325	88.632	39.418	0.056868	-1969.3	4.7062	0.75526	0.34291	3.706	11.908	0.10017	0.19598	1.1287	84.797	41.259	0.05071	-126.98	4.7508
97	4.2259	0.46874	0.053275	2.5234	9.9995	0	0.07511	0	60.692	21.367	-0.67426	-8678.8	5.5784	0.86036	0.34265	4.7995	11.985	0.15788	0.24807	1.6971	131.17	47.116	0.3784	-88.673	5.2319	0.62841	0.23875	3.2875	10.52	0.079393	0.1543	0.8317	88.572	38.687	-0.059629	-1530	5.3968	0.61035	0.25914	3.1005	10.284	0.079621	0.15065	0.82328	84.892	40.91	-0.015479	-103.14	5.4439
98	3.9971	0.43989	0.027275	1.9093	9.9995	0.0097325	0.076258	0.099547	78.237	20.634	-0.63235	-9451	6.5542	0.68309	0.42705	2.9648	11.46	0.31567	0.34702	3.1566	129.43	46.772	0.37702	-64.208	4.7967	0.54742	0.22717	2.5794	10.322	0.12627	0.18436	1.2784	89.215	38.667	-0.051618	-1680.6	4.5573	0.54039	0.22717	2.6506	10.119	0.10806	0.17073	1.1035	81.906	41.148	-0.013594	-142.11	4.3336
99	3.9971	0.37855	0.15443	1.5131	9.9995	0	0.045774	0	73.7	21.555	-0.55452	-8600.8	4.5556	1.2339	0.59778	5.6212	15.827	0.23552	0.29815	2.3551	132.02	49.058	0.18854	-50.445	4.0669	0.72492	0.3353	2.9837	11.367	0.08725	0.15178	0.90115	88.858	40.208	-0.044615	-1178.3	3.9971	0.70471	0.30227	2.8168	10.639	0.073771	0.14024	0.76637	84.456	42.122	0.0090977	-129.49	3.9971
[truncated: 1,837 more columns]
