# Supplementary material for: Detecting Parkinson’s disease from sustained phonation and speech signals
Source: PLoS One. 2017 Oct 5;12(10):e0185613. doi: 10.1371/journal.pone.0185613 (PMC5628839; doi:10.1371/journal.pone.0185613)
Supplement: S2 File — (ZIP) [file pone.0185613.s002.zip › AC/unvoiced/AC_unvoiced_avec2013.csv]

id	F0final_sma_f0v_duration	audspec_lengthL1norm_sma_quartile1	audspec_lengthL1norm_sma_quartile2	audspec_lengthL1norm_sma_quartile3	audspec_lengthL1norm_sma_iqr1_2	audspec_lengthL1norm_sma_iqr2_3	audspec_lengthL1norm_sma_iqr1_3	audspec_lengthL1norm_sma_percentile1_0	audspec_lengthL1norm_sma_percentile99_0	audspec_lengthL1norm_sma_pctlrange0_1	audspec_lengthL1norm_sma_amean	audspec_lengthL1norm_sma_flatness	audspec_lengthL1norm_sma_rqmean	audspec_lengthL1norm_sma_stddev	audspec_lengthL1norm_sma_skewness	audspec_lengthL1norm_sma_kurtosis	audspec_lengthL1norm_sma_meanPeakDist	audspec_lengthL1norm_sma_peakDistStddev	audspec_lengthL1norm_sma_peakRangeRel	audspec_lengthL1norm_sma_peakMeanRel	audspec_lengthL1norm_sma_minRangeRel	audspec_lengthL1norm_sma_meanRisingSlope	audspec_lengthL1norm_sma_stddevRisingSlope	audspec_lengthL1norm_sma_meanFallingSlope	audspec_lengthL1norm_sma_stddevFallingSlope	audspec_lengthL1norm_sma_meanSegLen	audspec_lengthL1norm_sma_maxSegLen	audspec_lengthL1norm_sma_minSegLen	audspec_lengthL1norm_sma_segLenStddev	audspec_lengthL1norm_sma_linregc1	audspec_lengthL1norm_sma_linregerrA	audspec_lengthL1norm_sma_qregc1	audspec_lengthL1norm_sma_qregerrA	audspec_lengthL1norm_sma_upleveltime25	audspec_lengthL1norm_sma_upleveltime50	audspec_lengthL1norm_sma_upleveltime90	audspec_lengthL1norm_sma_risetime	audspec_lengthL1norm_sma_lpgain	audspec_lengthL1norm_sma_lpc0	audspec_lengthL1norm_sma_lpc1	audspec_lengthL1norm_sma_lpc2	audspec_lengthL1norm_sma_lpc3	audspec_lengthL1norm_sma_lpc4	pcm_zcr_sma_quartile1	pcm_zcr_sma_quartile2	pcm_zcr_sma_quartile3	pcm_zcr_sma_iqr1_2	pcm_zcr_sma_iqr2_3	pcm_zcr_sma_iqr1_3
1	2.89	0.0010218	0.0010218	0.056341	0	0.055319	0.055319	0.0010218	0.77044	0.76942	0.086426	0.058136	0.20894	0.19023	2.5223	8.4298	1.84	1.05	0.38474	8.7385	0	0.98678	0.16608	-0.45056	0.68997	0.42	0.92	0.09	0.30204	0.054237	0.13209	-0.28535	0.12886	0.12245	0.091837	0.010204	0.13311	0.0015405	-1.8038	1.0394	-0.015255	-0.35014	0.19112	0.74645	0.99819	0.99819	0.25174	0	0.25174
2	2.47	0.0010218	0.0010218	0.0010218	0	0	0	0.0010218	1.403	1.402	0.12831	0.032647	0.33297	0.30726	3.0983	13.735	0.47	0.28437	0.7444	7.921	0.28875	2.806	3.6337	8.8138	9.7793	0.24375	0.66	0.03	0.24612	-0.030516	0.10147	-0.05595	0.10122	0.10277	0.031621	0.0079051	0.10317	0.010856	-1.4512	0.51231	0.22516	-0.20191	0.0037905	0.99819	0.99819	0.99819	0	0	0
3	2.18	0.0010218	0.0010218	0.084945	0	0.083923	0.083923	0.0010218	1.7498	1.7487	0.15803	0.033324	0.41238	0.3809	3.0646	12.651	1.33	0.06	0.34298	11.57	0	0.41691	0.70906	3.5386	5.4354	0.305	1.2	0.04	0.40905	-0.056281	0.1057	0.36598	0.10218	0.10314	0.049327	0.0089686	0.13063	0.023224	-1.3431	0.44547	0.08554	-0.0028126	-0.06596	0.924	0.99819	0.99819	0.074192	0	0.074192
4	2.47	0.0010218	0.0010218	0.10825	0	0.10723	0.10723	0.0010218	1.4816	1.4806	0.12776	0.053334	0.31068	0.2832	3.0728	12.963	0.88	0.44	0.72172	7.4883	0	0.73126	0.11038	0.16014	2.2161	0.26667	0.83	0.04	0.24944	0.021172	0.11846	-0.28215	0.11919	0.12253	0.039526	0.019763	0.1627	0.0055049	-1.645	0.66097	0.4164	-0.54999	0.19928	0.59384	0.99819	0.99819	0.40435	0	0.40435
5	2.46	0.0010218	0.0010218	0.15733	0	0.1563	0.1563	0.0010218	1.1107	1.1097	0.14927	0.047707	0.32545	0.2892	2.0685	6.1291	0.41	0.098489	0.6033	5.477	0.5107	1.4601	1.5088	3.0938	1.5727	0.242	0.95	0.03	0.2637	-0.099563	0.18012	-0.50799	0.18215	0.18	0.116	0.032	0.20482	0.0071075	-1.3316	0.39064	0.051536	-0.13489	0.082071	0.66878	0.99819	0.99819	0.3294	0	0.3294
6	2.86	0.0010218	0.0010218	0.0010218	0	0	0	0.0010218	1.1228	1.1217	0.081405	0.028969	0.25494	0.24159	3.5393	16.532	0.09	0.05	0.30606	16.419	0	9.2125	9.1094	11.771	8.8666	0.41286	1.27	0.03	0.43941	-0.0030711	0.088469	0.05329	0.088336	0.09622	0.030928	0.0068729	0.068966	0.013845	-1.1615	0.35098	0.052708	-0.034304	-0.07486	0.99819	0.99819	0.99819	0	0	0
7	2.43	0.0010218	0.0010218	0.0010218	0	0	0	0.0010218	1.2743	1.2733	0.11601	0.028505	0.32376	0.30226	2.9808	11.561	0.12	0.08	0.50913	10.657	0.17745	10.003	8.7754	6.3775	8.5383	0.20667	0.64	0.04	0.22993	0.017535	0.11329	-0.52908	0.10953	0.11694	0.044355	0.0080645	0.089069	0.0078415	-1.6354	0.82121	0.035985	-0.17202	0.039882	0.99819	0.99819	0.99819	0	0	0
8	2.91	0.0010218	0.0010218	0.065738	0	0.064716	0.064716	0.0010218	1.08	1.079	0.11381	0.053031	0.26295	0.23704	2.6393	10.132	0.815	0.41003	0.67415	8.3173	0.00072334	2.0738	1.2087	3.426	5.0514	0.175	0.59	0.03	0.17735	0.052581	0.12292	-0.48338	0.11779	0.15878	0.047297	0.0033784	0.16271	0.0018306	-2.2556	2.0586	-0.85231	0.036683	0.070347	0.57147	0.99819	0.99819	0.42672	0	0.42672
9	2.14	0.0010218	0.0010218	0.0010218	0	0	0	0.0010218	0.65192	0.65089	0.047582	0.04516	0.14675	0.13883	3.2503	13.513	1.02	0.09	0.33716	14.024	0	0.50596	0.03656	0.55995	1.4453	0.42	0.86	0.07	0.32458	-0.028993	0.10051	-0.28531	0.098997	0.1055	0.045872	0.0091743	0.059908	0.001335	-1.7193	0.98357	-0.099254	-0.1029	0.010242	0.99819	0.99819	0.99819	0	0	0
10	2.89	0.0010218	0.0010218	0.0010218	0	0	0	0.0010218	0.48596	0.48493	0.043064	0.073341	0.11836	0.11025	3.0402	11.39	0.815	0.55761	0.80166	7.7405	0.012752	0.96575	0.85435	1.6709	1.7679	0.33286	0.83	0.04	0.31093	-0.11759	0.11281	-0.24551	0.11312	0.095238	0.068027	0.0068027	0.11604	0.00083239	-1.5248	0.59705	0.13756	-0.17317	0.018557	0.99819	0.99819	0.99819	0	0	0
11	2.69	0.0010218	0.0010218	0.0010218	0	0	0	0.0010218	0.67135	0.67032	0.070879	0.043462	0.18475	0.17062	2.4093	7.54	2.16	0.07	0.32985	9.4179	0	0.51949	0.34216	-2.3908	2.7749	0.52	1.25	0.06	0.42337	0.098074	0.14084	0.7617	0.13302	0.13455	0.10182	0.0072727	0.091241	0.0015598	-1.6474	0.83259	0.019764	-0.28641	0.13234	0.99819	0.99819	0.99819	0	0	0
12	2.19	0.0010218	0.0010218	0.0010218	0	0	0	0.0010218	2.3452	2.3441	0.22083	0.020721	0.5519	0.50579	2.5899	9.4638	0.75	0.30265	0.54989	8.943	0.23816	3.021	1.9302	16.87	21.599	0.206	0.94	0.03	0.27832	0.18561	0.12975	0.1548	0.12932	0.15695	0.053812	0.017937	0.12613	0.0096699	-2.1353	1.6998	-0.36095	-0.29489	0.15276	0.99819	0.99819	0.99819	0	0	0
13	2.15	0.0010218	0.0010218	0.10595	0	0.10493	0.10493	0.0010218	0.5965	0.59547	0.08933	0.076478	0.18328	0.16003	1.9261	5.6318	0.53	0.45155	0.64425	5.2299	0.08249	3.6881	3.1919	0.61149	0.51484	0.11474	0.54	0.03	0.12882	0.16071	0.18942	0.2179	0.18926	0.20548	0.11416	0.031963	0.19266	0.0059961	-1.288	0.44369	0.098736	-0.11944	0.023168	0.67558	0.99819	0.99819	0.3226	0	0.3226
14	2.65	0.0010218	0.0010218	0.0010218	0	0	0	0.0010218	0.58796	0.58694	0.049965	0.049864	0.14366	0.13469	3.0075	11.62	0	0	0	11.87	0	-0.14172	0.0092408	1.0611	0	0.27714	0.73	0.03	0.2591	-0.086751	0.10292	-0.20541	0.10232	0.10781	0.040892	0.0037175	0.08209	0.003518	-1.1359	0.24441	0.03603	-0.045787	0.023591	0.99819	0.99819	0.99819	0	0	0
15	2.31	0.0010218	0.0010218	0.0010218	0	0	0	0.0010218	1.2499	1.2488	0.092212	0.03891	0.27127	0.25511	3.5067	14.814	0.12	0.03	0.59328	9.6331	0	5.4927	7.2868	5.6902	4.4233	0.128	0.43	0.03	0.15393	-0.16978	0.10507	0.1252	0.10406	0.07173	0.046414	0.021097	0.12712	0.012024	-1.1226	0.25186	0.012934	-0.013851	-0.028162	0.99819	0.99819	0.99819	0	0	0
16	1.93	0.0010218	0.0010218	0.0010218	0	0	0	0.0010218	0.97664	0.97562	0.080696	0.039799	0.21996	0.20462	3.0696	12.498	1.19	0.05	0.54894	9.6436	0	-0.10631	0.79698	0.97102	2.1326	0.28429	1.03	0.03	0.32399	0.061295	0.11952	0.44437	0.11346	0.135	0.04	0.015	0.11055	0.0083686	-1.1853	0.31284	0.0071189	-0.023275	0.03345	0.99819	0.99819	0.99819	0	0	0
17	2.36	0.0010218	0.0010218	0.024331	0	0.023309	0.023309	0.0010218	1.6365	1.6355	0.13745	0.031054	0.38972	0.36467	3.0209	11.308	0.08	0.05	0.16219	12.137	0.67429	3.1066	2.8285	5.8848	4.6409	0.24429	0.5	0.03	0.20763	-0.17333	0.11435	-0.090643	0.11581	0.10833	0.075	0.0125	0.12552	0.0091057	-1.5297	0.55063	0.32192	-0.39471	0.10918	0.97545	0.99819	0.99819	0.022741	0	0.022741
18	3.2	0.0010218	0.0010218	0.0010218	0	0	0	0.0010218	0.94592	0.9449	0.068056	0.05241	0.18219	0.16901	3.4035	15.799	0.58	0.54	0.22509	12.687	0	8.995	8.7376	0.47701	0.88323	0.16	0.79	0.03	0.21445	-0.045544	0.10439	-0.34767	0.10234	0.11385	0.04	0.012308	0.13272	0.0031065	-1.5203	0.6395	0.21972	-0.40073	0.16825	0.99819	0.99819	0.99819	0	0	0
19	1.92	0.0010218	0.0010218	0.0010218	0	0	0	0.0010218	0.35971	0.35869	0.040066	0.064649	0.10236	0.094191	2.2735	6.6956	0.53	0.50502	0.22554	8.8345	0.13933	3.5673	2.6688	0.46304	0.88628	0.33167	0.86	0.04	0.28062	0.020119	0.16593	0.16081	0.16503	0.14573	0.11558	0.015075	0.09596	0.00093574	-1.6518	1.1129	-0.35221	-0.095048	0.06582	0.99819	0.99819	0.99819	0	0	0
20	2.92	0.0010218	0.0010218	0.031916	0	0.030894	0.030894	0.0010218	0.79663	0.79561	0.067359	0.057844	0.17497	0.16148	3.2124	14.435	0.53	0.21272	0.3812	11.075	0.18967	1.7882	1.4455	2.4442	2.7846	0.2	0.67	0.03	0.234	0.070238	0.10613	-0.043471	0.10596	0.10811	0.033784	0.010135	0.11186	0.0026865	-1.6024	0.81193	0.0068357	-0.15838	0.046521	0.962	0.99819	0.99819	0.036189	0	0.036189
21	2.57	0.0010218	0.0010218	0.0010218	0	0	0	0.0010218	0.52066	0.51964	0.059836	0.051948	0.14797	0.13534	2.3522	7.7583	0.315	0.26235	0.41239	9.1433	0.13656	7.8374	10.39	8.3122	3.7161	0.18182	0.63	0.03	0.20687	0.0021608	0.13322	-0.55501	0.12631	0.15267	0.061069	0.0038168	0.11494	0.0029163	-1.4419	0.73433	-0.050309	-0.20219	0.06448	0.99819	0.99819	0.99819	0	0	0
22	2.93	0.0010218	0.0010218	0.034546	0	0.033524	0.033524	0.0010218	0.80766	0.80664	0.091317	0.047556	0.21662	0.19643	2.2818	7.2727	1.43	1.38	0.39847	7.8057	0.27032	5.7283	4.9652	-3.7764	3.549	0.23	0.71	0.03	0.25078	0.15158	0.15111	0.46051	0.14707	0.17333	0.086667	0.013333	0.12375	0.0046817	-1.5309	0.81201	-0.20901	0.095881	-0.078234	0.95202	0.99819	0.99819	0.046162	0	0.046162
23	3.31	0.0010218	0.0010218	0.0010218	0	0	0	0.0010218	0.75984	0.75882	0.048323	0.060624	0.15173	0.14383	4.354	23.702	1.255	0.2103	0.7342	12.189	0.51158	0.40784	0.60169	0.0086918	4.4193	0.668	1.46	0.04	0.5283	-0.036782	0.073128	-0.12625	0.071756	0.056548	0.032738	0.0089286	0.095522	0.00062717	-1.9981	1.3875	-0.16109	-0.34104	0.15576	0.99819	0.99819	0.99819	0	0	0
24	2.76	0.0010218	0.0010218	0.0010218	0	0	0	0.0010218	0.94158	0.94056	0.0801	0.043427	0.2128	0.19715	3.0862	12.675	1.87	1.38	0.61845	8.9579	0.14863	0.73965	0.047998	2.3068	1.5891	0.25091	1.27	0.03	0.36545	0.0024256	0.12072	0.52603	0.10875	0.1383	0.042553	0.014184	0.12811	0.004026	-1.3997	0.56285	-0.070645	-0.030178	0.012348	0.99819	0.99819	0.99819	0	0	0
25	1.61	0.0010218	0.0010218	0.0010218	0	0	0	0.0010218	1.5959	1.5948	0.12086	0.021994	0.37023	0.34995	3.1716	12.162	0.05	0.02	0.057363	13.463	0	8.2598	5.7151	7.5421	6.0943	0.41	1.13	0.05	0.43058	-0.11281	0.1218	0.31867	0.11681	0.10303	0.060606	0.018182	0.073171	0.010517	-1.5079	0.67788	-0.020859	-0.1312	0.057708	0.99819	0.99819	0.99819	0	0	0
26	3.48	0.0010218	0.0010218	0.0010218	0	0	0	0.0010218	0.61081	0.60979	0.049195	0.054519	0.14581	0.13726	3.2027	12.293	1.355	0.89029	0.71405	8.1917	0.0091637	1.1171	1.2048	0.045066	1.1117	0.692	1.57	0.13	0.51203	-0.081607	0.1212	-0.064775	0.12132	0.096317	0.062323	0.028329	0.085227	0.0005547	-1.5399	0.55319	0.068909	-0.10054	0.050164	0.99819	0.99819	0.99819	0	0	0
27	3.17	0.0010218	0.0010218	0.0010218	0	0	0	0.0010218	0.84958	0.84856	0.095115	0.039704	0.22989	0.20929	2.2801	7.1809	1.91	0.79	0.30167	7.824	0	5.2416	4.7231	-0.15248	0.39124	0.271	0.9	0.03	0.27696	-0.056699	0.16618	-0.17653	0.16632	0.17445	0.084112	0.018692	0.13125	0.0010256	-2.0891	1.5634	-0.30972	-0.31325	0.1891	0.99819	0.99819	0.99819	0	0	0
28	1.93	0.0010218	0.0010218	0.0010218	0	0	0	0.0010218	0.97624	0.97522	0.062659	0.035752	0.21107	0.20155	3.6498	15.499	0	0	0	16.725	0	0.76364	0	-0.58618	0	0.19667	0.44	0.04	0.17442	-0.14002	0.10093	0.18458	0.097955	0.07	0.06	0.02	0.070352	0.0039572	-1.289	0.29049	0.10297	-0.087318	0.076345	0.99819	0.99819	0.99819	0	0	0
29	3.03	0.0010218	0.0010218	0.0010218	0	0	0	0.0010218	0.4879	0.48688	0.032932	0.07085	0.098827	0.093179	3.4438	15.284	1.87	1.59	0.40614	13.753	0	1.0185	0.87429	-0.58083	0.54398	0.38286	1.45	0.03	0.48299	0.012206	0.093718	0.10426	0.093634	0.091205	0.052117	0.009772	0.071895	0.00062341	-1.5534	0.67134	-0.040085	0.033844	-0.03682	0.99819	0.99819	0.99819	0	0	0
30	2.62	0.0010218	0.0010218	0.0010218	0	0	0	0.0010218	0.37719	0.37617	0.028095	0.071617	0.084477	0.079669	3.0523	11.509	0	0	0	14.55	0	0.052105	0	-0.36407	0	0.31429	0.81	0.03	0.29223	-0.060057	0.11388	-0.14874	0.11357	0.10487	0.074906	0.014981	0.06391	0.00099268	-1.3378	0.44799	0.10943	-0.097372	0.00076032	0.99819	0.99819	0.99819	0	0	0
31	2.75	0.0010218	0.0010218	0.0010218	0	0	0	0.0010218	0.71491	0.71389	0.052975	0.044233	0.16496	0.15622	3.3026	12.961	0.07	0.03	0.026248	14.102	0	1.7977	1.6128	2.4441	1.955	0.30625	0.91	0.03	0.33313	-0.11468	0.11544	0.087126	0.1155	0.1	0.057143	0.021429	0.078853	0.0036243	-1.2648	0.40789	-0.019641	0.016398	-0.045488	0.99819	0.99819	0.99819	0	0	0
32	2.14	0.0010218	0.0010218	0.013219	0	0.012198	0.012198	0.0010218	0.43725	0.43623	0.058584	0.06499	0.13463	0.12122	2.0734	5.9736	0.66	0.071063	0.36764	6.7789	0.6026	0.15383	0.28298	1.5497	1.0397	0.182	0.46	0.03	0.15516	0.010668	0.19074	-0.58897	0.18606	0.19178	0.10959	0.027397	0.12844	0.0014924	-1.3708	0.44005	0.063324	-0.12303	0.069427	0.96993	0.99819	0.99819	0.028256	0	0.028256
33	3.02	0.0010218	0.0010218	0.0010218	0	0	0	0.0010218	0.65918	0.65815	0.052987	0.049986	0.15223	0.14271	3.3	14.382	1.64	0.08	0.3671	13.544	0	0.02693	0.39643	1.62	1.8441	0.2875	0.86	0.03	0.304	-0.033902	0.098373	0.16014	0.096233	0.094156	0.038961	0.0064935	0.058632	0.0042487	-1.2585	0.41421	0.10311	-0.12666	0.013638	0.99819	0.99819	0.99819	0	0	0
34	2.27	0.0010218	0.0010218	0.0010218	0	0	0	0.0010218	0.59799	0.59697	0.056799	0.053358	0.15331	0.1424	2.7523	9.6188	0.42333	0.33237	0.35332	10.27	0.57675	4.5271	4.945	3.0317	2.4816	0.38667	0.57	0.1	0.19788	-0.018529	0.12391	-0.23741	0.12249	0.11207	0.086207	0.0043103	0.1039	0.0013317	-1.7377	1.0573	-0.070054	-0.36249	0.17652	0.99819	0.99819	0.99819	0	0	0
35	2.26	0.0010218	0.0010218	0.0010218	0	0	0	0.0010218	0.47219	0.47116	0.029232	0.061453	0.099187	0.094781	3.5846	15.255	0	0	0	17.724	0	0.29403	0	-0.17995	0	0.5725	1.7	0.03	0.66856	-0.09815	0.096524	0.45078	0.090786	0.08547	0.051282	0.012821	0.034335	0.0013273	-1.2164	0.28963	0.089049	-0.1254	0.075034	0.99819	0.99819	0.99819	0	0	0
37	2.5	0.0010218	0.0010218	0.0010218	0	0	0	0.0010218	0.49152	0.4905	0.027031	0.06014	0.10259	0.09897	3.9875	17.916	0	0	0	20.404	0	0.37958	0.33731	1.9685	0	0.84333	1.85	0.13	0.73218	-0.077179	0.085551	0.15676	0.084451	0.066406	0.042969	0.011719	0.039216	0.00065165	-1.503	0.53936	0.16679	-0.1856	0.047994	0.99819	0.99819	0.99819	0	0	0
38	2.41	0.0010218	0.0010218	0.10073	0	0.099711	0.099711	0.0010218	3.9995	3.9985	0.26101	0.02181	0.74225	0.69484	4.283	24.119	0.31	0.1	0.68182	12.245	0	4.4399	1.7094	21.655	17.191	0.525	1.74	0.03	0.70564	0.096681	0.07629	-0.075739	0.076945	0.04878	0.02439	0.0081301	0.11837	0.01093	-2.166	1.625	-0.1994	-0.40021	0.18935	0.9592	0.99819	0.99819	0.038985	0	0.038985
39	2.45	0.0010218	0.0010218	0.0010218	0	0	0	0.0010218	1.4434	1.4424	0.10059	0.02948	0.30662	0.28965	3.4055	14.311	0.635	0.42723	0.67814	9.2765	0.17349	4.1949	3.9661	5.0668	4.4387	0.22875	0.63	0.04	0.22817	-0.025363	0.10527	-0.46639	0.10349	0.096	0.052	0.012	0.096386	0.0039162	-2.1026	1.7035	-0.37576	-0.33016	0.18442	0.99819	0.99819	0.99819	0	0	0
40	1.85	0.0010218	0.0010218	0.019428	0	0.018406	0.018406	0.0010218	1.7736	1.7726	0.22094	0.023855	0.50756	0.45694	2.1089	6.4543	1.35	0.39	0.19435	7.7691	0	23.189	21.983	-0.85266	2.0316	0.17444	0.83	0.03	0.23763	-0.039624	0.17461	0.37299	0.17079	0.17989	0.095238	0.021164	0.14362	0.010609	-1.9334	1.22	0.14767	-0.63407	0.27129	0.99577	0.99819	0.99819	0.0024177	0	0.0024177
41	2.41	0.0010218	0.0010218	0.0010218	0	0	0	0.0010218	0.89544	0.89442	0.054015	0.034874	0.1922	0.18445	3.5883	14.744	0	0	0	17.919	0	0.2722	0	-1.8073	0	0.495	1.29	0.06	0.49043	-0.078644	0.097191	0.034036	0.097044	0.077551	0.057143	0.016327	0.04918	0.0032092	-1.5235	0.68933	0.013902	-0.10851	0.01474	0.99819	0.99819	0.99819	0	0	0
42	5.78	0.0010218	0.0010218	0.10215	0	0.10113	0.10113	0.0010218	1.6622	1.6612	0.14743	0.060941	0.37932	0.3495	3.267	13.078	0.542	0.3691	0.86163	4.986	0.74896	2.4158	4.2604	6.646	9.6577	0.89333	2.23	0.09	0.95157	-0.072631	0.10321	-0.87172	0.10033	0.073504	0.063248	0.010256	0.21404	0.0011238	-2.0318	1.3842	-0.054333	-0.50938	0.22221	0.090662	0.99819	0.99819	0.90752	0	0.90752
43	2.7	0.0010218	0.0010218	0.0010218	0	0	0	0.0010218	0.71098	0.70996	0.075523	0.047629	0.18912	0.17339	2.4775	8.2597	0.95	0.78	0.14847	10.037	0	2.5369	2.0446	0.15911	0.48351	0.267	0.68	0.03	0.24759	0.12178	0.13863	0.17727	0.13808	0.15217	0.083333	0.01087	0.12	0.0022433	-1.6101	0.73781	-0.013461	-0.00090648	-0.029778	0.99819	0.99819	0.99819	0	0	0
44	2.33	0.0010218	0.0010218	0.0010218	0	0	0	0.0010218	0.5012	0.50018	0.041091	0.053232	0.12575	0.11884	3.2451	13.645	0.13	0.07	0.43863	13.812	0	3.8402	3.1304	0.51574	0.64468	0.4375	1.03	0.05	0.37758	-0.10055	0.093034	-0.17851	0.094595	0.096639	0.037815	0.0084034	0.07173	0.00065154	-1.9361	1.518	-0.60149	0.02024	0.051334	0.99819	0.99819	0.99819	0	0	0
45	1.9	0.0010218	0.0010218	0.003941	0	0.0029192	0.0029192	0.0010218	1.3896	1.3885	0.16226	0.029153	0.37846	0.34191	2.161	6.6833	0.49	0.05	0.20794	8.3148	0	0.7722	0.31494	-0.49469	2.69	0.18222	0.53	0.03	0.16545	-0.010215	0.16415	-0.10792	0.16408	0.18041	0.092784	0.015464	0.11399	0.0071616	-1.8489	1.1974	-0.099389	-0.36304	0.19257	0.99615	0.99819	0.99819	0.0020399	0	0.0020399
46	2.17	0.0010218	0.0010218	0.0010218	0	0	0	0.0010218	1.8812	1.8802	0.13002	0.022837	0.39419	0.37214	3.4473	14.841	1.68	1.64	0.58285	10.649	0.16384	10.648	6.6705	3.0682	1.8777	0.36	1.51	0.03	0.52827	0.0037365	0.11058	0.65625	0.095051	0.095023	0.040724	0.022624	0.063636	0.0057615	-1.8501	1.1186	-0.057161	-0.27459	0.12064	0.99819	0.99819	0.99819	0	0	0
47	2.17	0.0010218	0.0010218	0.0010218	0	0	0	0.0010218	0.91699	0.91597	0.04989	0.032937	0.1975	0.1911	3.9354	16.975	0.06	0.03	0.040984	18.875	0	3.1672	1.7217	1.4921	1.4742	0.325	0.52	0.13	0.195	-0.14988	0.092087	-0.18995	0.097716	0.058559	0.04955	0.027027	0.031674	0.00083351	-1.9915	1.4032	-0.34092	-0.11173	0.077435	0.99819	0.99819	0.99819	0	0	0
48	2.92	0.0010218	0.0010218	0.0010218	0	0	0	0.0010218	0.3895	0.38848	0.033486	0.078405	0.096559	0.090567	3.6934	18.506	0.435	0.32469	0.51437	13.569	0.3016	2.7556	1.0287	1.6602	1.4291	0.42286	1.9	0.04	0.61565	-0.13092	0.072369	0.050183	0.071352	0.077441	0.023569	0.006734	0.11486	0.0011829	-1.5168	0.86545	-0.10686	-0.21371	0.079079	0.99819	0.99819	0.99819	0	0	0
49	2.97	0.0010218	0.0010218	0.0010218	0	0	0	0.0010218	1.2428	1.2418	0.085726	0.028941	0.26588	0.25168	3.3248	13.687	0.95	0.08	0.5078	11.235	0	0.61703	0.36432	0.80627	1.1885	0.41167	0.78	0.07	0.30743	0.0073855	0.11303	-0.40542	0.11133	0.10927	0.046358	0.019868	0.063123	0.0032998	-1.6648	0.82562	-0.099033	0.0097079	-0.0030929	0.99819	0.99819	0.99819	0	0	0
50	2.17	0.0010218	0.0010218	0.0010218	0	0	0	0.0010218	1.0976	1.0966	0.051249	0.032368	0.21388	0.20765	4.431	21.804	0	0	0	23.876	0	0.51231	0	-0.57471	0	0.20667	0.5	0.03	0.20886	-0.12116	0.07548	0.078163	0.073101	0.04955	0.040541	0.013514	0.049774	0.0079666	-1.1201	0.2603	-0.061663	-0.016086	0.082174	0.99819	0.99819	0.99819	0	0	0
51	2.5	0.0010218	0.0010218	0.0010218	0	0	0	0.0010218	1.4951	1.4941	0.10623	0.026115	0.32529	0.30746	3.4846	15.27	0	0	0	16.806	0	0.68087	0	-2.1702	0	0.35857	0.71	0.06	0.26379	0.054734	0.098541	-0.18916	0.099339	0.090196	0.043137	0.0078431	0.082677	0.0060748	-1.7092	0.85755	0.08403	-0.19043	0.050497	0.99819	0.99819	0.99819	0	0	0
52	2.82	0.0010218	0.0010218	0.026307	0	0.025285	0.025285	0.0010218	1.1902	1.1892	0.084728	0.045353	0.2504	0.23563	3.4668	14.678	0.37	0.19	0.31212	7.5272	0	0.92849	1.2618	2.0097	1.5796	0.23429	0.61	0.03	0.21293	-0.15223	0.09548	-0.073526	0.096475	0.087108	0.052265	0.010453	0.12238	0.0096754	-1.156	0.23545	0.087295	-0.093121	0.038502	0.95603	0.99819	0.99819	0.042158	0	0.042158
53	2.64	0.0010218	0.0010218	0.0010218	0	0	0	0.0010218	0.84709	0.84607	0.067042	0.033645	0.21237	0.20151	3.3772	14.447	0.11	0.05	0.419	14.41	0	7.0493	5.9326	2.4399	2.0565	0.54	1.32	0.07	0.44186	-0.026883	0.094356	-0.0048179	0.094376	0.088235	0.051471	0.0073529	0.073801	0.0030646	-1.645	0.84359	0.1182	-0.44208	0.20793	0.99819	0.99819	0.99819	0	0	0
54	1.93	0.0010218	0.0010218	0.0010218	0	0	0	0.0010218	0.58388	0.58286	0.029473	0.055049	0.11715	0.11338	4.2604	20.271	0	0	0	22.171	0	0.78101	0	-0.36123	0	0.28	0.46	0.1	0.18	-0.127	0.079075	-0.014897	0.079544	0.055838	0.040609	0.010152	0.030612	0.0013566	-1.3516	0.49869	-0.11289	0.011763	0.058121	0.99819	0.99819	0.99819	0	0	0
55	2.7	0.0010218	0.0010218	0.0010218	0	0	0	0.0010218	0.97412	0.9731	0.093508	0.034795	0.24403	0.22541	2.6005	9.1955	0.07	0.04	0.11451	11.735	0	4.4057	3.8641	4.1704	3.7908	0.34375	1.17	0.07	0.3741	0.20082	0.12094	0.29856	0.11629	0.14545	0.065455	0.0072727	0.080292	0.0016788	-1.9405	1.1945	0.13782	-0.61668	0.27546	0.99819	0.99819	0.99819	0	0	0
56	3	0.0010218	0.0010218	0.0010218	0	0	0	0.0010218	4.7799	4.7789	0.35941	0.0084403	1.1956	1.1403	3.3773	13.301	0	0	0	13.35	0	-2.0727	0	-2.0766	0	0.488	1.55	0.03	0.57349	-0.1518	0.096734	0.098765	0.094645	0.082237	0.0625	0.0065789	0.082508	0.18752	-1.2325	0.31187	0.20103	-0.2312	0.03578	0.99819	0.99819	0.99819	0	0	0
57	2.63	0.0010218	0.0010218	0.0010218	0	0	0	0.0010218	0.68294	0.68192	0.05889	0.04006	0.17849	0.1685	2.9296	10.094	0	0	0	11.753	0	-0.010686	0.050823	0.76114	0	0.294	0.61	0.04	0.25476	-0.21061	0.13607	-0.24455	0.14161	0.097378	0.078652	0.041198	0.06015	0.0028742	-1.3125	0.39397	0.1178	-0.14651	0.0090203	0.99819	0.99819	0.99819	0	0	0
58	3.92	0.0010218	0.0010218	0.046801	0	0.045779	0.045779	0.0010218	0.96402	0.963	0.050976	0.085547	0.15617	0.14761	5.1441	31.97	0	0	0	21.594	0	0.43403	0	-0.66123	0	0.57333	1.34	0.03	0.53362	0.032626	0.064264	-0.29089	0.062528	0.042821	0.02267	0.010076	0.16667	0.0005278	-2.2699	2.0494	-0.79122	-0.068845	0.13911	0.48776	0.99819	0.99819	0.51043	0	0.51043
59	2.23	0.0010218	0.0010218	0.0010218	0	0	0	0.0010218	0.60312	0.6021	0.044467	0.050606	0.13999	0.13274	3.8474	19.898	0.1	0.07	0.46578	15.997	0	7.1912	6.657	5.6556	4.5544	0.27667	0.91	0.03	0.32617	0.002335	0.080585	-0.2615	0.079217	0.092511	0.022026	0.0088106	0.066372	0.0013641	-1.8822	1.493	-0.50531	-0.1566	0.13805	0.99819	0.99819	0.99819	0	0	0
60	2.67	0.0010218	0.0010218	0.0010218	0	0	0	0.0010218	1.0781	1.0771	0.14088	0.030813	0.325	0.29288	1.9595	5.4974	1.43	0.78	0.11508	7.2379	0	0.1745	0.60769	-0.40671	0.6181	0.34125	0.65	0.05	0.22313	-0.025143	0.17359	-0.30446	0.17222	0.18613	0.12044	0.0072993	0.13187	0.0095516	-1.303	0.2776	0.2096	-0.10904	0.000269	0.99819	0.99819	0.99819	0	0	0
61	2.96	0.0010218	0.0010218	0.0010218	0	0	0	0.0010218	0.4181	0.41707	0.032266	0.071382	0.099056	0.093654	3.9258	21.432	1.44	0.85	0.081776	13.926	0.011288	0.079767	0.50414	5.7243	5.2709	0.37167	0.87	0.03	0.32855	-0.061254	0.06688	-0.064797	0.066235	0.063333	0.016667	0.0033333	0.073579	0.0032623	-0.96971	0.25249	-0.018947	-0.047322	-0.02482	0.99819	0.99819	0.99819	0	0	0
62	2.3	0.0010218	0.0010218	0.0010218	0	0	0	0.0010218	0.70347	0.70245	0.048017	0.040932	0.15867	0.15123	3.3245	13.002	0	0	0	14.858	0	0.51562	0	-0.23026	0	0.575	1.64	0.03	0.63932	-0.081134	0.11638	0.36783	0.11249	0.09322	0.067797	0.033898	0.046809	0.0022559	-1.2786	0.31433	0.046805	-0.065906	0.069045	0.99819	0.99819	0.99819	0	0	0
63	1.87	0.0010218	0.0010218	0.0010218	0	0	0	0.0010218	0.97441	0.97339	0.064424	0.029476	0.22906	0.21981	3.4868	13.873	0.07	0.04	0.16802	16.584	0	5.8714	5.206	1.299	1.4951	0.18333	0.39	0.04	0.14974	-0.18191	0.097018	0.048163	0.095347	0.078534	0.057592	0.0052356	0.047368	0.0052511	-1.3991	0.50595	0.19382	-0.34547	0.12809	0.99819	0.99819	0.99819	0	0	0
64	2.7	0.0010218	0.0010218	0.0010218	0	0	0	0.0010218	0.39063	0.38961	0.049152	0.064063	0.11666	0.1058	2.056	5.8088	0.08	0.03	0.035891	8.4619	0	1.1907	0.99611	1.7711	1.6822	0.295	0.79	0.08	0.24839	0.12271	0.17878	-0.41457	0.17681	0.17883	0.13139	0.014599	0.12821	0.00031959	-1.9356	1.0783	0.33071	-0.71623	0.2897	0.99819	0.99819	0.99819	0	0	0
65	3.07	0.0010218	0.0010218	0.0010218	0	0	0	0.0010218	2.0383	2.0373	0.16272	0.019262	0.49676	0.46935	3.0489	10.975	0.865	0.80506	0.54337	9.7943	0.71781	6.1003	4.5977	1.6005	1.7543	0.42333	1.33	0.03	0.47608	-0.11425	0.13164	-0.25324	0.13273	0.095238	0.069841	0.028571	0.076433	0.012448	-1.5328	0.7478	-0.12706	-0.069074	0.023196	0.99819	0.99819	0.99819	0	0	0
66	3.68	0.0010218	0.0010218	0.2398	0	0.23878	0.23878	0.0010218	2.2071	2.2061	0.24502	0.023905	0.57746	0.5229	2.559	9.2581	0	0	0	11.764	0	92.21	0	-0.65424	0	0.36857	0.91	0.07	0.3206	-0.054027	0.12773	0.12324	0.12669	0.10695	0.061497	0.0026738	0.12064	0.0075794	-2.1654	1.8416	-0.59674	-0.22413	0.18603	0.90926	0.99819	0.99819	0.088924	0	0.088924
67	2.59	0.0010218	0.0010218	0.0010218	0	0	0	0.0010218	0.55674	0.55572	0.030016	0.056292	0.11396	0.10994	4.5258	25.738	0.67	0.62	0.40103	23.202	0	17.139	11.256	0.38925	0.45805	0.24333	0.53	0.06	0.20532	-0.1355	0.062637	0.28862	0.055231	0.07197	0.022727	0.0037879	0.053232	0.00066092	-1.9187	1.2121	0.26088	-0.82872	0.3646	0.99819	0.99819	0.99819	0	0	0
68	3.24	0.0010218	0.0010218	0.0010218	0	0	0	0.0010218	0.33937	0.33835	0.030298	0.070048	0.087715	0.082316	2.7984	9.4544	1.59	1.57	0.3134	9.6301	0	3.0226	2.9016	-0.053938	0.14017	0.36143	0.87	0.03	0.32769	-0.056061	0.14557	-0.45705	0.14401	0.11246	0.085106	0.033435	0.070122	0.00057334	-1.4545	0.60705	-0.058604	-0.070308	0.048312	0.99819	0.99819	0.99819	0	0	0
69	3.34	0.0010218	0.0010218	0.024228	0	0.023206	0.023206	0.0010218	0.49523	0.49421	0.053898	0.0698	0.13185	0.12033	2.9303	13.231	0.635	0.52652	0.86287	8.1237	0.16077	1.1826	1.6232	2.3654	3.1068	0.22375	0.7	0.03	0.24703	-0.11526	0.092966	-0.20851	0.093408	0.11504	0.014749	0.0029499	0.11538	0.0015649	-1.3744	0.49175	0.050465	-0.10826	0.0090824	0.92823	0.99819	0.99819	0.069961	0	0.069961
70	2.99	0.0010218	0.0010218	0.0010218	0	0	0	0.0010218	2.655	2.654	0.23812	0.020418	0.6463	0.60083	2.971	10.977	0	0	0	11.666	0	-4.2773	3.5987	6.5146	0	0.72	2.55	0.06	1.0577	0.26412	0.13464	0.90703	0.11783	0.088816	0.075658	0.026316	0.11881	0.0070344	-1.8593	1.0639	-0.13075	-0.045705	-0.0027797	0.99819	0.99819	0.99819	0	0	0
71	2.51	0.0010218	0.0010218	0.0010218	0	0	0	0.0010218	1.0205	1.0195	0.050875	0.033755	0.20408	0.19764	4.1292	18.806	0	0	0	21.084	0	0.57148	0.66405	3.8654	0	0.34	0.54	0.14	0.2	-0.14171	0.084754	-0.030682	0.085731	0.054688	0.046875	0.015625	0.035294	0.0013315	-1.6492	0.73572	0.027139	-0.12011	0.050491	0.99819	0.99819	0.99819	0	0	0
72	2.89	0.0010218	0.0010218	0.0010218	0	0	0	0.0010218	1.1797	1.1786	0.093507	0.029421	0.276	0.25968	3.0499	11.454	1.46	1.42	0.70046	9.0527	0	3.8292	3.6354	0.32278	0.37431	0.26375	1.27	0.03	0.4004	-0.17678	0.11452	0.29063	0.11124	0.10508	0.067797	0.013559	0.088435	0.0106	-1.2281	0.35322	0.02257	-0.007805	-0.04673	0.99819	0.99819	0.99819	0	0	0
73	2.14	0.0010218	0.0010218	0.0010218	0	0	0	0.0010218	1.2325	1.2315	0.11805	0.026494	0.32169	0.29925	2.656	8.9167	0	0	0	10.65	0	0.48594	0.20522	0.58516	0	0.35	0.8	0.04	0.29547	-0.070076	0.15386	0.29544	0.14971	0.14545	0.095455	0.031818	0.086758	0.0088768	-1.4896	0.60233	0.1197	-0.17783	0.023994	0.99819	0.99819	0.99819	0	0	0
74	2.43	0.0010218	0.0010218	0.0010218	0	0	0	0.0010218	0.53031	0.52929	0.025009	0.063941	0.10148	0.09835	4.6012	24.586	0	0	0	23.839	0	-0.16097	0.0067186	6.3438	0	0.24333	0.58	0.04	0.23977	-0.11389	0.06357	0.13741	0.059019	0.056225	0.028112	0.0040161	0.03629	0.0028878	-0.99603	0.21276	-0.0011173	-0.023042	-0.029268	0.99819	0.99819	0.99819	0	0	0
75	3.01	0.0010218	0.0010218	0.0010218	0	0	0	0.0010218	0.51224	0.51122	0.030904	0.057665	0.10576	0.10114	3.5829	15.328	0	0	0	18.434	0	0.24669	0	-0.40046	0	0.42	0.81	0.1	0.307	-0.08478	0.091735	-0.3658	0.096274	0.081699	0.065359	0.0098039	0.062295	0.00044174	-1.7048	0.91336	-0.16463	-0.016991	0.032483	0.99819	0.99819	0.99819	0	0	0
76	3.16	0.0010218	0.0010218	0.0010218	0	0	0	0.0010218	0.33953	0.33851	0.025832	0.07138	0.082001	0.077826	3.1546	11.751	0	0	0	16.109	0	0.013195	0	-0.8648	0	0.39286	0.92	0.03	0.37274	-0.068269	0.10477	-0.053398	0.10467	0.090625	0.06875	0.00625	0.053292	0.0009833	-1.2772	0.39127	0.12763	-0.13245	-0.0029286	0.99819	0.99819	0.99819	0	0	0
77	2.33	0.0010218	0.0010218	0.0010218	0	0	0	0.0010218	1.1322	1.1312	0.059385	0.030012	0.22954	0.22173	4.0439	18.359	0.06	0.03	0.041868	19.741	0	2.9549	1.1462	2.6642	2.1966	0.79	1.7	0.12	0.66698	-0.08758	0.087609	0.070982	0.087126	0.066667	0.041667	0.020833	0.046025	0.002233	-1.7324	0.87347	0.16499	-0.40269	0.15222	0.99819	0.99819	0.99819	0	0	0
78	2.16	0.0010218	0.0010218	0.0010218	0	0	0	0.0010218	0.89808	0.89706	0.053809	0.034428	0.19131	0.18359	3.6921	15.806	0	0	0	17.819	0	0.54184	0	-0.38642	0	0.5525	1.52	0.04	0.59234	-0.094564	0.097983	0.20892	0.095964	0.075893	0.049107	0.017857	0.049327	0.0038729	-1.3807	0.45778	0.14696	-0.18195	0.054772	0.99819	0.99819	0.99819	0	0	0
79	2.94	0.0010218	0.0010218	0.0010218	0	0	0	0.0010218	1.3233	1.3223	0.14196	0.02604	0.36334	0.33446	2.5076	8.7183	0.13	0.05	0.32662	11.104	0	7.1912	6.5827	16.376	12.701	0.3075	1.22	0.04	0.39018	0.027134	0.12048	-0.12897	0.1204	0.13423	0.04698	0.0033557	0.10101	0.0072089	-1.6276	0.5874	0.53601	-0.59861	0.16601	0.99819	0.99819	0.99819	0	0	0
80	2.09	0.0010218	0.0010218	0.0010218	0	0	0	0.0010218	0.99377	0.99275	0.057229	0.032436	0.2136	0.2058	3.9076	17.513	0	0	0	18.033	0	-0.40914	0	-0.46566	0	0.19667	0.45	0.03	0.18209	-0.13745	0.080692	0.18393	0.075958	0.060748	0.051402	0.0046729	0.065728	0.011704	-0.95153	0.17147	-0.082208	-0.025476	0.035669	0.99819	0.99819	0.99819	0	0	0
81	2.39	0.0010218	0.0010218	0.0010218	0	0	0	0.0010218	1.0623	1.0613	0.10189	0.024821	0.29576	0.27765	2.6315	8.2947	2.31	0.64	0.0045548	10.435	0	16.718	16.625	-5.7974	4.2651	0.405	1.57	0.03	0.54996	0.0028549	0.16005	0.96959	0.145	0.11475	0.094262	0.032787	0.061728	0.0020211	-2.1619	1.8089	-0.53646	-0.28564	0.22646	0.99819	0.99819	0.99819	0	0	0
82	2.35	0.0010218	0.0010218	0.0010218	0	0	0	0.0010218	1.293	1.292	0.10164	0.024212	0.30483	0.28738	2.9957	11.421	0.575	0.50658	0.43081	12.324	0.28254	10.784	15.192	12.922	13.234	0.27667	0.95	0.03	0.33185	-0.079782	0.10468	-0.11929	0.10437	0.10042	0.054393	0.0041841	0.071429	0.016098	-1.2256	0.41738	0.071459	-0.055984	-0.10692	0.99819	0.99819	0.99819	0	0	0
83	2.74	0.0010218	0.0010218	0.0010218	0	0	0	0.0010218	0.65369	0.65267	0.05867	0.050623	0.15776	0.14644	2.7746	9.9841	0.96	0.05	0.2911	10.332	0	0.45188	0.084748	2.5407	2.194	0.2825	0.8	0.04	0.25401	0.023645	0.13171	-0.40155	0.1294	0.1295	0.068345	0.014388	0.097473	0.0014728	-1.6541	0.85568	-0.026954	-0.19548	0.097454	0.99819	0.99819	0.99819	0	0	0
84	2.68	0.0010218	0.0010218	0.0010218	0	0	0	0.0010218	1.3916	1.3906	0.14241	0.023822	0.38579	0.35855	2.6109	8.8147	0.15	0.09	0.2448	11.583	0.53244	13.163	12.185	8.0257	6.6958	0.335	1.12	0.04	0.37003	0.056658	0.12297	0.29072	0.12119	0.12454	0.069597	0.003663	0.10662	0.022884	-1.2977	0.46746	-0.058835	0.08413	-0.067432	0.99819	0.99819	0.99819	0	0	0
85	2.79	0.0010218	0.0010218	0.0010218	0	0	0	0.0010218	1.5992	1.5981	0.18029	0.022742	0.44349	0.40519	2.2913	7.4298	0.76	0.73	0.39495	8.7913	0	10.513	9.5516	-3.374	3.7239	0.355	0.71	0.1	0.25539	0.14491	0.13773	-0.0026008	0.13775	0.1614	0.077193	0.010526	0.10211	0.0045058	-2.0361	1.4713	-0.20246	-0.45088	0.26855	0.99819	0.99819	0.99819	0	0	0
86	2.19	0.0010218	0.0010218	0.0010218	0	0	0	0.0010218	1.1665	1.1655	0.097924	0.038663	0.26572	0.24701	2.9527	11.393	0.62	0.6	0.42048	10.111	0	6.6535	5.8317	-0.23821	1.0833	0.30833	0.58	0.09	0.21451	0.026788	0.12351	-0.4668	0.12145	0.13004	0.058296	0.017937	0.12613	0.0027878	-1.85	1.2506	-0.20689	-0.41493	0.30072	0.99819	0.99819	0.99819	0	0	0
87	2.55	0.0010218	0.0010218	0.0010218	0	0	0	0.0010218	0.76114	0.76012	0.093556	0.041188	0.23046	0.21061	2.2849	6.8181	1.57	0.77	0.1912	8.5147	0	0.36383	0.64375	-0.30179	0.79916	0.26875	0.56	0.04	0.21198	-0.13973	0.16051	0.034987	0.16058	0.14231	0.10769	0.0076923	0.11197	0.0058456	-1.3789	0.52749	0.083477	-0.16663	0.015754	0.99819	0.99819	0.99819	0	0	0
88	2.91	0.0010218	0.0010218	0.0010218	0	0	0	0.0010218	1.4189	1.4179	0.1373	0.023412	0.36101	0.33388	2.4693	8.1665	0	0	0	11.047	0	0.40707	0	-0.91258	0	0.47	1	0.03	0.38031	0.051012	0.14778	0.09078	0.14707	0.15203	0.094595	0.02027	0.088136	0.0071546	-1.3864	0.43951	-0.049909	-0.0017078	0.062359	0.99819	0.99819	0.99819	0	0	0
89	2.17	0.0010218	0.0010218	0.0010218	0	0	0	0.0010218	0.62224	0.62122	0.035191	0.046348	0.13476	0.13008	3.8225	16.183	0	0	0	18.842	0	1.1704	0	-0.38943	0	0.315	0.49	0.14	0.175	-0.15682	0.093462	-0.16055	0.09822	0.063348	0.054299	0.022624	0.018182	0.00039787	-1.9293	1.2799	-0.14492	-0.42072	0.25806	0.99819	0.99819	0.99819	0	0	0
90	2.81	0.0010218	0.0010218	0.30164	0	0.30062	0.30062	0.0010218	2.6209	2.6199	0.31225	0.025995	0.67646	0.60008	2.2093	7.7306	0.78	0.53	0.29876	7.958	0.26242	2.9046	1.21	3.5962	0.31668	0.21462	0.65	0.03	0.18883	0.087083	0.15018	-0.099602	0.15099	0.20979	0.052448	0.01049	0.16842	0.0083378	-2.2585	2.0108	-0.74941	-0.12227	0.16548	0.7744	0.99819	0.99819	0.22378	0	0.22378
91	1.96	0.0010218	0.0010218	0.0010218	0	0	0	0.0010218	0.72136	0.72034	0.054037	0.04382	0.17228	0.16358	3.2697	12.417	0.09	0.06	0.0535	13.929	0	4.4002	2.9916	1.2562	1.2382	0.48333	0.91	0.15	0.31721	-0.17994	0.11452	-0.071015	0.11629	0.084577	0.064677	0.024876	0.08	0.00096575	-1.8936	1.2987	-0.28425	-0.17514	0.095492	0.99819	0.99819	0.99819	0	0	0
92	2.37	0.0010218	0.0010218	0.0010218	0	0	0	0.0010218	0.79874	0.79772	0.087262	0.040047	0.22224	0.20439	2.4447	7.8723	0	0	0	11.059	0	-0.49611	0.63526	0.9737	0	0.28375	1.02	0.06	0.31028	0.068666	0.13977	0.18271	0.13806	0.1405	0.082645	0.0041322	0.11618	0.0027209	-1.7278	0.93274	0.080565	-0.38315	0.17895	0.99819	0.99819	0.99819	0	0	0
93	3.32	0.0010218	0.0010218	0.0010218	0	0	0	0.0010218	1.5806	1.5796	0.081732	0.02657	0.28593	0.274	4.0294	19.991	0	0	0	21.5	0	0.34541	0	-0.99059	0	0.394	1.1	0.04	0.40805	-0.051776	0.079893	-0.096002	0.080137	0.073529	0.026471	0.011765	0.067847	0.0079056	-1.3754	0.43115	0.10994	-0.13429	0.073882	0.99819	0.99819	0.99819	0	0	0
94	2.36	0.0010218	0.0010218	0.020312	0	0.01929	0.01929	0.0010218	1.7499	1.7489	0.1312	0.033649	0.36546	0.3411	3.5369	15.769	0.525	0.45675	0.74826	7.8032	0.092392	3.069	5.1271	14.836	11.733	0.149	0.59	0.03	0.18327	-0.068579	0.10508	0.094526	0.10368	0.083333	0.0375	0.0125	0.1046	0.022312	-1.3814	0.51453	0.32846	-0.41461	0.11691	0.98859	0.99819	0.99819	0.0095951	0	0.0095951
95	3.15	0.0010218	0.0010218	0.0010218	0	0	0	0.0010218	1.1237	1.1227	0.1076	0.032342	0.28039	0.25892	2.5785	8.7783	0.965	0.052202	0.53833	7.7755	0.78022	0.40085	0.64284	4.583	4.1312	0.26333	0.82	0.03	0.28526	-0.068074	0.14624	0.034254	0.1461	0.14688	0.08125	0.015625	0.097179	0.0034929	-1.6297	0.69717	0.17459	-0.25933	0.06819	0.99819	0.99819	0.99819	0	0	0
96	2.44	0.0010218	0.0010218	0.0010218	0	0	0	0.0010218	0.8902	0.88918	0.062595	0.034101	0.20384	0.19399	3.3657	13.304	0	0	0	14.193	0	4.0873	0	-0.077555	0.2132	0.498	1.65	0.03	0.60973	-0.10186	0.11714	0.25666	0.11392	0.096	0.06	0.028	0.048193	0.0060594	-1.1011	0.20043	0.030652	-0.073464	0.036694	0.99819	0.99819	0.99819	0	0	0
97	1.95	0.0010218	0.0010218	0.0010218	0	0	0	0.0010218	0.92422	0.92319	0.062164	0.033148	0.20856	0.19908	3.4473	13.85	0	0	0	14.869	0	0.72892	0	-0.40004	0	0.5	1.39	0.03	0.53675	-0.14819	0.11304	0.071405	0.11239	0.089109	0.064356	0.034653	0.044776	0.004026	-1.2421	0.29304	0.020568	-0.064175	0.073819	0.99819	0.99819	0.99819	0	0	0
98	2.04	0.0010218	0.0010218	0.0010218	0	0	0	0.0010218	0.62886	0.62784	0.056579	0.048168	0.16125	0.15099	3.4382	17.121	0.555	0.44635	0.15241	9.3992	0.25427	3.1821	5.0253	2.9565	1.6363	0.23857	0.86	0.03	0.29498	-0.071924	0.08221	0.074945	0.082462	0.10048	0.019139	0.0047847	0.067308	0.0086358	-0.97098	0.24394	-0.0080345	-0.027844	-0.045622	0.99819	0.99819	0.99819	0	0	0
99	2.79	0.0010218	0.0010218	0.0010218	0	0	0	0.0010218	0.59898	0.59796	0.041082	0.045779	0.13671	0.13039	3.3435	13.281	0.68	0.63	0.039838	16.525	0	15.423	7.9851	0.19887	0.24588	0.71	2.1	0.06	0.81847	-0.15495	0.10017	0.45821	0.09357	0.094077	0.062718	0.010453	0.055944	0.001452	-1.6469	0.86811	0.11467	-0.37053	0.11189	0.99819	0.99819	0.99819	0	0	0
[truncated: 2,220 more columns]
