# Supplementary material for: Detecting Parkinson’s disease from sustained phonation and speech signals
Source: PLoS One. 2017 Oct 5;12(10):e0185613. doi: 10.1371/journal.pone.0185613 (PMC5628839; doi:10.1371/journal.pone.0185613)
Supplement: S2 File — (ZIP) [file pone.0185613.s002.zip › AC/unvoiced/AC_unvoiced_emobase.csv]

id	frameTime	pcm_intensity_sma_max	pcm_intensity_sma_min	pcm_intensity_sma_range	pcm_intensity_sma_maxPos	pcm_intensity_sma_minPos	pcm_intensity_sma_amean	pcm_intensity_sma_linregc1	pcm_intensity_sma_linregc2	pcm_intensity_sma_linregerrA	pcm_intensity_sma_linregerrQ	pcm_intensity_sma_stddev	pcm_intensity_sma_skewness	pcm_intensity_sma_kurtosis	pcm_intensity_sma_quartile1	pcm_intensity_sma_quartile2	pcm_intensity_sma_quartile3	pcm_intensity_sma_iqr1_2	pcm_intensity_sma_iqr2_3	pcm_intensity_sma_iqr1_3	pcm_loudness_sma_max	pcm_loudness_sma_min	pcm_loudness_sma_range	pcm_loudness_sma_maxPos	pcm_loudness_sma_minPos	pcm_loudness_sma_amean	pcm_loudness_sma_linregc1	pcm_loudness_sma_linregc2	pcm_loudness_sma_linregerrA	pcm_loudness_sma_linregerrQ	pcm_loudness_sma_stddev	pcm_loudness_sma_skewness	pcm_loudness_sma_kurtosis	pcm_loudness_sma_quartile1	pcm_loudness_sma_quartile2	pcm_loudness_sma_quartile3	pcm_loudness_sma_iqr1_2	pcm_loudness_sma_iqr2_3	pcm_loudness_sma_iqr1_3	pcm_fftMag_mfcc_sma_1__max	pcm_fftMag_mfcc_sma_1__min	pcm_fftMag_mfcc_sma_1__range	pcm_fftMag_mfcc_sma_1__maxPos	pcm_fftMag_mfcc_sma_1__minPos	pcm_fftMag_mfcc_sma_1__amean	pcm_fftMag_mfcc_sma_1__linregc1	pcm_fftMag_mfcc_sma_1__linregc2	pcm_fftMag_mfcc_sma_1__linregerrA	pcm_fftMag_mfcc_sma_1__linregerrQ
1	0	2.8544e-08	0	2.8544e-08	252	2	1.5925e-09	-7.7009e-15	1.5936e-09	2.7471e-09	2.4179e-17	4.9172e-09	3.4482	14.627	0	0	3.7978e-11	0	3.7978e-11	3.7978e-11	0.31591	0	0.31591	68	2	0.033948	2.8375e-05	0.029848	0.049889	0.0052364	0.072402	2.3454	7.4965	0	0	0.040666	0	0.040666	0.040666	2.4266	-51.673	54.1	221	176	-6.9318	-0.011508	-5.2688	9.785	186.98
2	0	9.7292e-08	0	9.7292e-08	52	5	5.111e-09	-1.2295e-12	5.2641e-09	8.8416e-09	2.8138e-16	1.6774e-08	3.7324	16.434	0	0	0	0	0	0	0.4963	0	0.4963	52	5	0.042479	-7.4948e-05	0.05181	0.068361	0.01118	0.10587	2.6856	9.2867	0	0	0	0	0	0	18.839	-54.584	73.423	193	54	-3.7388	0.048139	-9.7321	7.5437	140
3	0	5.5329e-06	0	5.5329e-06	52	5	1.2304e-07	-1.5074e-09	2.8735e-07	2.2428e-07	3.6372e-13	6.1058e-07	6.3944	47.027	0	0	0	0	0	0	1.636	0	1.636	52	5	0.086184	-0.00078957	0.17225	0.13059	0.063727	0.25733	3.873	18.443	0	0	0	0	0	0	1.1278	-59.445	60.573	11	178	-6.1791	0.028497	-9.2853	9.0687	176.76
4	0	5.6633e-07	0	5.6633e-07	153	6	1.4015e-08	-2.9633e-11	1.769e-08	2.4742e-08	4.1634e-15	6.456e-08	6.3385	47.612	0	0	1.7945e-11	0	1.7945e-11	1.7945e-11	0.74935	0	0.74935	153	6	0.052481	-0.00012154	0.067552	0.078346	0.017389	0.13216	3.2033	13.153	0	0	0.0318	0	0.0318	0.0318	12.797	-58.18	70.977	185	150	-6.7266	0.03696	-11.31	10.691	221.4
5	0	5.7977e-07	0	5.7977e-07	56	3	2.092e-08	-2.1541e-10	4.7415e-08	3.6539e-08	6.8566e-15	8.4217e-08	4.6768	25.06	0	0	5.0143e-11	0	5.0143e-11	5.0143e-11	0.7883	0	0.7883	56	3	0.066597	-0.00034948	0.10958	0.099357	0.026137	0.16358	3.0348	11.677	0	0	0.039382	0	0.039382	0.039382	6.3661	-61.82	68.186	102	137	-9.6207	0.026915	-12.931	13.55	316.79
6	0	3.1244e-07	0	3.1244e-07	73	4	1.1952e-08	-6.9341e-11	2.1903e-08	2.1134e-08	2.0222e-15	4.5337e-08	4.4153	23.207	0	0	0	0	0	0	0.61426	0	0.61426	71	4	0.037976	-0.00016578	0.061766	0.067237	0.014427	0.1209	3.2474	12.573	0	0	0	0	0	0	17.551	-50.234	67.785	212	67	-1.9232	0.034	-6.8022	4.9834	92.326
7	0	4.0567e-07	0	4.0567e-07	138	4	1.5179e-08	3.4344e-11	1.1006e-08	2.6795e-08	2.8425e-15	5.337e-08	4.4645	24.973	0	0	0	0	0	0	0.76273	0	0.76273	138	4	0.052397	-6.1385e-05	0.059855	0.087529	0.020885	0.14458	2.9537	10.904	0	0	0	0	0	0	12.362	-59.807	72.169	183	138	-4.8087	0.027776	-8.1835	8.5005	193.39
8	0	3.319e-07	0	3.319e-07	70	2	1.0094e-08	-5.1693e-11	1.7615e-08	1.707e-08	1.4491e-15	3.8316e-08	5.8511	41.875	0	0	9.7866e-12	0	9.7866e-12	9.7866e-12	0.71045	0	0.71045	70	2	0.054597	-0.00018026	0.080824	0.081964	0.016533	0.12947	2.8191	10.822	0	0	0.025468	0	0.025468	0.025468	7.2365	-63.298	70.535	202	240	-8.4455	0.0050486	-9.1801	12.21	245.42
9	0	3.1783e-08	0	3.1783e-08	64	3	9.6566e-10	-7.4419e-12	1.7619e-09	1.7338e-09	1.845e-17	4.3201e-09	5.5065	34.714	0	0	0	0	0	0	0.33935	0	0.33935	64	3	0.018869	-0.00012237	0.031963	0.032874	0.0038659	0.062638	3.622	15.542	0	0	0	0	0	0	17.698	-52.832	70.53	165	67	-2.6575	0.04319	-7.2787	5.7287	126.01
10	0	3.2311e-08	0	3.2311e-08	231	4	7.683e-10	1.1234e-13	7.5207e-10	1.3885e-09	1.3261e-17	3.6416e-09	6.9899	57.54	0	0	0	0	0	0	0.25005	0	0.25005	68	4	0.02082	-7.8413e-05	0.032151	0.032252	0.0027414	0.052769	3.0144	11.346	0	0	0	0	0	0	8.2914	-60.175	68.466	230	71	-4.4765	0.025298	-8.1321	7.5613	144.68
11	0	1.4941e-07	0	1.4941e-07	53	2	3.0609e-09	-2.0277e-11	5.7983e-09	5.5478e-09	2.2652e-16	1.5134e-08	6.8803	55.214	0	0	0	0	0	0	0.56013	0	0.56013	53	2	0.027887	-4.9598e-05	0.034582	0.047589	0.0073863	0.086031	3.7081	17.311	0	0	0	0	0	0	8.2426	-49.208	57.451	194	51	-2.5102	0.028141	-6.3092	4.4651	67.541
12	0	4.6997e-06	0	4.6997e-06	201	2	8.7685e-08	1.311e-09	-5.5871e-08	1.6549e-07	2.4326e-13	5.0019e-07	7.8336	67.471	0	0	0	0	0	0	1.4119	0	1.4119	201	2	0.078864	0.000415	0.033422	0.12563	0.043241	0.20961	3.3872	15.977	0	0	0	0	0	0	21.911	-51.668	73.579	167	57	-2.5368	0.029126	-5.7262	6.5409	147.86
13	0	2.9164e-08	0	2.9164e-08	0	4	1.2012e-09	1.8863e-12	9.9841e-10	1.9996e-09	1.5664e-17	3.9595e-09	4.2225	22.389	0	0	1.2103e-11	0	1.2103e-11	1.2103e-11	0.29601	0	0.29601	0	4	0.029017	5.8759e-05	0.0227	0.041076	0.0034402	0.058768	2.4396	8.8906	0	0	0.027367	0	0.027367	0.027367	13.605	-58.871	72.476	172	187	-7.7754	0.0014374	-7.9299	11.313	219.05
14	0	4.3451e-08	0	4.3451e-08	66	5	1.2402e-09	-1.0494e-11	2.6306e-09	2.1227e-09	2.4578e-17	5.0227e-09	5.5365	37.886	0	0	0	0	0	0	0.38434	0	0.38434	66	5	0.023533	-0.00014981	0.043383	0.039461	0.0045212	0.068216	3.206	12.951	0	0	0	0	0	0	8.3443	-53.056	61.4	190	68	-4.2277	0.026348	-7.7188	7.2898	158.7
15	0	1.914e-07	0	1.914e-07	60	5	7.0248e-09	-1.109e-10	1.9889e-08	1.2893e-08	7.139e-16	2.7741e-08	4.6171	25.135	0	0	0	0	0	0	0.58955	0	0.58955	60	5	0.037226	-0.00040983	0.084767	0.059225	0.010289	0.10511	3.3675	14.109	0	0	0	0	0	0	13.383	-43.601	56.984	48	55	-3.2831	0.02422	-6.0927	5.5002	79.706
16	0	9.1882e-08	0	9.1882e-08	47	3	4.3825e-09	-2.5506e-12	4.6325e-09	7.6604e-09	2.19e-16	1.4799e-08	4.0874	19.968	0	0	0	0	0	0	0.47886	0	0.47886	47	3	0.035724	-6.7844e-05	0.042372	0.061258	0.0099912	0.10003	2.918	10.631	0	0	0	0	0	0	5.4517	-55.624	61.076	187	162	-4.7616	0.012672	-6.0034	8.3507	165.72
17	0	1.2552e-06	0	1.2552e-06	57	6	4.8384e-08	-5.4097e-10	1.1222e-07	8.5368e-08	3.5995e-14	1.933e-07	4.5049	22.777	0	0	0	0	0	0	1.0318	0	1.0318	57	6	0.07489	-0.00056877	0.142	0.11582	0.040358	0.20463	3.3242	13.594	0	0	0	0	0	0	14.911	-58.675	73.586	167	58	-3.807	0.041565	-8.7117	7.5285	157.05
18	0	1.1546e-07	0	1.1546e-07	76	4	3.4043e-09	-1.8595e-11	6.3795e-09	5.9641e-09	2.1404e-16	1.4731e-08	5.3545	32.418	0	0	0	0	0	0	0.5021	0	0.5021	76	4	0.031434	-0.00015372	0.05603	0.049295	0.0077583	0.089225	3.5053	15.251	0	0	0	0	0	0	11.882	-54.759	66.641	236	165	-5.8443	0.025773	-9.9679	9.1125	178.08
19	0	2.0746e-08	0	2.0746e-08	151	2	5.8453e-10	3.4535e-12	2.4781e-10	1.0377e-09	6.8745e-18	2.6292e-09	6.638	49.361	0	0	0	0	0	0	0.23232	0	0.23232	151	2	0.016886	-5.3828e-05	0.022134	0.029452	0.0023364	0.048432	2.8217	9.7383	0	0	0	0	0	0	19.904	-43.771	63.676	146	46	-2.1096	0.057684	-7.7337	5.7917	104.4
20	0	1.1912e-07	0	1.1912e-07	69	3	4.1436e-09	-2.7502e-12	4.5452e-09	7.3418e-09	2.4287e-16	1.5586e-08	4.7642	27.84	0	0	0	0	0	0	0.51995	0	0.51995	69	3	0.03605	-5.1751e-05	0.043606	0.05584	0.008699	0.093371	3.126	12.537	0	0	0	0	0	0	7.7346	-51.202	58.936	236	255	-5.4332	0.0061799	-6.3354	9.0159	167.12
21	0	5.6356e-08	0	5.6356e-08	62	3	1.3993e-09	-8.58e-12	2.5018e-09	2.4309e-09	3.6055e-17	6.0385e-09	5.9656	43.236	0	0	0	0	0	0	0.41845	0	0.41845	62	3	0.023361	-9.4308e-05	0.035479	0.038497	0.004217	0.065317	3.3368	14.448	0	0	0	0	0	0	10.232	-63.054	73.285	188	152	-3.8297	0.019972	-6.3961	6.9127	149.23
22	0	3.2013e-07	0	3.2013e-07	282	2	8.026e-09	5.6864e-11	-3.8982e-10	1.4e-08	1.1552e-15	3.4336e-08	6.7355	54.6	0	0	0	0	0	0	0.68424	0	0.68424	282	2	0.044119	9.5149e-05	0.030037	0.071649	0.013909	0.11822	3.0936	12.566	0	0	0	0	0	0	20.962	-48.775	69.737	230	69	-3.9319	0.024017	-7.4865	7.063	128.05
23	0	7.6966e-08	0	7.6966e-08	80	2	1.1804e-09	-2.2302e-12	1.5506e-09	2.1727e-09	5.3327e-17	7.3057e-09	7.9574	70.655	0	0	0	0	0	0	0.42606	0	0.42606	80	2	0.018354	-2.2639e-05	0.022112	0.030082	0.0028989	0.053885	4.0935	22.071	0	0	0	0	0	0	0.64804	-48.8	49.448	327	86	-3.2323	0.0086454	-4.6674	5.2108	80.435
24	0	1.0892e-07	0	1.0892e-07	72	3	4.7203e-09	-3.9404e-12	5.2661e-09	8.206e-09	2.7384e-16	1.6551e-08	4.2254	21.172	0	0	0	0	0	0	0.46238	0	0.46238	72	3	0.03807	0.00014218	0.018378	0.061371	0.0095427	0.098351	2.7696	9.8066	0	0	0	0	0	0	24.181	-49.023	73.203	205	72	-2.2129	0.028956	-6.2232	4.8615	92.257
25	0	2.06e-06	0	2.06e-06	38	3	4.5187e-08	-8.5059e-10	1.1366e-07	8.3721e-08	5.4391e-14	2.3659e-07	6.3624	45.712	0	0	0	0	0	0	1.064	0	1.064	38	3	0.049516	-0.00075466	0.11027	0.085203	0.027309	0.16898	3.8115	17.541	0	0	0	0	0	0	0	-46.707	46.707	3	39	-3.3769	0.055866	-7.8741	5.6957	100.36
26	0	5.5791e-08	0	5.5791e-08	0	2	1.2165e-09	-4.6671e-12	2.0309e-09	2.1487e-09	2.9541e-17	5.4556e-09	6.2359	48.157	0	0	0	0	0	0	0.35648	0	0.35648	349	2	0.021981	-8.8402e-05	0.037407	0.03629	0.0040876	0.064556	3.3084	13.36	0	0	0	0	0	0	16.968	-53.247	70.215	257	101	-2.8312	0.021136	-6.5194	5.7901	121.68
27	0	3.8139e-07	0	3.8139e-07	197	10	8.112e-09	4.209e-11	1.4407e-09	1.4347e-08	1.6852e-15	4.1233e-08	6.4296	47.116	0	0	0	0	0	0	0.74101	0	0.74101	197	10	0.04108	2.6787e-05	0.036834	0.066586	0.013067	0.11434	3.7582	18.216	0	0	0	0	0	0	0.12638	-59.773	59.9	97	197	-8.3086	0.02396	-12.106	12.631	285.61
28	0	3.745e-07	0	3.745e-07	53	5	7.1951e-09	-1.0057e-10	1.7001e-08	1.3484e-08	1.8462e-15	4.3343e-08	7.013	53.131	0	0	0	0	0	0	0.72327	0	0.72327	53	5	0.025415	-0.00036706	0.061204	0.044648	0.010577	0.10492	4.9821	28.493	0	0	0	0	0	0	1.3845	-44.618	46.003	192	52	-2.879	0.050679	-7.8202	5.0802	85.84
29	0	9.5447e-09	0	9.5447e-09	265	3	2.2514e-10	3.7283e-13	1.6866e-10	4.0887e-10	1.1305e-18	1.0638e-09	6.3376	46.506	0	0	0	0	0	0	0.23605	0	0.23605	265	3	0.013082	-1.0064e-05	0.014607	0.022249	0.0014817	0.038502	3.4992	15.496	0	0	0	0	0	0	10.255	-52.615	62.87	231	76	-4.3071	0.011884	-6.1075	7.4149	151.77
30	0	4.0158e-09	0	4.0158e-09	217	3	7.2172e-11	4.6611e-13	1.1112e-11	1.3183e-10	1.7304e-19	4.1748e-10	8.4795	76.655	0	0	0	0	0	0	0.15447	0	0.15447	217	3	0.0077383	-2.8258e-05	0.01144	0.013594	0.00058221	0.024224	3.2953	13.606	0	0	0	0	0	0	0	-40.581	40.581	3	215	-3.4743	0.010074	-4.7939	5.9405	93.609
31	0	5.3338e-08	0	5.3338e-08	56	3	1.4391e-09	-2.083e-11	4.3033e-09	2.8142e-09	4.6776e-17	7.0377e-09	5.7176	36.896	0	0	0	0	0	0	0.3423	0	0.3423	56	3	0.017264	-0.00017024	0.040672	0.030123	0.0033105	0.059114	3.9847	18.758	0	0	0	0	0	0	0	-50.962	50.962	3	59	-2.928	0.023722	-6.1899	4.8582	88.048
32	0	1.8885e-08	0	1.8885e-08	117	4	7.9806e-10	3.8069e-12	3.9072e-10	1.3696e-09	8.1232e-18	2.8599e-09	4.4841	23.778	0	0	0	0	0	0	0.29891	0	0.29891	117	4	0.02438	8.241e-06	0.023499	0.038468	0.0034551	0.058782	2.7211	9.7992	0	0	0	0	0	0	0	-63.458	63.458	4	121	-9.176	-0.0036618	-8.7842	13.787	329.72
33	0	3.6736e-07	0	3.6736e-07	0	4	5.583e-09	-7.0243e-11	1.6225e-08	1.0969e-08	8.8869e-16	3.0442e-08	8.0126	79.22	0	0	0	0	0	0	0.6246	0	0.6246	0	4	0.030853	-0.00020011	0.061171	0.052921	0.0094879	0.098976	3.8332	18.019	0	0	0	0	0	0	0.86742	-61.668	62.535	291	226	-4.214	0.016577	-6.7254	7.0869	137.55
34	0	4.6354e-08	0	4.6354e-08	48	2	1.4391e-09	-1.005e-11	2.5798e-09	2.5976e-09	3.8828e-17	6.2663e-09	5.4306	34.676	0	0	0	0	0	0	0.34845	0	0.34845	48	2	0.02127	-0.00012709	0.035694	0.035069	0.004281	0.065962	3.5046	14.456	0	0	0	0	0	0	17.02	-56.977	73.997	171	47	-3.4085	0.051228	-9.2229	6.9094	143.51
35	0	6.5855e-08	0	6.5855e-08	230	4	9.7909e-10	4.4345e-12	4.6912e-10	1.8579e-09	3.5778e-17	5.9888e-09	8.6364	84.801	0	0	0	0	0	0	0.31772	0	0.31772	230	4	0.012102	-0.0001089	0.024625	0.02158	0.0022925	0.048428	4.3104	21.454	0	0	0	0	0	0	10.392	-48.105	58.497	228	52	-1.9828	0.035349	-6.0479	4.0814	73.833
37	0	3.8931e-08	0	3.8931e-08	59	2	7.9647e-10	-9.9803e-12	2.049e-09	1.5348e-09	1.8181e-17	4.3253e-09	6.305	45.321	0	0	0	0	0	0	0.37027	0	0.37027	59	2	0.01107	-0.00014275	0.028986	0.021087	0.0025712	0.05176	5.0472	28.482	0	0	0	0	0	0	0	-45.028	45.028	2	59	-1.9168	0.023843	-4.9091	3.5675	62.434
38	0	5.5418e-06	0	5.5418e-06	177	2	9.5368e-08	8.3053e-10	-5.1268e-09	1.6195e-07	3.4853e-13	5.9324e-07	8.5606	75.868	0	0	0	0	0	0	1.2662	0	1.2662	177	2	0.086263	0.00038304	0.039915	0.1329	0.040475	0.20297	2.674	10.396	0	0	0	0	0	0	7.8744	-46.779	54.654	185	66	-4.2526	0.0056678	-4.9384	7.1123	125.19
39	0	3.0293e-07	0	3.0293e-07	172	2	6.4041e-09	1.5843e-11	4.4634e-09	1.1569e-08	1.0356e-15	3.22e-08	7.4177	61.938	0	0	0	0	0	0	0.5197	0	0.5197	172	2	0.03071	-7.8743e-05	0.040356	0.052375	0.0078073	0.088536	3.2244	13.196	0	0	0	0	0	0	8.7164	-55.803	64.519	174	63	-3.5296	0.030558	-7.273	6.1748	129.55
40	0	5.6082e-07	0	5.6082e-07	39	7	3.9287e-08	-3.8722e-11	4.2869e-08	6.5859e-08	1.3325e-14	1.1545e-07	3.2264	12.542	0	0	0	0	0	0	0.83974	0	0.83974	39	7	0.080963	-0.00035362	0.11367	0.12614	0.036324	0.19153	2.5349	8.5037	0	0	0	0	0	0	12.755	-51.207	63.962	138	153	-5.0654	0.060917	-10.7	8.1654	166.92
41	0	1.1551e-07	0	1.1551e-07	195	3	3.1134e-09	-4.4282e-12	3.647e-09	5.7855e-09	2.0554e-16	1.434e-08	5.5683	35.696	0	0	0	0	0	0	0.47092	0	0.47092	195	3	0.018346	-0.00010266	0.030717	0.033231	0.004818	0.069781	4.0601	19.411	0	0	0	0	0	0	2.7554	-49.34	52.096	62	56	-2.7453	0.017104	-4.8063	4.9208	94.944
42	0	1.0234e-06	0	1.0234e-06	226	2	1.8762e-08	-3.2414e-11	2.8162e-08	3.4266e-08	7.706e-15	8.7952e-08	7.2278	68.572	0	0	2.0883e-10	0	2.0883e-10	2.0883e-10	0.97329	0	0.97329	226	2	0.062724	-9.7031e-05	0.090863	0.078165	0.02059	0.14441	3.4737	15.573	0	0	0.067631	0	0.067631	0.067631	17.369	-37.499	54.868	222	181	-3.1929	0.0038964	-4.3228	5.6612	67.526
43	0	8.1465e-08	0	8.1465e-08	271	3	2.0695e-09	2.2903e-11	-1.0339e-09	3.6055e-09	7.3363e-17	8.752e-09	6.5323	49.173	0	0	0	0	0	0	0.37372	0	0.37372	271	3	0.029797	9.6171e-05	0.016766	0.048633	0.0051716	0.072309	2.486	8.3301	0	0	0	0	0	0	12.139	-54.864	67.003	144	229	-4.1403	-7.32e-05	-4.1304	7.8621	173.26
44	0	1.5004e-08	0	1.5004e-08	63	2	7.6936e-10	-3.5179e-12	1.1792e-09	1.3518e-09	7.6805e-18	2.7815e-09	4.1689	19.92	0	0	0	0	0	0	0.26447	0	0.26447	61	2	0.018659	-0.00013816	0.034756	0.031864	0.0029623	0.055221	2.975	10.73	0	0	0	0	0	0	13.099	-53.56	66.659	169	54	-2.5517	0.047322	-8.0647	5.9122	121.79
45	0	4.29e-07	0	4.29e-07	159	4	2.4367e-08	7.3168e-11	1.7416e-08	4.1217e-08	5.1056e-15	7.1567e-08	3.5906	16.688	0	0	0	0	0	0	0.65387	0	0.65387	112	4	0.070892	-1.2449e-05	0.072074	0.11417	0.028193	0.16791	2.2686	6.6167	0	0	0	0	0	0	2.9979	-64.827	67.825	9	159	-8.8749	-0.014427	-7.5043	13.494	335.05
46	0	1.1701e-06	0	1.1701e-06	201	2	3.4711e-08	2.3608e-10	9.0959e-09	6.2665e-08	2.0877e-14	1.4525e-07	5.644	38.891	0	0	0	0	0	0	0.80467	0	0.80467	43	2	0.053582	6.6268e-05	0.046392	0.093595	0.026841	0.16388	3.257	12.842	0	0	0	0	0	0	6.6995	-41.249	47.949	0	42	-2.2387	0.010206	-3.3461	4.1272	57.187
47	0	4.8768e-08	0	4.8768e-08	57	2	1.1552e-09	-1.5416e-11	2.8279e-09	2.1311e-09	3.476e-17	5.975e-09	6.7231	50.898	0	0	0	0	0	0	0.35404	0	0.35404	57	2	0.015265	-0.00020975	0.038023	0.028013	0.0036037	0.061465	4.1685	19.462	0	0	0	0	0	0	0	-47.495	47.495	2	56	-2.4514	0.033327	-6.0674	4.4103	84.44
48	0	4.0458e-08	0	4.0458e-08	101	2	5.3813e-10	-3.961e-12	1.1164e-09	9.6151e-10	1.2847e-17	3.5999e-09	8.5164	79.939	0	0	0	0	0	0	0.38177	0	0.38177	101	2	0.014585	-0.00013252	0.033934	0.021605	0.0020419	0.046557	4.8598	30.687	0	0	0	0	0	0	25.282	-35.689	60.971	61	96	-2.4597	0.020628	-5.4714	4.5035	63.599
49	0	2.1889e-07	0	2.1889e-07	170	3	6.7124e-09	7.3871e-12	5.6154e-09	1.1998e-08	6.9864e-16	2.6439e-08	5.2329	34.484	0	0	0	0	0	0	0.58387	0	0.58387	170	3	0.03591	-3.7473e-05	0.041475	0.063269	0.012168	0.11036	3.1644	12.085	0	0	0	0	0	0	0	-55.321	55.321	3	168	-5.0703	0.0073456	-6.1611	8.6435	178.19
50	0	3.1526e-07	0	3.1526e-07	58	3	8.5764e-09	-1.3886e-10	2.3643e-08	1.664e-08	1.645e-15	4.1489e-08	5.5328	34.964	0	0	0	0	0	0	0.68688	0	0.68688	58	3	0.023989	-0.00036573	0.063671	0.045484	0.010775	0.10632	4.7961	25.913	0	0	0	0	0	0	0	-47.16	47.16	3	58	-2.1696	0.031881	-5.6286	4.0089	74.07
51	0	3.6205e-07	0	3.6205e-07	188	3	9.6939e-09	6.17e-11	1.9815e-09	1.7522e-08	2.1177e-15	4.6235e-08	5.7663	36.488	0	0	0	0	0	0	0.6496	0	0.6496	188	3	0.03021	6.4115e-05	0.022196	0.05402	0.010643	0.10327	4.0134	19.798	0	0	0	0	0	0	10.492	-43.589	54.081	188	63	-2.6201	0.02271	-5.4589	5.076	92.276
52	0	1.6969e-07	0	1.6969e-07	58	4	4.7137e-09	-5.8068e-11	1.2901e-08	8.6245e-09	4.4383e-16	2.1595e-08	5.7176	37.302	0	0	0	0	0	0	0.52531	0	0.52531	58	4	0.032236	-0.00025934	0.068803	0.04862	0.007745	0.09052	3.6889	16.955	0	0	0	0	0	0	11.959	-49.045	61.005	215	56	-4.3403	0.0274	-8.2037	7.0042	111.77
53	0	1.0447e-07	0	1.0447e-07	71	2	2.2345e-09	-1.9865e-11	4.8965e-09	4.0286e-09	1.3415e-16	1.1685e-08	7.4721	62.978	0	0	0	0	0	0	0.35581	0	0.35581	71	2	0.019786	-0.00012827	0.036975	0.035076	0.0043098	0.066401	3.3642	13.066	0	0	0	0	0	0	3.5465	-46.278	49.825	71	65	-3.1541	0.014201	-5.057	5.6484	110.79
54	0	5.7222e-08	0	5.7222e-08	49	3	1.3792e-09	-2.1203e-11	3.4253e-09	2.6045e-09	5.406e-17	7.4478e-09	5.7468	35.586	0	0	0	0	0	0	0.39488	0	0.39488	49	3	0.013371	-0.00022566	0.035147	0.025126	0.0033593	0.059321	4.8885	26.966	0	0	0	0	0	0	0	-44.209	44.209	3	50	-2.1506	0.03498	-5.5262	3.8894	65.758
55	0	2.7551e-07	0	2.7551e-07	212	2	1.1651e-08	5.2115e-11	4.5899e-09	1.9966e-08	1.667e-15	4.1033e-08	4.3283	22.807	0	0	0	0	0	0	0.5858	0	0.5858	82	2	0.047714	0.00022512	0.01721	0.078737	0.016315	0.12895	2.7692	9.6113	0	0	0	0	0	0	14.023	-59.969	73.992	212	233	-3.721	0.013631	-5.568	7.7284	191.6
56	0	9.6134e-05	0	9.6134e-05	73	5	3.0832e-06	-2.8185e-08	7.311e-06	5.659e-06	1.877e-10	1.3918e-05	5.1615	29.772	0	0	0	0	0	0	3.9326	0	3.9326	73	5	0.19569	-0.0015799	0.43267	0.33226	0.44719	0.68267	4.002	18.596	0	0	0	0	0	0	5.7657	-50.107	55.873	242	77	-3.025	0.027206	-7.1059	5.2091	94.025
57	0	2.6454e-07	0	2.6454e-07	75	5	5.1017e-09	-5.0947e-11	1.1801e-08	9.18e-09	6.5608e-16	2.5907e-08	6.8337	55.882	0	0	0	0	0	0	0.66959	0	0.66959	75	5	0.029874	-0.00027859	0.066509	0.05008	0.0096568	0.10054	3.8988	18.292	0	0	0	0	0	0	12.873	-51.301	64.175	142	69	-3.3883	0.039773	-8.6184	6.0472	121.79
58	0	1.9641e-07	0	1.9641e-07	243	2	2.2129e-09	9.4665e-12	3.5743e-10	4.1481e-09	2.56e-16	1.6036e-08	9.6223	102.6	0	0	9.4737e-12	0	9.4737e-12	9.4737e-12	0.5992	0	0.5992	243	2	0.022727	2.6786e-05	0.017477	0.032355	0.0042625	0.065358	5.4171	37.676	0	0	0.028194	0	0.028194	0.028194	2.2595	-55.59	57.849	74	98	-6.0917	0.0044515	-6.9642	8.6418	152.4
59	0	8.9304e-08	0	8.9304e-08	155	2	2.164e-09	7.524e-12	1.3251e-09	3.9617e-09	1.1978e-16	1.0955e-08	6.7769	51.672	0	0	0	0	0	0	0.35418	0	0.35418	54	2	0.019864	-7.6116e-05	0.028351	0.034611	0.0039279	0.062866	3.4095	13.882	0	0	0	0	0	0	13.77	-46.496	60.266	163	55	-1.905	0.031437	-5.4102	4.2949	70.973
60	0	1.3082e-07	0	1.3082e-07	68	6	5.4162e-09	-2.0388e-11	8.1584e-09	8.8452e-09	2.8713e-16	1.7019e-08	4.3909	25.009	0	0	0	0	0	0	0.53605	0	0.53605	68	6	0.051756	-0.00012422	0.068463	0.083033	0.013951	0.11851	2.2438	6.8993	0	0	0	0	0	0	0	-56.735	56.735	6	153	-8.7392	0.0072556	-9.7151	13.583	321.59
61	0	3.4367e-08	0	3.4367e-08	222	3	4.8723e-10	1.5045e-12	2.6457e-10	9.1372e-10	1.2237e-17	3.5005e-09	9.0991	86.93	0	0	0	0	0	0	0.24258	0	0.24258	0	3	0.011598	-4.7125e-05	0.018572	0.019635	0.0013446	0.036891	3.9809	19.69	0	0	0	0	0	0	9.837	-43.658	53.495	221	73	-2.5959	0.016075	-4.9751	4.6317	69.021
62	0	3.8387e-07	0	3.8387e-07	0	3	6.4707e-09	-1.2067e-10	2.0408e-08	1.3358e-08	1.8823e-15	4.4131e-08	8.1568	69.332	0	0	0	0	0	0	0.38854	0	0.38854	231	3	0.019755	-0.00021678	0.044794	0.035471	0.0053323	0.074452	3.7884	16.076	0	0	0	0	0	0	12.442	-44.977	57.42	0	60	-1.9723	0.026544	-5.0382	4.015	73.058
63	0	8.0596e-08	0	8.0596e-08	47	4	2.3552e-09	-3.8508e-11	5.9557e-09	4.2599e-09	1.1589e-16	1.0966e-08	5.4853	33.673	0	0	0	0	0	0	0.44723	0	0.44723	47	4	0.019346	-0.00033447	0.050619	0.034494	0.0048277	0.071814	4.1689	20.67	0	0	0	0	0	0	0	-41.54	41.54	4	49	-2.1885	0.038204	-5.7605	3.8205	57.746
64	0	8.2271e-09	0	8.2271e-09	0	2	2.3054e-10	-1.1519e-12	3.8605e-10	3.8784e-10	6.0854e-19	7.8528e-10	5.6294	46.009	0	0	0	0	0	0	0.17837	0	0.17837	0	2	0.017835	-6.1246e-06	0.018661	0.029164	0.001744	0.041764	2.2373	6.6588	0	0	0	0	0	0	18.258	-53.561	71.819	204	67	-5.1498	0.011501	-6.7024	10.269	244.69
65	0	3.6392e-06	0	3.6392e-06	251	2	9.5932e-08	-1.0335e-10	1.1195e-07	1.7467e-07	1.7875e-13	4.2289e-07	6.3412	49.355	0	0	0	0	0	0	1.0665	0	1.0665	81	2	0.071916	-0.00033543	0.12391	0.12318	0.047012	0.2189	3.1649	11.69	0	0	0	0	0	0	13.482	-54.887	68.369	251	93	-3.6263	0.030659	-8.3784	6.6152	148.83
66	0	2.0813e-06	0	2.0813e-06	88	7	5.1326e-08	-3.3358e-10	1.1287e-07	8.9837e-08	5.5946e-14	2.392e-07	6.1668	43.617	0	0	0	0	0	0	1.2283	0	1.2283	88	7	0.084065	-0.00010938	0.10425	0.13027	0.039325	0.19865	3.1582	14.133	0	0	0	0	0	0	7.0786	-58.265	65.344	252	84	-6.2051	0.0085779	-7.7877	9.7554	192.9
67	0	8.8233e-09	0	8.8233e-09	69	6	2.5585e-10	-3.4804e-12	7.0656e-10	4.8299e-10	1.2494e-18	1.1479e-09	5.256	32.085	0	0	0	0	0	0	0.2297	0	0.2297	69	6	0.0099471	-0.00013625	0.027591	0.018328	0.0013421	0.038035	4.0119	18.537	0	0	0	0	0	0	0	-42.626	42.626	6	67	-2.3246	0.032712	-6.5608	4.2114	59.831
68	0	1.6325e-08	0	1.6325e-08	87	3	3.2614e-10	-1.2959e-12	5.3608e-10	5.8588e-10	2.5896e-18	1.6138e-09	7.8967	72.75	0	0	0	0	0	0	0.24651	0	0.24651	87	3	0.013232	-3.5688e-05	0.019013	0.023165	0.0016703	0.041006	3.3564	13.805	0	0	0	0	0	0	12.571	-49.611	62.182	250	85	-3.1462	0.018129	-6.0831	5.8807	120.95
69	0	2.4978e-08	0	2.4978e-08	64	3	9.6788e-10	-7.9784e-12	2.3003e-09	1.5706e-09	1.1655e-17	3.5e-09	4.7747	26.769	0	0	0	0	0	0	0.30378	0	0.30378	64	3	0.027561	-0.00014608	0.051956	0.041226	0.0037738	0.063034	2.5067	8.5156	0	0	0	0	0	0	15.776	-55.508	71.283	189	83	-2.9846	0.015262	-5.5334	6.2052	124.11
70	0	4.4861e-06	0	4.4861e-06	277	3	1.1011e-07	1.6571e-09	-1.3762e-07	2.0718e-07	2.1424e-13	4.846e-07	6.4354	49.639	0	0	0	0	0	0	1.4444	0	1.4444	277	3	0.10679	0.00079332	-0.011812	0.16393	0.057757	0.24995	2.7039	10.332	0	0	0	0	0	0	8.3782	-62.552	70.931	286	258	-6.0922	0.030858	-10.705	10.131	231.12
71	0	4.7677e-08	0	4.7677e-08	60	3	1.3883e-09	-1.7936e-11	3.6393e-09	2.5767e-09	3.6651e-17	6.193e-09	5.2843	32.275	0	0	0	0	0	0	0.39266	0	0.39266	60	3	0.016334	-0.0002211	0.044082	0.030621	0.0039483	0.064861	4.1063	19.172	0	0	0	0	0	0	0	-47.07	47.07	3	60	-2.4085	0.030412	-6.2252	4.3906	81.991
72	0	2.2265e-07	0	2.2265e-07	66	3	5.3325e-09	-5.9592e-11	1.3973e-08	9.5239e-09	5.5644e-16	2.4114e-08	6.4221	49.418	0	0	0	0	0	0	0.61019	0	0.61019	66	3	0.032966	-0.00030244	0.07682	0.054787	0.0096153	0.1013	3.5623	15.889	0	0	0	0	0	0	20.719	-47.146	67.865	210	70	-2.3189	0.040427	-8.1809	6.0709	116.52
73	0	1.5818e-07	0	1.5818e-07	57	6	8.1419e-09	-3.8296e-11	1.2259e-08	1.4379e-08	7.8767e-16	2.8167e-08	3.7356	16.215	0	0	0	0	0	0	0.54537	0	0.54537	57	6	0.041319	-0.00016305	0.058847	0.070548	0.014556	0.12108	3.0387	11.021	0	0	0	0	0	0	10.219	-49.372	59.59	210	57	-3.4501	0.04506	-8.2941	5.927	106.71
74	0	1.8132e-08	0	1.8132e-08	65	4	4.9942e-10	-8.0548e-12	1.4861e-09	1.0021e-09	5.734e-18	2.4619e-09	5.469	33.323	0	0	0	0	0	0	0.27706	0	0.27706	65	4	0.010531	-0.00015752	0.029827	0.020409	0.0018843	0.044827	4.4	21.515	0	0	0	0	0	0	0	-43.86	43.86	4	67	-1.7409	0.020807	-4.2897	3.1507	48.104
75	0	3.6581e-08	0	3.6581e-08	0	2	9.0873e-10	-8.4288e-12	2.1773e-09	1.6435e-09	1.3513e-17	3.7487e-09	5.4051	38.143	0	0	0	0	0	0	0.2973	0	0.2973	70	2	0.01717	-0.00012622	0.036167	0.030204	0.0034067	0.059395	3.4757	13.858	0	0	0	0	0	0	0	-57.604	57.604	2	162	-3.6571	0.020653	-6.7655	6.3269	134.44
76	0	5.8578e-09	0	5.8578e-09	0	4	1.8219e-10	-1.0583e-12	3.494e-10	3.2368e-10	4.7848e-19	6.9847e-10	4.47	24.946	0	0	0	0	0	0	0.19782	0	0.19782	0	4	0.010994	-6.2282e-05	0.020834	0.019387	0.0013162	0.036724	3.4246	13.673	0	0	0	0	0	0	0	-49.345	49.345	4	85	-3.8151	0.014828	-6.158	6.6426	131
77	0	3.2e-07	0	3.2e-07	60	2	1.0429e-08	-1.2694e-10	2.5408e-08	1.9921e-08	2.3383e-15	4.9129e-08	4.8238	25.631	0	0	0	0	0	0	0.68138	0	0.68138	60	2	0.024351	-0.00030194	0.05998	0.04587	0.012347	0.11302	4.7641	24.585	0	0	0	0	0	0	5.7576	-55.23	60.987	236	62	-2.3588	0.032354	-6.1766	4.4484	93.664
78	0	2.3316e-07	0	2.3316e-07	63	4	6.6495e-09	-7.7325e-11	1.5155e-08	1.2555e-08	1.0915e-15	3.3404e-08	5.25	30.278	0	0	0	0	0	0	0.646	0	0.646	63	4	0.021291	-0.00027174	0.051182	0.039066	0.0091224	0.097072	5.0116	28.006	0	0	0	0	0	0	6.2463	-44.902	51.148	220	64	-2.0239	0.031519	-5.4911	3.8513	63.282
79	0	2.0127e-06	0	2.0127e-06	205	4	2.9194e-08	1.7937e-10	2.8265e-09	5.1244e-08	3.8374e-14	1.9649e-07	9.2841	89.98	0	0	0	0	0	0	1.0079	0	1.0079	205	4	0.052645	7.2533e-05	0.041983	0.087084	0.019762	0.14071	3.5328	18.149	0	0	0	0	0	0	17.941	-47.799	65.741	216	71	-3.674	0.020875	-6.7427	7.6499	160.75
80	0	3.0965e-07	0	3.0965e-07	51	3	7.6874e-09	-1.1213e-10	1.9405e-08	1.4238e-08	1.3775e-15	3.7732e-08	5.6896	37.153	0	0	0	0	0	0	0.65049	0	0.65049	51	3	0.025139	-0.00038372	0.065238	0.046164	0.010271	0.10398	4.5035	22.947	0	0	0	0	0	0	0	-55.094	55.094	3	52	-2.8779	0.043382	-7.4113	5.1382	104.44
81	0	3.1388e-07	0	3.1388e-07	236	7	1.2252e-08	1.4759e-10	-5.4585e-09	2.2677e-08	2.075e-15	4.6696e-08	4.6325	25.751	0	0	0	0	0	0	0.61423	0	0.61423	236	7	0.041418	0.00012071	0.026933	0.07332	0.015826	0.12608	3.131	11.8	0	0	0	0	0	0	5.6125	-44.488	50.101	235	66	-2.667	0.040726	-7.5541	4.9167	84.615
82	0	2.1086e-07	0	2.1086e-07	157	3	1.0406e-08	-7.3927e-11	1.9093e-08	1.8456e-08	1.4245e-15	3.8077e-08	3.9508	17.842	0	0	0	0	0	0	0.60099	0	0.60099	157	3	0.03917	-0.00028314	0.072439	0.067179	0.014867	0.12345	3.3055	12.793	0	0	0	0	0	0	18.687	-49.771	68.458	163	49	-2.7562	0.047526	-8.3405	5.8506	111.13
83	0	2.3092e-08	0	2.3092e-08	152	3	7.707e-10	-7.8027e-13	8.776e-10	1.354e-09	8.7101e-18	2.9519e-09	4.8385	28.024	0	0	0	0	0	0	0.3206	0	0.3206	152	3	0.02119	-3.74e-05	0.026314	0.034892	0.0033219	0.057713	3.0918	12.272	0	0	0	0	0	0	9.0192	-62.651	71.67	197	150	-6.1554	0.0065292	-7.0499	10.484	254.33
84	0	1.0395e-06	0	1.0395e-06	77	5	3.9041e-08	-9.2215e-12	4.0281e-08	7.0335e-08	2.1929e-14	1.4808e-07	4.4091	22.965	0	0	0	0	0	0	0.84989	0	0.84989	77	5	0.058493	-0.00012856	0.075784	0.098972	0.028687	0.16967	3.0867	11.533	0	0	0	0	0	0	20.794	-51.553	72.347	210	75	-2.3643	0.033844	-6.9163	5.5747	104.05
85	0	3.5136e-07	0	3.5136e-07	278	2	1.781e-08	1.1139e-10	2.2147e-09	2.9054e-08	2.8479e-15	5.4125e-08	3.8224	18.928	0	0	0	0	0	0	0.7076	0	0.7076	74	2	0.060804	0.00030504	0.018099	0.098836	0.022444	0.15184	2.4789	8.1108	0	0	0	0	0	0	5.639	-58.459	64.098	206	68	-4.3208	0.020804	-7.2333	7.6551	185.75
86	0	2.6675e-07	0	2.6675e-07	120	3	1.0633e-08	1.0737e-11	9.4574e-09	1.8685e-08	1.4477e-15	3.8054e-08	4.4094	23.843	0	0	0	0	0	0	0.6613	0	0.6613	120	3	0.045241	-6.2035e-05	0.052034	0.074954	0.016052	0.12676	3.1228	12.123	0	0	0	0	0	0	5.3659	-65.148	70.514	151	119	-7.4939	-0.0013755	-7.3433	11.921	284.8
87	0	7.8725e-08	0	7.8725e-08	212	4	2.8697e-09	-4.5563e-12	3.4506e-09	4.8492e-09	1.0575e-16	1.0289e-08	4.9239	30.32	0	0	0	0	0	0	0.39702	0	0.39702	56	4	0.034792	-0.00019577	0.059752	0.054928	0.0072139	0.086158	2.6148	8.8752	0	0	0	0	0	0	8.5696	-57.458	66.027	189	59	-5.0563	0.0417	-10.373	8.4122	186.35
88	0	8.2874e-07	0	8.2874e-07	175	3	2.4812e-08	1.4795e-10	3.2845e-09	4.2666e-08	9.435e-15	9.7931e-08	5.5494	37.039	0	0	0	0	0	0	0.93952	0	0.93952	175	3	0.063369	0.00020941	0.0329	0.10836	0.030336	0.17506	2.948	11.24	0	0	0	0	0	0	11.189	-60.812	72.001	281	176	-4.2788	0.024651	-7.8655	7.8662	185.75
89	0	1.3743e-08	0	1.3743e-08	52	2	4.105e-10	-5.6206e-12	1.0203e-09	7.6577e-10	3.4686e-18	1.8957e-09	5.2332	30.985	0	0	0	0	0	0	0.25529	0	0.25529	52	2	0.01117	-0.00015547	0.028039	0.020338	0.0018355	0.043946	4.0382	18.277	0	0	0	0	0	0	0	-53.551	53.551	2	56	-2.9549	0.040764	-7.3777	5.2832	114.27
90	0	2.615e-06	0	2.615e-06	143	6	1.1082e-07	2.1202e-10	8.1029e-08	1.8011e-07	1.3339e-13	3.6563e-07	4.5053	25.019	0	0	2.1086e-11	0	2.1086e-11	2.1086e-11	1.2063	0	1.2063	143	6	0.12366	0.00041416	0.065466	0.18147	0.065041	0.25725	2.231	7.2969	0	0	0.033924	0	0.033924	0.033924	19.252	-59.499	78.751	202	146	-4.6873	0.024527	-8.1333	9.3504	216.6
91	0	2.0732e-07	0	2.0732e-07	43	3	6.7215e-09	-1.1024e-10	1.7525e-08	1.2649e-08	9.4871e-16	3.1433e-08	5.0555	28.004	0	0	0	0	0	0	0.61365	0	0.61365	43	3	0.030701	-0.00047307	0.077062	0.05298	0.011102	0.10875	4.0152	18.405	0	0	0	0	0	0	12.712	-52.975	65.687	145	43	-3.1867	0.064918	-9.5486	6.5464	135.11
92	0	9.5281e-08	0	9.5281e-08	168	3	4.0067e-09	2.3849e-11	1.1805e-09	6.9015e-09	1.7889e-16	1.3475e-08	4.2814	23.572	0	0	0	0	0	0	0.40184	0	0.40184	57	3	0.033953	9.33e-05	0.022897	0.056917	0.0081344	0.090419	2.6931	9.0468	0	0	0	0	0	0	13.139	-53.178	66.316	218	57	-3.4236	0.030476	-7.0351	7.0017	156.28
93	0	2.351e-07	0	2.351e-07	191	4	5.1077e-09	-9.325e-12	6.6696e-09	9.2476e-09	5.853e-16	2.421e-08	6.4069	48.692	0	0	0	0	0	0	0.59341	0	0.59341	191	4	0.027183	-0.00014004	0.050639	0.048103	0.0092121	0.096936	3.8281	17.395	0	0	0	0	0	0	16.565	-49.038	65.602	169	73	-2.4081	0.020122	-5.7785	4.7049	85.024
94	0	5.0663e-07	0	5.0663e-07	46	5	1.3155e-08	-1.2954e-10	2.844e-08	2.2561e-08	3.308e-15	5.8194e-08	6.3881	47.979	0	0	0	0	0	0	0.78603	0	0.78603	46	5	0.046989	-0.00027633	0.079596	0.07602	0.015806	0.12713	3.5104	16.249	0	0	0	0	0	0	3.2796	-56.716	59.996	141	114	-3.9473	0.023429	-6.7118	6.3816	103.46
95	0	9.5477e-08	0	9.5477e-08	182	4	3.6616e-09	-1.4511e-11	5.9544e-09	6.3112e-09	1.5363e-16	1.2466e-08	4.3733	24.669	0	0	0	0	0	0	0.4652	0	0.4652	182	4	0.035442	-0.00011114	0.053002	0.059351	0.0092777	0.096856	2.8109	9.7817	0	0	0	0	0	0	11.419	-45.304	56.724	17	82	-3.5525	0.010482	-5.2086	5.9237	88.159
96	0	2.2027e-07	0	2.2027e-07	243	3	4.3812e-09	5.76e-11	-2.6748e-09	8.6668e-09	5.416e-16	2.3629e-08	6.6975	51.134	0	0	0	0	0	0	0.6335	0	0.6335	243	3	0.023193	6.2295e-05	0.015562	0.042493	0.0075057	0.086748	4.4522	24.633	0	0	0	0	0	0	0.98086	-48.413	49.394	241	70	-2.565	0.029604	-6.1915	4.562	88.151
97	0	2.9962e-08	0	2.9962e-08	51	3	1.2521e-09	-2.0139e-11	3.2359e-09	2.2617e-09	2.369e-17	5.0015e-09	4.4143	22.126	0	0	0	0	0	0	0.33635	0	0.33635	53	3	0.019506	-0.00031153	0.050192	0.034886	0.0044272	0.068878	3.5576	14.428	0	0	0	0	0	0	0.38976	-32.375	32.765	197	54	-1.9609	0.029878	-4.9039	3.4079	42.317
98	0	1.8639e-08	0	1.8639e-08	164	4	1.1278e-09	-4.4478e-12	1.5814e-09	2.0087e-09	1.5495e-17	3.9452e-09	3.5523	14.214	0	0	0	0	0	0	0.29488	0	0.29488	57	4	0.020394	-9.8094e-05	0.0304	0.034291	0.0033051	0.057783	3.112	12.1	0	0	0	0	0	0	12.43	-44.719	57.149	151	56	-3.0933	0.033949	-6.5561	5.8929	99.582
99	0	1.204e-07	0	1.204e-07	71	6	1.6214e-09	-1.7899e-11	4.1452e-09	2.9688e-09	1.3407e-16	1.1671e-08	9.1924	88.93	0	0	0	0	0	0	0.43068	0	0.43068	71	6	0.014955	-0.00018475	0.041005	0.027233	0.0031066	0.057745	4.4849	24.919	0	0	0	0	0	0	4.8782	-50.014	54.892	71	66	-2.5889	0.034197	-7.4107	4.8509	89.507
[truncated: 941 more columns]
