# Supplementary material for: Detecting Parkinson’s disease from sustained phonation and speech signals
Source: PLoS One. 2017 Oct 5;12(10):e0185613. doi: 10.1371/journal.pone.0185613 (PMC5628839; doi:10.1371/journal.pone.0185613)
Supplement: S2 File — (ZIP) [file pone.0185613.s002.zip › AC/unvoiced/AC_unvoiced_emobase2010.csv]

id	pcm_loudness_sma_maxPos	pcm_loudness_sma_minPos	pcm_loudness_sma_amean	pcm_loudness_sma_linregc1	pcm_loudness_sma_linregc2	pcm_loudness_sma_linregerrA	pcm_loudness_sma_linregerrQ	pcm_loudness_sma_stddev	pcm_loudness_sma_skewness	pcm_loudness_sma_kurtosis	pcm_loudness_sma_quartile1	pcm_loudness_sma_quartile2	pcm_loudness_sma_quartile3	pcm_loudness_sma_iqr1_2	pcm_loudness_sma_iqr2_3	pcm_loudness_sma_iqr1_3	pcm_loudness_sma_percentile1_0	pcm_loudness_sma_percentile99_0	pcm_loudness_sma_pctlrange0_1	pcm_loudness_sma_upleveltime75	pcm_loudness_sma_upleveltime90	pcm_fftMag_mfcc_sma_0__maxPos	pcm_fftMag_mfcc_sma_0__minPos	pcm_fftMag_mfcc_sma_0__amean	pcm_fftMag_mfcc_sma_0__linregc1	pcm_fftMag_mfcc_sma_0__linregc2	pcm_fftMag_mfcc_sma_0__linregerrA	pcm_fftMag_mfcc_sma_0__linregerrQ	pcm_fftMag_mfcc_sma_0__stddev	pcm_fftMag_mfcc_sma_0__skewness	pcm_fftMag_mfcc_sma_0__kurtosis	pcm_fftMag_mfcc_sma_0__quartile1	pcm_fftMag_mfcc_sma_0__quartile2	pcm_fftMag_mfcc_sma_0__quartile3	pcm_fftMag_mfcc_sma_0__iqr1_2	pcm_fftMag_mfcc_sma_0__iqr2_3	pcm_fftMag_mfcc_sma_0__iqr1_3	pcm_fftMag_mfcc_sma_0__percentile1_0	pcm_fftMag_mfcc_sma_0__percentile99_0	pcm_fftMag_mfcc_sma_0__pctlrange0_1	pcm_fftMag_mfcc_sma_0__upleveltime75	pcm_fftMag_mfcc_sma_0__upleveltime90	pcm_fftMag_mfcc_sma_1__maxPos	pcm_fftMag_mfcc_sma_1__minPos	pcm_fftMag_mfcc_sma_1__amean	pcm_fftMag_mfcc_sma_1__linregc1	pcm_fftMag_mfcc_sma_1__linregc2	pcm_fftMag_mfcc_sma_1__linregerrA	pcm_fftMag_mfcc_sma_1__linregerrQ
1	0.23693	0.0069686	0.026506	3.6693e-05	0.021259	0.038769	0.0030917	0.055686	2.3051	7.436	0	0	0.027281	0	0.027281	0.027281	0	0.21233	0.21233	0.020906	0.0034843	0.8676	0.0069686	-112.56	0.047597	-119.36	27.655	1106.9	33.504	1.3128	3.1506	-132.83	-132.83	-84.593	0	48.24	48.24	-132.83	-33.52	99.313	0.10453	0.073171	0.77003	0.61324	-7.0335	-0.014302	-4.9882	9.8611	188.74
2	0.20648	0.020243	0.03494	-5.6964e-05	0.041947	0.056153	0.0074166	0.086215	2.6256	8.8786	0	0	0	0	0	0	0	0.36298	0.36298	0.044534	0.020243	0.73684	0.020243	-114.54	-0.032252	-110.57	28.222	1294.6	36.054	1.6109	3.8183	-132.83	-132.83	-132.83	0	0	0	-132.83	-20.604	112.23	0.12955	0.036437	0.73684	0.21862	-3.727	0.048581	-9.7025	7.5977	140.74
3	0.24537	0.023148	0.064781	-0.00053751	0.12256	0.098159	0.032026	0.18207	3.3762	14.149	0	0	0	0	0	0	0	0.85413	0.85413	0.013889	0.0046296	0	0.023148	-113.39	-0.12034	-100.46	27.623	1258.1	36.255	1.62	4.0979	-132.83	-132.83	-110.81	0	22.023	22.023	-132.83	-17.105	115.73	0.10185	0.064815	0.050926	0.82407	-6.1139	0.031549	-9.5054	8.9921	178.15
4	0.62195	0.02439	0.043729	-0.00013161	0.059851	0.06578	0.012967	0.11426	3.4668	15.292	0	0	0.024255	0	0.024255	0.024255	0	0.60214	0.60214	0.02439	0.01626	0.60163	0.02439	-110.04	0.021401	-112.66	30.26	1246.4	35.337	1.1817	2.8377	-132.83	-132.83	-81.323	0	51.51	51.51	-132.83	-22.517	110.32	0.10976	0.03252	0.75203	0.60976	-6.6482	0.03925	-11.456	10.685	223.11
5	0.2541	0.012295	0.051166	-0.00030836	0.088632	0.076756	0.016943	0.13197	3.3223	13.852	0	0	0.024692	0	0.024692	0.024692	0	0.63747	0.63747	0.032787	0.012295	0.58607	0.012295	-108.65	-0.036213	-104.25	32.553	1439.6	38.028	1.1525	2.5966	-132.83	-132.83	-81.002	0	51.831	51.831	-132.83	-28.309	104.52	0.17623	0.11066	0.41803	0.56148	-9.5383	0.02855	-13.007	13.536	316.45
6	0.24912	0.014035	0.02756	-9.6517e-05	0.041265	0.048876	0.0079282	0.089394	3.4404	14.282	0	0	0	0	0	0	0	0.40379	0.40379	0.017544	0.0070175	0	0.014035	-122.71	-0.029876	-118.47	17.599	812.58	28.612	2.6307	8.2045	-132.83	-132.83	-132.83	0	0	0	-132.83	-28.45	104.38	0.077193	0.010526	0.74386	0.23509	-1.9408	0.033595	-6.7113	4.9723	91.918
7	0.57261	0.016598	0.040815	-5.6619e-05	0.047609	0.067979	0.01243	0.11156	2.8843	10.287	0	0	0	0	0	0	0	0.48757	0.48757	0.037344	0.016598	0.70954	0.016598	-117.06	-0.0010942	-116.93	25.092	1128.5	33.594	1.8652	4.8067	-132.83	-132.83	-132.83	0	0	0	-132.83	-27.349	105.48	0.10788	0.041494	0.75934	0.57676	-4.8383	0.027498	-8.138	8.5864	194.88
8	0.23183	0.0069204	0.041361	-0.00012458	0.059301	0.062067	0.0092746	0.096864	2.7147	9.9072	0	0	0.021846	0	0.021846	0.021846	0	0.44081	0.44081	0.017301	0.010381	0.68858	0.0069204	-109.36	0.018771	-112.07	30.864	1273.5	35.72	1.1185	2.6308	-132.83	-132.83	-85.498	0	47.335	47.335	-132.83	-28.824	104.01	0.14533	0.017301	0.69896	0.83045	-8.5522	0.0035336	-9.0611	12.349	249.12
9	0.3066	0.014151	0.014773	-9.1094e-05	0.024384	0.025741	0.0023529	0.048826	3.6328	15.833	0	0	0	0	0	0	0	0.22855	0.22855	0.023585	0.009434	0.76415	0.014151	-123.39	-0.039222	-119.25	16.126	641.88	25.449	2.5114	7.6056	-132.83	-132.83	-132.83	0	0	0	-132.83	-42.455	90.379	0.089623	0.018868	0.7783	0.29245	-2.6796	0.044151	-7.3376	5.8057	128.48
10	0.80488	0.013937	0.016266	-5.7283e-05	0.024457	0.025189	0.001629	0.040639	2.9323	10.909	0	0	0	0	0	0	0	0.1788	0.1788	0.034843	0.0069686	0.26132	0.013937	-118.73	-0.027275	-114.83	21.128	709.15	26.726	1.67	4.3653	-132.83	-132.83	-127.74	0	5.0947	5.0947	-132.83	-44.981	87.852	0.080139	0.041812	0.80139	0.24739	-4.57	0.024808	-8.1176	7.7287	147.07
11	0.19776	0.0074627	0.020784	-8.8861e-05	0.032647	0.035636	0.0047456	0.069231	4.2975	23.54	0	0	0	0	0	0	0	0.33933	0.33933	0.011194	0.0074627	0.22761	0.0074627	-120.38	0.0020446	-120.65	20.392	853.6	29.217	2.1656	6.0466	-132.83	-132.83	-132.83	0	0	0	-132.83	-33.968	98.865	0.097015	0.070896	0.72388	0.1903	-2.4957	0.027916	-6.2225	4.4337	66.358
12	0.92627	0.0092166	0.061844	0.00039871	0.018783	0.097873	0.026764	0.16549	3.4471	16.537	0	0	0	0	0	0	0	0.77131	0.77131	0.0092166	0.0046083	0.92627	0.0092166	-112.7	0.14567	-128.43	29.007	1456.1	39.235	1.6305	3.9481	-132.83	-132.83	-132.83	0	0	0	-132.83	-8.7167	124.12	0.12903	0.032258	0.76959	0.26267	-2.4727	0.030712	-5.7896	6.6302	150.22
13	0	0.018779	0.023428	1.8191e-05	0.021499	0.033525	0.0022725	0.047684	2.498	9.69	0	0	0.02274	0	0.02274	0.02274	0	0.21231	0.21231	0.014085	0.0046948	0	0.018779	-110.45	0.0645	-117.29	28.112	1032.4	32.376	1.008	2.3756	-132.83	-132.83	-82.882	0	49.952	49.952	-132.83	-39.423	93.411	0.14085	0.051643	0.80751	0.87793	-7.8232	-0.00096781	-7.7206	11.409	220.92
14	0.24715	0.019011	0.018068	-0.0001046	0.031771	0.03035	0.0026112	0.051714	3.1773	12.946	0	0	0	0	0	0	0	0.22742	0.22742	0.011407	0.0076046	0	0.019011	-121.22	-0.044815	-115.35	18.99	754.41	27.676	2.1606	5.9828	-132.83	-132.83	-132.83	0	0	0	-132.83	-39.89	92.943	0.091255	0.011407	0.72243	0.25856	-4.3243	0.025875	-7.7139	7.4407	163.12
15	0.25217	0.021739	0.031038	-0.00034545	0.070592	0.049327	0.0072228	0.088028	3.3916	14.172	0	0	0	0	0	0	0	0.44307	0.44307	0.021739	0.013043	0	0.021739	-117.01	-0.096229	-105.99	23.936	1025.4	32.654	1.8689	5.0544	-132.83	-132.83	-132.83	0	0	0	-132.83	-18.437	114.4	0.069565	0.047826	0.2087	0.23913	-3.3233	0.023628	-6.0287	5.5597	79.683
16	0.84536	0.015464	0.029272	-3.5266e-05	0.032675	0.050091	0.0062548	0.079112	2.6987	9.1553	0	0	0	0	0	0	0	0.34618	0.34618	0.036082	0.020619	0	0.015464	-119.49	0.0055838	-120.03	21.72	932.09	30.532	2.0692	5.6039	-132.83	-132.83	-132.83	0	0	0	-132.83	-30.31	102.52	0.10825	0.051546	0.96392	0.83505	-4.8427	0.0095961	-5.7688	8.4217	166.11
17	0.24359	0.025641	0.055349	-0.00038393	0.10008	0.085143	0.020141	0.14427	3.1199	12.404	0	0	0	0	0	0	0	0.66507	0.66507	0.025641	0.0042735	0.2735	0.025641	-113.96	-0.084635	-104.1	27.737	1234.2	35.593	1.6699	4.3129	-132.83	-132.83	-115.96	0	16.87	16.87	-132.83	-17.353	115.48	0.094017	0.068376	0.71368	0.24786	-3.8881	0.041044	-8.6697	7.6495	159.77
18	0.24528	0.012579	0.022576	-0.00011818	0.041309	0.035458	0.0042643	0.066196	3.7127	17.186	0	0	0	0	0	0	0	0.34057	0.34057	0.018868	0.0031447	0.5566	0.012579	-117.34	-0.044524	-110.28	23.271	897.52	30.236	1.6683	4.1832	-132.83	-132.83	-132.83	0	0	0	-132.83	-30.078	102.76	0.081761	0.022013	0.74214	0.51887	-5.8598	0.025138	-9.8442	9.1614	178.65
19	0.78238	0.010363	0.013254	-3.482e-05	0.016597	0.023104	0.0014266	0.03782	2.8527	10.075	0	0	0	0	0	0	0	0.15541	0.15541	0.036269	0.0051813	0.23316	0.010363	-122.95	-0.038322	-119.27	16.57	601.42	24.617	2.2629	6.3946	-132.83	-132.83	-132.83	0	0	0	-132.83	-49.517	83.316	0.098446	0.046632	0.75648	0.23834	-2.1721	0.057604	-7.702	5.8208	105.14
20	0.23448	0.010345	0.026432	-2.0295e-05	0.029365	0.041218	0.0044037	0.066382	2.8223	10.059	0	0	0	0	0	0	0	0.29122	0.29122	0.041379	0.02069	0.88276	0.010345	-115.92	0.033897	-120.82	24.4	909.51	30.291	1.4996	3.7179	-132.83	-132.83	-107.64	0	25.19	25.19	-132.83	-32.189	100.64	0.096552	0.024138	0.81379	0.87931	-5.484	0.0052028	-6.2358	9.1145	169.03
21	0.58824	0.011765	0.015954	-4.4009e-05	0.021543	0.026486	0.0017619	0.0421	2.8394	10.35	0	0	0	0	0	0	0	0.18675	0.18675	0.019608	0.0078431	0.74118	0.011765	-118.98	-0.013656	-117.24	21.828	826.51	28.767	1.7699	4.3923	-132.83	-132.83	-132.83	0	0	0	-132.83	-45.058	87.775	0.11373	0.066667	0.73725	0.59608	-3.8076	0.019635	-6.3013	6.9522	149.56
22	0.95918	0.0068027	0.030432	0.00010466	0.015098	0.050191	0.0073591	0.086244	3.5933	17.272	0	0	0	0	0	0	0	0.44714	0.44714	0.013605	0.0068027	0.51701	0.0068027	-115.99	0.06155	-125	24.253	988.54	31.872	1.6417	4.1209	-132.83	-132.83	-115.75	0	17.088	17.088	-132.83	-29.797	103.04	0.12245	0.057823	0.78231	0.54762	-4.0433	0.022028	-7.2705	7.1237	129.25
23	0.24242	0.0060606	0.012512	-4.2509e-05	0.019505	0.02071	0.0015765	0.039911	5.2531	36.713	0	0	0	0	0	0	0	0.22724	0.22724	0.0060606	0.0030303	0.23939	0.0060606	-120.28	-0.00019756	-120.24	20.075	726.3	26.95	1.9771	5.6357	-132.83	-132.83	-132.83	0	0	0	-132.83	-31.289	101.54	0.039394	0.018182	0.99091	0.26061	-3.1258	0.009751	-4.7298	5.0749	79.482
24	0.26545	0.010909	0.028315	0.00011114	0.013089	0.046385	0.0060157	0.078061	3.0603	11.883	0	0	0	0	0	0	0	0.35525	0.35525	0.025455	0.010909	0.26909	0.010909	-118.71	0.047303	-125.19	22.111	914.03	30.465	1.9355	5.1926	-132.83	-132.83	-132.83	0	0	0	-132.83	-26.501	106.33	0.08	0.036364	0.74545	0.26182	-2.1728	0.029692	-6.2406	4.8395	92.145
25	0.23899	0.018868	0.035257	-0.00072754	0.092733	0.062913	0.015757	0.12989	4.0325	19.199	0	0	0	0	0	0	0	0.66787	0.66787	0.018868	0.0062893	0.25786	0.018868	-122.7	-0.15507	-110.45	16.951	857.1	30.129	2.9106	9.9528	-132.83	-132.83	-132.83	0	0	0	-132.83	-13.384	119.45	0.062893	0.056604	0.018868	0.24528	-3.2596	0.061298	-8.1021	5.5489	98.376
26	0.27954	0.0057637	0.014266	-8.7123e-05	0.029338	0.023257	0.0018492	0.043879	3.7114	16.979	0	0	0	0	0	0	0	0.23647	0.23647	0.023055	0.014409	0.30548	0.0057637	-121.88	-0.043118	-114.42	17.61	655.28	25.96	2.3115	7.0577	-132.83	-132.83	-132.83	0	0	0	-132.83	-36.601	96.233	0.066282	0.051873	0.74063	0.29107	-2.805	0.021108	-6.4567	5.7642	120.32
27	0.62222	0.031746	0.029651	1.9811e-06	0.02934	0.047885	0.0070025	0.083681	3.9929	21.146	0	0	0	0	0	0	0	0.432	0.432	0.0063492	0.0031746	0.63175	0.031746	-115.32	-0.064245	-105.23	25.913	1116	33.913	1.5613	3.6329	-132.83	-132.83	-132.83	0	0	0	-132.83	-34.174	98.659	0.15556	0.069841	0.30794	0.6254	-8.3666	0.022524	-11.903	12.716	287.65
28	0.27979	0.025907	0.019615	-0.00031705	0.050051	0.034855	0.0068613	0.084695	5.2462	31.981	0	0	0	0	0	0	0	0.49498	0.49498	0.015544	0.0051813	0.26943	0.025907	-124.4	-0.13635	-111.31	14.509	650.45	26.611	3.1099	11.123	-132.83	-132.83	-132.83	0	0	0	-132.83	-23.563	109.27	0.067358	0.046632	0.99482	0.26943	-2.9016	0.052235	-7.9161	5.1166	86.806
29	0.8804	0.0099668	0.010789	-7.4543e-06	0.011907	0.01837	0.00099729	0.031586	3.4116	14.545	0	0	0	0	0	0	0	0.16061	0.16061	0.016611	0.0099668	0.87708	0.0099668	-122.61	0.013332	-124.61	16.767	580.32	24.118	2.2068	6.3663	-132.83	-132.83	-132.83	0	0	0	-132.83	-43.223	89.611	0.076412	0.013289	0.76744	0.25249	-4.3148	0.011089	-5.9781	7.4251	152.29
30	0.83462	0.011538	0.0068217	-2.4027e-05	0.0099333	0.011979	0.00044911	0.021269	3.267	13.238	0	0	0	0	0	0	0	0.096352	0.096352	0.011538	0.0038462	0.59231	0.011538	-124.24	-0.035253	-119.67	14.623	536.01	23.303	2.5654	7.9375	-132.83	-132.83	-132.83	0	0	0	-132.83	-45.623	87.21	0.084615	0.038462	0.011538	0.82692	-3.4792	0.009352	-4.6903	5.9454	92.965
31	0.20513	0.010989	0.014287	-0.00013879	0.033163	0.024864	0.0021979	0.048141	3.9285	18.445	0	0	0	0	0	0	0	0.2469	0.2469	0.025641	0.010989	0.23077	0.010989	-122.37	-0.044395	-116.33	17.527	714.35	26.955	2.4176	7.2676	-132.83	-132.83	-132.83	0	0	0	-132.83	-33.155	99.678	0.058608	0.047619	0.010989	0.21612	-2.9242	0.023833	-6.1655	4.8495	88.137
32	0.55189	0.018868	0.017438	8.0987e-06	0.016584	0.027466	0.0017316	0.041616	2.6788	9.479	0	0	0	0	0	0	0	0.18201	0.18201	0.033019	0.014151	0	0.018868	-116.67	-0.017746	-114.8	23.944	879.96	29.684	1.466	3.3593	-132.83	-132.83	-121.11	0	11.725	11.725	-132.83	-49.467	83.366	0.15566	0.099057	0.018868	0.57075	-9.3184	-0.0079085	-8.4841	13.953	334.8
33	0	0.013289	0.025494	-0.00017819	0.052223	0.043679	0.006713	0.083383	3.9113	18.705	0	0	0	0	0	0	0	0.41107	0.41107	0.013289	0.0066445	0	0.013289	-121.77	-0.018847	-118.95	18.568	739.77	27.248	2.2463	6.3715	-132.83	-132.83	-132.83	0	0	0	-132.83	-37.774	95.06	0.079734	0.026578	0.96678	0.75083	-4.2219	0.01642	-6.685	7.1271	138.03
34	0.21778	0.0088889	0.017048	-9.4996e-05	0.027687	0.028159	0.0028384	0.053633	3.6858	16.453	0	0	0	0	0	0	0	0.26376	0.26376	0.013333	0.0088889	0.73778	0.0088889	-120.14	-0.033291	-116.41	20.042	745.82	27.395	1.9672	5.3294	-132.83	-132.83	-132.83	0	0	0	-132.83	-41.358	91.475	0.093333	0.062222	0.76	0.20889	-3.4138	0.052338	-9.2757	7.0121	145.33
35	0.23684	0.017544	0.007175	-0.00012275	0.021107	0.013868	0.0010055	0.032723	5.335	33.029	0	0	0	0	0	0	0	0.1804	0.1804	0.0087719	0.004386	0.21053	0.017544	-127.38	-0.081191	-118.17	9.9891	370.53	19.977	3.6926	15.218	-132.83	-132.83	-132.83	0	0	0	-132.83	-40.633	92.201	0.048246	0.039474	0.99561	0.22807	-2.0992	0.033001	-5.8448	4.0002	73.301
37	0.23695	0.0080321	0.0094258	-0.00012241	0.024605	0.01792	0.0017738	0.043026	4.7915	25.23	0	0	0	0	0	0	0	0.24036	0.24036	0.02008	0.0080321	0.22892	0.0080321	-128.19	-0.059958	-120.76	8.6739	346.37	19.103	4.1534	18.831	-132.83	-132.83	-132.83	0	0	0	-132.83	-39.134	93.699	0.040161	0.036145	0.0080321	0.23695	-1.9087	0.024405	-4.9349	3.5594	62.479
38	0.7375	0.0083333	0.063066	0.00025236	0.032909	0.099219	0.024433	0.15728	3.0017	12.979	0	0	0	0	0	0	0	0.60158	0.60158	0.0083333	0.0041667	0.73333	0.0083333	-110.82	0.11426	-124.48	31.684	1667.2	41.592	1.5827	3.8479	-132.83	-132.83	-118.88	0	13.949	13.949	-132.83	3.668	136.5	0.10417	0.025	0.77083	0.275	-4.1722	0.0073327	-5.0484	7.103	126.36
39	0.70782	0.0082305	0.025111	-6.8431e-05	0.033391	0.042762	0.0051942	0.072231	3.2092	13.084	0	0	0	0	0	0	0	0.32675	0.32675	0.016461	0.0041152	0.55144	0.0082305	-119.22	-0.013898	-117.54	22.281	981.35	31.342	2.1402	6.1125	-132.83	-132.83	-132.83	0	0	0	-132.83	-18.486	114.35	0.065844	0.037037	0.71193	0.25926	-3.5586	0.030752	-7.2795	6.2331	130.79
40	0.21311	0.038251	0.066094	-0.00025022	0.088864	0.10354	0.025198	0.15929	2.5716	8.5966	0	0	0	0	0	0	0	0.66213	0.66213	0.038251	0.016393	0.010929	0.038251	-110.46	-0.11761	-99.755	32.151	1625.7	40.796	1.4569	3.3569	-132.83	-132.83	-106.19	0	26.644	26.644	-132.83	-16.143	116.69	0.15301	0.065574	0.7541	0.83607	-5.1058	0.062434	-10.787	8.2816	169.05
41	0.8159	0.012552	0.012668	-6.2318e-05	0.020084	0.022981	0.0023245	0.048404	4.2148	21.587	0	0	0	0	0	0	0	0.24051	0.24051	0.0041841	0.0041841	0.80753	0.012552	-125.31	-0.049979	-119.37	13.23	586.3	24.458	3.2052	11.761	-132.83	-132.83	-132.83	0	0	0	-132.83	-30.452	102.38	0.058577	0.046025	0.25941	0.23431	-2.766	0.016801	-4.7653	4.9579	95.224
42	0.391	0.0034602	0.05048	-7.6119e-05	0.07244	0.063288	0.013691	0.11769	3.4983	15.689	0	0	0.052521	0	0.052521	0.052521	0	0.52273	0.52273	0.0069204	0.0034602	0.42734	0.0034602	-103.53	-0.036355	-93.046	33.86	1410.7	38.046	0.83516	2.2758	-132.83	-132.83	-73.231	0	59.602	59.602	-132.83	-15	117.83	0.072664	0.053633	0.38408	0.31315	-3.2097	0.0036871	-4.2735	5.7664	69.168
43	0.26766	0.011152	0.020755	2.3906e-05	0.017552	0.034514	0.0028012	0.052959	2.7266	9.9125	0	0	0	0	0	0	0	0.23323	0.23323	0.026022	0.0037175	0.6171	0.011152	-118.93	0.031833	-123.19	21.652	858.08	29.397	1.9156	5.1077	-132.83	-132.83	-132.83	0	0	0	-132.83	-33.521	99.313	0.096654	0.048327	0.53532	0.8513	-4.3269	-0.0032065	-3.8973	7.9776	176.01
44	0.26407	0.008658	0.015256	-0.00011012	0.02792	0.026077	0.0019686	0.044973	2.9304	10.307	0	0	0	0	0	0	0	0.18918	0.18918	0.04329	0.017316	0.27273	0.008658	-123.47	-0.064857	-116.01	15.625	611.05	25.095	2.515	7.6765	-132.83	-132.83	-132.83	0	0	0	-132.83	-39.737	93.096	0.077922	0.012987	0.7316	0.23377	-2.5422	0.048392	-8.1073	5.9712	123.31
45	0.59574	0.021277	0.05164	-9.9435e-06	0.05257	0.082764	0.015579	0.12482	2.4685	7.9192	0	0	0	0	0	0	0	0.48591	0.48591	0.047872	0.0053191	0.83511	0.021277	-112.49	-0.052639	-107.56	30.059	1407.8	37.629	1.4828	3.4135	-132.83	-132.83	-117.25	0	15.581	15.581	-132.83	-25.1	107.73	0.15426	0.090426	0.047872	0.84574	-8.9706	-0.019625	-7.1356	13.577	336
46	0.93488	0.0093023	0.039285	9.7829e-05	0.028818	0.069701	0.015103	0.12304	3.2559	12.869	0	0	0	0	0	0	0	0.59653	0.59653	0.023256	0.013953	0.18605	0.0093023	-120.26	0.057247	-126.38	21.074	1078.2	33.027	2.4924	7.6251	-132.83	-132.83	-132.83	0	0	0	-132.83	-9.1964	123.64	0.088372	0.037209	0	0.19535	-1.9798	0.017082	-3.8076	3.7218	51.656
47	0.25581	0.0093023	0.013746	-0.00018833	0.033898	0.025129	0.0029196	0.055283	4.2238	20.212	0	0	0	0	0	0	0	0.28921	0.28921	0.023256	0.0093023	0.27907	0.0093023	-126.22	-0.091171	-116.46	11.886	549.94	24.124	3.6033	14.422	-132.83	-132.83	-132.83	0	0	0	-132.83	-26.077	106.76	0.051163	0.051163	0.0093023	0.26047	-2.5	0.033923	-6.1298	4.4825	86.62
48	0.34828	0.0068966	0.01234	-0.00011001	0.028237	0.018436	0.0015501	0.040434	4.9794	31.72	0	0	0	0	0	0	0	0.23701	0.23701	0.010345	0.0034483	0.051724	0.0068966	-121.49	-0.111	-105.45	15.987	520.92	24.643	1.9663	5.4347	-132.83	-132.83	-132.83	0	0	0	-132.83	-42.944	89.889	0.048276	0.024138	0.21034	0.33103	-2.5157	0.020959	-5.5442	4.5845	65.294
49	0.57288	0.010169	0.028384	-3.7202e-05	0.033853	0.050009	0.007745	0.088063	3.2437	12.81	0	0	0	0	0	0	0	0.37705	0.37705	0.013559	0.0067797	0.55932	0.010169	-121.02	-0.017711	-118.41	20.114	944.15	30.764	2.4037	7.0683	-132.83	-132.83	-132.83	0	0	0	-132.83	-23.267	109.57	0.098305	0.047458	0.010169	0.56949	-5.1172	0.0062939	-6.0424	8.716	179.58
50	0.26977	0.013953	0.019924	-0.00030373	0.052423	0.037622	0.0077851	0.090224	5.1189	30.111	0	0	0	0	0	0	0	0.51771	0.51771	0.018605	0.0046512	0.26512	0.013953	-127.08	-0.08917	-117.54	10.704	486.23	22.735	3.9916	17.565	-132.83	-132.83	-132.83	0	0	0	-132.83	-22.028	110.81	0.04186	0.037209	0.013953	0.26977	-2.1854	0.0321	-5.6201	4.0219	74.317
51	0.56855	0.012097	0.023578	2.9264e-05	0.019964	0.042498	0.0072274	0.08504	4.2454	21.736	0	0	0	0	0	0	0	0.49171	0.49171	0.016129	0.012097	0.56855	0.012097	-121.91	-0.014357	-120.14	18.743	877.98	29.649	2.623	8.3533	-132.83	-132.83	-132.83	0	0	0	-132.83	-19.273	113.56	0.072581	0.044355	0.75403	0.25403	-2.6637	0.022793	-5.4786	5.1684	95.441
52	0.20714	0.014286	0.025548	-0.00019861	0.053254	0.038588	0.0047885	0.071037	3.6874	17.364	0	0	0	0	0	0	0	0.36974	0.36974	0.014286	0.0071429	0	0.014286	-115.92	-0.071786	-105.91	24.592	992.52	32.034	1.7339	4.7114	-132.83	-132.83	-114.06	0	18.774	18.774	-132.83	-20.95	111.88	0.075	0.039286	0.76786	0.2	-4.4052	0.027167	-8.195	7.1136	113.72
53	0.26692	0.0075188	0.011747	-8.2874e-05	0.022727	0.020808	0.001684	0.041527	3.9636	19.497	0	0	0	0	0	0	0	0.19755	0.19755	0.0075188	0.0037594	0.26316	0.0075188	-123.76	-0.035286	-119.08	15.876	730.25	27.159	2.8655	9.5297	-132.83	-132.83	-132.83	0	0	0	-132.83	-29.475	103.36	0.075188	0.033835	0.26692	0.24436	-3.135	0.014412	-5.0446	5.6411	110.99
54	0.25654	0.015707	0.0102	-0.00017544	0.026867	0.019155	0.0018413	0.043987	4.8521	27.889	0	0	0	0	0	0	0	0.21236	0.21236	0.010471	0.0052356	0.24607	0.015707	-127.33	-0.092783	-118.51	10.009	404.27	20.747	3.8096	16.143	-132.83	-132.83	-132.83	0	0	0	-132.83	-35.455	97.378	0.041885	0.031414	0.015707	0.26178	-2.1677	0.035153	-5.5073	3.9009	66.38
55	0.30483	0.0074349	0.032546	0.00014925	0.012546	0.054717	0.0091756	0.096488	3.238	12.805	0	0	0	0	0	0	0	0.4418	0.4418	0.026022	0.0037175	0.75836	0.0074349	-119.56	0.078991	-130.14	20.85	894.82	30.536	2.0537	5.49	-132.83	-132.83	-132.83	0	0	0	-132.83	-30.986	101.85	0.11152	0.037175	0.7881	0.86617	-3.7675	0.012306	-5.4165	7.7722	192.38
56	0.24497	0.016779	0.15288	-0.0012354	0.33634	0.25912	0.25953	0.52041	3.875	17.697	0	0	0	0	0	0	0	2.6565	2.6565	0.020134	0.010067	0	0.016779	-116.66	-0.077684	-105.12	26.713	1620.2	40.803	2.3585	6.9604	-132.83	-132.83	-132.83	0	0	0	-132.83	10.306	143.14	0.073826	0.060403	0.81208	0.25839	-3.0454	0.027141	-7.0758	5.2271	93.873
57	0.28736	0.019157	0.025746	-0.00024377	0.057436	0.043222	0.0071723	0.086658	3.8486	17.654	0	0	0	0	0	0	0	0.40647	0.40647	0.011494	0.0038314	0.24521	0.019157	-121.62	-0.093771	-109.43	17.967	781.54	28.835	2.3714	6.9381	-132.83	-132.83	-132.83	0	0	0	-132.83	-32.917	99.916	0.088123	0.068966	0.54406	0.26437	-3.4203	0.040046	-8.6263	6.0752	122.17
58	0.62564	0.0051282	0.016687	1.5e-05	0.013769	0.023842	0.0022439	0.047399	5.1659	33.783	0	0	0.017667	0	0.017667	0.017667	0	0.3261	0.3261	0.012821	0.0025641	0.62051	0.0051282	-115.23	0.0062664	-116.45	23.92	773.58	27.822	1.2772	3.3957	-132.83	-132.83	-92.579	0	40.254	40.254	-132.83	-28.557	104.28	0.033333	0.017949	0.18974	0.25128	-6.1622	0.003774	-6.8962	8.7115	154.75
59	0.70136	0.0090498	0.015417	-5.1625e-05	0.021096	0.026843	0.0022642	0.047698	3.2418	12.417	0	0	0	0	0	0	0	0.204	0.204	0.036199	0.0045249	0.69231	0.0090498	-122.62	-0.015359	-120.93	17.25	667.27	25.85	2.3312	6.7702	-132.83	-132.83	-132.83	0	0	0	-132.83	-39.927	92.906	0.085973	0.027149	0.73756	0.24887	-1.8802	0.032402	-5.4444	4.3514	71.734
60	0.53558	0.022472	0.04026	-9.3546e-05	0.052702	0.064639	0.0086293	0.093174	2.326	7.3741	0	0	0	0	0	0	0	0.38194	0.38194	0.044944	0.018727	0	0.022472	-113.87	-0.031964	-109.62	29.299	1384.2	37.287	1.5728	3.6203	-132.83	-132.83	-132.83	0	0	0	-132.83	-25.503	107.33	0.16854	0.033708	0.022472	0.57678	-8.7963	0.0052564	-9.4954	13.657	321.9
61	0.7551	0.010204	0.0087616	-2.5353e-05	0.012476	0.014848	0.00070852	0.026705	3.7894	18.567	0	0	0	0	0	0	0	0.13054	0.13054	0.010204	0.0068027	0	0.010204	-122.94	-0.025841	-119.16	16.294	551.05	23.577	2.2567	6.7251	-132.83	-132.83	-132.83	0	0	0	-132.83	-44.833	88	0.044218	0.0034014	0.7517	0.2483	-2.5938	0.015978	-4.9345	4.6476	69.219
62	0	0.0131	0.012983	-0.00021399	0.037378	0.024963	0.002474	0.051712	4.0992	19.059	0	0	0	0	0	0	0	0.26744	0.26744	0.0131	0.0131	0.23581	0.0131	-126.36	-0.087441	-116.39	11.559	490.95	22.899	3.5191	13.849	-132.83	-132.83	-132.83	0	0	0	-132.83	-31.739	101.09	0.052402	0.048035	0	0.26201	-2.065	0.025243	-4.9427	4.009	73.515
63	0.25946	0.021622	0.01372	-0.00024339	0.036112	0.024458	0.0021159	0.0478	3.5943	15.17	0	0	0	0	0	0	0	0.24243	0.24243	0.027027	0.021622	0.27568	0.021622	-124.59	-0.15402	-110.42	14.508	655.12	26.884	3.1525	11.284	-132.83	-132.83	-132.83	0	0	0	-132.83	-23.795	109.04	0.064865	0.048649	0.021622	0.26486	-2.2138	0.038632	-5.7679	3.844	58.715
64	0	0.0074627	0.013504	-4.1341e-06	0.014056	0.022042	0.0010114	0.031804	2.3292	7.3371	0	0	0	0	0	0	0	0.13357	0.13357	0.022388	0.014925	0.73881	0.0074627	-118.86	0.04235	-124.51	21.381	775.87	28.046	1.6598	3.9262	-132.83	-132.83	-132.83	0	0	0	-132.83	-51.369	81.464	0.15672	0.10448	0.76119	0.25	-5.1282	0.010472	-6.5262	10.306	245.89
65	0.31169	0.0064935	0.056283	-0.00024857	0.094439	0.096611	0.028829	0.17122	3.1791	11.839	0	0	0	0	0	0	0	0.75676	0.75676	0.042208	0.019481	0.25325	0.0064935	-118.52	-0.021212	-115.27	23.899	1183.9	34.46	2.2437	6.5173	-132.83	-132.83	-132.83	0	0	0	-132.83	-11.84	120.99	0.077922	0.064935	0.81494	0.30195	-3.6422	0.031095	-8.4153	6.6601	149.76
66	0.21798	0.019074	0.059001	-4.2331e-05	0.066747	0.09156	0.016349	0.12794	2.3661	8.208	0	0	0	0	0	0	0	0.52167	0.52167	0.0081744	0.0027248	0.0081744	0.019074	-108.8	0.03248	-114.75	35.629	1844.9	43.09	1.3362	2.9406	-132.83	-132.83	-110.91	0	21.919	21.919	-132.83	-11.235	121.6	0.10899	0.038147	0.68665	0.22888	-6.0221	0.011013	-8.0375	9.5854	191.92
67	0.23735	0.023346	0.0067631	-8.9655e-05	0.018239	0.012338	0.00065749	0.02649	4.2373	20.979	0	0	0	0	0	0	0	0.13072	0.13072	0.0038911	0.0038911	0.0077821	0.023346	-126.32	-0.094332	-114.25	11.804	434.15	21.98	3.2664	12.083	-132.83	-132.83	-132.83	0	0	0	-132.83	-39.862	92.972	0.058366	0.011673	0.023346	0.2607	-2.317	0.03278	-6.5129	4.1859	58.709
68	0.27019	0.0093168	0.010024	-2.1055e-05	0.013404	0.017555	0.0009596	0.031039	3.4043	14.354	0	0	0	0	0	0	0	0.15123	0.15123	0.015528	0.0031056	0.28261	0.0093168	-123.82	-0.013367	-121.67	15.428	562.74	23.755	2.4439	7.2895	-132.83	-132.83	-132.83	0	0	0	-132.83	-47.09	85.744	0.080745	0.052795	0.7764	0.26398	-3.1349	0.01809	-6.0384	5.8976	120.84
69	0.19277	0.0090361	0.021765	-0.0001129	0.04045	0.032626	0.0023482	0.049651	2.4843	8.3653	0	0	0	0	0	0	0	0.20188	0.20188	0.027108	0.003012	0.18976	0.0090361	-116.49	-0.052594	-107.79	23.705	863.92	29.822	1.4949	3.5675	-132.83	-132.83	-117.7	0	15.13	15.13	-132.83	-41.936	90.897	0.10241	0.0090361	0.56928	0.25	-2.9482	0.015118	-5.4503	6.2004	124.38
70	0.93266	0.010101	0.081718	0.0006884	-0.020165	0.12544	0.035625	0.19776	2.9291	11.787	0	0	0	0	0	0	0	0.86553	0.86553	0.010101	0.003367	0.91582	0.010101	-110.78	0.089613	-124.05	32.814	1670.1	41.583	1.5325	3.6381	-132.83	-132.83	-132.83	0	0	0	-132.83	-4.9795	127.85	0.094276	0.053872	0.96296	0.86869	-6.0739	0.031206	-10.692	10.184	231.7
71	0.23695	0.012048	0.013635	-0.00018482	0.036552	0.025471	0.0028561	0.055069	4.4329	23.141	0	0	0	0	0	0	0	0.2962	0.2962	0.016064	0.0080321	0.2249	0.012048	-126.3	-0.08707	-115.51	11.868	529.8	23.853	3.6047	14.416	-132.83	-132.83	-132.83	0	0	0	-132.83	-26.244	106.59	0.052209	0.044177	0.012048	0.24096	-2.4386	0.030873	-6.2669	4.4311	82.898
72	0.22569	0.010417	0.023526	-0.00020381	0.052774	0.038833	0.0045903	0.069839	3.261	13.178	0	0	0	0	0	0	0	0.34049	0.34049	0.027778	0.017361	0.22569	0.010417	-120.51	-0.094283	-106.98	19.484	887.83	30.81	2.3284	6.844	-132.83	-132.83	-132.83	0	0	0	-132.83	-20.627	112.21	0.079861	0.045139	0.72917	0.24306	-2.2789	0.040741	-8.1252	6.0672	115.8
73	0.277	0.028169	0.025742	-0.00022762	0.04987	0.043573	0.0067444	0.083308	3.6167	15.785	0	0	0	0	0	0	0	0.40961	0.40961	0.018779	0.0046948	0.277	0.028169	-119.94	-0.087369	-110.68	21.199	1034.6	32.61	2.3394	6.7875	-132.83	-132.83	-132.83	0	0	0	-132.83	-20.709	112.12	0.093897	0.061033	0.98592	0.26761	-3.5005	0.044714	-8.2402	5.9688	108.24
74	0.26749	0.016461	0.0090918	-0.00013531	0.025465	0.017522	0.0013943	0.038527	4.4289	22.095	0	0	0	0	0	0	0	0.20531	0.20531	0.016461	0.0041152	0	0.016461	-127.46	-0.074585	-118.43	9.941	389.7	20.422	3.7869	15.875	-132.83	-132.83	-132.83	0	0	0	-132.83	-35.334	97.499	0.045267	0.016461	0.016461	0.27572	-1.7614	0.021685	-4.3853	3.192	49.371
75	0.23746	0.006689	0.01128	-8.0939e-05	0.02334	0.019822	0.001482	0.039126	3.593	15.109	0	0	0	0	0	0	0	0.18557	0.18557	0.026756	0.006689	0.54515	0.006689	-125.5	-0.046913	-118.51	12.616	502.65	22.783	2.9719	10.137	-132.83	-132.83	-132.83	0	0	0	-132.83	-44.34	88.493	0.070234	0.063545	0.006689	0.54181	-3.6601	0.020296	-6.6842	6.3328	133.37
76	0.28344	0.012739	0.0085185	-3.9972e-05	0.014774	0.015098	0.00079021	0.028343	3.3962	13.588	0	0	0	0	0	0	0	0.13234	0.13234	0.015924	0.0063694	0.86306	0.012739	-125.45	-0.027143	-121.21	12.862	470.06	21.82	2.8369	9.4153	-132.83	-132.83	-132.83	0	0	0	-132.83	-49.227	83.606	0.070064	0.028662	0.012739	0.2707	-3.8039	0.014293	-6.0407	6.6218	128.87
77	0.2735	0.008547	0.017037	-0.00021112	0.041633	0.03197	0.0059291	0.07831	4.7176	24.128	0	0	0	0	0	0	0	0.44099	0.44099	0.029915	0.021368	0.23932	0.008547	-127.04	-0.077034	-118.06	10.697	502.02	23.002	3.9869	17.454	-132.83	-132.83	-132.83	0	0	0	-132.83	-23.696	109.14	0.042735	0.038462	0.008547	0.26496	-2.4177	0.031517	-6.0894	4.4459	93.883
78	0.2844	0.018349	0.016682	-0.00021545	0.040058	0.030512	0.0059346	0.07822	5.3581	32.431	0	0	0	0	0	0	0	0.48495	0.48495	0.013761	0.0091743	0.27523	0.018349	-126.64	-0.092511	-116.61	11.391	512.86	23.383	3.7505	15.572	-132.83	-132.83	-132.83	0	0	0	-132.83	-25.071	107.76	0.045872	0.041284	0.018349	0.29358	-2.0945	0.030135	-5.3641	3.8262	63.083
79	0.70205	0.013699	0.043217	7.5546e-05	0.032225	0.071462	0.013058	0.11445	3.4368	17.047	0	0	0	0	0	0	0	0.4765	0.4765	0.0068493	0.0068493	0.69863	0.013699	-115.24	-0.0071711	-114.2	27.695	1330.7	36.483	1.7576	4.3236	-132.83	-132.83	-132.83	0	0	0	-132.83	-21.16	111.67	0.11644	0.05137	0.74315	0.24315	-3.6815	0.020686	-6.6913	7.7046	161.77
80	0.24638	0.014493	0.020703	-0.00031462	0.053108	0.037829	0.0070747	0.086187	4.6435	24.758	0	0	0	0	0	0	0	0.45316	0.45316	0.014493	0.0048309	0	0.014493	-125.81	-0.11527	-113.94	12.64	554.88	24.542	3.4362	13.232	-132.83	-132.83	-132.83	0	0	0	-132.83	-25.923	106.91	0.05314	0.043478	0.014493	0.25121	-2.918	0.043972	-7.4471	5.1902	106.17
81	0.9916	0.029412	0.027706	-2.1263e-05	0.030226	0.049334	0.0080215	0.089575	3.3701	13.566	0	0	0	0	0	0	0	0.43063	0.43063	0.021008	0.012605	0.26471	0.029412	-121.71	-0.039425	-117.04	19.219	953.9	31.004	2.5997	8.0413	-132.83	-132.83	-132.83	0	0	0	-132.83	-22.792	110.04	0.084034	0.079832	0.98739	0.27731	-2.7405	0.040778	-7.5728	4.9781	85.678
82	0.24464	0.012876	0.031831	-0.00022548	0.057987	0.054587	0.0097314	0.099807	3.3045	12.906	0	0	0	0	0	0	0	0.44957	0.44957	0.034335	0.0085837	0	0.012876	-120.71	-0.073385	-112.2	20.264	972.18	31.568	2.3814	6.9445	-132.83	-132.83	-132.83	0	0	0	-132.83	-24.19	108.64	0.090129	0.051502	0.69957	0.2103	-2.7736	0.048399	-8.3879	5.9023	112.03
83	0.55515	0.011029	0.014871	-1.2922e-05	0.016622	0.024433	0.0016517	0.040654	3.035	11.497	0	0	0	0	0	0	0	0.18771	0.18771	0.029412	0.011029	0.20221	0.011029	-119.55	0.012432	-121.23	21.045	802.89	28.352	1.895	4.9467	-132.83	-132.83	-132.83	0	0	0	-132.83	-40.788	92.045	0.11029	0.0625	0.72426	0.55147	-6.1393	0.0052462	-6.8502	10.486	253.35
84	0.29588	0.018727	0.041936	-9.7497e-05	0.054903	0.07123	0.015175	0.12342	3.2162	12.908	0	0	0	0	0	0	0	0.60067	0.60067	0.014981	0.011236	0.29588	0.018727	-118.49	-0.020525	-115.76	23.628	1104	33.265	2.0922	5.7342	-132.83	-132.83	-132.83	0	0	0	-132.83	-19.933	112.9	0.093633	0.048689	0.78652	0.2809	-2.3939	0.035291	-7.0875	5.6888	107.67
85	0.26619	0.0071942	0.042737	0.00017289	0.018791	0.071026	0.012332	0.11191	2.6885	9.4088	0	0	0	0	0	0	0	0.49272	0.49272	0.02518	0.010791	0.71583	0.0071942	-115.59	0.07233	-125.61	27.044	1361.7	37.354	1.859	4.653	-132.83	-132.83	-132.83	0	0	0	-132.83	-16.419	116.41	0.14029	0.057554	0.74101	0.2446	-4.3105	0.020949	-7.2118	7.6698	186.31
86	0.553	0.013825	0.036471	-2.6569e-05	0.03934	0.060174	0.0099385	0.099706	2.9933	11.175	0	0	0	0	0	0	0	0.46151	0.46151	0.023041	0.013825	0.54378	0.013825	-116.39	0.018417	-118.37	24.578	1022.9	32.003	1.7345	4.4203	-132.83	-132.83	-125.86	0	6.9686	6.9686	-132.83	-30.93	101.9	0.12442	0.064516	0.69585	0.54839	-7.5814	-0.0042651	-7.1208	12.011	286.28
87	0.22925	0.01581	0.026691	-0.00013802	0.044081	0.042161	0.0040731	0.064612	2.5162	8.3135	0	0	0	0	0	0	0	0.26023	0.26023	0.035573	0.0039526	0.83399	0.01581	-116.07	-0.06433	-107.96	25.372	1072.7	33.087	1.6729	4.1091	-132.83	-132.83	-132.83	0	0	0	-132.83	-31.725	101.11	0.11067	0.083004	0.74704	0.2332	-5.1062	0.041645	-10.353	8.5129	187.5
88	0.60208	0.010381	0.044785	0.00010176	0.030131	0.077671	0.017146	0.13122	3.3407	14.52	0	0	0	0	0	0	0	0.63885	0.63885	0.013841	0.0069204	0.61592	0.010381	-118.62	0.004226	-119.23	23.903	1198.3	34.618	2.1555	5.8239	-132.83	-132.83	-132.83	0	0	0	-132.83	-21.436	111.4	0.11419	0.096886	0.97232	0.609	-4.3673	0.023312	-7.7243	7.9355	186.77
89	0.24186	0.0093023	0.0085832	-0.00012077	0.021505	0.015607	0.0010501	0.03326	3.992	18.074	0	0	0	0	0	0	0	0.16996	0.16996	0.023256	0.0046512	0.23256	0.0093023	-126.61	-0.087877	-117.21	11.1	453	21.971	3.4669	13.424	-132.83	-132.83	-132.83	0	0	0	-132.83	-37.474	95.36	0.055814	0.04186	0.0093023	0.26047	-2.9767	0.041088	-7.3731	5.3031	114.19
90	0.51254	0.021505	0.093835	0.00038751	0.039971	0.13765	0.038934	0.19977	2.4015	8.4168	0	0	0.012962	0	0.012962	0.012962	0	0.85901	0.85901	0.02509	0.0035842	0.50896	0.021505	-105.69	0.08043	-116.87	37.461	1944.6	44.57	1.1867	2.5979	-132.83	-132.83	-76.268	0	56.566	56.566	-132.83	-9.6102	123.22	0.18996	0.060932	0.72401	0.5233	-4.6694	0.023285	-7.906	9.3427	215.84
91	0.22165	0.015464	0.021075	-0.00032006	0.051961	0.036223	0.0056826	0.077485	4.3822	21.981	0	0	0	0	0	0	0	0.40713	0.40713	0.025773	0.0051546	0.25258	0.015464	-122.41	-0.10415	-112.36	16.879	690.87	26.924	2.5267	7.9635	-132.83	-132.83	-132.83	0	0	0	-132.83	-31.841	100.99	0.06701	0.061856	0.74742	0.22165	-3.1953	0.066051	-9.5692	6.5939	135.77
92	0.24255	0.012766	0.028832	9.078e-05	0.01821	0.048174	0.0059293	0.077248	2.7548	9.5046	0	0	0	0	0	0	0	0.31911	0.31911	0.034043	0.0085106	0.70638	0.012766	-118.32	0.057945	-125.1	22.746	982.19	31.585	1.9252	4.9939	-132.83	-132.83	-132.83	0	0	0	-132.83	-31.993	100.84	0.11915	0.068085	0.92766	0.24255	-3.3969	0.030905	-7.0127	6.9817	155.97
93	0.57357	0.012012	0.020999	-0.00010148	0.037844	0.037211	0.0054443	0.074428	3.8525	17.94	0	0	0	0	0	0	0	0.36888	0.36888	0.009009	0.003003	0.57658	0.012012	-124.05	-0.050256	-115.71	15.117	728.58	27.421	3.0751	10.968	-132.83	-132.83	-132.83	0	0	0	-132.83	-16.759	116.07	0.06006	0.021021	0.50751	0.21922	-2.4184	0.020031	-5.7435	4.7095	84.73
94	0.19658	0.021368	0.03253	-0.0002113	0.057147	0.053253	0.0090603	0.09625	4.1734	22.668	0	0	0	0	0	0	0	0.54241	0.54241	0.012821	0.008547	0.0042735	0.021368	-114.7	0.0013463	-114.86	27.799	1237.3	35.175	1.6156	3.9486	-132.83	-132.83	-132.83	0	0	0	-132.83	-17.521	115.31	0.089744	0.029915	0.60256	0.48291	-3.9214	0.02387	-6.7022	6.3985	104.71
95	0.57962	0.012739	0.028115	-9.0976e-05	0.042353	0.047056	0.0058994	0.077249	2.8665	10.287	0	0	0	0	0	0	0	0.32994	0.32994	0.028662	0.0095541	0.23885	0.012739	-117.99	-0.042127	-111.39	23.609	1094.9	33.309	2.0171	5.3695	-132.83	-132.83	-132.83	0	0	0	-132.83	-23.297	109.54	0.11146	0.06051	0.05414	0.26115	-3.4959	0.011565	-5.3059	5.852	87.411
96	0.99588	0.012346	0.013354	-7.2255e-05	0.022097	0.02412	0.0026645	0.051867	4.2758	21.638	0	0	0	0	0	0	0	0.26043	0.26043	0.012346	0.0082305	0.25926	0.012346	-124.89	-0.062479	-117.33	13.906	639.56	25.667	3.1402	11.264	-132.83	-132.83	-132.83	0	0	0	-132.83	-26.864	105.97	0.061728	0.049383	0.98354	0.28395	-2.5881	0.029791	-6.1928	4.5879	88.901
97	0.27692	0.015385	0.015484	-0.00025235	0.039962	0.027673	0.0028161	0.054935	3.6353	15.185	0	0	0	0	0	0	0	0.27036	0.27036	0.035897	0.025641	0.27179	0.015385	-124.8	-0.12692	-112.49	13.98	634.59	26.185	3.1599	11.362	-132.83	-132.83	-132.83	0	0	0	-132.83	-25.655	107.18	0.061538	0.046154	0.015385	0.27692	-1.966	0.029824	-4.8589	3.4004	42.033
98	0.27228	0.019802	0.016381	-7.2753e-05	0.023693	0.027481	0.0020463	0.045435	2.9781	10.974	0	0	0	0	0	0	0	0.20312	0.20312	0.034653	0.014851	0	0.019802	-119.9	-0.029691	-116.91	20.992	823.96	28.757	1.9952	5.4135	-132.83	-132.83	-132.83	0	0	0	-132.83	-34.265	98.569	0.089109	0.009901	0.74752	0.27723	-3.0874	0.033922	-6.4965	5.9203	99.553
99	0.25357	0.021429	0.011591	-0.0001417	0.031359	0.021005	0.0020057	0.046226	4.7669	27.774	0	0	0	0	0	0	0	0.22751	0.22751	0.010714	0.0035714	0.0071429	0.021429	-125.86	-0.094825	-112.64	12.563	477.07	23.148	3.1816	11.427	-132.83	-132.83	-132.83	0	0	0	-132.83	-35.857	96.977	0.067857	0.035714	0.25357	0.23571	-2.5731	0.034459	-7.3801	4.8238	88.823
[truncated: 1,534 more columns]
