# Supplementary material for: Detecting Parkinson’s disease from sustained phonation and speech signals
Source: PLoS One. 2017 Oct 5;12(10):e0185613. doi: 10.1371/journal.pone.0185613 (PMC5628839; doi:10.1371/journal.pone.0185613)
Supplement: S2 File — (ZIP) [file pone.0185613.s002.zip › AC/unvoiced/AC_unvoiced_emo_large.csv]

id	frameTime	pcm_LOGenergy_sma_range	pcm_LOGenergy_sma_maxPos	pcm_LOGenergy_sma_minPos	pcm_LOGenergy_sma_maxameandist	pcm_LOGenergy_sma_minameandist	pcm_LOGenergy_sma_linregc1	pcm_LOGenergy_sma_linregc2	pcm_LOGenergy_sma_linregerrA	pcm_LOGenergy_sma_linregerrQ	pcm_LOGenergy_sma_qregc1	pcm_LOGenergy_sma_qregc2	pcm_LOGenergy_sma_qregc3	pcm_LOGenergy_sma_qregerrA	pcm_LOGenergy_sma_qregerrQ	pcm_LOGenergy_sma_centroid	pcm_LOGenergy_sma_variance	pcm_LOGenergy_sma_stddev	pcm_LOGenergy_sma_skewness	pcm_LOGenergy_sma_kurtosis	pcm_LOGenergy_sma_quartile1	pcm_LOGenergy_sma_quartile2	pcm_LOGenergy_sma_quartile3	pcm_LOGenergy_sma_iqr1_2	pcm_LOGenergy_sma_iqr2_3	pcm_LOGenergy_sma_iqr1_3	pcm_LOGenergy_sma_percentile95_0	pcm_LOGenergy_sma_percentile98_0	pcm_LOGenergy_sma_zcr	pcm_LOGenergy_sma_numPeaks	pcm_LOGenergy_sma_meanPeakDist	pcm_LOGenergy_sma_peakMean	pcm_LOGenergy_sma_peakMeanMeanDist	pcm_LOGenergy_sma_amean	pcm_LOGenergy_sma_absmean	pcm_LOGenergy_sma_qmean	pcm_LOGenergy_sma_nzabsmean	pcm_LOGenergy_sma_nzqmean	pcm_LOGenergy_sma_nzgmean	pcm_LOGenergy_sma_nnz	mfcc_sma_0__range	mfcc_sma_0__maxPos	mfcc_sma_0__minPos	mfcc_sma_0__maxameandist	mfcc_sma_0__minameandist	mfcc_sma_0__linregc1	mfcc_sma_0__linregc2	mfcc_sma_0__linregerrA	mfcc_sma_0__linregerrQ
1	0.0125	30.973	252	3	23.865	7.108	0.013988	-36.509	9.716	125.83	-0.00043533	0.14023	-42.59	2658.3	34419	0.48844	127.21	11.279	1.1	2.4261	-41.589	-41.589	-23.936	0	17.652	17.652	-11.424	-11.063	0	3	37.5	-13.388	21.093	-34.481	34.481	1316.1	34.481	1316.1	31.817	291	30.302	3	254	4.7092	25.593	-0.0084515	-3.4838	6.4997	70.95
2	0.0125	32.471	54	7	26.739	5.7323	-0.013638	-34.158	8.6645	117.44	-0.00022142	0.041495	-36.437	2147.1	29093	0.50592	118.4	10.881	1.5074	3.4545	-41.589	-41.589	-41.589	0	0	0	-11.939	-9.9009	0	1	251	-11.623	24.233	-35.856	35.856	1404.1	35.856	1404.1	33.227	250	37.303	194	55	8.3129	28.99	0.027739	-6.2528	4.6234	49.689
3	0.0125	37.379	53	6	30.697	6.6821	-0.032125	-31.389	9.4065	134.77	0.00014735	-0.064396	-30.216	2067.1	29587	0.5146	138.93	11.787	1.4314	3.4317	-41.589	-41.589	-32.843	0	8.7455	8.7455	-7.408	-5.4687	0	1	221	-7.4193	27.487	-34.907	34.907	1357.4	34.907	1357.4	31.316	220	35.842	6	179	4.1301	31.712	0.018677	-6.1753	5.8849	66.143
4	0.0125	34.447	55	8	26.246	8.2015	0.007046	-34.264	10.609	143.47	-0.00012906	0.039181	-35.593	2644.2	35777	0.4936	143.73	11.989	0.96936	2.2243	-41.589	-41.589	-18.729	0	22.86	22.86	-9.4031	-8.1689	0	2	36	-11.303	22.084	-33.387	33.387	1258.4	33.387	1258.4	30.203	250	36.154	187	152	7.1632	28.991	0.019028	-7.1054	6.8065	79.452
5	0.0125	34.315	56	5	25.934	8.3811	-0.0082275	-32.192	10.983	154.55	-8.5673e-05	0.012934	-33.059	2723.2	38290	0.5031	154.9	12.446	0.9955	2.2351	-41.589	-41.589	-19.53	0	22.058	22.058	-9.9886	-7.5489	0	1	249	-10.002	23.206	-33.208	33.208	1257.6	33.208	1257.6	29.655	248	35.299	103	138	6.2979	29.001	0.015903	-8.2339	8.3719	109.76
6	0.0125	34.577	72	5	31.2	3.3765	-0.014072	-36.193	5.7776	83.691	-1.696e-06	-0.013586	-36.216	1664	24103	0.5071	85.06	9.2228	2.5396	7.7436	-41.589	-41.589	-41.589	0	0	0	-11.895	-8.2712	0	0	289	0	38.212	-38.212	38.212	1545.2	38.212	1545.2	36.033	288	33.717	213	68	5.9902	27.726	0.019396	-4.3102	2.9474	32.3
7	0.0125	33.817	65	5	28.693	5.1233	-0.0065119	-35.671	8.1432	115.93	-0.00039723	0.090413	-39.596	1938.7	27629	0.50161	116.14	10.777	1.7891	4.4477	-41.589	-41.589	-41.589	0	0	0	-9.4804	-8.72	0	0	246	0	36.465	-36.465	36.465	1445.9	36.465	1445.9	33.649	245	37.036	184	139	5.4763	31.56	0.01648	-5.2831	5.3363	70.018
8	0.0125	33.917	70	3	25.237	8.6807	0.0026623	-33.297	11.306	158.39	-0.00054025	0.16041	-40.948	3055.4	42906	0.49632	158.44	12.587	0.91063	2.0472	-41.589	-41.589	-18.668	0	22.921	22.921	-9.0795	-8.2233	0	2	74	-9.9468	22.961	-32.908	32.908	1241.4	32.908	1241.4	29.346	293	36.657	224	242	6.8355	29.822	0.001615	-5.9605	7.7888	92.216
9	0.0125	31.583	65	4	28.197	3.3858	-0.020162	-36.046	5.679	76.535	-0.00021963	0.026839	-37.714	1216.9	16332	0.50713	78.1	8.8374	2.4166	7.1477	-41.589	-41.589	-41.589	0	0	0	-13.641	-10.199	0	0	216	0	38.203	-38.203	38.203	1537.6	38.203	1537.6	36.385	215	35.446	166	67	6.8698	28.576	0.025931	-4.6999	3.4964	43.897
10	0.0125	30.147	70	6	24.548	5.5992	-0.0095544	-34.604	8.3613	102.7	-0.00033986	0.089004	-39.351	2323.4	28548	0.50472	103.35	10.166	1.3837	3.1055	-41.589	-41.589	-39.238	0	2.3508	2.3508	-14.68	-11.529	0	0	292	0	35.99	-35.989	35.989	1398.6	35.989	1398.6	33.896	291	34.605	6	73	3.264	31.341	0.013247	-5.1848	4.9966	54.188
11	0.0125	32.636	55	3	28.247	4.3888	0.00053254	-37.272	7.0986	93.944	0.00023749	-0.063828	-34.376	1898.7	25086	0.49784	93.946	9.6926	1.9433	5.0818	-41.589	-41.589	-41.589	0	0	0	-13.901	-9.6383	0	0	273	0	37.2	-37.2	37.2	1477.8	37.2	1477.8	35.071	272	29.994	193	53	3.164	26.83	0.013719	-3.8084	3.23	27.983
12	0.0125	34.426	54	3	28.557	5.8687	0.028942	-38.904	8.6648	125.6	0.00017895	-0.010427	-37.467	1903.5	27665	0.48282	129.01	11.358	1.5953	3.7985	-41.589	-41.589	-41.589	0	0	0	-9.8064	-7.4169	0	1	222	-12.632	23.088	-35.72	35.72	1404.9	35.72	1404.9	32.566	221	38.253	168	59	8.8819	29.371	0.010121	-3.1766	3.8837	48.217
13	0.0125	29.963	132	5	21.799	8.1644	0.012406	-34.764	10.268	131.3	-0.00015093	0.045006	-35.932	2225	28430	0.49098	131.9	11.485	0.86007	1.9315	-41.589	-41.589	-18.69	0	22.899	22.899	-12.895	-12.106	0	2	56	-12.158	21.266	-33.424	33.424	1249.1	33.424	1249.1	30.764	217	36.886	174	188	8.3278	28.558	-0.00066141	-5.1687	7.0961	79.116
14	0.0125	32.321	64	6	28.276	4.0449	-0.017954	-35.156	6.5638	88.227	-0.00017043	0.02738	-37.158	1736.7	23338	0.50877	90.142	9.4943	2.1022	5.7069	-41.589	-41.589	-41.589	0	0	0	-12.154	-9.7545	0	0	268	0	37.544	-37.544	37.544	1499.7	37.544	1499.7	35.466	267	29.964	190	69	2.9375	27.027	0.015943	-4.8687	4.5055	54.548
15	0.0125	32.384	59	6	27.282	5.1017	-0.027556	-33.277	7.6783	100.48	-0.0001534	0.0081875	-34.659	1787	23420	0.51259	103.94	10.195	1.6737	4.0846	-41.589	-41.589	-41.589	0	0	0	-13.198	-9.5343	0	2	65	-12.938	23.549	-36.487	36.487	1435.2	36.487	1435.2	34.185	234	28.151	50	56	4.1924	23.959	0.016627	-4.383	3.8087	32.235
16	0.0125	32.275	45	5	27.613	4.6616	-0.0084595	-36.098	7.4837	105.44	0.00068343	-0.14241	-31.745	1395.1	20002	0.50122	105.67	10.28	1.9666	5.1524	-41.589	-41.589	-41.589	0	0	0	-9.9928	-9.6025	0	0	198	0	36.927	-36.927	36.927	1469.3	36.927	1469.3	34.36	197	33.53	186	163	4.0269	29.503	0.011178	-4.355	5.3673	63.294
17	0.0125	35.147	58	7	28.986	6.1607	-0.022268	-32.789	9.0911	125.56	-0.00012146	0.0065177	-33.922	2157	29820	0.51036	127.9	11.309	1.4698	3.4774	-41.589	-41.589	-36.383	0	5.2058	5.2058	-10.119	-6.7163	0	0	239	0	35.428	-35.428	35.428	1383	35.428	1383	32.361	238	36.54	168	58	6.0532	30.487	0.0241	-5.8126	4.783	54.191
18	0.0125	33.227	78	5	27.629	5.5975	-0.018264	-33.06	8.3372	113.24	-0.00020217	0.046633	-36.521	2631.5	35679	0.51206	116.13	10.776	1.5749	3.7379	-41.589	-41.589	-41.589	0	0	0	-10.985	-9.2559	0	0	323	0	35.991	-35.991	35.991	1411.5	35.991	1411.5	33.346	322	33.46	237	166	5.4456	28.015	0.015688	-6.3058	5.7166	65.12
19	0.0125	30.433	54	4	26.631	3.8015	-0.018198	-36.004	6.227	79.753	3.8466e-05	-0.025738	-35.759	1225.7	15709	0.50537	80.824	8.9902	2.1454	5.9211	-41.589	-41.589	-41.589	0	0	0	-13.265	-11.464	0	0	198	0	37.787	-37.787	37.787	1508.7	37.787	1508.7	36.004	197	31.883	147	53	7.2828	24.6	0.033517	-5.0539	3.4528	36.577
20	0.0125	33.158	69	4	26.86	6.2982	0.0071729	-36.338	9.193	122.44	-0.00016947	0.056657	-38.738	2665.8	35529	0.49333	122.8	11.082	1.348	3.082	-41.589	-41.589	-32.914	0	8.6743	8.6743	-10.371	-8.9981	0	1	294	-9.8624	25.428	-35.29	35.29	1368.2	35.29	1368.2	32.571	293	32.147	238	256	5.4655	26.682	0.0008888	-3.9147	5.8247	62.154
21	0.0125	31.776	63	4	26.863	4.9129	-0.0091998	-35.489	7.6708	100.3	-0.00039421	0.092507	-39.846	1901.8	24971	0.50348	100.77	10.039	1.7307	4.2607	-41.589	-41.589	-41.589	0	0	0	-12.384	-10.335	0	2	36	-13.61	23.066	-36.676	36.676	1445.9	36.676	1445.9	34.457	259	34.581	188	153	3.2044	31.377	0.012064	-4.3166	4.4209	51.931
22	0.0125	33.282	75	4	26.936	6.3461	0.018568	-38	9.0344	124.42	0.0002278	-0.049089	-34.662	2647.9	36398	0.48524	126.97	11.268	1.3888	3.1911	-41.589	-41.589	-33.244	0	8.3451	8.3451	-10.032	-8.6032	0	1	299	-14.654	20.589	-35.243	35.243	1369	35.243	1369	32.348	298	34.618	231	72	8.6659	25.952	0.0093084	-4.3507	4.7272	47.62
23	0.0125	31.559	80	3	26.76	4.7998	0.0043285	-37.507	7.5615	93.784	-0.00027289	0.094928	-42.506	2391.6	29536	0.49523	93.957	9.6932	1.6312	3.8508	-41.589	-41.589	-41.589	0	0	0	-16.871	-11.698	0	0	334	0	36.789	-36.789	36.789	1447.4	36.789	1447.4	34.856	333	29.534	328	88	2.9701	26.564	0.0033932	-3.0078	3.9002	33.883
24	0.0125	32.457	73	4	27.562	4.8951	0.018165	-39.218	7.5574	98.349	0.00060164	-0.14909	-31.497	1816.4	24040	0.4867	100.49	10.024	1.7134	4.1877	-41.589	-41.589	-41.589	0	0	0	-15.172	-9.8169	0	0	280	0	36.694	-36.694	36.694	1446.9	36.694	1446.9	34.494	279	36.739	206	73	9.8995	26.84	0.011193	-3.4323	3.3148	33.263
25	0.0125	35.648	40	4	32.118	3.5296	-0.046278	-34.334	5.7807	87.393	0.00078922	-0.17334	-30.945	900.34	13772	0.51333	92.077	9.5957	2.5739	8.0081	-41.589	-41.589	-41.589	0	0	0	-9.4133	-6.1268	0	0	163	0	38.059	-38.059	38.059	1540.6	38.059	1540.6	35.462	162	27.487	4	38	2.2541	25.233	0.038371	-5.343	3.7096	39.194
26	0.0125	31.017	105	3	26.586	4.4308	-0.010897	-35.251	7.1188	91.863	-3.5241e-05	0.0014372	-35.968	2498.5	32207	0.50715	93.082	9.6479	1.8443	4.6243	-41.589	-41.589	-41.589	0	0	0	-13.67	-10.979	0	1	352	-10.687	26.471	-37.158	37.158	1473.8	37.158	1473.8	35.142	351	34.383	258	102	6.0393	28.344	0.012084	-4.2906	3.7346	42.989
27	0.0125	33.611	197	12	27.568	6.0438	-0.025531	-31.498	8.757	125.19	6.4271e-05	-0.045905	-30.425	2776.2	39737	0.51746	130.69	11.432	1.4912	3.398	-41.589	-41.589	-41.589	0	0	0	-10.292	-8.8596	0	1	319	-8.2959	27.249	-35.545	35.545	1394.1	35.545	1394.1	32.502	318	35.064	12	196	5.0665	29.998	0.017612	-7.858	7.5067	99.358
28	0.0125	33.671	53	6	30.565	3.1063	-0.034268	-35.124	5.1765	72.984	0.000578	-0.14756	-31.442	966.39	13827	0.51208	76.781	8.7625	2.685	8.6032	-41.589	-41.589	-41.589	0	0	0	-11.312	-8.4667	0	0	198	0	38.482	-38.482	38.482	1557.7	38.482	1557.7	36.535	197	26.701	6	53	1.985	24.716	0.031122	-5.0349	3.3824	33.893
29	0.0125	29.353	78	4	25.23	4.1234	0.0054113	-38.285	6.6978	84.291	7.2197e-05	-0.016464	-37.184	2027.2	25549	0.4947	84.516	9.1933	1.9251	4.9306	-41.589	-41.589	-41.589	0	0	0	-13.236	-12.502	0	1	305	-13.191	24.274	-37.465	37.465	1488.2	37.465	1488.2	35.683	304	30.53	232	77	3.223	27.307	0.0043589	-3.5574	4.791	55.519
30	0.0125	27.547	155	5	24.625	2.9223	-0.01553	-36.624	4.9073	58.854	-7.0643e-06	-0.013672	-36.705	1295.6	15537	0.50694	60.255	7.7624	2.4767	7.4414	-41.589	-41.589	-41.589	0	0	0	-15.199	-14.779	0	0	265	0	38.666	-38.666	38.666	1555.3	38.666	1555.3	37.417	264	24.236	5	216	2.2558	21.98	0.008642	-3.3922	3.8139	36.97
31	0.0125	31.919	62	4	28.557	3.3622	-0.017214	-35.851	5.5962	72.577	-6.3892e-05	0.00041994	-36.659	1547	20067	0.50859	74.472	8.6297	2.3881	7.0971	-41.589	-41.589	-41.589	0	0	0	-13.747	-10.007	0	1	278	-13.18	25.047	-38.227	38.227	1535.7	38.227	1535.7	36.53	277	29.449	4	60	1.9638	27.485	0.01476	-4.0007	3.2339	33.065
32	0.0125	29.884	45	5	23.83	6.0543	-0.014612	-33.964	8.8141	116.93	-0.00040666	0.07282	-37.082	1872.3	24824	0.50509	117.76	10.852	1.3942	3.1303	-41.589	-41.589	-34.526	0	7.063	7.063	-12.51	-12.183	0	0	217	0	35.534	-35.534	35.534	1380.4	35.534	1380.4	33.006	216	35.374	5	122	5.6676	29.706	0.0037394	-6.0696	8.3467	114.88
33	0.0125	33.48	70	5	29.409	4.071	-0.0057694	-36.641	6.778	93.678	0.00026147	-0.085255	-32.627	1980.1	27570	0.50227	93.937	9.6921	2.1518	5.9619	-41.589	-41.589	-41.589	0	0	0	-10.653	-8.8543	0	0	306	0	37.518	-37.518	37.518	1501.5	37.518	1501.5	35.245	305	33.247	5	227	2.7415	30.506	0.0087125	-4.0658	4.5662	50.381
34	0.0125	32.977	51	3	28.293	4.6834	-0.020606	-34.556	7.2999	95.551	-0.00041719	0.074514	-38.155	1635.7	21272	0.50847	97.406	9.8695	1.8204	4.6348	-41.589	-41.589	-41.589	0	0	0	-13.93	-9.4958	0	0	230	0	36.905	-36.905	36.905	1459.4	36.905	1459.4	34.718	229	37.058	172	52	6.3275	30.73	0.0283	-5.766	4.1918	50.932
35	0.0125	30.624	53	5	28.565	2.0589	-0.025225	-36.629	3.6229	45.877	0.00029798	-0.093761	-34.013	777.6	10273	0.51012	48.706	6.979	3.3449	12.697	-41.589	-41.589	-41.589	0	0	0	-16.681	-11.567	0	0	232	0	39.53	-39.53	39.53	1611.3	39.53	1611.3	38.404	231	29.961	229	53	2.8817	27.079	0.021411	-3.8197	2.5252	26.9
37	0.0125	31.992	60	3	30.254	1.7381	-0.020257	-37.298	3.1706	41.582	5.9076e-05	-0.035145	-36.675	772.74	10500	0.50874	43.771	6.6159	3.8592	16.569	-41.589	-41.589	-41.589	0	0	0	-23.88	-10.316	0	0	254	0	39.851	-39.851	39.851	1631.8	39.851	1631.8	38.759	253	26.705	3	60	1.2242	25.481	0.01501	-3.1155	2.2521	23.039
38	0.0125	34.12	66	3	27.3	6.8197	0.029541	-38.343	9.6523	143.75	3.2555e-05	0.021663	-38.027	2344.7	34926	0.48074	148.04	12.167	1.3864	3.1295	-41.589	-41.589	-33.319	0	8.2696	8.2696	-8.3936	-7.5987	0	1	244	-8.9567	25.812	-34.769	34.769	1356.9	34.769	1356.9	31.121	243	28.198	3	67	3.0951	25.103	-0.0013395	-2.933	4.628	48.167
39	0.0125	33.525	65	3	29.23	4.2955	-0.0075785	-36.361	7.0431	95.879	-0.00032517	0.072413	-39.627	1698.5	23142	0.50216	96.171	9.8067	2.0257	5.4183	-41.589	-41.589	-41.589	0	0	0	-10.801	-9.382	0	0	248	0	37.293	-37.293	37.293	1487	37.293	1487	35.028	247	31.125	175	65	2.4349	28.69	0.016069	-4.3619	3.9093	44.906
40	0.0125	35.298	39	8	28.3	6.9988	-0.047641	-30.183	9.7078	142.97	0.001041	-0.24023	-24.277	1717.3	25252	0.51866	149.51	12.227	1.3549	3.0602	-41.589	-41.589	-33.01	0	8.579	8.579	-9.1135	-7.0605	0	1	187	-6.4144	28.176	-34.59	34.59	1346	34.59	1346	30.892	186	32.244	139	0	5.9837	26.261	0.043067	-7.7198	5.3094	62.674
41	0.0125	31.341	57	4	28.843	2.4987	-0.019566	-36.723	4.3146	58.374	0.00012008	-0.048625	-35.555	1041.4	14117	0.50808	60.257	7.7626	3.0169	10.517	-41.589	-41.589	-41.589	0	0	0	-13.26	-10.847	0	0	244	0	39.09	-39.09	39.09	1588.3	39.09	1588.3	37.652	243	28.759	64	58	1.9444	26.815	0.01082	-3.0551	3.077	34.688
42	0.0125	29.885	248	3	19.916	9.9685	-0.010448	-28.585	11.471	144.55	-0.00022775	0.12187	-41.376	5470.2	64888	0.51517	147.63	12.15	0.46938	1.3169	-41.589	-41.589	-17.853	0	23.736	23.736	-12.917	-12.414	0	2	128	-13.086	18.534	-31.62	31.62	1147.5	31.62	1147.5	28.781	582	28.028	223	183	8.425	19.603	0.0037622	-4.425	4.4355	29.615
43	0.0125	31.31	71	4	26.206	5.1036	0.012027	-38.121	7.8062	101.55	-1.9336e-05	0.017286	-38.358	2130.4	27721	0.49067	102.45	10.122	1.6538	3.9871	-41.589	-41.589	-41.589	0	0	0	-12.205	-11.2	0	2	62	-11.643	24.842	-36.485	36.485	1433.6	36.485	1433.6	34.261	273	33.512	145	230	4.4906	29.021	-0.0016832	-2.6878	4.8028	59.476
44	0.0125	30.257	61	3	27.005	3.2518	-0.02425	-35.5	5.3896	70.625	-8.9681e-05	-0.0032644	-36.315	1269.1	16565	0.51026	73.331	8.5634	2.4291	7.1874	-41.589	-41.589	-41.589	0	0	0	-12.607	-11.948	0	0	236	0	38.337	-38.337	38.337	1543	38.337	1543	36.689	235	33.063	171	55	3.89	29.173	0.02738	-5.0657	3.4191	40.863
45	0.0125	34.389	52	6	27.672	6.7172	-0.029849	-32.021	9.6484	144.91	-2.62e-05	-0.024845	-32.179	1852.7	27822	0.51109	147.65	12.151	1.441	3.3086	-41.589	-41.589	-33.811	0	7.7773	7.7773	-8.4697	-7.5199	0	0	193	0	34.872	-34.871	34.871	1363.7	34.871	1363.7	31.146	192	37.404	6	113	5.5627	31.842	0.0036706	-5.9132	8.1858	115.28
46	0.0125	34.465	43	3	30.637	3.8274	0.015758	-39.471	6.3214	88.102	0.0011324	-0.22996	-30.625	1140.5	15699	0.49013	89.086	9.4385	2.269	6.5072	-41.589	-41.589	-41.589	0	0	0	-13.421	-8.0547	0	1	219	-13.422	24.339	-37.761	37.761	1515	37.761	1515	35.578	218	26.959	0	44	3.3539	23.605	0.0014394	-1.8022	2.8501	23.895
47	0.0125	32.565	59	3	30.349	2.2157	-0.031683	-35.92	3.9459	54.556	-6.6961e-05	-0.017085	-36.448	886.43	11935	0.5124	58.568	7.6529	3.3724	12.769	-41.589	-41.589	-41.589	0	0	0	-13.933	-9.1486	0	0	220	0	39.373	-39.373	39.373	1608.8	39.373	1608.8	37.852	219	28.383	3	57	1.5963	26.787	0.022042	-3.9989	2.8262	31.437
48	0.0125	31.924	100	3	27.396	4.5279	-0.044421	-30.553	6.3479	76.349	-0.00016498	0.0039167	-32.906	1969.8	22115	0.52766	90.562	9.5164	1.733	4.1947	-41.589	-41.589	-41.589	0	0	0	-16.684	-11.98	0	1	295	-9.8169	27.244	-37.061	37.061	1464.1	37.061	1464.1	35.182	294	31.157	62	97	10.674	20.483	0.017578	-4.5609	3.1636	25.47
49	0.0125	32.806	75	4	28.976	3.8309	-0.01014	-36.247	6.4799	95.566	-0.00015057	0.034729	-38.468	1919.1	28273	0.50502	96.332	9.8149	2.3347	6.6892	-41.589	-41.589	-41.589	0	0	0	-9.348	-9.019	0	0	300	0	37.758	-37.758	37.758	1522	37.758	1522	35.29	299	32.057	4	168	3.1112	28.946	0.0056639	-3.9552	5.2764	65.009
50	0.0125	33.102	58	4	31.255	1.8469	-0.029621	-36.513	3.4411	45.844	9.6546e-05	-0.050668	-35.752	718.35	10014	0.51132	49.351	7.025	3.7929	15.919	-41.589	-41.589	-41.589	0	0	0	-22.103	-9.2264	0	0	220	0	39.742	-39.742	39.742	1628.8	39.742	1628.8	38.44	219	28.215	4	59	1.4437	26.772	0.022476	-3.8936	2.6717	29.243
51	0.0125	32.435	65	5	28.812	3.6232	-0.0054963	-37.276	6.1173	83.772	2.033e-05	-0.010599	-37.063	1540.9	21108	0.50106	83.932	9.1614	2.3574	6.9151	-41.589	-41.589	-41.589	0	0	0	-11.507	-9.8073	0	0	253	0	37.966	-37.966	37.966	1525.3	37.966	1525.3	35.948	252	27.758	189	63	3.2085	24.55	0.014752	-3.752	3.2692	34.238
52	0.0125	33.426	54	5	27.276	6.15	-0.020944	-32.475	8.9463	117.72	-0.00053097	0.12932	-39.538	2400.6	30538	0.51223	120.67	10.985	1.3541	3.0515	-41.589	-41.589	-34.453	0	7.1359	7.1359	-13.091	-8.5619	0	0	285	0	35.439	-35.439	35.439	1376.6	35.439	1376.6	32.81	284	31.061	215	57	5.1918	25.869	0.01679	-5.6054	4.7801	44.784
53	0.0125	31.677	68	3	28.793	2.884	-0.01307	-36.953	5.0148	69.671	1.9222e-05	-0.018221	-36.724	1347.8	18739	0.50571	70.701	8.4084	2.7861	9.1237	-41.589	-41.589	-41.589	0	0	0	-11.191	-10.282	0	0	270	0	38.705	-38.705	38.705	1568.8	38.705	1568.8	36.971	269	27.447	3	62	1.9803	25.466	0.010937	-3.4459	3.4575	39.842
54	0.0125	32.518	49	4	30.586	1.932	-0.033939	-36.365	3.5105	44.883	8.089e-05	-0.049632	-35.86	663.57	8742	0.51134	48.533	6.9666	3.6046	14.588	-41.589	-41.589	-41.589	0	0	0	-19.275	-9.8086	0	0	196	0	39.657	-39.657	39.657	1621.2	39.657	1621.2	38.449	195	27.123	4	51	1.3641	25.759	0.02191	-3.4893	2.4353	25.235
55	0.0125	33.403	83	3	28.745	4.6584	0.021449	-39.847	7.2781	102.53	0.0002032	-0.033821	-37.351	1952.3	27644	0.48496	105.39	10.266	1.9177	4.9294	-41.589	-41.589	-41.589	0	0	0	-11.475	-8.7076	0	0	274	0	36.93	-36.93	36.93	1469.2	36.93	1469.2	34.421	273	36.258	214	234	5.8681	30.39	0.0056244	-3.2315	4.373	59.539
56	0.0125	39.434	75	6	34.906	4.5282	-0.021065	-33.89	7.4458	121.46	-4.1803e-05	-0.0084821	-34.519	2246.5	36658	0.51265	124.84	11.173	2.2595	6.45	-41.589	-41.589	-41.589	0	0	0	-6.1786	-2.3216	0	0	303	0	37.061	-37.061	37.061	1498.3	37.061	1498.3	32.686	302	29.493	245	78	2.2737	27.219	0.016099	-4.523	3.446	35.893
57	0.0125	32.8	73	6	29.009	3.7912	-0.031779	-33.603	6.017	84.967	-0.00018599	0.017321	-35.755	1656.7	22265	0.51668	90.877	9.533	2.2798	6.4782	-41.589	-41.589	-41.589	0	0	0	-10.509	-8.8592	0	0	266	0	37.798	-37.797	37.797	1519.5	37.797	1519.5	35.574	265	32.725	143	72	4.8648	27.86	0.025169	-5.6255	3.8451	44.656
58	0.0125	31.235	244	3	23.867	7.3676	1.5946e-05	-34.224	9.9475	122.3	-0.00030264	0.11895	-41.995	3539.4	43356	0.49872	122.3	11.059	0.93517	2.023	-41.589	-41.589	-18.352	0	23.237	23.237	-13.932	-12.267	0	3	118.5	-11.763	22.458	-34.221	34.221	1293.4	34.221	1293.4	31.82	394	32.038	3	102	4.3874	27.651	0.0023937	-4.8578	6.0029	59.797
59	0.0125	31.685	53	3	28.095	3.5895	-0.010469	-36.827	6.0261	78.717	-0.00020914	0.036379	-38.568	1345.9	17571	0.50294	79.179	8.8983	2.2471	6.344	-41.589	-41.589	-41.589	0	0	0	-14.554	-10.509	0	0	226	0	37.999	-37.999	37.999	1523.1	37.999	1523.1	36.226	225	31.171	165	56	5.2863	25.885	0.018386	-3.6036	2.7968	27.338
60	0.0125	33.394	70	7	27.347	6.047	-0.011937	-33.93	9.2364	135.15	-0.00027961	0.063558	-37.315	2466.9	35991	0.50574	136.02	11.663	1.5293	3.4828	-41.589	-41.589	-41.589	0	0	0	-10.399	-8.7623	0	0	272	0	35.542	-35.542	35.542	1399.2	35.542	1399.2	32.287	271	33.032	7	155	5.3144	27.717	0.0040473	-5.8608	8.1859	113.5
61	0.0125	29.329	69	4	25.538	3.7908	-0.0075634	-36.679	6.252	76.521	-0.00022457	0.058909	-39.947	1803.9	22079	0.50327	76.941	8.7716	2.0244	5.3327	-41.589	-41.589	-41.589	0	0	0	-16.266	-12.901	0	0	298	0	37.798	-37.798	37.798	1505.6	37.798	1505.6	36.203	297	26.844	222	74	2.4107	24.434	0.0095499	-3.3777	3.2612	28.86
62	0.0125	31.553	57	4	29.126	2.4264	-0.022242	-36.582	4.1815	56.769	0.00021845	-0.072922	-34.631	953.18	13045	0.50888	59.007	7.6816	3.0683	10.811	-41.589	-41.589	-41.589	0	0	0	-14.563	-10.494	0	0	234	0	39.162	-39.162	39.162	1592.7	39.162	1592.7	37.753	233	28.054	3	61	2.704	25.349	0.016013	-3.1762	2.407	25.953
63	0.0125	31.537	47	5	29.08	2.4568	-0.046255	-34.784	4.3019	54.274	0.00019246	-0.082437	-33.656	765.69	10208	0.51597	60.643	7.7874	3.0485	10.666	-41.589	-41.589	-41.589	0	0	0	-13.725	-10.507	0	0	190	0	39.132	-39.132	39.132	1591.9	39.132	1591.9	37.671	189	24.958	5	50	1.4295	23.528	0.025618	-3.8376	2.4772	22.411
64	0.0125	29.568	69	3	24.519	5.0491	0.0076539	-37.573	7.7859	100.21	-0.00016225	0.05146	-39.537	2095.1	26943	0.49342	100.57	10.028	1.6333	3.8625	-41.589	-41.589	-41.589	0	0	0	-13.571	-12.241	0	0	272	0	36.54	-36.54	36.54	1435.7	36.54	1435.7	34.41	271	37.138	204	231	8.5357	28.602	0.0038378	-3.8262	5.9906	80.656
65	0.0125	33.931	83	4	29.405	4.5256	-0.0040634	-36.431	7.4892	108.18	-6.6468e-05	0.016608	-37.499	2336.2	33681	0.50125	108.32	10.408	2.0173	5.3477	-41.589	-41.589	-41.589	0	0	0	-8.2409	-7.926	0	0	313	0	37.063	-37.063	37.063	1482	37.063	1482	34.326	312	34.414	252	94	5.2538	29.161	0.0154	-4.9051	4.2238	51.802
66	0.0125	35.537	81	9	28.247	7.2902	0.0095422	-36.064	10.603	157.47	0.00012873	-0.038088	-33.135	3882.5	57774	0.49005	158.51	12.59	1.2425	2.6861	-41.589	-41.589	-32.446	0	9.1425	9.1425	-8.8058	-6.2236	0	1	372	-8.8324	25.466	-34.298	34.298	1334.9	34.298	1334.9	30.468	371	33.451	9	85	4.1989	29.252	0.0030734	-4.7675	6.298	70.985
67	0.0125	29.344	61	7	27.189	2.1553	-0.03137	-35.355	3.9279	46.698	0.00016475	-0.074206	-33.506	918.46	12006	0.51539	52.284	7.2308	3.2022	11.536	-41.589	-41.589	-41.589	0	0	0	-13.664	-12.546	0	0	262	0	39.433	-39.433	39.433	1607.3	39.433	1607.3	38.241	261	26.196	7	69	1.4901	24.706	0.021262	-4.2541	2.7019	23.838
68	0.0125	29.226	91	4	26.039	3.1863	-0.0065813	-37.333	5.4466	68.975	-0.00012686	0.034649	-39.559	1749.7	22157	0.50312	69.359	8.3282	2.3969	7.0183	-41.589	-41.589	-41.589	0	0	0	-14.239	-12.567	0	0	327	0	38.403	-38.402	38.402	1544.1	38.402	1544.1	36.902	326	31.882	252	86	4.5793	27.303	0.010285	-3.7918	3.6722	43.237
69	0.0125	31.102	90	4	25.008	6.0941	-0.014722	-33.029	8.8016	110.95	-0.00022188	0.059607	-37.166	2866.6	36109	0.51013	112.99	10.63	1.2882	2.8316	-41.589	-41.589	-33.855	0	7.7335	7.7335	-14.505	-10.968	0	1	337	-10.655	24.84	-35.495	35.495	1372.9	35.495	1372.9	33.174	336	36.314	189	84	6.5078	29.806	0.010167	-4.2657	4.2078	44.563
70	0.0125	33.496	260	4	26.73	6.7664	0.010948	-36.465	10.11	153.97	0.00047669	-0.13206	-29.338	2808.2	43225	0.49045	154.87	12.445	1.4106	3.1224	-41.589	-41.589	-41.589	0	0	0	-8.6472	-8.4801	0	0	302	0	34.822	-34.822	34.822	1367.5	34.822	1367.5	30.967	301	35.504	288	260	5.2424	30.262	0.01424	-6.1487	6.1711	78.986
71	0.0125	31.238	60	4	29.268	1.9703	-0.027219	-36.189	3.6149	46.652	4.9813e-05	-0.039772	-35.664	886.49	11789	0.51251	50.604	7.1136	3.5303	13.856	-41.589	-41.589	-41.589	0	0	0	-15.853	-10.604	0	0	254	0	39.618	-39.618	39.618	1620.2	39.618	1620.2	38.375	253	28.013	4	61	1.4865	26.527	0.019431	-3.9348	2.7086	29.435
72	0.0125	32.721	66	4	28.878	3.8432	-0.028115	-33.655	6.0427	83.472	9.9691e-05	-0.057125	-32.253	1749.1	24257	0.51641	89.088	9.4386	2.222	6.2301	-41.589	-41.589	-41.589	0	0	0	-12.23	-9.3688	0	0	293	0	37.746	-37.746	37.746	1513.8	37.746	1513.8	35.63	292	33.786	212	72	7.5645	26.222	0.024569	-5.359	3.5227	38.531
73	0.0125	32.69	59	7	28.506	4.1835	-0.02084	-35.154	6.824	95.176	0.00056564	-0.14302	-30.776	1412.4	19798	0.50777	96.881	9.8428	2.1021	5.6931	-41.589	-41.589	-41.589	0	0	0	-10.869	-9.0054	0	0	218	0	37.405	-37.405	37.405	1496	37.405	1496	35.079	217	29.702	212	58	2.8053	26.896	0.02572	-5.1561	3.8239	40.216
74	0.0125	30.408	65	6	28.578	1.8305	-0.025734	-36.593	3.3655	41.095	0.00012593	-0.056713	-35.328	763.57	10070	0.5113	44.462	6.668	3.6168	14.545	-41.589	-41.589	-41.589	0	0	0	-19.414	-11.938	0	0	248	0	39.758	-39.758	39.758	1625.2	39.758	1625.2	38.72	247	26.114	6	68	1.1535	24.961	0.014322	-2.9151	2.0793	18.822
75	0.0125	31.133	73	3	28.446	2.6879	-0.018876	-36.051	4.5738	63.61	-0.00012474	0.018795	-37.94	1449.6	19053	0.5106	66.336	8.1447	2.8709	9.5264	-41.589	-41.589	-41.589	0	0	0	-12.183	-10.859	0	0	304	0	38.901	-38.901	38.901	1579.6	38.901	1579.6	37.313	303	33.06	3	163	2.2867	30.773	0.013834	-4.3756	3.9128	48.703
76	0.0125	29.633	89	5	26.88	2.7522	-0.012844	-36.801	4.7291	60.743	-1.2441e-05	-0.0088999	-37.008	1503.8	19313	0.50719	62.133	7.8824	2.7163	8.7088	-41.589	-41.589	-41.589	0	0	0	-13.859	-12.55	0	0	319	0	38.837	-38.836	38.836	1570.4	38.836	1570.4	37.454	318	29.34	5	89	2.4248	26.915	0.010588	-4.1029	4.1722	49.051
77	0.0125	34.032	58	3	32.21	1.822	-0.023871	-36.95	3.3571	47.371	1.6231e-05	-0.027701	-36.8	788.58	11226	0.50975	50.038	7.0738	3.9257	17.052	-41.589	-41.589	-41.589	0	0	0	-22.412	-7.8507	0	0	238	0	39.767	-39.767	39.767	1631.4	39.767	1631.4	38.358	237	33.422	3	63	1.4741	31.948	0.01987	-3.8188	2.7307	34.243
78	0.0125	33.595	63	5	31.404	2.1913	-0.028766	-36.233	3.8828	53.107	0.00013081	-0.057545	-35.183	820.56	11686	0.51118	56.474	7.5149	3.415	13.219	-41.589	-41.589	-41.589	0	0	0	-13.685	-8.6306	0	0	222	0	39.397	-39.397	39.397	1608.6	39.397	1608.6	37.922	221	27.408	219	65	2.0239	25.384	0.021937	-3.8893	2.6713	26.797
79	0.0125	32.015	67	5	26.565	5.45	-0.0067407	-35.148	8.4672	119.08	4.0059e-05	-0.018518	-34.573	2494.4	35109	0.50289	119.41	10.927	1.648	3.902	-41.589	-41.589	-41.589	0	0	0	-10.392	-9.8882	0	1	296	-10.043	26.095	-36.139	36.139	1425.4	36.139	1425.4	33.368	295	33.52	217	73	7.9909	25.529	0.011565	-4.3981	4.796	56.021
80	0.0125	33.247	53	4	31.025	2.2221	-0.036854	-35.497	4.0256	54.521	0.00010195	-0.058265	-34.751	815.94	11480	0.51409	59.56	7.7175	3.3912	12.903	-41.589	-41.589	-41.589	0	0	0	-12.465	-8.7489	0	0	212	0	39.367	-39.367	39.367	1609.3	39.367	1609.3	37.789	211	32.002	4	53	1.7813	30.221	0.027659	-4.6855	3.1897	38.077
81	0.0125	33.454	69	8	29.689	3.7646	-0.010683	-36.537	6.3964	91.585	0.00067742	-0.17394	-30.006	1375.3	20048	0.50363	92.142	9.599	2.2939	6.5015	-41.589	-41.589	-41.589	0	0	0	-11.825	-8.3626	0	0	243	0	37.824	-37.824	37.824	1522.8	37.824	1522.8	35.554	242	26.56	231	67	2.0347	24.525	0.022916	-4.7229	3.3179	33.544
82	0.0125	34.034	49	5	30.071	3.9628	-0.027984	-34.338	6.4623	94.642	-2.82e-05	-0.021357	-34.596	1524.9	22332	0.51251	98.277	9.9135	2.2586	6.3499	-41.589	-41.589	-41.589	0	0	0	-11.02	-8.0784	0	0	237	0	37.626	-37.626	37.626	1514	37.626	1514	35.123	236	35.367	164	51	7.7508	27.617	0.029781	-5.5051	3.6458	40.422
83	0.0125	30.865	57	4	25.993	4.8724	0.0013498	-36.901	7.6872	101.88	-0.00017319	0.048804	-39.06	2093.5	27754	0.49734	101.89	10.094	1.7578	4.3328	-41.589	-41.589	-41.589	0	0	0	-11.761	-11.15	0	1	276	-11.966	24.751	-36.716	36.716	1450	36.716	1450	34.456	275	36.464	199	151	4.4415	32.023	0.0030033	-4.3133	6.3298	87.147
84	0.0125	35.606	77	6	30.81	4.7966	-0.0047717	-36.15	7.8172	113.07	4.7926e-05	-0.017664	-35.575	2107.7	30511	0.50107	113.21	10.64	1.922	4.9605	-41.589	-41.589	-41.589	0	0	0	-10.13	-7.1885	0	1	271	-13.081	23.711	-36.792	36.792	1466.9	36.792	1466.9	33.936	270	34.319	212	76	8.0847	26.235	0.017537	-4.2023	3.4091	35.175
85	0.0125	33.524	73	3	28.267	5.2567	0.018261	-38.898	8.1869	118.15	5.8128e-05	0.001927	-38.135	2304.6	33284	0.48642	120.36	10.971	1.7502	4.2613	-41.589	-41.589	-41.589	0	0	0	-9.7053	-8.7053	0	0	283	0	36.332	-36.332	36.332	1440.4	36.332	1440.4	33.422	282	33.48	3	69	3.0383	30.441	0.0071847	-4.0477	4.9638	65.639
86	0.0125	33.281	52	4	27.201	6.0808	0.0061801	-36.185	8.9998	124.51	-0.00038162	0.089756	-39.221	1950.4	26975	0.49454	124.66	11.165	1.4814	3.4596	-41.589	-41.589	-34.139	0	7.4497	7.4497	-10.043	-9.2088	0	1	221	-11.666	23.842	-35.508	35.508	1385.5	35.508	1385.5	32.625	220	38.194	150	120	6.1028	32.091	-0.0050858	-4.2995	7.4208	101.45
87	0.0125	31.18	65	6	25.612	5.5681	-0.024733	-32.855	8.3028	111.42	-0.00016882	0.018485	-34.692	2115.7	28457	0.51276	114.78	10.714	1.5665	3.6779	-41.589	-41.589	-41.589	0	0	0	-10.781	-10.53	0	1	258	-12.582	23.438	-36.021	36.021	1412.3	36.021	1412.3	33.453	257	33.882	191	60	3.9411	29.941	0.02495	-6.651	5.3013	65.686
88	0.0125	34.604	75	4	29.983	4.6213	-3.7885e-05	-36.962	7.6654	115.06	0.00010972	-0.032076	-35.408	2230.6	33569	0.49832	115.06	10.727	2.0185	5.265	-41.589	-41.589	-41.589	0	0	0	-8.691	-8.1912	0	0	294	0	36.967	-36.967	36.967	1481.7	36.967	1481.7	34.003	293	36.717	283	177	4.13	32.587	0.012382	-4.6544	4.8123	64.749
89	0.0125	29.847	55	3	27.758	2.0894	-0.030796	-36.158	3.7277	47.314	-3.7974e-05	-0.022556	-36.455	825.38	10310	0.51187	51.07	7.1463	3.3169	12.358	-41.589	-41.589	-41.589	0	0	0	-14.37	-11.994	0	0	219	0	39.499	-39.499	39.499	1611.3	39.499	1611.3	38.31	218	31.389	3	58	1.8363	29.553	0.025828	-4.6386	3.2495	40.685
90	0.0125	35.17	67	8	27.238	7.9325	0.018317	-36.239	10.781	158.92	0.00036785	-0.085416	-31.381	2926.8	43609	0.4854	161.16	12.695	1.1401	2.5194	-41.589	-41.589	-23.438	0	18.151	18.151	-7.7603	-6.9507	0	1	284	-8.6963	24.96	-33.656	33.656	1293.9	33.656	1293.9	29.745	283	39.391	203	148	8.3078	31.084	0.0099878	-4.9468	5.7416	72.884
91	0.0125	33.808	44	4	30.079	3.7295	-0.036491	-34.265	5.985	83.17	-2.8254e-06	-0.035934	-34.283	1185.1	16468	0.51338	87.52	9.3552	2.3446	6.9221	-41.589	-41.589	-41.589	0	0	0	-10.727	-8.2075	0	0	199	0	37.859	-37.859	37.859	1520.8	37.859	1520.8	35.669	198	33.677	146	44	4.3172	29.36	0.036896	-5.8402	3.8366	46.758
92	0.0125	31.625	57	4	26.905	4.7199	0.014188	-38.557	7.3007	96.88	0.00034499	-0.06792	-35.314	1693.5	22639	0.49024	97.838	9.8913	1.8339	4.6697	-41.589	-41.589	-41.589	0	0	0	-11.937	-10.25	0	0	240	0	36.869	-36.869	36.869	1457.2	36.869	1457.2	34.673	239	32.919	220	56	4.1774	28.742	0.012448	-4.0584	4.4277	56.306
93	0.0125	31.416	193	5	28.667	2.7488	-0.015315	-36.267	4.6845	63.392	-2.9074e-05	-0.0055465	-36.812	1581.5	21343	0.50959	65.612	8.1001	2.8498	9.5412	-41.589	-41.589	-41.589	0	0	0	-11.497	-10.674	0	0	338	0	38.84	-38.84	38.84	1574.2	38.84	1574.2	37.266	337	32.989	169	74	5.6712	27.317	0.012764	-3.801	2.994	31.714
94	0.0125	34.417	46	7	28.335	6.0815	0.0025963	-35.815	9.1409	126.77	0.00053784	-0.12487	-30.801	2081.6	28945	0.49645	126.8	11.261	1.4652	3.3854	-41.589	-41.589	-41.589	0	0	0	-10.466	-8.2646	0	0	239	0	35.507	-35.507	35.507	1387.6	35.507	1387.6	32.57	238	32.856	7	115	2.9755	29.88	0.012284	-4.4311	4.5523	43.256
95	0.0125	30.99	79	5	26.359	4.6305	-0.010744	-35.255	7.2917	95.579	4.4733e-05	-0.024924	-34.508	2313.3	30358	0.50613	96.551	9.8261	1.8324	4.6193	-41.589	-41.589	-41.589	0	0	0	-12.825	-10.949	0	2	89	-13.431	23.527	-36.958	36.958	1462.5	36.958	1462.5	34.827	318	30.238	18	84	5.6933	24.545	0.0070813	-3.6463	4.0791	36.351
96	0.0125	30.689	66	5	27.848	2.8414	-0.014009	-37.024	4.94	67.011	0.00030176	-0.088241	-33.993	1175.1	16087	0.50542	68.008	8.2467	2.7191	8.665	-41.589	-41.589	-41.589	0	0	0	-13.335	-11.016	0	0	248	0	38.747	-38.747	38.747	1569.4	38.747	1569.4	37.165	247	28.627	5	70	1.8114	26.816	0.018507	-4.0877	3.1236	34.089
97	0.0125	30.55	51	5	27.951	2.599	-0.042096	-34.822	4.4447	56.686	0.00010471	-0.062829	-34.141	857.12	11262	0.51539	62.534	7.9079	2.9118	9.7968	-41.589	-41.589	-41.589	0	0	0	-13.181	-11.126	0	0	200	0	38.99	-38.99	38.99	1582.7	38.99	1582.7	37.522	199	20.507	5	55	1.4728	19.034	0.023602	-3.8094	2.5141	19.3
98	0.0125	31.333	57	5	26.786	4.5475	-0.011624	-35.85	7.3025	95.292	-3.3948e-05	-0.0046647	-36.086	1504.2	19628	0.50296	95.769	9.7862	1.8327	4.5976	-41.589	-41.589	-41.589	0	0	0	-12.49	-10.578	0	0	207	0	37.041	-37.041	37.041	1467.8	37.041	1467.8	34.94	206	29.156	66	57	4.6962	24.46	0.018301	-4.1728	3.9214	38.653
99	0.0125	30.841	60	7	28.499	2.3416	-0.030952	-34.867	4.206	51.653	0.00016367	-0.07727	-32.69	1056.4	14395	0.5169	58.092	7.6218	3.1149	11.006	-41.589	-41.589	-41.589	0	0	0	-13.116	-11.072	0	0	285	0	39.247	-39.247	39.247	1598.4	39.247	1598.4	37.869	284	29.593	7	68	1.6395	27.953	0.021638	-4.7012	2.9893	32.301
[truncated: 5,000 more columns]
