# Supplementary material for: Detecting Parkinson’s disease from sustained phonation and speech signals
Source: PLoS One. 2017 Oct 5;12(10):e0185613. doi: 10.1371/journal.pone.0185613 (PMC5628839; doi:10.1371/journal.pone.0185613)
Supplement: S2 File — (ZIP) [file pone.0185613.s002.zip › AC/unvoiced/AC_unvoiced_Essentia_descriptors.csv]

id	average_loudness	barkbands_kurtosis_1	barkbands_kurtosis_2	barkbands_kurtosis_3	barkbands_kurtosis_4	barkbands_kurtosis_5	barkbands_kurtosis_6	barkbands_kurtosis_7	barkbands_kurtosis_8	barkbands_kurtosis_9	barkbands_kurtosis_10	barkbands_kurtosis_11	barkbands_kurtosis_12	barkbands_kurtosis_13	barkbands_skewness_1	barkbands_skewness_2	barkbands_skewness_3	barkbands_skewness_4	barkbands_skewness_5	barkbands_skewness_6	barkbands_skewness_7	barkbands_skewness_8	barkbands_skewness_9	barkbands_skewness_10	barkbands_skewness_11	barkbands_skewness_12	barkbands_skewness_13	barkbands_spread_1	barkbands_spread_2	barkbands_spread_3	barkbands_spread_4	barkbands_spread_5	barkbands_spread_6	barkbands_spread_7	barkbands_spread_8	barkbands_spread_9	barkbands_spread_10	barkbands_spread_11	barkbands_spread_12	barkbands_spread_13	dissonance_1	dissonance_2	dissonance_3	dissonance_4	dissonance_5	dissonance_6	dissonance_7	dissonance_8	dissonance_9
1	3.6635e-05	-1.7066	62.707	5.9204	3.2885	3.1101	2.6377	4.296	10.045	1.6583	0.47243	1.1859	3.6427	16.528	-2.7282	7.7008	-0.81472	-1.7282	-1.7674	-1.9136	-1.4645	2.2468	0.44912	0.14621	0.30291	2.1426	6.6748	3.778	86.283	27.337	25.731	25.396	23.127	29.005	12.685	5.8777	2.2688	3.6089	1.8814	9.0788	0	0.49989	0.47099	0.49179	0.49318	0.48394	0.49686	0.076821	0.012918
2	1.1486e-06	-1.6665	28.327	3.9586	3.0818	3.0517	2.5061	3.7178	5.0788	1.2117	0.54561	0.66609	3.0818	12.908	-4.2776	4.049	-1.4028	-1.8003	-1.816	-1.9252	-1.6441	1.3093	0.28115	0.10922	0.17193	2.2924	9.4056	3.5345	57.74	25.599	25.857	25.614	23.546	28.655	9.4821	5.109	2.0681	3.0409	0.4202	5.5281	0.20732	0.49997	0.47963	0.49167	0.49271	0.4849	0.49636	0.043883	0.011455
3	2.0511e-06	-1.5956	225.93	11.171	3.2248	3.1962	2.424	4.0828	32.362	1.6588	0.77222	0.88656	5.0136	29.375	-8.5796	8.8588	-1.35	-1.7723	-1.7742	-1.9361	-1.6047	2.118	0.3314	0.16192	0.16949	1.5142	10.322	0.27921	72.159	26.004	26.032	25.862	23.574	28.83	12.174	5.2564	2.2885	2.9679	0.66055	6.0993	0.0065052	0.49937	0.46934	0.49096	0.49153	0.48541	0.49537	0.073822	0.0099646
4	8.0628e-06	-1.7632	72.33	5.9714	3.2398	3.2397	2.3993	4.0804	11.054	1.681	0.84031	0.84071	4.065	21.52	-4.853	5.6017	-1.0565	-1.5097	-1.7704	-1.8945	-0.6035	1.7022	1.291	0.12412	1.1669	1.5824	5.9034	0.81496	76.588	25.403	25.663	25.755	22.687	28.455	12.783	5.7677	3.0679	2.6998	0.74271	5.4918	0.02389	0.49997	0.45614	0.49003	0.4917	0.47997	0.49674	0.10251	0.016771
5	1.3439e-05	-1.6725	40.905	4.2091	3.0797	3.1588	2.1566	3.8447	5.7527	1.6882	1.0023	0.68592	3.6952	19.96	-4.1178	3.6683	-1.1847	-1.5701	-1.752	-1.9052	-0.87095	1.3301	1.0342	0.15316	0.88108	1.357	4.7675	1.2363	90.137	26.095	26.227	26.232	23.05	29.396	13.161	6.3456	3.1816	3.164	1.1976	7.9951	0.0011216	0.49996	0.47035	0.49138	0.49292	0.48296	0.49673	0.081558	0.013777
6	2.417e-05	-1.1426	118.61	7.5507	3.3894	3.3654	2.7421	4.0847	17.202	1.3426	0.6234	0.71922	4.8348	27.456	-5.7571	8.7806	-1.6072	-1.8491	-1.8452	-1.9634	-1.7425	1.7387	0.22093	0.11829	0.10263	3.4278	21.587	1.0203	51.092	23.63	25.429	25.5	22.941	27.774	8.2161	4.8322	2.5584	2.2738	-1.2229	5.4086	0.10364	0.4998	0.47598	0.49298	0.49349	0.48877	0.49616	0.060528	0.0073919
7	0.00011684	-1.5145	88.584	5.7028	3.2162	3.186	2.7127	3.7802	11.837	1.0676	0.47335	0.59421	5.4903	34.325	-6.3164	2.5953	-1.6242	-1.7889	-1.7947	-1.8869	-1.6795	1.2298	0.20736	0.092211	0.11515	0.63367	7.8266	0.65275	75.143	24.617	25.806	25.763	23.094	28.607	9.3203	5.5129	2.6689	2.844	0.85658	11.514	0	0.5	0.47222	0.49278	0.49319	0.48825	0.4965	0.084037	0.0082473
8	0.00013544	-1.8004	131.8	8.6521	3.1785	3.2484	2.3439	3.8735	21.91	1.5297	0.90449	0.62519	4.1312	19.913	-9.2166	4.2505	-1.4789	-1.7193	-1.7634	-1.9148	-1.4357	1.8611	0.47903	0.15132	0.32771	-0.21934	7.2464	0.69541	110.12	29.688	25.662	25.904	22.044	28.793	21.332	6.7493	3.8604	2.8889	1.9168	6.9106	0	0.49972	0.4577	0.49218	0.49249	0.4872	0.49651	0.1097	0.0093133
9	3.8616e-06	-1.4425	36.576	4.098	3.372	3.4193	2.7702	3.8793	4.3044	1.1092	0.64913	0.46003	5.3187	37.041	-4.5547	2.3879	-1.6542	-1.8503	-1.8646	-1.9451	-1.7269	0.94318	0.21818	0.080486	0.13769	2.3741	11.313	3.3654	66.07	24.883	25.691	25.524	23.157	28.561	8.7056	5.4041	2.3669	3.0372	0.80505	9.4545	0.077059	0.49987	0.4723	0.49316	0.49379	0.48838	0.49669	0.079146	0.0083077
10	2.8029e-05	-0.87245	62.578	6.0425	3.3533	3.2475	2.7281	4.1899	9.4383	1.4618	0.51942	0.94236	4.0821	20.751	-2.2782	7.8456	-0.70733	-1.7246	-1.7784	-1.8893	-1.4522	2.2556	0.43715	0.1109	0.32625	1.9669	6.0447	4.0215	82.704	25.193	26.09	26.084	22.488	29.705	10.615	7.2171	3.5955	3.6215	1.4297	11.173	0.011018	0.49994	0.46801	0.49151	0.49165	0.48631	0.49644	0.083156	0.010131
11	7.2724e-05	-1.0526	35.009	4.7548	3.212	3.1472	2.6311	3.9225	6.0054	1.2914	0.51608	0.77531	3.7273	17.314	-5.4716	4.5883	-1.2746	-1.7747	-1.7708	-1.8841	-1.6733	1.6052	0.21079	0.1133	0.097493	1.8003	6.4322	2.7705	75.281	24.713	25.685	25.819	22.577	28.525	9.7752	5.9481	3.2419	2.7062	1.0546	9.7498	0.00098781	0.4998	0.46486	0.49069	0.49241	0.48225	0.49569	0.085482	0.013442
12	0.00022059	-0.25797	59.634	5.093	3.2508	3.2019	2.7657	3.8336	8.3463	1.0679	0.43618	0.63175	4.3143	23.535	-6.5399	3.3601	-1.609	-1.8102	-1.8203	-1.9142	-1.6859	1.2869	0.22832	0.093899	0.13442	0.46704	8.1881	1.3351	47.341	23.621	25.894	26.12	23.102	28.234	8.9687	5.1318	3.0181	2.1137	-0.83171	3.8627	0	0.5	0.46095	0.49123	0.49255	0.4844	0.49542	0.10022	0.011022
13	0.00018722	-1.5797	29.183	3.9639	3.3169	3.4051	2.4657	3.9917	4.3573	1.526	0.9394	0.58657	3.1409	16.469	-5.1322	3.9603	-1.2278	-1.6412	-1.8116	-1.9239	-1.0177	1.4902	0.90628	0.11235	0.79392	1.4101	5.3348	4.1603	99.279	28.339	25.786	25.785	22.368	29.205	15.581	6.8372	3.4169	3.4203	2.3682	10.518	0.14944	0.49981	0.46027	0.48904	0.49064	0.48013	0.49477	0.079733	0.014644
14	1.2414e-05	-1.3914	88.705	7.2788	3.326	3.3328	2.7033	3.9349	14.495	1.2317	0.62951	0.60215	3.5917	16.047	-8.3303	6.2274	-1.4977	-1.8154	-1.8169	-1.9313	-1.6965	1.8241	0.23475	0.11432	0.12042	1.8873	11.589	1.4118	66.574	25.824	26.187	26.051	24.077	28.568	10.764	4.4912	1.9746	2.5166	0.86933	7.8333	0.0050108	0.49953	0.47513	0.49307	0.49402	0.48765	0.49657	0.075868	0.0089278
15	4.3535e-05	-1.8074	74.824	5.3566	3.1993	3.1855	2.5615	3.8645	10.463	1.303	0.62407	0.67896	5.1437	31.358	-2.1403	7.7455	-0.97319	-1.7608	-1.7699	-1.8831	-1.6205	1.9644	0.26261	0.11319	0.14942	2.4911	8.8924	1.1786	85.713	27.263	26.64	26.512	23.696	29.839	11.929	6.1422	2.8153	3.327	1.6304	10.312	0.099571	0.49923	0.47335	0.49121	0.49164	0.48592	0.49564	0.05775	0.0097232
16	4.2275e-05	-1.5369	82.613	6.4106	3.3105	3.3003	2.8321	3.8094	11.313	0.97736	0.46821	0.50916	4.373	25.962	-7.3731	4.0904	-1.627	-1.823	-1.835	-1.9183	-1.7036	1.677	0.21467	0.083321	0.13135	0.97327	8.2341	2.2702	73.767	26.037	26.469	26.771	23.514	28.821	10.859	5.307	3.2568	2.0502	0.99163	7.9869	0.052183	0.49987	0.46809	0.49016	0.49124	0.48351	0.49466	0.078883	0.011149
17	5.7951e-06	-0.99386	230.76	11.584	3.3328	3.2396	2.677	4.175	30.527	1.498	0.56255	0.93544	4.9525	30.552	-3.6621	13.545	-0.62267	-1.7564	-1.7715	-1.9042	-1.5784	2.9352	0.32581	0.13267	0.19314	2.5938	9.6036	1.036	45.009	22.883	25.195	25.3	22.925	27.256	9.1478	4.3316	2.3752	1.9564	-1.0295	3.8666	0.091429	0.5	0.47232	0.49172	0.49293	0.48404	0.49701	0.067826	0.012975
18	6.0034e-06	-1.7982	265.11	9.7773	3.1742	3.1439	2.5803	3.8288	34.377	1.2486	0.56363	0.68492	6.0004	40.786	-11.22	3.5746	-1.75	-1.786	-1.7883	-1.9119	-1.6554	1.8227	0.25646	0.12356	0.1329	-1.8425	12.986	0.33448	96.019	27.648	26.371	26.249	23.697	29.289	13.49	5.5922	2.5523	3.0399	1.7185	9.8169	0	0.49967	0.47079	0.49181	0.49272	0.48552	0.49628	0.082469	0.010766
19	5.4218e-05	-1.5336	69.58	5.0602	3.3941	3.3601	2.8214	4.0349	8.3783	1.2136	0.53872	0.67485	5.8986	42.673	-6.9451	2.2435	-1.6729	-1.8362	-1.8381	-1.9437	-1.7248	1.234	0.21894	0.10566	0.11328	0.17814	8.6273	2.5269	50.442	24.074	25.23	25.058	22.645	28.159	8.6935	5.5138	2.4125	3.1013	-0.46772	4.8352	0.00046062	0.49972	0.46095	0.49244	0.49303	0.48774	0.49596	0.094372	0.0082208
20	2.8216e-05	-1.6113	244.16	8.3662	3.3182	3.3533	2.632	3.934	28.861	1.302	0.72128	0.58067	6.7606	50.664	-10.467	3.45	-1.4437	-1.803	-1.8143	-1.942	-1.6415	1.8284	0.30056	0.12775	0.17281	-0.78049	10.188	0.44184	108.82	28.533	26.038	26.012	23.191	28.935	18.32	5.7432	2.8206	2.9225	2.4129	10.265	0.013072	0.49997	0.469	0.49214	0.49287	0.48669	0.49613	0.079865	0.0094487
21	0.00013217	-1.7369	104.13	6.0948	3.3582	3.3567	2.8345	3.8846	13.324	1.0501	0.52221	0.52784	5.6703	36.671	-8.8803	3.6588	-1.4908	-1.7977	-1.8088	-1.9144	-1.659	1.6511	0.25542	0.10563	0.14979	0.10795	8.6732	1.8842	76.574	24.554	25.807	25.334	23.238	29.323	10.482	6.0846	2.0955	3.989	0.64495	8.0804	0	0.49992	0.44996	0.49132	0.49219	0.48484	0.49607	0.1229	0.011226
22	0.00025498	-1.8047	105.26	7.5427	3.3638	3.3311	2.6938	4.0994	14.957	1.4056	0.63735	0.76826	4.4708	24.867	-7.8798	4.101	-1.1883	-1.7675	-1.7915	-1.9315	-1.5556	2.014	0.37592	0.14	0.23592	0.9552	5.0284	0.85605	123.89	26.031	25.178	25.385	21.794	28.146	18.422	6.3515	3.5913	2.7602	3.2805	17.212	0.062347	0.49978	0.45482	0.48939	0.49018	0.48126	0.49594	0.091709	0.014677
23	1.4179e-06	-1.6331	84.218	4.6962	3.3329	3.2669	2.7704	4.0277	8.872	1.2573	0.49648	0.76084	7.3446	60.646	-2.2511	7.1642	-1.1144	-1.7906	-1.7913	-1.9165	-1.6635	1.7136	0.253	0.12526	0.12774	2.5284	9.4662	2.124	97.619	26.566	25.676	25.594	23.108	28.41	11.691	5.3018	2.4857	2.8161	3.3385	19.023	0.0957	0.49999	0.48043	0.4925	0.49308	0.48744	0.49642	0.052912	0.0089811
24	2.477e-05	-1.1272	92.587	6.546	3.3521	3.2706	2.8166	4.0506	12.291	1.234	0.45403	0.77997	4.6026	26.898	-4.7281	8.307	-1.0694	-1.7843	-1.808	-1.9059	-1.6154	2.0756	0.29051	0.0979	0.19261	2.302	8.4693	1.442	67.919	23.485	25.073	25.074	22.736	27.406	8.4901	4.6701	2.3389	2.3312	0.08019	9.0312	0.033623	0.49972	0.46542	0.49214	0.49331	0.48541	0.49652	0.082315	0.011112
25	3.75e-06	-1.2397	54.598	4.583	3.2369	3.2	2.7654	3.7822	7.2674	1.0168	0.43461	0.58224	5.3645	34.209	-5.4085	3.1252	-1.5988	-1.8102	-1.8126	-1.9115	-1.7041	1.283	0.20748	0.098963	0.10852	1.6313	9.0241	2.6894	68.537	25.929	25.473	25.616	23.193	27.464	8.9955	4.2709	2.423	1.8479	1.7533	11.117	0.29367	0.49968	0.48123	0.49221	0.493	0.48665	0.49617	0.037986	0.0095177
26	3.6983e-06	-1.8311	120.48	7.1937	3.2457	3.2145	2.6643	3.8894	17.814	1.2251	0.55015	0.67499	4.9887	28.778	-2.179	9.9177	-1.0075	-1.7853	-1.789	-1.9184	-1.6446	2.2679	0.27376	0.12938	0.14437	3.1387	12.468	1.5081	115.49	25.548	25.735	25.828	23.053	28.232	13.849	5.1795	2.7757	2.4038	3.1901	21.119	0	0.49994	0.46823	0.49234	0.49328	0.48583	0.49696	0.080937	0.011138
27	1.6387e-06	-1.5581	80.306	4.9342	3.1298	3.1278	2.6022	3.6614	9.7194	1.0593	0.52564	0.53364	5.5222	36.178	-6.3674	5.9814	-1.6494	-1.7908	-1.8027	-1.8989	-1.6589	1.2104	0.23992	0.096133	0.14379	2.1059	18.226	0.49669	76.98	27.368	26.359	26.356	24.05	28.673	12.233	4.6225	2.3063	2.3162	2.0803	9.9355	0.047851	0.49995	0.48178	0.49281	0.49322	0.48868	0.4961	0.058297	0.0074117
28	1.4465e-06	-1.7099	34.836	4.0398	3.143	3.1017	2.5536	3.8151	4.9281	1.2615	0.5481	0.71343	4.0991	22.376	-4.2095	5.4103	-1.5658	-1.7979	-1.7914	-1.9168	-1.6921	1.2495	0.22471	0.12544	0.099265	3.3799	17.373	6.7772	88.568	28.103	26.313	26.122	24.621	28.388	12.311	3.7668	1.5003	2.2665	2.9088	13.469	0.23692	0.49949	0.48362	0.49198	0.49245	0.48698	0.49605	0.03544	0.0090727
29	4.571e-06	-1.7887	33.157	4.5806	3.4169	3.3908	2.7615	4.1248	5.6912	1.3633	0.62931	0.73402	3.5352	15.289	-4.5027	5.3613	-1.5246	-1.8447	-1.8439	-1.9806	-1.7104	1.4322	0.27027	0.13672	0.13355	2.7385	12.109	3.7403	82.043	26.597	26.188	26.011	23.832	28.896	9.0023	5.0637	2.1792	2.8845	2.891	21.136	0	0.49998	0.46983	0.49176	0.49199	0.48723	0.49581	0.09131	0.0085775
30	1.1061e-05	-1.516	9.0395	3.0872	3.2099	3.2055	2.7373	3.6912	1.404	0.95392	0.46818	0.48573	-0.34028	8.3447	-2.455	1.5202	-1.7224	-1.8345	-1.836	-1.9294	-1.7365	0.51983	0.19298	0.093426	0.099552	3.8345	19.838	10.39	58.158	27.019	26.111	26.144	24.064	28.095	6.662	4.031	2.0801	1.9509	2.5576	12.758	0	0.4998	0.48001	0.49263	0.49298	0.48832	0.49622	0.070584	0.0078909
31	4.0803e-06	-1.1238	18.106	3.4346	3.1818	3.1845	2.5435	3.8148	2.3694	1.2713	0.64099	0.63029	3.0606	17.403	-3.1901	2.8186	-1.5583	-1.8079	-1.8096	-1.9292	-1.6833	0.95388	0.24593	0.11961	0.12632	2.7418	10.424	5.2264	51.53	25.638	25.979	25.806	24.211	28.095	5.3508	3.8839	1.595	2.2888	-0.32775	9.7371	0.0034079	0.49993	0.47199	0.49306	0.49391	0.48755	0.49685	0.084642	0.0092949
32	0.00035089	-1.4865	44.3	5.842	3.3996	3.3927	2.68	4.1329	8.5562	1.4529	0.71265	0.74025	3.119	12.582	-5.1702	3.5101	-1.7838	-1.8523	-1.8515	-2.0001	-1.7061	1.298	0.29402	0.14858	0.14544	1.2985	8.0392	2.4937	109.16	26.074	25.658	25.697	22.615	28.623	12.711	6.0079	3.0815	2.9264	3.0229	21.224	0	0.49998	0.46602	0.49211	0.49256	0.48681	0.49652	0.09652	0.0097105
33	4.9962e-06	-0.48922	328.39	8.9361	3.3404	3.2922	2.736	4.0409	32.684	1.3049	0.55617	0.74872	7.9108	72.094	-14.725	3.718	-1.7127	-1.8193	-1.8136	-1.944	-1.7062	1.938	0.23773	0.13042	0.10731	-1.9956	20.327	0.8962	65.4	25.537	25.974	25.674	23.579	28.971	8.0975	5.3923	2.0943	3.2979	0.10238	10.029	0	0.49935	0.47913	0.49234	0.49273	0.48813	0.49578	0.061376	0.007642
34	1.1154e-05	-1.7846	48.545	4.3953	3.306	3.271	2.7123	3.9698	6.0306	1.2576	0.55872	0.69884	5.1884	33.866	-3.1048	4.6602	-1.3579	-1.8048	-1.8067	-1.9217	-1.6839	1.3012	0.2379	0.11503	0.12287	2.392	8.5661	1.0129	121.21	25.662	24.991	24.976	22.939	27.074	16.462	4.1358	2.0373	2.0985	3.7722	22.965	0	0.49962	0.45739	0.49302	0.49357	0.48821	0.49673	0.10926	0.0085221
35	1.5695e-06	-0.61976	184.9	6.148	3.3071	3.2437	2.8706	3.8705	18.727	0.99991	0.37312	0.62679	8.7379	82.608	-3.4021	10.768	-1.5084	-1.8234	-1.8189	-1.9359	-1.72	1.6197	0.2159	0.11699	0.098911	5.2481	35.704	0.76984	40.773	24.867	25.368	25.069	23.507	27.825	6.7305	4.3175	1.5622	2.7552	-1.4179	7.1208	0	0.49981	0.48077	0.49282	0.49311	0.48947	0.49557	0.059809	0.0060937
37	4.2663e-07	-1.4156	42.079	3.6801	3.1393	3.1581	2.6779	3.5632	4.5704	0.88533	0.48021	0.40512	6.5877	51.266	-5.1482	1.9268	-1.7079	-1.8239	-1.8266	-1.9119	-1.7304	0.90159	0.18144	0.085238	0.096206	1.4596	11.341	3.6054	54.719	27.213	26.552	26.566	24.586	28.489	6.7482	3.9034	1.9804	1.923	1.5228	10.538	0	0.49951	0.47492	0.49313	0.49364	0.48896	0.49629	0.081612	0.0073323
38	8.5541e-07	-1.8107	53.717	5.2037	3.2969	3.2137	2.6547	4.1056	7.9278	1.4509	0.55904	0.89186	3.85	19.583	-5.8301	5.7958	-1.0417	-1.7395	-1.7652	-1.9079	-1.5197	1.9862	0.38814	0.14268	0.24546	1.4445	5.2737	3.7155	90.058	28.462	26.237	25.945	23.888	29.167	15.435	5.2794	2.0573	3.222	1.9683	8.0975	0	0.49967	0.46176	0.48945	0.49126	0.48021	0.49506	0.088757	0.014848
39	2.1474e-05	-1.3302	66.751	4.9248	3.2979	3.2418	2.6629	4.045	8.3741	1.3821	0.57891	0.80319	5.633	37.781	-4.9636	7.4923	-1.3951	-1.7964	-1.7951	-1.9456	-1.6496	1.5833	0.29602	0.15049	0.14553	2.924	13.747	2.6737	58.298	25.342	25.567	25.283	23.485	28.217	8.2472	4.7324	1.798	2.9343	0.47833	7.515	0.0074206	0.49998	0.47234	0.49205	0.49341	0.48563	0.49577	0.075154	0.010143
40	0.00013169	-1.6371	88.347	7.7828	3.2491	3.1971	2.5909	4.0114	15.71	1.4205	0.60628	0.81426	3.5336	15.466	-6.3462	4.3143	-1.6232	-1.8135	-1.8128	-1.958	-1.6704	1.6038	0.28762	0.14517	0.14245	0.68702	6.7667	0.92612	70.177	24.894	25.537	25.822	21.81	28.694	12.935	6.8844	4.0118	2.8725	0.75277	5.0761	0	0.4998	0.44932	0.49295	0.49384	0.487	0.49713	0.11963	0.010126
41	4.0486e-05	-1.223	15.417	3.5728	3.3003	3.2218	2.8434	3.9142	1.9862	1.0708	0.37833	0.69247	3.0345	17.013	-2.5762	2.9091	-1.6724	-1.8307	-1.8247	-1.9244	-1.7489	0.80415	0.1755	0.099686	0.075811	4.5207	23.709	4.5869	42.709	25.444	25.9	25.919	23.995	27.764	5.2721	3.7686	1.9242	1.8444	-1.6299	9.3281	0.27454	0.49984	0.4867	0.49391	0.49456	0.48968	0.49684	0.029201	0.0071542
42	5.8642e-06	-1.609	72.554	7.4078	3.4636	3.2706	2.4732	4.8401	11.512	2.3669	0.79736	1.5695	2.5842	9.9474	-2.8357	7.6934	0.014319	-0.94044	-1.698	-1.863	1.4974	2.6251	3.3604	0.16501	3.1954	1.1278	2.95	1.5716	68.669	24.33	24.663	25.253	19.95	28.195	10.795	8.2449	5.3035	2.9414	0.87085	5.6758	0	0.49997	0.46703	0.48683	0.48986	0.47264	0.49498	0.075745	0.022338
43	9.5458e-06	-1.5921	481.16	12.29	3.2932	3.3373	2.6583	3.8399	49.609	1.1816	0.67901	0.50256	7.7458	69.284	-5.0199	20.002	-0.92779	-1.8041	-1.8176	-1.929	-1.6524	3.0405	0.27663	0.1114	0.16523	4.2839	24.717	0.90848	82.936	26.443	26.363	26.24	23.443	29.531	12.822	6.0875	2.7966	3.2909	1.2155	7.9279	0.18263	0.49997	0.47514	0.49302	0.49404	0.48718	0.49683	0.052711	0.0096452
44	1.7714e-06	-1.2592	50.016	4.6868	3.2019	3.1815	2.6108	3.8339	7.3466	1.2231	0.57069	0.65238	4.967	28.274	-4.7684	3.1647	-1.6413	-1.8176	-1.8164	-1.9381	-1.6993	1.1159	0.2388	0.12164	0.11716	1.6052	8.8888	3.0509	75.366	25.063	25.646	25.618	22.852	28.495	9.2741	5.6432	2.7667	2.8765	0.97452	11.538	0.018479	0.49991	0.46627	0.49355	0.4942	0.48918	0.49662	0.094956	0.0074464
45	0.00031495	-1.5383	130.44	8.5958	3.4785	3.3728	2.8847	4.2838	19.295	1.3991	0.48805	0.911	4.4256	23.931	-8.7531	3.7283	-1.8282	-1.8538	-1.8565	-1.9406	-1.7616	1.5029	0.17895	0.084054	0.094899	-0.87559	11.894	0.74734	67.443	23.78	25.374	25.453	23.116	27.473	10.838	4.3577	2.3376	2.0202	0.30947	6.8567	0.13891	0.49988	0.46632	0.49197	0.4925	0.48678	0.4961	0.077369	0.0093109
46	2.0452e-05	-1.8271	47.072	4.8617	3.2582	3.2881	2.7278	3.729	7.504	1.0012	0.56021	0.44096	4.1465	20.404	-2.6908	6.0986	-1.1362	-1.7887	-1.8108	-1.8944	-1.6388	1.7442	0.25553	0.083543	0.17198	2.4755	8.3258	3.5511	93.138	25.78	25.592	25.598	23.916	27.256	9.83	3.3401	1.6823	1.6578	2.961	24.895	0	0.49943	0.46937	0.49189	0.49249	0.4869	0.49569	0.08139	0.008797
47	5.5799e-06	-1.3884	16.64	3.2612	3.1736	3.1924	2.6676	3.6421	2.0401	0.9745	0.52476	0.44974	3.5073	24.692	-3.4905	2.5322	-1.6648	-1.8114	-1.8037	-1.918	-1.7202	0.80789	0.19783	0.1143	0.083528	3.446	16.802	11.883	73.027	27.89	26.738	26.874	24.281	28.924	8.1954	4.6424	2.5926	2.0498	2.9332	14.64	0.064409	0.5	0.48049	0.49395	0.49438	0.48986	0.4972	0.064089	0.0073383
48	3.0677e-06	-1.7516	36.808	4.3817	3.3249	3.301	2.5932	4.1044	5.5601	1.5112	0.7078	0.8034	3.6382	18.051	-3.4544	4.9501	-1.165	-1.8008	-1.8158	-1.935	-1.6365	1.6639	0.2985	0.11918	0.17932	2.193	6.9711	2.4038	117.28	29.539	26.138	26.058	23.809	28.628	17.804	4.8195	2.2489	2.5706	3.2825	15.344	0.053991	0.5	0.47214	0.49279	0.49316	0.48766	0.49717	0.074846	0.0095122
49	1.559e-05	-1.8052	64.844	4.6299	3.2065	3.133	2.6085	3.9517	8.0273	1.3433	0.52452	0.81876	6.2446	44.722	-7.1318	3.4618	-1.8522	-1.834	-1.8204	-1.9709	-1.7244	1.0368	0.24652	0.15057	0.095947	-0.0010835	20.968	4.0884	77.391	26.933	26.34	26.264	24.097	28.735	9.1583	4.637	2.1668	2.4703	2.5413	16.052	0.36964	0.49973	0.48899	0.49338	0.4936	0.48918	0.49716	0.018567	0.0079747
50	1.122e-06	-0.78866	35.669	4.2247	3.3604	3.3772	2.8755	3.8117	4.4439	0.93616	0.50162	0.43453	5.2162	32.923	-4.3736	4.5259	-1.7377	-1.8485	-1.8549	-1.925	-1.7592	1.0272	0.16572	0.07008	0.095644	4.148	24.922	4.7878	42.819	25.287	25.692	25.609	23.585	27.965	5.3276	4.3802	2.0248	2.3554	-1.1703	7.4086	0.22231	0.49979	0.48674	0.49421	0.49426	0.49107	0.49725	0.03647	0.0061806
51	1.6123e-06	-1.9009	76.139	5.2928	3.1553	3.1311	2.4956	3.8633	10.727	1.3677	0.63551	0.73219	4.666	25.511	-5.6977	7.2697	-1.4008	-1.7816	-1.7789	-1.9282	-1.6406	1.6664	0.28763	0.1493	0.13833	3.4292	16.862	2.0343	99.652	27.427	26.164	26.097	23.895	28.568	13.458	4.6724	2.202	2.4704	2.4102	12.994	0.21359	0.49998	0.48394	0.49304	0.4932	0.48942	0.49634	0.035099	0.0069218
52	4.428e-06	-1.8992	96.433	6.0046	3.2095	3.1015	2.5447	4.0903	12.175	1.5456	0.55678	0.98883	4.6386	28.912	-5.4893	8.2581	-0.92031	-1.7039	-1.7725	-1.868	-1.4026	2.1172	0.4654	0.095526	0.36987	2.1665	7.7304	2.8762	109.01	30.536	26.165	25.964	23.355	29.379	20.583	6.0234	2.6081	3.4153	2.1516	7.6157	0	0.49962	0.46854	0.49195	0.49313	0.48557	0.49596	0.080983	0.010387
53	4.6379e-07	-1.18	30.19	4.3465	3.2867	3.2534	2.7695	3.8706	4.1346	1.1011	0.48386	0.61725	3.6178	18.452	-4.5566	4.2192	-1.5626	-1.8162	-1.8166	-1.9132	-1.7184	1.3311	0.19488	0.09663	0.098255	2.4632	10.044	5.0661	44.924	24.923	25.695	25.714	23.478	27.874	6.6937	4.3958	2.2355	2.1604	-0.78345	5.6647	0	0.5	0.46823	0.49277	0.49337	0.48823	0.49611	0.094521	0.0078821
54	7.7721e-07	-1.0339	15.606	3.1521	3.1403	3.1111	2.7158	3.6232	1.7678	0.90741	0.39535	0.51205	3.7561	30.113	-3.7819	1.34	-1.7358	-1.8284	-1.8276	-1.9188	-1.7394	0.6272	0.17939	0.091123	0.088266	2.9898	17.135	15.984	70.129	27.323	26.447	26.649	24.09	28.4	7.0126	4.3108	2.5595	1.7512	3.8736	22.369	0.27382	0.4993	0.48439	0.49186	0.49226	0.48666	0.49629	0.032645	0.0096286
55	8.9906e-05	-1.2155	68.591	5.9853	3.5088	3.4532	2.9656	4.1631	10.617	1.1975	0.48764	0.7099	4.4097	22.112	-6.7725	2.5773	-1.6177	-1.8181	-1.8286	-1.9372	-1.6781	1.3347	0.25907	0.10855	0.15052	0.18463	8.093	1.1079	48.414	22.534	25.134	25.348	22.121	27.719	9.3424	5.598	3.2269	2.3711	-0.87741	3.8327	0	0.49993	0.46816	0.49287	0.49317	0.48838	0.49677	0.090786	0.0083954
56	2.3209e-06	-1.5989	64.104	5.7935	3.2842	3.2432	2.6409	4.0095	10.082	1.3686	0.60229	0.76633	3.9378	18.732	-6.0543	5.3035	-1.497	-1.824	-1.8284	-1.948	-1.6913	1.5902	0.25666	0.11957	0.13708	2.26	10.744	1.6443	80.876	26.384	26.339	26.507	23.933	28.409	10.724	4.4756	2.5737	1.9019	1.7833	12.639	0.09694	0.49999	0.47666	0.49328	0.49342	0.48925	0.49703	0.060784	0.0077808
57	1.0894e-05	-1.8102	67.173	5.6628	3.2715	3.2721	2.7892	3.7526	9.7573	0.96341	0.48288	0.48053	4.1815	21.585	-4.8186	5.2286	-1.5567	-1.8207	-1.8223	-1.9241	-1.7142	1.4239	0.20998	0.1018	0.10818	2.406	11.451	1.7024	91.214	26.148	26.076	26.163	23.186	28.79	11.967	5.6048	2.9778	2.6271	2.2045	14.245	0	0.49998	0.47657	0.49327	0.49374	0.4896	0.49598	0.067142	0.0063807
58	1.1785e-07	-1.9438	79.571	5.1801	3.202	3.1922	2.418	4.0056	10.425	1.5876	0.7742	0.81335	5.0443	31.19	-7.1539	5.3569	-1.0087	-1.4928	-1.7442	-1.9048	-0.57798	1.9035	1.3269	0.16068	1.1662	0.97971	4.9297	1.7917	142.34	31.929	27.419	27.081	24.377	31.136	19.372	6.7587	2.7036	4.0551	2.7061	12.425	0	0.49999	0.47302	0.49121	0.49181	0.48486	0.49637	0.07154	0.011504
59	4.1209e-06	-0.73933	77.435	4.8974	3.1295	3.0789	2.4255	3.9347	9.4824	1.5092	0.65338	0.85584	6.0678	42.248	-6.5293	3.893	-1.5385	-1.7923	-1.7947	-1.9236	-1.6561	1.3239	0.26747	0.1289	0.13857	1.3036	9.9306	1.7751	78.914	25.357	26.061	25.804	23.641	28.994	9.1398	5.3532	2.1633	3.1899	1.0759	14.798	0	0.49987	0.46227	0.49273	0.49359	0.48726	0.49649	0.097512	0.0092309
60	4.8112e-05	-1.6109	60.064	4.5109	3.1917	3.1949	2.6659	3.7111	7.0113	1.0452	0.52906	0.51616	5.4612	38.183	-6.373	2.1266	-1.7139	-1.8205	-1.827	-1.9285	-1.6993	0.91451	0.2292	0.10154	0.12766	0.32474	12.686	3.373	67.362	26.013	26.237	26.091	24.327	28.441	10.423	4.1141	1.7637	2.3504	0.89564	6.9244	0.0024095	0.49985	0.48588	0.49357	0.49385	0.48874	0.49785	0.047168	0.0091138
61	2.0256e-06	-1.8655	38.032	3.6967	3.1896	3.1823	2.6792	3.7148	4.3424	1.0357	0.50312	0.53255	5.6978	41.247	-2.7252	5.133	-1.4048	-1.8157	-1.8212	-1.9217	-1.6985	1.2985	0.22324	0.10051	0.12274	3.1535	12.997	5.75	125.94	28.431	26.601	26.378	24.563	29.087	14.253	4.5242	1.8152	2.7091	4.8274	32.611	0	0.49978	0.47263	0.49334	0.49388	0.48907	0.49653	0.079128	0.0074577
62	3.0197e-06	-1.5497	118.4	8.129	3.2753	3.2008	2.767	3.9327	20.775	1.1657	0.4338	0.73189	4.3919	21.21	-2.8015	9.2232	-1.2436	-1.8209	-1.8125	-1.9352	-1.7234	2.1982	0.21175	0.12265	0.089098	3.6675	15.538	0.89988	95.469	25.732	25.806	25.869	23.544	27.943	11.243	4.3982	2.3241	2.0741	2.6246	20.157	0	0.4999	0.48137	0.4939	0.49434	0.48972	0.49721	0.057859	0.0074848
63	3.2729e-06	-1.4368	27.459	3.5838	3.1972	3.206	2.7307	3.6463	3.4563	0.91561	0.47526	0.44035	4.9164	32.031	-2.1404	4.1423	-1.4448	-1.8125	-1.8239	-1.8791	-1.7233	1.2228	0.15576	0.055213	0.10055	3.1321	12.124	4.276	73.896	27.07	26.376	26.112	24.764	28.514	8.238	3.7495	1.3481	2.4014	2.1612	15.842	0.14968	0.49995	0.4766	0.49331	0.49335	0.48988	0.49665	0.065816	0.0067656
64	4.916e-05	-1.6924	17.359	3.6389	3.2463	3.2659	2.5774	3.876	2.7845	1.2986	0.68847	0.61008	2.2093	10.333	-3.1498	2.5418	-1.4845	-1.8095	-1.8249	-1.9177	-1.6704	1.0219	0.24726	0.092702	0.15456	2.5544	9.2622	4.3285	66.48	25.03	25.446	25.024	23.643	28.094	10.543	4.4513	1.3817	3.0696	0.86216	6.7066	0	0.5	0.45541	0.49373	0.49445	0.48918	0.49684	0.1236	0.0076535
65	4.3437e-05	-1.2985	226.43	8.9959	3.4835	3.4567	2.8882	4.1324	23.89	1.2443	0.56851	0.67578	6.5988	54.332	-3.8741	12.045	-1.1494	-1.8263	-1.8319	-1.9182	-1.7233	2.4273	0.19485	0.08624	0.10861	3.4042	14.709	1.1265	65.007	23.744	25.358	25.24	22.825	28.125	8.8067	5.3001	2.4151	2.885	-0.19689	6.9218	0.016404	0.49967	0.47847	0.49259	0.49282	0.48839	0.49633	0.061	0.0079388
66	5.0511e-06	-1.3901	23.312	3.2521	2.9876	3.0004	2.3642	3.5856	3.5626	1.2214	0.63617	0.58523	3.0636	16.112	-4.2183	2.8235	-1.4049	-1.7751	-1.7854	-1.8899	-1.6398	1.1037	0.25009	0.10445	0.14564	1.4652	4.8967	4.0773	84.147	28.493	27.215	27.008	24.576	30.27	10.632	5.6939	2.4317	3.2622	1.8385	10.662	0.087905	0.49986	0.48427	0.49158	0.492	0.48606	0.49625	0.037807	0.010187
67	8.2338e-07	-1.8286	11.119	3.2061	3.1991	3.1916	2.5764	3.8368	1.5104	1.2604	0.6152	0.64522	0.67579	10.884	-2.4207	2.8953	-1.6391	-1.8228	-1.8325	-1.9202	-1.706	0.83952	0.21416	0.087659	0.1265	4.2265	21.027	10.72	96.878	28.07	26.377	26.353	24.165	28.636	11.498	4.4707	2.1879	2.2828	4.4148	24.748	0	0.49982	0.47855	0.49333	0.49372	0.48864	0.49724	0.075433	0.0085962
68	6.4583e-05	-1.8168	18.144	3.7936	3.302	3.3046	2.6983	3.9004	2.8266	1.2021	0.60633	0.59574	3.1776	15.049	-3.4318	3.1558	-1.6692	-1.8402	-1.8519	-1.9401	-1.717	0.90351	0.22316	0.088268	0.13489	3.3074	15.852	5.7413	84.624	25.711	25.786	25.932	23.223	28.059	8.3696	4.8366	2.7089	2.1277	2.3144	20.342	0.057908	0.49968	0.4781	0.4934	0.49375	0.48984	0.49625	0.067238	0.006415
69	4.3558e-06	-1.7956	138.42	6.9349	3.3163	3.1903	2.6786	4.2059	14.145	1.5272	0.51169	1.0155	6.2972	53.563	-4.3235	6.6122	-0.86358	-1.7194	-1.7649	-1.8811	-1.4669	2.0603	0.41422	0.11623	0.298	1.8834	5.6516	1.0764	122.21	25.986	25.761	25.635	23.072	28.702	16.855	5.6301	2.5631	3.067	2.789	16.493	0.11646	0.49995	0.46854	0.49117	0.49297	0.48303	0.49571	0.072092	0.012682
70	3.3112e-05	-1.7601	97.561	8.2181	3.2391	3.2126	2.6804	3.8508	17.557	1.1704	0.53225	0.6382	3.3554	13.342	-7.0478	2.8797	-1.8699	-1.8301	-1.8322	-1.939	-1.7171	1.3447	0.22187	0.10677	0.11511	-0.6822	7.1535	1.141	71.495	24.053	25.305	25.084	22.667	28.386	10.595	5.7197	2.4174	3.3023	0.31313	6.644	0	0.49963	0.48222	0.4916	0.49188	0.48678	0.49587	0.049696	0.0090858
71	1.6497e-06	-1.7147	64.951	4.3937	3.321	3.3158	2.7376	3.9147	6.8923	1.1771	0.57823	0.5989	6.9673	57.385	-3.0663	6.247	-1.5835	-1.8369	-1.8478	-1.9371	-1.7147	1.1675	0.22239	0.089288	0.1331	4.6157	25.957	1.3997	70.894	25.607	25.701	25.735	23.499	27.834	8.0852	4.3347	2.2364	2.0983	2.2071	18.454	0	0.49995	0.48068	0.4943	0.49482	0.49072	0.49685	0.069214	0.006139
72	1.5804e-05	-1.6779	25.355	3.4755	3.2577	3.2598	2.683	3.8282	2.6849	1.1451	0.57678	0.56834	4.7483	38.104	-2.6944	4.6932	-1.5725	-1.8279	-1.8405	-1.9286	-1.702	0.97625	0.22663	0.088083	0.13855	4.0614	21.789	2.6782	52.6	24.566	25.462	25.462	23.442	27.483	7.4875	4.0416	2.0201	2.0215	-0.083808	6.9857	0.031119	0.49962	0.47607	0.49346	0.4945	0.48788	0.49697	0.073147	0.009086
73	0.00017624	-1.6947	157.7	6.9861	3.2257	3.2191	2.6222	3.8426	21.121	1.2204	0.59685	0.62354	5.7549	36.566	-3.4244	11.257	-1.1441	-1.7951	-1.7973	-1.9043	-1.6816	2.2539	0.22277	0.10704	0.11573	3.9299	18.914	1.0486	71.94	27.158	26.685	26.872	23.988	29.009	10.956	5.0215	2.884	2.1375	1.2724	8.1788	0	0.49969	0.47904	0.49334	0.49409	0.48838	0.49679	0.058458	0.008409
74	1.5237e-06	-1.6339	20.18	3.3853	3.2685	3.2404	2.7949	3.7983	2.3912	1.0033	0.44543	0.55789	3.5336	25.899	-3.153	3.9769	-1.5623	-1.833	-1.8277	-1.9458	-1.731	1.07	0.21486	0.11819	0.096678	3.289	14.464	8.3293	93.675	28.302	26.21	26.251	24.081	28.259	10.733	4.1787	2.17	2.0087	4.0951	21.793	0.12464	0.49952	0.47723	0.49362	0.49381	0.49036	0.49648	0.066971	0.0061181
75	1.0579e-05	-0.94334	45.594	4.8176	3.2176	3.1707	2.6584	3.8705	6.8487	1.2121	0.51221	0.6999	4.44	22.802	-5.828	3.2306	-1.8633	-1.8196	-1.8103	-1.9438	-1.7142	0.91493	0.22967	0.13357	0.096102	0.5568	18.786	3.1105	48.154	25.414	26.139	26.129	23.406	28.891	7.3312	5.485	2.7224	2.7626	-0.69723	6.3929	0.13576	0.5	0.48588	0.49379	0.49425	0.4898	0.49685	0.043511	0.007056
76	1.8003e-05	-1.7531	14.854	3.5372	3.3216	3.3392	2.7632	3.8446	1.9714	1.0814	0.57601	0.50537	2.9743	16.555	-2.9205	2.1756	-1.7774	-1.8492	-1.8512	-1.946	-1.7484	0.54277	0.19759	0.094806	0.10279	5.5709	39.377	5.3465	63.205	26.084	26.021	26.008	23.963	28.104	6.687	4.1415	2.0448	2.0967	1.5101	14.787	0	0.49993	0.48038	0.49375	0.49411	0.49001	0.49676	0.073095	0.0067507
77	2.8664e-06	-0.97858	47.012	4.7161	3.3761	3.4065	2.8166	3.8748	6.4401	1.0582	0.58991	0.4683	4.9611	29.322	-4.446	6.1368	-1.6525	-1.8421	-1.8539	-1.9262	-1.7343	1.2687	0.19197	0.07234	0.11963	4.4451	25.655	2.6072	58.894	25.252	25.783	25.644	23.203	28.638	7.0805	5.4345	2.4412	2.9932	-0.063875	9.6826	0.25155	0.49973	0.48476	0.4936	0.49408	0.48934	0.49689	0.036733	0.0075516
78	5.5508e-06	-1.8479	124.69	6.2318	3.2063	3.1861	2.7721	3.681	16.879	0.9089	0.41395	0.49496	5.8622	37.767	-4.1631	9.6247	-1.4497	-1.8263	-1.8264	-1.9144	-1.7378	1.8483	0.17666	0.088058	0.088603	4.8819	27.807	0.97062	93.302	27.716	26.458	26.32	24.131	29.061	12.128	4.9298	2.1895	2.7403	2.9345	17.634	0.0040204	0.49994	0.48056	0.49303	0.49352	0.48818	0.49688	0.059571	0.0087005
79	1.5205e-05	-1.6185	17.757	3.7514	3.27	3.2845	2.7217	3.7892	3.1257	1.0675	0.56281	0.50471	2.5509	10.948	-3.5577	2.327	-1.5707	-1.8246	-1.8312	-1.9205	-1.7155	0.93693	0.20508	0.089352	0.11573	2.0962	8.2864	0.67891	65.484	25.086	25.808	25.695	23.023	28.817	9.5478	5.7938	2.6723	3.1215	0.41761	6.6665	0.0027837	0.49988	0.46672	0.49233	0.49317	0.4864	0.49656	0.087574	0.010159
80	2.4834e-06	-1.5158	25.425	3.3761	3.1626	3.1178	2.6706	3.7444	2.656	1.0738	0.44727	0.62654	6.1962	52.346	-3.8586	2.0635	-1.7078	-1.8218	-1.8181	-1.9311	-1.7198	0.7225	0.2113	0.11303	0.098268	3.1483	16.694	6.7494	98.223	27.552	26.868	26.777	24.803	29.115	9.3307	4.312	1.974	2.3381	5.1399	38.915	0	0.49997	0.47875	0.49314	0.49332	0.48981	0.4961	0.070913	0.0062948
81	1.4999e-05	-1.8025	39.104	5.262	3.3615	3.3021	2.8372	4.0045	6.6749	1.1673	0.46494	0.70236	3.1804	13.027	-4.5163	4.6536	-1.4134	-1.8418	-1.8401	-1.942	-1.7452	1.6357	0.19678	0.10186	0.094917	2.5328	9.2051	2.8148	93.753	25.995	25.98	25.75	23.355	29.064	10.91	5.709	2.3953	3.3137	2.4979	18.034	0.0024523	0.49946	0.47689	0.49272	0.49342	0.48793	0.49612	0.072963	0.0081915
82	2.1154e-05	-1.4668	52.592	5.1676	3.3928	3.3263	2.8718	4.0467	7.7517	1.175	0.45453	0.72046	4.176	21.436	-5.0904	4.1612	-1.6793	-1.8312	-1.8205	-1.9546	-1.7289	1.1722	0.22572	0.13409	0.091636	2.0626	12.54	2.5208	83.939	25.158	25.785	25.831	23.352	28.125	10.206	4.7734	2.4798	2.2936	1.662	14.677	0	0.5	0.47519	0.49416	0.49436	0.49099	0.49694	0.072045	0.0059533
83	4.1319e-05	-0.95533	50.852	4.6379	3.3087	3.2954	2.6626	3.9814	6.277	1.3188	0.63281	0.68599	5.2216	34.513	-4.8379	2.4866	-1.622	-1.8081	-1.8143	-1.927	-1.677	1.0434	0.24998	0.11268	0.1373	1.8727	9.0986	2.5408	50.547	25.16	26.147	26.034	23.602	28.92	9.0916	5.3176	2.4318	2.8858	-0.42117	4.4618	0	0.49976	0.47096	0.49351	0.49356	0.48965	0.49727	0.085253	0.0076233
84	6.2839e-05	-1.9163	52.84	5.3422	3.2526	3.215	2.7143	3.8663	9.1073	1.152	0.50073	0.65131	3.9132	17.913	-6.3851	4.4044	-1.3983	-1.8035	-1.8071	-1.9129	-1.6867	1.5917	0.22619	0.10579	0.1204	1.3744	7.3404	1.8919	108.87	26.515	26.018	25.951	23.627	28.542	13.534	4.9147	2.3244	2.5904	2.5823	16.261	0.098689	0.49989	0.47681	0.4924	0.49294	0.48693	0.49678	0.056989	0.0098509
85	0.00013239	-1.4543	75.349	6.5778	3.3596	3.2472	2.826	4.1179	10.036	1.2919	0.42123	0.87068	3.9782	22.408	-4.4761	5.8141	-1.3413	-1.8077	-1.8017	-1.9196	-1.7077	1.7311	0.21184	0.11789	0.093958	2.4614	9.0739	1.094	56.267	22.426	25.136	25.462	22.226	27.393	9.364	5.1677	3.2367	1.931	-0.70922	3.9457	0.12528	0.49968	0.47458	0.49286	0.49353	0.48747	0.49692	0.05873	0.0094469
86	2.4423e-05	-1.4685	62.976	5.6916	3.4243	3.3802	2.7239	4.2131	8.4632	1.4892	0.65632	0.83284	4.2061	24.669	-6.79	2.1227	-1.6774	-1.8371	-1.8478	-1.967	-1.6857	1.153	0.28133	0.11926	0.16207	0.3063	9.3235	1.064	123.66	26.09	25.767	25.78	22.476	29.033	16.664	6.5576	3.3039	3.2538	3.4358	21.202	0	0.49985	0.47314	0.49222	0.4932	0.48549	0.49698	0.079236	0.011481
87	0.00055167	-1.7112	32.501	5.0583	3.5175	3.497	2.9543	4.1219	5.5767	1.1677	0.54273	0.62493	3.0648	12.958	-3.4659	4.5445	-1.2153	-1.808	-1.8139	-1.918	-1.6862	1.5147	0.23187	0.10413	0.12774	2.1365	6.6087	2.5395	82.209	24.323	24.599	24.189	22.236	27.781	11.544	5.5452	1.9539	3.5913	1.1558	8.7289	0.0041641	0.49979	0.46585	0.49359	0.49407	0.48871	0.49753	0.088922	0.0088244
88	0.00015728	-1.7145	108.91	5.8264	3.2878	3.3107	2.6684	3.8616	12.649	1.1932	0.64227	0.5509	6.1624	44.529	-8.1985	8.2768	-1.4509	-1.8156	-1.8217	-1.9143	-1.7047	1.762	0.20961	0.092658	0.11695	2.6667	15.765	1.9944	97.194	25.519	25.824	26.093	23.302	27.808	12.012	4.5059	2.7904	1.7155	2.1543	14.751	0.1374	0.49988	0.48337	0.49366	0.4944	0.48848	0.49738	0.042532	0.0089036
89	6.2938e-06	-1.4966	34.72	3.9651	3.2712	3.2922	2.6958	3.8046	4.1778	1.1087	0.59641	0.51233	5.1854	34.825	-2.4525	4.5318	-1.5785	-1.8287	-1.8398	-1.9282	-1.7067	1.0683	0.22149	0.088413	0.13307	4.0546	19.756	4.1428	62.257	25.876	25.755	25.653	23.699	28.013	7.7165	4.3146	1.9546	2.36	1.1019	10.99	0	0.5	0.47397	0.49327	0.49347	0.48901	0.49713	0.079681	0.0081165
90	6.9462e-05	-1.5927	39.277	5.1497	3.3139	3.3085	2.5613	4.0773	6.5142	1.516	0.74729	0.76875	2.8799	11.738	-3.9438	4.4006	-1.1572	-1.7496	-1.7998	-1.9227	-1.4761	1.6965	0.4466	0.12296	0.32364	1.8958	5.8898	2.2455	52.774	23.469	25.135	25.206	21.536	28.592	10.495	7.0561	3.6699	3.3862	-0.29567	3.4444	0	0.5	0.46506	0.49049	0.49152	0.4822	0.49671	0.082386	0.014511
91	1.8853e-06	0.51578	30.497	4.5053	3.3249	3.3106	2.8405	3.838	4.8777	0.99753	0.47016	0.52737	4.0931	20.086	-3.4173	2.6596	-1.5283	-1.8253	-1.8383	-1.9191	-1.7054	1.1127	0.21372	0.080875	0.13284	2.5532	8.9129	1.4774	34.206	24.452	26.074	25.819	24.44	28.219	6.8405	3.7787	1.3787	2.4	-2.0017	7.0268	0	0.49936	0.46306	0.49252	0.49259	0.48866	0.49625	0.1046	0.0075954
92	2.7065e-05	-1.3637	41.357	4.7251	3.3102	3.2798	2.8288	3.8524	5.8592	1.0237	0.45105	0.5726	4.1666	22.145	-3.7241	5.8219	-1.3528	-1.8014	-1.81	-1.9112	-1.6744	1.5101	0.2368	0.10117	0.13563	2.7497	11.268	1.6816	63.202	24.339	25.628	25.736	22.932	28.108	9.8895	5.1752	2.8032	2.372	0.19001	6.1739	0	0.49967	0.46609	0.49211	0.49277	0.48682	0.4961	0.090795	0.0092758
93	7.824e-07	-1.6125	86.699	4.4947	3.1069	3.0656	2.6305	3.666	8.7133	1.0355	0.43504	0.60042	7.0711	59.921	-3.2326	5.0552	-1.5024	-1.8015	-1.8064	-1.9083	-1.685	1.2485	0.22334	0.10195	0.12139	3.9366	18.831	1.2277	59.464	26.415	26.609	26.583	24.164	29.105	7.392	4.941	2.4184	2.5227	0.029954	9.6272	0	0.49979	0.47136	0.493	0.49354	0.48845	0.49646	0.088035	0.0080074
94	1.2814e-05	-1.7375	38.044	4.0205	3.1698	3.2236	2.6681	3.5639	5.4331	0.8958	0.55542	0.34038	4.3479	24.594	-4.7428	3.3874	-1.2897	-1.7821	-1.7998	-1.8802	-1.6485	1.517	0.23173	0.080441	0.15129	1.2556	5.0279	4.4397	88.076	27.83	26.236	26.405	23.597	28.536	11.983	4.9394	2.8076	2.1318	2.5585	13.094	0.088483	0.49998	0.47622	0.49264	0.49386	0.48568	0.49716	0.062465	0.01148
95	3.5044e-05	-1.7227	31.303	3.8325	3.3208	3.2547	2.7715	4.0022	3.888	1.2307	0.48322	0.74752	3.6442	22.171	-3.1297	3.844	-1.2972	-1.804	-1.8153	-1.93	-1.6551	1.414	0.27495	0.1147	0.16025	2.5255	8.2662	1.6994	72.271	26.078	25.962	25.835	23.535	28.642	8.3026	5.1069	2.2998	2.8071	1.0881	10.721	0.057116	0.49987	0.4768	0.49327	0.49355	0.48911	0.49687	0.068129	0.0077658
96	6.1699e-06	-1.3742	375.83	9.8723	3.2012	3.1453	2.6952	3.8191	40.794	1.124	0.45015	0.67385	7.6444	64.529	-2.7681	15.189	-1.2367	-1.8043	-1.806	-1.908	-1.6973	2.4193	0.21076	0.10204	0.10872	5.1434	31.402	0.42705	67.533	25.473	26.502	26.627	23.95	28.803	8.2212	4.8528	2.6772	2.1755	-0.21713	10.856	0.35312	0.49999	0.48741	0.49355	0.49374	0.48939	0.49734	0.02414	0.0079556
97	3.652e-05	-1.5469	82.828	4.335	3.0722	3.0766	2.6216	3.5141	9.7757	0.89246	0.45497	0.43749	6.8952	52.174	-2.1004	8.8138	-1.4268	-1.7977	-1.8023	-1.8787	-1.7077	1.5508	0.171	0.07635	0.094647	5.0675	29.919	2.4459	63.293	26.996	26.23	26.151	23.843	28.774	7.6864	4.9309	2.3075	2.6234	1.3348	11.353	0.0023453	0.5	0.48415	0.49389	0.49452	0.49012	0.49638	0.054534	0.0062519
98	0.00016941	-1.5485	27.12	3.7157	3.1677	3.219	2.3775	3.8553	4.0188	1.4778	0.84151	0.63625	4.149	22.785	-4.1164	3.0624	-1.5726	-1.8005	-1.8129	-1.9291	-1.647	1.0242	0.28204	0.11623	0.16581	2.203	10.151	3.9877	94.052	26.462	26.564	26.55	24.055	29.102	10.134	5.0473	2.4949	2.5524	2.7897	23.501	0.014154	0.49942	0.46865	0.49179	0.492	0.48683	0.49635	0.086073	0.0095253
99	1.9955e-07	-1.679	29.07	3.5584	3.2392	3.2523	2.6906	3.7615	3.255	1.0709	0.56171	0.50918	4.7994	34.494	-2.9525	2.681	-1.6302	-1.8276	-1.8276	-1.9267	-1.7283	0.84491	0.19844	0.099099	0.099344	3.1749	13.895	1.9334	62.318	26.381	25.875	25.746	23.822	28.188	7.3254	4.366	1.924	2.442	1.5583	12.819	0	0.49988	0.48133	0.49418	0.49458	0.48992	0.49765	0.058385	0.0077242
[truncated: 1,867 more columns]
