# Supplementary material for: Detecting Parkinson’s disease from sustained phonation and speech signals
Source: PLoS One. 2017 Oct 5;12(10):e0185613. doi: 10.1371/journal.pone.0185613 (PMC5628839; doi:10.1371/journal.pone.0185613)
Supplement: S2 File — (ZIP) [file pone.0185613.s002.zip › AC/unvoiced/AC_unvoiced_IS09_emotion.csv]

id	pcm_RMSenergy_sma_max	pcm_RMSenergy_sma_min	pcm_RMSenergy_sma_range	pcm_RMSenergy_sma_maxPos	pcm_RMSenergy_sma_minPos	pcm_RMSenergy_sma_amean	pcm_RMSenergy_sma_linregc1	pcm_RMSenergy_sma_linregc2	pcm_RMSenergy_sma_linregerrQ	pcm_RMSenergy_sma_stddev	pcm_RMSenergy_sma_skewness	pcm_RMSenergy_sma_kurtosis	pcm_fftMag_mfcc_sma_1__max	pcm_fftMag_mfcc_sma_1__min	pcm_fftMag_mfcc_sma_1__range	pcm_fftMag_mfcc_sma_1__maxPos	pcm_fftMag_mfcc_sma_1__minPos	pcm_fftMag_mfcc_sma_1__amean	pcm_fftMag_mfcc_sma_1__linregc1	pcm_fftMag_mfcc_sma_1__linregc2	pcm_fftMag_mfcc_sma_1__linregerrQ	pcm_fftMag_mfcc_sma_1__stddev	pcm_fftMag_mfcc_sma_1__skewness	pcm_fftMag_mfcc_sma_1__kurtosis	pcm_fftMag_mfcc_sma_2__max	pcm_fftMag_mfcc_sma_2__min	pcm_fftMag_mfcc_sma_2__range	pcm_fftMag_mfcc_sma_2__maxPos	pcm_fftMag_mfcc_sma_2__minPos	pcm_fftMag_mfcc_sma_2__amean	pcm_fftMag_mfcc_sma_2__linregc1	pcm_fftMag_mfcc_sma_2__linregc2	pcm_fftMag_mfcc_sma_2__linregerrQ	pcm_fftMag_mfcc_sma_2__stddev	pcm_fftMag_mfcc_sma_2__skewness	pcm_fftMag_mfcc_sma_2__kurtosis	pcm_fftMag_mfcc_sma_3__max	pcm_fftMag_mfcc_sma_3__min	pcm_fftMag_mfcc_sma_3__range	pcm_fftMag_mfcc_sma_3__maxPos	pcm_fftMag_mfcc_sma_3__minPos	pcm_fftMag_mfcc_sma_3__amean	pcm_fftMag_mfcc_sma_3__linregc1	pcm_fftMag_mfcc_sma_3__linregc2	pcm_fftMag_mfcc_sma_3__linregerrQ	pcm_fftMag_mfcc_sma_3__stddev	pcm_fftMag_mfcc_sma_3__skewness	pcm_fftMag_mfcc_sma_3__kurtosis	pcm_fftMag_mfcc_sma_4__max
1	0.0049273	0	0.0049273	250	2	0.0003742	2.5573e-07	0.00033699	1.0629e-06	0.0010312	2.8639	9.9329	0	-30.46	30.46	2	176	-4.6455	-0.0085027	-3.4083	70.515	8.4279	-1.7806	4.9531	11.978	-3.5717	15.55	224	147	0.9778	0.0074552	-0.10692	6.5352	2.6325	1.9726	6.966	16.568	-5.8091	22.378	250	158	1.0272	0.010943	-0.56503	10.187	3.3224	2.4746	9.417	13.178
2	0.010604	0	0.010604	53	5	0.00048236	-4.5837e-06	0.0010553	2.6332e-06	0.0016564	4.5469	24.227	5.3475	-31.805	37.153	193	54	-2.7142	0.024763	-5.8096	49.42	7.2553	-2.5039	8.4907	13.184	-15.229	28.413	51	182	0.062217	-0.0079349	1.0541	8.1723	2.916	-0.21567	16.716	10.919	-6.6947	17.614	136	56	0.32972	0.0035875	-0.11873	4.0681	2.0336	2.0048	11.646	6.2688
3	0.12432	0	0.12432	51	5	0.0042171	-4.7396e-05	0.0094306	0.00028966	0.017286	5.172	30.857	0	-33.858	33.858	5	178	-4.1335	0.014967	-5.7798	64.732	8.1021	-2.0419	6.1794	14.777	-7.5586	22.336	177	108	1.4053	-0.010484	2.5586	15.908	4.0442	1.7043	5.5262	12.346	-14.088	26.434	219	51	0.28332	0.016271	-1.5065	13.463	3.8132	-1.0084	8.422	9.6675
4	0.028238	0	0.028238	54	6	0.001225	-1.0394e-05	0.0025243	1.8345e-05	0.0043488	4.4689	23.803	2.3257	-34.082	36.408	185	150	-4.7138	0.013393	-6.3879	78.326	8.9033	-1.8795	5.4097	18.662	-15.902	34.563	55	186	0.94848	-0.0075547	1.8928	20.398	4.5495	1.0184	8.145	20.603	-15.284	35.888	151	56	0.059795	0.015901	-1.9278	25.62	5.1911	0.33901	7.5435	9.1357
5	0.026048	0	0.026048	55	3	0.0015278	-1.4349e-05	0.0032999	2.276e-05	0.00488	3.8905	17.498	1.049	-35.077	36.126	101	137	-6.0938	0.011563	-7.5218	109.3	10.488	-1.5946	4.1789	15.746	-7.1047	22.851	60	112	0.95542	-0.0073998	1.8693	10.967	3.3537	3.1383	13.659	12.978	-16.346	29.324	247	54	-0.066679	0.012716	-1.6372	21.123	4.6853	-1.1855	6.76	6.0006
6	0.029785	0	0.029785	71	4	0.00092962	-9.0376e-06	0.002231	1.5535e-05	0.0040129	5.182	30.814	4.6898	-29.458	34.147	212	67	-1.407	0.018144	-4.0198	31.268	5.793	-3.9443	17.42	9.4896	-8.0703	17.56	210	202	0.24241	-0.00093318	0.37679	2.1776	1.4777	1.869	19.534	14.22	-15.722	29.942	288	203	-0.80179	0.0012244	-0.9781	9.924	3.1519	-2.3569	12.697	6.4132
7	0.021463	0	0.021463	64	4	0.001008	-5.8337e-06	0.0017226	1.1107e-05	0.0033584	4.02	19.569	2.0155	-34.335	36.35	183	138	-3.13	0.014577	-4.9157	66.144	8.1985	-2.6317	8.5813	14.625	-9.7075	24.333	64	172	0.79114	-0.0053351	1.4447	8.8997	3.0072	2.1101	11.183	12.906	-9.2309	22.137	135	63	-0.027693	0.0039892	-0.51637	5.4202	2.3453	1.2413	15.961	7.1735
8	0.02153	0	0.02153	69	2	0.0013594	-7.7971e-06	0.0025017	1.4778e-05	0.0039008	3.3554	13.766	0.58746	-35.899	36.486	223	240	-5.4653	0.0020978	-5.7726	88.4	9.4038	-1.5346	3.9858	16.954	-6.4986	23.452	167	198	2.0818	0.00021072	2.0509	16.232	4.0289	1.8113	5.7691	18.607	-23.454	42.061	167	202	-0.6858	0.0016809	-0.93205	28.809	5.3693	-1.0312	8.0565	12.854
9	0.0067462	0	0.0067462	64	3	0.00030338	-2.8869e-06	0.00061372	1.4034e-06	0.0011982	4.4467	21.855	4.6162	-30.541	35.157	165	67	-1.7866	0.02378	-4.343	42.08	6.6542	-3.5699	14.513	15.845	-1.9022	17.747	63	72	0.78368	-0.0049234	1.3129	8.137	2.869	3.8661	17.539	9.155	-9.4106	18.566	60	163	-0.12498	-0.0054733	0.4634	3.1735	1.8138	-1.1604	18.314	2.4728
10	0.0033252	0	0.0033252	68	4	0.00015114	-1.3525e-06	0.00034793	3.2047e-07	0.00057746	4.5953	23.165	0.47138	-34.432	34.903	226	71	-3.2046	0.013245	-5.1318	54.041	7.4356	-2.5835	9.2138	9.4923	-3.0961	12.588	233	62	1.1221	0.0018552	0.85218	5.9561	2.4455	1.8126	5.1686	10.465	-12.66	23.125	0	230	0.53974	-0.0063972	1.4705	6.9999	2.7001	-0.167	9.39	14.084
11	0.011259	0	0.011259	53	2	0.00041778	-4.2021e-06	0.00098927	2.8318e-06	0.0017151	5.0373	28.508	0.17829	-28.873	29.051	193	51	-1.9815	0.012113	-3.6289	27.605	5.34	-3.2103	13.16	11.175	-5.8035	16.978	134	272	0.50075	-0.0023991	0.82703	4.4683	2.1223	2.248	11.816	18.416	-13.415	31.831	262	55	0.25431	0.017266	-2.0939	15.363	4.149	1.2447	9.1604	7.1693
12	0.027876	0	0.027876	53	2	0.0015237	-8.0287e-06	0.0024069	2.4845e-05	0.0050107	4.1174	19.516	6.9797	-30.084	37.063	167	57	-2.0569	0.0097666	-3.1312	47.648	6.9308	-3.0184	11.075	13.847	-13.521	27.368	53	201	-0.083645	-0.014571	1.5192	11.909	3.574	-0.58305	9.9131	14.277	-12.378	26.655	182	160	-0.84257	0.0029399	-1.166	9.6343	3.1096	-0.71396	9.8742	7.6598
13	0.0030115	0	0.0030115	131	4	0.00026385	4.3112e-07	0.00021728	3.2515e-07	0.00057086	2.7407	10.504	2.8685	-33.736	36.605	172	187	-5.1965	-0.0010506	-5.083	78.957	8.886	-1.5724	4.2136	11.235	-14.726	25.962	130	160	0.51651	-0.001223	0.6486	9.3622	3.0607	0.2812	9.1236	17.238	-9.2278	26.466	185	162	1.0773	0.0040316	0.64185	16.659	4.0894	1.9142	7.9231	10.904
14	0.0098814	0	0.0098814	63	5	0.00039207	-3.5057e-06	0.00085833	2.2309e-06	0.0015179	4.7609	25.878	0.98217	-30.699	31.681	189	68	-2.7011	0.015297	-4.7355	55.703	7.556	-2.8525	9.7797	17.051	-4.9018	21.953	62	0	0.97086	-0.0026921	1.3289	9.4038	3.0736	3.0869	12.937	15.474	-11.37	26.844	150	67	0.27875	0.0023576	-0.034803	8.7913	2.9706	1.4605	13.889	9.7913
15	0.0099521	0	0.0099521	58	5	0.00043855	-5.5468e-06	0.0010875	2.7285e-06	0.0016941	4.5942	23.465	2.4743	-26.111	28.585	48	55	-2.3914	0.016022	-4.266	32.247	5.7817	-2.592	9.1488	14.704	-4.93	19.634	171	0	0.73398	0.0058948	0.044294	6.7149	2.622	3.1031	14.224	11.113	-8.4021	19.515	122	58	0.30572	-0.0030267	0.65985	5.7721	2.4113	1.3989	9.8839	6.7209
16	0.0097051	0	0.0097051	44	3	0.00071322	-3.5513e-06	0.001063	4.3184e-06	0.002088	3.005	10.71	0.60855	-32.341	32.95	185	162	-3.0308	0.0055498	-3.5774	59.575	7.725	-2.4738	7.7129	14.103	-1.1976	15.3	160	0	1.133	0.0092897	0.21793	8.5069	2.9646	2.7898	9.9848	15.669	-4.6514	20.321	197	51	0.74749	0.023367	-1.5541	7.7909	3.0943	2.8195	11.183	12.195
17	0.040634	0	0.040634	57	6	0.0018109	-2.2998e-05	0.0045361	4.9122e-05	0.0071846	4.3447	20.742	3.071	-33.776	36.847	167	58	-2.898	0.022435	-5.5565	54.29	7.5277	-2.7794	10.158	13.703	-5.4174	19.121	172	165	1.6329	-0.0017917	1.8452	14.092	3.7559	1.7771	5.0717	8.532	-8.6792	17.211	174	168	0.029299	0.0036685	-0.40542	4.6375	2.1682	-0.52453	9.5134	12.186
18	0.015889	0	0.015889	77	4	0.00066108	-4.2335e-06	0.0013427	5.4573e-06	0.0023692	4.4897	23.576	1.7775	-31.522	33.3	236	165	-3.7918	0.014963	-6.2008	65.689	8.2241	-2.0705	5.8644	23.959	-7.9162	31.876	179	16	0.82432	0.0002669	0.78135	11.569	3.4015	3.9797	24.545	12.861	-12.584	25.446	163	1	-0.01608	0.002816	-0.46946	11.277	3.3684	0.254	8.5612	6.8247
19	0.0038201	0	0.0038201	52	2	0.00020603	-2.5604e-06	0.00045695	5.0873e-07	0.00072796	3.8776	16.915	5.6944	-26.235	31.929	146	46	-1.636	0.02941	-4.5181	35.361	6.1772	-3.3149	12.672	13.041	-1.4527	14.494	148	56	0.82546	0.0033687	0.49533	6.193	2.4959	3.0607	11.946	6.7834	-15.709	22.492	195	50	-0.73147	0.004203	-1.1434	8.5844	2.9396	-2.7847	13.062	6.8827
20	0.014822	0	0.014822	67	3	0.00068007	-3.5548e-06	0.0012009	5.678e-06	0.0024019	4.0803	19.349	0.78392	-30.601	31.385	237	255	-3.7492	0.00086835	-3.8764	62.196	7.8868	-2.068	6.0383	21.89	-7.5608	29.451	255	217	1.27	0.0016476	1.0287	13.705	3.7046	2.7252	12.65	17.584	-9.4564	27.04	162	234	-0.14794	0.0040717	-0.74444	9.2915	3.0677	1.8636	14.953	7.8881
21	0.0073944	0	0.0073944	62	3	0.00033214	-2.4108e-06	0.00064433	1.305e-06	0.0011566	4.5176	23.892	1.1834	-35.909	37.092	187	152	-2.6325	0.010909	-4.0451	51.685	7.2357	-2.995	11.105	8.6622	-14.193	22.855	148	188	0.2525	-0.005678	0.98779	5.8915	2.4644	-0.5008	12.33	16.563	-16.272	32.835	137	65	-0.097589	0.0071018	-1.0173	13.411	3.7006	-0.30225	10.923	7.2243
22	0.01555	0	0.01555	74	2	0.00089001	-6.7606e-06	0.001894	8.4793e-06	0.0029694	3.7791	16.076	6.2445	-28.631	34.876	230	69	-2.9163	0.0075634	-4.0395	47.599	6.9298	-2.5141	8.4051	17.352	-6.513	23.865	62	0	1.5135	0.0043475	0.86793	13.534	3.6978	2.4148	8.3551	22.675	-11.232	33.907	287	216	1.0025	0.016481	-1.445	17.176	4.3803	2.6341	12.031	10.237
23	0.0069717	0	0.0069717	79	2	0.0001685	-1.1299e-06	0.00035663	5.9633e-07	0.00077987	6.2192	44.77	0	-28.75	28.75	2	86	-2.4533	0.0028802	-2.9329	33.783	5.819	-2.8629	11.268	10.76	-10.696	21.456	329	192	-0.089576	0.00054946	-0.18106	3.1825	1.7848	-0.17563	16.951	9.9088	-13.813	23.721	330	211	-0.81882	-0.0015867	-0.55463	11.156	3.3435	-2.2506	9.6571	15.001
24	0.01031	0	0.01031	72	3	0.00037004	-2.893e-06	0.00077362	2.3911e-06	0.0015639	5.1021	28.555	7.945	-28.676	36.621	205	70	-1.9191	0.0095309	-3.2487	33.145	5.8085	-3.4988	15.36	9.5591	-18.112	27.671	211	0	0.42043	0.0078005	-0.66774	8.0303	2.9031	-0.76538	13.175	22.514	-9.1276	31.642	265	206	0.78514	0.021006	-2.1453	20.031	4.7869	2.7695	11.858	13.918
25	0.051607	0	0.051607	39	3	0.0022598	-4.2286e-05	0.005685	8.1331e-05	0.0092353	4.4034	21.359	0	-27.825	27.825	3	39	-2.1842	0.029288	-4.5565	38.068	6.322	-3.0638	11.28	12.123	-0.52421	12.648	35	162	0.59863	-0.0057551	1.0648	3.967	2.0101	3.7624	17.115	2.9086	-7.8298	10.738	158	37	-0.37813	0.0068176	-0.93036	2.1903	1.5143	-3.3774	15.047	7.1726
26	0.0050079	0	0.0050079	104	2	0.00022748	-1.4147e-06	0.00047505	7.6293e-07	0.00088514	4.2716	20.007	3.7913	-30.964	34.755	257	101	-2.1789	0.011612	-4.211	43.249	6.6809	-3.2008	12.348	16.157	-6.8369	22.993	259	97	0.3826	0.0034791	-0.22624	6.7608	2.6239	2.3325	13.278	9.4918	-9.9415	19.433	86	256	0.24156	-0.00035988	0.30454	4.1049	2.0264	1.1892	11.57	26.052
27	0.018414	0	0.018414	196	10	0.00085027	2.1796e-06	0.00050371	7.3569e-06	0.0027198	4.2876	22.178	0	-33.876	33.876	10	197	-5.0237	0.016266	-7.6099	100.11	10.117	-1.7286	4.3113	20.416	-7.613	28.029	265	4	1.0814	0.010682	-0.61699	18.957	4.4637	2.7367	10.571	14.171	-2.1224	16.294	188	260	1.3577	-0.0076573	2.5752	9.7818	3.2061	2.2128	6.5307	8.2592
28	0.019165	0	0.019165	52	5	0.00070795	-1.0629e-05	0.0017549	9.041e-06	0.0030676	4.8337	25.789	0	-26.56	26.56	5	52	-1.9431	0.026132	-4.5171	33.209	5.9531	-3.1765	11.784	12.013	-3.2583	15.271	48	57	0.5133	-0.0044313	0.94978	3.6383	1.9242	3.9378	20.25	3.3316	-3.5904	6.922	2	55	-0.0856	-0.00093926	0.0069174	0.43275	0.66002	-0.80493	16.838	6.1191
29	0.0021897	0	0.0021897	76	3	0.00012701	-5.0885e-07	0.00020436	1.8264e-07	0.0004297	3.673	15.256	0.91588	-30.306	31.222	231	76	-2.8144	0.0045871	-3.5117	54.72	7.4083	-2.7602	9.4634	14.695	-8.7584	23.454	67	229	0.6662	-0.0024083	1.0323	8.7296	2.9622	2.0438	10.302	20.269	-9.227	29.496	263	77	0.2758	0.010098	-1.2591	7.978	2.9612	3.002	21.796	9.1872
30	0.0008942	0	0.0008942	154	3	5.3793e-05	-1.7139e-07	7.6417e-05	2.7273e-08	0.00016567	3.2251	12.545	0	-24.568	24.568	3	215	-2.191	0.0072243	-3.1446	36.477	6.0649	-2.7001	8.8306	3.9158	-6.0595	9.9753	57	69	-0.003764	-0.0012273	0.15823	0.73476	0.86231	-1.2233	19.378	9.2565	-9.5195	18.776	215	69	-0.041167	0.0065912	-0.9112	3.3212	1.8909	-0.14566	12.852	4.3517
31	0.0078983	0	0.0078983	61	3	0.00029973	-3.1331e-06	0.00073367	1.5501e-06	0.0012702	4.8207	25.485	0	-29.827	29.827	3	59	-1.9759	0.013894	-3.9003	33.431	5.8885	-3.491	14.849	8.3051	-19.584	27.89	57	242	-0.34094	-0.0060458	0.49641	6.5936	2.6132	-3.5655	27.636	10.419	-6.5247	16.943	240	62	0.29878	0.0021215	0.0049506	2.9636	1.7299	2.1463	13.663	8.8717
32	0.0028935	0	0.0028935	44	4	0.00026582	-1.9554e-07	0.00028694	3.9736e-07	0.00063048	2.4672	7.9534	0	-35.938	35.938	4	121	-5.4731	0.0015813	-5.6439	112.83	10.623	-1.7201	4.3882	14.846	-4.1342	18.98	173	2	1.762	0.0045077	1.2751	17.362	4.1763	1.9814	5.4095	18.971	-8.3757	27.347	172	43	1.2029	0.014851	-0.40109	15.4	4.033	2.1542	8.1618	12.562
33	0.017485	0	0.017485	68	4	0.00070169	-5.7303e-06	0.0015756	6.7717e-06	0.002651	4.5159	23.688	0	-34.873	34.873	4	226	-2.73	0.0073541	-3.8515	50.115	7.1089	-2.7224	9.3473	11.654	-5.9776	17.632	63	1	0.64755	-0.0012702	0.84126	5.172	2.277	2.7797	11.761	17.174	-6.2324	23.406	164	299	0.18938	0.0018162	-0.087591	5.2126	2.2887	2.9953	20.922	11.761
34	0.013422	0	0.013422	49	2	0.00047475	-6.3083e-06	0.0011971	3.8789e-06	0.0020135	4.934	27.181	4.2493	-32.614	36.863	171	47	-2.4011	0.027386	-5.5368	48.322	7.1852	-3.0885	11.745	14.62	-7.9621	22.582	50	167	0.48112	-0.011838	1.8366	8.1522	2.9614	2.0901	10.48	14.302	-14.407	28.709	108	165	-0.144	-0.0015095	0.028835	13.545	3.6817	0.17498	8.4838	2.4984
35	0.0041462	0	0.0041462	51	4	0.00014167	-1.8804e-06	0.00035885	3.8519e-07	0.00063328	5.0111	27.727	0.8397	-28.295	29.135	227	52	-1.3417	0.019251	-3.5652	26.521	5.3088	-4.1872	19.504	4.6096	-0.38329	4.9929	0	226	0.24076	-0.0025492	0.5352	0.71191	0.86085	3.7673	16.536	11.778	-10.265	22.042	229	51	-0.25537	0.011143	-1.5424	4.3203	2.2085	-0.23084	17.058	11.532
37	0.0082666	0	0.0082666	59	2	0.00024646	-2.9863e-06	0.00062423	1.4091e-06	0.0012071	5.3026	30.721	0	-26.668	26.668	2	59	-1.2364	0.012765	-2.8512	23.224	4.9092	-4.2319	19.93	4.1832	-5.6066	9.7897	58	252	0.026473	-0.0024721	0.3392	0.4795	0.71579	-1.5448	37.477	8.4852	-6.045	14.53	252	56	0.0080906	0.0028689	-0.35482	1.2498	1.1375	1.3666	28.114	5.494
38	0.023927	0	0.023927	65	2	0.0019071	-4.5831e-06	0.0024639	2.6937e-05	0.0052001	3.0716	11.511	0	-28.091	28.091	2	66	-3.1232	-0.0028327	-2.7791	47.861	6.921	-2.4212	7.7458	10.9	-5.9487	16.849	137	177	1.1538	0.003134	0.773	8.0153	2.8397	1.6657	5.4509	16.462	-11.549	28.011	138	179	-0.094508	0.0051012	-0.71431	16.101	4.0287	0.37001	7.4429	15.193
39	0.018167	0	0.018167	64	2	0.00067932	-5.2218e-06	0.0013242	5.9184e-06	0.0024613	4.5608	25.599	0	-32.189	32.189	2	63	-2.4002	0.015557	-4.3215	46.245	6.891	-3.1187	11.564	17.338	-7.6942	25.032	59	170	1.0083	-0.0053505	1.6691	12.19	3.5123	2.7899	11.351	15.936	-8.5636	24.499	134	172	-0.12238	-0.00051608	-0.058643	5.5942	2.3655	2.0828	22.683	10.312
40	0.043924	0	0.043924	38	7	0.0022424	-2.8365e-05	0.0048804	4.5913e-05	0.0069468	4.0434	19.841	2.5145	-29.892	32.407	138	153	-3.3978	0.035875	-6.7342	58.237	7.8732	-2.313	7.0219	16.498	-7.7534	24.251	0	130	0.84821	-0.02164	2.8607	8.2228	3.0963	2.0793	9.3991	9.8567	-12.762	22.619	153	40	-0.90257	0.0061142	-1.4712	11.255	3.3711	-1.3179	6.7844	10.725
41	0.0058876	0	0.0058876	56	3	0.0002515	-1.6149e-06	0.0004469	9.5864e-07	0.00098563	4.2262	20.124	0.052311	-28.722	28.774	62	56	-1.6933	0.010847	-3.0059	34.165	5.8944	-3.6013	14.825	5.5827	-1.2233	6.806	52	196	0.16922	-0.0020302	0.41488	0.55709	0.75985	4.8966	28.902	13.999	-0.58536	14.585	193	197	0.69746	-0.004986	1.3008	5.6585	2.4043	3.5243	14.545	7.5818
42	0.0029377	0	0.0029377	247	2	0.00021472	-3.8679e-07	0.00032728	2.5511e-07	0.00050926	3.1046	12.278	4.9558	-22.757	27.713	222	182	-3.3221	0.0032886	-4.2791	29.134	5.4259	-1.5357	4.6998	12.908	-9.9035	22.811	119	129	0.66619	0.0022558	0.0097444	15.51	3.9566	0.5808	4.5656	11.145	-9.1447	20.289	581	249	0.48793	0.0021529	-0.13855	8.3904	2.9192	0.11096	6.3489	15.353
43	0.0057876	0	0.0057876	70	3	0.00029212	-1.8163e-07	0.00031691	8.4417e-07	0.0009189	3.8888	18.571	1.4276	-31.68	33.107	144	229	-2.8575	-0.0017208	-2.6226	58.725	7.6644	-2.7685	9.3199	16.636	-3.8991	20.535	147	0	1.0399	0.0037554	0.52724	8.8036	2.9819	3.1596	13.455	19.072	-3.8818	22.953	228	69	1.4234	0.017324	-0.94132	13.53	3.9252	2.6628	9.4381	20.283
44	0.0034576	0	0.0034576	60	2	0.00017431	-2.1295e-06	0.00042452	3.5876e-07	0.00061628	3.716	15.642	2.2343	-30.959	33.194	169	54	-1.7721	0.026052	-4.8331	40.288	6.5907	-3.5954	14.489	12.59	-6.8691	19.459	54	169	0.4023	-0.0098983	1.5654	5.8619	2.5133	3.0626	14.866	1.5381	-12.109	13.647	0	173	-0.78713	0.001207	-0.92895	6.0435	2.4597	-2.952	10.546	5.2254
45	0.027378	0	0.027378	50	4	0.002227	-9.3222e-06	0.0031172	3.0828e-05	0.0055762	2.7905	10.222	0.012773	-36.709	36.722	9	159	-5.294	-0.0034936	-4.9604	113.33	10.647	-1.8826	5.1098	14.123	-3.6435	17.767	110	11	1.1276	0.0050147	0.64872	9.7589	3.1363	2.4375	8.0421	8.0211	-11.594	19.615	158	46	-0.2861	0.01229	-1.4598	6.5816	2.6544	-1.5305	9.3125	10.307
46	0.028488	0	0.028488	42	2	0.00089323	-1.1952e-05	0.0021959	1.6491e-05	0.0041306	5.4383	32.341	0.54662	-25.244	25.791	0	42	-1.7553	-0.00055408	-1.6949	25.214	5.0215	-3.144	12.298	6.2054	-6.2802	12.486	200	211	0.11496	-0.0029176	0.43298	2.0709	1.4509	0.066774	11.304	13.675	-5.7533	19.428	201	45	0.35827	0.013455	-1.1083	4.6494	2.318	3.4982	18.759	4.044
47	0.011062	0	0.011062	57	2	0.00047662	-6.3077e-06	0.0011673	3.9979e-06	0.0020392	4.3901	20.962	0	-28.07	28.07	2	56	-1.4839	0.02028	-3.7046	30.36	5.6585	-3.8805	16.722	8.3232	-4.2802	12.603	52	0	0.29686	-0.0035447	0.68501	1.8429	1.3761	3.5397	17.087	12.177	0	12.177	62	2	0.51029	-0.0071229	1.2902	3.6197	1.9556	4.2188	20.945	2.8653
48	0.0083416	0	0.0083416	99	2	0.0001767	-1.368e-06	0.0003778	7.797e-07	0.00089066	6.9372	54.099	8.3798	-22.246	30.626	61	101	-2.0104	0.017659	-4.6062	25.588	5.2773	-2.3033	7.6369	12.746	-6.2812	19.027	96	104	0.92785	-0.0080387	2.1095	7.9458	2.9008	2.187	8.1893	10.103	-6.5539	16.656	87	95	0.32951	-0.0035446	0.85056	3.4951	1.8937	2.1668	12.87	13.094
49	0.012549	0	0.012549	74	3	0.00088189	-2.7191e-06	0.0012884	7.1372e-06	0.0026819	3.096	11.289	0	-32.387	32.387	3	167	-3.0585	0.0052384	-3.8416	64.547	8.0469	-2.4918	7.697	14.195	-0.2289	14.423	72	84	1.0033	-0.0016785	1.2542	8.6006	2.9363	3.0158	11.002	15.675	-7.767	23.443	240	80	0.2738	0.0063761	-0.67943	6.9362	2.6909	2.2137	14.603	14.411
50	0.014265	0	0.014265	57	3	0.00043637	-5.9961e-06	0.001093	4.4263e-06	0.0021381	5.3398	30.99	0	-27.906	27.906	3	58	-1.3157	0.019211	-3.4194	26.709	5.3101	-4.1876	19.425	11.774	-7.3615	19.136	54	0	0.33432	-0.0030449	0.66773	3.7574	1.948	3.9007	23.183	4.0949	-6.1747	10.27	219	57	-0.16841	0.003095	-0.50732	0.72638	0.87465	-3.7495	25.93	5.0721
51	0.01051	0	0.01051	63	3	0.00052492	-2.0527e-06	0.00078356	3.0309e-06	0.0017474	3.8018	17.105	1.4488	-26.406	27.855	187	62	-1.8222	0.010704	-3.171	33.641	5.8525	-3.2836	12.508	12.685	-4.4142	17.099	59	185	0.53223	-0.0024251	0.83779	4.5026	2.1293	3.3253	15.153	18.704	-9.4905	28.194	141	185	0.52945	0.0036604	0.06824	10.431	3.2408	3.0618	16.994	13.523
52	0.016975	0	0.016975	53	4	0.00061744	-7.4642e-06	0.0016774	6.7468e-06	0.0026691	5.2065	29.613	1.3725	-28.674	30.047	214	56	-3.1523	0.015856	-5.4038	43.624	6.7324	-2.1514	6.6313	14.577	-6.2752	20.852	161	0	1.1174	-0.0001519	1.139	9.9084	3.1478	2.344	8.1453	17.617	-8.7513	26.369	124	215	1.3467	0.00020882	1.3171	17.525	4.1863	1.9741	6.7144	9.0483
53	0.0069456	0	0.0069456	66	2	0.00039872	-2.0806e-06	0.00067856	1.8648e-06	0.0013752	3.5654	14.522	0	-27.494	27.494	2	61	-2.0493	0.0070513	-2.9977	40.802	6.4112	-3.2067	11.891	14.467	-4.6705	19.137	207	269	0.55398	-0.00029322	0.59341	5.8565	2.4201	3.9277	19.118	12.676	-11.909	24.585	267	67	0.058663	0.0093925	-1.2046	5.5363	2.4642	0.36422	14.964	11.713
54	0.010622	0	0.010622	48	3	0.00033029	-5.0446e-06	0.00081962	2.4197e-06	0.0015812	5.1591	29.167	0	-27.056	27.056	3	50	-1.3572	0.022409	-3.5309	25.54	5.2088	-3.9921	17.86	14.157	-7.3805	21.537	47	0	0.40658	-0.0050153	0.89307	5.1848	2.2945	3.9914	23.092	2.6405	-1.4998	4.1403	47	51	0.0059052	0.00015184	-0.0088235	0.12158	0.34878	1.9346	26.738	3.7741
55	0.016991	0	0.016991	81	2	0.00074412	-3.6688e-06	0.0012431	7.7589e-06	0.0028005	4.4722	22.249	3.055	-34.15	37.205	212	233	-2.5058	0.0031881	-2.9393	62.05	7.8812	-3.0846	11.007	17.597	-9.5713	27.169	74	204	0.27054	-0.012235	1.9345	10.878	3.4362	2.1134	11.994	16.429	-17.027	33.457	268	78	-0.35012	0.017585	-2.7417	18.708	4.5419	-0.23948	8.7136	9.7147
56	0.34193	0	0.34193	74	5	0.013821	-0.00013953	0.034821	0.0033817	0.059411	4.6423	23.543	0	-29.303	29.303	5	77	-2.081	0.015454	-4.4068	35.908	6.1419	-3.2955	13.131	13.641	-5.7541	19.395	68	0	0.59573	-0.0029973	1.0468	6.0662	2.4768	2.8834	12.363	2.6165	-14.193	16.81	237	78	-0.48894	0.0049345	-1.2316	5.0252	2.2826	-4.3951	22.277	9.207
57	0.012472	0	0.012472	70	5	0.00066107	-7.0527e-06	0.001592	5.9534e-06	0.0024989	3.9709	17.375	2.346	-29.949	32.295	142	69	-2.2347	0.023954	-5.3966	43.222	6.825	-3.1353	11.611	10.667	-3.1956	13.863	66	0	0.75874	-0.0062107	1.5785	5.4074	2.3734	2.8394	10.032	17.594	-13.03	30.625	144	69	-0.17048	0.0073414	-1.1396	12.016	3.5116	0.98721	13.775	7.0658
58	0.0056382	0	0.0056382	243	2	0.00019271	2.6488e-07	0.00014053	5.0822e-07	0.00071354	5.4525	35.369	0	-32.035	32.035	2	98	-4.3279	0.0021618	-4.7538	59.465	7.7153	-1.9579	6.2932	12.009	-8.8396	20.848	92	205	0.76999	-0.00090416	0.94811	11.686	3.42	0.83497	5.5173	24.69	-11.633	36.323	243	95	0.46141	0.0070377	-0.92501	18.898	4.4206	1.9087	12.897	10.629
59	0.0070941	0	0.0070941	52	2	0.00025617	-2.8487e-06	0.00057522	1.1591e-06	0.0010924	5.0811	28.525	2.6364	-27.533	30.169	163	55	-1.5065	0.016358	-3.3386	26.33	5.2401	-3.7205	16.215	11.2	-12.13	23.33	49	152	0.34209	-0.0053419	0.94038	4.3263	2.1087	0.44114	17.514	5.036	-11.317	16.353	60	157	-0.71857	9.198e-05	-0.72887	6.1254	2.475	-2.8177	10.772	6.6841
60	0.016842	0	0.016842	69	6	0.0010212	-6.5437e-06	0.0019079	8.149e-06	0.0029005	3.6567	16.599	0	-32.731	32.731	6	154	-5.2427	0.0047994	-5.893	112.1	10.595	-1.7266	4.2354	12.797	-7.8827	20.68	63	147	0.32791	-0.0061647	1.1632	6.4094	2.5775	1.9227	12.032	23.787	-9.4329	33.219	210	69	1.771	0.01356	-0.066376	29.613	5.545	2.2725	7.7574	12.059
61	0.0022319	0	0.0022319	68	3	8.958e-05	-7.255e-07	0.00019732	1.0237e-07	0.00032599	4.5394	23.601	0.2962	-26.259	26.556	221	73	-1.9282	0.0086671	-3.2153	28.427	5.3836	-3.0497	11.746	9.0127	-12.674	21.687	67	154	0.0014548	-0.0013447	0.20114	6.3464	2.5219	-1.1468	13.24	17.284	-12.79	30.075	166	220	0.19019	-0.0015846	0.4255	5.5778	2.3657	2.345	27.763	8.4489
62	0.006694	0	0.006694	56	3	0.00024311	-2.7092e-06	0.00055873	1.0621e-06	0.0010467	4.8185	25.605	2.2867	-26.81	29.097	0	60	-1.3531	0.015155	-3.1186	26.631	5.261	-3.9015	16.894	9.5179	-2.376	11.894	0	63	0.26712	-0.0026705	0.57823	1.6148	1.2835	4.4755	25.231	14.269	-3.2239	17.493	231	60	0.33394	0.0063143	-0.40168	3.7444	1.9815	5.4953	35.132	20.301
63	0.006586	0	0.006586	46	4	0.0002794	-4.6234e-06	0.000714	1.2012e-06	0.0011246	4.3672	21.288	0	-25.08	25.08	4	49	-1.4233	0.025247	-3.7965	22.698	4.9594	-3.6983	15.823	2.5954	-9.3253	11.921	43	0	-0.092039	0.0027825	-0.35359	0.84047	0.92926	-6.5409	61.089	5.0337	-0.95901	5.9927	51	48	0.2133	-0.0040628	0.59521	0.69943	0.86519	4.1036	19.658	5.1791
64	0.0024561	0	0.0024561	68	2	0.00016707	-5.8634e-07	0.00024652	2.2265e-07	0.00047409	3.3942	14.165	5.115	-31.441	36.556	204	230	-3.3894	0.004005	-3.9321	81.473	9.0317	-2.2462	6.4427	11.03	-7.4246	18.455	160	199	0.051292	-0.00064573	0.13879	3.5885	1.895	1.6812	15.574	25.264	-12.515	37.779	161	203	0.22949	0.012397	-1.4503	27.772	5.3591	2.1456	11.394	14.139
65	0.02197	0	0.02197	82	2	0.0012831	-9.8894e-06	0.0028259	1.9325e-05	0.0044859	3.5918	14.357	2.6813	-31.654	34.335	251	93	-2.5035	0.013808	-4.6576	52.134	7.3274	-3.1204	11.455	10.601	-1.4277	12.029	79	231	1.0215	0.0026673	0.60544	6.9692	2.6509	2.4688	7.7378	6.0955	-12.955	19.051	80	251	0.04134	-0.0036067	0.60398	3.7755	1.9702	-2.8054	21.247	17.739
66	0.048502	0	0.048502	85	7	0.0022288	-1.4582e-05	0.0049337	6.3549e-05	0.0081241	4.7008	24.922	0	-33.803	33.803	7	84	-4.1882	0.0010902	-4.3904	71.981	8.485	-2.0696	6.286	16.42	-8.346	24.766	78	251	0.12512	-0.0057466	1.1911	9.3264	3.1156	1.9493	11.827	15.567	-15.716	31.284	191	251	0.29665	-0.0011894	0.51728	9.7052	3.1179	0.38933	14.008	9.6229
67	0.0023959	0	0.0023959	2	6	0.00011819	-1.6988e-06	0.00033988	1.7183e-07	0.00043398	3.7047	15.495	0	-25.648	25.648	6	67	-1.4888	0.020959	-4.2239	24.055	5.1544	-3.4256	13.354	5.1542	-6.6264	11.781	59	2	-0.045951	0.00096586	-0.172	0.93865	0.97159	-2.3298	26.836	5.4682	-5.8449	11.313	1	68	-0.040879	-0.00049188	0.023311	0.98383	0.99258	-0.50487	20.948	9.3436
68	0.0020723	0	0.0020723	89	3	0.00010699	-5.5893e-07	0.0001981	1.4169e-07	0.0003801	3.9722	17.999	2.4805	-29.123	31.604	251	86	-2.0743	0.0096141	-3.6414	42.817	6.6061	-3.197	11.806	11.149	-4.1544	15.303	91	241	0.60538	-0.0016873	0.88041	4.2905	2.0775	3.1737	12.874	8.3746	-13.495	21.869	185	245	-0.32534	-0.00040401	-0.25948	4.9322	2.2212	-2.1933	16.225	6.1598
69	0.0052906	0	0.0052906	89	3	0.00020868	-1.6374e-06	0.00048377	6.0976e-07	0.00079695	4.8608	26.111	3.55	-31.974	35.524	189	83	-2.5258	0.0092055	-4.0723	43.46	6.653	-3.0078	11.872	12.919	-2.5519	15.471	264	63	1.1797	-0.0018619	1.4925	6.9427	2.6411	2.1425	6.7205	10.651	-12.935	23.585	169	90	-0.23293	0.0032257	-0.77485	11.746	3.4416	-0.91865	7.6945	6.8031
70	0.017245	0	0.017245	259	3	0.0017109	3.0211e-07	0.0016655	1.6742e-05	0.0040918	2.4607	7.737	1.1304	-36.08	37.211	287	258	-3.9184	0.013951	-6.018	79.738	9.0121	-2.2009	6.2797	11.596	-5.8167	17.413	257	271	0.61201	-0.0060932	1.529	6.0296	2.5123	1.7027	7.8683	12.68	-18.562	31.242	257	277	-1.1334	-0.00597	-0.23491	21.978	4.7168	-1.6214	7.3704	7.812
71	0.0055967	0	0.0055967	58	3	0.00022753	-2.8512e-06	0.00058821	9.4791e-07	0.0009958	4.5277	22.327	0.49109	-28.018	28.509	253	60	-1.4819	0.019064	-3.8936	29.92	5.6457	-3.8489	16.412	7.3048	-4.8914	12.196	0	66	0.089431	-0.0017015	0.30467	0.7269	0.86166	2.1581	32.718	10.746	-0.25781	11.004	55	64	0.4013	-0.0050306	1.0377	2.7892	1.7103	4.6137	23.814	0.61794
72	0.011787	0	0.011787	65	3	0.00050449	-5.6314e-06	0.0013267	3.5004e-06	0.0019306	4.5007	22.911	5.8106	-28.005	33.815	210	70	-1.7224	0.023434	-5.1438	38.006	6.4757	-3.3245	12.871	8.6519	-15.069	23.721	208	202	-0.40041	0.0030753	-0.84941	5.7251	2.4068	-3.093	19.884	5.5456	-13.761	19.306	292	61	-0.849	0.0019427	-1.1326	7.7859	2.7952	-2.8824	11.008	11.866
73	0.011673	0	0.011673	58	6	0.00065349	-6.5926e-06	0.0013688	5.0445e-06	0.002284	3.9575	17.712	0.62831	-29.293	29.922	210	57	-2.352	0.023677	-4.9209	40.029	6.5	-2.8919	10.275	11.295	-9.4357	20.73	52	0	0.20698	-0.0035648	0.59376	4.3825	2.1054	1.8968	16.626	16.795	-6.2613	23.056	213	0	0.78858	0.015827	-0.9287	10.456	3.3836	2.9172	12.069	11.939
74	0.003803	0	0.003803	64	4	0.00011434	-1.4114e-06	0.00028795	2.7666e-07	0.00053553	5.244	30.637	0	-26.295	26.295	4	67	-1.1566	0.013185	-2.7784	19.224	4.4841	-4.183	19.906	10.995	-1.6308	12.626	64	0	0.44487	-0.0039536	0.93117	3.4623	1.882	4.398	21.577	10.379	-5.1571	15.536	1	65	0.026615	-0.0018788	0.25771	1.5172	1.239	3.8295	39.693	12.497
75	0.0053787	0	0.0053787	71	2	0.00025171	-2.0014e-06	0.00055493	8.4523e-07	0.00093599	4.0645	19.024	0	-33.091	33.091	2	162	-2.1927	0.012837	-4.1375	47.428	6.9783	-3.1606	11.674	12.879	-1.1064	13.985	62	77	0.42854	-0.0028123	0.8546	2.3281	1.5457	4.3966	25.723	15.199	-12.393	27.592	159	71	-0.17454	0.0056399	-1.029	8.0855	2.8863	-0.3884	16.522	4.2068
76	0.0025501	0	0.0025501	87	4	0.00011748	-7.0962e-07	0.00022995	1.6999e-07	0.00041742	3.9983	18.828	0	-28.994	28.994	4	85	-2.3106	0.0091138	-3.7551	47.415	6.9365	-2.9479	10.227	10.341	-0.35309	10.694	77	3	0.40087	-0.0022285	0.75408	1.9621	1.4156	4.4721	25.219	13.268	-9.964	23.232	187	88	-0.045231	0.0050151	-0.84012	4.6105	2.196	0.85981	18.694	5.2566
77	0.022975	0	0.022975	57	2	0.000838	-1.0312e-05	0.00206	1.4187e-05	0.0038326	4.7221	24.064	0	-32.271	32.271	2	62	-1.4663	0.018394	-3.646	33.432	5.9186	-4.223	19.706	12.112	-2.3452	14.457	57	0	0.4308	-0.0033077	0.82277	3.6187	1.9158	4.7037	25.236	15.486	-3.065	18.551	237	0	0.095078	0.0032601	-0.29124	1.4727	1.234	9.622	112.29	8.9873
78	0.018244	0	0.018244	62	4	0.00059057	-6.9853e-06	0.0013624	7.5092e-06	0.0027766	5.2196	29.723	0	-26.881	26.881	4	64	-1.3077	0.01818	-3.3166	23.995	5.0351	-4.0043	17.946	12.052	-2.2001	14.252	60	1	0.38921	0.00037429	0.34785	3.5891	1.8946	4.5829	24.105	5.0073	-5.0733	10.081	221	0	-0.036827	0.0034476	-0.41778	0.5702	0.78677	-0.93007	27.837	14.81
79	0.0084035	0	0.0084035	65	4	0.00060317	-1.6741e-06	0.0008501	2.8808e-06	0.0017033	3.1209	11.746	5.0971	-28.204	33.301	216	71	-2.5925	0.011311	-4.2609	54.64	7.4548	-2.5313	8.0382	15.819	-3.3694	19.189	214	203	0.77	0.0010971	0.60818	6.4826	2.5478	3.5222	16.519	11.95	-15.815	27.765	237	205	-0.37537	0.0026506	-0.76634	8.2153	2.8752	-0.64843	13.531	8.4847
80	0.015513	0	0.015513	52	3	0.00059203	-8.8184e-06	0.0015224	6.306e-06	0.0025685	4.6851	24.194	0	-32.273	32.273	3	52	-1.7642	0.025427	-4.4468	37.278	6.3007	-3.6878	15.343	17.579	-4.5951	22.174	48	0	0.61679	-0.0081387	1.4754	7.9293	2.8596	4.5767	24.028	10.02	-0.98103	11.001	48	0	0.31319	-0.0018452	0.50786	1.8274	1.3565	4.8212	27.712	6.6119
81	0.016983	0	0.016983	68	7	0.00073879	-6.9889e-06	0.0015809	8.1215e-06	0.0028913	4.5825	23.38	0.017299	-26.527	26.544	230	66	-1.8531	0.02092	-4.3739	32.083	5.8496	-3.3371	12.957	13.566	0	13.566	0	7	0.52288	-0.0016727	0.72444	2.6372	1.6282	4.1587	24.587	15.08	-2.9604	18.04	232	66	0.66383	0.0098333	-0.52108	6.9838	2.7305	3.6264	15.664	3.2533
82	0.022785	0	0.022785	48	3	0.0010834	-1.4498e-05	0.0027941	1.4851e-05	0.0039793	4.0657	18.668	5.7049	-29.288	34.993	163	49	-1.8627	0.026807	-5.0259	38.629	6.4801	-3.3948	13.328	13.018	-2.2445	15.262	160	59	0.64894	-0.0027044	0.96805	5.0057	2.245	3.6701	16.506	4.3788	-10.304	14.682	0	157	-0.63113	0.0014539	-0.80268	4.2481	2.0635	-2.9234	11.223	10.089
83	0.0047533	0	0.0047533	55	3	0.0003141	-1.0083e-06	0.00045273	8.4977e-07	0.00092532	3.163	11.991	0.21609	-35.536	35.752	198	150	-3.8269	0.0026713	-4.1942	86.214	9.2876	-2.3468	6.9749	9.7632	-3.5542	13.317	218	188	0.6869	0.0009144	0.56117	4.8099	2.1944	2.462	8.7008	15.631	-18.243	33.874	218	196	-0.18445	0.0064455	-1.0707	15.129	3.9233	-0.35215	9.6553	8.6132
84	0.05083	0	0.05083	76	5	0.0015678	-1.2872e-05	0.0033055	4.4199e-05	0.006724	5.3825	33.043	6.4112	-30.093	36.504	210	75	-1.8622	0.016043	-4.028	36.523	6.1724	-3.2421	13.15	14.912	-0.78809	15.7	73	213	1.1739	-0.0028968	1.565	9.4282	3.0789	2.8918	10.75	18.747	-11.859	30.606	268	211	-0.30082	0.0014683	-0.49904	8.9873	3.0001	1.7865	20.874	15.418
85	0.017882	0	0.017882	72	2	0.0009678	-3.097e-06	0.0014045	8.9572e-06	0.0030035	3.7639	17.062	0.281	-33.452	33.732	282	68	-2.9174	0.0066525	-3.8554	63.085	7.9612	-2.949	10.338	8.1183	-7.9868	16.105	71	198	0.5783	0.0017817	0.32709	4.1894	2.052	1.0474	7.8336	21.027	-16.829	37.856	269	201	0.39036	0.017051	-2.0138	29.521	5.6091	0.78174	8.3892	8.3632
86	0.015747	0	0.015747	51	3	0.00085179	-4.0101e-06	0.0012929	6.6407e-06	0.0025896	3.599	16.021	0.3718	-36.552	36.924	149	119	-4.6067	-0.0017009	-4.4196	96.483	9.8232	-2.0349	5.6752	11.178	-2.9566	14.135	49	182	0.96551	-0.0025601	1.2471	6.3535	2.5259	2.4025	8.1134	17.623	-11.491	29.114	115	48	0.29332	0.010605	-0.87322	15.504	3.9952	1.1907	8.9484	9.7111
87	0.005494	0	0.005494	64	4	0.00042406	-4.0338e-06	0.00094241	1.4653e-06	0.0012472	3.1676	11.711	0.43992	-32.982	33.422	190	59	-3.3213	0.023421	-6.3309	64.544	8.2211	-2.5929	8.5814	7.8439	-6.2503	14.094	51	0	0.56241	-0.0040456	1.0823	3.7352	1.956	1.5772	7.891	16.468	-11.251	27.719	211	186	0.54814	0.0026003	0.214	15.127	3.8941	1.7315	8.8774	16.96
88	0.030216	0	0.030216	74	3	0.0013816	-6.6453e-06	0.0023552	2.0354e-05	0.0045467	3.863	18.641	1.4923	-34.724	36.217	281	176	-2.7677	0.010921	-4.3676	63.108	7.998	-2.8461	9.5744	15.649	-7.2762	22.925	70	79	0.68689	0.0031184	0.23005	6.5929	2.5813	2.5959	12.861	15.388	-9.6815	25.07	172	78	0.44333	0.0087014	-0.83142	8.9713	3.0849	1.226	10.839	15.87
89	0.002813	0	0.002813	53	2	0.00013006	-1.7831e-06	0.00032441	2.6193e-07	0.00052406	4.1188	18.759	0	-31.163	31.163	2	56	-1.7663	0.024515	-4.4385	39.995	6.5113	-3.7184	15.396	6.9008	-0.2394	7.1402	53	63	0.24076	-0.0033343	0.60419	1.0138	1.0287	4.6691	24.865	14.273	0	14.273	53	2	0.69517	-0.0099698	1.7819	6.4655	2.6197	3.915	17.426	4.0065
90	0.040268	0	0.040268	66	6	0.0025063	-8.8822e-06	0.0037631	5.5897e-05	0.0075118	3.5998	15.458	5.4715	-34.313	39.784	202	146	-3.4933	0.0089559	-4.7606	72.372	8.5388	-2.3347	7.2607	11.559	-9.0836	20.643	144	72	0.36658	0.007668	-0.71845	8.8505	3.0407	1.1565	7.5989	16.256	-11.643	27.899	220	197	0.87306	0.014264	-1.1453	24.196	5.056	0.92658	5.2624	6.2608
91	0.020844	0	0.020844	42	3	0.00087939	-1.4482e-05	0.0023131	1.1961e-05	0.0035571	4.2923	20.55	2.3355	-30.781	33.116	145	43	-2.1333	0.035859	-5.6833	45.626	7.0619	-3.2989	12.461	11.768	-5.4965	17.265	42	0	0.39888	-0.0059671	0.98962	5.9249	2.4581	2.7594	12.502	2.6771	-15.913	18.59	145	45	-1.0249	0.01107	-2.1207	11.588	3.463	-3.1836	12.041	6.3529
92	0.0068657	0	0.0068657	55	3	0.00036889	-1.8101e-06	0.0005852	1.5219e-06	0.00124	4.014	18.624	2.3771	-30.952	33.329	218	57	-2.4716	0.010585	-3.7365	52.978	7.3154	-3.0481	11.021	16.369	-3.2155	19.585	221	61	0.97268	0.011954	-0.45587	8.0643	2.9581	3.2328	14.011	15.712	-15.846	31.559	193	166	0.19937	0.0083969	-0.80406	12.829	3.6287	0.23764	11.164	2.3674
93	0.0060837	0	0.0060837	192	4	0.00029953	-1.753e-06	0.0005949	1.159e-06	0.0010901	3.8548	16.901	4.1233	-28.918	33.041	169	73	-1.5927	0.011577	-3.5434	30.914	5.6736	-3.5146	14.381	8.1412	-8.333	16.474	169	192	0.1175	-0.00087322	0.26464	2.4321	1.5618	0.2491	16.482	11.456	-2.2924	13.748	336	72	0.43163	0.001365	0.20163	3.605	1.9034	4.4357	22.798	25.384
94	0.026972	0	0.026972	45	5	0.0011657	-1.1862e-05	0.0025713	1.5938e-05	0.0040746	4.4469	23.33	0	-32.543	32.543	5	114	-2.8765	0.008775	-3.9163	40.911	6.4245	-2.5883	9.3847	19.34	-11.954	31.294	44	140	0.72214	-0.0054139	1.3637	14.901	3.878	2.4736	13.218	8.9479	-8.9175	17.865	114	149	-0.30993	-0.0024446	-0.020245	3.7839	1.9525	0.1392	11.355	14.491
95	0.0049921	0	0.0049921	78	4	0.00027409	-1.4106e-06	0.00049768	7.2471e-07	0.00086109	3.9602	18.646	2.7979	-27.221	30.019	17	82	-2.508	0.0061387	-3.481	36.181	6.0414	-2.5095	8.4092	7.4986	-10.523	18.021	316	20	-0.39591	0.0030255	-0.87545	4.5348	2.1475	-1.4889	9.5146	19.048	-3.9482	22.996	179	21	1.2083	0.002049	0.88353	11.753	3.4335	3.149	13.21	22.434
96	0.0042313	0	0.0042313	70	3	0.00021886	-2.0677e-06	0.00047422	6.5635e-07	0.00082357	4.1094	18.772	0	-28.74	28.74	3	69	-1.7296	0.014659	-3.54	33.04	5.843	-3.6541	15.31	14.03	-8.7648	22.795	242	74	0.45622	0.0093595	-0.69968	7.5171	2.8224	2.6637	14.465	15.925	-0.13369	16.059	242	2	0.81771	0.0070118	-0.048257	7.9321	2.8608	3.8646	17.499	17.736
97	0.0040219	0	0.0040219	50	3	0.00018994	-2.7217e-06	0.00046074	5.3044e-07	0.00074507	4.2738	20.267	0	-20.594	20.594	3	54	-1.3534	0.018914	-3.2353	18.463	4.4334	-3.376	13.171	0.99636	-10.676	11.673	49	59	-0.33243	0.0040034	-0.73076	2.0154	1.4384	-5.0029	29.72	17.559	0	17.559	199	3	0.79819	-0.0052158	1.3172	7.7003	2.7912	4.1084	20.132	10.21
98	0.0058851	0	0.0058851	55	4	0.00027396	-3.462e-06	0.00063054	1.0018e-06	0.0010221	4.335	21.135	2.0211	-26.684	28.706	151	56	-2.2225	0.017125	-3.9863	37.877	6.2389	-2.7647	9.4822	3.8866	-4.0732	7.9598	155	0	0.087091	0.00065436	0.019692	0.62451	0.79123	0.81812	13.932	6.0719	-11.01	17.081	156	56	-0.35566	0.0010472	-0.46352	4.666	2.161	-2.5852	13.302	7.8204
99	0.0047267	0	0.0047267	59	6	0.00020859	-2.5856e-06	0.00057574	6.2283e-07	0.00081736	4.191	19.598	0	-29.305	29.305	6	66	-1.6854	0.020721	-4.6277	32.72	5.9688	-3.712	15.699	11.128	-10.717	21.845	57	284	0.17077	-0.0035805	0.67921	3.5457	1.9059	0.69934	20.541	5.9558	-8.508	14.464	0	66	-0.086847	0.0012781	-0.26834	1.3738	1.1768	-3.0552	29.354	0.69461
[truncated: 336 more columns]
