# Supplementary material for: Detecting Parkinson’s disease from sustained phonation and speech signals
Source: PLoS One. 2017 Oct 5;12(10):e0185613. doi: 10.1371/journal.pone.0185613 (PMC5628839; doi:10.1371/journal.pone.0185613)
Supplement: S2 File — (ZIP) [file pone.0185613.s002.zip › AC/unvoiced/AC_unvoiced_IS11_speaker_state.csv]

id	audspec_lengthL1norm_sma_quartile1	audspec_lengthL1norm_sma_quartile2	audspec_lengthL1norm_sma_quartile3	audspec_lengthL1norm_sma_iqr1_2	audspec_lengthL1norm_sma_iqr2_3	audspec_lengthL1norm_sma_iqr1_3	audspec_lengthL1norm_sma_percentile1_0	audspec_lengthL1norm_sma_percentile99_0	audspec_lengthL1norm_sma_pctlrange0_1	audspec_lengthL1norm_sma_amean	audspec_lengthL1norm_sma_stddev	audspec_lengthL1norm_sma_skewness	audspec_lengthL1norm_sma_kurtosis	audspec_lengthL1norm_sma_meanPeakDist	audspec_lengthL1norm_sma_peakMean	audspec_lengthL1norm_sma_peakMeanMeanDist	audspec_lengthL1norm_sma_peakDistStddev	audspec_lengthL1norm_sma_meanSegLen	audspec_lengthL1norm_sma_maxSegLen	audspec_lengthL1norm_sma_minSegLen	audspec_lengthL1norm_sma_segLenStddev	audspec_lengthL1norm_sma_linregc1	audspec_lengthL1norm_sma_linregerrQ	audspec_lengthL1norm_sma_qregc1	audspec_lengthL1norm_sma_qregc2	audspec_lengthL1norm_sma_qregerrQ	audspec_lengthL1norm_sma_centroid	audspec_lengthL1norm_sma_downleveltime25	audspec_lengthL1norm_sma_upleveltime90	audspec_lengthL1norm_sma_risetime	audspec_lengthL1norm_sma_falltime	audspec_lengthL1norm_sma_lpgain	audspec_lengthL1norm_sma_lpc0	audspec_lengthL1norm_sma_lpc1	audspec_lengthL1norm_sma_lpc2	audspec_lengthL1norm_sma_lpc3	audspec_lengthL1norm_sma_lpc4	audspecRasta_lengthL1norm_sma_quartile1	audspecRasta_lengthL1norm_sma_quartile2	audspecRasta_lengthL1norm_sma_quartile3	audspecRasta_lengthL1norm_sma_iqr1_2	audspecRasta_lengthL1norm_sma_iqr2_3	audspecRasta_lengthL1norm_sma_iqr1_3	audspecRasta_lengthL1norm_sma_percentile1_0	audspecRasta_lengthL1norm_sma_percentile99_0	audspecRasta_lengthL1norm_sma_pctlrange0_1	audspecRasta_lengthL1norm_sma_amean	audspecRasta_lengthL1norm_sma_stddev	audspecRasta_lengthL1norm_sma_skewness
1	0.001034	0.001034	0.041381	0	0.040347	0.040347	0.001034	0.62689	0.62586	0.065212	0.14974	2.6292	8.9328	0.88	0.5677	0.50249	0.14	0.43	0.92	0.08	0.33206	0.00011126	0.022333	-2.7541e-06	0.00091271	0.022027	0.5398	0.88699	0.0068493	0.12027	0.19244	0.0005384	-2.136	1.723	-0.49868	-0.24029	0.20384	0.38899	0.98834	1.8356	0.59935	0.84724	1.4466	0.040566	114.3	114.26	7.6351	22.005	4.6557
2	0.001034	0.001034	0.001034	0	0	0	0.001034	0.95607	0.95504	0.093679	0.22186	2.866	11.489	0.60333	0.77618	0.6825	0.10656	0.21778	0.64	0.03	0.22875	-0.00024499	0.048902	-1.25e-06	6.876e-05	0.048867	0.4431	0.87698	0.0079365	0.099602	0.14741	0.0044765	-1.5448	0.56533	0.38672	-0.42866	0.10029	0.25199	0.59495	0.89307	0.34296	0.29812	0.64108	0.019428	202.45	202.43	12.694	41.048	4.5589
3	0.001034	0.001034	0.057539	0	0.056505	0.056505	0.001034	1.3388	1.3378	0.12133	0.30619	3.1636	13.245	0.825	0.92011	0.79878	0.515	0.368	1.2	0.05	0.43494	-0.00051699	0.092663	1.1731e-05	-0.0030978	0.09084	0.41926	0.90045	0.0090498	0.13182	0.16364	0.013557	-1.3992	0.50657	0.11368	-0.052525	-0.055864	0.26472	0.57794	1.1339	0.31321	0.556	0.86921	0.027807	265.92	265.9	14.967	54.668	5.5841
4	0.001034	0.001034	0.076738	0	0.075704	0.075704	0.001034	1.1895	1.1884	0.097446	0.22279	3.172	13.705	0.61667	0.6654	0.56795	0.24459	0.27286	0.83	0.04	0.27117	2.806e-05	0.049631	-5.0636e-06	0.001294	0.049066	0.50403	0.88845	0.01992	0.156	0.212	0.003328	-1.6662	0.7408	0.30022	-0.48365	0.19199	0.21996	0.57318	4.2826	0.35322	3.7094	4.0627	0.017927	123.94	123.92	8.899	22.538	3.8195
5	0.001034	0.001034	0.10642	0	0.10538	0.10538	0.001034	0.89025	0.88921	0.11757	0.23594	2.1352	6.3109	0.76	0.52472	0.40715	0.25311	0.244	0.96	0.03	0.26725	-0.0004167	0.054769	-8.1215e-06	0.0015974	0.05336	0.42445	0.82329	0.028112	0.18145	0.17742	0.0045666	-1.3338	0.36897	0.10538	-0.18876	0.10687	0.32584	0.61509	7.9051	0.28925	7.29	7.5793	0.03413	144.75	144.72	11.227	26.943	3.9482
6	0.001034	0.001034	0.001034	0	0	0	0.001034	0.80106	0.80002	0.057586	0.17309	3.52	16.149	0.695	0.64679	0.5892	0.615	0.36	1.26	0.05	0.4446	-9.9721e-05	0.029892	6.5747e-07	-0.00028973	0.029875	0.45643	0.90345	0.010345	0.069204	0.065744	0.0082477	-1.0865	0.29098	0.060984	-0.068899	-0.049641	0.5178	0.86089	0.978	0.3431	0.11711	0.46021	0.075506	179.64	179.56	8.2191	32.819	5.8132
7	0.001034	0.001034	0.001034	0	0	0	0.001034	1.0422	1.0412	0.087858	0.23003	2.9677	11.335	0.305	0.66438	0.57652	0.25392	0.20778	0.63	0.03	0.21887	4.4584e-05	0.052902	-1.0429e-05	0.0025997	0.050689	0.50837	0.86992	0.012195	0.081633	0.12245	0.0057456	-1.5164	0.64823	0.11665	-0.20068	0.055093	0.36948	0.7218	0.90706	0.35232	0.18527	0.53759	0.074414	227.3	227.23	13.719	46.731	4.374
8	0.001034	0.001034	0.043352	0	0.042318	0.042318	0.001034	0.84623	0.84519	0.08615	0.18233	2.681	10.302	0.364	0.56315	0.477	0.29378	0.22455	0.72	0.03	0.21831	0.00017642	0.03302	-5.1133e-06	0.0016746	0.031935	0.54847	0.83673	0.0068027	0.15358	0.18771	0.0016874	-1.9049	1.129	0.23117	-0.63845	0.2583	0.3488	0.98834	3.3109	0.63954	2.3225	2.9621	0.039295	118.91	118.87	8.6419	24.041	4.4134
9	0.001034	0.001034	0.001034	0	0	0	0.001034	0.46163	0.46059	0.03523	0.10115	3.0558	11.564	1.02	0.44164	0.40641	0	0.338	0.86	0.03	0.32652	-0.0001124	0.010182	-3.4943e-06	0.00064237	0.010031	0.44	0.89862	0.0092166	0.055556	0.083333	0.0008641	-1.6018	0.81277	-0.043557	-0.097324	0.0069412	0.60286	0.84011	0.94754	0.23726	0.10743	0.34469	0.085645	144.51	144.42	7.1402	25.565	4.756
10	0.001034	0.001034	0.001034	0	0	0	0.001034	0.39695	0.39591	0.032908	0.085876	3.1909	12.474	1.55	0.28761	0.2547	0	0.33429	0.83	0.04	0.3096	-0.00018492	0.0071316	-1.1662e-06	0.00015444	0.0070767	0.36155	0.90753	0.0068493	0.10653	0.14433	0.0004931	-1.5055	0.56487	0.14475	-0.18006	0.030241	0.4273	0.75099	0.91419	0.32369	0.1632	0.48689	0.069431	88.967	88.897	5.5641	16.913	4.2441
11	0.001034	0.001034	0.001034	0	0	0	0.001034	0.47536	0.47432	0.049271	0.12184	2.4574	7.5755	1.08	0.44545	0.39618	0.98	0.524	1.25	0.07	0.42112	0.000135	0.014732	5.2648e-06	-0.001297	0.013877	0.5605	0.87179	0.014652	0.073529	0.12868	0.00091494	-1.5976	0.77753	-0.037981	-0.17079	0.087223	0.64665	0.89351	0.98834	0.24686	0.094826	0.34169	0.068017	137.04	136.97	9.2648	26.507	3.7118
12	0.001034	0.001034	0.001034	0	0	0	0.001034	1.6662	1.6652	0.15751	0.35977	2.5519	9.293	0.49667	1.1931	1.0356	0.40144	0.207	0.93	0.04	0.27753	0.0014096	0.12127	7.0843e-06	-0.00015605	0.1206	0.6633	0.84234	0.013514	0.11312	0.13122	0.0058062	-2.0443	1.5039	-0.19495	-0.35366	0.1558	0.46559	0.96645	0.98834	0.50085	0.021894	0.52275	0.057678	292.75	292.69	17.278	52.67	4.235
13	0.001034	0.001034	0.073019	0	0.071985	0.071985	0.001034	0.46487	0.46384	0.063501	0.11802	2.0891	6.4742	0.28833	0.29139	0.22789	0.22049	0.10722	0.54	0.03	0.12714	0.0002779	0.013622	1.4936e-06	-4.6196e-05	0.013594	0.57721	0.79817	0.03211	0.18894	0.20737	0.0032707	-1.2622	0.37978	0.15955	-0.14065	0.025684	0.26409	0.60682	6.143	0.34273	5.5362	5.8789	0.062224	54.743	54.68	5.7369	11.318	2.776
14	0.001034	0.001034	0.001034	0	0	0	0.001034	0.47199	0.47096	0.039062	0.10648	3.0321	11.587	0.82	0.39118	0.35211	0	0.32167	0.74	0.05	0.26022	-0.00020796	0.011078	-1.6648e-06	0.00023654	0.010999	0.37924	0.89925	0.0037313	0.067416	0.10487	0.0020667	-1.1575	0.244	0.064791	-0.057603	0.026912	0.39503	0.71474	0.93127	0.31971	0.21654	0.53624	0.044317	118.88	118.84	6.8549	22.806	4.8141
15	0.001034	0.001034	0.001034	0	0	0	0.001034	0.96436	0.96332	0.067991	0.19595	3.5946	15.267	0.12	0.62743	0.55943	0	0.132	0.43	0.03	0.15263	-0.00078048	0.035594	1.3789e-06	-0.0011031	0.035562	0.27308	0.9234	0.025532	0.11111	0.11966	0.0064388	-1.1703	0.28791	0.019044	-0.0037321	-0.035885	0.31739	0.62145	0.86737	0.30406	0.24592	0.54998	0.030203	78.173	78.143	6.3327	16.212	3.2195
16	0.001034	0.001034	0.001034	0	0	0	0.001034	0.82515	0.82411	0.061811	0.1651	3.2839	13.918	1.18	0.57741	0.5156	0	0.336	1.03	0.04	0.36892	0.00018132	0.027151	8.9935e-06	-0.0015994	0.026446	0.54613	0.8794	0.015075	0.10606	0.09596	0.0062534	-1.1257	0.26251	0.018963	-0.047153	0.05407	0.49043	0.83658	0.97918	0.34615	0.1426	0.48875	0.083161	207.78	207.7	10.807	37.984	5.0177
17	0.001034	0.001034	0.0061804	0	0.0051464	0.0051464	0.001034	1.3585	1.3575	0.10614	0.29351	3.2276	12.771	0.55	0.93511	0.82897	0	0.338	0.51	0.06	0.1926	-0.0010745	0.080652	-2.2158e-06	-0.00054716	0.080563	0.29628	0.89958	0.012552	0.12185	0.14286	0.0047044	-1.6014	0.6189	0.35145	-0.45849	0.14138	0.27485	0.59032	0.92072	0.31547	0.3304	0.64586	0.010987	122.33	122.32	8.6751	25.018	3.5232
18	0.001034	0.001034	0.001034	0	0	0	0.001034	0.78416	0.78313	0.051859	0.13229	3.6418	18.141	0.73333	0.4259	0.37404	0.16859	0.21909	0.79	0.03	0.25422	-0.00011244	0.017391	-2.7104e-06	0.0007603	0.016947	0.44009	0.89164	0.012384	0.13043	0.11801	0.0017949	-1.5415	0.6783	0.18776	-0.40203	0.18493	0.38294	0.76643	0.96901	0.38349	0.20258	0.58607	0.058811	64.817	64.758	5.3571	13.084	3.4076
19	0.001034	0.001034	0.001034	0	0	0	0.001034	0.24647	0.24544	0.028687	0.068387	2.314	6.8758	1.99	0.2823	0.25361	0	0.32667	0.87	0.04	0.28164	-2.9771e-05	0.0046738	9.8745e-07	-0.0002243	0.0046655	0.48035	0.85859	0.010101	0.076142	0.096447	0.00077683	-1.3339	0.58129	-0.0021724	-0.22884	0.082131	0.62135	0.9311	0.98834	0.30974	0.057243	0.36699	0.10033	81.11	81.01	5.7868	16.874	4.1898
20	0.001034	0.001034	0.022854	0	0.02182	0.02182	0.001034	0.6812	0.68016	0.05055	0.12432	3.4929	17.219	0.38	0.37579	0.32524	0.27357	0.20154	0.68	0.03	0.23095	0.00015513	0.01528	1.3397e-07	0.00011574	0.015279	0.57375	0.90508	0.010169	0.10204	0.17347	0.0020379	-1.4299	0.52117	0.1533	-0.15806	0.032891	0.4463	0.79248	1.2413	0.34618	0.44878	0.79496	0.069403	107.89	107.82	7.1275	20.372	3.8596
21	0.001034	0.001034	0.001034	0	0	0	0.001034	0.38865	0.38762	0.043513	0.098105	2.3101	7.2735	0.43667	0.28194	0.23842	0.25421	0.201	0.63	0.04	0.20835	-1.4585e-05	0.0096234	-3.9617e-06	0.0010115	0.0092249	0.49081	0.84231	0.011538	0.10811	0.10811	0.0017189	-1.3379	0.53257	0.11287	-0.30052	0.10694	0.44301	0.76911	0.92947	0.32611	0.16036	0.48647	0.090213	79.677	79.587	6.1454	15.782	3.4069
22	0.001034	0.001034	0.022248	0	0.021214	0.021214	0.001034	0.57478	0.57375	0.066548	0.14435	2.3014	7.4273	0.54	0.45772	0.39117	0.44693	0.26818	0.71	0.04	0.25978	0.00028274	0.020242	3.5056e-06	-0.00076192	0.019696	0.60419	0.82943	0.0033445	0.12752	0.14765	0.0035616	-1.344	0.53821	-0.056312	0.025207	-0.051421	0.54457	0.891	1.509	0.34643	0.61798	0.96441	0.072738	151.4	151.32	9.5235	27.725	4.0808
23	0.001034	0.001034	0.001034	0	0	0	0.001034	0.62836	0.62732	0.036099	0.1108	4.525	25.271	2.51	0.53932	0.50322	0	1.1067	2.41	0.12	0.96133	-0.00010034	0.012183	-9.3759e-07	0.00021281	0.012121	0.42091	0.95224	0.0059701	0.080838	0.13174	0.00046902	-1.8512	1.0376	0.21024	-0.56196	0.21433	0.77951	0.97209	0.98834	0.19257	0.016255	0.20883	0.063059	155.31	155.25	6.8677	28.063	6.8111
24	0.001034	0.001034	0.001034	0	0	0	0.001034	0.7721	0.77107	0.058896	0.15529	3.4213	14.934	0.83	0.37643	0.31754	0.3467	0.33375	1.27	0.03	0.40407	-6.9601e-05	0.024083	4.4714e-06	-0.0013171	0.0234	0.47064	0.91071	0.017857	0.12186	0.10394	0.0027638	-1.3231	0.464	-0.057149	-0.030556	0.028901	0.57539	0.88574	0.98648	0.31035	0.10074	0.41109	0.076346	149.09	149.02	9.0719	28.94	4.9744
25	0.001034	0.001034	0.001034	0	0	0	0.001034	1.2871	1.2861	0.092181	0.27625	3.2663	12.714	0.05	1.228	1.1358	0	0.4025	1.14	0.03	0.43974	-0.0010476	0.073855	1.2841e-05	-0.0031407	0.073193	0.34163	0.90244	0.018293	0.067485	0.079755	0.0078533	-1.4255	0.57337	0.0029146	-0.11713	0.050812	0.60655	0.88358	0.98049	0.27704	0.096906	0.37394	0.070855	278.43	278.36	14.724	51.364	4.3596
26	0.001034	0.001034	0.001034	0	0	0	0.001034	0.48045	0.47941	0.03646	0.10567	3.3603	13.268	0.90333	0.23342	0.19696	0.54481	1.16	2.35	0.22	0.88736	-0.00013724	0.010971	-5.1936e-07	4.5059e-05	0.010948	0.38817	0.91761	0.03125	0.076923	0.11111	0.00034656	-1.4594	0.38635	0.17093	-0.11338	0.04867	0.81515	0.98138	0.98834	0.16623	0.0069563	0.17319	0.028933	56.095	56.066	3.5781	10.455	6.087
27	0.001034	0.001034	0.001034	0	0	0	0.001034	0.69194	0.69091	0.075065	0.16846	2.3842	7.7544	0.64	0.44261	0.36754	0.43841	0.272	0.91	0.03	0.27974	-9.2437e-05	0.028306	-1.4188e-06	0.00036015	0.028189	0.4656	0.83125	0.021875	0.12226	0.10972	0.00065437	-2.0861	1.5278	-0.21513	-0.41454	0.22963	0.3531	0.73516	0.9619	0.38205	0.22674	0.6088	0.026264	170.51	170.48	9.4864	31.348	4.4153
28	0.001034	0.001034	0.001034	0	0	0	0.001034	0.77978	0.77875	0.048227	0.16103	3.7256	15.984	1.42	0.48088	0.43265	0	0.2	0.44	0.05	0.17146	-0.00065025	0.024549	2.8091e-06	-0.0012036	0.024481	0.27501	0.92929	0.020202	0.050761	0.076142	0.0026513	-1.2855	0.28594	0.1107	-0.079395	0.06645	0.45562	0.90969	0.98499	0.45407	0.075298	0.52936	0.032706	166.35	166.32	7.0218	27.643	5.2993
29	0.001034	0.001034	0.001034	0	0	0	0.001034	0.37393	0.3729	0.025704	0.073476	3.4865	15.447	1.9	0.32784	0.30214	0	0.45	1.5	0.03	0.51248	6.536e-06	0.0053984	5.3392e-07	-0.00015631	0.0053845	0.50485	0.9183	0.0098039	0.078689	0.10164	0.00042031	-1.5194	0.60329	0.02826	0.0086066	-0.044602	0.6106	0.92483	0.98642	0.31424	0.061584	0.37582	0.094487	75.761	75.666	4.5909	13.752	4.4141
30	0.001034	0.001034	0.001034	0	0	0	0.001034	0.2775	0.27647	0.021409	0.060598	3.0928	11.844	0.75	0.24281	0.2214	0.13	0.31571	0.82	0.04	0.2965	-6.9632e-05	0.0036437	-6.1064e-07	9.1576e-05	0.0036335	0.42629	0.90189	0.011321	0.064394	0.079545	0.00056186	-1.3583	0.44762	0.20159	-0.21019	0.042322	0.57064	0.81462	0.92924	0.24398	0.11462	0.3586	0.096498	78.876	78.779	5.1956	16.703	4.5211
31	0.001034	0.001034	0.001034	0	0	0	0.001034	0.58656	0.58553	0.040591	0.12252	3.4309	13.892	1.86	0.50882	0.46823	0	0.492	1.74	0.04	0.64769	-0.00027014	0.014541	7.3951e-07	-0.00047498	0.014522	0.34403	0.92806	0.021583	0.072202	0.079422	0.0024561	-1.2116	0.36025	-0.018941	-0.00075189	-0.029601	0.55132	0.80992	0.94381	0.2586	0.13389	0.39249	0.078097	129.59	129.51	7.2953	25.415	5.15
32	0.001034	0.001034	0.0023401	0	0.0013061	0.0013061	0.001034	0.35922	0.35819	0.047165	0.099409	2.138	6.2581	0.73	0.29526	0.2481	0	0.22875	0.56	0.04	0.19802	3.2534e-05	0.0098779	-4.4656e-06	0.00099709	0.0096323	0.51017	0.82488	0.032258	0.12037	0.15278	0.0010174	-1.3569	0.39981	0.11807	-0.16657	0.087203	0.34967	0.58657	0.98834	0.2369	0.40177	0.63868	0.088672	89.261	89.173	7.6235	19.374	3.2966
33	0.001034	0.001034	0.001034	0	0	0	0.001034	0.56905	0.56801	0.041028	0.11243	3.3654	14.882	0.55	0.40817	0.36714	0.32629	0.33143	0.86	0.03	0.3047	-9.0967e-05	0.012575	1.1064e-06	-0.0004284	0.012515	0.44183	0.90523	0.0065359	0.062295	0.11803	0.0025723	-1.2677	0.4107	0.13393	-0.151	0.018371	0.55427	0.82876	0.94753	0.2745	0.11877	0.39326	0.061559	142.9	142.84	7.3766	25.713	5.448
34	0.001034	0.001034	0.001034	0	0	0	0.001034	0.44162	0.44059	0.040754	0.10461	2.748	9.3088	1.21	0.40992	0.36917	0	0.352	0.57	0.1	0.19426	-0.00011402	0.010886	-2.6485e-06	0.0004925	0.010777	0.44421	0.88696	0.013043	0.09607	0.11354	0.00050393	-1.845	1.1021	0.21488	-0.79683	0.38625	0.4886	0.79696	0.98834	0.30836	0.19138	0.49974	0.10037	140.75	140.65	7.8019	24.462	4.4287
35	0.001034	0.001034	0.001034	0	0	0	0.001034	0.36702	0.36598	0.022224	0.073971	3.734	16.316	1.81	0.27416	0.25194	0	0.5775	1.71	0.05	0.6705	-0.00019979	0.0052911	2.8681e-06	-0.00086518	0.0051564	0.32331	0.91845	0.0085837	0.034483	0.068966	0.00081397	-1.222	0.2812	0.12116	-0.11502	0.044104	0.66331	0.96579	0.98781	0.30248	0.022026	0.3245	0.11347	98.527	98.414	4.6768	17.861	5.4698
37	0.001034	0.001034	0.001034	0	0	0	0.001034	0.38167	0.38063	0.019239	0.074778	4.3128	20.505	2.55	0.3989	0.37967	0	0.84667	1.85	0.12	0.73286	-0.00017471	0.0054276	1.5149e-07	-0.00021303	0.0054271	0.30582	0.94488	0.007874	0.035573	0.047431	0.00042336	-1.4253	0.48411	0.13883	-0.25484	0.13051	0.94112	0.98754	0.98834	0.046422	0.00079924	0.047222	0.098904	108.76	108.67	4.3728	18.425	6.4451
38	0.001034	0.001034	0.020952	0	0.019918	0.019918	0.001034	2.886	2.885	0.1871	0.49321	4.1197	22.834	0.745	1.6892	1.5021	0.435	0.5275	1.75	0.03	0.70994	0.0012958	0.23486	-4.2182e-06	0.0023251	0.2345	0.63936	0.95102	0.012245	0.11885	0.15574	0.007087	-2.0559	1.3745	0.085469	-0.61561	0.26954	0.40275	0.8984	1.3648	0.49566	0.4664	0.96206	0.040927	514.77	514.73	26.032	94.648	6.0013
39	0.001034	0.001034	0.001034	0	0	0	0.001034	1.0659	1.0649	0.075341	0.2195	3.4207	14.397	0.3175	0.72314	0.6478	0.24097	0.25143	0.64	0.05	0.24151	-0.00016222	0.048044	-8.8486e-06	0.0020234	0.046399	0.45349	0.91129	0.0080645	0.076923	0.10526	0.0024004	-2.115	1.8089	-0.57781	-0.16347	0.12704	0.49867	0.85482	0.98834	0.35614	0.13352	0.48967	0.076721	229.47	229.39	12.733	45.194	4.7185
40	0.001034	0.001034	0.0046701	0	0.0036361	0.0036361	0.001034	1.2727	1.2717	0.16058	0.33364	2.1129	6.5144	0.44667	0.74466	0.58407	0.39041	0.17556	0.84	0.03	0.24051	-0.00032212	0.11101	1.5983e-05	-0.003311	0.10924	0.46592	0.82447	0.0053191	0.14439	0.12834	0.0067695	-1.8344	0.99159	0.38901	-0.77084	0.30457	0.17654	0.58813	0.95736	0.41159	0.36923	0.78082	0.010896	192.78	192.77	12.025	36.223	3.8937
41	0.001034	0.001034	0.001034	0	0	0	0.001034	0.70813	0.70709	0.041723	0.14442	3.6536	15.268	2.45	0.60552	0.5638	0	0.398	1.3	0.04	0.48047	-0.00024935	0.02055	5.0945e-07	-0.00037314	0.020545	0.37644	0.92623	0.012295	0.049383	0.053498	0.0024156	-1.4387	0.58473	0.058916	-0.13977	0.033784	0.64716	0.88008	0.98082	0.23292	0.10074	0.33366	0.10039	192.24	192.14	8.1547	32.395	4.9363
42	0.001034	0.001034	0.072099	0	0.071065	0.071065	0.001034	1.1304	1.1293	0.10307	0.24187	3.2578	13.16	0.4875	0.57421	0.47113	0.18335	0.89667	2.25	0.08	0.96375	-0.00016737	0.057709	-3.4189e-06	0.0018225	0.050207	0.42026	0.92967	0.0068611	0.20447	0.21993	0.00063016	-1.9543	1.1352	0.33673	-0.84648	0.34153	0.67348	0.98834	2.0661	0.31487	1.0777	1.3926	0.015679	75.111	75.095	4.244	13.091	6.5379
43	0.001034	0.001034	0.001034	0	0	0	0.001034	0.57089	0.56986	0.055479	0.13374	2.6504	9.2494	0.394	0.37762	0.32214	0.25073	0.335	0.88	0.03	0.30008	0.00022742	0.017562	1.0022e-06	-4.6189e-05	0.01753	0.59177	0.86861	0.010949	0.11722	0.11722	0.0016611	-1.5133	0.5787	0.10252	-0.057312	-0.011693	0.49131	0.79472	0.96284	0.30341	0.16812	0.47153	0.099574	120.42	120.32	9.6309	25.814	3.3945
44	0.001034	0.001034	0.001034	0	0	0	0.001034	0.35367	0.35264	0.031059	0.089162	3.0796	11.753	0.13	0.40359	0.37253	0	0.4425	1.02	0.06	0.36976	-0.00025457	0.0076491	-1.773e-06	0.00016208	0.007595	0.33669	0.89831	0.0084746	0.055319	0.089362	0.00040733	-1.7483	1.058	-0.13238	-0.25915	0.13457	0.67793	0.93446	0.98834	0.25654	0.053877	0.31042	0.055365	95.545	95.49	5.4921	17.728	4.6641
45	0.001034	0.001034	0.001034	0	0	0	0.001034	1.0878	1.0867	0.12724	0.27612	2.3138	7.5293	0.3925	0.74835	0.62111	0.17384	0.20625	0.53	0.05	0.1677	8.3964e-05	0.076219	-5.6905e-06	0.0011765	0.07597	0.50802	0.82902	0.010363	0.10938	0.15625	0.003525	-1.995	1.4852	-0.31175	-0.30303	0.19687	0.25257	0.50407	0.92467	0.25149	0.42061	0.6721	0.061106	275.4	275.34	17.002	50.951	3.827
46	0.001034	0.001034	0.001034	0	0	0	0.001034	1.4968	1.4958	0.09443	0.28348	3.6842	16.66	0.845	0.88663	0.79221	0.755	0.36167	1.51	0.03	0.52831	-0.00010407	0.080318	1.836e-05	-0.004125	0.075932	0.47752	0.90909	0.022727	0.059361	0.10959	0.0033363	-1.8211	1.0016	0.16227	-0.50018	0.22207	0.89496	0.98553	0.98834	0.090567	0.002812	0.093379	0.0722	356.51	356.44	15.218	58.724	5.567
47	0.001034	0.001034	0.001034	0	0	0	0.001034	0.72964	0.7286	0.039636	0.15135	3.9504	17.102	2.21	0.71197	0.67233	0	0.33	0.53	0.13	0.2	-0.00051485	0.021838	-3.1014e-06	0.00016434	0.021713	0.25959	0.94091	0.027273	0.03653	0.045662	0.00072727	-1.7995	1.0055	-0.015823	-0.26956	0.12391	0.89583	0.98556	0.98834	0.089723	0.0027853	0.092508	0.070943	187.73	187.66	6.7916	29.98	6.0483
48	0.001034	0.001034	0.001034	0	0	0	0.001034	0.28845	0.28741	0.023029	0.063982	3.7708	18.541	0.43	0.22096	0.19793	0.02	0.17833	0.42	0.04	0.13521	-0.00022403	0.0037298	-3.1234e-07	-0.00013221	0.0037257	0.25915	0.9322	0.0067797	0.10544	0.095238	0.00037378	-1.777	1.3134	-0.38267	-0.20634	0.13875	0.81463	0.9843	0.98831	0.16967	0.0040089	0.17368	0.038389	48.247	48.208	2.5938	7.5576	5.8443
49	0.001034	0.001034	0.001034	0	0	0	0.001034	1.0232	1.0222	0.068511	0.20388	3.3785	14.117	0.855	0.76402	0.6955	0.105	0.35429	0.79	0.03	0.31445	2.1554e-05	0.041564	-4.6311e-06	0.0014063	0.040599	0.5062	0.89333	0.02	0.06689	0.080268	0.0025407	-1.6041	0.74681	-0.083389	0.022358	-0.0065536	0.54614	0.82228	0.94044	0.27614	0.11815	0.3943	0.07263	255.05	254.97	12.925	46.822	4.608
50	0.001034	0.001034	0.001034	0	0	0	0.001034	0.89528	0.89425	0.039952	0.16845	4.5164	22.408	2.21	0.89569	0.85574	0	0.21333	0.5	0.04	0.20418	-0.00059594	0.026945	6.5449e-07	-0.00073928	0.026939	0.22427	0.95	0.0090909	0.041096	0.03653	0.005385	-1.1162	0.25361	-0.04462	-0.029748	0.087749	0.72263	0.94058	0.98694	0.21795	0.046357	0.26431	0.10159	215.82	215.72	6.9241	33.411	6.1469
51	0.001034	0.001034	0.001034	0	0	0	0.001034	1.1142	1.1132	0.075304	0.22275	3.4242	14.462	0.63333	0.74537	0.67007	0.14291	0.315	0.72	0.03	0.26618	0.000191	0.049424	-4.5921e-06	0.0013482	0.048944	0.5515	0.90119	0.019763	0.075397	0.083333	0.0042138	-1.5678	0.62869	0.21018	-0.22434	0.063017	0.50333	0.76762	0.92541	0.26429	0.15778	0.42208	0.13664	278.03	277.89	15.409	52.746	4.2105
52	0.001034	0.001034	0.001034	0	0	0	0.001034	0.91791	0.91688	0.064046	0.18406	3.6026	15.721	0.52	0.62085	0.55681	0.16	0.27167	0.6	0.05	0.20908	-0.00056661	0.031705	-8.782e-07	-0.0003172	0.031677	0.28813	0.91579	0.0070175	0.10563	0.15141	0.0051422	-1.2168	0.26603	0.15496	-0.15421	0.055873	0.43976	0.75499	0.98834	0.31523	0.23335	0.54858	0.051219	185.83	185.78	8.7675	32.705	4.9225
53	0.001034	0.001034	0.001034	0	0	0	0.001034	0.66437	0.66334	0.049208	0.14934	3.259	12.851	0.12	0.60654	0.55734	0	0.542	1.31	0.07	0.43682	-0.00010985	0.022228	-4.1517e-07	2.2462e-06	0.022222	0.44774	0.90775	0.0073801	0.066667	0.066667	0.001824	-1.549	0.62164	0.31875	-0.52834	0.22139	0.72479	0.97253	0.98834	0.24774	0.015813	0.26355	0.054827	185.65	185.59	8.7885	32.279	4.9651
54	0.001034	0.001034	0.001034	0	0	0	0.001034	0.48432	0.48328	0.023124	0.091138	4.3279	20.808	1.97	0.48373	0.46061	0	0.19	0.44	0.03	0.17907	-0.00035824	0.0078953	-6.0998e-07	-0.0002393	0.0078922	0.24441	0.94898	0.015306	0.025641	0.05641	0.00092832	-1.3373	0.48852	-0.11827	0.019575	0.058203	0.75813	0.93375	0.98565	0.17562	0.051895	0.22752	0.14427	132.59	132.45	5.2581	23.621	6.0857
55	0.001034	0.001034	0.001034	0	0	0	0.001034	0.7068	0.70577	0.068207	0.16449	2.5204	8.6217	0.68	0.57543	0.50722	0.62	0.38286	1.17	0.06	0.3878	0.00056729	0.025042	3.0164e-06	-0.00025619	0.024758	0.68808	0.86131	0.0072993	0.091575	0.10989	0.0012844	-1.7854	0.9151	0.30011	-0.61611	0.24525	0.64035	0.98248	0.98834	0.34213	0.0058566	0.34799	0.082243	167.89	167.81	11.088	33.872	4.6457
56	0.001034	0.001034	0.001034	0	0	0	0.001034	3.9043	3.9033	0.27954	0.89916	3.3858	13.102	0.75	3.6402	3.3607	0	0.6075	1.56	0.06	0.58955	-0.0025293	0.75954	4.6179e-06	-0.0039239	0.75855	0.26989	0.92079	0.0066007	0.082781	0.07947	0.088767	-1.3363	0.39515	0.25389	-0.32385	0.084025	0.3485	0.71399	0.90464	0.36549	0.19065	0.55614	0.0099327	491.51	491.5	20.71	90.604	6.5771
57	0.001034	0.001034	0.001034	0	0	0	0.001034	0.55292	0.55188	0.045843	0.1334	3.0172	10.682	2.67	0.5573	0.51146	0	0.296	0.61	0.04	0.24969	-0.00044076	0.016651	-1.8627e-06	5.2856e-05	0.016555	0.285	0.90602	0.045113	0.045283	0.10189	0.001433	-1.403	0.47396	0.17001	-0.2484	0.062905	0.44417	0.80817	0.97796	0.364	0.16979	0.53379	0.035344	127.87	127.84	6.1828	23.121	5.5151
58	0.001034	0.001034	0.031958	0	0.030924	0.030924	0.001034	0.80126	0.80022	0.039042	0.11727	5.3013	33.662	1.175	0.49708	0.45804	0.205	0.69	1.36	0.05	0.52828	6.8417e-05	0.013691	-1.5885e-06	0.0006943	0.01335	0.55642	0.95949	0.012658	0.16244	0.16751	0.00045791	-2.0092	1.3344	0.11895	-0.73127	0.36497	0.50688	0.92177	2.4639	0.41489	1.5422	1.9571	0.052354	61.075	61.022	4.1884	10.974	4.7648
59	0.001034	0.001034	0.001034	0	0	0	0.001034	0.46168	0.46065	0.031279	0.090786	3.5652	16.848	0.53	0.36817	0.33689	0.43	0.27833	0.91	0.03	0.32733	-2.4269e-05	0.0082396	-2.9845e-06	0.00064724	0.0081106	0.48318	0.90265	0.0044248	0.057778	0.093333	0.00091221	-1.6013	0.89001	0.073111	-0.48658	0.2264	0.63492	0.92001	0.98834	0.28509	0.068333	0.35342	0.10387	116.53	116.43	6.2225	20.639	4.6815
60	0.001034	0.001034	0.001034	0	0	0	0.001034	0.80955	0.80851	0.10826	0.22872	1.9496	5.3072	0.5325	0.70578	0.59753	0.24222	0.31429	0.65	0.06	0.22109	-0.00011571	0.05223	-4.9357e-06	0.0012219	0.051489	0.47393	0.81618	0.018382	0.12915	0.10701	0.004198	-1.4442	0.40621	0.29562	-0.24162	0.048467	0.25051	0.6136	0.88621	0.36309	0.27261	0.6357	0.012001	189.07	189.06	12.372	36.807	3.8551
61	0.001034	0.001034	0.001034	0	0	0	0.001034	0.29479	0.29375	0.023675	0.068979	4.0381	22.921	0.72	0.24603	0.22236	0.18	0.37333	0.88	0.03	0.32556	-0.00012919	0.0046338	-2.6151e-07	-5.1265e-05	0.0046307	0.36236	0.93645	0.0033445	0.07047	0.10738	0.001832	-0.92823	0.18683	0.038382	-0.096946	-0.007351	0.54067	0.82022	0.94834	0.27955	0.12811	0.40767	0.10213	64.293	64.191	4.4176	13.176	4.4755
62	0.001034	0.001034	0.001034	0	0	0	0.001034	0.54958	0.54855	0.034665	0.11553	3.5677	14.679	2.35	0.55921	0.52455	0	0.58	1.65	0.04	0.64137	-0.0002578	0.013043	2.3045e-06	-0.00079475	0.012955	0.35285	0.9188	0.034188	0.042918	0.064378	0.0014561	-1.2534	0.25184	0.13395	-0.068802	0.021813	0.75362	0.94951	0.98744	0.19589	0.037929	0.23382	0.077448	142.97	142.89	6.6398	26.253	5.3998
63	0.001034	0.001034	0.001034	0	0	0	0.001034	0.74406	0.74303	0.047398	0.16326	3.5553	14.395	0.43	0.53138	0.48398	0	0.18667	0.39	0.05	0.14659	-0.00081458	0.024657	2.4781e-07	-0.00086141	0.024656	0.22526	0.92105	0.0052632	0.042328	0.058201	0.0020823	-1.5164	0.55279	0.4224	-0.65806	0.27572	0.49374	0.91228	0.98465	0.41854	0.072374	0.49091	0.064453	172.85	172.79	6.3767	27.122	5.6153
64	0.001034	0.001034	0.001034	0	0	0	0.001034	0.28928	0.28824	0.036175	0.077566	2.0423	5.7213	0.87	0.24144	0.20527	0	0.29625	0.8	0.07	0.25588	0.00012605	0.0059179	-1.6276e-06	0.00056875	0.0058361	0.57744	0.8315	0.018315	0.125	0.10294	0.00023306	-1.7444	0.64453	0.71531	-0.87875	0.31878	0.453	0.91153	0.98834	0.45853	0.076806	0.53534	0.078786	78.852	78.773	6.5989	16.928	3.6713
65	0.001034	0.001034	0.001034	0	0	0	0.001034	1.6389	1.6378	0.12534	0.3751	3.1505	11.583	1.72	1.0735	0.94812	0	0.42167	1.32	0.04	0.46635	-0.00069556	0.13675	-4.7709e-06	0.00079296	0.13553	0.35366	0.90096	0.028754	0.080128	0.096154	0.0093883	-1.3922	0.54444	-0.076877	-0.046667	0.016484	0.70057	0.98128	0.98834	0.2807	0.007063	0.28777	0.023463	328.98	328.96	12.104	55.85	6.8931
66	0.001034	0.001034	0.082358	0	0.081324	0.081324	0.001034	1.8157	1.8146	0.1858	0.41163	2.6868	9.8227	0.935	1.6509	1.4651	0.115	0.28778	0.77	0.03	0.28047	-0.00038995	0.16769	1.2069e-06	-0.0008377	0.16753	0.4336	0.8871	0.016129	0.12668	0.14286	0.0059218	-1.9257	1.212	0.12151	-0.6847	0.32448	0.35314	0.77336	0.9937	0.42022	0.22034	0.64056	0.0075034	283.57	283.56	16.56	55.91	5.1457
67	0.001034	0.001034	0.001034	0	0	0	0.001034	0.39192	0.39089	0.022479	0.08168	4.4909	25.065	0.335	0.38595	0.36347	0.245	0.24667	0.54	0.07	0.20886	-0.00033364	0.0060349	2.5692e-06	-0.0010042	0.0058621	0.17405	0.93511	0.0076336	0.042146	0.045977	0.00021323	-2.4759	2.8468	-1.8775	0.66418	-0.098357	0.55939	0.96771	0.98804	0.40832	0.020326	0.42865	0.0097739	60.79	60.78	2.7229	10.195	6.4028
68	0.001034	0.001034	0.001034	0	0	0	0.001034	0.27304	0.272	0.023321	0.064429	2.9294	10.323	3.28	0.27349	0.25017	0	0.36286	0.86	0.04	0.32319	-5.8088e-05	0.004121	-1.1554e-06	0.00031857	0.0040362	0.4306	0.88991	0.033639	0.058282	0.088957	0.00037734	-1.399	0.50536	0.0022468	-0.086355	0.054205	0.60052	0.85699	0.96212	0.25647	0.10513	0.3616	0.084581	89.058	88.973	5.0303	15.78	4.4164
69	0.001034	0.001034	0.0095064	0	0.0084725	0.0084725	0.001034	0.35747	0.35643	0.039219	0.088185	2.7874	11.439	0.19	0.38931	0.3501	0	0.22625	0.7	0.04	0.24515	-0.00022477	0.0072985	-1.2558e-06	0.00019717	0.0071855	0.33756	0.88427	0.0029674	0.10417	0.16667	0.0008357	-1.3443	0.4108	0.15024	-0.18711	0.038248	0.52106	0.82911	0.98834	0.30805	0.15923	0.46728	0.039708	97.194	97.154	5.4377	18.916	6.1237
70	0.001034	0.001034	0.001034	0	0	0	0.001034	1.8554	1.8543	0.17552	0.43089	2.8354	10.162	0.84333	1.0191	0.84355	0.71677	0.578	1.77	0.05	0.65319	0.0017329	0.16284	2.0908e-05	-0.0045603	0.14264	0.74681	0.89404	0.016556	0.10299	0.1495	0.0050768	-1.8408	1.1533	-0.26519	-0.071788	0.057478	0.58616	0.95353	0.98807	0.36737	0.034543	0.40192	0.016888	222.93	222.91	12.875	45.168	5.6175
71	0.001034	0.001034	0.001034	0	0	0	0.001034	0.79657	0.79554	0.039081	0.15482	4.1647	19.041	2.55	0.82952	0.79044	0	0.35	0.56	0.14	0.21	-0.00048572	0.0227	-8.8607e-07	-0.00026154	0.022682	0.23496	0.94488	0.015748	0.01581	0.063241	0.00074739	-1.7347	0.92629	-0.11857	-0.089104	0.059654	0.79824	0.96538	0.98796	0.16713	0.022581	0.18971	0.059776	191.14	191.08	6.5774	32.088	6.7876
72	0.001034	0.001034	0.001034	0	0	0	0.001034	0.94357	0.94254	0.067814	0.19489	3.1992	12.576	0.96	0.69711	0.6293	0.42	0.29714	1.27	0.04	0.4175	-0.00062812	0.035159	2.8979e-06	-0.0014743	0.034815	0.27214	0.90102	0.013652	0.075342	0.092466	0.0067211	-1.1313	0.23282	0.077272	-0.072423	-0.0082559	0.54552	0.87845	0.98121	0.33293	0.10276	0.43569	0.040472	183.41	183.37	8.6027	30.708	4.7789
73	0.001034	0.001034	0.001034	0	0	0	0.001034	0.95833	0.9573	0.087773	0.23271	2.8132	9.8033	2.19	0.99841	0.91064	0	0.31143	0.8	0.05	0.29078	-0.00042828	0.053427	3.9629e-06	-0.0012882	0.05323	0.40907	0.88532	0.03211	0.078341	0.10138	0.0054077	-1.4906	0.61333	0.11295	-0.20691	0.054407	0.38797	0.73977	0.95854	0.35179	0.21877	0.57056	0.016015	198.35	198.34	12.912	40.906	3.7395
74	0.001034	0.001034	0.001034	0	0	0	0.001034	0.42117	0.42014	0.019614	0.078074	4.6766	25.432	2.49	0.40111	0.3815	0	0.24667	0.59	0.05	0.24363	-0.00026462	0.0057367	1.2216e-06	-0.00056637	0.0057053	0.21917	0.94758	0.0040323	0.02834	0.052632	0.0019	-0.98851	0.22186	-0.0157	-0.013543	-0.033443	0.68389	0.95323	0.98769	0.26933	0.034463	0.3038	0.10883	102.38	102.27	3.7371	17.107	6.9519
75	0.001034	0.001034	0.001034	0	0	0	0.001034	0.42743	0.4264	0.024664	0.080554	3.6238	15.733	0.9	0.35082	0.32615	0	0.338	0.81	0.03	0.31224	-0.0001241	0.0063703	-1.7626e-06	0.00040997	0.0062229	0.37089	0.91776	0.013158	0.056106	0.052805	0.00038451	-1.5487	0.66148	-0.044214	-0.035732	0.038158	0.77386	0.96783	0.98834	0.19398	0.02051	0.21449	0.097722	107.71	107.61	5.337	19.138	5.0107
76	0.001034	0.001034	0.001034	0	0	0	0.001034	0.26135	0.26031	0.020408	0.061445	3.1819	11.899	1.86	0.26232	0.24191	0	0.39429	0.92	0.05	0.3687	-7.3919e-05	0.0037292	-1.3969e-07	-2.9499e-05	0.0037281	0.40215	0.90596	0.0062696	0.056604	0.069182	0.00061617	-1.2801	0.38411	0.18704	-0.21542	0.031084	0.60326	0.85832	0.95959	0.25506	0.10127	0.35633	0.084002	79.485	79.401	4.3714	14.434	4.5816
77	0.001034	0.001034	0.001034	0	0	0	0.001034	0.91494	0.9139	0.045467	0.17707	4.2201	19.734	2.4	0.91989	0.87442	0	0.79667	1.71	0.12	0.67034	-0.00040715	0.030565	6.0579e-08	-0.00042156	0.030565	0.31956	0.93724	0.025105	0.046218	0.037815	0.0018506	-1.6261	0.79453	0.047799	-0.28172	0.13057	0.92441	0.98695	0.98834	0.062539	0.0013922	0.063932	0.088844	215.27	215.18	7.9871	37.418	6.4495
78	0.001034	0.001034	0.001034	0	0	0	0.001034	0.72773	0.7267	0.040081	0.14267	3.8974	17.376	2.24	0.6979	0.65782	0	0.555	1.52	0.05	0.59019	-0.00037924	0.019757	1.7689e-06	-0.00077192	0.019714	0.32193	0.92825	0.026906	0.045045	0.04955	0.0022203	-1.4249	0.56001	0.063815	-0.17888	0.076396	0.59778	0.92268	0.98648	0.32491	0.063803	0.38871	0.08371	169.98	169.89	6.5296	29	5.9474
79	0.001034	0.001034	0.001034	0	0	0	0.001034	1.0203	1.0192	0.10434	0.24689	2.4685	8.248	0.565	0.71368	0.60934	0.49186	0.27444	1.22	0.04	0.37393	9.461e-05	0.06089	-1.5829e-06	0.00056315	0.060782	0.52076	0.85859	0.003367	0.10473	0.11486	0.0042741	-1.5583	0.45249	0.62137	-0.61315	0.16364	0.37123	0.80135	0.98316	0.43012	0.18182	0.61194	0.040281	233.72	233.68	11.548	41.435	5.23
80	0.001034	0.001034	0.001034	0	0	0	0.001034	0.79659	0.79555	0.044457	0.167	3.996	18.052	2.13	0.79801	0.75355	0	0.2	0.45	0.04	0.17907	-0.00071946	0.025951	2.742e-06	-0.001298	0.025867	0.21175	0.93868	0.004717	0.047393	0.042654	0.0076022	-0.95436	0.16551	-0.071499	-0.035125	0.045309	0.69508	0.9394	0.9867	0.24432	0.047304	0.29163	0.081261	166.32	166.24	6.4272	28.147	5.781
81	0.001034	0.001034	0.001034	0	0	0	0.001034	0.78981	0.78877	0.076005	0.20897	2.6788	8.5799	0.59	0.60599	0.52999	0	0.466	1.57	0.04	0.58339	-1.3313e-05	0.043668	1.2621e-05	-0.0030675	0.040582	0.4944	0.88477	0.020576	0.061983	0.086777	0.0014447	-2.0144	1.4756	-0.21962	-0.46019	0.27628	0.51486	0.94364	0.98744	0.42878	0.043799	0.47258	0.01308	218.94	218.93	11.143	40.198	4.4721
82	0.001034	0.001034	0.001034	0	0	0	0.001034	0.87254	0.87151	0.074892	0.21058	2.8903	10.367	0.575	0.73625	0.66136	0.505	0.28	0.94	0.05	0.32337	-0.00049653	0.043182	-1.331e-06	-0.00018109	0.04315	0.36641	0.89076	0.0084034	0.063291	0.080169	0.0096877	-1.1512	0.31844	0.10869	-0.091038	-0.075322	0.52292	0.81826	0.95101	0.29534	0.13274	0.42808	0.057638	244.53	244.48	10.828	40.912	4.9287
83	0.001034	0.001034	0.001034	0	0	0	0.001034	0.54538	0.54434	0.046052	0.11677	2.869	10.618	0.54333	0.39043	0.34438	0.3118	0.25222	0.8	0.03	0.24934	3.908e-05	0.013626	-2.7626e-06	0.00080155	0.013377	0.51778	0.87004	0.01444	0.094203	0.12681	0.001098	-1.5454	0.66171	0.088029	-0.22765	0.10849	0.43403	0.7515	0.9452	0.31747	0.19369	0.51116	0.088996	139.48	139.39	8.4349	25.833	4.2671
84	0.001034	0.001034	0.001034	0	0	0	0.001034	0.99388	0.99284	0.10038	0.25659	2.6029	8.5475	0.63333	0.86472	0.76434	0.42625	0.33625	1.11	0.05	0.36407	8.1266e-05	0.065797	4.2377e-06	-0.0010671	0.065251	0.51651	0.875	0.0036765	0.10332	0.088561	0.013111	-1.1984	0.26204	0.15443	-0.025173	-0.064606	0.38657	0.78719	0.9773	0.40061	0.19011	0.59073	0.028649	249.82	249.79	12.303	43.765	4.5261
85	0.001034	0.001034	0.001034	0	0	0	0.001034	1.1637	1.1627	0.13009	0.2989	2.2741	7.0264	0.67667	0.98681	0.85672	0.1537	0.38714	0.71	0.1	0.26195	0.00062428	0.086739	-1.1186e-06	0.00093974	0.086694	0.61141	0.84099	0.0070671	0.095745	0.11702	0.0039453	-1.7592	0.8828	0.30188	-0.69195	0.33099	0.4939	0.88103	0.98834	0.38713	0.10731	0.49444	0.067819	309.8	309.73	20.001	57.672	3.6521
86	0.001034	0.001034	0.001034	0	0	0	0.001034	0.96117	0.96013	0.07642	0.19716	3.0532	12.13	0.65	0.64865	0.57223	0.07	0.31	0.59	0.08	0.22561	0.00010178	0.038831	-9.1669e-06	0.0021277	0.037697	0.52239	0.88288	0.018018	0.11312	0.13575	0.0021633	-1.772	1.1313	-0.13777	-0.45259	0.32095	0.37131	0.67807	0.91083	0.30676	0.23276	0.53952	0.097254	206.61	206.51	12.119	38.507	4.5573
87	0.001034	0.001034	0.001034	0	0	0	0.001034	0.59911	0.59808	0.070796	0.16509	2.3798	7.2387	0.78	0.48598	0.41518	0.52	0.30857	1.12	0.05	0.35723	-0.00043313	0.026215	3.1688e-07	-0.00051457	0.026212	0.36653	0.87209	0.0077519	0.11284	0.1284	0.003647	-1.3434	0.48374	0.079832	-0.13604	-0.0053406	0.33777	0.62847	0.84893	0.2907	0.22045	0.51115	0.036282	135.91	135.87	8.6203	25.266	4.0181
88	0.001034	0.001034	0.001034	0	0	0	0.001034	1.1652	1.1641	0.10347	0.26229	2.6508	9.3	0.98	1.026	0.9225	0	0.47333	1.01	0.04	0.38073	0.00010874	0.068711	-1.1794e-07	0.0001433	0.068711	0.52405	0.85714	0.020408	0.095563	0.081911	0.005387	-1.3235	0.37442	-0.039238	-0.017795	0.080728	0.61127	0.89312	0.96881	0.28185	0.075682	0.35753	0.039444	218.05	218.01	14.644	47.016	4.2839
89	0.001034	0.001034	0.001034	0	0	0	0.001034	0.50047	0.49943	0.028037	0.10282	3.8375	16.292	2.21	0.50381	0.47578	0	0.325	0.51	0.14	0.185	-0.00037272	0.010013	-1.7971e-06	2.0845e-05	0.0099705	0.25401	0.93636	0.018182	0.022831	0.063927	0.00024421	-1.942	1.3517	-0.34217	-0.18525	0.1588	0.89986	0.98568	0.98834	0.085819	0.0026589	0.088478	0.07469	138.46	138.38	5.4826	23.5	6.1302
90	0.001034	0.001034	0.21216	0	0.21113	0.21113	0.001034	2.1769	2.1759	0.23117	0.46872	2.4949	9.3917	0.5425	1.2103	0.97915	0.25084	0.25364	0.65	0.05	0.2115	0.00065005	0.21686	-3.9905e-06	0.0017794	0.21628	0.56479	0.81338	0.014085	0.15548	0.16961	0.006972	-1.9773	1.242	0.17366	-0.73231	0.35313	0.21982	0.58364	2.0341	0.36383	1.4504	1.8143	0.01069	370.48	370.47	25.346	76.566	4.9131
91	0.001034	0.001034	0.001034	0	0	0	0.001034	0.59103	0.59	0.042878	0.13297	3.3521	12.899	0.52	0.43556	0.39268	0.44	0.49	0.92	0.15	0.32073	-0.00058245	0.016562	-1.2419e-06	-0.00033656	0.016549	0.27222	0.91457	0.035176	0.070707	0.090909	0.00069232	-1.779	1.0095	-0.0044419	-0.30433	0.12163	0.58802	0.82334	0.94281	0.23532	0.11947	0.35479	0.05669	159.59	159.54	6.7495	24.872	5.5891
92	0.001034	0.001034	0.001034	0	0	0	0.001034	0.63703	0.636	0.063792	0.15445	2.5465	8.3711	0.54	0.49232	0.42853	0.38184	0.25333	1.01	0.03	0.29811	0.00013293	0.023771	2.1426e-06	-0.00037914	0.023687	0.53959	0.85417	0.033333	0.10879	0.11297	0.0018036	-1.6187	0.7236	0.21508	-0.4039	0.17032	0.44043	0.84844	0.97851	0.408	0.13007	0.53807	0.076152	158.39	158.31	11.02	31.294	3.5413
93	0.001034	0.001034	0.001034	0	0	0	0.001034	1.1456	1.1445	0.060666	0.20774	4.0034	19.438	1.2	0.98432	0.92366	0	0.396	1.1	0.05	0.40873	-0.00024855	0.042568	-1.3005e-06	0.00018973	0.042446	0.38312	0.92899	0.011834	0.071217	0.05638	0.0050213	-1.3516	0.4245	0.10828	-0.16088	0.090746	0.54472	0.8828	0.98204	0.33808	0.099237	0.43732	0.068668	206.65	206.58	8.7162	34.253	5.2767
94	0.001034	0.001034	0.001034	0	0	0	0.001034	1.2551	1.2541	0.094501	0.24516	3.4471	15.135	0.365	0.6768	0.5823	0.22831	0.1825	0.59	0.04	0.19129	-0.00041373	0.05929	2.048e-06	-0.00090116	0.059214	0.41071	0.91632	0.016736	0.096639	0.15546	0.008019	-1.5883	0.78004	0.33456	-0.628	0.24835	0.32016	0.67633	0.94966	0.35618	0.27333	0.6295	0.01347	206.13	206.12	12.455	40.934	5.2385
95	0.001034	0.001034	0.001034	0	0	0	0.001034	0.83316	0.83213	0.077834	0.19338	2.7082	9.5102	0.745	0.52077	0.44294	0.22411	0.265	0.82	0.03	0.28582	-0.00020331	0.037044	-1.6783e-07	-0.00014994	0.037043	0.42899	0.8652	0.015674	0.091195	0.1195	0.0017729	-1.6599	0.68019	0.3625	-0.50469	0.17217	0.3988	0.75492	0.95178	0.35612	0.19686	0.55298	0.041636	192.88	192.84	11.206	35.396	4.2457
96	0.001034	0.001034	0.001034	0	0	0	0.001034	0.70031	0.69928	0.047142	0.15082	3.4558	13.84	2.49	0.70764	0.6605	0	0.6075	1.65	0.05	0.6357	-0.00033505	0.022171	2.2569e-06	-0.0008925	0.022064	0.3511	0.90323	0.024194	0.044534	0.072874	0.0036212	-1.1164	0.19353	0.088335	-0.11967	0.049397	0.74172	0.94933	0.98748	0.20761	0.038151	0.24576	0.061643	166.84	166.78	7.7745	29.987	5.6248
97	0.001034	0.001034	0.001034	0	0	0	0.001034	0.70327	0.70223	0.045039	0.15116	3.5833	14.672	2.01	0.70288	0.65784	0	0.20667	0.45	0.04	0.17594	-0.00061619	0.021584	-7.1172e-07	-0.00047456	0.021579	0.26948	0.92	0.035	0.045226	0.070352	0.002555	-1.1722	0.22991	-0.0031114	-0.074848	0.10775	0.66815	0.90911	0.98489	0.24096	0.075774	0.31674	0.059761	183.23	183.17	7.1176	30.279	5.7339
98	0.001034	0.001034	0.001034	0	0	0	0.001034	0.47546	0.47443	0.042639	0.11758	3.8994	22.259	1.1	0.31642	0.27378	0	0.33	0.87	0.05	0.31106	-0.00033099	0.013434	2.4539e-06	-0.0008365	0.013373	0.36368	0.90821	0.0048309	0.058252	0.13107	0.0057927	-0.92228	0.22125	-0.021183	-0.020195	-0.047807	0.38509	0.71626	0.95279	0.33117	0.23653	0.5677	0.083352	105.27	105.19	6.3704	21.41	4.7961
99	0.001034	0.001034	0.001034	0	0	0	0.001034	0.45006	0.44903	0.028621	0.094731	3.5062	14.203	0.34	0.431	0.40238	0.22	0.7125	2.1	0.07	0.81751	-0.00032461	0.0082608	1.9182e-06	-0.00086939	0.008126	0.22889	0.9193	0.017544	0.049296	0.052817	0.00077584	-1.6393	0.98	-0.18693	-0.10693	0.024587	0.60964	0.97798	0.98824	0.36833	0.010263	0.37859	0.01449	92.431	92.416	3.5813	15.566	7.1096
[truncated: 4,320 more columns]
