# Supplementary material for: Detecting Parkinson’s disease from sustained phonation and speech signals
Source: PLoS One. 2017 Oct 5;12(10):e0185613. doi: 10.1371/journal.pone.0185613 (PMC5628839; doi:10.1371/journal.pone.0185613)
Supplement: S2 File — (ZIP) [file pone.0185613.s002.zip › AC/unvoiced/AC_unvoiced_IS12_speaker_trait.csv]

id	audspec_lengthL1norm_sma_range	audspec_lengthL1norm_sma_maxPos	audspec_lengthL1norm_sma_minPos	audspec_lengthL1norm_sma_quartile1	audspec_lengthL1norm_sma_quartile2	audspec_lengthL1norm_sma_quartile3	audspec_lengthL1norm_sma_iqr1_2	audspec_lengthL1norm_sma_iqr2_3	audspec_lengthL1norm_sma_iqr1_3	audspec_lengthL1norm_sma_percentile1_0	audspec_lengthL1norm_sma_percentile99_0	audspec_lengthL1norm_sma_pctlrange0_1	audspec_lengthL1norm_sma_stddev	audspec_lengthL1norm_sma_skewness	audspec_lengthL1norm_sma_kurtosis	audspec_lengthL1norm_sma_meanSegLen	audspec_lengthL1norm_sma_maxSegLen	audspec_lengthL1norm_sma_minSegLen	audspec_lengthL1norm_sma_segLenStddev	audspec_lengthL1norm_sma_upleveltime25	audspec_lengthL1norm_sma_downleveltime25	audspec_lengthL1norm_sma_upleveltime50	audspec_lengthL1norm_sma_downleveltime50	audspec_lengthL1norm_sma_upleveltime75	audspec_lengthL1norm_sma_downleveltime75	audspec_lengthL1norm_sma_upleveltime90	audspec_lengthL1norm_sma_downleveltime90	audspec_lengthL1norm_sma_risetime	audspec_lengthL1norm_sma_falltime	audspec_lengthL1norm_sma_lpgain	audspec_lengthL1norm_sma_lpc0	audspec_lengthL1norm_sma_lpc1	audspec_lengthL1norm_sma_lpc2	audspec_lengthL1norm_sma_lpc3	audspec_lengthL1norm_sma_lpc4	audspecRasta_lengthL1norm_sma_range	audspecRasta_lengthL1norm_sma_maxPos	audspecRasta_lengthL1norm_sma_minPos	audspecRasta_lengthL1norm_sma_quartile1	audspecRasta_lengthL1norm_sma_quartile2	audspecRasta_lengthL1norm_sma_quartile3	audspecRasta_lengthL1norm_sma_iqr1_2	audspecRasta_lengthL1norm_sma_iqr2_3	audspecRasta_lengthL1norm_sma_iqr1_3	audspecRasta_lengthL1norm_sma_percentile1_0	audspecRasta_lengthL1norm_sma_percentile99_0	audspecRasta_lengthL1norm_sma_pctlrange0_1	audspecRasta_lengthL1norm_sma_stddev	audspecRasta_lengthL1norm_sma_skewness
1	0.74553	0.85616	0.0068493	0.001034	0.001034	0.041381	0	0.040347	0.040347	0.001034	0.62689	0.62586	0.14974	2.6292	8.9328	0.43	0.92	0.08	0.33206	0.11301	0.88699	0.089041	0.91096	0.023973	0.97603	0.0068493	0.99315	0.12027	0.19244	0.0005384	-2.136	1.723	-0.49868	-0.24029	0.20384	170.53	0.2363	0.63699	0.38899	0.98834	1.8356	0.59935	0.84724	1.4466	0.040566	114.3	114.26	22.005	4.6557
2	1.2765	0.72222	0.019841	0.001034	0.001034	0.001034	0	0	0	0.001034	0.95607	0.95504	0.22186	2.866	11.489	0.21778	0.64	0.03	0.22875	0.12302	0.87698	0.055556	0.94444	0.011905	0.9881	0.0079365	0.99206	0.099602	0.14741	0.0044765	-1.5448	0.56533	0.38672	-0.42866	0.10029	310.39	0.73016	0.031746	0.25199	0.59495	0.89307	0.34296	0.29812	0.64108	0.019428	202.45	202.43	41.048	4.5589
3	1.778	0.80995	0.022624	0.001034	0.001034	0.057539	0	0.056505	0.056505	0.001034	1.3388	1.3378	0.30619	3.1636	13.245	0.368	1.2	0.05	0.43494	0.099548	0.90045	0.049774	0.95023	0.013575	0.98643	0.0090498	0.99095	0.13182	0.16364	0.013557	-1.3992	0.50657	0.11368	-0.052525	-0.055864	451.52	0.81448	0.036199	0.26472	0.57794	1.1339	0.31321	0.556	0.86921	0.027807	265.92	265.9	54.668	5.5841
4	1.2009	0.59363	0.023904	0.001034	0.001034	0.076738	0	0.075704	0.075704	0.001034	1.1895	1.1884	0.22279	3.172	13.705	0.27286	0.83	0.04	0.27117	0.11155	0.88845	0.035857	0.96414	0.01992	0.98008	0.01992	0.98008	0.156	0.212	0.003328	-1.6662	0.7408	0.30022	-0.48365	0.19199	148.77	0.21514	0.035857	0.21996	0.57318	4.2826	0.35322	3.7094	4.0627	0.017927	123.94	123.92	22.538	3.8195
5	0.92371	0.57028	0.012048	0.001034	0.001034	0.10642	0	0.10538	0.10538	0.001034	0.89025	0.88921	0.23594	2.1352	6.3109	0.244	0.96	0.03	0.26725	0.17671	0.82329	0.11245	0.88755	0.064257	0.93574	0.028112	0.97189	0.18145	0.17742	0.0045666	-1.3338	0.36897	0.10538	-0.18876	0.10687	196.93	0.21687	0.60241	0.32584	0.61509	7.9051	0.28925	7.29	7.5793	0.03413	144.75	144.72	26.943	3.9482
6	1.1002	0	0.013793	0.001034	0.001034	0.001034	0	0	0	0.001034	0.80106	0.80002	0.17309	3.52	16.149	0.36	1.26	0.05	0.4446	0.096552	0.90345	0.024138	0.97586	0.010345	0.98966	0.010345	0.98966	0.069204	0.065744	0.0082477	-1.0865	0.29098	0.060984	-0.068899	-0.049641	277.71	0.70345	0.27241	0.5178	0.86089	0.978	0.3431	0.11711	0.46021	0.075506	179.64	179.56	32.819	5.8132
7	1.1559	0.69919	0.01626	0.001034	0.001034	0.001034	0	0	0	0.001034	1.0422	1.0412	0.23003	2.9677	11.335	0.20778	0.63	0.03	0.21887	0.13008	0.86992	0.056911	0.94309	0.036585	0.96341	0.012195	0.9878	0.081633	0.12245	0.0057456	-1.5164	0.64823	0.11665	-0.20068	0.055093	329.87	0.56504	0.76829	0.36948	0.7218	0.90706	0.35232	0.18527	0.53759	0.074414	227.3	227.23	46.731	4.374
8	0.97437	0.67687	0.0068027	0.001034	0.001034	0.043352	0	0.042318	0.042318	0.001034	0.84623	0.84519	0.18233	2.681	10.302	0.22455	0.72	0.03	0.21831	0.16327	0.83673	0.047619	0.95238	0.027211	0.97279	0.0068027	0.9932	0.15358	0.18771	0.0016874	-1.9049	1.129	0.23117	-0.63845	0.2583	185.16	0.68367	0.28912	0.3488	0.98834	3.3109	0.63954	2.3225	2.9621	0.039295	118.91	118.87	24.041	4.4134
9	0.53772	0.75115	0.013825	0.001034	0.001034	0.001034	0	0	0	0.001034	0.46163	0.46059	0.10115	3.0558	11.564	0.338	0.86	0.03	0.32652	0.10138	0.89862	0.069124	0.93088	0.023041	0.97696	0.0092166	0.99078	0.055556	0.083333	0.0008641	-1.6018	0.81277	-0.043557	-0.097324	0.0069412	172.34	0.75576	0.35945	0.60286	0.84011	0.94754	0.23726	0.10743	0.34469	0.085645	144.51	144.42	25.565	4.756
10	0.45266	0.25685	0.013699	0.001034	0.001034	0.001034	0	0	0	0.001034	0.39695	0.39591	0.085876	3.1909	12.474	0.33429	0.83	0.04	0.3096	0.092466	0.90753	0.058219	0.94178	0.034247	0.96575	0.0068493	0.99315	0.10653	0.14433	0.0004931	-1.5055	0.56487	0.14475	-0.18006	0.030241	117.96	0.22945	0.28767	0.4273	0.75099	0.91419	0.32369	0.1632	0.48689	0.069431	88.967	88.897	16.913	4.2441
11	0.52067	0.97802	0.007326	0.001034	0.001034	0.001034	0	0	0	0.001034	0.47536	0.47432	0.12184	2.4574	7.5755	0.524	1.25	0.07	0.42112	0.12821	0.87179	0.10256	0.89744	0.043956	0.95604	0.014652	0.98535	0.073529	0.12868	0.00091494	-1.5976	0.77753	-0.037981	-0.17079	0.087223	161.66	0.19414	0.24908	0.64665	0.89351	0.98834	0.24686	0.094826	0.34169	0.068017	137.04	136.97	26.507	3.7118
12	1.8179	0.90541	0.009009	0.001034	0.001034	0.001034	0	0	0	0.001034	1.6662	1.6652	0.35977	2.5519	9.293	0.207	0.93	0.04	0.27753	0.15766	0.84234	0.054054	0.94595	0.022523	0.97748	0.013514	0.98649	0.11312	0.13122	0.0058062	-2.0443	1.5039	-0.19495	-0.35366	0.1558	347.09	0.71622	0.3018	0.46559	0.96645	0.98834	0.50085	0.021894	0.52275	0.057678	292.75	292.69	52.67	4.235
13	0.48422	0.8578	0.018349	0.001034	0.001034	0.073019	0	0.071985	0.071985	0.001034	0.46487	0.46384	0.11802	2.0891	6.4742	0.10722	0.54	0.03	0.12714	0.20183	0.79817	0.1055	0.8945	0.050459	0.94954	0.03211	0.96789	0.18894	0.20737	0.0032707	-1.2622	0.37978	0.15955	-0.14065	0.025684	60.169	0.74312	0.89908	0.26409	0.60682	6.143	0.34273	5.5362	5.8789	0.062224	54.743	54.68	11.318	2.776
14	0.5951	0	0.018657	0.001034	0.001034	0.001034	0	0	0	0.001034	0.47199	0.47096	0.10648	3.0321	11.587	0.32167	0.74	0.05	0.26022	0.10075	0.89925	0.063433	0.93657	0.026119	0.97388	0.0037313	0.99627	0.067416	0.10487	0.0020667	-1.1575	0.244	0.064791	-0.057603	0.026912	176.94	0.56716	0.029851	0.39503	0.71474	0.93127	0.31971	0.21654	0.53624	0.044317	118.88	118.84	22.806	4.8141
15	0.99588	0.25106	0.021277	0.001034	0.001034	0.001034	0	0	0	0.001034	0.96436	0.96332	0.19595	3.5946	15.267	0.132	0.43	0.03	0.15263	0.076596	0.9234	0.051064	0.94894	0.042553	0.95745	0.025532	0.97447	0.11111	0.11966	0.0064388	-1.1703	0.28791	0.019044	-0.0037321	-0.035885	89.666	0.20426	0.034043	0.31739	0.62145	0.86737	0.30406	0.24592	0.54998	0.030203	78.173	78.143	16.212	3.2195
16	0.8791	0.81407	0.015075	0.001034	0.001034	0.001034	0	0	0	0.001034	0.82515	0.82411	0.1651	3.2839	13.918	0.336	1.03	0.04	0.36892	0.1206	0.8794	0.045226	0.95477	0.030151	0.96985	0.015075	0.98492	0.10606	0.09596	0.0062534	-1.1257	0.26251	0.018963	-0.047153	0.05407	285.29	0.81407	0.29648	0.49043	0.83658	0.97918	0.34615	0.1426	0.48875	0.083161	207.78	207.7	37.984	5.0177
17	1.5282	0.23849	0.025105	0.001034	0.001034	0.0061804	0	0.0051464	0.0051464	0.001034	1.3585	1.3575	0.29351	3.2276	12.771	0.338	0.51	0.06	0.1926	0.10042	0.89958	0.050209	0.94979	0.029289	0.97071	0.012552	0.98745	0.12185	0.14286	0.0047044	-1.6014	0.6189	0.35145	-0.45849	0.14138	137.3	0.70711	0.033473	0.27485	0.59032	0.92072	0.31547	0.3304	0.64586	0.010987	122.33	122.32	25.018	3.5232
18	0.81096	0.56037	0.012384	0.001034	0.001034	0.001034	0	0	0	0.001034	0.78416	0.78313	0.13229	3.6418	18.141	0.21909	0.79	0.03	0.25422	0.10836	0.89164	0.027864	0.97214	0.018576	0.98142	0.012384	0.98762	0.13043	0.11801	0.0017949	-1.5415	0.6783	0.18776	-0.40203	0.18493	80.395	0.21981	0.58204	0.38294	0.76643	0.96901	0.38349	0.20258	0.58607	0.058811	64.817	64.758	13.084	3.4076
19	0.29298	0.22727	0.010101	0.001034	0.001034	0.001034	0	0	0	0.001034	0.24647	0.24544	0.068387	2.314	6.8758	0.32667	0.87	0.04	0.28164	0.14141	0.85859	0.11111	0.88889	0.030303	0.9697	0.010101	0.9899	0.076142	0.096447	0.00077683	-1.3339	0.58129	-0.0021724	-0.22884	0.082131	109.94	0.23737	0.30808	0.62135	0.9311	0.98834	0.30974	0.057243	0.36699	0.10033	81.11	81.01	16.874	4.1898
20	0.79463	0.8678	0.010169	0.001034	0.001034	0.022854	0	0.02182	0.02182	0.001034	0.6812	0.68016	0.12432	3.4929	17.219	0.20154	0.68	0.03	0.23095	0.094915	0.90508	0.023729	0.97627	0.013559	0.98644	0.010169	0.98983	0.10204	0.17347	0.0020379	-1.4299	0.52117	0.1533	-0.15806	0.032891	123.06	0.22373	0.28814	0.4463	0.79248	1.2413	0.34618	0.44878	0.79496	0.069403	107.89	107.82	20.372	3.8596
21	0.44648	0.72692	0.011538	0.001034	0.001034	0.001034	0	0	0	0.001034	0.38865	0.38762	0.098105	2.3101	7.2735	0.201	0.63	0.04	0.20835	0.15769	0.84231	0.084615	0.91538	0.038462	0.96154	0.011538	0.98846	0.10811	0.10811	0.0017189	-1.3379	0.53257	0.11287	-0.30052	0.10694	93.339	0.73462	0.28462	0.44301	0.76911	0.92947	0.32611	0.16036	0.48647	0.090213	79.677	79.587	15.782	3.4069
22	0.72837	0.54181	0.006689	0.001034	0.001034	0.022248	0	0.021214	0.021214	0.001034	0.57478	0.57375	0.14435	2.3014	7.4273	0.26818	0.71	0.04	0.25978	0.17057	0.82943	0.073579	0.92642	0.016722	0.98328	0.0033445	0.99666	0.12752	0.14765	0.0035616	-1.344	0.53821	-0.056312	0.025207	-0.051421	174.15	0.50836	0.27425	0.54457	0.891	1.509	0.34643	0.61798	0.96441	0.072738	151.4	151.32	27.725	4.0808
23	0.81009	0.23582	0.0059701	0.001034	0.001034	0.001034	0	0	0	0.001034	0.62836	0.62732	0.1108	4.525	25.271	1.1067	2.41	0.12	0.96133	0.047761	0.95224	0.029851	0.97015	0.01194	0.98806	0.0059701	0.99403	0.080838	0.13174	0.00046902	-1.8512	1.0376	0.21024	-0.56196	0.21433	276.84	0.24179	0.68358	0.77951	0.97209	0.98834	0.19257	0.016255	0.20883	0.063059	155.31	155.25	28.063	6.8111
24	0.84892	0.26429	0.010714	0.001034	0.001034	0.001034	0	0	0	0.001034	0.7721	0.77107	0.15529	3.4213	14.934	0.33375	1.27	0.03	0.40407	0.089286	0.91071	0.042857	0.95714	0.032143	0.96786	0.017857	0.98214	0.12186	0.10394	0.0027638	-1.3231	0.464	-0.057149	-0.030556	0.028901	237.44	0.24643	0.29286	0.57539	0.88574	0.98648	0.31035	0.10074	0.41109	0.076346	149.09	149.02	28.94	4.9744
25	1.3122	0.25	0.018293	0.001034	0.001034	0.001034	0	0	0	0.001034	1.2871	1.2861	0.27625	3.2663	12.714	0.4025	1.14	0.03	0.43974	0.097561	0.90244	0.054878	0.94512	0.054878	0.94512	0.018293	0.98171	0.067485	0.079755	0.0078533	-1.4255	0.57337	0.0029146	-0.11713	0.050812	348.19	0.23171	0.29878	0.60655	0.88358	0.98049	0.27704	0.096906	0.37394	0.070855	278.43	278.36	51.364	4.3596
26	0.50371	0.30114	0.0056818	0.001034	0.001034	0.001034	0	0	0	0.001034	0.48045	0.47941	0.10567	3.3603	13.268	1.16	2.35	0.22	0.88736	0.082386	0.91761	0.056818	0.94318	0.048295	0.9517	0.03125	0.96875	0.076923	0.11111	0.00034656	-1.4594	0.38635	0.17093	-0.11338	0.04867	97.728	0.99432	0.32955	0.81515	0.98138	0.98834	0.16623	0.0069563	0.17319	0.028933	56.095	56.066	10.455	6.087
27	0.71913	0.61875	0.03125	0.001034	0.001034	0.001034	0	0	0	0.001034	0.69194	0.69091	0.16846	2.3842	7.7544	0.272	0.91	0.03	0.27974	0.16875	0.83125	0.071875	0.92812	0.05625	0.94375	0.021875	0.97813	0.12226	0.10972	0.00065437	-2.0861	1.5278	-0.21513	-0.41454	0.22963	219.83	0.59688	0.040625	0.3531	0.73516	0.9619	0.38205	0.22674	0.6088	0.026264	170.51	170.48	31.348	4.4153
28	0.84053	0.26263	0.025253	0.001034	0.001034	0.001034	0	0	0	0.001034	0.77978	0.77875	0.16103	3.7256	15.984	0.2	0.44	0.05	0.17146	0.070707	0.92929	0.055556	0.94444	0.035354	0.96465	0.020202	0.9798	0.050761	0.076142	0.0026513	-1.2855	0.28594	0.1107	-0.079395	0.06645	210.31	0.25758	0.040404	0.45562	0.90969	0.98499	0.45407	0.075298	0.52936	0.032706	166.35	166.32	27.643	5.2993
29	0.45012	0.86275	0.0098039	0.001034	0.001034	0.001034	0	0	0	0.001034	0.37393	0.3729	0.073476	3.4865	15.447	0.45	1.5	0.03	0.51248	0.081699	0.9183	0.058824	0.94118	0.013072	0.98693	0.0098039	0.9902	0.078689	0.10164	0.00042031	-1.5194	0.60329	0.02826	0.0086066	-0.044602	99.658	0.22876	0.28105	0.6106	0.92483	0.98642	0.31424	0.061584	0.37582	0.094487	75.761	75.666	13.752	4.4141
30	0.31631	0.58113	0.011321	0.001034	0.001034	0.001034	0	0	0	0.001034	0.2775	0.27647	0.060598	3.0928	11.844	0.31571	0.82	0.04	0.2965	0.098113	0.90189	0.075472	0.92453	0.022642	0.97736	0.011321	0.98868	0.064394	0.079545	0.00056186	-1.3583	0.44762	0.20159	-0.21019	0.042322	122.02	0.58868	0.28302	0.57064	0.81462	0.92924	0.24398	0.11462	0.3586	0.096498	78.876	78.779	16.703	4.5211
31	0.61202	0.19784	0.010791	0.001034	0.001034	0.001034	0	0	0	0.001034	0.58656	0.58553	0.12252	3.4309	13.892	0.492	1.74	0.04	0.64769	0.071942	0.92806	0.053957	0.94604	0.043165	0.95683	0.021583	0.97842	0.072202	0.079422	0.0024561	-1.2116	0.36025	-0.018941	-0.00075189	-0.029601	207.52	0.20504	0.2518	0.55132	0.80992	0.94381	0.2586	0.13389	0.39249	0.078097	129.59	129.51	25.415	5.15
32	0.38294	0.53456	0.018433	0.001034	0.001034	0.0023401	0	0.0013061	0.0013061	0.001034	0.35922	0.35819	0.099409	2.138	6.2581	0.22875	0.56	0.04	0.19802	0.17512	0.82488	0.10599	0.89401	0.073733	0.92627	0.032258	0.96774	0.12037	0.15278	0.0010174	-1.3569	0.39981	0.11807	-0.16657	0.087203	115.41	0.81106	0.59447	0.34967	0.58657	0.98834	0.2369	0.40177	0.63868	0.088672	89.261	89.173	19.374	3.2966
33	0.70461	0.73856	0.013072	0.001034	0.001034	0.001034	0	0	0	0.001034	0.56905	0.56801	0.11243	3.3654	14.882	0.33143	0.86	0.03	0.3047	0.094771	0.90523	0.039216	0.96078	0.013072	0.98693	0.0065359	0.99346	0.062295	0.11803	0.0025723	-1.2677	0.4107	0.13393	-0.151	0.018371	216.11	0.74183	0.26797	0.55427	0.82876	0.94753	0.2745	0.11877	0.39326	0.061559	142.9	142.84	25.713	5.448
34	0.48548	0.72174	0.0086957	0.001034	0.001034	0.001034	0	0	0	0.001034	0.44162	0.44059	0.10461	2.748	9.3088	0.352	0.57	0.1	0.19426	0.11304	0.88696	0.091304	0.9087	0.03913	0.96087	0.013043	0.98696	0.09607	0.11354	0.00050393	-1.845	1.1021	0.21488	-0.79683	0.38625	157.11	0.20435	0.26087	0.4886	0.79696	0.98834	0.30836	0.19138	0.49974	0.10037	140.75	140.65	24.462	4.4287
35	0.42341	0.2103	0.017167	0.001034	0.001034	0.001034	0	0	0	0.001034	0.36702	0.36598	0.073971	3.734	16.316	0.5775	1.71	0.05	0.6705	0.081545	0.91845	0.04721	0.95279	0.021459	0.97854	0.0085837	0.99142	0.034483	0.068966	0.00081397	-1.222	0.2812	0.12116	-0.11502	0.044104	141.65	0.21888	0.26609	0.66331	0.96579	0.98781	0.30248	0.022026	0.3245	0.11347	98.527	98.414	17.861	5.4698
37	0.44111	0.22441	0.007874	0.001034	0.001034	0.001034	0	0	0	0.001034	0.38167	0.38063	0.074778	4.3128	20.505	0.84667	1.85	0.12	0.73286	0.055118	0.94488	0.043307	0.95669	0.035433	0.96457	0.007874	0.99213	0.035573	0.047431	0.00042336	-1.4253	0.48411	0.13883	-0.25484	0.13051	161.97	0.23228	0.27953	0.94112	0.98754	0.98834	0.046422	0.00079924	0.047222	0.098904	108.76	108.67	18.425	6.4451
38	3.4629	0.71837	0.0081633	0.001034	0.001034	0.020952	0	0.019918	0.019918	0.001034	2.886	2.885	0.49321	4.1197	22.834	0.5275	1.75	0.03	0.70994	0.04898	0.95102	0.02449	0.97551	0.012245	0.98776	0.012245	0.98776	0.11885	0.15574	0.007087	-2.0559	1.3745	0.085469	-0.61561	0.26954	819.88	0.72653	0.8	0.40275	0.8984	1.3648	0.49566	0.4664	0.96206	0.040927	514.77	514.73	94.648	6.0013
39	1.231	0.54032	0.0080645	0.001034	0.001034	0.001034	0	0	0	0.001034	1.0659	1.0649	0.2195	3.4207	14.397	0.25143	0.64	0.05	0.24151	0.08871	0.91129	0.048387	0.95161	0.024194	0.97581	0.0080645	0.99194	0.076923	0.10526	0.0024004	-2.115	1.8089	-0.57781	-0.16347	0.12704	335.64	0.54435	0.29032	0.49867	0.85482	0.98834	0.35614	0.13352	0.48967	0.076721	229.47	229.39	45.194	4.7185
40	1.5169	0.81383	0.037234	0.001034	0.001034	0.0046701	0	0.0036361	0.0036361	0.001034	1.2727	1.2717	0.33364	2.1129	6.5144	0.17556	0.84	0.03	0.24051	0.17553	0.82447	0.074468	0.92553	0.031915	0.96809	0.0053191	0.99468	0.14439	0.12834	0.0067695	-1.8344	0.99159	0.38901	-0.77084	0.30457	228.89	0.70745	0.047872	0.17654	0.58813	0.95736	0.41159	0.36923	0.78082	0.010896	192.78	192.77	36.223	3.8937
41	0.77617	0.79508	0.012295	0.001034	0.001034	0.001034	0	0	0	0.001034	0.70813	0.70709	0.14442	3.6536	15.268	0.398	1.3	0.04	0.48047	0.07377	0.92623	0.057377	0.94262	0.028689	0.97131	0.012295	0.9877	0.049383	0.053498	0.0024156	-1.4387	0.58473	0.058916	-0.13977	0.033784	215.36	0.79918	0.27049	0.64716	0.88008	0.98082	0.23292	0.10074	0.33366	0.10039	192.24	192.14	32.395	4.9363
42	1.3333	0.42367	0.0034305	0.001034	0.001034	0.072099	0	0.071065	0.071065	0.001034	1.1304	1.1293	0.24187	3.2578	13.16	0.89667	2.25	0.08	0.96375	0.070326	0.92967	0.063465	0.93654	0.024014	0.97599	0.0068611	0.99314	0.20447	0.21993	0.00063016	-1.9543	1.1352	0.33673	-0.84648	0.34153	140.48	0.38593	0.46312	0.67348	0.98834	2.0661	0.31487	1.0777	1.3926	0.015679	75.111	75.095	13.091	6.5379
43	0.65099	0.60949	0.010949	0.001034	0.001034	0.001034	0	0	0	0.001034	0.57089	0.56986	0.13374	2.6504	9.2494	0.335	0.88	0.03	0.30008	0.13139	0.86861	0.076642	0.92336	0.032847	0.96715	0.010949	0.98905	0.11722	0.11722	0.0016611	-1.5133	0.5787	0.10252	-0.057312	-0.011693	161.09	0.83577	0.29197	0.49131	0.79472	0.96284	0.30341	0.16812	0.47153	0.099574	120.42	120.32	25.814	3.3945
44	0.49249	0.26695	0.0084746	0.001034	0.001034	0.001034	0	0	0	0.001034	0.35367	0.35264	0.089162	3.0796	11.753	0.4425	1.02	0.06	0.36976	0.10169	0.89831	0.076271	0.92373	0.0084746	0.99153	0.0084746	0.99153	0.055319	0.089362	0.00040733	-1.7483	1.058	-0.13238	-0.25915	0.13457	129.13	0.22034	0.29661	0.67793	0.93446	0.98834	0.25654	0.053877	0.31042	0.055365	95.545	95.49	17.728	4.6641
45	1.2636	0.81865	0.020725	0.001034	0.001034	0.001034	0	0	0	0.001034	1.0878	1.0867	0.27612	2.3138	7.5293	0.20625	0.53	0.05	0.1677	0.17098	0.82902	0.07772	0.92228	0.036269	0.96373	0.010363	0.98964	0.10938	0.15625	0.003525	-1.995	1.4852	-0.31175	-0.30303	0.19687	296.82	0.82902	0.036269	0.25257	0.50407	0.92467	0.25149	0.42061	0.6721	0.061106	275.4	275.34	50.951	3.827
46	1.5125	0.18182	0.0090909	0.001034	0.001034	0.001034	0	0	0	0.001034	1.4968	1.4958	0.28348	3.6842	16.66	0.36167	1.51	0.03	0.52831	0.090909	0.90909	0.036364	0.96364	0.027273	0.97273	0.022727	0.97727	0.059361	0.10959	0.0033363	-1.8211	1.0016	0.16227	-0.50018	0.22207	481.08	0.19091	0.24091	0.89496	0.98553	0.98834	0.090567	0.002812	0.093379	0.0722	356.51	356.44	58.724	5.567
47	0.7562	0.27273	0.0090909	0.001034	0.001034	0.001034	0	0	0	0.001034	0.72964	0.7286	0.15135	3.9504	17.102	0.33	0.53	0.13	0.2	0.059091	0.94091	0.05	0.95	0.045455	0.95455	0.027273	0.97273	0.03653	0.045662	0.00072727	-1.7995	1.0055	-0.015823	-0.26956	0.12391	250.17	0.25	0.30909	0.89583	0.98556	0.98834	0.089723	0.0027853	0.092508	0.070943	187.73	187.66	29.98	6.0483
48	0.43426	0.054237	0.0067797	0.001034	0.001034	0.001034	0	0	0	0.001034	0.28845	0.28741	0.063982	3.7708	18.541	0.17833	0.42	0.04	0.13521	0.067797	0.9322	0.033898	0.9661	0.0067797	0.99322	0.0067797	0.99322	0.10544	0.095238	0.00037378	-1.777	1.3134	-0.38267	-0.20634	0.13875	60.169	0.21356	0.36949	0.81463	0.9843	0.98831	0.16967	0.0040089	0.17368	0.038389	48.247	48.208	7.5576	5.8443
49	1.0575	0.55667	0.01	0.001034	0.001034	0.001034	0	0	0	0.001034	1.0232	1.0222	0.20388	3.3785	14.117	0.35429	0.79	0.03	0.31445	0.10667	0.89333	0.043333	0.95667	0.036667	0.96333	0.02	0.98	0.06689	0.080268	0.0025407	-1.6041	0.74681	-0.083389	0.022358	-0.0065536	341.2	0.55333	0.29333	0.54614	0.82228	0.94044	0.27614	0.11815	0.3943	0.07263	255.05	254.97	46.822	4.608
50	0.99735	0.26364	0.013636	0.001034	0.001034	0.001034	0	0	0	0.001034	0.89528	0.89425	0.16845	4.5164	22.408	0.21333	0.5	0.04	0.20418	0.05	0.95	0.040909	0.95909	0.031818	0.96818	0.0090909	0.99091	0.041096	0.03653	0.005385	-1.1162	0.25361	-0.04462	-0.029748	0.087749	275.67	0.25455	0.3	0.72263	0.94058	0.98694	0.21795	0.046357	0.26431	0.10159	215.82	215.72	33.411	6.1469
51	1.1687	0.73913	0.011858	0.001034	0.001034	0.001034	0	0	0	0.001034	1.1142	1.1132	0.22275	3.4242	14.462	0.315	0.72	0.03	0.26618	0.098814	0.90119	0.047431	0.95257	0.031621	0.96838	0.019763	0.98024	0.075397	0.083333	0.0042138	-1.5678	0.62869	0.21018	-0.22434	0.063017	352.12	0.55731	0.28063	0.50333	0.76762	0.92541	0.26429	0.15778	0.42208	0.13664	278.03	277.89	52.746	4.2105
52	1.0529	0.2	0.014035	0.001034	0.001034	0.001034	0	0	0	0.001034	0.91791	0.91688	0.18406	3.6026	15.721	0.27167	0.6	0.05	0.20908	0.084211	0.91579	0.052632	0.94737	0.021053	0.97895	0.0070175	0.99298	0.10563	0.15141	0.0051422	-1.2168	0.26603	0.15496	-0.15421	0.055873	239.91	0.18947	0.58947	0.43976	0.75499	0.98834	0.31523	0.23335	0.54858	0.051219	185.83	185.78	32.705	4.9225
53	0.8045	0.26199	0.0073801	0.001034	0.001034	0.001034	0	0	0	0.001034	0.66437	0.66334	0.14934	3.259	12.851	0.542	1.31	0.07	0.43682	0.092251	0.90775	0.062731	0.93727	0.02214	0.97786	0.0073801	0.99262	0.066667	0.066667	0.001824	-1.549	0.62164	0.31875	-0.52834	0.22139	236.3	0.77122	0.28413	0.72479	0.97253	0.98834	0.24774	0.015813	0.26355	0.054827	185.65	185.59	32.279	4.9651
54	0.53218	0.2449	0.015306	0.001034	0.001034	0.001034	0	0	0	0.001034	0.48432	0.48328	0.091138	4.3279	20.808	0.19	0.44	0.03	0.17907	0.05102	0.94898	0.040816	0.95918	0.030612	0.96939	0.015306	0.98469	0.025641	0.05641	0.00092832	-1.3373	0.48852	-0.11827	0.019575	0.058203	187.26	0.2551	0.30102	0.75813	0.93375	0.98565	0.17562	0.051895	0.22752	0.14427	132.59	132.45	23.621	6.0857
55	0.81738	0.74818	0.0072993	0.001034	0.001034	0.001034	0	0	0	0.001034	0.7068	0.70577	0.16449	2.5204	8.6217	0.38286	1.17	0.06	0.3878	0.13869	0.86131	0.065693	0.93431	0.021898	0.9781	0.0072993	0.9927	0.091575	0.10989	0.0012844	-1.7854	0.9151	0.30011	-0.61611	0.24525	262.2	0.75547	0.33212	0.64035	0.98248	0.98834	0.34213	0.0058566	0.34799	0.082243	167.89	167.81	33.872	4.6457
56	4.419	0.0033003	0.016502	0.001034	0.001034	0.001034	0	0	0	0.001034	3.9043	3.9033	0.89916	3.3858	13.102	0.6075	1.56	0.06	0.58955	0.079208	0.92079	0.062706	0.93729	0.052805	0.94719	0.0066007	0.9934	0.082781	0.07947	0.088767	-1.3363	0.39515	0.25389	-0.32385	0.084025	866.74	0.23432	0.026403	0.3485	0.71399	0.90464	0.36549	0.19065	0.55614	0.0099327	491.51	491.5	90.604	6.5771
57	0.56447	0.27068	0.018797	0.001034	0.001034	0.001034	0	0	0	0.001034	0.55292	0.55188	0.1334	3.0172	10.682	0.296	0.61	0.04	0.24969	0.093985	0.90602	0.082707	0.91729	0.056391	0.94361	0.045113	0.95489	0.045283	0.10189	0.001433	-1.403	0.47396	0.17001	-0.2484	0.062905	190.84	0.25188	0.030075	0.44417	0.80817	0.97796	0.364	0.16979	0.53379	0.035344	127.87	127.84	23.121	5.5151
58	0.88677	0.61519	0.0050633	0.001034	0.001034	0.031958	0	0.030924	0.030924	0.001034	0.80126	0.80022	0.11727	5.3013	33.662	0.69	1.36	0.05	0.52828	0.040506	0.95949	0.022785	0.97722	0.012658	0.98734	0.012658	0.98734	0.16244	0.16751	0.00045791	-2.0092	1.3344	0.11895	-0.73127	0.36497	87.683	0.86329	0.28101	0.50688	0.92177	2.4639	0.41489	1.5422	1.9571	0.052354	61.075	61.022	10.974	4.7648
59	0.59951	0.67699	0.0088496	0.001034	0.001034	0.001034	0	0	0	0.001034	0.46168	0.46065	0.090786	3.5652	16.848	0.27833	0.91	0.03	0.32733	0.097345	0.90265	0.026549	0.97345	0.013274	0.98673	0.0044248	0.99558	0.057778	0.093333	0.00091221	-1.6013	0.89001	0.073111	-0.48658	0.2264	147.53	0.68584	0.28761	0.63492	0.92001	0.98834	0.28509	0.068333	0.35342	0.10387	116.53	116.43	20.639	4.6815
60	0.87001	0.78676	0.022059	0.001034	0.001034	0.001034	0	0	0	0.001034	0.80955	0.80851	0.22872	1.9496	5.3072	0.31429	0.65	0.06	0.22109	0.18382	0.81618	0.13971	0.86029	0.0625	0.9375	0.018382	0.98162	0.12915	0.10701	0.004198	-1.4442	0.40621	0.29562	-0.24162	0.048467	236.87	0.52574	0.029412	0.25051	0.6136	0.88621	0.36309	0.27261	0.6357	0.012001	189.07	189.06	36.807	3.8551
61	0.58721	0	0.010033	0.001034	0.001034	0.001034	0	0	0	0.001034	0.29479	0.29375	0.068979	4.0381	22.921	0.37333	0.88	0.03	0.32556	0.063545	0.93645	0.013378	0.98662	0.0033445	0.99666	0.0033445	0.99666	0.07047	0.10738	0.001832	-0.92823	0.18683	0.038382	-0.096946	-0.007351	99.572	0.23411	0.27759	0.54067	0.82022	0.94834	0.27955	0.12811	0.40767	0.10213	64.293	64.191	13.176	4.4755
62	0.56538	0.23932	0.012821	0.001034	0.001034	0.001034	0	0	0	0.001034	0.54958	0.54855	0.11553	3.5677	14.679	0.58	1.65	0.04	0.64137	0.081197	0.9188	0.059829	0.94017	0.038462	0.96154	0.034188	0.96581	0.042918	0.064378	0.0014561	-1.2534	0.25184	0.13395	-0.068802	0.021813	206.2	0.24359	0.29915	0.75362	0.94951	0.98744	0.19589	0.037929	0.23382	0.077448	142.97	142.89	26.253	5.3998
63	0.86054	0.26842	0.021053	0.001034	0.001034	0.001034	0	0	0	0.001034	0.74406	0.74303	0.16326	3.5553	14.395	0.18667	0.39	0.05	0.14659	0.078947	0.92105	0.052632	0.94737	0.047368	0.95263	0.0052632	0.99474	0.042328	0.058201	0.0020823	-1.5164	0.55279	0.4224	-0.65806	0.27572	210.57	0.24211	0.30526	0.49374	0.91228	0.98465	0.41854	0.072374	0.49091	0.064453	172.85	172.79	27.122	5.6153
64	0.30359	0.84615	0.007326	0.001034	0.001034	0.001034	0	0	0	0.001034	0.28928	0.28824	0.077566	2.0423	5.7213	0.29625	0.8	0.07	0.25588	0.1685	0.8315	0.14652	0.85348	0.047619	0.95238	0.018315	0.98169	0.125	0.10294	0.00023306	-1.7444	0.64453	0.71531	-0.87875	0.31878	115.52	0.59707	0.30403	0.453	0.91153	0.98834	0.45853	0.076806	0.53534	0.078786	78.852	78.773	16.928	3.6713
65	1.6764	0.2524	0.0063898	0.001034	0.001034	0.001034	0	0	0	0.001034	1.6389	1.6378	0.3751	3.1505	11.583	0.42167	1.32	0.04	0.46635	0.099042	0.90096	0.073482	0.92652	0.060703	0.9393	0.028754	0.97125	0.080128	0.096154	0.0093883	-1.3922	0.54444	-0.076877	-0.046667	0.016484	539.47	0.25879	0.32907	0.70057	0.98128	0.98834	0.2807	0.007063	0.28777	0.023463	328.98	328.96	55.85	6.8931
66	1.9944	0.0080645	0.018817	0.001034	0.001034	0.082358	0	0.081324	0.081324	0.001034	1.8157	1.8146	0.41163	2.6868	9.8227	0.28778	0.77	0.03	0.28047	0.1129	0.8871	0.064516	0.93548	0.037634	0.96237	0.016129	0.98387	0.12668	0.14286	0.0059218	-1.9257	1.212	0.12151	-0.6847	0.32448	498.05	0.21505	0.026882	0.35314	0.77336	0.9937	0.42022	0.22034	0.64056	0.0075034	283.57	283.56	55.91	5.1457
67	0.60459	0.0076336	0.022901	0.001034	0.001034	0.001034	0	0	0	0.001034	0.39192	0.39089	0.08168	4.4909	25.065	0.24667	0.54	0.07	0.20886	0.064885	0.93511	0.026718	0.97328	0.0076336	0.99237	0.0076336	0.99237	0.042146	0.045977	0.00021323	-2.4759	2.8468	-1.8775	0.66418	-0.098357	90.048	0.23664	0.034351	0.55939	0.96771	0.98804	0.40832	0.020326	0.42865	0.0097739	60.79	60.78	10.195	6.4028
68	0.27722	0.57187	0.0091743	0.001034	0.001034	0.001034	0	0	0	0.001034	0.27304	0.272	0.064429	2.9294	10.323	0.36286	0.86	0.04	0.32319	0.11009	0.88991	0.073394	0.92661	0.04893	0.95107	0.033639	0.96636	0.058282	0.088957	0.00037734	-1.399	0.50536	0.0022468	-0.086355	0.054205	107.7	0.57492	0.31193	0.60052	0.85699	0.96212	0.25647	0.10513	0.3616	0.084581	89.058	88.973	15.78	4.4164
69	0.57923	0.18694	0.0089021	0.001034	0.001034	0.0095064	0	0.0084725	0.0084725	0.001034	0.35747	0.35643	0.088185	2.7874	11.439	0.22625	0.7	0.04	0.24515	0.11573	0.88427	0.023739	0.97626	0.0059347	0.99407	0.0029674	0.99703	0.10417	0.16667	0.0008357	-1.3443	0.4108	0.15024	-0.18711	0.038248	178.6	0.19288	0.2908	0.52106	0.82911	0.98834	0.30805	0.15923	0.46728	0.039708	97.194	97.154	18.916	6.1237
70	2.0109	0.89735	0.0099338	0.001034	0.001034	0.001034	0	0	0	0.001034	1.8554	1.8543	0.43089	2.8354	10.162	0.578	1.77	0.05	0.65319	0.10596	0.89404	0.072848	0.92715	0.043046	0.95695	0.016556	0.98344	0.10299	0.1495	0.0050768	-1.8408	1.1533	-0.26519	-0.071788	0.057478	401.9	0.8543	0.96689	0.58616	0.95353	0.98807	0.36737	0.034543	0.40192	0.016888	222.93	222.91	45.168	5.6175
71	0.83795	0.22047	0.011811	0.001034	0.001034	0.001034	0	0	0	0.001034	0.79657	0.79554	0.15482	4.1647	19.041	0.35	0.56	0.14	0.21	0.055118	0.94488	0.051181	0.94882	0.03937	0.96063	0.015748	0.98425	0.01581	0.063241	0.00074739	-1.7347	0.92629	-0.11857	-0.089104	0.059654	289.64	0.22835	0.28346	0.79824	0.96538	0.98796	0.16713	0.022581	0.18971	0.059776	191.14	191.08	32.088	6.7876
72	1.0024	0.22184	0.010239	0.001034	0.001034	0.001034	0	0	0	0.001034	0.94357	0.94254	0.19489	3.1992	12.576	0.29714	1.27	0.04	0.4175	0.098976	0.90102	0.061433	0.93857	0.027304	0.9727	0.013652	0.98635	0.075342	0.092466	0.0067211	-1.1313	0.23282	0.077272	-0.072423	-0.0082559	224.62	0.20819	0.27304	0.54552	0.87845	0.98121	0.33293	0.10276	0.43569	0.040472	183.41	183.37	30.708	4.7789
73	1.0065	0.26605	0.027523	0.001034	0.001034	0.001034	0	0	0	0.001034	0.95833	0.9573	0.23271	2.8132	9.8033	0.31143	0.8	0.05	0.29078	0.11468	0.88532	0.077982	0.92202	0.050459	0.94954	0.03211	0.96789	0.078341	0.10138	0.0054077	-1.4906	0.61333	0.11295	-0.20691	0.054407	243.29	0.24771	0.036697	0.38797	0.73977	0.95854	0.35179	0.21877	0.57056	0.016015	198.35	198.34	40.906	3.7395
74	0.57658	0	0.016129	0.001034	0.001034	0.001034	0	0	0	0.001034	0.42117	0.42014	0.078074	4.6766	25.432	0.24667	0.59	0.05	0.24363	0.052419	0.94758	0.024194	0.97581	0.012097	0.9879	0.0040323	0.99597	0.02834	0.052632	0.0019	-0.98851	0.22186	-0.0157	-0.013543	-0.033443	152.09	0.26613	0.028226	0.68389	0.95323	0.98769	0.26933	0.034463	0.3038	0.10883	102.38	102.27	17.107	6.9519
75	0.45651	0.53618	0.0065789	0.001034	0.001034	0.001034	0	0	0	0.001034	0.42743	0.4264	0.080554	3.6238	15.733	0.338	0.81	0.03	0.31224	0.082237	0.91776	0.065789	0.93421	0.019737	0.98026	0.013158	0.98684	0.056106	0.052805	0.00038451	-1.5487	0.66148	-0.044214	-0.035732	0.038158	147.52	0.52961	0.26316	0.77386	0.96783	0.98834	0.19398	0.02051	0.21449	0.097722	107.71	107.61	19.138	5.0107
76	0.3256	0.84953	0.012539	0.001034	0.001034	0.001034	0	0	0	0.001034	0.26135	0.26031	0.061445	3.1819	11.899	0.39429	0.92	0.05	0.3687	0.094044	0.90596	0.068966	0.93103	0.018809	0.98119	0.0062696	0.99373	0.056604	0.069182	0.00061617	-1.2801	0.38411	0.18704	-0.21542	0.031084	98.21	0.85266	0.30408	0.60326	0.85832	0.95959	0.25506	0.10127	0.35633	0.084002	79.485	79.401	14.434	4.5816
77	0.95118	0.23849	0.0083682	0.001034	0.001034	0.001034	0	0	0	0.001034	0.91494	0.9139	0.17707	4.2201	19.734	0.79667	1.71	0.12	0.67034	0.062762	0.93724	0.041841	0.95816	0.037657	0.96234	0.025105	0.9749	0.046218	0.037815	0.0018506	-1.6261	0.79453	0.047799	-0.28172	0.13057	322.11	0.24686	0.29289	0.92441	0.98695	0.98834	0.062539	0.0013922	0.063932	0.088844	215.27	215.18	37.418	6.4495
78	0.75043	0.29148	0.017937	0.001034	0.001034	0.001034	0	0	0	0.001034	0.72773	0.7267	0.14267	3.8974	17.376	0.555	1.52	0.05	0.59019	0.071749	0.92825	0.049327	0.95067	0.035874	0.96413	0.026906	0.97309	0.045045	0.04955	0.0022203	-1.4249	0.56001	0.063815	-0.17888	0.076396	238.75	0.27803	0.03139	0.59778	0.92268	0.98648	0.32491	0.063803	0.38871	0.08371	169.98	169.89	29	5.9474
79	1.2969	0.68687	0.013468	0.001034	0.001034	0.001034	0	0	0	0.001034	1.0203	1.0192	0.24689	2.4685	8.248	0.27444	1.22	0.04	0.37393	0.14141	0.85859	0.060606	0.93939	0.020202	0.9798	0.003367	0.99663	0.10473	0.11486	0.0042741	-1.5583	0.45249	0.62137	-0.61315	0.16364	332.69	0.6936	0.28956	0.37123	0.80135	0.98316	0.43012	0.18182	0.61194	0.040281	233.72	233.68	41.435	5.23
80	1.0239	0	0.014151	0.001034	0.001034	0.001034	0	0	0	0.001034	0.79659	0.79555	0.167	3.996	18.052	0.2	0.45	0.04	0.17907	0.061321	0.93868	0.051887	0.94811	0.018868	0.98113	0.004717	0.99528	0.047393	0.042654	0.0076022	-0.95436	0.16551	-0.071499	-0.035125	0.045309	224.67	0.24057	0.29717	0.69508	0.9394	0.9867	0.24432	0.047304	0.29163	0.081261	166.32	166.24	28.147	5.781
81	0.84963	0.25926	0.028807	0.001034	0.001034	0.001034	0	0	0	0.001034	0.78981	0.78877	0.20897	2.6788	8.5799	0.466	1.57	0.04	0.58339	0.11523	0.88477	0.09465	0.90535	0.065844	0.93416	0.020576	0.97942	0.061983	0.086777	0.0014447	-2.0144	1.4756	-0.21962	-0.46019	0.27628	258.25	0.96708	0.041152	0.51486	0.94364	0.98744	0.42878	0.043799	0.47258	0.01308	218.94	218.93	40.198	4.4721
82	1.0639	0.65546	0.012605	0.001034	0.001034	0.001034	0	0	0	0.001034	0.87254	0.87151	0.21058	2.8903	10.367	0.28	0.94	0.05	0.32337	0.10924	0.89076	0.088235	0.91176	0.012605	0.98739	0.0084034	0.9916	0.063291	0.080169	0.0096877	-1.1512	0.31844	0.10869	-0.091038	-0.075322	282.37	0.66387	0.26891	0.52292	0.81826	0.95101	0.29534	0.13274	0.42808	0.057638	244.53	244.48	40.912	4.9287
83	0.57151	0.54513	0.01083	0.001034	0.001034	0.001034	0	0	0	0.001034	0.54538	0.54434	0.11677	2.869	10.618	0.25222	0.8	0.03	0.24934	0.12996	0.87004	0.061372	0.93863	0.028881	0.97112	0.01444	0.98556	0.094203	0.12681	0.001098	-1.5454	0.66171	0.088029	-0.22765	0.10849	184.65	0.53791	0.25632	0.43403	0.7515	0.9452	0.31747	0.19369	0.51116	0.088996	139.48	139.39	25.833	4.2671
84	1.2526	0.77574	0.018382	0.001034	0.001034	0.001034	0	0	0	0.001034	0.99388	0.99284	0.25659	2.6029	8.5475	0.33625	1.11	0.05	0.36407	0.125	0.875	0.084559	0.91544	0.029412	0.97059	0.0036765	0.99632	0.10332	0.088561	0.013111	-1.1984	0.26204	0.15443	-0.025173	-0.064606	295.75	0.72794	0.029412	0.38657	0.78719	0.9773	0.40061	0.19011	0.59073	0.028649	249.82	249.79	43.765	4.5261
85	1.3488	0.70318	0.0070671	0.001034	0.001034	0.001034	0	0	0	0.001034	1.1637	1.1627	0.2989	2.2741	7.0264	0.38714	0.71	0.1	0.26195	0.15901	0.84099	0.10247	0.89753	0.035336	0.96466	0.0070671	0.99293	0.095745	0.11702	0.0039453	-1.7592	0.8828	0.30188	-0.69195	0.33099	345.77	0.53357	0.28622	0.4939	0.88103	0.98834	0.38713	0.10731	0.49444	0.067819	309.8	309.73	57.672	3.6521
86	1.0225	0.53604	0.013514	0.001034	0.001034	0.001034	0	0	0	0.001034	0.96117	0.96013	0.19716	3.0532	12.13	0.31	0.59	0.08	0.22561	0.11712	0.88288	0.04955	0.95045	0.031532	0.96847	0.018018	0.98198	0.11312	0.13575	0.0021633	-1.772	1.1313	-0.13777	-0.45259	0.32095	286.43	0.53153	0.27027	0.37131	0.67807	0.91083	0.30676	0.23276	0.53952	0.097254	206.61	206.51	38.507	4.5573
87	0.69538	0	0.015504	0.001034	0.001034	0.001034	0	0	0	0.001034	0.59911	0.59808	0.16509	2.3798	7.2387	0.30857	1.12	0.05	0.35723	0.12791	0.87209	0.10078	0.89922	0.073643	0.92636	0.0077519	0.99225	0.11284	0.1284	0.003647	-1.3434	0.48374	0.079832	-0.13604	-0.0053406	168.24	0.2093	0.2907	0.33777	0.62847	0.84893	0.2907	0.22045	0.51115	0.036282	135.91	135.87	25.266	4.0181
88	1.2511	0.59864	0.010204	0.001034	0.001034	0.001034	0	0	0	0.001034	1.1652	1.1641	0.26229	2.6508	9.3	0.47333	1.01	0.04	0.38073	0.14286	0.85714	0.081633	0.91837	0.02381	0.97619	0.020408	0.97959	0.095563	0.081911	0.005387	-1.3235	0.37442	-0.039238	-0.017795	0.080728	353.71	0.59184	0.30952	0.61127	0.89312	0.96881	0.28185	0.075682	0.35753	0.039444	218.05	218.01	47.016	4.2839
89	0.52618	0.23182	0.0090909	0.001034	0.001034	0.001034	0	0	0	0.001034	0.50047	0.49943	0.10282	3.8375	16.292	0.325	0.51	0.14	0.185	0.063636	0.93636	0.059091	0.94091	0.040909	0.95909	0.018182	0.98182	0.022831	0.063927	0.00024421	-1.942	1.3517	-0.34217	-0.18525	0.1588	194.12	0.24091	0.30455	0.89986	0.98568	0.98834	0.085819	0.0026589	0.088478	0.07469	138.46	138.38	23.5	6.1302
90	2.3349	0.5	0.021127	0.001034	0.001034	0.21216	0	0.21113	0.21113	0.001034	2.1769	2.1759	0.46872	2.4949	9.3917	0.25364	0.65	0.05	0.2115	0.18662	0.81338	0.045775	0.95423	0.024648	0.97535	0.014085	0.98592	0.15548	0.16961	0.006972	-1.9773	1.242	0.17366	-0.73231	0.35313	650.56	0.50704	0.03169	0.21982	0.58364	2.0341	0.36383	1.4504	1.8143	0.01069	370.48	370.47	76.566	4.9131
91	0.60838	0.20603	0.015075	0.001034	0.001034	0.001034	0	0	0	0.001034	0.59103	0.59	0.13297	3.3521	12.899	0.49	0.92	0.15	0.32073	0.085427	0.91457	0.065327	0.93467	0.055276	0.94472	0.035176	0.96482	0.070707	0.090909	0.00069232	-1.779	1.0095	-0.0044419	-0.30433	0.12163	197.09	0.21106	0.28643	0.58802	0.82334	0.94281	0.23532	0.11947	0.35479	0.05669	159.59	159.54	24.872	5.5891
92	0.64461	0.69167	0.0125	0.001034	0.001034	0.001034	0	0	0	0.001034	0.63703	0.636	0.15445	2.5465	8.3711	0.25333	1.01	0.03	0.29811	0.14583	0.85417	0.0875	0.9125	0.058333	0.94167	0.033333	0.96667	0.10879	0.11297	0.0018036	-1.6187	0.7236	0.21508	-0.4039	0.17032	182.47	0.225	0.27917	0.44043	0.84844	0.97851	0.408	0.13007	0.53807	0.076152	158.39	158.31	31.294	3.5413
93	1.3178	0.56805	0.011834	0.001034	0.001034	0.001034	0	0	0	0.001034	1.1456	1.1445	0.20774	4.0034	19.438	0.396	1.1	0.05	0.40873	0.071006	0.92899	0.04142	0.95858	0.014793	0.98521	0.011834	0.98817	0.071217	0.05638	0.0050213	-1.3516	0.4245	0.10828	-0.16088	0.090746	277.34	0.56509	0.23965	0.54472	0.8828	0.98204	0.33808	0.099237	0.43732	0.068668	206.65	206.58	34.253	5.2767
94	1.3567	0.4728	0.020921	0.001034	0.001034	0.001034	0	0	0	0.001034	1.2551	1.2541	0.24516	3.4471	15.135	0.1825	0.59	0.04	0.19129	0.083682	0.91632	0.041841	0.95816	0.029289	0.97071	0.016736	0.98326	0.096639	0.15546	0.008019	-1.5883	0.78004	0.33456	-0.628	0.24835	340.2	0.47699	0.033473	0.32016	0.67633	0.94966	0.35618	0.27333	0.6295	0.01347	206.13	206.12	40.934	5.2385
95	0.89382	0.23824	0.012539	0.001034	0.001034	0.001034	0	0	0	0.001034	0.83316	0.83213	0.19338	2.7082	9.5102	0.265	0.82	0.03	0.28582	0.1348	0.8652	0.0721	0.9279	0.040752	0.95925	0.015674	0.98433	0.091195	0.1195	0.0017729	-1.6599	0.68019	0.3625	-0.50469	0.17217	247.25	0.23511	0.29154	0.3988	0.75492	0.95178	0.35612	0.19686	0.55298	0.041636	192.88	192.84	35.396	4.2457
96	0.72723	0.25806	0.012097	0.001034	0.001034	0.001034	0	0	0	0.001034	0.70031	0.69928	0.15082	3.4558	13.84	0.6075	1.65	0.05	0.6357	0.096774	0.90323	0.060484	0.93952	0.048387	0.95161	0.024194	0.97581	0.044534	0.072874	0.0036212	-1.1164	0.19353	0.088335	-0.11967	0.049397	250.09	0.26613	0.32258	0.74172	0.94933	0.98748	0.20761	0.038151	0.24576	0.061643	166.84	166.78	29.987	5.6248
97	0.72759	0.27	0.015	0.001034	0.001034	0.001034	0	0	0	0.001034	0.70327	0.70223	0.15116	3.5833	14.672	0.20667	0.45	0.04	0.17594	0.08	0.92	0.06	0.94	0.045	0.955	0.035	0.965	0.045226	0.070352	0.002555	-1.1722	0.22991	-0.0031114	-0.074848	0.10775	239.38	0.255	0.325	0.66815	0.90911	0.98489	0.24096	0.075774	0.31674	0.059761	183.23	183.17	30.279	5.7339
98	0.93325	0	0.019324	0.001034	0.001034	0.001034	0	0	0	0.001034	0.47546	0.47443	0.11758	3.8994	22.259	0.33	0.87	0.05	0.31106	0.091787	0.90821	0.014493	0.98551	0.0048309	0.99517	0.0048309	0.99517	0.058252	0.13107	0.0057927	-0.92228	0.22125	-0.021183	-0.020195	-0.047807	151.15	0.27053	0.33333	0.38509	0.71626	0.95279	0.33117	0.23653	0.5677	0.083352	105.27	105.19	21.41	4.7961
99	0.48156	0.24561	0.021053	0.001034	0.001034	0.001034	0	0	0	0.001034	0.45006	0.44903	0.094731	3.5062	14.203	0.7125	2.1	0.07	0.81751	0.080702	0.9193	0.063158	0.93684	0.035088	0.96491	0.017544	0.98246	0.049296	0.052817	0.00077584	-1.6393	0.98	-0.18693	-0.10693	0.024587	148.27	0.21053	0.031579	0.60964	0.97798	0.98824	0.36833	0.010263	0.37859	0.01449	92.431	92.416	15.566	7.1096
[truncated: 5,000 more columns]
