# Supplementary material for: Detecting Parkinson’s disease from sustained phonation and speech signals
Source: PLoS One. 2017 Oct 5;12(10):e0185613. doi: 10.1371/journal.pone.0185613 (PMC5628839; doi:10.1371/journal.pone.0185613)
Supplement: S2 File — (ZIP) [file pone.0185613.s002.zip › AC/unvoiced/AC_unvoiced_IS13_ComParE.csv]

id	audspec_lengthL1norm_sma_range	audspec_lengthL1norm_sma_maxPos	audspec_lengthL1norm_sma_minPos	audspec_lengthL1norm_sma_quartile1	audspec_lengthL1norm_sma_quartile2	audspec_lengthL1norm_sma_quartile3	audspec_lengthL1norm_sma_iqr1_2	audspec_lengthL1norm_sma_iqr2_3	audspec_lengthL1norm_sma_iqr1_3	audspec_lengthL1norm_sma_percentile1_0	audspec_lengthL1norm_sma_percentile99_0	audspec_lengthL1norm_sma_pctlrange0_1	audspec_lengthL1norm_sma_stddev	audspec_lengthL1norm_sma_skewness	audspec_lengthL1norm_sma_kurtosis	audspec_lengthL1norm_sma_meanSegLen	audspec_lengthL1norm_sma_maxSegLen	audspec_lengthL1norm_sma_minSegLen	audspec_lengthL1norm_sma_segLenStddev	audspec_lengthL1norm_sma_upleveltime25	audspec_lengthL1norm_sma_upleveltime50	audspec_lengthL1norm_sma_upleveltime75	audspec_lengthL1norm_sma_upleveltime90	audspec_lengthL1norm_sma_risetime	audspec_lengthL1norm_sma_leftctime	audspec_lengthL1norm_sma_lpgain	audspec_lengthL1norm_sma_lpc0	audspec_lengthL1norm_sma_lpc1	audspec_lengthL1norm_sma_lpc2	audspec_lengthL1norm_sma_lpc3	audspec_lengthL1norm_sma_lpc4	audspecRasta_lengthL1norm_sma_range	audspecRasta_lengthL1norm_sma_maxPos	audspecRasta_lengthL1norm_sma_minPos	audspecRasta_lengthL1norm_sma_quartile1	audspecRasta_lengthL1norm_sma_quartile2	audspecRasta_lengthL1norm_sma_quartile3	audspecRasta_lengthL1norm_sma_iqr1_2	audspecRasta_lengthL1norm_sma_iqr2_3	audspecRasta_lengthL1norm_sma_iqr1_3	audspecRasta_lengthL1norm_sma_percentile1_0	audspecRasta_lengthL1norm_sma_percentile99_0	audspecRasta_lengthL1norm_sma_pctlrange0_1	audspecRasta_lengthL1norm_sma_stddev	audspecRasta_lengthL1norm_sma_skewness	audspecRasta_lengthL1norm_sma_kurtosis	audspecRasta_lengthL1norm_sma_meanSegLen	audspecRasta_lengthL1norm_sma_maxSegLen	audspecRasta_lengthL1norm_sma_minSegLen
1	0.74553	0.86806	0.0069444	0.001034	0.001034	0.041381	0	0.040347	0.040347	0.001034	0.62708	0.62604	0.15063	2.6056	8.7955	0.36571	0.92	0.03	0.344	0.11458	0.090278	0.024306	0.0069444	0.11847	0.18881	0.00043659	-2.3048	2.1679	-0.99524	0.055637	0.12298	170.53	0.23958	0.64583	0.38361	0.98834	2.0814	0.60473	1.0931	1.6978	0.040254	114.59	114.55	22.142	4.6207	27.138	0.36714	1	0.03
2	1.2765	0.73387	0.020161	0.001034	0.001034	0.001034	0	0	0	0.001034	0.96575	0.96472	0.22353	2.8388	11.295	0.196	0.64	0.03	0.22611	0.125	0.056452	0.012097	0.0080645	0.08502	0.12195	0.0044759	-1.5515	0.57244	0.39014	-0.43642	0.10364	310.39	0.74194	0.032258	0.24942	0.58691	0.87386	0.33749	0.28695	0.62443	0.019233	202.69	202.67	41.361	4.5221	25.694	0.31167	0.69	0.03
3	1.778	0.82488	0.023041	0.001034	0.001034	0.01573	0	0.014696	0.014696	0.001034	1.3397	1.3387	0.3082	3.1837	13.254	0.364	1.2	0.04	0.43784	0.10138	0.050691	0.013825	0.0092166	0.11574	0.1907	0.013339	-1.4103	0.52372	0.10395	-0.051106	-0.055236	451.52	0.82949	0.036866	0.26416	0.56682	0.98834	0.30266	0.42153	0.72418	0.02754	266.34	266.31	54.708	5.6939	38.751	0.4575	1.27	0.04
4	1.2009	0.60324	0.024292	0.001034	0.001034	0.074522	0	0.073488	0.073488	0.001034	1.19	1.189	0.22444	3.1584	13.546	0.27286	0.83	0.04	0.27359	0.11336	0.036437	0.020243	0.020243	0.15447	0.21224	0.0036419	-1.6224	0.68487	0.2781	-0.41664	0.16131	148.77	0.21862	0.036437	0.21478	0.56791	3.6318	0.35312	3.0639	3.417	0.017744	124.15	124.13	22.697	3.8128	18.692	0.27111	0.9	0.03
5	0.92371	0.57959	0.012245	0.001034	0.001034	0.080278	0	0.079244	0.079244	0.001034	0.89066	0.88963	0.23785	2.1183	6.2104	0.20333	0.98	0.03	0.26237	0.17959	0.11429	0.065306	0.028571	0.18033	0.1893	0.0046256	-1.3409	0.37755	0.10454	-0.18383	0.1014	196.93	0.22041	0.61224	0.3181	0.61161	6.6725	0.29352	6.0609	6.3544	0.033926	145.54	145.51	27.151	3.9265	21.515	0.27222	1.03	0.03
6	1.1002	0	0.013986	0.001034	0.001034	0.001034	0	0	0	0.001034	0.8097	0.80866	0.17302	3.5805	16.504	0.30857	1.26	0.03	0.43387	0.094406	0.024476	0.01049	0.01049	0.059649	0.080986	0.0078261	-1.1054	0.30485	0.060045	-0.06496	-0.05314	277.71	0.71329	0.27622	0.51449	0.85444	0.97658	0.33995	0.12214	0.46209	0.075305	180.21	180.13	33.016	5.7909	39.518	0.52	1.33	0.04
7	1.1559	0.71074	0.016529	0.001034	0.001034	0.001034	0	0	0	0.001034	1.0426	1.0416	0.23165	2.9362	11.13	0.17	0.63	0.03	0.21226	0.13223	0.057851	0.03719	0.012397	0.082988	0.1375	0.0058406	-1.5164	0.64823	0.11665	-0.20068	0.055094	329.87	0.57438	0.78099	0.3641	0.70871	0.90187	0.34461	0.19315	0.53777	0.074303	227.65	227.57	47.087	4.3333	22.628	0.25429	0.71	0.03
8	0.97437	0.68621	0.0068966	0.001034	0.001034	0.044833	0	0.043799	0.043799	0.001034	0.84748	0.84645	0.18331	2.6569	10.154	0.20417	0.72	0.03	0.21861	0.16552	0.048276	0.027586	0.0068966	0.15571	0.19792	0.0017107	-1.9049	1.129	0.23118	-0.63845	0.2583	185.16	0.6931	0.2931	0.34393	0.98834	3.425	0.64441	2.4366	3.0811	0.038991	119.7	119.66	24.188	4.38	25.254	0.3075	0.73	0.03
9	0.53772	0.76526	0.014085	0.001034	0.001034	0.001034	0	0	0	0.001034	0.46299	0.46196	0.10199	3.0191	11.323	0.334	0.86	0.03	0.32988	0.10329	0.070423	0.023474	0.0093897	0.056604	0.080569	0.00088032	-1.6018	0.81278	-0.043572	-0.097315	0.0069388	172.34	0.76995	0.3662	0.59824	0.83571	0.94801	0.23747	0.1123	0.34978	0.08562	145.12	145.03	25.789	4.7065	25.542	0.336	0.95	0.03
10	0.45266	0.26042	0.013889	0.001034	0.001034	0.001034	0	0	0	0.001034	0.39714	0.39611	0.086387	3.1634	12.285	0.2925	0.83	0.04	0.31216	0.09375	0.059028	0.034722	0.0069444	0.10801	0.14685	0.00049995	-1.5055	0.56486	0.14476	-0.18008	0.030249	117.96	0.23264	0.29167	0.42073	0.74325	0.91868	0.32252	0.17543	0.49795	0.068983	89.455	89.386	17.021	4.2105	21.282	0.33714	0.83	0.04
11	0.52067	0.99257	0.0074349	0.001034	0.001034	0.001034	0	0	0	0.001034	0.47554	0.47451	0.11585	2.662	8.7051	0.33375	1.25	0.04	0.41173	0.11524	0.089219	0.040892	0.01487	0.074627	0.11236	0.001659	-1.3218	0.41615	0.098618	-0.15829	0.051072	161.66	0.19703	0.25279	0.64249	0.89116	0.98834	0.24867	0.097183	0.34585	0.06756	137.33	137.26	26.53	3.779	17.1	0.38143	1.25	0.03
12	1.8179	0.92202	0.0091743	0.001034	0.001034	0.001034	0	0	0	0.001034	1.6745	1.6735	0.36242	2.5197	9.1084	0.205	0.93	0.04	0.27858	0.16055	0.055046	0.022936	0.013761	0.11521	0.13889	0.0059129	-2.0442	1.5039	-0.19489	-0.35369	0.15581	347.09	0.72936	0.30734	0.51186	0.96908	0.98834	0.45723	0.019257	0.47649	0.057479	293.29	293.23	53.099	4.1918	21.366	0.29429	0.99	0.03
13	0.48422	0.87383	0.018692	0.001034	0.001034	0.073019	0	0.071985	0.071985	0.001034	0.46489	0.46385	0.11867	2.0856	6.4334	0.10053	0.54	0.03	0.1273	0.20093	0.10748	0.051402	0.03271	0.1831	0.25943	0.002974	-1.3253	0.4561	0.15829	-0.18077	0.045952	60.169	0.75701	0.91589	0.25999	0.60682	6.2603	0.34683	5.6535	6.0003	0.061963	55.053	54.991	11.404	2.7426	10.663	0.14769	0.58	0.03
14	0.5951	0	0.018939	0.001034	0.001034	0.001034	0	0	0	0.001034	0.47202	0.47099	0.10718	3.0027	11.393	0.27571	0.74	0.03	0.26784	0.10227	0.064394	0.026515	0.0037879	0.068441	0.10305	0.002098	-1.1575	0.244	0.064789	-0.057601	0.026911	176.94	0.57576	0.030303	0.39035	0.70825	0.92634	0.3179	0.21808	0.53598	0.043972	119.38	119.34	22.967	4.7739	28.304	0.325	0.81	0.03
15	0.99588	0.25541	0.021645	0.001034	0.001034	0.001034	0	0	0	0.001034	0.96477	0.96374	0.19749	3.5587	14.987	0.128	0.45	0.03	0.16327	0.077922	0.051948	0.04329	0.025974	0.1087	0.12664	0.0065149	-1.1736	0.29238	0.017417	-0.0036207	-0.035807	89.666	0.20779	0.034632	0.30967	0.61182	0.85621	0.30215	0.24439	0.54654	0.030101	78.418	78.388	16.336	3.1846	12.936	0.19889	0.61	0.04
16	0.8791	0.83077	0.015385	0.001034	0.001034	0.001034	0	0	0	0.001034	0.82605	0.82501	0.16614	3.3022	13.932	0.27667	1.03	0.03	0.36059	0.11795	0.046154	0.030769	0.015385	0.092784	0.11917	0.0060338	-1.14	0.27091	0.017376	-0.040595	0.051227	285.29	0.83077	0.30256	0.4923	0.83658	0.97857	0.34428	0.14199	0.48627	0.083017	209.94	209.86	38.351	4.9624	29.572	0.336	1.11	0.03
17	1.5282	0.24255	0.025532	0.001034	0.001034	0.0061804	0	0.0051464	0.0051464	0.001034	1.364	1.363	0.29571	3.1935	12.534	0.24143	0.53	0.03	0.22459	0.10213	0.051064	0.029787	0.012766	0.11966	0.15021	0.0047683	-1.6033	0.62174	0.35149	-0.46073	0.14263	137.3	0.71915	0.034043	0.26749	0.57623	0.92072	0.30874	0.34449	0.65323	0.010857	122.66	122.65	25.21	3.4869	14.561	0.21625	0.55	0.03
18	0.81096	0.5674	0.012539	0.001034	0.001034	0.001034	0	0	0	0.001034	0.7877	0.78667	0.13299	3.6155	17.913	0.21909	0.79	0.03	0.25727	0.10972	0.028213	0.018809	0.012539	0.12893	0.14511	0.0018174	-1.5415	0.6783	0.18775	-0.40202	0.18493	80.395	0.22257	0.58934	0.37507	0.76389	0.96491	0.38882	0.20102	0.58984	0.058792	65.123	65.064	13.157	3.3816	14.889	0.21	0.82	0.04
19	0.29298	0.23196	0.010309	0.001034	0.001034	0.001034	0	0	0	0.001034	0.24795	0.24692	0.066042	2.5071	7.8487	0.22286	0.87	0.03	0.29163	0.12887	0.097938	0.025773	0.010309	0.062176	0.088542	0.00062593	-1.3206	0.53304	0.0025559	-0.20731	0.078174	109.94	0.24227	0.31443	0.6093	0.92344	0.98834	0.31414	0.064902	0.37905	0.10026	82.29	82.19	16.937	4.2409	21.822	0.306	0.93	0.04
20	0.79463	0.87973	0.010309	0.001034	0.001034	0.026074	0	0.02504	0.02504	0.001034	0.68516	0.68413	0.12503	3.465	16.984	0.2	0.68	0.03	0.23182	0.09622	0.024055	0.013746	0.010309	0.10345	0.17647	0.0020659	-1.4299	0.52117	0.1533	-0.15806	0.032892	123.06	0.2268	0.2921	0.4369	0.79899	1.4352	0.3621	0.63617	0.99827	0.069005	108.02	107.95	20.498	3.8287	17.306	0.29	0.77	0.03
21	0.44648	0.73828	0.011719	0.001034	0.001034	0.001034	0	0	0	0.001034	0.3897	0.38867	0.098724	2.2835	7.1415	0.1675	0.63	0.03	0.20539	0.16016	0.085938	0.039063	0.011719	0.1098	0.14173	0.0017458	-1.3379	0.53257	0.11287	-0.30052	0.10694	93.339	0.74609	0.28906	0.43992	0.76041	0.92343	0.32049	0.16302	0.48351	0.090124	79.962	79.872	15.891	3.3744	14.493	0.21667	0.66	0.04
22	0.72837	0.54915	0.0067797	0.001034	0.001034	0.001034	0	0	0	0.001034	0.57562	0.57458	0.14252	2.4137	7.9806	0.24583	0.71	0.03	0.2611	0.16271	0.071186	0.016949	0.0033898	0.12245	0.157	0.0039924	-1.2677	0.46315	-0.04606	0.016196	-0.046151	174.15	0.51525	0.27797	0.53546	0.87831	0.98834	0.34284	0.11004	0.45288	0.072279	151.92	151.84	27.91	4.0568	19.78	0.36	1.15	0.04
23	0.81009	0.23867	0.0060423	0.001034	0.001034	0.001034	0	0	0	0.001034	0.63342	0.63238	0.10994	4.6648	26.481	0.30333	0.79	0.05	0.34422	0.042296	0.030211	0.012085	0.0060423	0.081818	0.12766	0.00103	-1.3626	0.32584	0.25028	-0.14203	-0.0052434	276.84	0.24471	0.69184	0.77339	0.97101	0.98834	0.19762	0.017335	0.21495	0.063016	157.54	157.48	27.5	7.262	61.552	0.4675	1	0.03
24	0.84892	0.26812	0.01087	0.001034	0.001034	0.001034	0	0	0	0.001034	0.77275	0.77172	0.1555	3.4849	15.237	0.29667	1.29	0.03	0.40094	0.09058	0.043478	0.032609	0.018116	0.11273	0.12044	0.0027479	-1.333	0.48034	-0.067425	-0.024875	0.028518	237.44	0.25	0.2971	0.5691	0.87926	0.98608	0.31016	0.10682	0.41698	0.07586	151.11	151.03	29.146	4.9354	30.746	0.38286	1.32	0.03
25	1.3122	0.25625	0.01875	0.001034	0.001034	0.001034	0	0	0	0.001034	1.2875	1.2865	0.27543	3.4213	13.502	0.15	0.33	0.03	0.12961	0.08125	0.05625	0.05625	0.01875	0.062893	0.088608	0.0092636	-1.3278	0.46446	0.025491	-0.13233	0.060537	348.19	0.2375	0.30625	0.59299	0.86999	0.97881	0.277	0.10882	0.38582	0.070383	280.17	280.1	47.668	5.2518	31.585	0.15	0.38	0.03
26	0.50371	0.3046	0.0057471	0.001034	0.001034	0.001034	0	0	0	0.001034	0.48091	0.47988	0.10441	3.5203	14.246	0.87	2.37	0.03	0.92833	0.071839	0.057471	0.048851	0.031609	0.07781	0.10116	0.00049097	-1.3035	0.27203	0.13349	-0.16675	0.10104	44.809	0.22414	0.33333	0.80908	0.98043	0.98834	0.17135	0.0079159	0.17926	0.028672	30.951	30.922	5.9453	4.1686	22.097	0.44167	1.58	0.04
27	0.71913	0.62658	0.031646	0.001034	0.001034	0.001034	0	0	0	0.001034	0.69351	0.69248	0.16932	2.3624	7.6421	0.24545	0.91	0.03	0.2803	0.17089	0.072785	0.056962	0.022152	0.12381	0.12739	0.00066264	-2.0861	1.5278	-0.21513	-0.41455	0.22963	219.83	0.60443	0.041139	0.34911	0.73041	0.96354	0.3813	0.23313	0.61443	0.026094	170.97	170.94	31.531	4.3838	23.043	0.34	1.08	0.03
28	0.84053	0.26804	0.025773	0.001034	0.001034	0.001034	0	0	0	0.001034	0.7819	0.78087	0.16231	3.7391	15.943	0.19333	0.44	0.05	0.17518	0.072165	0.056701	0.036082	0.020619	0.046632	0.072917	0.0027002	-1.2792	0.2854	0.10044	-0.080953	0.072977	210.31	0.26289	0.041237	0.43861	0.8993	0.98427	0.4607	0.084962	0.54566	0.032554	167.11	167.08	27.327	5.6051	35.267	0.19333	0.51	0.03
29	0.45012	0.87417	0.0099338	0.001034	0.001034	0.001034	0	0	0	0.001034	0.37821	0.37718	0.073906	3.4586	15.23	0.44667	1.5	0.03	0.515	0.082781	0.059603	0.013245	0.0099338	0.079734	0.11	0.00042587	-1.5194	0.60329	0.028259	0.0086077	-0.044603	99.658	0.23179	0.28477	0.60665	0.9287	0.98654	0.32204	0.057841	0.37988	0.094111	75.935	75.841	13.836	4.3812	23.36	0.38571	1.51	0.04
30	0.31631	0.59004	0.011494	0.001034	0.001034	0.001034	0	0	0	0.001034	0.27929	0.27826	0.061007	3.0626	11.642	0.31286	0.82	0.03	0.30405	0.099617	0.076628	0.022989	0.011494	0.065385	0.088803	0.00057047	-1.3583	0.44761	0.20159	-0.21018	0.042321	122.02	0.5977	0.28736	0.5702	0.81079	0.9302	0.24059	0.11941	0.36	0.095976	79.07	78.974	16.822	4.4822	24.407	0.37	0.88	0.04
31	0.61202	0.20073	0.010949	0.001034	0.001034	0.001034	0	0	0	0.001034	0.58661	0.58558	0.12331	3.4004	13.67	0.492	1.76	0.04	0.65767	0.072993	0.054745	0.043796	0.021898	0.07326	0.099265	0.0024919	-1.2116	0.36025	-0.01894	-0.00075237	-0.0296	207.52	0.20803	0.25547	0.53946	0.80482	0.94556	0.26536	0.14074	0.4061	0.07793	130.72	130.64	25.587	5.1093	32.049	0.35286	0.99	0.03
32	0.38294	0.5446	0.018779	0.001034	0.001034	0.0041448	0	0.0031108	0.0031108	0.001034	0.35962	0.35859	0.10013	2.107	6.1185	0.20111	0.56	0.03	0.20377	0.1784	0.10798	0.075117	0.032864	0.12264	0.16114	0.0010365	-1.3569	0.39981	0.11808	-0.16657	0.087205	115.41	0.82629	0.60563	0.34137	0.57484	0.98834	0.23347	0.4135	0.64697	0.088644	89.446	89.358	19.532	3.2587	13.594	0.26143	0.64	0.03
33	0.70461	0.74834	0.013245	0.001034	0.001034	0.001034	0	0	0	0.001034	0.57353	0.5725	0.11314	3.3525	14.732	0.32857	0.86	0.03	0.30722	0.096026	0.039735	0.013245	0.0066225	0.063123	0.09	0.0026086	-1.267	0.40992	0.13445	-0.15109	0.019549	216.11	0.75166	0.27152	0.55221	0.824	0.94486	0.27179	0.12086	0.39265	0.061099	143.46	143.4	25.881	5.4147	36.032	0.596	1.59	0.04
34	0.48548	0.73451	0.0088496	0.001034	0.001034	0.001034	0	0	0	0.001034	0.44196	0.44092	0.10541	2.7154	9.1202	0.22	0.57	0.04	0.22444	0.11504	0.09292	0.039823	0.013274	0.093333	0.11161	0.00050871	-1.8486	1.1082	0.21297	-0.79952	0.38837	157.11	0.20796	0.26549	0.48075	0.78967	0.98834	0.30892	0.19867	0.50759	0.10007	140.95	140.85	24.66	4.3848	22.881	0.29167	1.15	0.03
35	0.42341	0.21397	0.017467	0.001034	0.001034	0.001034	0	0	0	0.001034	0.36705	0.36602	0.072275	4.0477	18.504	0.15	0.44	0.05	0.16748	0.065502	0.048035	0.021834	0.0087336	0.026316	0.061674	0.00080497	-1.1835	0.26793	0.079408	-0.12045	0.065795	141.65	0.22271	0.27074	0.66266	0.9627	0.9877	0.30005	0.024994	0.32504	0.11331	99.139	99.025	16.649	6.4032	45.815	0.19333	0.5	0.04
37	0.44111	0.228	0.008	0.001034	0.001034	0.001034	0	0	0	0.001034	0.38209	0.38106	0.074231	4.4688	21.623	0.23	0.57	0.03	0.24166	0.048	0.044	0.036	0.008	0.02008	0.040323	0.00016298	-1.8965	1.2383	-0.16485	-0.33129	0.20511	161.97	0.236	0.284	0.93804	0.98743	0.98834	0.049393	0.00090998	0.050303	0.098582	109.74	109.64	18.466	6.508	47.527	0.22	0.58	0.03
38	3.4629	0.73029	0.0082988	0.001034	0.001034	0.001034	0	0	0	0.001034	2.9091	2.9081	0.49563	4.1539	22.933	0.422	1.75	0.03	0.66853	0.049793	0.024896	0.012448	0.012448	0.11667	0.17573	0.008483	-1.9851	1.2706	0.077843	-0.52123	0.21836	819.88	0.73859	0.81328	0.39397	0.88662	0.98834	0.49265	0.10172	0.59437	0.040795	516.97	516.93	95.071	6.0441	44.211	0.4525	1.13	0.03
39	1.231	0.54918	0.0081967	0.001034	0.001034	0.001034	0	0	0	0.001034	1.0684	1.0674	0.22108	3.3867	14.143	0.2175	0.64	0.03	0.24325	0.090164	0.04918	0.02459	0.0081967	0.078189	0.13223	0.0024397	-2.115	1.8089	-0.57784	-0.16345	0.12703	335.64	0.55328	0.29508	0.48915	0.84655	0.98834	0.35741	0.14179	0.49919	0.076548	229.52	229.45	45.537	4.6757	26.094	0.295	0.72	0.04
40	1.5169	0.83152	0.038043	0.001034	0.001034	0.024222	0	0.023188	0.023188	0.001034	1.2748	1.2738	0.33641	2.0774	6.3523	0.157	0.84	0.03	0.23363	0.17935	0.076087	0.032609	0.0054348	0.14754	0.18132	0.0069167	-1.8344	0.99159	0.389	-0.77083	0.30457	228.89	0.72283	0.048913	0.16958	0.59443	0.95927	0.42485	0.36484	0.7897	0.010875	193.52	193.51	36.575	3.8448	18.48	0.22714	0.89	0.03
41	0.77617	0.80833	0.0125	0.001034	0.001034	0.001034	0	0	0	0.001034	0.70881	0.70778	0.14553	3.6171	14.99	0.32833	1.32	0.03	0.47298	0.075	0.058333	0.029167	0.0125	0.050209	0.063025	0.0024559	-1.4387	0.58473	0.058916	-0.13977	0.033785	215.36	0.8125	0.275	0.64565	0.87571	0.98129	0.23006	0.10558	0.33564	0.10019	192.92	192.82	32.65	4.8909	26.871	0.396	1.33	0.03
42	1.3333	0.4266	0.0034542	0.001034	0.001034	0.071603	0	0.070569	0.070569	0.001034	1.1308	1.1298	0.24265	3.2452	13.066	0.538	2.25	0.08	0.85635	0.070812	0.063903	0.02418	0.0069085	0.20069	0.22704	0.00055179	-2.0082	1.2093	0.35674	-0.93513	0.38961	140.48	0.3886	0.46632	0.67158	0.98834	2.0591	0.31676	1.0707	1.3875	0.015625	75.113	75.097	13.128	6.5291	53.508	0.7625	1.18	0.07
43	0.65099	0.61852	0.011111	0.001034	0.001034	0.001034	0	0	0	0.001034	0.57347	0.57244	0.13101	2.8325	10.276	0.268	0.88	0.03	0.30192	0.11852	0.07037	0.033333	0.011111	0.11896	0.14552	0.0020112	-1.43	0.48297	0.13469	-0.050291	-0.026605	161.09	0.84815	0.2963	0.48554	0.78718	0.95745	0.30164	0.17027	0.47191	0.099393	120.92	120.82	24.522	3.7133	17.307	0.38571	0.93	0.04
44	0.49249	0.27155	0.0086207	0.001034	0.001034	0.001034	0	0	0	0.001034	0.35493	0.3539	0.08984	3.0457	11.529	0.354	1.04	0.03	0.38187	0.10345	0.077586	0.0086207	0.0086207	0.056277	0.091304	0.00041435	-1.7483	1.0581	-0.13242	-0.25913	0.13456	129.13	0.22414	0.30172	0.67212	0.93096	0.98834	0.25884	0.057377	0.31622	0.055001	96.102	96.047	17.87	4.6194	25.415	0.356	1.14	0.03
45	1.2636	0.83598	0.021164	0.001034	0.001034	0.001034	0	0	0	0.001034	1.0932	1.0921	0.27841	2.2781	7.35	0.18111	0.53	0.03	0.17091	0.1746	0.079365	0.037037	0.010582	0.1117	0.15508	0.0035997	-1.995	1.4851	-0.31167	-0.30308	0.19689	296.82	0.84656	0.037037	0.25103	0.49752	0.98834	0.24649	0.49082	0.73732	0.061083	275.89	275.83	51.431	3.7801	17.443	0.23286	0.6	0.03
46	1.5125	0.18519	0.0092593	0.001034	0.001034	0.001034	0	0	0	0.001034	1.4983	1.4972	0.28522	3.7124	16.713	0.42	1.53	0.03	0.57093	0.092593	0.037037	0.027778	0.023148	0.055814	0.093458	0.0031739	-1.8727	1.1138	0.07663	-0.47673	0.22438	481.08	0.19444	0.24537	0.88903	0.98514	0.98834	0.096107	0.0032011	0.099308	0.071698	361.41	361.33	59.261	5.5137	36.134	0.5075	1.54	0.03
47	0.7562	0.27778	0.0092593	0.001034	0.001034	0.001034	0	0	0	0.001034	0.73051	0.72947	0.15265	3.9077	16.758	0.32	0.53	0.11	0.21	0.060185	0.050926	0.046296	0.027778	0.037209	0.056075	0.00074074	-1.7995	1.0055	-0.015821	-0.26956	0.12391	250.17	0.25463	0.31481	0.88996	0.98517	0.98834	0.095213	0.0031705	0.098383	0.070838	190.21	190.14	30.245	5.9888	40.679	0.20667	0.55	0.03
48	0.43426	0.054983	0.0068729	0.001034	0.001034	0.001034	0	0	0	0.001034	0.2892	0.28817	0.064381	3.7414	18.28	0.17833	0.43	0.03	0.13993	0.068729	0.034364	0.0068729	0.0068729	0.10345	0.12111	0.00037078	-1.7929	1.3477	-0.4155	-0.18946	0.13549	60.169	0.21649	0.37457	0.8095	0.98374	0.9883	0.17424	0.0045602	0.1788	0.038088	48.501	48.463	7.6073	5.8013	37.644	0.1675	0.43	0.03
49	1.0575	0.56419	0.010135	0.001034	0.001034	0.001034	0	0	0	0.001034	1.0242	1.0232	0.2051	3.3505	13.91	0.31	0.79	0.03	0.32078	0.10811	0.043919	0.037162	0.02027	0.067797	0.085034	0.002575	-1.6041	0.74681	-0.083387	0.022356	-0.0065535	341.2	0.56081	0.2973	0.54397	0.81971	0.94195	0.27574	0.12224	0.39798	0.072168	256.07	256	47.117	4.5732	24.772	0.35429	0.88	0.03
50	0.99735	0.26852	0.013889	0.001034	0.001034	0.001034	0	0	0	0.001034	0.89537	0.89433	0.16993	4.4693	21.968	0.20667	0.5	0.04	0.20806	0.050926	0.041667	0.032407	0.0092593	0.037209	0.051402	0.0054844	-1.1162	0.25365	-0.044637	-0.029747	0.087749	275.67	0.25926	0.30556	0.71854	0.93415	0.98664	0.21561	0.052483	0.26809	0.10106	218.16	218.06	33.709	6.0864	40.965	0.21	0.56	0.03
51	1.1687	0.751	0.012048	0.001034	0.001034	0.001034	0	0	0	0.001034	1.1151	1.1141	0.22267	3.5149	14.925	0.27286	0.72	0.03	0.26783	0.088353	0.048193	0.032129	0.02008	0.068548	0.093117	0.004076	-1.5829	0.66151	0.18633	-0.22698	0.071394	352.12	0.56627	0.28514	0.50287	0.76512	0.92134	0.26225	0.15622	0.41847	0.1362	280.15	280.02	52.261	4.3977	22.654	0.32167	0.73	0.04
52	1.0529	0.20285	0.014235	0.001034	0.001034	0.001034	0	0	0	0.001034	0.91898	0.91794	0.18521	3.5722	15.482	0.23286	0.62	0.03	0.22626	0.085409	0.053381	0.021352	0.0071174	0.10714	0.17921	0.0052154	-1.2168	0.26603	0.15496	-0.15421	0.055873	239.91	0.19217	0.59786	0.43204	0.74302	0.98834	0.31097	0.24533	0.5563	0.050916	186.48	186.43	32.923	4.8839	27.566	0.262	0.64	0.04
53	0.8045	0.26592	0.0074906	0.001034	0.001034	0.001034	0	0	0	0.001034	0.66464	0.6636	0.14936	3.3331	13.205	0.424	1.31	0.04	0.4871	0.086142	0.06367	0.022472	0.0074906	0.056391	0.071698	0.0016377	-1.5863	0.66405	0.33832	-0.59235	0.25812	236.3	0.78277	0.28839	0.71748	0.97036	0.98834	0.25288	0.017983	0.27086	0.054644	186.48	186.43	32.055	5.1314	30.053	0.53	1.41	0.04
54	0.53218	0.25	0.015625	0.001034	0.001034	0.001034	0	0	0	0.001034	0.48478	0.48375	0.092038	4.2773	20.351	0.18333	0.44	0.03	0.18263	0.052083	0.041667	0.03125	0.015625	0.020942	0.052632	0.00094437	-1.3397	0.49239	-0.12057	0.020408	0.05794	187.26	0.26042	0.30729	0.749	0.93021	0.98507	0.18121	0.054864	0.23607	0.14357	134.53	134.38	23.858	6.0183	40.239	0.18667	0.49	0.03
55	0.81738	0.75926	0.0074074	0.001034	0.001034	0.001034	0	0	0	0.001034	0.70747	0.70643	0.1618	2.6774	9.4557	0.29778	1.17	0.03	0.37561	0.12593	0.066667	0.022222	0.0074074	0.092937	0.10075	0.0019874	-1.5527	0.56734	0.33199	-0.34545	0.065099	262.2	0.76667	0.33704	0.6221	0.98168	0.98834	0.35957	0.0066651	0.36624	0.082199	168.71	168.63	33.494	4.8645	30.374	0.45	1.25	0.03
56	4.419	0.0033445	0.016722	0.001034	0.001034	0.001034	0	0	0	0.001034	3.9064	3.9054	0.90457	3.3579	12.907	0.405	1.56	0.03	0.56121	0.080268	0.063545	0.053512	0.006689	0.083893	0.097643	0.089954	-1.3363	0.39515	0.25389	-0.32385	0.084025	866.74	0.23746	0.026756	0.34263	0.70084	0.89929	0.35821	0.19846	0.55667	0.0098775	497.94	497.94	91.179	6.5312	50.547	0.26	0.71	0.03
57	0.56447	0.27481	0.019084	0.001034	0.001034	0.001034	0	0	0	0.001034	0.55314	0.5521	0.1343	2.9875	10.497	0.21143	0.61	0.03	0.24654	0.09542	0.083969	0.057252	0.045802	0.045977	0.076923	0.0014548	-1.403	0.47396	0.17001	-0.24841	0.062906	190.84	0.25573	0.030534	0.43705	0.80243	0.97574	0.36538	0.17331	0.53869	0.035245	128.34	128.31	23.288	5.4698	35.819	0.3	0.72	0.04
58	0.88677	0.62148	0.0051151	0.001034	0.001034	0.033051	0	0.032017	0.032017	0.001034	0.80263	0.80159	0.1178	5.2734	33.323	0.69	1.36	0.05	0.53445	0.040921	0.023018	0.012788	0.012788	0.1641	0.18766	0.0004626	-2.0092	1.3344	0.11895	-0.73126	0.36496	87.683	0.87212	0.28389	0.50486	0.92962	2.5466	0.42476	1.617	2.0418	0.052312	61.42	61.368	11.025	4.7383	28.352	0.43125	1.6	0.04
59	0.59951	0.68919	0.009009	0.001034	0.001034	0.001034	0	0	0	0.001034	0.46826	0.46723	0.091509	3.5269	16.532	0.23857	0.91	0.03	0.31778	0.099099	0.027027	0.013514	0.0045045	0.058824	0.10455	0.00092866	-1.6013	0.89	0.073115	-0.48658	0.2264	147.53	0.6982	0.29279	0.62521	0.92123	0.98834	0.29601	0.067113	0.36313	0.10381	117.02	116.92	20.812	4.6347	25.491	0.3975	0.95	0.04
60	0.87001	0.79851	0.022388	0.001034	0.001034	0.001034	0	0	0	0.001034	0.80986	0.80883	0.23022	1.9334	5.228	0.218	0.67	0.03	0.23857	0.18657	0.14179	0.063433	0.018657	0.11985	0.13158	0.0040277	-1.4664	0.42281	0.32046	-0.27277	0.058582	236.87	0.53358	0.029851	0.24752	0.60489	0.87294	0.35737	0.26805	0.62542	0.011872	190.24	190.22	37.063	3.8234	18.055	0.2725	0.73	0.03
61	0.58721	0	0.010169	0.001034	0.001034	0.001034	0	0	0	0.001034	0.29503	0.294	0.069394	4.007	22.61	0.37333	0.88	0.03	0.33175	0.064407	0.013559	0.0033898	0.0033898	0.071429	0.11263	0.0018569	-0.92823	0.18683	0.038382	-0.096946	-0.0073507	99.572	0.23729	0.28136	0.53608	0.81578	0.94572	0.2797	0.12994	0.40964	0.10179	65.013	64.911	13.259	4.4413	24.228	0.32429	0.76	0.04
62	0.56538	0.24348	0.013043	0.001034	0.001034	0.001034	0	0	0	0.001034	0.55075	0.54972	0.11198	3.9191	17.1	0.21667	0.5	0.04	0.20237	0.065217	0.052174	0.03913	0.034783	0.034935	0.052632	0.0012785	-1.2104	0.22797	0.052893	-0.046664	0.058246	206.2	0.24783	0.30435	0.74351	0.94425	0.98724	0.20074	0.04299	0.24373	0.076933	143.67	143.59	24.468	6.275	44.302	0.21333	0.56	0.04
63	0.86054	0.27419	0.021505	0.001034	0.001034	0.001034	0	0	0	0.001034	0.7441	0.74307	0.16486	3.5092	14.056	0.18	0.39	0.05	0.14989	0.080645	0.053763	0.048387	0.0053763	0.043243	0.059783	0.0021271	-1.5164	0.55279	0.4224	-0.65806	0.27572	210.57	0.24731	0.31183	0.48476	0.90222	0.98386	0.41746	0.081642	0.49911	0.06438	173.08	173.02	27.401	5.5505	34.946	0.17667	0.46	0.03
64	0.30359	0.85874	0.0074349	0.001034	0.001034	0.001034	0	0	0	0.001034	0.28931	0.28827	0.078022	2.0178	5.6171	0.21364	0.8	0.03	0.25514	0.171	0.1487	0.048327	0.018587	0.12687	0.13109	0.00023653	-1.7444	0.64453	0.71531	-0.87875	0.31878	115.52	0.60595	0.30855	0.44217	0.92055	0.98834	0.47838	0.067795	0.54617	0.078287	79.01	78.931	17.038	3.6393	17.531	0.2925	0.9	0.04
65	1.6764	0.25566	0.0064725	0.001034	0.001034	0.001034	0	0	0	0.001034	1.6392	1.6382	0.37738	3.135	11.457	0.36143	1.32	0.03	0.45439	0.10032	0.074434	0.061489	0.029126	0.068182	0.091205	0.0092013	-1.4059	0.56432	-0.089257	-0.039311	0.014552	539.47	0.26214	0.33333	0.69625	0.9803	0.98834	0.28406	0.0080371	0.29209	0.023226	332.65	332.62	56.17	6.8662	54.853	0.59	1.49	0.03
66	1.9944	0.0081522	0.019022	0.001034	0.001034	0.033841	0	0.032807	0.032807	0.001034	1.8161	1.8151	0.41346	2.693	9.8036	0.28778	0.79	0.03	0.28797	0.11413	0.065217	0.038043	0.016304	0.11717	0.15027	0.0058356	-1.9389	1.2393	0.10177	-0.68075	0.32629	498.05	0.21739	0.027174	0.3472	0.76705	0.98834	0.41985	0.22129	0.64114	0.0074145	284.26	284.25	56.196	5.1151	33.474	0.39222	0.91	0.03
67	0.60459	0.0077519	0.023256	0.001034	0.001034	0.001034	0	0	0	0.001034	0.39246	0.39143	0.082267	4.4518	24.663	0.185	0.54	0.03	0.20863	0.065891	0.027132	0.0077519	0.0077519	0.042802	0.054688	0.00021654	-2.4759	2.8468	-1.8774	0.66413	-0.098339	90.048	0.24031	0.034884	0.5485	0.96489	0.98797	0.41639	0.023083	0.43947	0.0096619	61.011	61.002	10.271	6.3502	46.58	0.23333	0.61	0.04
68	0.27722	0.57895	0.0092879	0.001034	0.001034	0.001034	0	0	0	0.001034	0.27311	0.27207	0.064778	2.9057	10.177	0.3175	0.86	0.03	0.32695	0.11146	0.074303	0.049536	0.034056	0.059006	0.080997	0.00038201	-1.399	0.50536	0.0022475	-0.086356	0.054205	107.7	0.58204	0.31579	0.59922	0.85465	0.96039	0.25542	0.10574	0.36117	0.084038	89.153	89.069	15.871	4.3854	22.824	0.35714	0.95	0.04
69	0.57923	0.18919	0.009009	0.001034	0.001034	0.011683	0	0.010649	0.010649	0.001034	0.36039	0.35935	0.088613	2.7657	11.296	0.20111	0.7	0.04	0.24071	0.11712	0.024024	0.006006	0.003003	0.10542	0.16314	0.00084574	-1.3444	0.4108	0.15024	-0.18711	0.03825	178.6	0.1952	0.29429	0.51442	0.82555	0.98834	0.31114	0.16279	0.47392	0.039374	97.557	97.518	19.023	6.0851	45.228	0.344	0.96	0.03
70	2.0109	0.9094	0.010067	0.001034	0.001034	0.001034	0	0	0	0.001034	1.857	1.856	0.43329	2.8106	10.01	0.48167	1.77	0.04	0.63241	0.10738	0.073826	0.043624	0.016779	0.10438	0.14189	0.0051449	-1.8408	1.1533	-0.26519	-0.071788	0.057478	401.9	0.86577	0.97987	0.60327	0.9577	0.98828	0.35442	0.030578	0.385	0.016734	225.47	225.45	45.446	5.5782	38.773	0.655	1.75	0.04
71	0.83795	0.224	0.012	0.001034	0.001034	0.001034	0	0	0	0.001034	0.79778	0.79675	0.15598	4.1263	18.713	0.23333	0.56	0.03	0.23329	0.056	0.052	0.04	0.016	0.016064	0.040323	0.00075935	-1.7347	0.9263	-0.11858	-0.089093	0.059651	289.64	0.232	0.288	0.79398	0.96224	0.98788	0.16825	0.025636	0.19389	0.059349	192.31	192.26	32.336	6.7307	50.721	0.21667	0.57	0.04
72	1.0024	0.22491	0.010381	0.001034	0.001034	0.001034	0	0	0	0.001034	0.94472	0.94369	0.19612	3.1727	12.388	0.23111	1.27	0.03	0.38579	0.10035	0.062284	0.027682	0.013841	0.069444	0.10105	0.0067836	-1.1337	0.2356	0.077052	-0.073125	-0.0078787	224.62	0.21107	0.27682	0.53322	0.87156	0.98074	0.33833	0.10918	0.44751	0.04016	183.46	183.42	30.908	4.7421	26.321	0.35	1.36	0.04
73	1.0065	0.27103	0.028037	0.001034	0.001034	0.001034	0	0	0	0.001034	0.95922	0.95818	0.23375	2.86	9.9536	0.35333	0.82	0.03	0.30804	0.11215	0.079439	0.051402	0.03271	0.079812	0.10377	0.0056165	-1.4869	0.5979	0.14448	-0.2096	0.038898	243.29	0.25234	0.037383	0.38419	0.73127	0.95225	0.34708	0.22098	0.56806	0.015835	199.11	199.09	40.253	3.956	18.09	0.355	0.8	0.03
74	0.57658	0	0.016393	0.001034	0.001034	0.001034	0	0	0	0.001034	0.42234	0.4213	0.07869	4.6375	25.017	0.24667	0.61	0.03	0.2585	0.053279	0.02459	0.012295	0.0040984	0.020576	0.045455	0.0019263	-0.98937	0.22228	-0.01528	-0.013811	-0.03337	152.09	0.27049	0.028689	0.67217	0.94847	0.98755	0.2763	0.039085	0.31538	0.10879	102.59	102.48	17.245	6.8926	52.922	0.24	0.65	0.03
75	0.45651	0.54333	0.0066667	0.001034	0.001034	0.001034	0	0	0	0.001034	0.42828	0.42725	0.081042	3.5947	15.506	0.334	0.81	0.03	0.31538	0.083333	0.066667	0.02	0.013333	0.056856	0.073826	0.00038964	-1.5487	0.6615	-0.04423	-0.035725	0.038157	147.52	0.53667	0.26667	0.76604	0.96633	0.98834	0.20029	0.022014	0.2223	0.09713	108.08	107.99	19.259	4.9738	28.746	0.336	0.89	0.03
76	0.3256	0.86032	0.012698	0.001034	0.001034	0.001034	0	0	0	0.001034	0.26192	0.26089	0.061795	3.1563	11.729	0.34375	0.92	0.03	0.37202	0.095238	0.069841	0.019048	0.0063492	0.057325	0.076677	0.00062399	-1.2801	0.38411	0.18704	-0.21542	0.031084	98.21	0.86349	0.30794	0.59964	0.85393	0.96016	0.2543	0.10623	0.36053	0.083458	79.536	79.452	14.52	4.5489	23.867	0.39429	1	0.03
77	0.95118	0.24255	0.0085106	0.001034	0.001034	0.001034	0	0	0	0.001034	0.91546	0.91442	0.1758	4.3961	20.929	0.33	0.56	0.1	0.23	0.051064	0.042553	0.038298	0.025532	0.029915	0.04721	0.0010347	-1.889	1.2409	-0.19658	-0.2595	0.1555	322.11	0.25106	0.29787	0.92028	0.98676	0.98834	0.066477	0.0015851	0.068062	0.088808	215.36	215.27	37.335	6.5919	48.632	0.22	0.58	0.04
78	0.75043	0.2968	0.018265	0.001034	0.001034	0.001034	0	0	0	0.001034	0.72926	0.72823	0.14106	4.1084	18.787	0.23	0.55	0.05	0.22686	0.059361	0.050228	0.03653	0.027397	0.03211	0.046083	0.0017485	-1.4848	0.60539	0.09217	-0.23551	0.11106	238.75	0.28311	0.031963	0.58798	0.91394	0.98609	0.32597	0.072144	0.39811	0.08346	171.56	171.48	28.765	6.1639	42.43	0.23	0.61	0.03
79	1.2969	0.69625	0.013652	0.001034	0.001034	0.001034	0	0	0	0.001034	1.0209	1.0199	0.24828	2.4446	8.1198	0.247	1.22	0.04	0.36362	0.14334	0.061433	0.020478	0.003413	0.10616	0.12027	0.0043325	-1.5583	0.45249	0.62136	-0.61313	0.16363	332.69	0.70307	0.29352	0.36666	0.79782	0.98349	0.43116	0.18567	0.61683	0.039971	234.4	234.36	41.698	5.1914	32.364	0.484	1.33	0.03
80	1.0239	0	0.014423	0.001034	0.001034	0.001034	0	0	0	0.001034	0.7971	0.79607	0.16851	3.9546	17.696	0.15	0.46	0.03	0.1793	0.0625	0.052885	0.019231	0.0048077	0.043478	0.058252	0.0077144	-0.95689	0.16843	-0.072493	-0.034928	0.045412	224.67	0.24519	0.30288	0.68464	0.93282	0.98635	0.24817	0.053533	0.30171	0.080726	167.86	167.78	28.406	5.7214	36.991	0.19667	0.5	0.04
81	0.84963	0.2636	0.029289	0.001034	0.001034	0.001034	0	0	0	0.001034	0.79097	0.78994	0.20625	2.8164	9.2716	0.466	1.59	0.04	0.59332	0.1046	0.087866	0.066946	0.020921	0.063025	0.075949	0.0035422	-1.5525	0.68503	0.12114	-0.30217	0.13389	258.25	0.98326	0.041841	0.50392	0.93761	0.98724	0.43369	0.049633	0.48332	0.012934	219.26	219.25	40.283	4.5369	23.483	0.478	1.63	0.03
82	1.0639	0.66667	0.012821	0.001034	0.001034	0.001034	0	0	0	0.001034	0.8782	0.87717	0.21215	2.8578	10.168	0.24	0.94	0.03	0.31812	0.11111	0.089744	0.012821	0.008547	0.064378	0.077586	0.0098533	-1.1512	0.31844	0.10869	-0.091038	-0.075322	282.37	0.67521	0.2735	0.51282	0.81296	0.94774	0.30014	0.13477	0.43491	0.057354	245.17	245.11	41.239	4.8824	27.356	0.322	1.01	0.03
83	0.57151	0.55311	0.010989	0.001034	0.001034	0.001034	0	0	0	0.001034	0.54564	0.54461	0.1175	2.8415	10.446	0.227	0.8	0.03	0.2502	0.13187	0.062271	0.029304	0.014652	0.095588	0.14391	0.0011141	-1.5454	0.66171	0.088037	-0.22766	0.1085	184.65	0.54579	0.26007	0.42475	0.74839	0.94588	0.32364	0.19749	0.52113	0.088861	139.94	139.85	26.005	4.2318	21.959	0.32143	0.87	0.03
84	1.2526	0.78731	0.018657	0.001034	0.001034	0.001034	0	0	0	0.001034	0.97781	0.97678	0.24118	2.8527	10.117	0.2675	1.11	0.03	0.37063	0.11194	0.070896	0.026119	0.0037313	0.093633	0.11654	0.011894	-1.1873	0.32112	0.039159	0.012381	-0.060526	295.75	0.73881	0.029851	0.38135	0.78089	0.97495	0.39954	0.19405	0.59359	0.028398	209.13	209.1	37.59	5.2176	31.838	0.5025	1.21	0.03
85	1.3488	0.71326	0.0071685	0.001034	0.001034	0.001034	0	0	0	0.001034	1.1652	1.1642	0.29832	2.3447	7.2987	0.30111	0.71	0.03	0.28251	0.14695	0.10394	0.035842	0.0071685	0.097122	0.1083	0.0059741	-1.5876	0.65059	0.2229	-0.34914	0.13272	345.77	0.54122	0.29032	0.48906	0.87427	0.98834	0.38521	0.11407	0.49928	0.06773	310.15	310.08	58.057	3.6369	16.494	0.277	0.76	0.03
86	1.0225	0.54587	0.013761	0.001034	0.001034	0.001034	0	0	0	0.001034	0.96219	0.96116	0.1987	3.0179	11.891	0.31	0.59	0.07	0.23231	0.11927	0.050459	0.03211	0.018349	0.11521	0.15278	0.0022029	-1.772	1.1313	-0.13778	-0.45259	0.32095	286.43	0.54128	0.27523	0.36683	0.66931	0.91481	0.30248	0.2455	0.54798	0.09688	208.66	208.56	38.828	4.5113	25.571	0.30167	0.63	0.03
87	0.69538	0	0.015748	0.001034	0.001034	0.001034	0	0	0	0.001034	0.60099	0.59996	0.16617	2.3526	7.1033	0.23778	1.12	0.03	0.34061	0.12992	0.10236	0.074803	0.007874	0.11067	0.13492	0.0037022	-1.3438	0.48431	0.079618	-0.13612	-0.0052531	168.24	0.2126	0.29528	0.32861	0.62318	0.8398	0.29457	0.21662	0.51119	0.03598	136.04	136	25.446	3.9817	19.56	0.27125	0.69	0.03
88	1.2511	0.6069	0.010345	0.001034	0.001034	0.001034	0	0	0	0.001034	1.1674	1.1664	0.26167	2.7327	9.6646	0.47333	1.03	0.04	0.3887	0.13103	0.082759	0.024138	0.02069	0.096886	0.076389	0.0057602	-1.3202	0.37591	-0.045271	0.00796	0.060652	353.71	0.6	0.31379	0.60456	0.88904	0.96702	0.28448	0.077976	0.36246	0.039222	221.12	221.08	47.285	4.2817	23.071	0.475	1.04	0.03
89	0.52618	0.23611	0.0092593	0.001034	0.001034	0.001034	0	0	0	0.001034	0.50099	0.49995	0.10371	3.7957	15.963	0.21667	0.51	0.04	0.20886	0.064815	0.060185	0.041667	0.018519	0.023256	0.046729	0.00024873	-1.942	1.3517	-0.34219	-0.18522	0.15878	194.12	0.24537	0.31019	0.89423	0.98531	0.98834	0.091083	0.0030267	0.09411	0.074246	139.34	139.27	23.709	6.0699	41.544	0.2	0.52	0.03
90	2.3349	0.50714	0.021429	0.001034	0.001034	0.22467	0	0.22364	0.22364	0.001034	2.1838	2.1828	0.47174	2.4703	9.2431	0.25364	0.65	0.05	0.21415	0.18929	0.046429	0.025	0.014286	0.14695	0.17626	0.0069896	-1.9817	1.245	0.17817	-0.7349	0.35227	650.56	0.51429	0.032143	0.20727	0.57523	2.0341	0.36796	1.4589	1.8268	0.010575	375.55	375.54	77.056	4.8758	31.732	0.28286	0.73	0.03
91	0.60838	0.21026	0.015385	0.001034	0.001034	0.001034	0	0	0	0.001034	0.59176	0.59072	0.13419	3.3098	12.606	0.49	0.94	0.13	0.33675	0.087179	0.066667	0.05641	0.035897	0.072165	0.098446	0.00070652	-1.779	1.0095	-0.0044293	-0.30434	0.12163	197.09	0.21538	0.29231	0.57822	0.81666	0.94561	0.23844	0.12895	0.36739	0.056614	159.96	159.9	25.112	5.5279	35.525	0.16333	0.42	0.03
92	0.64461	0.70339	0.012712	0.001034	0.001034	0.001034	0	0	0	0.001034	0.63714	0.63611	0.15566	2.5256	8.2367	0.20727	1.03	0.03	0.29186	0.14831	0.088983	0.059322	0.033898	0.097872	0.12821	0.0017361	-1.6439	0.75619	0.21901	-0.42847	0.18189	182.47	0.22881	0.2839	0.45005	0.84844	0.97785	0.39839	0.12942	0.5278	0.075725	158.55	158.47	31.533	3.5053	15.245	0.226	1.06	0.03
93	1.3178	0.57485	0.011976	0.001034	0.001034	0.001034	0	0	0	0.001034	1.1504	1.1494	0.20821	4.0386	19.605	0.392	1.1	0.05	0.4118	0.071856	0.041916	0.01497	0.011976	0.06006	0.066265	0.0047133	-1.3731	0.44414	0.10682	-0.16081	0.0907	277.34	0.57186	0.24252	0.53835	0.8788	0.98069	0.34046	0.10189	0.44235	0.068524	207.57	207.5	34.285	5.3249	32.761	0.4875	1.16	0.04
94	1.3567	0.48085	0.021277	0.001034	0.001034	0.001034	0	0	0	0.001034	1.2561	1.2551	0.24724	3.4173	14.878	0.18	0.59	0.03	0.19647	0.085106	0.042553	0.029787	0.017021	0.098291	0.14592	0.0081778	-1.5866	0.77836	0.33439	-0.62661	0.24798	340.2	0.48511	0.034043	0.31738	0.65939	0.94156	0.34201	0.28217	0.62418	0.013319	208.33	208.32	41.271	5.1899	34.213	0.294	0.67	0.04
95	0.89382	0.24127	0.012698	0.001034	0.001034	0.001034	0	0	0	0.001034	0.83349	0.83246	0.19326	2.7704	9.7768	0.21231	0.82	0.03	0.28344	0.12698	0.073016	0.04127	0.015873	0.082803	0.11182	0.0014388	-1.7345	0.77005	0.40123	-0.62484	0.23495	247.25	0.2381	0.29524	0.39391	0.747	0.94813	0.3531	0.20112	0.55422	0.041283	193.52	193.48	35.106	4.3828	23.053	0.34375	0.92	0.03
96	0.72723	0.2623	0.012295	0.001034	0.001034	0.001034	0	0	0	0.001034	0.70067	0.69963	0.15053	3.5641	14.403	0.6075	1.67	0.03	0.65193	0.081967	0.061475	0.04918	0.02459	0.045267	0.057851	0.003763	-1.1085	0.19637	0.090573	-0.11413	0.031505	250.09	0.27049	0.32787	0.73266	0.94677	0.9873	0.21412	0.040524	0.25464	0.061328	167.83	167.77	29.112	6.15	43.77	0.24333	0.65	0.04
97	0.72759	0.27551	0.015306	0.001034	0.001034	0.001034	0	0	0	0.001034	0.70346	0.70243	0.15223	3.5881	14.612	0.155	0.45	0.03	0.17241	0.076531	0.061224	0.045918	0.035714	0.030769	0.06701	0.0023195	-1.2067	0.24811	0.020791	-0.092667	0.11426	239.38	0.2602	0.33163	0.65827	0.90404	0.98415	0.24577	0.080107	0.32588	0.059556	184.44	184.38	30.572	5.6813	36.566	0.19333	0.5	0.03
98	0.93325	0	0.019704	0.001034	0.001034	0.001034	0	0	0	0.001034	0.47615	0.47512	0.11859	3.8559	21.83	0.33	0.87	0.03	0.31692	0.093596	0.014778	0.0049261	0.0049261	0.059406	0.11443	0.0059068	-0.92228	0.22125	-0.021184	-0.020194	-0.047807	151.15	0.27586	0.3399	0.3805	0.70728	0.95499	0.32678	0.24771	0.57449	0.083189	105.55	105.47	21.605	4.7442	26.777	0.316	0.92	0.03
99	0.48156	0.24911	0.021352	0.001034	0.001034	0.001034	0	0	0	0.001034	0.45083	0.44979	0.094556	3.5733	14.59	0.125	0.51	0.03	0.1727	0.074733	0.064057	0.035587	0.017794	0.039286	0.053763	0.00026485	-2.3735	2.6299	-1.7803	0.71499	-0.15067	148.27	0.21352	0.032028	0.60169	0.97655	0.98822	0.37486	0.011668	0.38652	0.014344	93.218	93.204	15.642	7.1101	56.623	0.22	0.59	0.03
[truncated: 5,000 more columns]
