# Supplementary material for: Detecting Parkinson’s disease from sustained phonation and speech signals
Source: PLoS One. 2017 Oct 5;12(10):e0185613. doi: 10.1371/journal.pone.0185613 (PMC5628839; doi:10.1371/journal.pone.0185613)
Supplement: S2 File — (ZIP) [file pone.0185613.s002.zip › AC/unvoiced/AC_unvoiced_jAudio_features.csv]

id	Spectral_Centroid_min	Spectral_Rolloff_Point_min	Spectral_Flux_min	Compactness_min	Spectral_Variability_min	Root_Mean_Square_min	Zero_Crossings_min	Strongest_Frequency_Via_Zero_Crossings_min	Strongest_Frequency_Via_Spectral_Centroid_min	Strongest_Frequency_Via_FFT_Maximum_min	MFCC_1_min	MFCC_2_min	MFCC_3_min	MFCC_4_min	MFCC_5_min	MFCC_6_min	MFCC_7_min	MFCC_8_min	MFCC_9_min	MFCC_10_min	MFCC_11_min	MFCC_12_min	MFCC_13_min	LPC_1_min	LPC_2_min	LPC_3_min	LPC_4_min	LPC_5_min	LPC_6_min	LPC_7_min	LPC_8_min	LPC_9_min	LPC_10_min	Partial_Based_Spectral_Centroid_min	Partial_Based_Spectral_Flux_min	Peak_Based_Spectral_Smoothness_min	Relative_Difference_Function_min	Area_Method_of_Moments_1_min	Area_Method_of_Moments_2_min	Area_Method_of_Moments_3_min	Area_Method_of_Moments_4_min	Area_Method_of_Moments_5_min	Area_Method_of_Moments_6_min	Area_Method_of_Moments_7_min	Area_Method_of_Moments_8_min	Area_Method_of_Moments_9_min	Area_Method_of_Moments_10_min	Area_Method_of_Moments_11_min	Area_Method_of_Moments_12_min
1	0	0	0	0	0	0	0	0	0	7.812	-1150	-16.04	-2.366	-4.501	-2.516	-3.443	-2.838	-3.257	-2.586	-1.637	-2.307	-3.727	-2.488	-0.9927	-0.4075	-0.5815	-0.7457	-0.4755	-0.3386	-0.4731	-0.3748	-0.2307	0	0	-0.9383	0	-115.1	0	0	0	0	0	0	0	0	0	0	0	0
2	0	0	0	0	0	0	0	0	0	7.812	-1150	-12.73	-6.95	-6.374	-4.559	-2.296	-4.409	-1.749	-2.906	-4.036	-2.308	-2.267	-2.42	-0.9891	0	-0.5841	-0.5118	-0.492	-0.5445	-0.45	-0.1579	-0.2964	0	0	-0.07693	0	-115.1	0	0	0	0	0	0	0	0	0	0	0	0
3	0	0	0	0	0	0	0	0	0	7.812	-1150	-16.12	-0.7181	-8.385	-8.342	-7.779	-3.39	-3.611	-3.319	-5.05	-1.412	-2.58	-1.593	-0.9881	-0.3533	-0.6407	-0.3381	-0.603	-0.5421	-0.4474	-0.2209	-0.1453	0	0	-0.5033	0	-115.1	0	0	0	0	0	0	0	0	0	0	0	0
4	0	0	0	0	0	0	0	0	0	7.812	-1150	-16.32	-9.656	-3.792	-8.769	-4.038	-3.303	-2.158	-3.711	-5.1	-2.915	-2.799	-1.678	-0.9948	-0.4424	-0.4762	-0.3138	-0.5953	-0.3224	-0.3631	-0.2808	-0.2245	0	0	-2.256	0	-115.1	0	0	0	0	0	0	0	0	0	0	0	0
5	0	0	0	0	0	0	0	0	0	7.812	-1150	-21.66	-6.594	-9.753	-4.822	-4.185	-3.409	-3.399	-4.019	-1.569	-2.546	-1.725	-2.765	-0.9738	-0.1982	-0.5235	-0.1085	-0.3266	-0.2652	-0.38	-0.4018	-0.2971	0	0	-0.2197	0	-115.1	0	0	0	0	0	0	0	0	0	0	0	0
6	0	0	0	0	0	0	0	0	0	7.812	-1150	-14.56	-10.99	-9.384	-3.253	-4.567	-3.49	-2.56	-5.242	-2.756	-4.578	-2.381	-1.708	-0.9968	0	-0.3524	-0.2413	-0.2564	-0.3246	-0.0598	-0.1951	-0.1368	0	0	-0.143	0	-115.1	0	0	0	0	0	0	0	0	0	0	0	0
7	0	0	0	0	0	0	0	0	0	7.812	-1150	-18.05	-5.007	-9.099	-4.057	-2.926	-2.686	-1.662	-3.588	-4.164	-3.315	-4.51	-3.285	-0.977	-0.1937	-0.1556	-0.4327	-0.4622	-0.4074	-0.3857	-0.3538	-0.1992	0	0	-0.3741	0	-115.1	0	0	0	0	0	0	0	0	0	0	0	0
8	0	0	0	0	0	0	0	0	0	7.812	-1150	-16.35	-10.67	-7.007	-9.104	-4.636	-6.547	-2.123	-2.624	-3.395	-2.585	-2.415	-0.856	-0.9817	-0.596	-0.4682	-0.438	-0.6738	-0.3557	-0.3386	-0.2087	-0.4443	0	0	-0.3373	0	-115.1	0	0	0	0	0	0	0	0	0	0	0	0
9	0	0	0	0	0	0	0	0	0	7.812	-1150	-15.38	-3.834	-10.87	-6.397	-3.456	-0.9592	-1.464	-0.7505	-1.235	-2.223	-2.775	-2.764	-0.9717	-0.2626	-0.4483	-0.3872	-0.4338	-0.3466	-0.4426	-0.2512	-0.2349	0	0	-0.07299	0	-115.1	0	0	0	0	0	0	0	0	0	0	0	0
10	0	0	0	0	0	0	0	0	0	7.812	-1150	-17.34	-5.132	-5.134	-5.384	-3.103	-3.176	-3.661	-2.329	-5.566	-0.5303	-3.824	-1.546	-0.982	-0.4407	-0.5283	-0.4177	-0.2619	-0.4268	-0.1908	-0.1976	-0.2692	0	0	-0.8693	0	-115.1	0	0	0	0	0	0	0	0	0	0	0	0
11	0	0	0	0	0	0	0	0	0	7.812	-1150	-11.95	-2.473	-8.701	-10.6	-5.68	-4.876	-2.011	-1.489	-2.599	-2.841	-3.776	-1.743	-0.9876	-0.3865	-0.622	-0.3197	-0.2741	-0.1679	-0.1493	-0.3963	-0.2255	0	0	-0.4129	0	-115.1	0	0	0	0	0	0	0	0	0	0	0	0
12	0	0	0	0	0	0	0	0	0	7.812	-1150	-13.24	-8.226	-11.05	-1.586	-2.458	-3.142	-2.728	-2.519	-2.98	-3.797	-2.041	-2.462	-0.9719	-0.2603	-0.4644	-0.4769	-0.4622	-0.3567	-0.4163	-0.3126	-0.185	0	0	-0.2582	0	-115.1	0	0	0	0	0	0	0	0	0	0	0	0
13	0	0	0	0	0	0	0	0	0	7.812	-1150	-20.56	-8.353	-6.217	-7.305	-4.339	-3.079	-3.868	-1.881	-4.655	-3.598	-2.747	-1.821	-0.9724	-0.202	-0.3129	-0.353	-0.453	-0.3078	-0.4465	-0.2659	-0.3827	0	0	-1.144	0	-115.1	0	0	0	0	0	0	0	0	0	0	0	0
14	0	0	0	0	0	0	0	0	0	7.812	-1150	-17.53	-1.073	-4.557	-1.755	-1.867	-1.445	-3.176	-0.43	-1.128	-1.131	-1.731	-1.794	-0.9973	-0.5028	-0.4571	-0.5439	-0.5656	-0.3578	-0.3907	-0.1975	-0.2578	0	0	-0.6996	0	-115.1	0	0	0	0	0	0	0	0	0	0	0	0
15	0	0	0	0	0	0	0	0	0	7.812	-1150	-11.51	-0.469	-10.59	-5.264	-3.038	-2.939	-2.164	-0.5411	-0.6482	-1.769	-2.779	-0.9365	-0.999	-0.6948	-0.5034	-0.5215	-0.2448	-0.2306	-0.1822	-0.08939	-0.2948	0	0	-0.5183	0	-115.1	0	0	0	0	0	0	0	0	0	0	0	0
16	0	0	0	0	0	0	0	0	0	7.812	-1150	-13.02	2.842e-14	-4.266	-3.662	-2.784	-2.32	-1.622	-1.869	-2.026	-2.026	-2.701	-1.272	-0.9909	-0.02467	-0.363	-0.2906	-0.6648	-0.3277	-0.4065	-0.2316	-0.3548	0	0	-1.375	0	-115.1	0	0	0	0	0	0	0	0	0	0	0	0
17	0	0	0	0	0	0	0	0	0	7.812	-1150	-12.72	-4.205	-3.671	-5.558	-9.301	-1.393	-1.108	-0.5043	-2.886	-1.855	-2.758	-2.443	-0.9983	-0.5293	-0.3582	-0.6068	-0.4565	-0.2779	-0.2155	-0.1282	-0.1288	0	0	-0.5863	0	-115.1	0	0	0	0	0	0	0	0	0	0	0	0
18	0	0	0	0	0	0	0	0	0	7.812	-1150	-8.527e-14	2.842e-14	-8.527e-14	-1.117	-1.318	-0.007038	-1.49	-3.269	-0.7126	-2.132e-14	-2.759	-0.8581	-0.9524	-0.07316	-0.2396	-0.06132	-0.2678	-0.2536	0	-0.0002483	0	0	0	-0.6555	0	-115.1	0	0	0	0	0	0	0	0	0	0	0	0
19	0	0	0	0	0	0	0	0	0	7.812	-1150	-13.67	-2.677	-11.09	-4.659	-2.166	-2.47	-1.418	-0.2652	-2.508	-3.952	-3.477	-0.9677	-0.993	0	-0.05656	-0.06604	-0.4095	-0.214	-0.2382	-0.04817	-0.2997	0	0	-0.007961	0	-115.1	0	0	0	0	0	0	0	0	0	0	0	0
20	0	0	0	0	0	0	0	0	0	7.812	-1150	-17.66	-5.812	-10.43	-4.225	-5.538	-4.647	-4.865	-3.019	-2.803	-1.94	-1.574	-0.9758	-0.9906	-0.5424	-0.6512	-0.3159	-0.702	-0.3787	-0.358	-0.3618	-0.262	0	0	-0.4705	0	-115.1	0	0	0	0	0	0	0	0	0	0	0	0
21	0	0	0	0	0	0	0	0	0	7.812	-1150	-19.55	-7.537	-14.64	-8.763	-3.551	-2.929	-3.543	-2.926	-1.058	-4.462	-1.982	-1.362	-0.9807	-0.1123	-0.4781	-0.2839	-0.5848	-0.2963	-0.3967	-0.2806	-0.3427	0	0	-0.3893	0	-115.1	0	0	0	0	0	0	0	0	0	0	0	0
22	0	0	0	0	0	0	0	0	0	7.812	-1150	-16.38	-7.774	-6.091	-10.11	-4.355	-4.976	-1.86	-2.104	-1.942	-4.093	-3.17	-5.032	-0.9886	-0.4249	-0.4911	-0.5189	-0.4454	-0.2814	-0.4863	-0.1902	-0.3126	0	0	-0.8753	0	-115.1	0	0	0	0	0	0	0	0	0	0	0	0
23	0	0	0	0	0	0	0	0	0	7.812	-1150	-8.527e-14	2.842e-14	-8.527e-14	5.684e-14	1.35e-13	9.948e-14	-0.4811	0	-0.2788	-2.132e-14	-0.175	-0.5966	-0.9889	-0.2472	-0.1632	-0.1382	0	0	0	0	-0.003351	0	0	0	0	-115.1	0	0	0	0	0	0	0	0	0	0	0	0
24	0	0	0	0	0	0	0	0	0	7.812	-1150	-15.13	-9.322	-7.329	-7.163	-4.616	-3.701	-3.13	-3.608	-3.897	-2.443	-3.818	-1.005	-0.9932	-0.04958	-0.4855	-0.4762	-0.4031	-0.2382	-0.2344	-0.2081	-0.3079	0	0	-0.3095	0	-115.1	0	0	0	0	0	0	0	0	0	0	0	0
25	0	0	0	0	0	0	0	0	0	7.812	-1150	-12.5	-4.83	-2.261	-6.217	-4.051	-1.814	-2.379	-1.293	-2.06	-0.7312	-4.1	-1.232	-0.9612	-0.6295	-0.1004	-0.1693	-0.2404	-0.1459	-0.2982	-0.1316	-0.1142	0	0	-0.3542	0	-115.1	0	0	0	0	0	0	0	0	0	0	0	0
26	0	0	0	0	0	0	0	0	0	7.812	-1150	-0.3047	-1.126	-0.9033	-2.675	1.35e-13	-0.5177	-2.099	-2.668	-0.9546	-1.752	-2.45	0	-0.9967	0	0	-0.4799	-0.2902	-0.06054	0	-0.02843	0	0	0	-0.5262	0	-115.1	0	0	0	0	0	0	0	0	0	0	0	0
27	11.42	0.03906	6.886e-11	8.463	3.485e-07	0.001296	1	7.812	178.4	7.812	-312.3	7.964	3.49	0.9408	-1.649	0.4837	-1.579	-1.819	-0.0373	0	0	-2.384	-0.07414	-0.9833	0	-0.1711	0	0	0	0	0	0	0	0	0	0	-115.1	0	0	0	0	0	0	0	0	0	0	0	0
28	0	0	0	0	0	0	0	0	0	7.812	-1150	-11.19	-1.689	-3.198	-1.305	-1.581	-1.582	-4.867	-0.9289	-0.7604	-3.516	-0.9093	-1.799	-0.9829	-0.5011	-0.3558	-0.2339	-0.2746	-0.2349	-0.2314	-0.1659	-0.2892	0	0	-0.06177	0	-115.1	0	0	0	0	0	0	0	0	0	0	0	0
29	0	0	0	0	0	0	0	0	0	7.812	-1150	-13.6	-5.53	-3.005	-3.102	-3.628	-4.669	-1.733	-4.139	-1.385	-3.72	-2.681	-1.388	-0.9728	-0.4236	-0.4304	-0.4934	-0.5851	-0.3191	-0.2722	-0.2713	-0.1887	0	0	-0.2534	0	-115.1	0	0	0	0	0	0	0	0	0	0	0	0
30	0	0	0	0	0	0	0	0	0	7.812	-1150	-15.91	-7.684	-2.507	-6.401	-3.025	-0.1121	-1.734	-2.223	-3.206	-2.646	-1.542	-3.768	-0.6722	-0.09576	-0.5361	-0.3661	-0.408	-0.3579	-0.2687	-0.2728	-0.3935	0	0	-0.1146	0	-115.1	0	0	0	0	0	0	0	0	0	0	0	0
31	0	0	0	0	0	0	0	0	0	7.812	-1150	-12.03	-7.526	-3.273	-5.703	-4.078	-5.924	-4.172	-1.051	-2.723	-3.232	-1.837	-1.464	-0.9632	0	-0.481	-0.4567	-0.4223	-0.05004	-0.1633	-0.4268	-0.183	0	0	-0.1194	0	-115.1	0	0	0	0	0	0	0	0	0	0	0	0
32	0	0	0	0	0	0	0	0	0	7.812	-1150	-18.19	-0.2322	-7.342	-1.226	-2.182	-1.889	-2.437	-1.636	-3.334	-3.143	-2.29	-4.713	-0.9833	-0.1592	-0.5065	-0.3123	-0.5011	-0.3324	-0.4586	-0.3412	-0.3604	0	0	-0.0484	0	-115.1	0	0	0	0	0	0	0	0	0	0	0	0
33	0	0	0	0	0	0	0	0	0	7.812	-1150	-17.48	-1.502	-4.732	-0.7088	-0.7828	-2.123	-4.867	-2.556	-2.612	-3.713	-2.062	-3.001	-0.9734	-0.1728	-0.3145	-0.3873	-0.5437	-0.4447	-0.4881	-0.3749	-0.2999	0	0	-0.0265	0	-115.1	0	0	0	0	0	0	0	0	0	0	0	0
34	0	0	0	0	0	0	0	0	0	7.812	-1150	-16.31	-11.44	-8.944	-6.157	-3.447	-4.199	-3.161	-2.578	-3.76	-2.402	-2.455	-2.438	-0.9944	-0.107	-0.6215	-0.4693	-0.5166	-0.2908	-0.2497	-0.1507	-0.2496	0	0	-0.6144	0	-115.1	0	0	0	0	0	0	0	0	0	0	0	0
35	0	0	0	0	0	0	0	0	0	7.812	-1150	-11.2	2.842e-14	-6.336	-1.117	-3.19	-0.9615	-4.489	-2.998	-2.389	-2.963	-3	0	-0.9978	-0.02517	-0.5022	-0.1443	-0.2512	-0.08187	-0.1149	-0.2085	-0.1686	0	0	-0.165	0	-115.1	0	0	0	0	0	0	0	0	0	0	0	0
37	0	0	0	0	0	0	0	0	0	7.812	-1150	-14.27	2.842e-14	-3.557	-3.573	-1.083	9.948e-14	-0.249	-2.027	-1.131	-1.791	-2.044	-1.516	-0.9208	-0.3706	-0.2804	-0.2153	-0.1567	-0.2553	-0.2924	-0.332	-0.1167	0	0	0	0	-115.1	0	0	0	0	0	0	0	0	0	0	0	0
38	0	0	0	0	0	0	0	0	0	7.812	-1150	-10.18	-3.816	-6.637	-3.2	-6.269	-2.854	-1.549	-5.226	-6.855	-4.008	-2.907	-1.685	-0.9882	-0.615	-0.3881	-0.4055	-0.3923	-0.2613	-0.2741	-0.2249	-0.1418	0	0	-0.277	0	-115.1	0	0	0	0	0	0	0	0	0	0	0	0
39	0	0	0	0	0	0	0	0	0	7.812	-1150	-12.08	-6.989	-11.7	-1.825	-0.8488	-2.256	-2.728	-1.37	-3.031	-1.919	-3.612	-1.772	-0.9879	-0.0916	-0.4458	-0.4634	-0.3567	-0.2888	-0.3366	-0.2212	-0.1392	0	0	-0.3122	0	-115.1	0	0	0	0	0	0	0	0	0	0	0	0
40	0	0	0	0	0	0	0	0	0	7.812	-1150	-12.55	-10.83	-7.838	-2.427	-3.176	-3.405	-3.681	-1.963	-2.708	-2.303	-2.314	-1.122	-0.988	-0.1001	-0.1223	-0.2578	-0.3555	-0.5298	-0.4277	-0.3072	-0.1405	0	0	-0.05692	0	-115.1	0	0	0	0	0	0	0	0	0	0	0	0
41	0	0	0	0	0	0	0	0	0	7.812	-1150	-14.98	2.842e-14	-2.827	-1.525	-1.311	-3.084	-1.865	-3.213	-2.055	-1.556	-3.633	-1.443	-0.9861	0	-0.4535	-0.4897	-0.4879	-0.304	-0.5	-0.4359	-0.1949	0	0	-0.2764	0	-115.1	0	0	0	0	0	0	0	0	0	0	0	0
42	0	0	0	0	0	0	0	0	0	7.812	-1150	-6.696	-2.185	-0.3112	-2.618	-3.003	-1.186	-4.735	-4.088	-2.3	-1.672	-2.389	-2.19	-0.9874	-0.3439	-0.5186	-0.444	-0.257	-0.2155	-0.3621	-0.1582	-0.06956	0	0	-0.2017	0	-115.1	0	0	0	0	0	0	0	0	0	0	0	0
43	0	0	0	0	0	0	0	0	0	7.812	-1150	-18.49	2.842e-14	-1.99	-8.824	-4.09	-2.695	-1.425	-2.055	-1.792	-1.443	-2.436	-1.945	-0.9962	-0.2515	-0.5419	-0.5388	-0.517	-0.4517	-0.3043	-0.3722	-0.3776	0	0	-0.168	0	-115.1	0	0	0	0	0	0	0	0	0	0	0	0
44	0	0	0	0	0	0	0	0	0	7.812	-1150	-9.664	-6.928	-9.539	-9.379	-3.883	-2.92	-3.416	-2.554	-1.265	-3.33	-3.599	-2.339	-0.9719	-0.3716	-0.3895	-0.4086	-0.3553	-0.3041	-0.09896	-0.2103	-0.2153	0	0	-0.1587	0	-115.1	0	0	0	0	0	0	0	0	0	0	0	0
45	0	0	0	0	0	0	0	0	0	7.812	-1150	-18.21	-3.03	-5.424	-2.746	-2.634	-0.4721	-4.059	-2.741	-1.818	-3.017	-2.347	-2.617	-0.9475	-0.2773	-0.3147	-0.3794	-0.4985	-0.2496	-0.3041	-0.1125	-0.2193	0	0	-0.04893	0	-115.1	0	0	0	0	0	0	0	0	0	0	0	0
46	0	0	0	0	0	0	0	0	0	7.812	-1150	-9.128	-3.709	-3.119	-4.988	-0.2642	-0.5391	-3.108	-0.975	-1.672	-2.071	-1.934	-0.07243	-0.9934	-0.3595	-0.4617	-0.2124	-0.2352	-0.1849	-0.1309	-0.3061	-0.09806	0	0	-1.07	0	-115.1	0	0	0	0	0	0	0	0	0	0	0	0
47	0	0	0	0	0	0	0	0	0	7.812	-1150	-13.54	2.842e-14	-0.03252	5.684e-14	-1.309	-0.6442	-8.527e-14	-1.596	-0.8896	-2.206	-2.164	0	-0.953	-0.225	-0.2801	-0.4161	-0.343	-0.2618	-0.2321	-0.2574	-0.1178	0	0	-0.03335	0	-115.1	0	0	0	0	0	0	0	0	0	0	0	0
48	0	0	0	0	0	0	0	0	0	7.812	-1150	-10.01	2.842e-14	-4.112	-3.403	-3.898	-5.663	-1.885	-2.496	-3.703	-1.439	-4.179	-1.017	-0.9903	-0.6533	-0.8231	-0.3666	-0.3585	-0.3214	-0.2068	-0.2161	-0.09281	0	0	-0.584	0	-115.1	0	0	0	0	0	0	0	0	0	0	0	0
49	0	0	0	0	0	0	0	0	0	7.812	-1150	-14.14	2.842e-14	-5.75	-4.744	-0.1395	-3.33	-1.49	-1.988	-1.592	-2.476	-3.007	-0.7255	-0.9739	-0.3711	-0.478	-0.4376	-0.4516	-0.347	-0.4118	-0.2982	-0.2614	0	0	-0.5696	0	-115.1	0	0	0	0	0	0	0	0	0	0	0	0
50	0	0	0	0	0	0	0	0	0	7.812	-1150	-9.313	2.842e-14	-2.131	-2.851	-2.048	-4.189	-3.666	0	-1.345	-0.6637	-2.24	-0.68	-0.9715	-0.1308	-0.4355	-0.4881	-0.2435	-0.1699	-0.3486	-0.2903	-0.09674	0	0	-0.1633	0	-115.1	0	0	0	0	0	0	0	0	0	0	0	0
51	0	0	0	0	0	0	0	0	0	7.812	-1150	-12.38	-4.417	-12.63	-0.7321	-2.787	-3.654	-3.727	-2.268	-1.682	-3.405	-1.985	-1.346	-0.9942	-0.5113	-0.4668	-0.4982	-0.6246	-0.3782	-0.3572	-0.2224	-0.2382	0	0	0	0	-115.1	0	0	0	0	0	0	0	0	0	0	0	0
52	0	0	0	0	0	0	0	0	0	7.812	-1150	-12.38	-4.235	-7.288	-4.548	-3.091	-3.815	-2.279	-2.023	-3.829	-4.673	-3.347	-0.479	-0.9974	-0.3678	-0.6656	-0.3242	-0.3436	-0.2954	-0.2432	-0.2487	-0.1747	0	0	-0.2966	0	-115.1	0	0	0	0	0	0	0	0	0	0	0	0
53	0	0	0	0	0	0	0	0	0	7.812	-1150	-11.58	-1.668	-3.456	-4.456	-2.369	-2.52	-2.5	-0.2693	-1.483	-3.15	-3.263	-1.728	-0.9836	-0.4869	-0.7128	-0.7712	-0.3837	-0.177	-0.1342	-0.189	-0.1929	0	0	-0.3866	0	-115.1	0	0	0	0	0	0	0	0	0	0	0	0
54	0	0	0	0	0	0	0	0	0	7.812	-1150	-9.094	-4.324	-2.381	-4.319	-1.202	-2.433	-2.436	-0.7947	-3.577	-1.935	-3.198	-1.348	-0.7878	-0.263	-0.411	-0.3482	-0.3225	-0.3214	-0.243	-0.1099	-0.3709	0	0	-0.08921	0	-115.1	0	0	0	0	0	0	0	0	0	0	0	0
55	0	0	0	0	0	0	0	0	0	7.812	-1150	-17.58	-7.583	-11.23	-8.515	-3.153	-2.709	-2.976	-4.101	-4.402	-2.792	-2.857	-3.158	-0.9733	-0.1968	-0.5633	-0.2287	-0.3538	-0.2539	-0.1942	-0.3718	-0.305	0	0	-0.2987	0	-115.1	0	0	0	0	0	0	0	0	0	0	0	0
56	0	0	0	0	0	0	0	0	0	7.812	-1150	-13.71	2.842e-14	-1.999	-1.236	-0.8669	9.948e-14	-4.346	-0.6608	-1.44	-1.022	-3.531	-2.393	-0.9909	-0.4393	-0.5432	-0.3811	-0.2507	-0.2193	-0.2091	-0.1256	-0.2233	0	0	-0.1119	0	-115.1	0	0	0	0	0	0	0	0	0	0	0	0
57	0	0	0	0	0	0	0	0	0	7.812	-1150	-12.85	2.842e-14	-7.752	-5.317	-2.355	-1.888	-1.639	-2.186	-0.7679	-2.223	-2.166	-0.4963	-0.9971	-0.3607	-0.4313	-0.233	-0.2876	-0.2126	-0.1565	-0.2472	-0.2262	0	0	-0.3474	0	-115.1	0	0	0	0	0	0	0	0	0	0	0	0
58	0	0	0	0	0	0	0	0	0	7.812	-1150	-17.92	2.842e-14	-2.437	5.684e-14	-2.729	-0.7099	-1.76	-2.731	-1.563e-13	-0.3116	-0.8831	-0.06254	-0.9749	-0.3183	-0.6239	-0.1032	-0.5177	-0.3223	-0.2958	-0.2558	-0.2364	0	0	-0.9361	0	-115.1	0	0	0	0	0	0	0	0	0	0	0	0
59	0	0	0	0	0	0	0	0	0	7.812	-1150	-16.03	-10.45	-9.032	-4.634	-3.026	-2.388	-0.53	-6.035	-3.589	-3.283	-4.488	-1.767	-0.9792	-0.5506	-0.5065	-0.3251	-0.4248	-0.2032	-0.2465	-0.1687	-0.03603	0	0	-0.1583	0	-115.1	0	0	0	0	0	0	0	0	0	0	0	0
60	0	0	0	0	0	0	0	0	0	7.812	-1150	-23.63	2.842e-14	-6.031	-6.525	-2.454	-2.31	-3.64	-4.75	-3.02	-1.733	-2.669	-1.557	-0.9643	-0.1684	-0.5141	-0.5196	-0.5572	-0.3989	-0.3441	-0.3883	-0.2688	0	0	-0.1787	0	-115.1	0	0	0	0	0	0	0	0	0	0	0	0
61	0	0	0	0	0	0	0	0	0	7.812	-1150	-9.903	-13.57	-2.096	-7.02	-1.298	-3.15	-4.492	-4.092	-3.37	-2.304	-1.671	-2.434	-0.9845	-0.3683	-0.6807	-0.351	-0.3356	-0.212	-0.2243	-0.155	-0.1759	0	0	-0.3487	0	-115.1	0	0	0	0	0	0	0	0	0	0	0	0
62	0	0	0	0	0	0	0	0	0	7.812	-1150	-11.55	2.842e-14	-3.191	-3.986	-2.734	-0.7733	-2.987	-1.954	-1.082	-1.523	-2.971	-2.066	-0.9985	-0.192	-0.4003	-0.579	-0.3171	-0.2853	-0.1502	-0.1551	-0.05906	0	0	-0.0786	0	-115.1	0	0	0	0	0	0	0	0	0	0	0	0
63	0	0	0	0	0	0	0	0	0	7.812	-1150	-12.46	2.842e-14	-8.527e-14	-5.464	-3.106	9.948e-14	-4.43	-1.661	-0.05588	-1.37	-3.128	-1.034	-0.9939	-0.2579	-0.3228	-0.1706	-0.1203	-0.1418	-0.1881	-0.2833	-0.2117	0	0	-0.006703	0	-115.1	0	0	0	0	0	0	0	0	0	0	0	0
64	0	0	0	0	0	0	0	0	0	7.812	-1150	-20.97	-7.189	-8.106	-3.564	-3.065	-5.596	-3.011	-2.23	-1.893	-1.379	-3.099	-1.652	-0.9802	0	-0.3287	-0.3791	-0.5698	-0.3202	-0.317	-0.3766	-0.2478	0	0	-1.045	0	-115.1	0	0	0	0	0	0	0	0	0	0	0	0
65	0	0	0	0	0	0	0	0	0	7.812	-1150	-14.41	-6.817	-6.071	-2.995	-2.856	-2.902	-8.908	-1.026	-3.908	-2.134	-2.398	-3.227	-0.9943	-0.3201	-0.4658	-0.4721	-0.4274	-0.5678	-0.1646	-0.2418	-0.1013	0	0	-0.1477	0	-115.1	0	0	0	0	0	0	0	0	0	0	0	0
66	0	0	0	0	0	0	0	0	0	7.812	-1150	-3.789	-0.1487	-3.369	-5.116	-2.482	-2.827	-1.606	0	-0.1232	-2.132e-14	-1.454	-0.6872	-0.9336	0	-0.2952	-0.2513	-0.2066	-0.254	-0.06162	0	-0.1555	0	0	0	0	-115.1	0	0	0	0	0	0	0	0	0	0	0	0
67	0	0	0	0	0	0	0	0	0	7.812	-1150	-13.18	-1.129	-8.078	-5.457	1.35e-13	-2.116	-1.106	-1.713	-1.204	-1.745	-1.893	-0.7249	-0.9689	-0.4867	-0.2951	-0.2239	-0.3061	-0.1022	-0.2125	-0.1602	-0.1627	0	0	-0.1101	0	-115.1	0	0	0	0	0	0	0	0	0	0	0	0
68	0	0	0	0	0	0	0	0	0	7.812	-1150	-8.527e-14	2.842e-14	-8.527e-14	5.684e-14	1.35e-13	-0.9698	-1.335	-1.354	-0.3132	-2.132e-14	-0.05238	0	-0.9889	0	0	0	0	0	0	0	0	0	0	0	0	-115.1	0	0	0	0	0	0	0	0	0	0	0	0
69	0	0	0	0	0	0	0	0	0	7.812	-1150	-8.527e-14	2.842e-14	-8.527e-14	-4.263	1.35e-13	-0.02438	-2.933	0	-0.7052	-2.132e-14	-0.3665	-2.195	-0.9796	0	-0.1883	0	-0.1641	-0.1627	0	0	-0.02382	0	0	0	0	-115.1	0	0	0	0	0	0	0	0	0	0	0	0
70	0	0	0	0	0	0	0	0	0	7.812	-1150	-15.49	-10.12	-3.631	-5.74	-1.898	-2.507	-3.483	-3.148	-1.773	-2.694	-3.896	-1.586	-0.9712	-0.05383	-0.6799	-0.3895	-0.5392	-0.332	-0.3732	-0.104	-0.2934	0	0	-0.2261	0	-115.1	0	0	0	0	0	0	0	0	0	0	0	0
71	0	0	0	0	0	0	0	0	0	7.812	-1150	-16.01	-1.092	-5.301	5.684e-14	-1.277	9.948e-14	-0.9749	0	-0.6807	-1.437	-0.9941	-0.7873	-0.9971	0	-0.4539	-0.4925	-0.3753	-0.2749	-0.1785	-0.1058	-0.06288	0	0	-0.06552	0	-115.1	0	0	0	0	0	0	0	0	0	0	0	0
72	0	0	0	0	0	0	0	0	0	7.812	-1150	-15.74	-15.84	-8.331	-2.611	-1.818	-4.453	-3.355	-5.461	-2.074	-2.285	-3.755	-1.999	-0.9786	-0.1357	-0.6716	-0.2281	-0.2886	-0.1437	-0.1295	-0.1675	-0.1902	0	0	-0.2772	0	-115.1	0	0	0	0	0	0	0	0	0	0	0	0
73	0	0	0	0	0	0	0	0	0	7.812	-1150	-14.01	2.842e-14	-4.399	-5.16	-4.672	-1.625	-1.658	-1.531	-2.337	-3.673	-1.801	-1.76	-0.9961	-0.374	-0.4629	-0.6786	-0.3884	-0.2002	-0.2913	-0.1327	-0.2731	0	0	-0.1539	0	-115.1	0	0	0	0	0	0	0	0	0	0	0	0
74	0	0	0	0	0	0	0	0	0	7.812	-1150	-7.034	2.842e-14	-1.356	-4.174	-3.249	-4.318	-5.996	-1.903	-2.854	-1.262	-1.496	-0.08477	-0.9575	-0.502	-0.5692	-0.1842	-0.2571	-0.1347	-0.3497	-0.433	-0.2718	0	0	-0.4127	0	-115.1	0	0	0	0	0	0	0	0	0	0	0	0
75	0	0	0	0	0	0	0	0	0	7.812	-1150	-18.71	2.842e-14	-5.35	-2.042	-1.942	-0.9359	-0.965	-2.043	-2.062	-2.68	-2.886	-2.282	-0.9712	-0.1788	-0.2873	-0.4122	-0.2884	-0.3063	-0.4045	-0.2752	-0.1863	0	0	-0.1572	0	-115.1	0	0	0	0	0	0	0	0	0	0	0	0
76	21.92	0.05664	1.025e-08	7.607	3.965e-06	0.0009594	2	15.62	342.5	7.812	-236.4	6.649	1.886	2.093	-2.328	-0.3755	-2.229	0	0	-0.6718	-0.92	-0.3519	0	-0.9641	0	0	-0.1614	-0.02183	0	0	0	0	0	0	0	0	-115.1	0	0	0	0	0	0	0	0	0	0	0	0
77	0	0	0	0	0	0	0	0	0	7.812	-1150	-14.75	2.842e-14	-2.135	-6.547	-2.855	-0.204	-1.347	-1.393	-0.5708	-2.132e-14	-4.95	-0.698	-0.9927	-0.03537	-0.3374	-0.3515	-0.4338	-0.2991	-0.08003	-0.2105	-0.2205	0	0	0	0	-115.1	0	0	0	0	0	0	0	0	0	0	0	0
78	0	0	0	0	0	0	0	0	0	7.812	-1150	-9.94	2.842e-14	-8.527e-14	-1.226	-3.308	-0.6717	-3.572	-2.982	-0.1243	-0.1578	-1.898	-1.432	-0.9984	-0.4808	-0.4977	-0.3528	-0.2649	-0.1662	-0.09873	-0.202	-0.1108	0	0	-0.09047	0	-115.1	0	0	0	0	0	0	0	0	0	0	0	0
79	0	0	0	0	0	0	0	0	0	7.812	-1150	-13.63	-8.069	-11.04	-3.007	-3.049	-3.31	-4.935	-2.932	-3.332	-3.651	-1.794	-2.456	-0.985	-0.1457	-0.5278	-0.1433	-0.4783	-0.5175	-0.5462	-0.2193	-0.1035	0	0	-1.008	0	-115.1	0	0	0	0	0	0	0	0	0	0	0	0
80	0	0	0	0	0	0	0	0	0	7.812	-1150	-12.3	2.842e-14	-3.2	-3.523	-2.414	-4.6	-1.068	-1.055	-0.7079	-0.4331	-2.38	0	-0.8856	0	-0.5701	-0.4095	-0.3614	-0.2694	-0.2475	-0.2512	-0.2176	0	0	-0.1054	0	-115.1	0	0	0	0	0	0	0	0	0	0	0	0
81	0	0	0	0	0	0	0	0	0	7.812	-1150	-13.32	-1.187	-6.838	-3.454	-4.266	-2.696	-2.891	-1.786	-0.7567	-2.196	-1.582	-2.959	-0.9929	0	-0.3278	-0.2763	-0.1779	-0.3963	-0.185	-0.1339	-0.2046	0	0	-0.06236	0	-115.1	0	0	0	0	0	0	0	0	0	0	0	0
82	0	0	0	0	0	0	0	0	0	7.812	-1150	-14.71	-4.742	-10.49	-3.215	-2.844	-4.096	-4.21	-4.257	-3.226	-3.782	-2.739	-0.8586	-0.9857	-0.03876	-0.632	-0.1974	-0.5859	-0.2438	-0.1818	-0.2787	-0.1543	0	0	-0.2493	0	-115.1	0	0	0	0	0	0	0	0	0	0	0	0
83	0	0	0	0	0	0	0	0	0	7.812	-1150	-19.16	-8.539	-7.799	-1.738	-5.229	-3.795	-3.221	-1.607	-2.381	-2.856	-1.433	-3.935	-0.9735	0	-0.3683	-0.2194	-0.5724	-0.3261	-0.3623	-0.2627	-0.295	0	0	-0.1483	0	-115.1	0	0	0	0	0	0	0	0	0	0	0	0
84	0	0	0	0	0	0	0	0	0	7.812	-1150	-13.89	-5.269	-9.048	-5.331	-2.436	-5.499	-2.744	-1.72	-2.089	-2.546	-4.098	-1.233	-0.9897	-0.1537	-0.5651	-0.3507	-0.5367	-0.4121	-0.3027	-0.3894	-0.1365	0	0	-0.1258	0	-115.1	0	0	0	0	0	0	0	0	0	0	0	0
85	0	0	0	0	0	0	0	0	0	7.812	-1150	-17.14	-9.844	-6.905	-5.308	-1.921	-5.262	-2.57	-4.037	-2.253	-1.803	-1.165	-2.111	-0.9931	0	-0.5424	-0.2861	-0.3058	-0.3313	-0.2384	-0.2281	-0.2926	0	0	-0.3307	0	-115.1	0	0	0	0	0	0	0	0	0	0	0	0
86	0	0	0	0	0	0	0	0	0	7.812	-1150	-23.19	-1.884	-9.221	-5.074	-2.106	-3.836	-2.807	-3.098	-2.479	-2.936	-3.869	-1.891	-0.963	-0.3502	-0.4451	-0.4933	-0.421	-0.1497	-0.395	-0.293	-0.3603	0	0	-0.1345	0	-115.1	0	0	0	0	0	0	0	0	0	0	0	0
87	0	0	0	0	0	0	0	0	0	7.812	-1150	-22.61	-4.487	-9.288	-10.52	-2.537	-6.573	-4.263	-1.085	-4.391	-1.294	-4.9	-1.558	-0.9917	-0.3382	-0.5321	-0.573	-0.4708	-0.256	-0.4462	-0.1603	-0.3422	0	0	-0.3147	0	-115.1	0	0	0	0	0	0	0	0	0	0	0	0
88	0	0	0	0	0	0	0	0	0	7.812	-1150	-19.32	-2.197	-4.5	-8.527	-6.416	-2.866	-1.95	-3.777	-2.131	-1.811	-2.37	-1.617	-0.9948	-0.1208	-0.4961	-0.4835	-0.4813	-0.388	-0.411	-0.2687	-0.2931	0	0	-0.6811	0	-115.1	0	0	0	0	0	0	0	0	0	0	0	0
89	0	0	0	0	0	0	0	0	0	7.812	-1150	-16.49	2.842e-14	-2.846	5.684e-14	-1.926	-1.686	-1.846	-3.814	-1.563e-13	-1.729	-1.673	-1.017	-0.9932	-0.0471	-0.05944	-0.3459	-0.387	-0.423	-0.1761	-0.1905	-0.1931	0	0	-0.06994	0	-115.1	0	0	0	0	0	0	0	0	0	0	0	0
90	0	0	0	0	0	0	0	0	0	7.812	-1150	-17.67	-8.663	-10.98	-8.088	-2.878	-9.037	-4.738	-5.771	-5.402	-5.718	-4.286	-1.588	-0.9858	-0.03344	-0.4466	-0.309	-0.6172	-0.3395	-0.5178	-0.2603	-0.2734	0	0	-0.0607	0	-115.1	0	0	0	0	0	0	0	0	0	0	0	0
91	0	0	0	0	0	0	0	0	0	7.812	-1150	-11.96	-10.97	-10.56	-3.275	-1.285	-2.036	-2.231	-1.123	-1.807	-1.299	-2.089	-1.019	-0.9663	0	-0.3578	-0.2053	-0.3093	-0.2124	-0.1415	-0.271	-0.1695	0	0	-0.06576	0	-115.1	0	0	0	0	0	0	0	0	0	0	0	0
92	0	0	0	0	0	0	0	0	0	7.812	-1150	-14.3	-13.11	-5.834	-3.963	-2.059	-5.364	-3.638	-3.634	-2.078	-3.705	-2.532	-1.845	-0.9952	-0.1652	-0.4916	-0.6202	-0.5437	-0.4465	-0.4535	-0.2877	-0.2161	0	0	-0.8569	0	-115.1	0	0	0	0	0	0	0	0	0	0	0	0
93	0	0	0	0	0	0	0	0	0	7.812	-1150	-8.527e-14	2.842e-14	-8.527e-14	-2.732	-0.2116	-0.7591	-0.8101	-5.867	-1.563e-13	-2.132e-14	-0.258	0	-0.9944	0	0	-0.4488	0	0	0	0	-0.01997	0	0	0	0	-115.1	0	0	0	0	0	0	0	0	0	0	0	0
94	0	0	0	0	0	0	0	0	0	7.812	-1150	-11.95	-7.929	-4.996	-4.332	-1.202	-3.345	-4.438	-2.812	-2.896	-1.466	-4.261	-2.094	-0.9711	-0.2475	-0.6605	-0.621	-0.5913	-0.4773	-0.5356	-0.1871	-0.2759	0	0	-0.1453	0	-115.1	0	0	0	0	0	0	0	0	0	0	0	0
95	19.19	0.02734	2.569e-06	1398	3.571e-05	0.002872	28	218.8	299.9	85.94	-199.1	1.409	2.745	4.748	-4.439	1.878	0.2359	-2.144	0	-1.484	-1.59	-4.118	0	-0.9488	-0.03811	-0.1861	-0.01149	-0.5404	-0.3043	0	0	-0.1391	0	0	0	0	-8.653	0	0	0	0	0	0	0	0	0	0	0	0
96	0	0	0	0	0	0	0	0	0	7.812	-1150	-16.27	2.842e-14	-1.771	-4.257	-1.463	-3.821	-8.517	-0.5644	-0.6654	-1.511	-3.779	-0.7827	-0.9986	-0.3124	-0.5061	-0.4605	-0.4242	-0.2291	-0.1956	-0.2409	-0.1039	0	0	-0.1723	0	-115.1	0	0	0	0	0	0	0	0	0	0	0	0
97	0	0	0	0	0	0	0	0	0	7.812	-1150	-9.921	2.842e-14	-2.108	-2.435	-4.212	-2.192	-1.769	-2.732	-1.279	-1.292	-3.943	-0.4554	-0.9943	0	-0.6167	-0.6886	-0.4134	-0.1003	-0.1654	-0.05409	-0.1647	0	0	-0.1563	0	-115.1	0	0	0	0	0	0	0	0	0	0	0	0
98	0	0	0	0	0	0	0	0	0	7.812	-1150	-12.72	-5.012	-8.664	-2.224	-0.5266	-5.157	-2.019	-2.98	-3.561	-3.995	-1.442	-2.551	-0.992	-0.2905	-0.2791	-0.1586	-0.4071	-0.09673	-0.2855	-0.3556	-0.1565	0	0	-0.06449	0	-115.1	0	0	0	0	0	0	0	0	0	0	0	0
99	0	0	0	0	0	0	0	0	0	7.812	-1150	-15.95	-0.5156	-6.294	-10.23	-2.624	-2.311	-2.49	-1.294	-1.274	-1.672	-3.831	-4.865	-0.9817	-0.1635	-0.7182	-0.3762	-0.1705	-0.3519	-0.1453	-0.00316	-0.2239	0	0	-0.2966	0	-115.1	0	0	0	0	0	0	0	0	0	0	0	0
[truncated: 1,731 more columns]
