# Supplementary material for: Detecting Parkinson’s disease from sustained phonation and speech signals
Source: PLoS One. 2017 Oct 5;12(10):e0185613. doi: 10.1371/journal.pone.0185613 (PMC5628839; doi:10.1371/journal.pone.0185613)
Supplement: S2 File — (ZIP) [file pone.0185613.s002.zip › AC/unvoiced/AC_unvoiced_KTU_features.csv]

id	Frequency5K_1	Frequency5K_2	Frequency5K_3	Frequency5K_4	Frequency5K_5	Frequency5K_6	Frequency5K_7	Frequency5K_8	Frequency5K_9	Frequency5K_10	Frequency5K_11	Frequency5K_12	Frequency5K_13	Frequency5K_14	Frequency5K_15	Frequency5K_16	Frequency5K_17	Frequency5K_18	Frequency5K_19	Frequency5K_20	Frequency5K_21	Frequency5K_22	Frequency5K_23	Frequency5K_24	Frequency5K_25	Frequency5K_26	Frequency5K_27	Frequency5K_28	Frequency5K_29	Frequency5K_30	Frequency5K_31	Frequency5K_32	Frequency5K_33	Frequency5K_34	Frequency5K_35	Frequency5K_36	Frequency5K_37	Frequency5K_38	Frequency5K_39	Frequency5K_40	Frequency5K_41	Frequency5K_42	Frequency5K_43	Frequency5K_44	Frequency5K_45	Frequency5K_46	Frequency5K_47	Frequency5K_48	Frequency5K_49
1	54.448	154.48	114.35	67.132	22.962	14.276	13.594	10.434	14.964	15.586	12.276	8.9756	9.5982	8.0777	8.4238	5.6588	6.8023	8.1577	11.556	10.561	8.0934	7.3214	6.717	7.4293	6.6449	11.95	11.233	12.483	10.559	8.1848	6.9768	7.6384	8.8177	7.4839	8.4577	12.784	12.627	18.366	15.16	11.097	9.1564	9.9701	13.881	18.202	17.295	15.951	17.495	14.167	15.49
2	8.498	29.253	52.06	66.49	29.293	27.068	27.103	35.877	33.292	37.253	29.54	62.86	109.22	77.088	38.351	46.62	31.551	23.884	18.848	23.333	22.9	20.526	23.581	41.722	75.521	42.305	19.285	9.7781	9.6629	6.137	7.0513	3.7306	7.08	6.5803	6.1411	4.5197	3.8628	4.6768	5.2545	3.1782	3.5996	4.2597	3.8114	3.3665	3.5526	4.0284	5.8106	7.1436	8.5848
3	4.471	14.132	11.885	22.27	11.404	6.4685	8.5335	8.5525	6.8915	3.9555	3.9194	3.3283	3.4783	2.9828	1.8677	2.6962	3.3777	2.5498	1.8724	2.5197	2.5079	2.7994	2.875	1.695	2.0274	1.8802	1.6518	2.2324	2.6818	2.972	1.9128	1.515	1.4234	2.227	3.7922	3.439	1.4541	1.7702	1.6319	2.4974	3.0471	2.606	3.0578	3.5048	3.1456	3.7493	2.6051	2.1636	2.4793
4	8.0583	16.88	26.096	81.264	52.445	48.724	27.385	18.915	23.062	20.238	17.591	16.963	21.027	31.275	45.891	38.948	32.767	24.678	16.632	14.195	12.671	12.293	14.327	13.474	12.971	11.243	9.0109	10.116	12.569	13.543	11.166	9.0495	7.258	6.0666	6.3324	4.5751	6.7477	5.8434	4.4885	7.3187	11.771	5.7791	4.1811	6.7385	3.5183	5.735	8.2198	13.297	10.095
5	8.4208	19.176	16.676	16.747	10.884	9.7555	8.5406	11.487	12.43	13.89	8.7578	5.7074	6.1711	6.6362	6.0215	4.7419	4.7015	6.99	8.005	6.7814	3.6854	7.1545	10.204	6.2124	3.5097	4.5731	7.0675	6.2843	5.2963	4.361	4.1811	3.6946	4.0447	6.4648	3.4046	2.7871	3.6513	4.2027	3.4568	6.4223	8.2021	8.6094	7.308	8.4194	5.7553	6.7857	8.5405	8.1012	7.3567
6	16.499	37.437	101.26	62.315	34.509	49.325	54.284	44.943	59.255	56.689	72.958	36.413	71.427	90.327	21.568	31.961	22.204	15.805	21.754	35.089	26.608	19.082	16.66	18.593	26.033	18.293	55.118	21.35	33.285	16.292	10.374	10.034	4.3776	7.2379	6.331	5.43	4.1124	3.8634	8.4361	11.522	5.8236	11.037	8.2265	6.3421	5.3855	4.8179	3.5146	5.2583	4.4675
7	6.4498	33.361	30.28	52.213	55.239	31.485	39.876	36.584	25.34	42.54	58.237	29.364	51.326	51.252	29.758	46.492	28.032	27.969	26.798	20.141	17.509	16.396	13.973	16.683	29.429	32.079	23.286	26.677	12.5	18.331	9.7579	7.2177	6.1864	4.1915	6.45	6.5832	5.2604	4.0745	4.0601	4.2018	4.3398	4.7087	3.9832	6.1746	6.2294	6.5176	3.564	3.7969	4.2458
8	18.916	46.636	53.104	67.171	69.184	70.557	68.863	46.181	36.755	31.742	31.317	28.411	31.387	24.399	50.975	14.324	13.467	13.168	31.458	23.449	54.425	36.604	47.203	32.983	24.034	23.194	24.9	30.508	25.354	26.702	12.211	18.683	7.2868	11.601	5.2909	7.258	4.3644	5.2538	4.4564	5.7606	5.2381	5.5836	5.2947	7.3362	8.7874	10.777	11.863	10.606	5.9493
9	19.341	43.451	62.048	80.547	55.196	35.786	54.806	49.485	50.488	74.853	128.2	108.93	48.917	42.372	42.609	60.777	70.407	76.676	35.991	20.043	25.629	15.302	7.7883	9.0431	7.2678	5.5248	5.2465	7.2866	5.2165	7.2207	5.1704	8.4845	4.765	5.2769	4.0438	5.2372	4.7049	3.7006	2.483	2.6011	2.1699	4.0469	3.6569	3.6657	2.9643	3.0815	4.518	5.0957	3.9018
10	44.786	81.57	101.87	75.08	42.672	73.922	89.671	40.881	24.622	38.494	39.06	85.234	50.16	32.609	23.898	19.568	18.059	18.978	15.531	12.345	11.09	19.765	31.888	22.755	10.275	7.4917	6.6041	6.59	7.8318	6.3094	14.099	13.122	15.249	10.071	17.457	13.908	11.459	10.422	9.9415	6.5983	4.1971	6.8623	8.1858	10.737	8.2708	6.9321	8.2601	9.262	12.725
11	22.119	50.13	139.89	77.448	71.09	165.64	126.02	79.801	115.02	117.41	85.791	48.744	25.475	20.006	18.416	13.714	12.6	10.384	11.432	10.035	8.5289	9.9654	9.0708	9.4316	11.144	9.8203	7.8004	8.7044	7.2835	9.018	7.5993	6.2783	8.1085	7.6965	13.628	15.613	18.247	13.711	13.308	20.548	21.104	19.257	15.269	17.006	11.61	14.679	12.714	21.27	12.707
12	11.671	27.887	33.785	91.632	77.26	56.122	50.835	56.995	40.05	51.522	38.898	40.928	55.563	63.975	74.311	67.534	62.426	66.483	46.748	39.726	47.972	30.319	38.084	25.962	34.158	56.655	23.699	21.329	10.126	9.8691	12.634	8.903	15.42	8.0968	12.809	11.835	19.733	13.335	21.415	18.395	16.426	9.9536	11.596	7.8505	7.0753	7.0092	7.0236	6.0682	5.3407
13	24.855	55.976	56.316	101.27	74.023	58.705	84.099	62.832	61.097	75.963	83.886	62.278	39.856	37.396	66.983	39.392	37.529	26.597	21.452	22.049	44.83	61.498	38.282	29.523	33.983	36.935	19.451	15.558	32.778	13.727	8.024	10.353	11.262	10.697	13.843	8.7462	9.4847	6.781	8.5309	10.861	16.293	14.979	16.092	17.755	17.572	18.493	17.754	15.733	15.038
14	72.131	129.15	90.266	42.596	33.524	17.512	26.132	12.73	15.748	20.948	12.897	18.109	8.9031	8.1302	10.657	10.902	7.0575	14.746	12.103	11.153	12.163	8.1031	6.4886	7.082	3.9499	2.8728	3.4516	5.1387	4.1521	6.2958	10.478	10.882	9.4273	12.155	14.179	6.6432	6.3424	5.0121	5.2816	4.6105	6.0286	9.1847	7.2678	10.087	7.3953	9.9788	12.063	12.375	13.01
15	47.885	128.54	134.45	41.621	32.079	44.683	41.991	54.325	55.139	51.865	35.474	32.011	22.237	15.722	10.325	21.349	18.38	20.22	21.621	13.341	20.138	19.555	13.632	13.946	13.333	11.377	10.29	10.881	11.045	9.4717	8.9984	9.2744	9.1663	10.924	14.074	22.616	14.45	14.147	11.915	9.7383	9.6241	12.313	13.144	13.893	12.438	12.234	17.212	35.728	32.704
16	18.102	25.963	46.481	71.7	44.233	24.329	34.12	39.844	30.605	24.531	19.782	14.284	7.5949	7.6705	11.674	10.46	8.7999	7.0615	5.2908	10.203	13.318	11.884	4.9645	8.884	5.2192	8.2803	9.7647	11.671	7.6504	8.7031	12.748	12.7	4.5536	4.3801	7.343	9.632	10.171	8.8197	6.8463	6.1375	7.7048	10.157	13.189	7.8813	4.5047	11.985	7.3131	5.8444	9.7095
17	14.564	38.305	64.381	37.764	28.078	26.067	57.413	72.108	55.118	30.033	12.145	11.283	6.4058	4.7537	5.1702	3.0428	5.1522	4.4957	5.0999	6.1349	6.1259	6.2139	8.2276	15.404	7.9777	6.4054	7.2507	8.2242	9.9796	9.0518	6.342	5.0614	4.3211	5.3877	6.0566	5.5612	4.5794	3.4236	2.8811	3.5744	2.9	3.3365	3.6172	3.0622	3.9184	3.932	3.6616	3.3354	3.9166
18	9.7596	26.27	29.135	106.23	29.822	23.755	26.99	22.485	27.365	49.232	50.672	47.121	54.895	56.311	40.472	34.643	22.991	17.73	24.763	40.662	44.827	32.819	24.099	16.365	9.3748	9.5366	10.959	7.387	5.382	5.5837	6.0184	6.8988	7.6336	5.775	5.0473	5.0808	3.8041	3.7151	5.1907	5.8933	6.3794	4.8288	4.0647	4.39	5.8753	5.9506	5.7696	5.9331	6.2287
19	28.303	46.64	85.506	105.15	79.831	50.786	65.766	68.081	44.626	52.631	68.844	57.284	37.385	24.77	22.193	22.159	26.589	34.141	28.18	18.19	9.237	9.441	4.7874	5.9827	3.3684	3.114	2.4079	2.4068	2.7855	2.765	2.8942	3.1406	4.0992	5.492	5.3994	4.9914	5.3666	6.93	9.4647	7.9234	6.647	6.6597	6.8409	6.9343	5.5687	4.4044	3.7262	2.8069	2.8705
20	21.704	43.098	45.078	97.815	48.503	63.852	79.641	35.996	29.186	22.899	17.036	17.037	31.711	37.125	31.372	19.236	14.375	19.205	21.55	32.468	24.468	17.404	11.376	14.504	12.031	11.457	17.202	15.248	20.328	21.467	9.992	9.7733	9.9446	9.7159	9.3714	10.341	9.5802	7.4916	8.3551	8.6543	7.9925	8.2498	6.8835	5.465	5.497	4.7603	5.058	6.5777	5.2003
21	12.093	21.001	27.191	27.197	30.777	31.348	53.23	35.149	38.761	54.771	41.365	52.496	51.957	44.646	39.078	36.074	34.235	37.953	32.081	26.369	26.603	28.193	27.59	27.155	31.593	38.215	27.066	19.873	13.275	9.7198	6.9275	4.9115	3.9662	3.8855	4.78	3.2785	2.6364	4.3428	5.0924	7.2897	6.8296	7.3702	6.9505	4.4666	5.5665	3.8063	3.7462	3.3428	2.5191
22	44.53	75.921	208.19	79.726	167.51	59.569	139.3	114.97	146.69	97.237	74.241	30.577	22.44	19.543	16.526	16.606	13.633	13.028	11.814	10.828	10.194	9.7457	9.137	8.6626	8.004	6.6104	5.5271	4.6985	5.0774	4.4063	6.692	10.855	17.943	21.371	19.006	16.327	11.156	8.6105	8.9589	7.237	5.9689	6.9809	7.7364	10.173	9.8909	13.472	14.311	15.996	14.657
23	54.274	124.48	158.39	66.234	53.011	26.187	21.173	13.562	13.413	14.725	15.578	8.4349	9.4122	9.6497	16.456	11.01	10.851	8.0702	9.4402	6.6391	6.8346	5.9677	8.0905	7.1471	7.134	6.077	8.3775	9.1295	10.352	13.675	16.43	16.249	14.09	18.767	18.825	14.254	17.476	16.969	13.195	15.777	17.706	16.496	17.244	11.986	8.7227	10.603	8.73	10.895	11.317
24	40.683	196.76	62.706	140.8	55.107	43.181	71.698	47.913	26.031	21.121	24.063	30.38	41.916	52.794	18.803	26.31	14.614	17.792	12.324	12.664	18.304	17.349	31.387	14.011	16.881	12.846	11.425	8.3381	6.3807	8.7339	13.483	14.54	16.245	15.958	21.446	19.237	19.985	16.256	11.387	11.414	16.559	14.991	11.314	11.144	7.286	8.1551	13.809	16.227	12.004
25	6.3824	14.073	35.525	20.245	16.794	10.894	11.101	12.681	13.124	17.055	7.8225	5.5567	4.3253	4.8848	3.5502	4.0768	4.4984	6.538	6.5654	3.1065	3.3184	2.9655	2.1145	3.6071	4.3671	2.3604	1.6132	2.4173	2.479	2.6886	2.6305	2.1865	3.8074	4.569	7.8171	11.555	11.998	5.4268	6.2301	4.3438	4.7737	5.6945	4.2403	3.9074	2.2561	3.7729	4.9082	6.4831	9.6442
26	84.52	346.56	158.77	84.949	53.211	37.449	35.229	37.426	47.809	31.148	19.736	20.227	13.163	15.959	16.817	17.752	12.139	14.75	13.658	13.416	12.142	10.981	11.137	10.481	10.725	11.475	14.968	9.2896	11.75	12.364	13.843	12.514	18.156	31.222	36.764	29.277	17.431	17.794	21.756	19.568	17.292	18.765	18.399	22.849	20.458	27.138	29.095	21.265	26.707
27	14.659	20.163	72.423	40.844	25.6	20.289	11.362	11.387	8.0942	7.1173	5.3414	4.3807	3.7365	3.3449	3.6094	2.9248	3.0053	3.4273	3.6051	4.712	4.739	3.23	3.1235	3.246	2.9848	4.2204	4.5184	3.1197	2.7867	2.8607	2.7579	3.713	2.8141	3.6136	4.6012	5.6624	4.343	2.8969	3.9093	4.0081	4.0455	4.8682	6.3271	6.1557	5.9446	4.9384	6.7064	7.9942	9.7314
28	4.1541	32.731	29.441	27.721	15.568	10.801	14.94	10.761	10.748	11.479	6.875	6.3083	5.575	7.9157	6.7654	5.8555	5.3419	6.5764	4.657	5.546	5.868	4.7886	4.2056	3.937	5.0137	4.1834	4.2801	3.4283	4.5762	4.0821	3.7682	4.2393	7.6133	5.798	3.4727	3.2264	4.7047	8.5372	10.758	10.054	13.095	6.2526	4.6399	6.5879	4.1828	5.1305	4.2784	3.1843	4.4844
29	19.427	30.583	40.971	85.532	39.625	35.007	34.117	20.037	16.12	17.071	21.493	12.029	16.166	16.555	12.129	12.355	9.1643	10.55	10.295	11.126	10.41	9.4732	14.503	10.782	15.741	14.892	10.15	9.8582	7.2897	6.677	7.0356	8.3067	8.5217	9.3005	11.668	8.5244	12.175	11.718	10.381	12.543	7.4592	16.045	11.075	21.813	36.16	25.644	45.596	58.689	36.181
30	12.695	35.485	51.527	48.539	35.313	32.548	32.619	42.251	33.641	41.259	34.229	23.995	28.406	22.622	18.01	16.312	15.768	14.167	12.809	14.326	16.265	14.166	15.881	11.83	15.612	11.531	10.888	10.032	7.7749	11.163	8.6952	15.196	13.934	14.84	15.277	16.711	18.541	28.026	22.533	21.209	43.741	30.534	17.196	27.022	12.568	20.705	13.549	21.746	27.307
31	10.426	20.142	49.513	21.247	15.366	21.85	24.388	26.984	16.529	34.583	21.332	23.973	14.928	11.087	9.5746	9.3949	8.6472	13.273	12.289	14.7	14.328	19.359	15.476	14.707	14.586	15.85	16.462	8.8006	11.34	11.446	9.929	14.35	31.885	23.647	39.73	50.491	45.254	25.565	26.188	18.198	10.879	15.492	16.013	13.597	13.256	12.593	14.393	17.461	12.023
32	32.35	44.47	57.174	68.73	37.672	27.866	19.621	15.076	16.008	19.557	34.299	24.327	17.706	13.775	14.228	10.524	13.184	13.95	11.854	19.781	7.4701	9.2124	10.746	12.461	19.275	25.675	30.711	24.364	13.311	8.5522	6.3034	5.349	5.8847	7.8184	6.6567	10.301	13.532	10.317	11.051	10.011	7.9045	11.167	13.279	14.396	13.012	7.1685	7.0128	7.2625	10.44
33	11.137	17.641	30.997	52.077	26.571	16.622	14.168	17.028	20.045	17.723	14.8	10.319	9.1757	9.7917	6.8091	7.0189	11.771	7.1061	8.8445	6.9847	7.2795	11.016	7.6711	5.9628	6.8864	7.3392	5.4783	4.0791	3.9352	4.7459	5.0631	6.2918	9.2771	13.529	14.53	11.369	6.7252	7.249	6.9391	6.5601	9.3377	6.4394	7.9015	8.2843	13.885	9.4002	7.5497	5.122	7.3453
34	15.198	22.133	16.589	53.434	53.942	51.219	28.96	44.807	38.528	64.731	51.628	55.058	45.386	45.907	53.603	51.376	31.52	41.392	27.986	27.113	31.552	38.789	36.883	34.578	26.72	18.939	13.685	8.3276	8.0239	7.031	5.3343	5.9656	4.5908	4.5502	4.3426	3.321	3.872	3.0563	3.4986	4.2121	4.448	3.6064	2.9264	2.8501	2.907	3.3009	4.8575	3.9988	5.643
35	59.333	91.253	308.94	141.85	53.63	36.697	27.331	27.348	16.01	11.816	13.71	15.117	15.719	14.188	12.73	8.9633	8.1526	9.5768	12.81	12.893	15.335	13.609	8.6456	8.488	11.096	7.2921	6.9048	7.7465	11.54	8.7396	6.8339	8.6951	9.5253	11.843	16.609	24.597	20.583	8.7491	9.0313	8.6015	7.1338	7.3933	7.7499	6.9231	6.5638	7.7182	8.9967	6.1095	5.6965
37	5.5816	17.358	36.538	29.844	8.169	9.4715	12.645	12.136	12.108	23.136	18.266	11.928	7.4524	5.0694	7.2834	6.7064	8.9804	7.1736	4.8021	5.2718	5.976	6.1461	6.1073	7.354	5.8677	7.0497	3.3968	2.6374	3.1456	5.0406	5.5898	9.9426	9.4387	10.466	9.0365	5.8853	4.8714	5.3003	12.732	8.6211	9.3858	5.5345	7.5835	4.9243	5.171	5.2031	6.9454	8.7188	10.461
38	14.053	52.252	44.06	54.008	82.872	33.642	48.453	34.09	103.46	61.102	223.2	73.391	94.314	28.886	62.312	19.444	16.02	13.615	21.983	15.323	13.549	14.182	20.612	22.564	26.34	71.716	59.18	49.095	13.22	8.9203	7.7089	5.3079	7.3926	7.1074	7.5942	8.2603	8.1867	7.2156	5.7453	4.767	4.9707	5.1973	4.533	4.9972	3.4842	5.6568	5.672	6.2429	6.4124
39	8.881	20.044	29.295	51.657	24.221	15.834	21.032	24.66	17.537	42.919	30.782	38.712	60.56	56.879	26.114	28.523	17.634	14.243	14.439	15.622	23.383	43.328	31.938	28.51	11.641	10.662	12.206	8.7847	7.0181	7.3254	5.3971	4.319	5.0016	3.6012	3.8116	4.3108	7.0243	7.1038	5.0456	7.4325	5.0504	5.6027	4.7447	4.1876	5.5409	8.7841	6.2753	8.5018	12.976
40	18.241	64.606	63.041	67.914	65.653	40.889	60.84	32.709	35.642	40.913	43.205	38.893	52.244	89.628	52.222	38.079	43.612	35.562	25.333	45.967	43.394	41.284	48.045	29.55	21.805	16.818	11.145	8.1549	6.6023	5.9621	5.7304	4.5525	3.913	4.0091	4.8969	6.6726	4.4547	5.0741	6.6243	5.9034	6.3793	6.5779	5.6377	5.2888	5.6945	6.4547	5.966	6.7567	5.7657
41	22.158	28.412	35.537	50.739	42.002	33.035	35.661	32.66	31.133	24.413	19.482	17.029	16.11	9.8892	7.6969	6.9285	8.5106	9.6105	7.9175	6.9788	7.6055	9.8534	9.6337	6.7179	7.1088	7.834	7.4995	5.5752	3.9369	4.0148	4.6361	3.7705	5.5745	5.8846	7.2003	5.6702	6.002	7.373	6.1801	6.5508	5.1926	6.0294	7.6621	8.6484	7.9517	9.1749	7.9778	9.1297	15.187
42	26.614	122.05	84.049	354.51	143.47	264.66	208.06	115.41	46.259	84.299	65.091	105.84	142.02	77.643	122.52	123.14	86.745	67.185	35.041	67.283	40.256	28.251	30.694	23.096	30.904	21.164	29.291	38.12	45.901	58.856	42.111	63.104	49.459	49.759	49.016	53.586	36.657	28.403	20.478	17.699	14.713	12.453	11.756	10.625	8.9757	11.076	15.896	24.103	28.854
43	44.674	324.64	212.94	107.61	62.535	97.183	75.509	101.37	85.366	34.178	31.475	20.583	14.563	15.328	10.555	11.254	9.3958	5.7649	6.9792	6.3016	8.421	8.5911	5.9266	10.021	7.7962	11.434	10.49	7.7158	9.7395	8.9765	10.958	22.241	30.863	18.409	35.652	24.002	14.695	13.905	12.416	9.9238	7.6039	8.4969	11.034	12.417	18.104	23.499	23.233	43.692	37.343
44	16.355	16.269	17.901	34.776	81.708	36.723	61.289	54.261	115.41	113.21	84.556	46.35	32.545	15.696	11.785	10.973	12.729	15.47	13.622	11.798	14.504	27.214	27.001	11.82	7.0869	7.1884	7.2365	4.0119	4.0556	5.7141	6.6688	3.931	6.2319	5.5087	8.9558	10.238	9.9378	6.7217	10.969	19.202	16.452	10.165	5.0032	7.968	6.3216	4.172	3.6139	6.2285	9.7006
45	11.688	22.162	26.943	40.059	29.567	12.089	21.833	30.837	24.68	13.063	14.838	22.358	17.198	9.3185	13.057	14.618	8.7229	8.7995	12.683	10.174	7.1494	9.7806	11.405	7.9346	4.2241	4.7977	5.9679	5.328	3.1702	5.722	7.9389	6.152	5.7405	11.27	13.237	9.4264	10.551	15.307	16.685	14.102	20.511	11.345	10.526	6.3425	6.0225	8.0776	8.3591	6.9699	6.1437
46	54.286	157.54	160.7	92.52	53.692	62.356	63.841	37.63	26.032	43.847	29.071	18.828	14.562	14.033	14.607	12.574	15.94	13.328	14.368	10.834	9.0793	12.175	10.069	10.617	9.5786	7.5399	7.9966	7.5242	8.7157	7.2634	7.3718	7.532	7.3378	9.4939	9.0865	19.221	30.843	40.117	16.962	13.742	12.47	12.745	8.8168	7.9982	9.7044	13.54	14.311	12.916	12.37
47	36.573	100.77	86.524	52.954	25.819	14.697	14.152	12.583	12.266	9.3552	8.105	5.0423	5.4509	5.4925	3.9657	4.4459	6.5791	5.1339	6.4941	5.2503	3.9848	5.705	4.253	4.289	3.3364	5.3244	4.5705	6.0852	8.4079	5.345	4.4399	4.3773	4.7601	10.212	12.653	13.858	13.811	10.4	7.8706	6.6057	7.0367	5.5913	6.9282	7.2162	5.0112	7.425	5.5071	5.4745	4.089
48	20.26	64.9	60.33	58.264	59.303	49.134	44.976	34.786	25.959	52.113	32.491	23.1	14.502	7.3558	6.7027	8.6717	12.395	12.996	11.51	11.417	5.9679	7.0154	9.3616	9.9488	7.9746	5.0979	3.9459	5.274	7.0495	7.7713	6.2155	4.3352	3.8033	3.6836	3.3639	3.7223	3.7841	6.4037	6.1534	6.7675	7.1191	11.115	14.679	13.506	8.4157	4.0136	6.1358	9.3649	9.3776
49	20.88	31.969	96.688	85.095	27.113	13.194	9.8347	13.793	14.79	16.429	15.926	9.4488	7.4167	7.8828	7.7719	5.9243	4.2579	4.4968	5.0036	5.6028	7.6978	8.9089	6.4938	5.0315	7.9185	6.6836	5.3872	3.0684	5.4926	7.6623	6.0537	6.7766	11.672	12.636	8.0604	7.6023	7.2147	7.7907	12.589	8.8139	12.853	9.0807	10.062	10.448	7.4383	11.006	10.988	12.732	9.4252
50	13.594	35.081	29.541	31.504	11.527	10.446	12.275	16.587	11.098	6.6557	6.4746	9.7127	5.5423	7.9337	10.565	7.7103	5.2162	7.3664	4.4089	7.6633	8.1787	7.6057	11.775	9.7606	8.0997	6.9043	4.4065	5.3369	6.7292	8.0732	19.857	7.4292	4.8376	4.2792	7.5124	6.2142	4.5519	6.1512	9.0384	7.0459	5.3761	7.8479	6.7628	9.8836	5.3957	8.5584	6.6628	8.9972	21.669
51	24.92	101.69	69.526	67.243	28.862	48.086	33.294	51.752	66.938	46.739	157.59	64.133	79.303	50.323	39.231	34.06	39.788	54.88	49.278	120.15	30.37	25.248	13.361	9.103	8.2566	5.9136	4.9735	4.4505	4.2994	5.1367	6.5364	6.9163	6.346	5.2219	5.1895	4.9426	5.7682	4.7198	5.7411	4.548	3.7742	2.7103	2.7847	4.2296	4.6672	5.8649	6.9438	5.8484	7.6033
52	20.329	69.566	97.441	96.029	76.357	45.383	19.201	14.89	25.622	30.875	15.06	19.165	15.634	12.643	10.764	9.1574	6.3465	5.5063	6.9808	11.33	12.307	9.5963	8.3607	4.8353	3.0201	9.3411	11.575	10.531	6.6235	5.985	14.405	12.407	7.9297	8.1091	7.9985	11.184	10.449	13.699	9.7937	9.5493	12.779	8.7552	7.2516	7.8069	9.0768	12.019	7.0093	6.2831	6.0901
53	29.797	31.998	50.205	82.85	85.126	50.809	16.083	20.699	37.82	42.208	37.607	28.937	17.465	12.515	12.557	11.102	7.8302	6.2557	6.9335	7.1795	6.1548	4.7674	2.9251	3.0011	3.2967	2.4709	2.0419	2.046	1.9684	2.678	2.814	2.863	2.8853	3.072	3.9945	4.1047	3.8948	3.8532	3.9252	4.8138	6.0474	6.4804	6.9355	4.6188	4.2178	4.3046	3.9836	4.115	4.3749
54	9.3007	10.33	49.222	77.651	28.351	19.557	14.398	14.818	22.559	29.247	16.102	9.7164	16.31	8.2292	2.1291	5.4838	10.453	7.2171	14.489	7.229	8.7537	7.1943	3.6253	2.8773	5.5576	11.003	9.4301	8.3233	7.1304	6.1912	5.4557	2.7011	3.9697	6.5597	4.0621	4.6538	6.8772	5.5162	8.7015	5.4652	7.7886	5.4975	5.3262	6.8289	3.6789	4.9086	5.9363	6.6628	10.206
55	10.273	33.113	39.787	72.014	41.239	41.279	65.004	50.553	88.355	75.477	94.718	69.391	94.211	91.976	88.675	46.791	43.606	37.373	37.79	42.605	36.073	50.24	43.625	52.636	48.027	42.871	18.086	12.625	8.0445	4.4945	4.8863	5.0948	5.467	3.7533	3.4604	3.8831	5.1861	4.1539	5.7357	6.4576	9.9873	11.973	14.474	11.802	5.3462	5.4371	3.975	3.8178	4.1244
56	62.113	93.883	117.95	113.74	78.031	48.631	31.455	35.37	47.957	39.506	27.042	29.103	25.007	22.582	17.057	18.345	18.854	22.054	22.241	23.451	15.328	12.33	10.411	11.627	11.293	8.9091	14.012	23.145	18.341	13.412	15.755	14.863	16.259	10.626	15.633	13.256	9.1915	11.005	9.9854	7.8103	8.029	8.2264	7.5141	8.6897	12.164	19.651	10.276	16.247	20.893
57	29.192	62.048	80.642	85.883	46.324	42.252	14.088	22.459	25.058	38.871	27.699	32.515	11.783	10.668	8.0455	7.0269	7.9373	7.9031	8.6005	7.5083	7.0793	5.3628	4.8858	4.6877	3.3135	4.5779	4.2813	4.7608	3.4088	3.4111	3.6357	5.419	6.2909	11.261	6.6884	8.8393	10.081	7.994	7.4487	5.8809	6.2042	7.669	5.0877	4.0173	5.0523	5.4027	4.1688	4.0419	2.79
58	19.792	33.428	104.36	39.121	30.871	14.04	9.3137	18.29	7.2699	8.5478	8.5921	6.0573	4.7457	4.3702	3.828	3.4357	3.449	5.7385	4.5691	4.2373	3.3953	3.2368	2.6196	2.9848	3.4192	2.3032	2.2425	2.4144	2.127	2.7845	3.0062	3.3955	3.94	3.1792	3.8156	4.1818	5.2059	4.7247	6.5445	8.401	10.282	17.878	16.315	9.4505	8.9033	14.311	12.46	11.587	8.9265
59	9.68	16.044	20.023	33.801	27.552	31.018	31.403	15.781	30.819	65.762	65.497	54.239	47.73	60.603	75.02	35.17	17.841	10.926	12.766	16.954	14.637	9.2454	8.7186	8.0244	9.5927	21.478	31.967	36.163	26.199	22.234	14.978	9.7576	5.227	4.8198	6.8129	4.4078	1.93	2.0833	3.4302	2.7757	2.4479	2.1758	1.8442	2.2251	2.223	1.564	2.2116	3.0139	1.801
60	15.41	59.183	50.746	44.501	19.747	21.24	31.579	21.368	28.026	15.857	13.969	12.889	11.055	14.832	13.937	6.9142	11.711	5.8328	6.6074	12.392	12.793	8.2669	6.8296	9.6278	5.2482	5.8648	6.3953	5.1248	6.0961	8.4724	8.3683	8.341	10.463	11.112	13.969	11.581	14.489	13.654	21.198	21.794	30.808	28.92	17.381	16.039	25.555	27.099	25.69	36.919	46.664
61	27.624	37.562	48.412	47.796	35.601	29.842	33.512	38.907	32.533	44.106	30.5	35.572	28.769	41.776	42.884	37.973	31.643	24.45	23.206	20.431	16.588	11.701	12.665	16.153	24.68	32.387	24.324	18.098	12.206	13.113	8.4516	8.1907	12.493	17.106	21.637	18.551	16.514	14.747	16.781	10.76	11.009	12.12	10.099	14.651	14.236	14.249	16.633	10.429	10.52
62	131.03	445.15	285.58	95.399	57.404	38.245	38.434	35.185	26.358	18.298	10.748	8.3169	7.7827	8.6506	9.9308	9.5555	8.4314	7.8719	8.687	7.9804	6.937	6.6224	7.6619	6.4317	6.0767	4.7564	3.9119	5.7918	3.6961	5.2394	5.7439	4.3646	7.2794	8.987	6.0791	5.0982	4.1251	5.372	5.112	6.7038	10.855	6.0965	7.1928	6.4303	4.8358	6.5856	7.746	5.8604	7.3876
63	25.999	55.962	46.233	53.532	53.466	56.914	54.567	47.104	41.794	35.554	26.3	15.096	9.5485	6.7481	5.7196	7.0087	11.15	8.2664	6.1841	7.5981	6.6776	6.4965	5.9057	6.5698	4.7121	4.7732	3.9068	6.3571	6.4428	6.2635	7.6982	8.5693	8.6914	11.919	15.344	17.444	26.751	16.241	18.896	13.702	17.231	14.213	8.1299	8.6732	6.8354	5.2228	5.7782	6.154	7.2913
64	53.217	57.226	78.076	61.52	55.856	59.397	58.818	71.564	73.704	77.663	71.201	49.913	56.609	37.714	44.724	49.651	46.81	63.277	54.452	44.879	31.262	30.226	41.181	40.749	29.494	18.764	10.538	7.671	7.0073	6.2649	7.0209	7.6201	5.9075	3.9365	4.287	5.38	4.5562	4.8028	5.6698	8.7121	9.6968	13.026	11.803	12.875	15.738	14.338	16.536	22.391	18.975
65	20.109	59.597	87.038	48.935	44.27	46.264	52.82	44.072	43.488	46.769	66.51	60.836	64.867	23.864	24.974	31.205	25.655	22.893	19.508	17.449	17.325	22.159	50.082	34.881	15.929	12.667	7.9089	6.5303	6.7414	9.5701	14.697	11.541	6.874	8.8768	9.0432	11.883	6.4063	6.4748	5.3796	6.0759	5.8539	6.2812	6.5484	7.716	7.6022	9.4572	9.9314	7.7665	8.3253
66	12.002	26.347	49.474	34.095	17.937	22.758	46.332	33.726	17.259	21.545	12.772	18.345	26.929	29.359	19.057	23.811	16.628	10.893	19.222	16.057	20.278	43.943	39.803	13.051	12.788	13.628	10.721	12.031	11.049	6.9599	9.0155	7.9621	8.4494	9.9292	14.384	11.57	18.088	28.084	14.605	7.2444	8.8512	8.247	10.868	19.458	10.89	8.5606	7.5919	7.4676	7.8053
67	14.523	17.199	24.304	30.155	17.526	13.852	12.566	14.326	17.105	21.704	15.756	16.222	13.296	14.017	7.9611	8.9864	8.8263	8.2305	9.5633	8.7858	9.6246	8.9978	6.083	6.529	7.1375	7.4732	6.1701	4.4969	7.0273	5.7892	5.7384	8.0396	8.132	7.6172	10.649	20.048	9.7246	5.82	11.089	13.2	6.3697	6.972	5.6916	4.8021	7.9191	9.8268	7.234	12.873	16.153
68	69.34	66.343	69.695	89.995	62.877	63.922	87.813	43.315	32.042	29.456	40.32	57.426	36.883	34.623	45.6	58.714	43.011	22.371	30.52	33.615	22.245	37.894	47.608	30.447	21.366	11.614	10.47	12.115	9.1215	9.3197	9.9946	12.124	6.623	5.974	15.146	13.526	11.561	11.099	13.266	14.141	14.522	12.209	11.032	9.9424	7.6232	8.8244	6.7497	5.3946	7.4299
69	30.386	75.1	133.93	118.86	94.391	70.751	128.26	94.844	22.46	16.271	15.197	25.029	42.735	31.653	45.904	33.094	33.737	22.771	14.879	31.117	31.352	18.295	16.138	39.926	30.183	21.416	29.21	15.505	11.34	6.5938	8.8362	7.273	5.9291	10.28	7.9054	9.035	8.1183	9.3768	6.1744	6.0404	6.0439	4.0302	5.2814	6.7114	7.6432	5.6626	5.1948	4.6045	5.6548
70	14.71	46.487	29.615	131.42	65.647	32.792	77.758	36.043	63.264	40.228	28.448	81.974	77.893	104.14	153.59	132.37	117.64	129.91	39.909	67.517	44.034	23.588	44.725	27.926	30.48	27.126	18.113	23.857	24.825	18.481	38.785	31.74	40.914	41.768	46.942	33.198	27.799	25.076	22.958	20.254	14.388	10.978	10.158	12.621	10.84	10.608	8.8453	6.4762	10.244
71	29.129	81.432	142.63	46.234	24.592	14.889	24.052	17.267	16.63	11.198	10.46	9.6027	10.667	8.1498	9.0512	12.59	8.179	13.072	7.3606	7.7673	11.899	7.7748	6.6055	4.9082	9.8121	10.333	7.9502	7.1684	5.7959	7.6823	8.3847	10.954	7.7151	9.3736	9.2348	11.838	9.2075	8.0999	5.9873	8.3886	11.843	10.586	10.416	7.7692	8.3854	6.5052	10.43	9.4095	22.079
72	15.181	42.89	59.071	38.283	31.535	30.84	57.778	40.934	33.259	40.354	38.439	30.148	34.368	27.868	72.944	39.824	44.256	27.852	34.453	21.581	19.625	22.551	19.717	45.503	32.53	51.935	27.658	23.672	24.575	28.582	32.374	35.065	35.024	23.491	11.915	16.414	15.857	18.13	23.439	20.685	17.343	18.614	22.864	20.811	19.423	21.255	17.563	16.896	12.597
73	31.321	206.79	132.73	97.226	37.362	28.066	42.187	51.275	48.741	50.142	56.125	25.154	22.848	9.3661	6.6405	12.756	15.019	13.709	11.69	12.01	7.1875	9.4525	12.699	11.64	16.434	13.935	13.409	14.652	12.647	12.868	12.469	11.087	11.26	15.341	18.98	18.644	24.163	28.345	15.229	12.434	12.978	11.393	15.972	14.46	17.168	15.257	12.382	12.695	14.206
74	19.215	48.787	27.956	25.305	27.852	32.949	41.979	23.061	12.793	18.043	14.607	7.1624	12.277	17.091	8.3792	8.9595	12.681	14.448	11.528	16.597	15.043	9.7982	7.6786	7.3541	8.7594	8.2359	12.053	12.43	6.896	3.9727	2.8681	4.8269	4.2909	9.8066	25.05	11.844	9.9554	10.683	8.5707	10.32	12.604	15.754	12.761	7.8261	3.7727	7.4648	13.487	16.293	19.513
75	9.3923	37.959	49.38	40.225	24.744	12.417	12.176	16.55	22.967	19.267	16.559	13.565	6.0141	7.4194	9.402	8.9382	8.5549	6.1948	7.4224	9.429	9.6772	8.169	8.5237	11.248	13.086	14.328	15.002	12.941	8.8867	6.2309	6.3777	5.7961	6.4797	6.7944	7.2035	11.799	13.779	10.923	9.8554	12.806	12.945	13.99	15.107	11.367	10.476	8.2662	9.2679	11.909	10.961
76	22.636	26.446	31.102	49.588	30.817	18.53	19.004	30.678	37.101	28.276	22	18.018	13.829	8.6504	7.5011	6.2649	7.3634	10.035	13.992	17.269	17.13	12.838	10.594	7.1999	5.6799	4.7798	5.5412	6.9536	8.2606	11.527	15.367	14.853	16.448	11.312	7.0187	7.4194	7.6028	8.9202	12.548	12.882	18.934	23.41	23.43	16.469	11.883	9.9221	9.8041	21.152	15.876
77	16.346	81.229	87.676	54.416	22.064	28.207	26.757	28.871	32.148	30.756	10.934	7.1686	5.158	4.993	5.2657	3.9359	4.0891	4.5782	3.7736	3.5081	3.5337	3.8703	4.9942	3.532	3.9677	4.1918	4.3368	4.5711	4.3543	5.2344	4.3849	4.4162	4.3081	4.4721	5.7543	6.6555	7.0568	6.419	6.2926	4.3278	4.6815	3.9841	4.7247	3.5673	5.0085	5.6452	5.1569	5.51	14.924
78	82.031	267.39	102.49	80.652	18.032	27.174	20.41	13.259	14.04	9.3289	8.6841	6.9428	7.7968	8.5469	7.3138	7.6463	6.8671	7.2761	4.9044	4.9283	7.3297	4.7287	5.5475	5.7841	5.5599	5.5416	4.7778	5.3045	6.7387	9.7737	5.7303	6.3916	7.0308	11.212	7.7396	8.5251	8.5964	6.7164	6.5512	5.3752	5.8351	6.8331	6.9728	5.2155	6.2454	5.2025	3.8893	3.7095	6.2943
79	17.843	43.84	59.184	100.68	80.076	114.89	70.374	58.358	57.975	80.745	62.96	53.535	51.788	91.963	97.57	46.611	37.219	30.772	27.452	27.6	40.428	57.07	64.651	39.736	23.638	18.776	18.861	14.718	8.2658	4.8865	5.218	6.4904	6.5365	5.4316	4.3848	4.9228	6.0647	7.441	9.1619	9.0339	10.578	8.4775	10.159	7.4779	8.1685	6.221	3.3788	5.2142	4.3175
80	16.797	29.094	41.108	32.48	11.242	18.748	29.325	33.632	19.2	9.6336	10.539	10.546	11.115	6.6386	11.948	7.6987	7.3877	5.877	9.1976	11.306	14.735	12.801	13.706	10.915	7.1833	14.673	11.793	5.1873	5.2497	4.5388	4.8399	17.506	25.354	26.188	18.105	14.359	11.627	9.2303	14.695	7.1829	4.9317	5.3621	5.0128	7.556	8.5351	6.2071	5.6364	6.3522	9.7296
81	34.929	62.977	216.43	50.04	134.24	116.39	47.992	47.832	27.415	31.354	37.984	22.862	25.205	12.983	15.814	10.985	10.118	9.2385	8.2582	10.175	6.8752	7.0733	8.7465	9.2062	8.1481	6.0922	4.5685	3.9803	4.85	8.019	8.3137	8.3672	9.6151	6.1053	5.1854	9.5652	10.88	14.709	16.467	15.003	12.313	17.301	19.504	12.64	12.053	12.884	12.897	12.218	7.2564
82	16.579	62.68	45.686	81.552	108.03	60.622	65.264	48.535	67.633	52.928	68.945	63.321	59.123	119.13	50.423	60.612	30.741	33.113	16.399	23.577	28.531	27.475	27.444	16.388	13.467	3.2777	8.7152	5.5569	5.1364	6.8985	5.9085	6.4703	6.7177	6.8497	4.4001	3.5497	6.3169	6.9727	7.0163	6.3943	3.9317	4.9401	5.6483	4.65	4.5342	6.3086	4.1874	4.7355	4.1125
83	11.759	18.269	27.948	34.97	50.083	45.939	67.656	35.52	27.399	59.253	26.257	34.818	28.594	18.905	21.666	20.529	31.564	17.46	17.407	16.876	20.556	18.178	12.135	12.164	8.707	8.3651	7.4859	9.4349	7.225	4.5299	5.2961	4.2983	5.8427	4.9951	5.666	7.6229	5.9367	9.268	8.5597	9.4634	10.38	13.008	28.474	37.831	19.46	13.944	8.5698	10.049	10.174
84	15.313	60.613	86.25	105.86	95.546	97.615	93.843	71.123	69.474	58.17	61.067	26.837	32.525	25.965	25.332	22.953	37.397	54.601	58.168	31.506	20.553	19.797	14.337	10.587	9.7039	7.8231	4.9489	2.9757	2.9293	2.3721	2.5442	2.3372	3.162	3.1979	3.4926	2.6477	4.3318	3.449	2.772	3.7014	3.4038	3.1681	3.7971	4.3483	5.7811	5.4042	4.6947	4.0165	4.0311
85	19.478	40.13	63.8	111.21	37.72	53.695	178.96	78.372	42.408	118.91	47.698	29.554	31.519	47.877	65.612	98.098	110.8	88.085	56.234	62.672	42.816	51.129	29.981	22.533	36.822	33.061	32.718	34.341	18.494	25.566	7.342	12.347	9.5475	7.8259	9.653	7.6407	5.4244	8.729	6.0926	10.225	11.253	10.776	8.7836	8.545	8.8321	7.9529	8.6467	8.7592	7.8359
86	7.8209	19.383	21.869	25.429	13.169	8.7183	7.9789	10.858	16.539	13.118	8.3514	5.3521	4.7723	4.3107	5.3339	4.4949	3.8603	4.2181	3.2514	2.4404	2.9038	2.3565	2.8732	2.4927	2.4135	2.4719	1.9634	1.826	2.3163	2.3185	3.5161	3.3676	5.2941	3.4459	3.206	4.8248	5.2069	5.8153	9.694	11.361	9.0011	8.8134	10.972	11.851	7.5071	6.7493	6.8419	7.8342	6.4718
87	45.083	83.046	64.515	49.965	42.946	40.126	33.083	29.81	35.317	35.867	68.974	69.776	27.652	9.5237	25.294	20.02	16.654	20.02	10.588	11.088	14.937	19.706	15.751	35.667	27.284	8.4212	7.4714	10.011	7.8562	11.692	11.183	8.7282	9.1112	10.551	10.798	14.545	12.177	13.098	12.289	8.1567	10.656	12.57	13.915	12.111	11.507	9.7715	10.313	12.784	19.676
88	34.546	273.54	84.168	108.64	69.407	76.109	51.985	51.785	60.547	83.521	51.146	20.883	17.467	13.66	14.609	10.536	8.8876	11.448	8.5473	9.9132	6.3345	8.4531	5.4591	8.6146	7.5667	7.6141	7.1117	8.6771	7.8535	10.817	7.4965	10.933	9.7263	10.508	13.478	13.597	8.6262	13.048	11.069	8.5382	9.1009	9.6011	10.725	13.841	10.469	12.873	13.494	16.398	16.941
89	46.771	74.964	91.57	45.722	16.508	27.741	11.122	10.17	8.376	10.703	9.965	6.3576	5.7472	5.9157	6.9249	6.0368	4.4742	4.6546	5.8952	5.5899	5.2214	5.5812	4.6915	3.6425	4.557	3.2805	3.7648	3.591	5.4768	5.9575	7.0471	8.2351	5.9307	18.188	25.316	13.144	7.3001	8.368	5.5881	6.9109	7.6254	8.2066	9.3895	11.984	7.8155	11.754	12.003	11.022	14.155
90	11.245	29.821	38.78	42.52	78.889	106.57	95.717	67.535	71.186	76.816	41.518	28.079	27.404	30.481	29.213	15.954	26.988	37.636	27.661	24.597	18.071	27.242	17.932	12.696	11.236	9.9864	7.2419	7.3131	5.9524	4.9903	7.1327	4.8841	7.3879	6.4332	5.8999	6.3801	4.5383	5.2489	6.1097	8.3385	9.7174	12.557	12.22	7.3302	8.3595	6.4546	8.065	8.8816	10.816
91	6.166	10.728	8.3786	5.6991	7.4112	7.5589	5.2716	4.825	6.7357	10.055	13.741	12.501	8.3029	8.8716	10.291	9.5892	7.9534	6.425	4.9327	4.6378	5.3707	3.6525	2.6129	2.6846	3.7524	3.6275	2.7938	1.4171	1.8594	2.6589	3.1264	2.3586	2.1645	2.3283	2.8687	2.7307	2.227	3.5525	2.5123	4.452	4.4372	6.9377	9.1419	10.637	7.5818	7.4566	6.6418	4.6486	4.5509
92	31.312	59.712	218.78	113.3	85.991	79.979	104.26	128.86	59.658	41.925	31.87	33.345	19.336	71.253	64.921	47.642	31.457	30.047	32.488	23.945	32.605	23.234	23.832	39.968	20.914	14.838	8.6922	9.8989	11.961	6.5434	6.3736	4.3079	3.66	3.5864	3.3791	3.9993	3.933	4.8104	6.5214	9.2907	13.525	6.416	5.24	5.5926	5.2994	6.1552	5.5357	9.0589	10.214
93	24.046	94.716	88.545	64.87	33.812	49.467	39.592	19.814	13.178	13.329	14.05	9.4569	7.1067	7.4558	7.0134	6.2173	7.0779	9.6533	9.3876	8.1145	7.4188	8.0339	7.5557	7.0316	5.5225	6.4099	12.997	12.972	20.194	22.949	25.688	25.881	30.43	19.995	49.69	59.884	69.672	65.654	67.581	120.47	104.87	86.179	94.131	46.605	33.333	17.663	42.803	25.412	33.46
94	5.7637	11.691	19.421	28.603	18.498	15.634	19.841	22.328	29.168	31.239	16.935	18.823	24.097	36.006	49.924	36.323	27.985	23.348	19.451	15.358	16.718	20.899	19.385	18.307	24.733	41.571	34.358	19.427	10.418	7.2183	7.2502	6.2134	5.0695	3.7043	6.6763	3.6295	2.9721	5.0741	7.469	5.6512	3.8247	5.9335	7.3364	4.1119	3.8471	6.4446	5.229	3.8898	3.1845
95	66.193	290.14	229.68	205.68	46.854	58.857	32.537	106.3	29.728	52.391	38.566	22.52	22.454	15.616	13.842	14.622	21.135	26.385	21.624	22.28	15.35	20.892	23.038	17.793	10.485	19.765	29.556	38.507	48.398	43.913	33.305	22.152	32.72	34.987	44.721	48.081	50.066	47.874	26.266	19.999	23.263	37.837	43.08	58.272	73.482	72.653	69.992	47.282	48.357
96	72.012	457.96	141.47	105.25	64.049	111.84	38.141	38.324	10.791	24.526	11.464	14.994	12.2	11.68	6.6603	11.451	22.463	13.142	7.9473	6.4265	9.2611	14.475	11.229	10.583	11.114	6.1805	7.0416	6.0635	19.667	35.999	26.852	15.009	14.046	25.765	20.046	8.9871	10.714	8.7853	6.6919	8.4738	11.557	18.636	17.578	15.028	13.101	15.538	16.614	19.509	35.271
97	64.432	202.15	122.26	39.353	32.27	42.856	38.765	33.428	30.897	25.967	27.25	23.406	14.332	10.963	15.969	12.044	14.744	10.681	8.745	11.79	13.294	12.611	8.6279	20.465	13.25	24.473	25.036	22.83	29.887	20.533	25.805	34.304	32.615	19.305	19.868	21.181	14.552	13.988	13.526	16.591	16.612	18.431	14.776	11.998	10.292	15.456	15.984	27.213	42.503
98	23.418	39.04	45.015	55.283	41.666	33.353	40.998	41.26	32.179	45.131	33.18	32.162	25.167	48.305	24.909	22.313	13.138	16.899	14.031	27.228	19.915	14.362	13.962	18.802	21.124	16.468	13.07	12.265	6.9181	4.7619	4.0119	7.7455	14.648	14.111	17.653	9.0051	9.6054	21.96	14.661	7.6478	13.039	15.04	9.0937	9.5861	13.19	12.472	8.9876	8.7641	12.256
99	8.3134	16.077	16.437	40.295	56.112	60.354	33.655	31.506	99.808	130.72	78.722	19.919	6.6538	6.742	10.556	9.4588	8.4348	7.9622	8.4282	8.3419	6.9676	4.9362	3.7725	7.1441	6.5562	3.588	3.085	7.807	7.0889	5.6162	7.3765	4.9657	5.838	7.0252	5.1696	6.7695	5.7533	3.6705	5.5234	7.7838	4.1946	3.2352	6.3695	9.9586	9.8008	9.001	7.321	4.387	4.5724
[truncated: 1,220 more columns]
