# Supplementary material for: Detecting Parkinson’s disease from sustained phonation and speech signals
Source: PLoS One. 2017 Oct 5;12(10):e0185613. doi: 10.1371/journal.pone.0185613 (PMC5628839; doi:10.1371/journal.pone.0185613)
Supplement: S2 File — (ZIP) [file pone.0185613.s002.zip › AC/unvoiced/AC_unvoiced_MPEG7_descriptors.csv]

id	AudioFundamentalFrequency_1	AudioFundamentalFrequency_2	AudioFundamentalFrequency_3	AudioFundamentalFrequency_4	AudioFundamentalFrequency_5	AudioFundamentalFrequency_6	AudioFundamentalFrequency_7	AudioFundamentalFrequency_8	AudioFundamentalFrequency_9	AudioFundamentalFrequency_10	AudioFundamentalFrequency_11	AudioFundamentalFrequency_12	AudioHarmonicity_1	AudioHarmonicity_2	AudioHarmonicity_3	AudioHarmonicity_4	AudioHarmonicity_5	AudioHarmonicity_6	AudioHarmonicity_7	AudioHarmonicity_8	AudioHarmonicity_9	AudioHarmonicity_10	AudioHarmonicity_11	AudioHarmonicity_12	AudioHarmonicity_13	AudioHarmonicity_14	AudioHarmonicity_15	AudioHarmonicity_16	AudioHarmonicity_17	AudioHarmonicity_18	AudioHarmonicity_19	AudioHarmonicity_20	AudioHarmonicity_21	AudioHarmonicity_22	AudioHarmonicity_23	AudioHarmonicity_24	AudioPower_1	AudioPower_2	AudioPower_3	AudioPower_4	AudioPower_5	AudioPower_6	AudioPower_7	AudioPower_8	AudioPower_9	AudioPower_10	AudioPower_11	AudioPower_12	AudioSpectrumCentroid_1
1	0	3392.3	262.15	0	0	58.229	773.48	58.229	0	58.229	3.1418	11.544	0	31.25	0.97683	16000	0.13237	1135.1	0	31.25	0	31.25	0.18431	31.25	0.25149	4052.7	0.18431	0	0	0	0.18431	0	1.7684	3.402	4.9269	12.574	0	0.00021934	6.6783e-06	0	0	0	2.3188e-05	0	0	0	4.9359	34.014	-4.33
2	0	3392.3	218.57	0	0	0	668.47	0	0	0	3.5811	15.27	0	31.25	0.77596	16000	0.092635	652.13	0	31.25	0	31.25	0	31.25	0.19879	2994.8	0	0	0	0	0	0	1.8924	4.8778	5.047	25.048	0	0.0043666	4.7573e-05	0	0	0	0.00030628	0	0	0	11.754	159.15	-3.0279
3	0	2450	224.05	0	0	0	582.8	0	0	0	2.6519	8.5527	0	31.25	0.88833	16000	0.11185	785.96	0	31.25	0	31.25	0	31.25	0.23102	3143.2	0	0	0	0	0	0	1.8707	4.3399	5.1374	20.638	0	0.029285	0.00059037	0	0	0	0.003052	0	0	0	6.7025	52.091	-3.0078
4	0	3150	392.06	0	0	73.993	883.59	73.993	0	73.993	2.1622	6.0644	0	31.25	0.97308	16000	0.14096	853.16	0	31.25	0	31.25	0.3244	31.25	0.23724	3456.8	0.3244	0	0	0	0.3244	0	1.3616	4.1025	3.4797	17.987	0	0.0019368	6.3286e-05	0	0	7.8288e-08	0.00024714	7.8288e-08	0	7.8288e-08	5.0182	30.434	-2.849
5	0	3392.3	465.02	0	0	130.86	1003.9	130.86	0	130.86	2.1274	5.9856	0	31.25	0.7821	16000	0.12705	938.26	0	31.25	0	31.25	0.27254	31.25	0.21601	3699.6	0.27254	0	0	0	0.27254	0	1.349	3.834	3.3066	15.701	0	0.0023411	7.5818e-05	0	0	2.0031e-07	0.00030438	2.0031e-07	0	2.0031e-07	5.0513	29.712	-3.2812
6	0	2940	38.275	0	0	0	213.51	0	0	0	10.242	127.21	0	31.25	0.98802	16000	0.046365	373.7	0	31.25	0	31.25	0	31.25	0.15509	2284.9	0	0	0	0	0	0	3.7624	6.6954	17.524	45.89	0	0.0030433	6.2143e-05	0	0	0	0.0002692	0	0	0	6.7793	61.663	-3.2377
7	0	2940	144.77	0	0	0	490.63	0	0	0	3.8351	17.447	0	31.25	0.89171	16000	0.067509	448.13	0	31.25	0	31.25	0	31.25	0.17801	2488.8	0	0	0	0	0	0	2.7105	6.0441	9.5006	37.816	0	0.0015472	5.4747e-05	0	0	0	0.00020014	0	0	0	4.497	25.394	-3.3712
8	0	3392.3	211.3	0	0	69.014	559.85	69.014	0	69.014	3.2563	13.72	0	31.25	0.83282	16000	0.1045	857.13	0	31.25	0	31.25	0.20867	31.25	0.18862	3530.4	0.20867	0	0	0	0.20867	0	1.7576	4.0626	5.2616	17.511	0	0.00081566	3.9859e-05	0	0	1.5005e-08	0.00012146	1.5005e-08	0	1.5005e-08	3.7007	17.599	-2.8188
9	0	1633.3	86.847	0	0	0	334.85	0	0	0	4.0506	18.071	-0.28419	31.25	0.68115	16000	0.044552	588.08	0	31.25	0	31.25	0	31.25	0.15093	2780	0	0	0	0	0	0	3.0726	5.047	11.544	27.322	0	0.00037644	9.5778e-06	0	0	0	4.4281e-05	0	0	0	6.378	47.535	-2.0915
10	0	2450	94.85	0	0	0	372.74	0	0	0	4.7649	24.911	0	31.25	0.92545	16000	0.11	1083.3	0	31.25	0	31.25	0	31.25	0.23531	3956.8	0	0	0	0	0	0	1.9924	3.5112	5.6879	13.33	0	7.2122e-05	2.2027e-06	0	0	0	8.7876e-06	0	0	0	4.8947	29.071	-3.8777
11	0	1917.4	66.778	0	0	0	256.39	0	0	0	5.2891	32.311	0	31.25	0.95894	16000	0.077133	340.64	0	31.25	0	31.25	0	31.25	0.19582	2154.8	0	0	0	0	0	0	2.6308	7.1197	9.0843	51.846	0	0.00027128	1.2968e-05	0	0	0	4.4182e-05	0	0	0	3.7695	16.757	-2.3754
12	0	2756.3	135.94	0	0	0	467.39	0	0	0	3.9252	17.86	0	31.25	0.92475	16000	0.082146	290.63	0	31.25	0	31.25	0	31.25	0.19307	1863.2	0	0	0	0	0	0	2.2774	8.2321	7.0478	69.55	0	0.0046474	0.00019865	0	0	0	0.00060293	0	0	0	3.8215	20.296	-2.5733
13	0	3392.3	452.25	0	0	81.667	991.34	81.667	0	81.667	2.126	6.0394	0	31.25	0.85128	16000	0.13139	1200.8	0	31.25	0	31.25	0.25632	31.25	0.22668	4079.3	0.25632	0	0	0	0.25632	0	1.4683	3.3219	3.7692	12.151	0	0.00013856	5.2198e-06	0	0	2.8088e-08	1.721e-05	2.8088e-08	0	2.8088e-08	4.5772	27.723	-2.1359
14	0	2100	122.21	0	0	0	415.48	0	0	0	3.547	14.332	0	31.25	0.81674	16000	0.053137	511.87	0	31.25	0	31.25	0	31.25	0.15389	2732.5	0	0	0	0	0	0	2.8457	5.5028	9.9663	31.281	0	0.000224	7.5207e-06	0	0	0	2.9978e-05	0	0	0	4.9344	28.37	-3.9275
15	0	2756.3	125.19	0	0	0	479.03	0	0	0	4.2805	20.4	0	31.25	0.94912	16000	0.07886	651.69	0	31.25	0	31.25	0	31.25	0.20463	3083.2	0	0	0	0	0	0	2.6977	4.7882	9.2967	23.927	0	0.00036693	1.7313e-05	0	0	0	6.3651e-05	0	0	0	3.9474	17.651	-3.9519
16	0	2940	182.22	0	0	0	566.04	0	0	0	3.2478	12.753	0	31.25	0.6525	16000	0.053239	276.65	0	31.25	0	31.25	0	31.25	0.13964	1960.4	0	0	0	0	0	0	2.5688	7.9157	8.531	63.666	0	0.00049968	1.7878e-05	0	0	0	6.3493e-05	0	0	0	4.8221	29.297	-2.6799
17	0	2594.1	143.99	0	0	0	504.78	0	0	0	3.9138	17.223	0	31.25	0.90243	16000	0.10362	716.24	0	31.25	0	31.25	0	31.25	0.23893	3215.5	0	0	0	0	0	0	2.2198	4.5509	6.5323	21.722	0	0.0053438	0.00015687	0	0	0	0.00066795	0	0	0	4.997	29.408	-4.193
18	0	2100	110.16	0	0	0	340.91	0	0	0	3.8229	17.756	0	31.25	0.86448	16000	0.076867	413.36	0	31.25	0	31.25	0	31.25	0.17155	2374.6	0	0	0	0	0	0	2.1327	6.2938	6.5147	41.058	0	0.00050854	1.6853e-05	0	0	0	7.2352e-05	0	0	0	4.9178	26.999	-2.8702
19	0	3150	95.844	0	0	0	371.81	0	0	0	5.2139	33.896	-0.2103	31.25	0.65532	16000	0.03881	357.14	0	31.25	0	31.25	0	31.25	0.12207	2263.6	0	0	0	0	0	0	3.1894	6.7839	13.229	47.021	0	0.00024507	4.6535e-06	0	0	0	2.2462e-05	0	0	0	7.8553	74.92	-2.3841
20	0	3392.3	207.08	0	0	0	606.07	0	0	0	3.4387	14.828	0	31.25	0.9284	16000	0.10432	692.62	0	31.25	0	31.25	0	31.25	0.20717	3169.7	0	0	0	0	0	0	1.7644	4.6277	4.8606	22.43	0	0.00041763	1.5608e-05	0	0	0	5.7971e-05	0	0	0	4.543	24.669	-3.2459
21	0	3392.3	185.74	0	0	0	646.83	0	0	0	4.0636	19.087	0	31.25	0.72929	16000	0.067028	440.89	0	31.25	0	31.25	0	31.25	0.17055	2457.1	0	0	0	0	0	0	2.4687	6.0486	7.7519	38.035	0	0.00026481	6.1617e-06	0	0	0	2.6474e-05	0	0	0	6.7838	57.504	-2.0269
22	0	3392.3	168.04	0	0	0	544.98	0	0	0	3.7003	16.079	-0.0013361	31.25	0.99493	16000	0.10193	773.67	0	31.25	0	31.25	0	31.25	0.23136	3276.4	0	0	0	0	0	0	2.4246	4.4085	8.1368	20.561	0	0.00070471	3.8454e-05	0	0	0	0.00011153	0	0	0	3.3073	14.339	-3.1845
23	0	2205	153.59	0	0	0	436.38	0	0	0	3.1687	12.37	0	31.25	0.84548	16000	0.087434	815.5	0	31.25	0	31.25	0	31.25	0.20319	3418.4	0	0	0	0	0	0	2.1777	4.2189	6.3653	18.821	0	0.00036675	5.2232e-06	0	0	0	3.1678e-05	0	0	0	8.2792	78.892	-3.8406
24	0	3392.3	103.14	0	0	0	411.98	0	0	0	5.1317	31.49	0	31.25	0.98877	16000	0.10808	509.44	0	31.25	0	31.25	0	31.25	0.25725	2674.7	0	0	0	0	0	0	2.3227	5.6159	7.1289	32.612	0	0.0003684	1.6846e-05	0	0	0	5.7884e-05	0	0	0	4.1694	20.994	-3.5596
25	0	2594.1	85.762	0	0	0	379.74	0	0	0	5.1387	29.333	0	31.25	0.70073	16000	0.045123	228.97	0	31.25	0	31.25	0	31.25	0.14304	1768.7	0	0	0	0	0	0	3.4694	8.8322	14.469	79.01	0	0.0045343	0.000171	0	0	0	0.00077609	0	0	0	4.7933	24.623	-2.6777
26	0	3392.3	98.477	0	0	0	425.33	0	0	0	5.3095	31.193	-0.39482	31.25	0.9847	16000	0.076378	536.16	0	31.25	0	31.25	0	31.25	0.20446	2789.7	0	0	0	0	0	0	2.7704	5.3704	10.398	29.845	0	0.00029454	5.9961e-06	0	0	0	2.7714e-05	0	0	0	6.9647	59.159	-3.8059
27	0	3392.3	326.29	0	0	0	875	0	0	0	2.6537	8.6027	0	31.25	0.86586	16000	0.075393	821.93	0	31.25	0	31.25	0	31.25	0.18529	3174	0	0	0	0	0	0	2.5558	4.1183	8.6122	18.956	0	0.0015569	2.7863e-05	0	0	0	0.0001339	0	0	0	7.2157	66.451	-2.7556
28	0	3150	100.07	0	0	0	426.05	0	0	0	4.8969	27.842	0	31.25	0.87466	16000	0.034816	114.64	0	31.25	0	31.25	0	31.25	0.13134	1140.6	0	0	0	0	0	0	4.634	13.89	25.799	193.95	0	0.00075042	2.1871e-05	0	0	0	0.00010944	0	0	0	5.4793	32.364	-3.0139
29	0	3150	173.48	0	0	0	600.11	0	0	0	3.7329	15.874	0	31.25	0.77457	16000	0.05927	609.27	0	31.25	0	31.25	0	31.25	0.1561	2987	0	0	0	0	0	0	2.597	4.9673	8.7223	25.674	0	3.6081e-05	9.7519e-07	0	0	0	4.0213e-06	0	0	0	5.1024	32.788	-3.021
30	0	3392.3	128.03	0	0	0	505.83	0	0	0	4.6081	25.34	0	31.25	0.68206	16000	0.029996	334.84	0	31.25	0	31.25	0	31.25	0.099502	2184.9	0	0	0	0	0	0	3.7049	7.0441	17.487	50.619	0	1.0179e-05	2.8295e-07	0	0	0	1.1988e-06	0	0	0	5.371	34.088	-0.90671
31	0	2205	81.361	0	0	0	310.36	0	0	0	4.6456	26.708	0	31.25	0.68628	16000	0.038553	150.48	0	31.25	0	31.25	0	31.25	0.11629	1357.8	0	0	0	0	0	0	3.008	11.588	11.306	135.51	0	0.00017937	5.874e-06	0	0	0	2.6557e-05	0	0	0	4.9795	27.672	-2.0712
32	0	2205	212.19	0	0	0	554.47	0	0	0	2.7033	8.9316	0	31.25	0.69305	16000	0.063264	848.26	0	31.25	0	31.25	0	31.25	0.14261	3526.6	0	0	0	0	0	0	2.2474	4.0742	7.3184	17.599	0	5.1799e-05	2.2574e-06	0	0	0	6.7002e-06	0	0	0	3.7316	19.736	-2.0447
33	0	3392.3	138.78	0	0	0	537.35	0	0	0	4.4118	22.383	0	31.25	0.78128	16000	0.059925	610.3	0	31.25	0	31.25	0	31.25	0.16397	2986.8	0	0	0	0	0	0	2.8271	4.9672	10.084	25.673	0	0.00050718	1.3865e-05	0	0	0	5.7137e-05	0	0	0	5.1938	33.407	-2.9517
34	0	2940	157.15	0	0	0	551.93	0	0	0	3.9153	17.191	0	31.25	0.69621	16000	0.072117	562.64	0	31.25	0	31.25	0	31.25	0.17432	2702	0	0	0	0	0	0	2.2609	5.2091	6.7651	29.05	0	0.00041489	1.1997e-05	0	0	0	4.7931e-05	0	0	0	5.0051	31.806	-3.0103
35	0	2321.1	55.527	0	0	0	293.46	0	0	0	6.0917	40.416	0	31.25	0.98815	16000	0.032996	171.13	0	31.25	0	31.25	0	31.25	0.1438	1482.5	0	0	0	0	0	0	5.2338	10.606	31.297	113.49	0	0.00021064	3.4259e-06	0	0	0	1.9123e-05	0	0	0	8.3451	79.905	-3.3091
37	0	2756.3	114.57	0	0	0	501.45	0	0	0	4.5681	22.929	0	31.25	0.76173	16000	0.022897	411.46	0	31.25	0	31.25	0	31.25	0.10338	2439.4	0	0	0	0	0	0	5.5207	6.247	35.774	40.024	0	0.00013654	3.0068e-06	0	0	0	1.6456e-05	0	0	0	6.2338	42.449	-2.384
38	0	3392.3	151.41	0	0	0	568.83	0	0	0	4.3235	20.7	0	31.25	0.96414	16000	0.1076	1173.4	0	31.25	0	31.25	0	31.25	0.23616	4083.4	0	0	0	0	0	0	2.2482	3.3511	7.0617	12.268	0	0.033826	0.00061842	0	0	0	0.0035646	0	0	0	7.3654	58.763	-3.5683
39	0	2756.3	91.306	0	0	0	394.94	0	0	0	5.5539	34.589	0	31.25	0.73107	16000	0.049769	361.66	0	31.25	0	31.25	0	31.25	0.13912	2258.1	0	0	0	0	0	0	2.9675	6.7892	11.42	47.134	0	0.0022088	3.8657e-05	0	0	0	0.00019613	0	0	0	7.7517	73.785	-3.1721
40	0	2450	156.85	0	0	0	477.91	0	0	0	3.2997	13.003	0	31.25	0.85891	16000	0.07412	494.46	0	31.25	0	31.25	0	31.25	0.17718	2589.9	0	0	0	0	0	0	2.3897	5.8099	7.913	34.909	0	0.0052285	0.00022771	0	0	0	0.00073678	0	0	0	4.3173	23.735	-3.1403
41	0	3392.3	115.06	0	0	0	530.04	0	0	0	5.2372	30.434	0	31.25	0.62645	16000	0.031949	245.48	0	31.25	0	31.25	0	31.25	0.12143	1631.7	0	0	0	0	0	0	3.6952	8.4263	15.072	76.79	0	0.00040148	9.1852e-06	0	0	0	4.2618e-05	0	0	0	5.9341	43.699	-2.8403
42	0	3392.3	210.17	0	0	86.471	594.92	86.471	0	86.471	3.5329	15.36	0	31.25	0.98249	16000	0.21753	2219.1	0	31.25	0	31.25	0.46191	31.25	0.29909	5404	0.46191	0	0	0	0.46191	0	0.94325	2.1488	2.3974	5.6465	0	0.0021562	6.9883e-05	0	0	7.1574e-07	0.0002703	7.1574e-07	0	7.1574e-07	4.1132	20.297	-3.5057
43	0	2756.3	208.56	0	0	0	664.67	0	0	0	3.2232	11.856	-0.14198	31.25	0.98678	16000	0.1017	684.28	0	31.25	0	31.25	0	31.25	0.24668	3150.4	0	0	0	0	0	0	2.4175	4.6642	7.7552	22.76	0	0.00040609	1.3673e-05	0	0	0	5.2257e-05	0	0	0	5.4303	35.586	-3.7292
44	0	2100	64.96	0	0	0	276.45	0	0	0	5.7988	39.289	0	31.25	0.83352	16000	0.04308	523.37	0	31.25	0	31.25	0	31.25	0.13564	2725.9	0	0	0	0	0	0	3.5185	5.5044	15.715	31.351	0	0.00037148	4.2922e-06	0	0	0	2.9556e-05	0	0	0	10.566	121.06	-2.2734
45	0	2756.3	251.59	0	0	0	649.02	0	0	0	2.4829	7.6606	0	31.25	0.68519	16000	0.066647	491	0	31.25	0	31.25	0	31.25	0.15201	2613.9	0	0	0	0	0	0	2.1414	5.6312	6.4757	33.148	0	0.0014106	0.00010224	0	0	0	0.00028231	0	0	0	2.9153	10.804	-4.0333
46	0	2756.3	114.55	0	0	0	430.96	0	0	0	4.0837	19.004	-0.54458	31.25	0.7719	16000	0.04919	252.01	0	31.25	0	31.25	0	31.25	0.15422	1864.5	0	0	0	0	0	0	2.4375	8.3472	11.072	70.677	0	0.0031905	9.9691e-05	0	0	0	0.00042874	0	0	0	5.0702	30.072	-3.5807
47	0	2756.3	93	0	0	0	391.12	0	0	0	4.4006	22.379	0	31.25	0.73519	16000	0.022114	251	0	31.25	0	31.25	0	31.25	0.095554	1864.6	0	0	0	0	0	0	4.8281	8.3475	27.902	70.681	0	0.0003455	1.2244e-05	0	0	0	5.3715e-05	0	0	0	4.462	22.05	-2.5858
48	0	2940	109.51	0	0	0	409.61	0	0	0	4.881	28.364	-0.010338	31.25	0.79041	16000	0.077635	744.88	0	31.25	0	31.25	0	31.25	0.18658	3157	0	0	0	0	0	0	2.2797	4.4132	6.9125	20.994	0	0.00019851	3.0705e-06	0	0	0	1.744e-05	0	0	0	7.8502	72.889	-3.4333
49	0	3392.3	134.44	0	0	0	528.36	0	0	0	4.8882	28.025	0	31.25	0.731	16000	0.036302	192.01	0	31.25	0	31.25	0	31.25	0.11191	1596.8	0	0	0	0	0	0	3.3924	9.8155	15.03	97.344	0	0.00058964	2.6822e-05	0	0	0	9.3192e-05	0	0	0	3.8179	17.605	-3.2048
50	0	2594.1	96.458	0	0	0	465.55	0	0	0	4.7049	23.347	-0.12819	31.25	0.54945	16000	0.015584	177.75	0	31.25	0	31.25	0	31.25	0.078546	1526	0	0	0	0	0	0	4.9409	10.296	28.031	107.01	0	0.00076107	1.98e-05	0	0	0	0.00010146	0	0	0	5.5382	33.499	-3.3455
51	0	3392.3	136.13	0	0	0	587.23	0	0	0	4.8127	25.464	0	31.25	0.96799	16000	0.062867	359.69	0	31.25	0	31.25	0	31.25	0.19876	2236	0	0	0	0	0	0	3.2035	6.8555	12.177	48.069	0	0.0032992	6.4085e-05	0	0	0	0.0003283	0	0	0	7.424	62.514	-3.72
52	0	2756.3	167.28	0	0	0	506.54	0	0	0	3.3597	13.336	0	31.25	0.91515	16000	0.093407	766.56	0	31.25	0	31.25	0	31.25	0.19336	3348.6	0	0	0	0	0	0	1.8843	4.3377	5.3372	19.816	0	0.00082211	2.888e-05	0	0	0	0.00012645	0	0	0	4.8856	26.382	-3.951
53	0	2756.3	116.71	0	0	0	461.12	0	0	0	4.2076	19.976	0	31.25	0.9454	16000	0.046611	506.85	0	31.25	0	31.25	0	31.25	0.15535	2717.5	0	0	0	0	0	0	3.8604	5.5367	18.44	31.655	0	0.0036426	3.1334e-05	0	0	0	0.0002606	0	0	0	11.957	153.73	-3.0352
54	0	2205	49.246	0	0	0	295.07	0	0	0	6.6378	46.049	0	31.25	0.36009	16000	0.013153	195.88	0	31.25	0	31.25	0	31.25	0.056101	1617.2	0	0	0	0	0	0	4.3629	9.6959	21.475	95.01	0	0.0002978	5.7741e-06	0	0	0	3.2167e-05	0	0	0	6.5946	49.703	-1.6276
55	0	2756.3	151.57	0	0	0	531.41	0	0	0	3.8917	17.257	0	31.25	0.89247	16000	0.086519	312.5	0	31.25	0	31.25	0	31.25	0.21517	1787.3	0	0	0	0	0	0	2.3816	7.8941	7.3027	67.421	0	0.00073754	3.2191e-05	0	0	0	0.0001065	0	0	0	4.0224	20.244	-2.1463
56	0	2594.1	95.073	0	0	0	360.53	0	0	0	4.2063	20.799	0	31.25	0.79447	16000	0.038623	667.98	0	31.25	0	31.25	0	31.25	0.12419	3129.4	0	0	0	0	0	0	3.6424	4.7037	16.979	23.125	0	0.2332	0.0077413	0	0	0	0.035346	0	0	0	4.9122	26.491	-3.5409
57	0	2100	80.946	0	0	0	337.46	0	0	0	4.6849	24.472	0	31.25	0.59443	125	0.034555	32.315	0	31.25	0	31.25	0	31.25	0.10941	9.9557	0	0	0	0	0	0	3.3322	9.2202	13.58	86.011	0	0.00044601	1.81e-05	0	0	0	7.0797e-05	0	0	0	4.0991	18.972	-3.5801
58	0	2940	203.34	0	0	58.566	550.67	58.566	0	58.566	3.2067	12.852	0	31.25	0.89081	16000	0.13009	1334.6	0	31.25	0	31.25	0.24748	31.25	0.2281	4371.9	0.24748	0	0	0	0.24748	0	1.5491	3.0609	4.1372	10.369	0	0.00026421	4.494e-06	0	0	2.5177e-08	2.8842e-05	2.5177e-08	0	2.5177e-08	7.5688	61.422	-3.1072
59	0	2205	54.199	0	0	0	216.45	0	0	0	6.1116	50.278	0	31.25	0.82506	16000	0.046761	257.95	0	31.25	0	31.25	0	31.25	0.14507	1841	0	0	0	0	0	0	3.3559	8.4285	13.819	72.243	0	0.00090925	8.6412e-06	0	0	0	6.6841e-05	0	0	0	11.76	151.21	-3.1309
60	0	3392.3	331.74	0	0	0	853.31	0	0	0	2.5633	8.1492	0	31.25	0.81851	16000	0.073277	637.27	0	31.25	0	31.25	0	31.25	0.17112	3023.2	0	0	0	0	0	0	2.3877	4.8801	7.7948	24.882	0	0.00057527	2.6459e-05	0	0	0	8.1976e-05	0	0	0	4.0803	21.357	-2.3571
61	0	2940	160.7	0	0	0	552.22	0	0	0	3.7328	16.159	0	31.25	0.7905	16000	0.055155	525.04	0	31.25	0	31.25	0	31.25	0.15073	2743.2	0	0	0	0	0	0	2.6997	5.4627	9.238	30.898	0	0.00012002	1.6928e-06	0	0	0	1.1198e-05	0	0	0	8.5838	81.071	-2.7861
62	0	2756.3	52.843	0	0	0	284.89	0	0	0	6.7931	53.239	0	31.25	0.99318	16000	0.041352	307.79	0	31.25	0	31.25	0	31.25	0.1614	2083	0	0	0	0	0	0	4.4824	7.4171	23.417	56.015	0	0.001523	2.891e-05	0	0	0	0.00015492	0	0	0	6.9625	55.689	-3.9653
63	0	2004.5	63.988	0	0	0	316.83	0	0	0	5.4334	31.746	0	31.25	0.80078	16000	0.023457	116.19	0	31.25	0	31.25	0	31.25	0.10532	1164.6	0	0	0	0	0	0	5.2368	13.602	31.956	186.01	0	0.0010461	1.1083e-05	0	0	0	7.8499e-05	0	0	0	12.071	158.4	-3.6352
64	0	3392.3	320.03	0	0	0	875.66	0	0	0	2.6161	8.196	0	31.25	0.85419	16000	0.071502	983.28	0	31.25	0	31.25	0	31.25	0.17823	3769.5	0	0	0	0	0	0	2.6073	3.7384	8.8385	14.984	0	5.6866e-05	1.6802e-06	0	0	0	6.3418e-06	0	0	0	5.8793	41.991	-2.8576
65	0	2594.1	127.29	0	0	0	439.49	0	0	0	3.6894	15.6	0	31.25	0.97867	16000	0.088262	400.52	0	31.25	0	31.25	0	31.25	0.23394	2372.3	0	0	0	0	0	0	2.6579	6.4274	8.8961	42.357	0	0.0035432	0.00013381	0	0	0	0.00048239	0	0	0	3.8955	18.542	-3.8184
66	0	3392.3	273.05	0	0	0	705.67	0	0	0	2.845	10.406	0	31.25	0.72074	16000	0.099512	1026.3	0	31.25	0	31.25	0	31.25	0.19148	3792.6	0	0	0	0	0	0	1.6485	3.6626	4.2471	14.534	0	0.0079105	0.00024386	0	0	0	0.0010565	0	0	0	5.1474	29.987	-3.1811
67	0	3392.3	91.23	0	0	0	429.79	0	0	0	5.3888	33.513	0	31.25	0.54638	16000	0.015657	338.34	0	31.25	0	31.25	0	31.25	0.070947	2197.3	0	0	0	0	0	0	5.2151	7.0014	32.06	50.02	0	0.0001111	1.2234e-06	0	0	0	8.0741e-06	0	0	0	10.711	135.83	-0.92764
68	0	2756.3	69.869	0	0	0	325.06	0	0	0	6.0944	42.668	0	31.25	0.67761	16000	0.036166	571.73	0	31.25	0	31.25	0	31.25	0.11229	2892.1	0	0	0	0	0	0	3.3142	5.1556	13.857	27.58	0	2.7635e-05	7.8181e-07	0	0	0	3.0129e-06	0	0	0	5.065	33.813	-1.8526
69	0	2321.1	80.298	0	0	0	299.91	0	0	0	5.3041	32.016	0	31.25	0.94255	16000	0.099591	899.35	0	31.25	0	31.25	0	31.25	0.21021	3604.6	0	0	0	0	0	0	2.0961	3.9551	6.3984	16.652	0	0.00035529	5.6896e-06	0	0	0	2.4793e-05	0	0	0	9.4819	121.87	-3.3028
70	0	3150	200.88	0	0	0	576.46	0	0	0	2.9141	10.191	0	31.25	0.99129	16000	0.096651	711.56	0	31.25	0	31.25	0	31.25	0.2242	3138.8	0	0	0	0	0	0	2.4308	4.6403	8.026	22.672	0	0.0051786	0.00026954	0	0	0	0.00091065	0	0	0	3.9071	17.652	-2.9371
71	0	3392.3	94.661	0	0	0	450.69	0	0	0	5.1455	30.622	0	31.25	0.72093	16000	0.027027	157.99	0	31.25	0	31.25	0	31.25	0.11445	1419.8	0	0	0	0	0	0	4.2262	11.091	20.025	124.01	0	0.00023539	8.1165e-06	0	0	0	3.7249e-05	0	0	0	4.9037	26.527	-3.4821
72	0	2450	85.399	0	0	0	340.53	0	0	0	5.1969	31.476	0	31.25	0.72981	16000	0.047297	485.29	0	31.25	0	31.25	0	31.25	0.13995	2616.9	0	0	0	0	0	0	3.1556	5.7541	12.242	34.199	0	0.00066311	1.934e-05	0	0	0	7.643e-05	0	0	0	4.8802	30.135	-3.1307
73	0	3392.3	118.03	0	0	0	499.33	0	0	0	5.1219	29.775	0	31.25	0.98444	16000	0.065924	401.91	0	31.25	0	31.25	0	31.25	0.201	2406.7	0	0	0	0	0	0	3.4181	6.3421	14.27	41.222	0	0.00087321	4.2127e-05	0	0	0	0.00013267	0	0	0	3.7899	18.913	-3.7321
74	0	3150	51.99	0	0	0	319.19	0	0	0	7.1491	56.641	0	31.25	0.74253	16000	0.020022	96.545	0	31.25	0	31.25	0	31.25	0.093348	1018.1	0	0	0	0	0	0	5.2693	15.588	32.347	243.99	0	0.00021302	2.2211e-06	0	0	0	1.5347e-05	0	0	0	11.167	146.05	-3.664
75	0	1917.4	60.248	0	0	0	256.9	0	0	0	4.8628	27.576	0	31.25	0.5376	16000	0.022335	348.51	0	31.25	0	31.25	0	31.25	0.078732	2232.1	0	0	0	0	0	0	3.6849	6.8814	16.536	48.354	0	5.624e-05	2.3365e-06	0	0	0	9.0078e-06	0	0	0	4.0019	18.493	0
76	0	3392.3	112.38	0	0	0	534.23	0	0	0	5.4395	32.317	0	31.25	0.4522	16000	0.022163	585.37	0	31.25	0	31.25	0	31.25	0.078646	2927.2	0	0	0	0	0	0	3.6167	5.0847	15.308	26.854	0	1.766e-05	6.2089e-07	0	0	0	2.4413e-06	0	0	0	4.3672	22.547	0
77	0	2100	46.066	0	0	0	253.34	0	0	0	6.3569	44.334	0	31.25	0.87177	16000	0.022949	99.42	0	31.25	0	31.25	0	31.25	0.10315	1037.3	0	0	0	0	0	0	5.8554	15.296	41.424	234.97	0	0.0012082	4.1034e-05	0	0	0	0.0001855	0	0	0	4.8277	25.764	-3.3982
78	0	2100	46.516	0	0	0	262.93	0	0	0	6.4783	45.531	0	31.25	0.98714	16000	0.027087	176.33	0	31.25	0	31.25	0	31.25	0.12414	1515.6	0	0	0	0	0	0	5.7398	10.368	39.183	108.5	0	0.0013692	3.3111e-05	0	0	0	0.00015934	0	0	0	5.9705	42.341	-3.9809
79	0	2940	138.49	0	0	0	440.41	0	0	0	3.5991	15.965	0	31.25	0.89804	16000	0.063853	472.35	0	31.25	0	31.25	0	31.25	0.16354	2597.9	0	0	0	0	0	0	2.7141	5.8155	9.7925	34.847	0	0.0032824	6.7952e-05	0	0	0	0.00034605	0	0	0	7.4448	61.425	-2.5467
80	0	2940	91.765	0	0	0	407.13	0	0	0	4.9914	28.858	0	31.25	0.72772	31.25	0.023504	31.25	0	31.25	0	31.25	0	31.25	0.098357	0	0	0	0	0	0	0	4.948	NaN	30.106	NaN	0	0.00068652	1.9823e-05	0	0	0	9.0475e-05	0	0	0	4.997	28.715	-1.842
81	0	2321.1	89.722	0	0	0	401.26	0	0	0	4.8039	24.727	0	31.25	0.96917	16000	0.050818	171.03	0	31.25	0	31.25	0	31.25	0.18133	1451.5	0	0	0	0	0	0	4.0641	10.828	19.07	118.34	0	0.0018602	6.2114e-05	0	0	0	0.00023071	0	0	0	4.4811	25.568	-3.6284
82	0	2205	49.307	0	0	0	252.44	0	0	0	6.7289	50.22	0	31.25	0.73722	16000	0.03363	172.67	0	31.25	0	31.25	0	31.25	0.11423	1468	0	0	0	0	0	0	4.007	10.688	19.88	115.48	0	0.0037219	8.408e-05	0	0	0	0.00040036	0	0	0	6.7096	52.612	-3.1538
83	0	3392.3	230.85	0	0	0	735.62	0	0	0	3.5219	14.435	0	31.25	0.73215	16000	0.063551	559.09	0	31.25	0	31.25	0	31.25	0.15836	2846.1	0	0	0	0	0	0	2.5083	5.2483	8.301	28.56	0	0.00010773	4.2115e-06	0	0	0	1.5133e-05	0	0	0	4.3036	22.385	-1.7392
84	0	3392.3	140.25	0	0	0	500.29	0	0	0	4.3	22.393	0	31.25	0.88693	16000	0.073109	410.53	0	31.25	0	31.25	0	31.25	0.18977	2359	0	0	0	0	0	0	2.5895	6.4458	8.6225	42.701	0	0.010541	0.00024816	0	0	0	0.0010168	0	0	0	5.9822	47.681	-2.3026
85	0	2004.5	95.908	0	0	0	353.35	0	0	0	4.5065	22.656	0	31.25	0.95727	16000	0.089224	417.26	0	31.25	0	31.25	0	31.25	0.22085	2325.6	0	0	0	0	0	0	2.5133	6.4692	8.286	43.372	0	0.0018927	0.00010169	0	0	0	0.00030485	0	0	0	3.6141	16.499	-3.7674
86	0	3392.3	234.24	0	0	0	649.33	0	0	0	3.2126	13.461	0	31.25	0.77814	16000	0.085634	359.8	0	31.25	0	31.25	0	31.25	0.19593	2166.6	0	0	0	0	0	0	2.1139	6.9269	6.0451	49.903	0	0.0008446	3.0676e-05	0	0	0	0.00011578	0	0	0	4.5645	25.168	-1.5167
87	0	3392.3	234.87	0	0	0	666.84	0	0	0	3.1976	12.822	0	31.25	0.81998	16000	0.079757	676.64	0	31.25	0	31.25	0	31.25	0.1916	3106.2	0	0	0	0	0	0	2.3474	4.7136	7.281	23.324	0	0.00031871	1.2335e-05	0	0	0	4.1311e-05	0	0	0	4.5418	27.102	-3.3713
88	0	3392.3	199.47	0	0	0	710.46	0	0	0	3.774	15.995	0	31.25	0.96902	16000	0.078175	255.99	0	31.25	0	31.25	0	31.25	0.21833	1859.1	0	0	0	0	0	0	2.9666	8.3611	10.889	70.943	0	0.0018083	9.5516e-05	0	0	0	0.00028144	0	0	0	3.4012	15.028	-3.7387
89	0	3392.3	196.11	0	0	0	760.63	0	0	0	3.672	14.65	0	31.25	0.65816	16000	0.032058	251	0	31.25	0	31.25	0	31.25	0.12505	1864.6	0	0	0	0	0	0	3.7787	8.3475	15.839	70.681	0	6.8554e-05	2.1536e-06	0	0	0	9.1409e-06	0	0	0	4.7051	26.147	-3.6587
90	0	3392.3	238.08	0	0	59.559	734.06	59.559	0	59.559	3.4504	13.553	0	31.25	0.82616	16000	0.1135	504.32	0	31.25	0	31.25	0	31.25	0.21827	2655.3	0	0	0	0	0	0	1.71	5.6633	4.5147	33.14	0	0.0070249	0.00030302	0	0	0	0.00088237	0	0	0	4.3409	25.141	-2.4465
91	0	2100	86.09	0	0	0	317.38	0	0	0	4.3546	22.24	0	31.25	0.63224	16000	0.035286	274.43	0	31.25	0	31.25	0	31.25	0.10735	1960.5	0	0	0	0	0	0	3.39	7.9172	14.848	63.682	0	0.0011927	2.8438e-05	0	0	0	0.00013363	0	0	0	5.6878	39.296	-2.5154
92	0	2594.1	85.628	0	0	0	365.4	0	0	0	5.4468	33.757	0	31.25	0.97669	16000	0.070044	445.25	0	31.25	0	31.25	0	31.25	0.18782	2508.5	0	0	0	0	0	0	2.9303	6.0443	11.147	37.585	0	0.00065382	2.3298e-05	0	0	0	9.083e-05	0	0	0	4.8468	27.315	-3.5532
93	0	3392.3	111.51	0	0	0	483.41	0	0	0	4.7973	26.095	0	31.25	0.93965	16000	0.050147	435.64	0	31.25	0	31.25	0	31.25	0.17379	2443.8	0	0	0	0	0	0	3.5545	6.1776	14.604	39.415	0	0.0011103	2.3296e-05	0	0	0	0.00011913	0	0	0	6.8898	52.873	-3.7637
94	0	2205	151.87	0	0	0	428.72	0	0	0	3.1174	11.917	0	31.25	0.81321	16000	0.098551	597.05	0	31.25	0	31.25	0	31.25	0.21318	2802.7	0	0	0	0	0	0	1.9336	5.0902	5.258	27.598	0	0.006664	0.00010137	0	0	0	0.00063968	0	0	0	9.0989	91.175	-2.7956
95	0	3392.3	264.24	0	0	0	784.61	0	0	0	2.984	10.622	0	31.25	0.96637	16000	0.098853	574.23	0	31.25	0	31.25	0	31.25	0.24781	2690.8	0	0	0	0	0	0	2.3075	5.3958	6.7567	30.896	0	0.00037985	1.7487e-05	0	0	0	5.7594e-05	0	0	0	4.1175	21.083	-3.6261
96	0	2004.5	65.796	0	0	0	299.53	0	0	0	5.3513	32.105	0	31.25	0.99463	16000	0.053367	296.49	0	31.25	0	31.25	0	31.25	0.18974	2023.3	0	0	0	0	0	0	3.9134	7.6466	17.94	59.486	0	0.00053358	2.057e-05	0	0	0	8.0278e-05	0	0	0	4.6867	25.603	-3.8222
97	0	3150	175.86	0	0	0	679.22	0	0	0	3.7986	15.644	-0.63608	31.25	0.82686	16000	0.044902	606.38	0	31.25	0	31.25	0	31.25	0.17482	2957.7	0	0	0	0	0	0	2.7779	5.0154	12.834	26.205	0	0.00023989	8.8138e-06	0	0	0	3.4102e-05	0	0	0	4.2915	21.858	-4.1888
98	0	2940	121.2	0	0	0	445.1	0	0	0	4.2471	20.864	0	31.25	0.71267	16000	0.049459	347.41	0	31.25	0	31.25	0	31.25	0.14052	2214	0	0	0	0	0	0	3.1453	6.943	12.508	49.227	0	0.00023842	5.764e-06	0	0	0	2.473e-05	0	0	0	6.1483	47.857	-2.5384
99	0	1764	44.9	0	0	0	212.75	0	0	0	6.3344	45.966	0	31.25	0.67679	16000	0.025326	202.19	0	31.25	0	31.25	0	31.25	0.0972	1638.4	0	0	0	0	0	0	4.37	9.5533	23.162	92.291	0	0.0010273	5.9734e-06	0	0	0	6.1463e-05	0	0	0	16.051	266.61	-1.4514
[truncated: 439 more columns]
