# Supplementary material for: Detecting Parkinson’s disease from sustained phonation and speech signals
Source: PLoS One. 2017 Oct 5;12(10):e0185613. doi: 10.1371/journal.pone.0185613 (PMC5628839; doi:10.1371/journal.pone.0185613)
Supplement: S2 File — (ZIP) [file pone.0185613.s002.zip › AC/unvoiced/AC_unvoiced_Tsanas.csv]

id	Jitter_F0_abs_dif	Jitter_F0_dif_percent	Jitter_F0_PQ3_classical_Schoentgen	Jitter_F0_PQ3_classical_Baken	Jitter_F0_PQ3_generalised_Schoentgen	Jitter_F0_PQ5_classical_Schoentgen	Jitter_F0_PQ5_classical_Baken	Jitter_F0_PQ5_generalised_Schoentgen	Jitter_F0_PQ11_classical_Schoentgen	Jitter_F0_PQ11_classical_Baken	Jitter_F0_PQ11_generalised_Schoentgen	Jitter_F0_abs0th_perturb	Jitter_F0_DB	Jitter_F0_CV	Jitter_F0_TKEO_mean	Jitter_F0_TKEO_std	Jitter_F0_TKEO_prc5	Jitter_F0_TKEO_prc25	Jitter_F0_TKEO_prc75	Jitter_F0_TKEO_prc95	Jitter_F0_FM	Jitter_F0range_5_95_perc	Shimmer_F0_abs_dif	Shimmer_F0_dif_percent	Shimmer_F0_PQ3_classical_Schoentgen	Shimmer_F0_PQ3_classical_Baken	Shimmer_F0_PQ3_generalised_Schoentgen	Shimmer_F0_PQ5_classical_Schoentgen	Shimmer_F0_PQ5_classical_Baken	Shimmer_F0_PQ5_generalised_Schoentgen	Shimmer_F0_PQ11_classical_Schoentgen	Shimmer_F0_PQ11_classical_Baken	Shimmer_F0_PQ11_generalised_Schoentgen	Shimmer_F0_abs0th_perturb	Shimmer_F0_DB	Shimmer_F0_CV	Shimmer_F0_TKEO_mean	Shimmer_F0_TKEO_std	Shimmer_F0_TKEO_prc5	Shimmer_F0_TKEO_prc25	Shimmer_F0_TKEO_prc75	Shimmer_F0_TKEO_prc95	Shimmer_F0_FM	Shimmer_F0range_5_95_perc	HNR_mean	HNR_std	NHR_mean	NHR_std	GQ_prc5_95
1	6.976	9.0747	0.060544	-0.00015988	0.14906	0.090363	-0.0015248	0.14906	0.15878	0.0014264	0.14906	16.221	0.52182	0.21898	1701.3	12386	-2341.5	-2.0918	0	0	0.80229	2341.5	0.06383	28.353	0.18469	-0.0012724	0.28737	0.24178	-0.004992	0.28737	0.36338	-0.0051704	0.28737	0.21939	5.8988	0.26057	0.043603	0.08786	-0.087877	-0.00078754	7.2653e-05	0.0052638	0.99914	0.093141	99.247+0i	75.144	1.1042	2.0706	0.88168
2	6.3172	8.4296	0.055306	-0.0011069	0.088199	0.086397	-0.011572	0.088199	0.087489	0.017356	0.088199	12.103	0.47362	0.19125	1914.8	12233	-1029.8	-2.2737e-13	0	0	0.7823	1029.8	0.056927	34.755	0.2304	-0.0048129	0.33135	0.35404	-0.013668	0.33135	0.55326	-0.011997	0.33135	0.12463	5.7789	0.39903	0.021418	0.072488	-0.018185	-0.0027894	0.0001065	0.010209	0.99987	0.028394	104.99+0i	68.299	0.93877	2.1136	0.86554
3	6.4566	8.1845	0.054803	-4.9567e-06	0.1239	0.098582	-0.0005189	0.1239	0.20397	0.0004952	0.1239	19.833	0.49957	0.14752	1938.2	10029	-1479.8	-3.1913	0	2.8508	0.76515	1482.6	0.0096134	35.336	0.23613	4.0331e-05	0.44235	0.38793	0.00013819	0.44235	0.77367	0.0011038	0.44235	0.049516	1.8617	2.9539	0.0049158	0.028081	-4.1606e-06	0	0	0	0.99988	4.1606e-06	102.8+0i	77.365	1.0294	1.8189	0.9219
4	6.7907	8.5666	0.057306	-3.0541e-05	0.11702	0.099126	-0.0033686	0.11702	0.15231	-0.00046238	0.11702	21.371	0.52822	0.12035	1614.5	6289.3	-1739.5	-2.1069	0	1.4842	0.67251	1741	0.10469	143.49	0.86874	-0.11155	1.0338	0.8441	0.14493	1.0338	1.1494	0.050582	1.0338	0.10294	9.8749	13.969	0.048415	0.18601	-0.0046753	-3.6261e-05	-3.2872e-06	0.00013459	0.99994	0.0048099	86.982+0i	76.988	1.2332	1.8636	0.7733
5	9.9036	12.653	0.084684	-1.0055e-06	0.19542	0.13452	1.5685e-05	0.19542	0.21825	-0.0047904	0.19542	20.277	0.6728	0.35237	2948.4	16523	-2463.2	-4.1738	0	7.6856	0.80011	2470.9	0.026842	32.886	0.21996	-8.8003e-05	0.38642	0.30813	4.0416e-05	0.38642	0.51081	-0.00030054	0.38642	0.12656	3.5375	0.68246	0.014235	0.046808	-0.030125	0	0	0	0.99986	0.030125	86.984+0i	77.034	1.2784	1.8054	0.89554
6	9.1642	11.886	0.078047	-0.0014648	0.15843	0.12205	0.00020314	0.15843	0.17141	0.007182	0.15843	16.755	0.49206	0.42288	3346.1	20277	-609.26	0	0	0	0.8171	609.26	0.14565	41.761	0.28443	-0.0017066	0.38802	0.39455	-0.0029779	0.38802	0.54351	0.040475	0.38802	0.15243	7.3265	0.32257	0.081128	0.14586	-0.11372	-0.012432	0.016704	0.077199	0.99982	0.19092	127.89+0i	56.078	0.5157	1.4722	0.91995
7	2.8167	3.9406	0.026371	-5.7605e-06	0.053696	0.043116	-0.00012566	0.053696	0.080186	0.001455	0.053696	7.9599	0.29446	0.028939	517.65	2127.6	-921.35	0	0	0	0.57716	921.35	0.2225	69.589	0.47922	-0.0087705	0.45184	0.60629	0.085464	0.45184	0.92472	0.093127	0.45184	0.24201	8.4429	0.90542	0.1765	0.28362	-0.45109	-0.0029577	3.0942e-05	0.20013	0.99172	0.65122	113.79+0i	65.318	0.81233	1.8031	0.85244
8	8.0432	10.621	0.070925	-0.00012385	0.16662	0.10778	-0.00016529	0.16662	0.17785	-0.00018414	0.16662	16.365	0.58594	0.28247	2080.9	14616	-2043.8	-1.3642e-12	0	2.9548	0.81565	2046.7	0.15446	43.052	0.28365	-0.013609	0.40084	0.39728	-0.016547	0.40084	0.56951	-0.01007	0.40084	0.19089	17.376	0.45653	0.073615	0.12291	-0.082527	-0.012249	6.0116e-11	0.072933	0.99997	0.15546	91.119+0i	76.934	1.7315	3.0249	0.75952
9	3.1033	4.3443	0.029091	3.454e-06	0.063977	0.051505	0.0004876	0.063977	0.090285	0.0017518	0.063977	7.6615	0.30609	0.04065	646.76	2458.4	-610.04	0	0	0	0.55499	610.04	0.011241	35.927	0.2401	3.2151e-18	0.49493	0.36578	-1.5295e-17	0.49493	0.64202	2.7418e-17	0.49493	0.058239	0.82473	5.0646	0.0071359	0.053643	0	0	0	0	0.99974	0	125.11+0i	57.35	0.7203	2.4131	0.36967
10	7.7979	10.289	0.064155	-0.0046676	0.12609	0.086727	0.0062683	0.12609	0.13643	0.0048079	0.12609	15.667	0.46665	0.27466	2270.7	14938	-1430.8	0	0	2.2737e-13	0.80372	1430.8	0.24395	53.477	0.36203	0.0060649	0.45068	0.45345	-0.015761	0.45068	0.63866	-0.052363	0.45068	0.32549	10.029	0.68479	0.20591	0.35942	-0.47345	-0.021242	-0.0004548	0.090375	0.99906	0.56383	107.33+0i	68.097	0.86702	2.7319	0.88528
11	13.731	15.773	0.098955	0.0065839	0.21924	0.13619	0.0039857	0.21924	0.19392	-0.0042781	0.21924	32.012	0.75187	0.45021	5105.6	24598	-5484.2	0	0	0	0.8171	5484.2	0.064167	58.304	0.38942	0.0007991	0.55624	0.45502	-0.0010811	0.55624	0.62043	-0.0054202	0.55624	0.15891	3.0868	2.1525	0.045429	0.13302	-0.093664	0	0	0	0.9995	0.093664	114.1+0i	64.971	1.383	9.7575	0.76362
12	7.1609	9.51	0.063418	-0.00013581	0.15622	0.097897	8.3307e-05	0.15622	0.17431	4.6287e-05	0.15622	17.272	0.52587	0.19123	1790.1	10347	-2146.3	0	0	0	0.77154	2146.3	0.1394	38.734	0.25073	-0.012279	0.3974	0.33959	-0.010259	0.3974	0.48146	0.041724	0.3974	0.16653	8.3897	0.37019	0.091383	0.16862	-0.11603	-0.012876	0.0053648	0.0491	0.9997	0.16513	103.94+0i	70.069	2.6681	26.294	0.89058
13	14.99	16.721	0.11188	9.545e-05	0.25762	0.17334	0.0093284	0.25762	0.31546	0.0096274	0.25762	37.761	0.9954	0.39712	5219.6	22391	-5119.2	-2.8492	0	75.489	0.78707	5194.7	0.13407	57.229	0.36758	-0.0024302	0.53066	0.44132	0.010004	0.53066	0.52932	0.0035046	0.53066	0.20259	7.3702	1.1512	0.082631	0.18037	-0.18889	-0.0037829	-9.3861e-06	0.019282	0.9998	0.20817	77.581+0i	77.197	1.9024	3.0134	0.89366
14	1.4169	2.0391	0.013643	8.1195e-07	0.029393	0.023296	-0.00014732	0.029393	0.047104	3.9048e-05	0.029393	5.0407	0.17401	0.0073274	219.64	818.87	-607.47	0	0	0	0.44091	607.47	0.12811	29.428	0.19826	-0.00208	0.26722	0.285	-0.00432	0.26722	0.36357	-0.011661	0.26722	0.20245	5.4412	0.15823	0.094483	0.13942	-0.18331	-0.036734	0.013699	0.059798	0.99906	0.24311	117.65+0i	60.755	0.51878	1.2512	0.90738
15	9.0134	11.573	0.077475	-1.7659e-06	0.17426	0.11916	0.00055945	0.17426	0.18973	0.0016092	0.17426	18.273	0.54228	0.40149	3121.7	20406	-1038.5	0	0	0	0.8171	1038.5	0.013242	38.109	0.25463	3.5836e-18	0.39957	0.35746	2.9176e-18	0.39957	0.49335	-1.2268e-17	0.39957	0.060606	1.3217	2.9163	0.0072028	0.038857	-0.00039137	0	0	0	0.99938	0.00039137	108.34+0i	67.382	0.9662	3.2917	0.81504
16	4.4893	5.6681	0.035571	0.0023503	0.091606	0.061375	0.0011875	0.091606	0.1126	0.013663	0.091606	18.622	0.38587	0.054115	1285.7	5991.8	-1567.6	0	0	0	0.68096	1567.6	0.25787	85.271	0.57986	0.029224	0.56278	0.78507	0.01237	0.56278	0.98332	-0.24216	0.56278	0.21155	15.802	1.2587	0.18475	0.26408	-0.2824	-0.08254	0.0068091	0.19329	0.99958	0.47569	116.81+0i	69.531	0.94439	1.9639	0.82515
17	5.4516	7.0517	0.047204	1.6826e-06	0.12297	0.083019	0.00041071	0.12297	0.14392	0.001543	0.12297	18.835	0.42899	0.13628	1496.3	9969.5	-1034.4	-2.0488	0	0	0.77247	1034.4	0.019373	29.146	0.19504	-9.2906e-18	0.35464	0.27885	4.4073e-18	0.35464	0.43265	5.5805e-17	0.35464	0.112	2.153	1.3269	0.012578	0.049335	-0.0051529	0	0	0	0.99975	0.0051529	103.7+0i	68.623	0.80295	2.0102	0.94494
18	7.6595	9.8258	0.065627	-7.7487e-05	0.15068	0.09403	0.010272	0.15068	0.14269	0.005781	0.15068	18.513	0.4756	0.31972	3262.4	22452	-1022.3	0	0	0	0.8171	1022.3	0.69313	202.05	1.3136	-0.30276	0.84379	0.91908	0.27778	0.84379	-0	-0	0.84379	0.34606	62.904	4.541	0.40203	0.55184	-0.68239	-0.26615	8.6789e-10	0.42707	0.99994	1.1095	105.72+0i	70.02	0.97505	2.072	0.86761
19	5.0464	6.9727	0.045369	-0.0013483	0.097318	0.077351	-0.0020645	0.097318	0.11278	0.0040017	0.097318	10.763	0.39294	0.14324	1460.7	8768.5	-611.27	0	0	0	0.73987	611.27	0.11574	51.221	0.31774	0.035116	0.45263	0.36493	0.0053727	0.45263	0.41848	0.050915	0.45263	0.11742	7.3762	0.90973	0.08982	0.24416	-0.026804	-0.010307	-0.00042889	0.011338	0.99969	0.038142	122.52+0i	64.291	0.85683	2.0567	0.87107
20	8.2927	10.156	0.064823	0.0031092	0.15717	0.10936	0.0014275	0.15717	0.18747	0.0044324	0.15717	25.117	0.57213	0.2092	2800.6	13733	-3561.8	-1.1028e-11	0	3.4106e-13	0.76491	3561.8	0.32752	51.381	0.33418	-0.042615	0.2545	0.3115	0.048736	0.2545	0.36187	0.16085	0.2545	0.2181	5.5722	0.44444	0.34589	0.45932	-0.75478	-0.10214	0.081872	0.45981	0.74991	1.2146	106.26+0i	74.074	0.96715	2.1033	0.86971
21	8.6344	11.382	0.073272	0.0028949	0.15475	0.099591	0.0017531	0.15475	0.13989	0.00071627	0.15475	14.694	0.57663	0.33568	2417.9	14344	-678.76	0	0	2.2737e-13	0.79443	678.76	0.31863	155.95	0.97693	0.036473	1.0291	1.0734	0.079211	1.0291	1.3441	-0.054989	1.0291	0.22693	33.738	4.5718	0.13975	0.28286	-0.14583	-0.0067384	-2.6689e-05	0.096685	0.99966	0.24252	112.08+0i	68.711	0.89892	1.7816	0.89257
22	5.7775	7.3585	0.049219	-8.747e-07	0.12704	0.078832	-5.5668e-07	0.12704	0.15241	-0.002752	0.12704	20.721	0.44427	0.12974	1537.8	10652	-1015.4	0	0	1.549	0.79454	1016.9	0.10851	30.273	0.19866	-0.0053309	0.30716	0.25665	-0.0043546	0.30716	0.34542	0.0025337	0.30716	0.2432	6.8766	0.28888	0.080673	0.14651	-0.1591	-0.0080595	1.3223e-05	0.055194	0.99983	0.2143	101.27+0.18563i	71.41	-0.95029	21.635	0.88504
23	2.9935	3.9594	0.025812	-0.00066247	0.063664	0.042836	-0.00048917	0.063664	0.084748	-0.00032561	0.063664	14.061	0.29775	0.032042	536.22	2115.9	-611.23	0	0	0	0.5351	611.23	0.018786	36.2	0.24206	-9.7677e-18	0.39143	0.31785	-0.016532	0.39143	0.49316	0.0074911	0.39143	0.079069	1.9079	1.6956	0.012035	0.049131	-0.0019676	0	0	0	0.99924	0.0019676	116.16+0i	65.234	0.61729	1.4158	0.76391
24	4.5313	5.6734	0.034766	0.0031809	0.09342	0.056959	0.002753	0.09342	0.096105	0.0029903	0.09342	17.337	0.31855	0.074591	1496.9	9685.3	-929.48	0	0	0	0.76872	929.48	0.2264	75.183	0.46795	-0.056805	0.35084	0.3799	0.048851	0.35084	0.38731	-0.13238	0.35084	0.16631	17.078	1.7416	0.14241	0.2969	-0.47409	-0.017111	0.0098102	0.025866	0.99897	0.49995	114.49+0i	66.622	0.61684	1.6182	0.86287
25	10.737	12.793	0.078428	0.0073717	0.18322	0.11804	0.0036353	0.18322	0.16281	0.0073052	0.18322	27.639	0.56309	0.39615	5438	29034	-820.31	0	0	0	0.8171	820.31	0.019378	30.286	0.203	-0.00013017	0.39358	0.30537	-0.001761	0.39358	0.55184	-0.0024617	0.39358	0.11007	1.5048	1.4251	0.017168	0.070462	-0.00033526	0	0	0	0.99983	0.00033526	125.44+0i	57.001	0.6187	1.7199	1
26	7.3433	9.3911	0.062784	-3.5937e-18	0.13796	0.091926	5.9066e-07	0.13796	0.141	0.0001779	0.13796	17.583	0.4152	0.25863	2629.1	16155	-825.92	0	0	0	0.80586	825.92	0.065549	23.822	0.15996	0.00055855	0.25181	0.22359	0.0083073	0.25181	0.31786	-0.0068779	0.25181	0.20966	2.8031	0.13976	0.043675	0.079372	-0.095954	-0.0053307	2.562e-05	0.025997	0.98543	0.12195	119.3+0.039319i	62.868	-8.4567	191.46	0.95974
27	7.1404	9.1589	0.061249	2.2644e-18	0.15073	0.094883	6.4931e-05	0.15073	0.16106	-0.0089607	0.15073	19.488	0.51978	0.17624	1894	12448	-1170.4	0	0	0	0.8141	1170.4	0.082293	29.69	0.19819	-0.0022143	0.27031	0.27005	0.00061072	0.27031	0.36171	-0.0024035	0.27031	0.20757	4.2369	0.20699	0.054144	0.096589	-0.14448	-0.003622	0.00085182	0.024324	0.99949	0.16881	109.57+0i	69.625	1.3018	3.6818	0.86932
28	1.2959	1.7919	0.011923	-8.2643e-05	0.02872	0.021126	-0.00012811	0.02872	0.043757	0.0034745	0.02872	7.3383	0.14485	0.0081728	336.69	1939.1	-537.22	0	0	0	0.51417	537.22	0.081613	22.672	0.15105	-0.0043168	0.22114	0.21353	-0.0032869	0.22114	0.39333	-0.0047679	0.22114	0.29507	2.23	0.12706	0.082839	0.14322	-0.1856	-0.026856	-0.0001434	0.0077263	0.96044	0.19333	129.76+0i	54.723	0.72569	2.1709	1
29	3.0414	4.1823	0.027971	1.7463e-06	0.069083	0.048424	0.00029285	0.069083	0.079879	0.00068208	0.069083	8.7457	0.24641	0.075567	843.67	5627.5	-500.62	0	0	0	0.71443	500.62	0.092069	26.542	0.17802	-0.0014204	0.25451	0.2192	0.0029812	0.25451	0.2871	0.0023344	0.25451	0.22119	2.7187	0.17721	0.08354	0.15846	-0.14866	-0.019471	-4.5304e-05	0.048859	0.96763	0.19752	118.58+0i	62.896	0.82856	1.8616	0.89298
30	5.0451	6.9236	0.041344	0.0049778	0.09936	0.06577	0.0050343	0.09936	0.1003	0.0050105	0.09936	10.226	0.38834	0.13588	1571.5	9945.9	-609.7	0	0	0	0.7667	609.7	0.084587	27.706	0.18934	0.0085542	0.30464	0.24791	0.014566	0.30464	0.38851	0.080399	0.30464	0.11083	2.583	0.15696	0.065246	0.10439	-0.095791	-0.020319	0.013069	0.036854	0.63025	0.13265	122.63+0i	58.152	0.74828	1.8946	0.86188
31	5.1553	7.1141	0.047558	-3.9075e-05	0.10335	0.069124	0.00094915	0.10335	0.10691	0.0026532	0.10335	11.328	0.37307	0.2206	1513.4	13683	-646.19	0	0	0	0.81116	646.19	0.30309	61.562	0.42335	-0.0192	0.28816	0.59803	-0.029785	0.28816	0.82577	0.78709	0.28816	0.24531	18.458	0.6396	0.27898	0.38601	-0.49652	-0.068638	0.11411	0.3117	0.99987	0.80822	122.21+0i	59.548	0.65232	1.5609	0.81412
32	6.5007	8.715	0.051138	0.0072276	0.12144	0.076197	0.0027605	0.12144	0.12435	0.005634	0.12144	14.253	0.49232	0.17522	2206.1	14395	-1273.8	-2.0845	0	2.5011e-12	0.79666	1273.8	0.39649	91.381	0.59625	-0.053568	0.55358	0.61331	0.015322	0.55358	0.79263	0.14031	0.55358	0.28957	32.189	1.4304	0.23207	0.35394	-0.55037	-0.0015343	0.081867	0.16041	0.9996	0.71078	100.87+0i	72.79	1.4223	2.3876	0.90006
33	5.2339	7.109	0.04273	-0.0048178	0.088727	0.060174	0.0035765	0.088727	0.10001	0.0047786	0.088727	11.883	0.37486	0.15299	1260.6	9017	-609.26	0	0	0	0.77892	609.26	0.13873	49.027	0.32687	-0.017204	0.50834	0.45611	-0.010465	0.50834	0.70216	0.086873	0.50834	0.2783	3.6323	0.74007	0.11554	0.23078	-0.21331	-0.023531	-0.00011897	0.0013241	0.96607	0.21463	118.19+0i	62.969	0.76028	1.8487	0.89897
34	11.175	14.034	0.093938	2.3058e-05	0.2189	0.14369	0.0039354	0.2189	0.24446	0.0022287	0.2189	24.785	0.6866	0.41538	3518.9	18326	-1281.7	-2.0809	0	1.3642e-12	0.8171	1281.7	0.10512	32.691	0.22277	0.00048827	0.37009	0.32116	-0.010387	0.37009	0.41976	-0.017558	0.37009	0.2565	8.0314	0.25618	0.077363	0.12226	-0.16129	-0.019111	-3.841e-06	0.052205	0.99919	0.21349	111.58+0.060639i	66.998	1.2281	17.169	0.90725
35	3.8324	5.2199	0.028365	0.0041899	0.077834	0.0349	0.0023118	0.077834	0.052427	0.0019549	0.077834	9.156	0.27588	0.11967	1098.5	8592.8	-306.69	0	0	0	0.74351	306.69	0.12103	23.68	0.16091	-0.0022146	0.21249	0.22875	0.0046538	0.21249	0.32948	-0.051823	0.21249	0.15102	2.1003	0.087671	0.099627	0.1416	-0.15661	-0.049353	0.016242	0.084217	0.71814	0.24083	134.25+0i	49.054	0.42688	1.4692	0.84955
37	3.2384	4.4536	0.025178	0.0040668	0.069799	0.038971	0.0024459	0.069799	0.057466	0.0068064	0.069799	8.398	0.24477	0.095919	1032.2	6934.3	-227.44	0	0	0	0.71202	227.44	0.011475	28.129	0.18672	-0.0015386	0.31911	0.27559	0.00020497	0.31911	0.50141	0.011131	0.31911	0.074549	1.0553	1.9886	0.0076979	0.044849	0	0	0	0	0.99994	0	134.63+0i	44.51	0.54013	2.4442	1
38	5.5152	7.0468	0.047018	-0.0001507	0.098572	0.074935	-0.0020419	0.098572	0.13494	0.0002084	0.098572	17.381	0.48798	0.063171	1086	3697.1	-2290.1	-2.8607	0	0.52053	0.63015	2290.7	0.016289	38.831	0.25951	-0.00036893	0.48993	0.41278	-0.00062665	0.48993	0.70703	-0.00058172	0.48993	0.065139	2.5472	1.878	0.0062152	0.033197	-0.0021062	0	0	0	0.9996	0.0021062	101.26+0i	72.148	1.1948	3.3385	0.91711
39	6.6629	8.9194	0.058164	0.0015361	0.13441	0.086674	0.0023548	0.13441	0.14333	0.001448	0.13441	13.133	0.45808	0.21125	1671.3	12295	-1498.9	0	0	0	0.79761	1498.9	0.10255	47.933	0.32121	0.0054765	0.54717	0.45983	0.017596	0.54717	0.73172	-0.011114	0.54717	0.20339	7.1582	0.72655	0.063959	0.11781	-0.13765	-0.00073935	-1.1082e-05	0.015013	0.99974	0.15266	116.92+0i	63.876	0.94743	2.8956	0.97886
40	2.8729	4.117	0.027583	1.9571e-06	0.066236	0.048305	-0.0001599	0.066236	0.084547	0.0011471	0.066236	7.9708	0.28698	0.039833	581.75	2658.5	-610.54	-0.86187	0	2.1075	0.59143	612.64	0.079866	48.147	0.32132	0.0019337	0.55944	0.46929	0.0028268	0.55944	0.73686	-0.0075552	0.55944	0.20281	5.891	0.82414	0.041488	0.091017	-0.098251	0	0	0.0031866	0.99947	0.10144	103+0i	74.567	1.3487	3.1136	0.8057
41	4.8967	6.643	0.040889	-0.0034831	0.085479	0.052919	0.0096941	0.085479	0.094755	0.0059722	0.085479	12.102	0.3748	0.10735	1220	6443.4	-620.64	0	0	0	0.71514	620.64	0.066575	26.762	0.18301	0.0043265	0.2521	0.26561	-0.016381	0.2521	0.41233	-0.016688	0.2521	0.065057	2.445	0.14757	0.028046	0.043589	-0.036051	-0.011925	-0.0023413	0.02759	0.68099	0.063641	133.23+0i	51.39	0.45891	1.4978	0.8317
42	4.0702	5.4257	0.036211	-2.2317e-05	0.090209	0.053619	-0.00067129	0.090209	0.088946	0.0012196	0.090209	11.058	0.35435	0.064138	780.22	4185.8	-961.96	-4.1787	0	2.0815	0.70308	964.04	0.0065466	23.157	0.15446	-5.3828e-05	0.27984	0.221	-0.00011376	0.27984	0.38981	-0.00014193	0.27984	0.042959	1.6207	2.2338	0.0038666	0.03328	-0.00022976	0	0	0	0.99988	0.00022976	Inf+0i	NaN	7.5244	154.51	0.74287
43	5.1551	6.717	0.044527	-0.00041497	0.10618	0.068442	0.0092357	0.10618	0.10611	0.0048274	0.10618	15.523	0.35211	0.19113	2329.3	15562	-610.99	0	0	2.0821	0.77629	613.07	0.049032	42.48	0.28182	-0.002327	0.49206	0.37565	-0.0022267	0.49206	0.56381	-0.010077	0.49206	0.16606	2.8796	1.2732	0.035804	0.11904	-0.058827	0	0	0	0.99963	0.058827	109.96+0i	68.21	0.747	1.5806	0.67734
44	7.3329	9.8948	0.061901	0.0043414	0.13765	0.089589	0.0026248	0.13765	0.14813	0.0011202	0.13765	14.075	0.43952	0.34399	2523.1	17399	-812.06	0	0	0	0.8171	812.06	0.3553	130.97	0.85199	-0.12437	0.56444	0.77365	0.21804	0.56444	-0	-0	0.56444	0.21269	23.523	3.27	0.21308	0.38993	-0.47202	-0.023648	0.0085185	0.11014	0.99955	0.58216	127.12+0i	57.589	0.48112	1.3086	0.95678
45	5.0715	7.0159	0.046693	-0.00031965	0.091827	0.080142	-0.0035994	0.091827	0.14201	0.0058126	0.091827	14.927	0.44525	0.07849	1165.8	4163.4	-1187.8	-2.0833	0	2.0845	0.61296	1189.9	0.07237	36.95	0.24786	6.1505e-18	0.44804	0.3427	1.6477e-17	0.44804	0.60138	-6.3091e-05	0.44804	0.27079	4.9389	0.65322	0.063462	0.14145	-0.19195	0	0	0	0.99996	0.19195	99.662+0i	72.903	1.3603	2.2753	0.81331
46	2.719	3.6153	0.019853	0.0043546	0.062301	0.029759	0.0026345	0.062301	0.058844	0.00065539	0.062301	12.492	0.23979	0.054668	721.22	5123.4	-531.27	0	0	0	0.68574	531.27	0.09805	27.721	0.18921	-0.00080077	0.27966	0.25118	0.0058915	0.27966	0.41149	0.022486	0.27966	0.27888	2.8905	0.17991	0.11098	0.20802	-0.27276	-0.018926	-1.8809e-05	0.058795	0.94468	0.33156	123.3+0i	59.905	0.55007	1.4715	0.83708
47	0.97038	1.3958	0.0066919	0.0022139	0.022742	0.0088363	0.00134	0.022742	0.015143	0.0005244	0.022742	2.8016	0.10786	0.012784	226.02	2078.3	-79.736	0	0	0	0.55259	79.736	0.10511	16.986	0.11637	-0.00090834	0.13607	0.17136	-0.0076773	0.13607	0.23149	-0.051214	0.13607	0.15352	3.3137	0.068169	0.12366	0.1678	-0.18004	-0.077138	-9.8841e-05	0.13708	0.99937	0.31712	136.32+0i	44.107	0.47365	1.7452	0.91868
48	2.4609	3.4644	0.023069	0.00010347	0.049292	0.039789	0.00092951	0.049292	0.05763	0.0025134	0.049292	5.8445	0.20921	0.058367	660.45	4833	-336.47	0	0	0	0.7	336.47	0.45794	124.25	0.6776	0.097481	NaN	0.76826	0.54972	NaN	-0	-0	NaN	0.32368	25.512	2.2093	0.29823	0.466	-0.14895	-0.070021	1.9217e-08	0.47387	0.99972	0.62282	118.77+0i	63.891	0.56969	1.374	1
49	3.3614	4.4819	0.029304	-1.6127e-05	0.067756	0.048326	0.0031201	0.067756	0.094843	0.0043736	0.067756	14.455	0.31724	0.036657	777.2	3507.1	-957.82	0	0	0	0.64624	957.82	0.37417	63.31	0.46064	-0.021725	0.12512	0.56827	0.072337	0.12512	-0	-0	0.12512	0.1778	19.627	0.68375	0.39966	0.50863	-0.77087	-0.10703	0.25358	0.41659	0.99946	1.1875	124.34+0i	59.459	0.65129	1.5662	0.97178
51	5.5154	7.382	0.049196	0.00019583	0.10371	0.08879	4.7518e-05	0.10371	0.15618	0.0023627	0.10371	14.653	0.38924	0.21912	2033.1	16745	-920.4	0	0	0	0.8171	920.4	0.22162	73.007	0.49973	-0.027547	0.55759	0.66661	-0.033432	0.55759	1.172	-0.36392	0.55759	0.16117	23.559	1.4207	0.14775	0.31098	-0.39719	-0.011328	0.01469	0.051717	0.99998	0.4489	122.16+0i	60.699	0.56401	1.6406	0.8984
52	4.3157	5.9567	0.039842	7.8268e-06	0.073806	0.059875	-0.00053889	0.073806	0.09714	0.0030463	0.073806	8.7392	0.42249	0.046045	859.87	2793.8	-1270	-2.0815	0	0	0.55559	1270	0.047478	29.171	0.19244	-0.0036753	0.29988	0.25463	-0.0067407	0.29988	0.36386	-0.0096969	0.29988	0.21699	3.9931	0.39534	0.030709	0.081677	-0.060047	-3.1802e-05	1.0827e-06	0.0001168	0.9995	0.060164	104.99+0i	68.803	0.82944	1.7093	0.75904
53	4.177	5.2931	0.03376	-0.001657	0.081378	0.054455	-0.0021684	0.081378	0.10579	0.0036166	0.081378	17.858	0.3426	0.0562	898.97	3579.9	-611.52	0	0	0	0.64031	611.52	0.36446	170.39	1.0888	-0.33112	0.44337	0.97202	0.93451	0.44337	-0	-0	0.44337	0.26204	9.7179	7.149	0.17547	0.40694	-0.034765	-0.0001221	0.00038604	0.023557	0.95268	0.058322	125.96+0i	55.398	0.49324	1.386	0.86559
54	2.4746	3.2397	0.02134	-0.00036684	0.053317	0.035796	0.0017226	0.053317	0.052387	0.0096287	0.053317	12.974	0.20878	0.035513	783.03	4648.6	-454.22	0	0	0	0.65901	454.22	0.12426	16.92	0.12547	-0.024929	NaN	0.21439	-0.11094	NaN	-0	-0	NaN	0.17374	1.6288	0.038778	0.25249	0.32493	-0.016309	0.081673	0.12288	0.35139	0.34829	0.3677	141.46+0i	46.997	0.47181	1.7159	0.93548
55	5.3579	7.4408	0.047768	-0.0020166	0.10179	0.06823	0.0015925	0.10179	0.11618	0.0015004	0.10179	10.495	0.47837	0.097019	988.83	4546	-1281.5	0	0	1.936	0.6642	1283.4	0.064459	49.913	0.33147	-0.0025541	0.51292	0.40996	0.0014017	0.51292	0.5704	-0.0052349	0.51292	0.17802	3.4821	1.3321	0.040146	0.10913	-0.099658	0	0	0	0.9999	0.099658	118.03+0i	66.672	0.62685	1.4352	0.77565
56	3.3342	4.6375	0.031017	4.5333e-07	0.065792	0.049748	-0.00017352	0.065792	0.0848	0.0013597	0.065792	8.5518	0.31703	0.03908	632.66	2548.5	-611.25	0	0	0	0.55997	611.25	0.0075308	14.575	0.097332	9.0047e-19	0.21804	0.14559	7.3755e-18	0.21804	0.2584	-9.3136e-18	0.21804	0.094977	0.87975	1.5203	0.0042635	0.040568	0	0	0	0	0.99988	0	121.74+0i	59.763	1.2011	5.5632	0.64162
57	1.9606	2.7604	0.017612	0.00085915	0.037537	0.027426	0.0011276	0.037537	0.053072	0.00070083	0.037537	6.3899	0.20255	0.014883	385.49	1562.8	-610.99	0	0	0	0.51608	610.99	0.24544	36.078	0.24422	-0.011889	0.070769	0.30993	-0.22523	0.070769	-0	-0	0.070769	0.13532	3.1033	0.18038	0.35587	0.40311	-0.43106	-0.19951	0.18862	0.5027	0.40113	0.93377	123.35+0i	57.439	0.67349	1.7576	0.99917
58	6.2585	8.0726	0.053953	6.464e-18	0.1432	0.084413	0.00028947	0.1432	0.15315	0.0010417	0.1432	16.521	0.46459	0.19478	1629.9	12758	-1833.1	-2.1027	0	2.0415	0.8171	1835.2	0.0098455	33.512	0.22387	2.3134e-17	0.46187	0.34267	1.4297e-17	0.46187	0.65905	-1.5933e-17	0.46187	0.043264	1.8999	3.5409	0.0047345	0.038549	-0.00027474	0	0	0	0.99942	0.00027474	94.65+0i	74.871	1.52	6.4435	0.91834
59	9.1462	11.745	0.078624	2.0745e-05	0.1559	0.12754	0.0048172	0.1559	0.18244	0.0019424	0.1559	19.819	0.55476	0.31251	3252.3	17353	-1182.8	0	0	0	0.8171	1182.8	0.11942	57.637	0.36314	0.026007	0.59814	0.60921	0.025627	0.59814	0.98259	-0.0027311	0.59814	0.14773	6.2998	1.2114	0.070107	0.18932	-0.025351	-0.0030682	-8.5361e-05	0.016011	0.98713	0.041362	128.87+0i	60.269	0.59443	1.6416	0.92129
60	3.6655	4.7572	0.031812	2.7328e-06	0.081444	0.055454	-6.0066e-08	0.081444	0.11778	0.00065375	0.081444	15.416	0.34162	0.039998	739.44	2626.3	-895.65	0	0	0	0.55158	895.65	0.26001	65.85	0.47477	0.0020612	0.50066	0.56064	-0.046039	0.50066	0.53486	-0.0066668	0.50066	0.21223	24.293	0.89505	0.19954	0.29731	-0.29513	-0.085857	0.0063239	0.20663	0.99972	0.50176	112.97+0i	71.923	1.2576	2.4226	0.86751
61	5.894	7.6655	0.051245	2.7488e-05	0.12031	0.088583	2.3343e-05	0.12031	0.16928	0.0013225	0.12031	18.628	0.44352	0.13724	1564.6	8298.3	-1165.9	0	0	0	0.75179	1165.9	0.11976	103.03	0.7149	-0.002679	0.92318	1.0549	-0.023595	0.92318	1.3605	-0.25414	0.92318	0.12808	11.545	3.7487	0.043032	0.13591	-0.02336	-0.00032781	1.4237e-07	0.0045114	0.99947	0.027872	125.74+0i	66.465	1.5804	6.1234	0.85674
62	0.66057	0.95963	0.0062931	0.00012323	0.017098	0.009554	0.0016563	0.017098	0.016509	0.0029324	0.017098	3.2478	0.080592	0.0026244	171.11	1138.5	-199.87	0	0	0	0.42944	199.87	0.19615	35.658	0.24352	-0.033819	0.075474	0.36374	-0.068238	0.075474	-0	-0	0.075474	0.15047	2.7472	0.20889	0.19494	0.27145	-0.28464	-0.072912	0.071092	0.17325	0.49067	0.4579	135.51+0i	49.612	0.34179	1.2078	0.8905
63	1.8859	2.7049	0.018125	1.573e-06	0.025995	0.024128	-0.0044196	0.025995	0.032305	0.0042981	0.025995	4.4109	0.2049	0.022012	325.25	1750.6	-587.88	0	0	0	0.532	587.88	0.33414	98.331	0.53935	-0.22545	0.67504	0.39406	0.12106	0.67504	-0	-0	0.67504	0.19069	24.952	2.104	0.19028	0.37976	-0.28676	-0.017883	0.012479	0.087368	0.99986	0.37413	131.78+0i	48.879	1.3353	6.2229	0.64543
64	10.939	13.445	0.089929	-2.8498e-05	0.21217	0.15123	-0.0003248	0.21217	0.26053	-0.00012189	0.21217	27.248	0.69319	0.40405	4260.7	22343	-2001.7	-1.1369e-13	0	0	0.8171	2001.7	0.1013	38.301	0.2514	-0.011037	0.39421	0.31813	-0.0016282	0.39421	0.41849	0.016164	0.39421	0.092041	4.9436	0.72401	0.058101	0.16869	-0.096287	-0.023262	0.0059229	0.026894	0.99852	0.12318	108.43+0i	69.086	1.234	2.6413	1
65	3.1031	4.1306	0.023979	0.0035805	0.068094	0.03507	0.0021318	0.068094	0.060151	0.0018558	0.068094	12.297	0.27175	0.060168	810.56	5776.8	-502.27	0	0	0	0.72101	502.27	0.026873	36.347	0.24248	-0.00056027	0.4442	0.32061	-0.00057838	0.4442	0.45334	0.0052495	0.4442	0.12377	1.6951	2.158	0.017334	0.078151	-0.0085816	0	0	0	0.99984	0.0085816	120.75+0i	60.768	1.8625	13.563	1
66	8.9153	10.572	0.066151	0.0045201	0.16648	0.094215	0.0025169	0.16648	0.13906	0.0056985	0.16648	25.075	0.50914	0.26201	2888.8	14802	-1836.7	0	0	0	0.76455	1836.7	0.090329	80.061	0.52151	0.026936	0.61648	0.51333	0.067142	0.61648	0.57812	0.042768	0.61648	0.13486	10.542	3.3387	0.058356	0.16313	-0.1519	-0.00027168	3.7072e-06	0.00038222	0.99983	0.15228	105.57+0i	70.643	0.89707	1.7529	0.8684
67	1.3089	1.8311	0.012221	3.2292e-05	0.024446	0.020838	-0.00069414	0.024446	0.042809	-1.5629e-05	0.024446	6.0744	0.13325	0.013421	244.64	1339.3	-501.3	0	0	0	0.53138	501.3	0.0034055	41.73	0.27875	-1.6935e-17	0.56634	0.39559	-3.3873e-17	0.56634	0.59648	2.6424e-17	0.56634	0.015252	0.36605	9.3084	0.00093168	0.0087474	0	0	0	0	0.99924	0	135.89+0i	45.656	0.44288	1.5425	1
68	5.8676	7.575	0.049999	0.00065447	0.11387	0.080966	0.0072883	0.11387	0.13564	0.0034959	0.11387	18.387	0.40162	0.14414	2246.5	13248	-1099.2	0	0	0	0.78586	1099.2	0.13324	32.888	0.20711	0.013706	0.31629	0.2673	0.009082	0.31629	0.33366	-0.020142	0.31629	0.13496	3.1732	0.26956	0.095673	0.19369	-0.12857	-0.029684	-0.0022847	0.050251	0.92916	0.17883	124.56+0i	58.603	0.65717	1.6778	0.91218
69	7.1499	8.957	0.059884	-9.6533e-07	0.13267	0.099072	0.00091996	0.13267	0.17644	0.0023956	0.13267	21.711	0.55096	0.12997	1913.4	8260.2	-2512.5	0	0	0	0.74208	2512.5	0.065932	140.21	0.76781	-0.19217	0.62171	0.44575	0.22856	0.62171	0.38162	0.083209	0.62171	0.060916	10.446	24.272	0.029764	0.16165	-0.006194	-3.4036e-05	1.3043e-05	8.8915e-05	0.99965	0.006283	104.7+0i	69.995	0.7536	1.6448	0.8942
70	13.743	17.421	0.11189	-0.0040058	0.18812	0.13512	0.0084136	0.18812	0.16573	0.0040909	0.18812	19.881	0.74019	0.66198	5128.4	27773	-1321.6	0	0	0	0.80997	1321.6	0.012784	25.401	0.16965	-2.1e-17	0.31441	0.24041	-3.0533e-17	0.31441	0.4152	2.4482e-17	0.31441	0.084447	1.2163	0.91294	0.0071167	0.033291	-0.0081754	0	0	0	0.99981	0.0081754	108.05+0i	69.852	1.0528	2.3464	0.49587
71	2.4775	3.4173	0.017417	0.0054547	0.063861	0.024411	0.003301	0.063861	0.035975	0.0033948	0.063861	7.7353	0.209	0.07582	797.11	8013.5	-475.29	0	0	0	0.75354	475.29	0.023605	33.762	0.22594	-4.0743e-18	0.32034	0.26617	4.7075e-18	0.32034	0.3864	6.9767e-18	0.32034	0.1247	0.81193	1.6535	0.023303	0.095524	0	0	0	0	0.99973	0	137.53+0i	43.735	0.2442	0.93872	1
73	2.3408	3.0784	0.019956	-0.00066044	0.039724	0.03458	-0.00060817	0.039724	0.062604	0.0054183	0.039724	11.93	0.22863	0.018352	510.83	2000.6	-626.37	0	0	0	0.53076	626.37	0.035048	38.739	0.2592	0.0007197	0.54948	0.41028	2.8853e-05	0.54948	0.76047	-0.0065437	0.54948	0.15053	2.3657	1.5472	0.025371	0.082476	-0.016468	0	0	0	0.99946	0.016468	121.43+0i	63.164	0.71388	1.7963	0.81981
74	1.5637	2.2395	0.013136	0.0018533	0.033058	0.019485	0.0013203	0.033058	0.031188	0.0045546	0.033058	4.1967	0.17428	0.014288	328.79	2005.5	-168.21	0	0	0	0.53303	168.21	0.053552	41.36	0.20704	-0.02292	NaN	0.34257	-0.12482	NaN	-0	-0	NaN	0.04369	5.3224	0.27239	0.015459	0.022458	-0.013007	-0.0029085	0.0037708	0.021691	0.81983	0.034698	135.65+0i	44.17	0.34296	1.2639	0.89944
75	5.0423	6.9023	0.046076	-8.8349e-05	0.099715	0.062905	-0.00020306	0.099715	0.10304	-0.0002934	0.099715	9.1748	0.30463	0.1894	1654	13092	-520.62	0	0	0	0.79834	520.62	0.28604	42.357	0.27341	-0.02933	0.16737	0.31549	0.10696	0.16737	-0	-0	0.16737	0.22764	3.7258	0.27327	0.36625	0.4485	-0.25934	-0.15309	0.096185	0.61393	0.46172	0.87326	130.45+0i	51.002	0.61632	1.7521	0.82139
76	7.1527	8.8557	0.053612	0.0056099	0.12971	0.085278	0.0034313	0.12971	0.17248	0.001493	0.12971	23.496	0.40237	0.26527	3193.7	20409	-640.32	0	0	0	0.8171	640.32	0.01484	32.237	0.21558	-2.0909e-17	0.41725	0.31851	-3.5216e-17	0.41725	0.60274	-1.7109e-17	0.41725	0.081804	1.4077	1.7875	0.0086343	0.034388	-6.2148e-05	0	0	0	0.99955	6.2148e-05	128.44+0i	55.839	0.74915	2.0733	1
77	2.8609	3.8548	0.019912	0.0058178	0.062647	0.028471	0.0031421	0.062647	0.050647	0.0034956	0.062647	10.568	0.23861	0.087141	920.34	8768.8	-501.84	0	0	0	0.75959	501.84	0.10656	15.27	0.10278	-0.0038619	0.14711	0.14563	-0.0066403	0.14711	0.17748	-0.0087138	0.14711	0.12526	1.3855	0.038611	0.146	0.19339	-0.22094	-0.090762	0.044181	0.13141	0.54243	0.35235	134.9+0i	45.569	0.50342	1.7589	1
78	1.1827	1.629	0.010771	-0.00013086	0.026526	0.019362	-6.3973e-05	0.026526	0.043929	0.00067823	0.026526	7.6896	0.11702	0.011776	248.68	1298.4	-205.36	0	0	0	0.50282	205.36	0.14818	19.435	0.10587	-0.045292	0.142	0.13224	-0.049284	0.142	-0	-0	0.142	0.1686	1.8139	0.062618	0.18769	0.19764	-0.12124	-0.011176	0.14135	0.27262	0.43316	0.39386	135.31+0i	48.05	0.39193	1.3816	0.92007
79	8.3935	11.332	0.0758	-4.9977e-07	0.14622	0.1194	-1.1476e-06	0.14622	0.17637	-0.00079736	0.14622	14.703	0.56972	0.25314	2371.5	11159	-731.65	0	0	0	0.74774	731.65	0.089329	40.711	0.26751	-0.0077767	0.39333	0.3966	0.0053203	0.39333	0.62022	-0.019301	0.39333	0.11306	5.4563	0.61446	0.049513	0.12828	-0.034747	-0.0057066	0.0002846	0.017014	0.9996	0.051761	114.5+0i	68.838	0.90478	2.0246	0.7328
80	4.7282	6.4746	0.038651	-0.0047147	0.075545	0.04881	0.0071164	0.075545	0.070381	0.0091331	0.075545	10.218	0.3544	0.12703	1151	7664.3	-730.46	0	0	0	0.74377	730.46	0.094274	17.628	0.1182	-0.007152	0.22257	0.18811	-0.013559	0.22257	0.32703	-0.14809	0.22257	0.1527	1.7173	0.070253	0.10385	0.13695	-0.18121	-0.03891	0.015374	0.15252	0.75244	0.33373	134.13+0i	47.371	0.55538	1.871	0.81343
81	1.2525	1.7347	0.011572	-3.9474e-05	0.026243	0.019891	-0.00083426	0.026243	0.036493	-0.0019511	0.026243	6.3204	0.14415	0.0084568	212.3	936.15	-232.64	0	0	0	0.44879	232.64	0.18465	37.282	0.25312	-0.001799	0.25428	0.31616	0.0039873	0.25428	0.38019	-0.026015	0.25428	0.15271	5.7498	0.27438	0.17294	0.25932	-0.28723	-0.095191	0.040968	0.098551	0.99916	0.38578	126.34+0i	55.706	0.56066	1.7203	0.96579
82	4.1917	5.8832	0.039385	-4.5708e-18	0.07934	0.061177	2.2616e-06	0.07934	0.10155	0.0016393	0.07934	7.8125	0.342	0.10566	961.28	5643.9	-672.16	0	0	0	0.67409	672.16	0.024324	46.495	0.31125	1.455e-17	0.63371	0.4975	-3.4111e-17	0.63371	0.77924	-8.0597e-17	0.63371	0.09109	1.5351	3.892	0.014576	0.081314	-0.0040106	0	0	0	0.99955	0.0040106	128.28+0i	59.283	0.66929	1.9214	0.96091
83	7.4719	9.4737	0.059873	-0.0035113	0.12936	0.091391	0.0044738	0.12936	0.17615	0.0031451	0.12936	23.878	0.54452	0.16569	1935.7	9501.8	-2632.4	0	0	0	0.74685	2632.4	0.2174	50.19	0.32227	-0.021627	0.44267	0.43557	-0.011678	0.44267	0.60669	0.0061408	0.44267	0.29033	14.095	0.6402	0.15735	0.26884	-0.32931	-0.012677	0.012089	0.10282	0.99976	0.43213	110.4+0i	68.235	1.1013	2.2285	0.90948
84	4.7756	6.4028	0.035864	-0.0069769	0.077281	0.029022	0.014342	0.077281	0.03206	0.0095942	0.077281	10.38	0.25161	0.25907	1965.5	16984	-276.04	0	0	0	0.8171	276.04	0.11847	54.621	0.36349	0.0060835	0.61324	0.48516	-0.0087755	0.61324	0.73835	-0.024708	0.61324	0.17361	7.217	1.0223	0.071425	0.16868	-0.13327	-0.0023642	1.6549e-06	0.0175	0.99983	0.15077	122.5+0i	65.508	0.72753	2.0445	0.84298
85	4.2244	5.5311	0.036976	-2.7012e-05	0.087344	0.060815	-8.0702e-05	0.087344	0.10294	0.00027428	0.087344	15.893	0.36025	0.068261	985.05	4652.8	-962.34	0	0	0	0.67283	962.34	0.098253	24.815	0.16695	-0.00066781	0.23662	0.23107	-0.0061852	0.23662	0.38473	-0.0097892	0.23662	0.14179	5.4482	0.19024	0.073772	0.14516	-0.15307	-0.030512	0.004369	0.05617	0.99922	0.20924	112.12+0i	65.234	0.7377	1.8634	0.88231
86	6.4805	8.3672	0.049983	0.0060467	0.12187	0.073236	0.0036617	0.12187	0.12831	0.0020956	0.12187	19.381	0.48502	0.16143	1927.4	12341	-1713.3	-2.0833	0	2.0821	0.78152	1715.4	0.11291	34.957	0.23076	-0.006107	0.36025	0.30235	-0.0018484	0.36025	0.44623	0.015395	0.36025	0.26339	5.2244	0.32758	0.10454	0.18308	-0.27091	-0.0092171	1.8646e-06	0.054957	0.99993	0.32586	105.98+0i	72.931	5.0636	40.621	0.92773
87	5.3034	7.2588	0.048575	-3.4642e-06	0.12084	0.070105	0.00039568	0.12084	0.10834	0.0034775	0.12084	11.374	0.38157	0.2359	1486.9	14124	-1136.1	0	0	2.0821	0.81096	1138.1	0.082418	37.541	0.24077	-0.013076	0.36527	0.30124	-0.0036565	0.36527	0.39877	0.0072051	0.36527	0.14179	5.3724	0.35093	0.036669	0.066933	-0.068906	-0.013611	5.5489e-05	0.027057	0.99876	0.095962	107.35+0i	70.031	0.99645	2.1652	0.88715
88	4.2408	5.8461	0.039083	-1.1106e-05	0.080424	0.056114	0.00071514	0.080424	0.08756	0.0019905	0.080424	8.7837	0.28812	0.1999	1309.9	13643	-500.62	0	0	0	0.81391	500.62	0.06298	40.97	0.27299	-0.0011309	0.39952	0.32702	-0.0018655	0.39952	0.45499	-0.0035827	0.39952	0.21262	2.266	0.82421	0.048122	0.11378	-0.17087	0	0	0	0.9995	0.17087	120.23+0i	60.406	0.83955	2.295	0.77204
89	2.2043	3.1017	0.020771	-4.0533e-18	0.047532	0.032246	-1.1438e-06	0.047532	0.054504	6.0378e-05	0.047532	6.4898	0.20015	0.030547	416.16	2321.1	-527.93	0	0	0	0.57716	527.93	0.12728	23.346	0.14514	-0.027791	0.22526	0.16019	-0.038081	0.22526	0.24419	-0.030033	0.22526	0.13892	2.295	0.088858	0.12213	0.16067	-0.12038	-0.04561	0.025296	0.17893	0.69014	0.2993	138.1+0i	47.052	0.39822	1.3211	0.91945
90	18.991	19.145	0.12606	-0.0017686	0.26344	0.19268	0.0007176	0.26344	0.29465	0.0070172	0.26344	54.742	1.0439	0.40181	8177.3	28183	-9329.9	-2.0845	0	2.9615	0.81527	9332.9	0.22208	165.76	1.162	0.01668	1.0815	1.2897	-0.089459	1.0815	1.7779	-0.44302	1.0815	0.15689	33.894	5.2406	0.082226	0.14054	-0.24997	-0.00061085	-3.9715e-06	0.082743	0.99915	0.33272	93.886+0i	75.297	1.0807	1.9222	0.78057
91	5.5159	7.4391	0.044102	-0.0057381	0.073258	0.050653	0.011158	0.073258	0.079011	0.0098182	0.073258	12.472	0.33796	0.18198	1742.3	15090	-663.72	0	0	0	0.8171	663.72	0.090982	23.222	0.15011	-0.0098713	0.21679	0.2098	0.0030254	0.21679	0.32521	-0.0040482	0.21679	0.26584	3.989	0.10142	0.057677	0.093212	-0.13036	-0.0051169	4.0848e-05	0.065222	0.99223	0.19559	122.3+0i	60.549	0.79466	2.0034	1
92	6.7554	8.606	0.057528	5.462e-05	0.13239	0.093491	0.0013466	0.13239	0.16278	0.0069582	0.13239	21.663	0.54035	0.11115	1615.1	6270.6	-3144.2	0	0	2.9559e-12	0.69481	3144.2	0.042746	46.787	0.3131	-0.00018894	0.56663	0.44042	-0.0002172	0.56663	0.70426	0.0023094	0.56663	0.13056	3.127	1.6134	0.024551	0.08542	-0.040808	0	0	0	0.99932	0.040808	108.57+0i	67.992	0.84981	1.9232	0.76822
93	2.2058	3.0221	0.020203	9.4932e-07	0.047153	0.03381	-3.1916e-06	0.047153	0.066996	0.0018008	0.047153	9.1417	0.23164	0.022231	411.34	1813.5	-607.93	0	0	0	0.54431	607.93	0.013267	38.083	0.25043	-0.0041959	0.5242	0.33929	0.0029741	0.5242	0.54404	0.012163	0.5242	0.061827	2.0301	2.7336	0.0069751	0.037823	-1.8711e-06	0	0	0	0.99998	1.8711e-06	127.17+0i	55.061	0.43438	1.2777	1
94	7.3643	9.1405	0.061178	1.0835e-05	0.12895	0.098152	-0.010241	0.12895	0.14578	0.023353	0.12895	22.138	0.51148	0.2149	2384.3	16010	-1177.9	-5.0022e-12	0	0	0.8171	1177.9	0.22616	194.45	1.2481	-0.14052	1.0881	1.0207	0.052331	1.0881	0.73322	0.66467	1.0881	0.18185	19.33	14.29	0.13619	0.3326	-0.48657	-0.00010402	-1.207e-05	0.00013301	0.99979	0.4867	108.07+0i	71.268	0.8922	1.9155	0.87802
95	2.5599	3.5149	0.023505	-5.2775e-07	0.052692	0.040392	-0.0001037	0.052692	0.081724	0.00065811	0.052692	9.2966	0.26147	0.020231	454.09	1613.3	-911.87	0	0	0	0.51481	911.87	0.16148	35.332	0.23257	-0.0059239	0.29144	0.29307	0.013554	0.29144	0.34228	-0.020543	0.29144	0.17816	7.0906	0.28883	0.12666	0.19599	-0.20857	-0.059766	0.017718	0.098937	0.99978	0.30751	113.75+0i	66.346	0.6351	1.5105	0.8962
96	1.9137	2.6479	0.016222	-0.0015018	0.029399	0.025158	0.00098499	0.029399	0.031324	0.0087078	0.029399	6.7102	0.15833	0.030241	632.98	4529.2	-411.02	0	0	0	0.70352	411.02	0.023409	32.422	0.21449	-0.0025065	0.39914	0.29062	-0.0038967	0.39914	0.44437	0.022816	0.39914	0.12568	0.88523	1.7732	0.021363	0.09039	-0.019235	0	0	0	0.99793	0.019235	130.79+0i	50.44	0.34658	1.139	1
97	1.7334	2.3873	0.015978	-1.6281e-05	0.033511	0.024796	-0.00049294	0.033511	0.041495	0.0060829	0.033511	7.5824	0.18225	0.013558	390.63	1644	-404.7	0	0	0	0.49588	404.7	0.031581	40.894	0.26734	0.0069685	0.44292	0.34279	0.00038526	0.44292	0.45192	0.019694	0.44292	0.12674	1.514	1.709	0.024906	0.081208	-0.053286	0	0	0	0.99859	0.053286	133.85+0i	51.586	0.32154	1.0663	0.78999
98	5.56	7.2258	0.045573	-0.0028299	0.10441	0.058935	0.011743	0.10441	0.0849	0.0093218	0.10441	15.002	0.42359	0.13144	2106.7	13194	-1173.3	0	0	0	0.77812	1173.3	0.064065	49.597	0.31365	-0.024033	0.54011	0.37873	0.029487	0.54011	0.4928	0.045902	0.54011	0.11409	5.8492	1.0283	0.019526	0.054248	-0.015652	-9.6632e-05	1.2594e-05	0.0093889	0.99936	0.025041	117.66+0i	64.513	2.3723	12.255	0.81914
99	8.3851	10.537	0.070437	-5.4907e-05	0.13892	0.093956	-0.0023976	0.13892	0.11937	0.010608	0.13892	18.478	0.43088	0.33931	3027.5	18056	-607.69	0	0	0	0.76943	607.69	0.089205	32.214	0.22203	-0.00035109	0.30745	0.34516	-0.013574	0.30745	0.33142	3.3572e-05	0.30745	0.1024	2.2765	0.39585	0.054044	0.15226	-0.03654	-0.011124	0.0036682	0.014968	0.8309	0.051507	135.47+0i	48.655	0.37715	1.3441	0.8918
[truncated: 291 more columns]
