# Supplementary material for: Detecting Parkinson’s disease from sustained phonation and speech signals
Source: PLoS One. 2017 Oct 5;12(10):e0185613. doi: 10.1371/journal.pone.0185613 (PMC5628839; doi:10.1371/journal.pone.0185613)
Supplement: S2 File — (ZIP) [file pone.0185613.s002.zip › AC/unvoiced/AC_unvoiced_YAAFE_features.csv]

id	AmplitudeModulation_1_min	AmplitudeModulation_2_min	AmplitudeModulation_3_min	AmplitudeModulation_4_min	AmplitudeModulation_5_min	AmplitudeModulation_6_min	AmplitudeModulation_7_min	AmplitudeModulation_8_min	EnvelopeShapeStatistics_1_min	EnvelopeShapeStatistics_2_min	EnvelopeShapeStatistics_3_min	EnvelopeShapeStatistics_4_min	AmplitudeModulation_1_max	AmplitudeModulation_2_max	AmplitudeModulation_3_max	AmplitudeModulation_4_max	AmplitudeModulation_5_max	AmplitudeModulation_6_max	AmplitudeModulation_7_max	AmplitudeModulation_8_max	EnvelopeShapeStatistics_1_max	EnvelopeShapeStatistics_2_max	EnvelopeShapeStatistics_3_max	EnvelopeShapeStatistics_4_max	AmplitudeModulation_1_mean	AmplitudeModulation_2_mean	AmplitudeModulation_3_mean	AmplitudeModulation_4_mean	AmplitudeModulation_5_mean	AmplitudeModulation_6_mean	AmplitudeModulation_7_mean	AmplitudeModulation_8_mean	EnvelopeShapeStatistics_1_mean	EnvelopeShapeStatistics_2_mean	EnvelopeShapeStatistics_3_mean	EnvelopeShapeStatistics_4_mean	AmplitudeModulation_1_trimean	AmplitudeModulation_2_trimean	AmplitudeModulation_3_trimean	AmplitudeModulation_4_trimean	AmplitudeModulation_5_trimean	AmplitudeModulation_6_trimean	AmplitudeModulation_7_trimean	AmplitudeModulation_8_trimean	EnvelopeShapeStatistics_1_trimean	EnvelopeShapeStatistics_2_trimean	EnvelopeShapeStatistics_3_trimean	EnvelopeShapeStatistics_4_trimean	AmplitudeModulation_1_median
1	3.9971	0.0012286	0.00014049	0.0056138	9.9995	0.00082672	0.00075712	0.0087341	15.854	9.8448	-5.4467	-36107	4.5691	0.15099	0.076191	0.60351	11.574	0.051181	0.055376	0.51178	153.43	34.1	8.5428	65.865	4.0686	0.052777	0.019025	0.21104	10.326	0.016269	0.017804	0.16489	96.103	20.626	-0.16638	-9086.2	3.9971	0.038898	0.011994	0.15548	10.129	0.011741	0.012842	0.12171	96.983	20.431	-0.74578	-6510.4	3.9971
2	3.9971	0.024887	0.0046875	0.099477	9.9995	0.0067949	0.0079906	0.067945	29.839	3.1687	-1.6838	-4790300	3.9971	0.3189	0.071065	1.2747	9.9995	0.27035	0.26198	2.7033	127.93	58.028	3.0955	1.1453	3.9971	0.11221	0.029901	0.4485	9.9995	0.055593	0.055329	0.5559	85.876	23.654	0.47952	-732340	3.9971	0.083124	0.023459	0.33226	9.9995	0.020484	0.020726	0.20483	88.473	17.209	0.43106	-62791	3.9971
3	3.9971	0.016393	0.0068277	0.082511	9.9995	0.0093118	0.0084749	0.093113	38.425	6.7242	-3.0971	-87840	7.7789	1.0252	0.32744	4.0979	13.303	0.36263	0.34067	3.6261	146.52	36.85	5.498	-1575.9	4.6854	0.39281	0.10011	1.6346	10.524	0.13065	0.13414	1.3205	95.583	16.225	0.010493	-28868	4.1914	0.28151	0.072202	1.3425	10.069	0.10529	0.10734	1.0591	97.75	14.024	-0.4691	-20899	3.9971
4	3.9971	0.0041348	0.0022727	0.016527	9.9995	0.0021917	0.0019365	0.029437	36.352	4.0822	-3.2606	-1600900	7.6577	0.40798	0.15204	1.6307	13.431	0.11333	0.1263	1.1333	125.14	58.791	1.0886	-11.345	4.7681	0.16368	0.045373	0.70373	10.669	0.047399	0.051766	0.48593	84.553	26.567	-1.3751	-234180	4.3226	0.14066	0.032475	0.66892	10.234	0.040639	0.048084	0.42066	88.798	26.666	-1.7283	-5485	3.9971
5	3.9971	0.0045716	0.0021267	0.018273	9.9995	0.0014942	0.0015714	0.015193	57.902	12.545	-3.1047	-17075	6.8368	0.5579	0.28067	2.23	14.75	0.075678	0.094949	0.92072	142.68	38.816	4.2548	-624.02	4.4028	0.16702	0.077209	0.68948	12.15	0.028578	0.033374	0.335	103.26	22.082	-0.75457	-6007.9	3.9971	0.10235	0.051779	0.46701	12.123	0.027467	0.02691	0.29425	101.36	20.071	-1.5531	-4974.5	3.9971
6	3.9971	0	0	0	9.9995	0	0	0	0	2.2204e-16	-6.8826	-475170	4.744	0.48041	0.21103	1.9202	11.991	0.19938	0.18186	2.1453	154.32	53.227	6.4492	39.231	4.0905	0.10527	0.045511	0.42218	10.513	0.05414	0.051218	0.59221	83.122	15.589	-0.45026	-93116	3.9971	0.054744	0.020238	0.22159	10.297	0.035983	0.034061	0.39281	85.297	11.621	-0.46099	-39403	3.9971
7	3.9971	0.0003578	6.365e-05	0.0014301	9.9995	0.00022042	0.00019998	0.0022041	69.11	6.3843	-8.0151	-1256800	7.9942	0.35338	0.11095	1.6679	9.9995	0.17916	0.17218	1.7916	150.94	45.151	0.56247	-336.43	4.6806	0.14411	0.040854	0.69829	9.9995	0.054481	0.05784	0.54478	107.47	20.544	-1.8206	-212800	4.1447	0.10869	0.025256	0.47692	9.9995	0.042868	0.044196	0.42865	101.57	16.551	-0.76987	-34569	3.9971
8	3.9971	0.0085517	0.0011952	0.034182	9.9995	0.0045772	0.0045209	0.045769	43.374	5.4932	-5.2946	-36539	6.6955	0.29753	0.2342	1.1893	13.303	0.11389	0.11394	1.1389	149	56.582	4.3057	-5.6397	4.7597	0.11286	0.05566	0.55264	10.851	0.040717	0.042228	0.45439	87.267	26.468	-0.11335	-8779.9	4.3188	0.10802	0.035719	0.59413	10.502	0.028977	0.038867	0.33364	86.942	25.328	-0.082664	-6773.7	3.9971
9	3.9971	0	0	0	9.9995	0	0	0	0	2.2204e-16	-7.2492	-502710	3.9971	0.14817	0.066799	0.59223	9.9995	0.050749	0.049338	0.50746	145.26	29.347	6.2957	-3	3.9971	0.054426	0.014715	0.21755	9.9995	0.02064	0.021156	0.20639	79.552	11.715	-0.67265	-102520	3.9971	0.044597	0.0053724	0.17826	9.9995	0.018273	0.019399	0.18272	83.013	10.236	-0.77062	-28103	3.9971
10	3.9971	0.0027865	0.0009242	0.0132	9.9995	0.0017046	0.0015447	0.018766	37.019	9.8127	-1.0714	-101620	4.7373	0.10878	0.06485	0.43481	11.433	0.022343	0.020667	0.23274	115.9	70.474	3.1899	-11.983	4.2553	0.026255	0.010581	0.10907	10.653	0.0089815	0.0090168	0.093719	80.153	28.992	0.45608	-21627	4.1628	0.015526	0.0031718	0.065924	10.662	0.0080084	0.0082886	0.084736	83.092	23.34	0.30209	-9258.9	3.9971
11	3.9971	0.0030109	0.00020182	0.012035	9.9995	0.0023004	0.0017648	0.023003	30.891	5.5821	-6.5522	-965850	3.9971	0.18293	0.088343	0.73117	14.077	0.030858	0.035611	0.43439	133.81	22.386	10.919	-941.58	3.9971	0.060014	0.02429	0.23988	10.591	0.016406	0.017158	0.18229	87.778	10.826	-0.036162	-151180	3.9971	0.045506	0.014798	0.18189	10.081	0.016228	0.01629	0.16478	91.587	9.7337	-0.61156	-33985	3.9971
12	3.9971	0	0	0	9.9995	0	0	0	0	2.2204e-16	-2.8941	-66358	7.9942	0.52665	0.1781	3.1647	14.38	0.31103	0.30497	3.6061	124.1	40.046	6.8671	-3	4.8555	0.25085	0.07542	1.2663	10.853	0.11485	0.11473	1.2441	72.478	15.708	0.63752	-20088	4.3744	0.2429	0.073144	1.1173	10.299	0.083223	0.086402	0.89145	78.339	13.306	0.074809	-14340	3.9971
13	3.9971	0.015176	0.0045282	0.06066	9.9995	0.0047936	0.0048878	0.059224	39.969	8.5725	-1.3231	-15074	7.0656	0.12058	0.028266	0.85037	14.77	0.048714	0.046786	0.48712	124.36	50.921	2.1551	-41.111	5.9979	0.042689	0.012438	0.28194	12.246	0.021851	0.020889	0.25849	86.723	28.923	0.21135	-4609.8	6.2312	0.030094	0.010458	0.19516	12.176	0.019399	0.018416	0.25115	89.001	28.511	0.10902	-3135.8	6.3018
14	3.9971	0.00024668	7.2569e-05	0.00098599	9.9995	0.00013869	0.00011032	0.0013868	29.332	4.4035	-2.0751	-1192900	4.9392	0.19003	0.094809	0.75955	9.9995	0.043065	0.048737	0.43063	130.47	51.681	5.062	-2.9108	4.2217	0.048824	0.017784	0.20108	9.9995	0.014641	0.015422	0.14641	77.161	25.237	0.83883	-188360	4.1039	0.030847	0.0066909	0.13068	9.9995	0.011522	0.011693	0.11521	78.291	22.729	0.73722	-40822	3.9971
15	3.9971	0.018091	0.0048207	0.072312	9.9995	0.0054144	0.0052022	0.058798	48.691	3.8177	-4.1503	-2127500	4.1855	0.18205	0.062248	0.72766	14.158	0.051958	0.053285	0.55592	119.11	53.931	1.2789	-94.751	4.024	0.063057	0.020971	0.25258	10.694	0.027592	0.026815	0.28431	94.379	20.413	-1.2682	-324450	3.9971	0.046353	0.01589	0.18598	10.131	0.027748	0.026334	0.28081	97.83	16.725	-1.1336	-26554	3.9971
16	3.9971	0	0	0	9.9995	0	0	0	0	2.2204e-16	-3.7614	-1786100	7.8596	0.12744	0.051716	1.0016	13.647	0.078036	0.07639	0.86486	119.78	42.099	3.4222	-3	4.6409	0.083885	0.024006	0.41734	11.299	0.034567	0.034507	0.37847	66.044	15.668	-0.40293	-491090	3.9971	0.093968	0.02308	0.3756	11.037	0.032342	0.032663	0.35149	69.122	12.978	-0.51958	-290100	3.9971
17	3.9971	0.02632	0.0032656	0.1052	9.9995	0.016812	0.014719	0.16812	57.758	4.4886	-3.577	-1215700	4.0307	0.85061	0.40978	3.4	12.705	0.082907	0.117	1.0515	133.29	56.318	2.1064	-36.209	4.0019	0.21141	0.082253	0.84539	10.55	0.050332	0.053556	0.54044	93.325	20.478	-1.0598	-246830	3.9971	0.11524	0.028537	0.46078	10.197	0.050987	0.048616	0.51597	93.288	14.538	-0.73372	-95371	3.9971
18	3.9971	0.00014188	1.5579e-05	0.00056712	9.9995	9.6828e-05	8.7142e-05	0.00096823	16.243	5.9866	-7.5227	-127520	7.8663	0.25872	0.10448	1.0341	11.783	0.10562	0.11468	1.0561	151.56	61.708	1.7605	-12.621	4.8353	0.073403	0.016528	0.32201	10.374	0.025118	0.026643	0.25776	89.754	18.011	-1.163	-36288	4.4522	0.042293	0.0060007	0.20435	10.099	0.01901	0.019511	0.19587	92.735	13.355	-0.43886	-18504	3.9971
19	3.9971	2.1654e-05	1.2185e-05	9.8792e-05	9.9995	1.8756e-05	1.7545e-05	0.00021986	36.752	7.7044	-2.4525	-116260	4.5623	0.066952	0.025166	0.26761	15.605	0.023096	0.019063	0.27458	144	49.829	1.8547	-38.77	4.1642	0.033201	0.01191	0.13521	12.259	0.01244	0.011247	0.15572	89.977	26.064	-0.50867	-25907	4.1064	0.033058	0.01157	0.13588	11.988	0.012881	0.0121	0.16487	89.778	24.713	-0.61355	-9787.2	3.9971
20	3.9971	0.005975	0.0010069	0.027581	9.9995	0.0031334	0.0031189	0.033204	13.764	9.3042	-2.7926	-54032	7.3886	0.27533	0.14707	1.1005	13.889	0.10503	0.10745	1.0503	143.44	63.214	10.134	100.63	4.9781	0.070265	0.022567	0.32125	10.615	0.028312	0.028752	0.29803	88.228	24.082	0.63693	-13577	4.6545	0.035167	0.0051588	0.18694	10.198	0.019237	0.017667	0.19841	90.897	19.954	-0.23764	-6779.8	4.3941
21	3.9971	0.0067355	0.0010799	0.026923	9.9995	0.0023243	0.0017709	0.036395	24.481	2.9659	-6.8674	-5378700	5.8072	0.14035	0.046267	0.56101	19.279	0.032881	0.02886	0.41402	144.58	45.596	1.0579	-30.996	4.3369	0.039498	0.011291	0.18046	12.367	0.012319	0.012241	0.15799	88.109	18.371	-1.2522	-700190	4.1107	0.025043	0.0064818	0.12269	11.367	0.010402	0.010449	0.12952	88.801	15.589	-0.62447	-29602	3.9971
22	3.9971	0.0051768	0.00034541	0.020692	9.9995	0.0039367	0.0032949	0.039365	11.006	4.4258	-2.869	-1061400	7.9942	0.24486	0.17035	1.1951	12.038	0.10958	0.10683	1.1688	140.68	40.389	15.687	260.42	5.4805	0.088084	0.031032	0.48512	10.256	0.044757	0.04546	0.47025	83.886	17.441	1.5876	-125300	5.1104	0.066596	0.014905	0.46011	10.016	0.036513	0.039458	0.3761	87.381	15.324	0.16046	-6746.5	4.7373
23	3.9971	1.5471e-05	5.8906e-06	6.184e-05	9.9995	6.6706e-06	5.9561e-06	6.6702e-05	20.776	7.7478	-1.8836	-221520	6.1235	0.13466	0.045615	0.53824	12.785	0.057939	0.049938	0.57936	137.61	72.92	5.0784	7.5169	4.3114	0.032806	0.010198	0.13246	10.344	0.013644	0.012795	0.13969	73.409	29.2	0.93412	-26297	3.9971	0.015089	0.0061026	0.063652	9.9995	0.0061334	0.0057023	0.069477	77.041	26.741	0.69176	-2927.2	3.9971
24	3.9971	0	0	0	9.9995	0	0	0	0	2.2204e-16	-5.0959	-113590	6.9848	0.30637	0.11395	1.2246	14.01	0.06208	0.065934	0.62076	139	59.833	18.239	372.25	4.5935	0.067653	0.0257	0.28476	10.954	0.018641	0.019723	0.20422	78.996	15.677	1.6521	-29045	4.22	0.034822	0.012577	0.15953	10.453	0.014215	0.014406	0.16825	85.706	11.033	-0.046984	-17076	3.9971
25	3.9971	0	0	0	9.9995	0	0	0	0	2.2204e-16	-3.7885	-565560	3.9971	0.89178	0.22606	3.5645	9.9995	0.19728	0.23769	1.9727	118.45	18.466	7.4001	-3	3.9971	0.21968	0.051639	0.87808	9.9995	0.060394	0.067578	0.60391	63.145	9.3074	0.068928	-115370	3.9971	0.11913	0.024587	0.47618	9.9995	0.043057	0.044671	0.43055	72.785	8.5273	-0.41344	-38626	3.9971
26	3.9971	0	0	0	9.9995	0	0	0	0	2.2204e-16	-4.6051	-2574300	7.9942	0.10053	0.057394	0.40185	11.291	0.021173	0.02453	0.21171	138.39	53.946	11.39	130.1	4.5731	0.024262	0.0097964	0.10648	10.158	0.0053652	0.0062621	0.054979	71.281	20.566	0.47765	-293130	4.135	0.01133	0.002479	0.056577	9.9995	0.0040506	0.0038933	0.042205	75.841	17.228	-0.31841	-4081.3	3.9971
27	3.9971	0	0	0	9.9995	0	0	0	0	2.2204e-16	-1.5535	-600860	5.5986	0.35835	0.18003	1.4323	11.641	0.068383	0.074393	0.6838	115.81	26.498	4.0058	0.063401	4.267	0.094841	0.03325	0.38836	10.318	0.021614	0.024953	0.22323	62.966	13.462	0.88555	-87448	4.0488	0.067416	0.013946	0.27604	10.076	0.017363	0.020876	0.19029	52.028	14.754	0.69362	-12978	3.9971
28	3.9971	0	0	0	9.9995	0	0	0	0	2.2204e-16	-2.9033	-1251500	3.9971	0.20106	0.050827	0.80365	9.9995	0.050558	0.059157	0.50556	114.5	35.075	2.0263	-3	3.9971	0.075982	0.018082	0.30371	9.9995	0.022192	0.025091	0.22191	60.068	8.9431	-0.99777	-246960	3.9971	0.063709	0.014416	0.25465	9.9995	0.020649	0.022847	0.20648	61.477	4.646	-1.2774	-57567	3.9971
29	3.9971	0	0	0	9.9995	0	0	0	0	2.2204e-16	-1.9975	-172810	4.5422	0.063979	0.042332	0.25573	11.352	0.026646	0.026751	0.26644	137.48	52.967	9.7944	39.876	4.116	0.015993	0.0066348	0.064556	10.242	0.006065	0.006296	0.061969	61.558	16.803	1.0527	-32029	4.0299	0.0078064	0.0017321	0.031768	10.087	0.0031415	0.0033485	0.033123	66.412	13.813	0.12422	-13841	3.9971
30	3.9971	0	0	0	9.9995	0	0	0	0	2.2204e-16	-4.0121	-3564900	4.9863	0.02137	0.011824	0.08542	11.17	0.011308	0.011279	0.11308	118.75	65.781	0.51387	-3	4.2351	0.0090672	0.0022084	0.037147	10.178	0.0044569	0.0042414	0.045085	66.528	18.235	-0.75025	-613440	4.1115	0.008046	0.00091795	0.033608	10.031	0.0038312	0.0037184	0.039313	70.451	11.353	-0.31298	-170550	3.9971
31	3.9971	0.0001206	5.8774e-06	0.00048204	9.9995	0.00010062	6.4822e-05	0.0010061	9.8984	6.3735	-10.283	-1094800	5.0132	0.17565	0.073475	0.70209	13.364	0.023212	0.029412	0.3102	154.48	35.432	11.259	128.02	4.1241	0.038886	0.013321	0.15905	10.804	0.010585	0.010639	0.11821	89.407	14.654	-1.0804	-180380	3.9971	0.02233	0.0046386	0.092868	10.387	0.010006	0.0092873	0.10358	90.317	11.877	-1.2201	-53273	3.9971
32	3.9971	0.01359	0.0011701	0.054322	9.9995	0.0048969	0.0054645	0.05671	37.892	6.7331	-2.2979	-201180	3.9971	0.076331	0.036953	0.3051	11.581	0.020184	0.023493	0.20183	103.96	61.867	3.2794	-17.8	3.9971	0.03806	0.013103	0.15213	10.42	0.01056	0.011512	0.10797	77.946	28.579	0.41449	-37756	3.9971	0.03461	0.010124	0.13834	10.235	0.0095693	0.010028	0.097327	81.456	25.718	0.37636	-6335.4	3.9971
33	3.9971	0.0022951	0.00026757	0.0091738	9.9995	0.0014809	0.0013003	0.014808	13.083	3.7632	-8.5994	-2114300	4.8046	0.29829	0.16835	1.1923	9.9995	0.060454	0.056799	0.60451	134.12	50.425	8.5074	48.456	4.0868	0.058552	0.021849	0.23532	9.9995	0.017854	0.018026	0.17853	77.852	14.649	1.427	-439340	3.9971	0.028235	0.0039083	0.11435	9.9995	0.012983	0.014114	0.12982	81.878	10.794	1.7208	-176170	3.9971
34	3.9971	0.0066337	0.0010328	0.030275	9.9995	0.0047338	0.0039963	0.047336	36.062	6.9061	-4.9361	-398780	7.9942	0.15934	0.056882	0.6369	16.224	0.019841	0.024972	0.31896	130.1	26.65	6.8008	-651.4	4.5681	0.062542	0.019809	0.25377	12.342	0.011861	0.012934	0.14622	90.355	14.205	-0.43651	-63859	3.9971	0.046512	0.014417	0.19018	11.285	0.010262	0.01361	0.12427	92.261	13.735	-0.53292	-9657	3.9971
35	3.9971	0	0	0	9.9995	0	0	0	0	2.2204e-16	-2.4861	-204990	3.9971	0.088062	0.015071	0.35199	9.9995	0.048369	0.045758	0.48366	107.35	44.325	2.7742	-3	3.9971	0.02925	0.0063323	0.11691	9.9995	0.010828	0.01094	0.10827	49.266	10.309	-0.19569	-32701	3.9971	0.023087	0.0048293	0.092282	9.9995	0.0054454	0.0066541	0.054451	46.107	6.4356	-0.2907	-3592.6	3.9971
37	3.9971	0	0	0	9.9995	0	0	0	0	2.2204e-16	-6.035	-48108	4.8113	0.13575	0.041595	0.54261	9.9995	0.017313	0.024424	0.17312	152.68	26.621	0.61897	-3	4.1134	0.024154	0.0069539	0.096577	9.9995	0.0042302	0.0053142	0.0423	63.183	8.9354	-1.435	-14526	3.9971	0.0059472	0.0013023	0.023876	9.9995	0.002089	0.0022235	0.020888	61.774	7.3525	-0.85212	-9776.5	3.9971
38	3.9971	0.0034549	0.00044132	0.01381	9.9995	0.0022243	0.0018426	0.022242	66.197	8.6591	-11.265	-285390	5.8745	1.8722	0.44407	7.4833	10.982	0.69077	0.73482	6.9073	149.44	42.496	2.0383	-203.41	4.4556	0.4347	0.14225	1.8644	10.234	0.15639	0.16344	1.5915	111.32	18.898	-2.6581	-67415	4.2469	0.23635	0.11	1.1267	10.123	0.087099	0.094974	0.93701	106.8	15.508	-1.5118	-34487	3.9971
39	3.9971	0.00088329	0.00013158	0.0035306	9.9995	0.00058979	0.00051966	0.0058976	63.81	8.7159	-10.192	-367370	7.7183	0.26558	0.10921	1.0615	12.375	0.14988	0.14213	1.6873	145.07	41.934	1.7992	-255.01	4.7238	0.09658	0.026086	0.49405	10.626	0.061789	0.057655	0.66464	106.61	19.667	-2.3152	-61077	4.2532	0.06868	0.014203	0.36475	10.283	0.043248	0.040199	0.47413	104.29	15.359	-1.0288	-11427	3.9971
40	3.9971	0.048856	0.0089952	0.26662	9.9995	0.0039678	0.0070628	0.039676	16.609	8.5597	-6.9631	-152090	7.9942	0.76803	0.24672	3.5344	12.334	0.25463	0.23992	3.1408	144.46	33.642	7.7853	15.61	5.1691	0.29315	0.081634	1.448	10.714	0.10922	0.10743	1.2257	73.884	16.344	0.94976	-33390	4.7558	0.23551	0.058521	1.2217	10.487	0.099175	0.099401	1.0435	70.558	13.966	1.2191	-12067	4.7272
41	3.9971	0	0	0	9.9995	0	0	0	0	2.2204e-16	-3.5583	-568190	3.9971	0.13836	0.058041	0.55303	12.92	0.040558	0.036369	0.40556	116.82	47.539	2.3185	-3	3.9971	0.046131	0.013405	0.18439	10.609	0.014196	0.013598	0.14584	60.26	16.209	-0.38737	-117030	3.9971	0.036516	0.0073078	0.14596	10.252	0.010203	0.011991	0.11099	55.812	12.355	-0.17447	-46519	3.9971
42	3.9971	0	0	0	9.9995	0	0	0	0	2.2204e-16	-9.3718	-665260	5.5112	0.37654	0.059418	2.0752	20.026	0.2254	0.24201	2.2538	152.99	46.672	5.9149	20.556	4.3226	0.04784	0.0080016	0.24992	11.409	0.022757	0.026316	0.23471	76.391	26.532	-0.28887	-43348	4.1191	0.011258	0.0031983	0.044998	10.344	0.004495	0.0046754	0.049971	70.524	27.195	-0.065011	-1245.4	3.9971
43	3.9971	0.00055956	0.00014502	0.0025529	9.9995	0.00039529	0.0003132	0.0041203	42.082	6.4796	-1.8602	-406550	5.7938	0.18625	0.057247	0.84596	10.74	0.038095	0.036213	0.38093	134.77	71.896	0.86348	-32.692	4.4917	0.065852	0.01782	0.29288	10.145	0.019616	0.021679	0.19627	95.282	28.531	-0.49505	-65801	4.3891	0.05794	0.012285	0.25591	10.052	0.020197	0.024561	0.20206	97.645	23.879	-0.45972	-15446	4.485
44	3.9971	0	0	0	9.9995	0	0	0	0	2.2204e-16	-9.0959	-275560	3.9971	0.076179	0.025802	0.30449	9.9995	0.042466	0.036625	0.42464	142.05	20.283	2.8123	-3	3.9971	0.021312	0.006377	0.085184	9.9995	0.010388	0.0096475	0.10388	87.05	11.559	-1.9646	-52246	3.9971	0.01165	0.0031072	0.046566	9.9995	0.0053131	0.0052994	0.053128	92.819	12.242	-1.0101	-17601	3.9971
45	3.9971	0.046744	0.012398	0.37368	9.9995	0.021373	0.039191	0.31888	34.75	6.2819	-2.4626	-295710	7.9942	0.42879	0.13647	1.7139	15.403	0.11057	0.11211	1.1057	107.69	49.881	6.8817	-24.478	4.9728	0.23639	0.065924	1.0229	11.013	0.052234	0.059744	0.54855	73.606	21.213	1.4897	-54360	4.4614	0.2357	0.061668	1.0125	10.169	0.045365	0.051791	0.46669	74.8	17.779	1.1297	-7605	4.2528
46	3.9971	0	0	0	9.9995	0	0	0	0	2.2204e-16	-2.4948	-47630	7.9942	0.51217	0.12088	2.0472	10.457	0.19765	0.17242	2.0203	132.66	27.986	8.4935	-3	4.5681	0.13218	0.03644	0.59075	10.097	0.075117	0.07199	0.76471	56.124	11.096	0.70648	-12125	3.9971	0.089806	0.028645	0.42969	10.041	0.058001	0.057092	0.58317	51.491	9.6064	-0.18386	-7100.1	3.9971
47	3.9971	0	0	0	9.9995	0	0	0	0	2.2204e-16	-4.9777	-12945	3.9971	0.22445	0.10218	0.89716	12.422	0.027228	0.035332	0.33822	133.3	20.66	1.4311	-3	3.9971	0.047031	0.019446	0.18799	10.346	0.0074531	0.0085875	0.08395	52.796	8.3281	-0.54674	-5664.4	3.9971	0.021486	0.0065401	0.085882	9.9995	0.0057418	0.0055714	0.057415	50.105	8.1596	-0.035479	-6190	3.9971
48	3.9971	0	0	0	9.9995	0	0	0	0	2.2204e-16	-2.0026	-54810	5.9418	0.10835	0.03231	0.43307	11.917	0.033052	0.035909	0.3305	120.8	62.289	0.53587	-3	4.4554	0.02356	0.0059005	0.10554	10.394	0.01196	0.011297	0.12516	62.779	20.822	-0.5733	-7991.3	4.1788	0.015034	0.0030661	0.077921	10.173	0.010597	0.0090997	0.11624	61.08	15.438	-0.55892	-1739.7	3.9971
49	3.9971	0.00089868	0.00013212	0.0040033	9.9995	0.00074585	0.00051477	0.007684	16.261	4.5432	-7.6813	-949720	4.4547	0.28843	0.14357	1.1529	10.767	0.068646	0.069559	0.68643	132.62	75.354	5.4598	-23.337	4.0479	0.10094	0.031104	0.4035	10.118	0.025551	0.028467	0.25808	84.31	15.183	-0.21971	-219930	3.9971	0.072048	0.014682	0.28798	10.018	0.024202	0.02793	0.24633	85.798	7.9939	0.19519	-119420	3.9971
50	3.9971	0	0	0	9.9995	0	0	0	0	2.2204e-16	-2.035	-2267000	5.2285	0.24973	0.051547	0.99818	10.888	0.08339	0.091934	0.83385	116.75	63.351	1.1609	-3	4.173	0.063824	0.011575	0.25513	10.126	0.026199	0.0265	0.26198	61.62	18.053	-0.045768	-336940	3.9971	0.042829	0.0061225	0.1712	9.9995	0.023265	0.020964	0.23264	67.153	11.654	0.092105	-13572	3.9971
51	3.9971	0.010444	0.0012273	0.041744	9.9995	0.0060397	0.0059459	0.060394	63.539	4.7294	-9.7594	-812440	4.8584	0.42428	0.048824	1.6959	9.9995	0.25569	0.25154	2.5568	154.16	67.526	2.8557	-11.498	4.2432	0.1435	0.023256	0.58173	9.9995	0.070037	0.070551	0.70033	95.63	20.942	-1.4523	-240070	4.1586	0.093214	0.019137	0.39416	9.9995	0.042757	0.043603	0.42755	92.09	13.829	-0.42343	-189590	3.9971
52	3.9971	0.0022301	0.00035983	0.0089141	9.9995	0.0014182	0.0012822	0.014181	49.043	3.8501	-3.9726	-2030500	5.6121	0.30759	0.099776	1.2295	11.13	0.056637	0.057085	0.63037	144.15	40.677	3.2217	-19.673	4.199	0.09638	0.02738	0.40709	10.141	0.025878	0.027635	0.26677	90.173	20.222	0.3691	-327990	3.9971	0.075701	0.017757	0.32443	9.9995	0.024529	0.028203	0.24527	87.29	18.909	0.64106	-76179	3.9971
53	3.9971	0	0	0	9.9995	0	0	0	0	2.2204e-16	-6.4548	-498060	3.9971	0.18912	0.069372	0.75594	9.9995	0.12748	0.11104	1.2748	141.95	32.096	2.8244	-3	3.9971	0.055199	0.014564	0.22064	9.9995	0.028907	0.027494	0.28906	77.493	11.154	-1.3529	-72388	3.9971	0.038391	0.0072093	0.15345	9.9995	0.015893	0.016604	0.15892	80.456	9.891	-0.9143	-12375	3.9971
54	3.9971	0	0	0	9.9995	0	0	0	0	2.2204e-16	-7.1729	-1187100	3.9971	0.10617	0.022008	0.42437	9.9995	0.03893	0.040619	0.38928	117.72	27.918	6.9799	-3	3.9971	0.034029	0.0067599	0.13602	9.9995	0.012903	0.013137	0.12902	59.362	7.524	-0.95877	-375040	3.9971	0.0245	0.0046378	0.097931	9.9995	0.0096218	0.0095509	0.096213	59.612	4.3066	-1.3899	-265790	3.9971
55	3.9971	0	0	0	9.9995	0	0	0	0	2.2204e-16	-4.4862	-831200	5.4641	0.32931	0.17297	1.3163	14.205	0.083546	0.085203	1.0485	140.81	38.935	4.8108	20.19	4.1805	0.10909	0.052625	0.45893	11.016	0.028359	0.029054	0.3543	64.955	14.725	0.052903	-162440	3.9971	0.083655	0.035892	0.35725	10.491	0.022351	0.023003	0.26759	66.605	12.008	0.008414	-58653	3.9971
56	3.9971	0.021116	0.003089	0.084403	9.9995	0.010982	0.011104	0.10981	17.811	4.6906	-8.4298	-981310	4.5623	7.9114	4.2473	31.623	11.143	0.56987	0.76685	5.6984	141.5	73.489	6.015	-10.858	4.0599	1.2334	0.53731	4.9338	10.194	0.20303	0.23556	2.069	88.258	17.69	-0.10613	-149930	3.9971	0.40983	0.066444	1.6402	10.037	0.17573	0.1751	1.8192	90.349	11.245	0.34502	-39184	3.9971
57	3.9971	0	0	0	9.9995	0	0	0	0	2.2204e-16	-2.4565	-494080	4.744	0.33934	0.21864	1.3564	11.076	0.046561	0.054637	0.46558	140.89	65.026	14.971	218.3	4.1586	0.06213	0.030735	0.24994	10.137	0.015529	0.016385	0.15596	71.663	19.078	1.3851	-80769	4.0652	0.023688	0.0038959	0.097185	10.003	0.012145	0.01171	0.12212	74.774	13.202	-0.16555	-23320	3.9971
58	3.9971	6.5944e-06	3.6182e-06	3.4257e-05	9.9995	9.0703e-07	1.965e-06	9.8022e-06	19.787	8.6323	-2.6201	-24913	5.3698	0.16133	0.031415	0.64486	11.837	0.059255	0.065767	0.59252	139.59	65.436	3.2161	6.6072	4.3366	0.030357	0.0063124	0.12294	10.413	0.012581	0.013059	0.12695	86.054	27.387	-0.092419	-6474.9	4.2154	0.016788	0.0026402	0.071425	10.182	0.0061234	0.0063916	0.064107	89.859	25.31	-0.23101	-4109.7	3.9971
59	3.9971	0	0	0	9.9995	0	0	0	0	2.2204e-16	-4.6218	-53387	7.9942	0.076837	0.028147	0.56592	13.828	0.06988	0.063179	0.69876	125.43	21.53	3.2528	-3	5.1391	0.033386	0.0096492	0.18873	10.546	0.017423	0.016369	0.17592	72.145	10.93	-0.029519	-20707	4.7466	0.030597	0.0094289	0.17691	9.9995	0.0089126	0.0097792	0.094393	80.584	11.119	0.23788	-15275	3.9971
60	3.9971	0.0019158	0.00019715	0.0076577	9.9995	0.0012868	0.0011897	0.012868	68.382	5.4842	-11.438	-540040	7.6308	0.34378	0.17868	1.3741	10.921	0.07591	0.08921	0.80912	157.27	63.399	0.56606	-55.352	4.7449	0.10129	0.037523	0.46003	10.206	0.03134	0.034536	0.32093	103.91	21.606	-2.3431	-157790	4.2907	0.073446	0.018399	0.3544	10.091	0.027203	0.029916	0.27343	100.24	15.301	-1.0842	-99739	3.9971
61	3.9971	0.00045785	8.3715e-05	0.0018301	9.9995	0.00021401	0.00018578	0.00214	19.248	4.5201	-0.87285	-1002900	7.0925	0.04712	0.031029	0.18835	13.687	0.027602	0.023413	0.276	116.39	71.849	5.1605	19.84	4.7395	0.015012	0.004648	0.064291	10.583	0.008226	0.0073113	0.085393	70.653	23.974	1.2041	-122430	4.2869	0.011462	0.001395	0.049294	10.164	0.0059641	0.0051569	0.062648	77.278	18.028	0.75034	-12851	3.9971
62	3.9971	0	0	0	9.9995	0	0	0	0	2.2204e-16	-2.9918	-188850	3.9971	0.25593	0.052379	1.023	13.882	0.095932	0.10139	0.95927	112.14	61.261	2.6865	-3	3.9971	0.081443	0.019145	0.32554	10.684	0.028957	0.028778	0.29568	49.731	13.045	-0.12781	-30671	3.9971	0.058699	0.017585	0.23463	10.17	0.02083	0.02142	0.22443	50.285	7.0988	-0.09521	-3937.3	3.9971
63	3.9971	0	0	0	9.9995	0	0	0	0	2.2204e-16	-2.8514	-113440	3.9971	0.13118	0.059573	0.52434	13.216	0.026928	0.02906	0.32869	107.85	27.818	4.2553	-3	3.9971	0.041267	0.015676	0.16495	10.903	0.012148	0.011397	0.1408	56.683	9.39	-0.14117	-29435	3.9971	0.029105	0.0086202	0.11634	10.551	0.01149	0.0098311	0.12903	58.063	7.1306	-0.56274	-15791	3.9971
64	3.9971	0.0011506	0.00012969	0.0045992	9.9995	0.00069297	0.0006753	0.0069293	12.008	4.9938	-5.324	-346030	4.9997	0.07033	0.046069	0.28112	12.334	0.015932	0.016283	0.19576	132.05	52.889	11.935	105.08	4.2822	0.024984	0.01309	0.10504	10.72	0.0073342	0.0077474	0.081038	81.298	25.213	0.75232	-48407	4.1569	0.020094	0.0083219	0.086345	10.547	0.0066973	0.0073397	0.070113	84.652	23.58	-0.079769	-5230.2	3.9971
65	3.9971	0	0	0	9.9995	0	0	0	0	2.2204e-16	-5.7261	-2070000	5.6996	0.42917	0.17356	1.7154	10.975	0.090517	0.11457	0.99345	126.18	17.887	11.489	131.9	4.1863	0.13306	0.042968	0.55859	10.108	0.044818	0.045988	0.45797	61.48	9.7911	0.43202	-252150	3.9971	0.090798	0.019441	0.40803	9.9995	0.045885	0.044807	0.45882	54.485	10.148	-0.027075	-16525	3.9971
66	3.9971	0	0	0	9.9995	0	0	0	0	2.2204e-16	-4.3428	-307840	4.919	1.049	0.55772	4.1931	11.668	0.17459	0.20587	1.922	143.94	65.154	8.1691	37.929	4.1818	0.24757	0.097305	1.0107	10.243	0.062747	0.06775	0.6453	75.826	16.357	0.39326	-70644	4.0602	0.14233	0.040122	0.63177	9.9995	0.045627	0.047125	0.46004	74.984	13.102	-0.078343	-33478	3.9971
67	3.9971	0	0	0	9.9995	0	0	0	0	2.2204e-16	-0.75637	-3052200	5.1949	0.046616	0.030946	0.18633	10.558	0.026066	0.023326	0.26065	101.31	65.193	0.040196	-3	4.1468	0.012594	0.0049529	0.05171	10.132	0.0072331	0.0068224	0.074178	46.226	11.758	-0.22094	-384880	3.9971	0.0077289	0.0012228	0.032262	10.062	0.0045622	0.0044083	0.047471	42.352	4.0616	-0.13142	-3355.9	3.9971
68	3.9971	0	0	0	9.9995	0	0	0	0	2.2204e-16	-1.6819	-356740	5.4506	0.034925	0.017901	0.1396	12.234	0.013621	0.014443	0.16663	130.74	64.42	5.7982	30.392	4.2865	0.015386	0.00657	0.062724	10.565	0.0053405	0.0053534	0.057869	71.264	20.049	0.43887	-83688	4.069	0.012337	0.0053477	0.052384	10.267	0.0044444	0.0046074	0.045037	76.691	13.849	0.044632	-46020	3.9971
69	3.9971	0.0016535	0.00022852	0.0098073	9.9995	0.0010968	0.0010228	0.010968	20.549	7.6911	-2.4048	-121770	7.9942	0.19769	0.077462	0.88731	12.193	0.046648	0.048716	0.51982	137.13	44.604	5.7003	14.695	4.5233	0.042187	0.015235	0.1798	10.422	0.01262	0.012849	0.13512	80.024	17.335	0.81077	-30498	4.1199	0.028039	0.0074805	0.1129	10.222	0.010155	0.010866	0.10523	80.477	14.628	0.21624	-12060	3.9971
70	3.9971	0	0	0	9.9995	0	0	0	0	2.2204e-16	-5.9342	-24030	5.4439	0.68871	0.45266	3.432	10.989	0.1471	0.18671	1.4709	157.49	23.825	0.16727	-3	4.4233	0.19149	0.072666	0.87431	10.314	0.040815	0.05317	0.41868	70.082	14.383	-0.82262	-5795.4	4.1805	0.094153	0.020555	0.41763	10.185	0.029653	0.033462	0.31561	58.792	15.534	-0.15627	-2630.8	3.9971
71	3.9971	0	0	0	9.9995	0	0	0	0	2.2204e-16	-3.762	-60668	3.9971	0.20693	0.098003	0.82711	12.193	0.021908	0.03083	0.26639	152.55	32.016	0.87422	-3	3.9971	0.04028	0.016555	0.161	10.621	0.0071236	0.0082173	0.078002	62.346	11.426	-0.81781	-11710	3.9971	0.011601	0.0031523	0.046369	10.404	0.0035624	0.0035573	0.035654	60.214	10.437	-0.5319	-4095.4	3.9971
72	3.9971	0	0	0	9.9995	0	0	0	0	2.2204e-16	-1.3488	-271260	7.9942	0.29716	0.1467	1.1878	14.528	0.080478	0.074094	0.80473	134.49	55.993	8.6977	73.656	4.6347	0.071585	0.033729	0.32817	10.862	0.027351	0.027275	0.29119	77.685	20.779	0.85568	-41859	4.135	0.048381	0.020333	0.23542	10.31	0.021635	0.02414	0.23759	83.056	16.512	-0.15835	-8762.4	3.9971
73	3.9971	0.019825	0.0031241	0.079244	9.9995	0.0097161	0.0094494	0.097156	43.449	4.7606	-8.768	-2832600	3.9971	0.27556	0.12154	1.1014	12.94	0.041109	0.047192	0.50199	152.6	33.065	11.228	-1174.7	3.9971	0.098121	0.032219	0.3922	10.49	0.028814	0.028645	0.30714	97.647	11.309	-1.0028	-607980	3.9971	0.073336	0.017162	0.29313	9.9995	0.030515	0.028808	0.31092	97.459	7.5069	-2.1191	-203540	3.9971
74	3.9971	0	0	0	9.9995	0	0	0	0	2.2204e-16	-4.7637	-133250	4.7979	0.088221	0.027722	0.35263	11.184	0.034161	0.031684	0.3416	144.92	69.259	0.84684	-3	4.1115	0.021189	0.0051755	0.085498	10.169	0.007481	0.0074175	0.075497	58.604	15.129	-0.52223	-32400	3.9971	0.010576	0.0012495	0.042626	9.9995	0.003009	0.0034025	0.030391	61.014	8.0294	0.048987	-16192	3.9971
75	3.9971	0	0	0	9.9995	0	0	0	0	2.2204e-16	-2.9115	-1421200	4.6498	0.12077	0.063137	0.48271	11.392	0.016935	0.022046	0.19293	142.17	42.371	13.186	179.2	4.0696	0.025044	0.0093905	0.10034	10.252	0.0060182	0.0066997	0.062951	65.906	9.9917	0.77491	-184430	3.9971	0.013201	0.0026544	0.052766	10.055	0.0050351	0.0050492	0.050348	70.314	7.2949	-0.41804	-25143	3.9971
76	3.9971	0	0	0	9.9995	0	0	0	0	2.2204e-16	-6.1046	-3326700	4.0307	0.040407	0.025197	0.16151	10.329	0.011677	0.0098167	0.11677	116.25	49.178	7.2788	49.097	4.0008	0.012898	0.0045434	0.051583	10.036	0.0051132	0.0049703	0.051342	60.25	13.214	0.92861	-447320	3.9971	0.010509	0.0015592	0.042007	9.9995	0.0051371	0.0048564	0.051368	61.089	10.284	0.53286	-70077	3.9971
77	3.9971	0	0	0	9.9995	0	0	0	0	2.2204e-16	-6.4474	-262250	3.9971	0.45691	0.15379	1.8263	15.107	0.041757	0.06072	0.63081	139.43	16.759	1.014	-3	3.9971	0.092112	0.027454	0.36818	10.729	0.016616	0.019324	0.19662	59.179	6.0847	-1.7151	-51339	3.9971	0.028265	0.006146	0.11298	9.9995	0.012305	0.011665	0.12305	58.828	5.946	-1.212	-23311	3.9971
78	3.9971	0	0	0	9.9995	0	0	0	0	2.2204e-16	-3.5832	-1243700	5.0401	0.33439	0.08312	1.3366	9.9995	0.15719	0.15204	1.5718	138.52	64.828	0.7613	-3	4.1461	0.099229	0.019255	0.39679	9.9995	0.038634	0.040212	0.38632	65.378	16.801	-1.0136	-196850	3.9971	0.070249	0.0094859	0.28086	9.9995	0.02434	0.026766	0.24339	63.181	10.112	-0.65412	-19070	3.9971
79	3.9971	0	0	0	9.9995	0	0	0	0	2.2204e-16	-2.9104	-36546	7.9942	0.45002	0.16893	3.5975	13.943	0.22462	0.2248	2.2461	145.08	59.983	10.371	96.795	4.7717	0.11556	0.041073	0.68265	10.438	0.052553	0.052958	0.54208	77.157	18.201	1.2035	-11621	4.183	0.079264	0.021391	0.3746	9.9995	0.034553	0.033027	0.39785	79.406	14.5	0.22483	-10664	3.9971
80	3.9971	0	0	0	9.9995	0	0	0	0	2.2204e-16	-5.3892	-8243000	3.9971	0.19868	0.05811	0.79414	9.9995	0.040692	0.040372	0.4069	148.46	37.912	4.874	-3	3.9971	0.071735	0.019294	0.28673	9.9995	0.016635	0.018606	0.16634	65.436	11.589	-0.54069	-1377300	3.9971	0.057933	0.014414	0.23156	9.9995	0.01478	0.017815	0.14779	61.038	7.9047	-0.68224	-5190.6	3.9971
81	3.9971	0	0	0	9.9995	0	0	0	0	2.2204e-16	-2.2667	-221800	5.0132	0.3841	0.14518	1.5353	13.875	0.04526	0.05258	0.45258	130.47	52.382	0.24405	-3	4.1423	0.11418	0.038493	0.45983	10.56	0.016504	0.020098	0.17436	60.795	10.913	-0.63628	-60408	3.9971	0.076843	0.024015	0.31914	10.008	0.015808	0.016457	0.16246	66.417	5.6308	-0.35961	-27592	3.9971
82	3.9971	0	0	0	9.9995	0	0	0	0	2.2204e-16	-5.8953	-2545200	3.9971	0.25919	0.12833	1.036	13.095	0.18145	0.15768	2.2722	127.76	33.205	4.6223	-3	3.9971	0.13721	0.059503	0.54846	11.199	0.061747	0.056336	0.74779	74.704	11.221	-1.0321	-391490	3.9971	0.13322	0.064666	0.53248	10.923	0.049255	0.04934	0.60037	83.485	9.0211	-1.1736	-29120	3.9971
83	3.9971	1.2015e-05	1.575e-06	5.433e-05	9.9995	8.5537e-06	6.5345e-06	8.6972e-05	52.171	4.9478	-3.1355	-686540	5.4439	0.11859	0.035602	0.47401	13.499	0.031271	0.035792	0.31269	129.69	73.932	0.71203	-9.9949	4.3058	0.043694	0.013902	0.17729	10.763	0.013901	0.014362	0.14917	81.772	33.468	-0.4136	-151970	4.135	0.035282	0.011684	0.14502	10.429	0.013053	0.012708	0.14326	79.17	30.797	-0.20484	-66390	4.0375
84	3.9971	0	0	0	9.9995	0	0	0	0	2.2204e-16	-2.2632	-1741600	6.7157	0.82995	0.36182	3.3174	13.29	0.26852	0.22319	3.5686	128.92	74.54	6.0774	-3	4.6751	0.27536	0.069937	1.3413	10.479	0.10183	0.10029	1.129	71.625	16.976	0.54368	-244620	4.3352	0.22353	0.028573	1.1863	10.068	0.090579	0.09811	0.90602	77.304	9.7149	0.079607	-29537	3.9971
85	3.9971	0.003449	0.00023029	0.015991	9.9995	0.0022438	0.002102	0.023871	10.412	5.7643	-5.023	-511980	4.6364	0.43787	0.15889	1.7502	14.252	0.087594	0.090052	1.074	153.33	53.933	12.998	174.42	4.1039	0.18648	0.068063	0.75248	11.191	0.039923	0.044313	0.46819	85.207	17.289	1.2826	-93171	4.024	0.18491	0.068878	0.74592	10.739	0.038617	0.045829	0.4495	86.478	12.467	0.25491	-30810	3.9971
86	3.9971	0	0	0	9.9995	0	0	0	0	2.2204e-16	-3.4163	-990660	5.0738	0.28239	0.060152	1.1287	17.583	0.091618	0.10615	0.91614	113.21	54.199	1.5815	-3	4.1509	0.11135	0.025182	0.4573	11.083	0.035171	0.037696	0.39284	68.003	16.252	-0.62622	-152000	3.9971	0.10433	0.02545	0.42238	9.9995	0.0308	0.032145	0.362	72.987	11.83	-0.53304	-14607	3.9971
87	3.9971	0.0071315	0.0021001	0.028505	9.9995	0.0043664	0.0039464	0.044308	43.582	5.2087	-4.7897	-548580	3.9971	0.11859	0.086184	0.474	11.009	0.046993	0.045978	0.46991	133.35	51.916	2.487	-32.305	3.9971	0.057927	0.020723	0.23154	10.264	0.022391	0.021991	0.22988	88.215	21.499	-0.75716	-78428	3.9971	0.05702	0.012117	0.22791	10.137	0.020217	0.020085	0.20812	89.168	18.285	-0.41594	-10379	3.9971
88	3.9971	0	0	0	9.9995	0	0	0	0	2.2204e-16	-6.7816	-1000900	4.7171	0.53221	0.35229	2.1273	10.188	0.14999	0.17034	1.4998	150.23	66.33	4.1876	-3	4.0771	0.18266	0.081917	0.73029	10.02	0.045797	0.052961	0.45798	77.407	15.262	-0.73191	-141640	3.9971	0.14613	0.044051	0.5842	9.9995	0.033981	0.040179	0.33981	73.621	10.12	-0.15106	-41746	3.9971
89	3.9971	0	0	0	9.9995	0	0	0	0	2.2204e-16	-3.6127	-9333.2	4.0038	0.076187	0.038698	0.30453	11.85	0.010105	0.012222	0.11747	124.63	57.9	1.1338	-3	3.9981	0.020943	0.0084625	0.083711	10.264	0.0048636	0.0050106	0.051254	57.563	17.653	-0.23119	-3588.9	3.9971	0.013312	0.003814	0.053209	9.9995	0.0047469	0.0044036	0.047826	50.509	13.781	0.17263	-3102.8	3.9971
90	3.9971	0.0062794	0.0013309	0.02848	9.9995	0.0046412	0.0041218	0.048783	57.586	6.2215	-3.8818	-191120	7.3617	1.1281	0.32864	4.5091	14.818	0.32462	0.3309	3.246	151.3	50.064	0.63131	-106	4.8206	0.41666	0.15523	1.762	10.894	0.096378	0.10784	1.0163	102.26	27.798	-1.0858	-38044	4.4513	0.35185	0.16079	1.5025	10.327	0.068951	0.082545	0.77432	101.22	28.317	-0.94289	-14525	4.2023
91	3.9971	0.00012932	3.5109e-05	0.00063874	9.9995	7.1317e-05	6.7186e-05	0.00078128	25.892	6.9923	-5.0442	-172870	4.9392	0.35011	0.12878	1.3994	13.808	0.036924	0.053075	0.36922	144.82	39.967	2.5378	-762.83	4.1541	0.081966	0.029378	0.32765	10.794	0.0097739	0.012971	0.10197	95.672	15.788	-1.2729	-45096	3.9971	0.035391	0.011862	0.14146	10.238	0.005412	0.0061707	0.060458	100.83	11.942	-1.2828	-24235	3.9971
92	3.9971	0	0	0	9.9995	0	0	0	0	2.2204e-16	-7.0728	-2497400	3.9971	0.30907	0.076405	1.2354	11.325	0.098968	0.10682	0.98963	131.89	41.753	0.60923	-3	3.9971	0.10335	0.031982	0.41311	10.189	0.031583	0.033193	0.33015	79.999	16.465	-1.5205	-386100	3.9971	0.075729	0.027705	0.3027	9.9995	0.02154	0.024518	0.23421	84.328	11.803	-0.69548	-37233	3.9971
93	3.9971	0	0	0	9.9995	0	0	0	0	2.2204e-16	-10.453	-2231500	4.6498	0.37693	0.1042	1.537	12.227	0.12794	0.14059	1.2793	135.39	72.178	15.658	246.08	4.0704	0.085947	0.023355	0.34696	10.306	0.031864	0.032867	0.32447	63.689	12.701	0.67814	-411490	3.9971	0.054608	0.0068652	0.21827	9.9995	0.021665	0.021236	0.23038	70.939	6.5221	-0.71589	-28729	3.9971
94	3.9971	0.0011378	0.0001022	0.0045479	9.9995	0.00086468	0.00065676	0.0086463	15.19	3.7183	-1.0057	-2556600	4.2797	0.35283	0.064836	1.4103	11.049	0.23507	0.2134	2.3506	116.95	43.304	5.359	24.922	4.0375	0.1679	0.031244	0.68328	10.149	0.093938	0.08588	0.96448	69.36	21.494	1.0119	-369570	3.9971	0.1594	0.033015	0.65309	9.9995	0.096608	0.083216	0.99903	75.776	21.169	0.60389	-5790.6	3.9971
95	3.9971	0	0	0	9.9995	0	0	0	0	2.2204e-16	-3.9696	-214050	5.3295	0.22077	0.12784	0.88244	10.672	0.13326	0.13613	1.3326	152.22	53.187	5.1196	-3	4.1623	0.078119	0.029595	0.31767	10.156	0.032446	0.033753	0.32724	79.096	16.678	-0.28404	-50551	4.0068	0.06149	0.019083	0.25323	10.082	0.021892	0.021342	0.22659	76.613	13.238	-0.66964	-25701	3.9971
96	3.9971	0	0	0	9.9995	0	0	0	0	2.2204e-16	-5.571	-909670	4.771	0.18844	0.10964	0.75322	11.399	0.049712	0.052855	0.56667	139.44	50.131	19.267	467.17	4.1077	0.044511	0.019483	0.17901	10.366	0.014224	0.014332	0.15304	64.211	11.331	1.6242	-160000	3.9971	0.022402	0.0053349	0.093378	10.218	0.008224	0.0081951	0.085298	69.203	5.1668	-0.45012	-37356	3.9971
97	3.9971	0	0	0	9.9995	0	0	0	0	2.2204e-16	-5.4684	-760540	3.9971	0.10419	0.044614	0.41645	12.785	0.032552	0.031086	0.3255	123.06	39.67	3.7197	-3	3.9971	0.048019	0.01447	0.19194	10.464	0.013648	0.013942	0.13871	61.096	10.549	-0.64581	-153950	3.9971	0.045981	0.010552	0.18379	9.9995	0.012333	0.013141	0.12669	60.881	5.9066	-0.53155	-40784	3.9971
98	3.9971	0	0	0	9.9995	0	0	0	0	2.2204e-16	-2.535	-3156700	7.9404	0.082857	0.044506	0.38214	11.029	0.033653	0.029759	0.33651	108.81	53.383	1.8918	-3	5.2622	0.038569	0.012049	0.19684	10.273	0.017584	0.01605	0.17906	65.468	16.024	0.00046925	-530770	4.9089	0.03714	0.006947	0.19972	10.153	0.017962	0.016636	0.18447	70.999	10.69	0.1615	-6966.3	3.9971
99	3.9971	0	0	0	9.9995	0	0	0	0	2.2204e-16	-9.6471	-5415900	3.9971	0.09451	0.039292	0.37777	10.753	0.076736	0.067571	0.76732	147.93	44.874	0	-3	3.9971	0.017246	0.00576	0.068936	10.094	0.012783	0.011266	0.12854	56.066	8.1096	-1.8108	-1098400	3.9971	0.0057041	0.00087837	0.0228	9.9995	0.0033584	0.0029778	0.034297	46.543	2.9427	-0.61224	-421470	3.9971
[truncated: 1,837 more columns]
