# Supplementary material for: Detecting Parkinson’s disease from sustained phonation and speech signals
Source: PLoS One. 2017 Oct 5;12(10):e0185613. doi: 10.1371/journal.pone.0185613 (PMC5628839; doi:10.1371/journal.pone.0185613)
Supplement: S2 File — (ZIP) [file pone.0185613.s002.zip › AC/voiced/AC_voiced_avec2011.csv]

id	audspec_lengthL1norm_sma_quartile1	audspec_lengthL1norm_sma_quartile2	audspec_lengthL1norm_sma_quartile3	audspec_lengthL1norm_sma_iqr1_2	audspec_lengthL1norm_sma_iqr2_3	audspec_lengthL1norm_sma_iqr1_3	audspec_lengthL1norm_sma_percentile1_0	audspec_lengthL1norm_sma_percentile99_0	audspec_lengthL1norm_sma_pctlrange0_1	audspec_lengthL1norm_sma_amean	audspec_lengthL1norm_sma_flatness	audspec_lengthL1norm_sma_rqmean	audspec_lengthL1norm_sma_stddev	audspec_lengthL1norm_sma_skewness	audspec_lengthL1norm_sma_kurtosis	audspec_lengthL1norm_sma_meanPeakDist	audspec_lengthL1norm_sma_peakDistStddev	audspec_lengthL1norm_sma_peakRangeRel	audspec_lengthL1norm_sma_peakMeanRel	audspec_lengthL1norm_sma_minRangeRel	audspec_lengthL1norm_sma_meanRisingSlope	audspec_lengthL1norm_sma_stddevRisingSlope	audspec_lengthL1norm_sma_meanFallingSlope	audspec_lengthL1norm_sma_stddevFallingSlope	audspec_lengthL1norm_sma_meanSegLen	audspec_lengthL1norm_sma_maxSegLen	audspec_lengthL1norm_sma_minSegLen	audspec_lengthL1norm_sma_segLenStddev	audspec_lengthL1norm_sma_linregc1	audspec_lengthL1norm_sma_linregerrA	audspec_lengthL1norm_sma_qregc1	audspec_lengthL1norm_sma_qregerrA	audspec_lengthL1norm_sma_upleveltime25	audspec_lengthL1norm_sma_upleveltime50	audspec_lengthL1norm_sma_upleveltime90	audspec_lengthL1norm_sma_risetime	audspec_lengthL1norm_sma_lpgain	audspec_lengthL1norm_sma_lpc0	audspec_lengthL1norm_sma_lpc1	audspec_lengthL1norm_sma_lpc2	audspec_lengthL1norm_sma_lpc3	audspec_lengthL1norm_sma_lpc4	pcm_zcr_sma_quartile1	pcm_zcr_sma_quartile2	pcm_zcr_sma_quartile3	pcm_zcr_sma_iqr1_2	pcm_zcr_sma_iqr2_3	pcm_zcr_sma_iqr1_3	pcm_zcr_sma_percentile1_0
1	0.39815	1.0673	1.5769	0.66918	0.50961	1.1788	0.0010218	2.7493	2.7483	1.0121	0.33809	1.2472	0.72884	0.25681	2.3506	0.414	0.27506	0.46797	1.9539	0.46136	7.9032	6.3889	9.4779	8.1843	0.21615	0.47	0.04	0.14742	-0.22946	0.21194	0.29094	0.21176	0.62245	0.34694	0.040816	0.44369	0.0093156	-1.84	0.83988	0.25411	-0.31882	0.074683	0.017528	0.034905	0.33704	0.017377	0.30213	0.31951	0.0063463
2	0.57893	1.2859	2.1183	0.70694	0.83245	1.5394	0.0010218	3.2763	3.2753	1.3453	0.40764	1.6213	0.90485	0.13652	2.032	0.424	0.27916	0.39215	1.968	0.21756	13.554	8.4321	9.431	5.0597	0.29375	0.58	0.04	0.16985	-0.18912	0.21953	-0.26624	0.21891	0.69565	0.37154	0.027668	0.50397	0.0049267	-2.5778	2.6371	-1.3796	0.3246	0.0027287	0.013599	0.02055	0.040496	0.0069507	0.019946	0.026896	0.0063463
3	0.89608	1.5453	2.0429	0.64923	0.49764	1.1469	0.0010218	3.5289	3.5278	1.471	0.43725	1.7179	0.88738	0.044276	2.5542	0.29	0.17474	0.54283	1.6509	0.49673	12.395	7.6171	15.787	12.634	0.211	0.51	0.04	0.183	-0.28011	0.17944	-0.51643	0.17707	0.74888	0.32287	0.03139	0.48198	0.0079931	-2.3213	1.879	-0.37351	-0.38407	0.20702	0.019039	0.026292	0.13191	0.0072529	0.10562	0.11287	0.0081596
4	0.37313	0.94137	1.5591	0.56824	0.61773	1.186	0.0010218	2.1646	2.1636	0.96266	0.35376	1.1783	0.67953	0.0848	1.789	0.478	0.33831	0.67176	1.6396	0.2838	8.528	3.5307	9.6378	4.6908	0.16533	0.42	0.03	0.12366	-0.16493	0.26186	0.0086508	0.26188	0.68379	0.41107	0.059289	0.46825	0.0048644	-2.2309	1.7096	-0.2896	-0.3713	0.19008	0.024479	0.035056	0.44696	0.010577	0.41191	0.42248	0.008764
5	0.40025	0.76929	0.96279	0.36904	0.19351	0.56255	0.0010218	1.3606	1.3595	0.65801	0.36639	0.77298	0.40561	-0.33675	2.0602	0.515	0.33893	0.33486	1.7348	0.2543	6.0034	4.4049	2.4932	2.4663	0.26222	0.52	0.08	0.15922	-0.28351	0.23933	0.24209	0.23845	0.76	0.536	0.08	0.36145	0.0028685	-2.0138	1.1238	0.31421	-0.66697	0.25292	0.018132	0.027199	0.41493	0.0090662	0.38773	0.3968	0.007401
6	1.3406	1.9648	2.5719	0.6242	0.60713	1.2313	0.0010218	3.9314	3.9304	1.9615	0.64313	2.1898	0.97348	0.04945	2.5724	0.33375	0.18748	0.4866	1.6288	0.33601	15.485	5.8099	12.427	7.5308	0.355	1.29	0.03	0.41452	-0.076094	0.19277	-0.51646	0.19224	0.87285	0.45361	0.068729	0.45172	0.0069139	-2.4829	2.1055	-0.39863	-0.43814	0.2199	0.019946	0.025385	0.0411	0.0054397	0.015715	0.021154	0.0099426
7	1.1194	1.6108	2.1833	0.49131	0.57254	1.0639	0.0010218	2.8199	2.8189	1.5554	0.55537	1.7323	0.76274	-0.45626	2.4986	0.32143	0.19134	0.50876	1.5136	0.38483	9.8577	3.7796	9.449	6.0221	0.30875	0.64	0.03	0.24811	-0.075985	0.21546	0.019062	0.21572	0.85887	0.58468	0.072581	0.44939	0.0089017	-2.1762	1.4727	0.008113	-0.49764	0.20044	0.02055	0.027803	0.041402	0.0072529	0.013599	0.020852	0.0095104
8	0.43858	0.93669	1.5843	0.49811	0.64759	1.1457	0.0010218	2.601	2.6	0.99299	0.29125	1.2341	0.73274	0.22284	2.0349	0.40333	0.27913	0.63664	1.9357	0.37231	6.9416	3.383	11.014	8.8438	0.20692	0.55	0.03	0.14112	-0.16454	0.21852	0.81348	0.21538	0.62162	0.34797	0.023649	0.38644	0.014361	-1.7582	0.72302	0.2197	-0.18074	0.010492	0.018963	0.032638	0.58598	0.013675	0.55334	0.56701	0.0078422
9	0.78805	1.1255	1.3439	0.33741	0.21849	0.5559	0.0010218	2.1536	2.1525	1.0889	0.69978	1.199	0.50178	-0.11533	2.8182	0.30143	0.19787	0.68015	1.4987	0.42161	11.521	4.4042	10.857	11.513	0.2675	0.89	0.03	0.27811	0.054215	0.18118	-0.39686	0.18455	0.8578	0.55046	0.045872	0.50691	0.0085703	-1.9436	1.0501	0.24734	-0.48944	0.14438	0.021759	0.02871	0.04382	0.0069507	0.01511	0.022061	0.0071562
10	0.34907	0.54506	0.88742	0.196	0.34236	0.53835	0.0010218	1.4762	1.4752	0.59629	0.39423	0.72351	0.40977	0.28403	2.2473	0.536	0.36807	0.66431	1.9145	0.16415	4.8789	1.0312	5.0742	5.0942	0.20571	0.51	0.03	0.17011	-0.0013352	0.22395	0.56354	0.22395	0.70068	0.32993	0.044218	0.49147	0.0019045	-1.9701	1.0956	0.075586	-0.30817	0.11554	0.018737	0.024479	0.086129	0.0057419	0.06165	0.067392	0.009045
11	0.71639	1.3998	2.16	0.68339	0.7602	1.4436	0.0010218	4.3981	4.3971	1.5669	0.44795	1.9426	1.1482	0.77395	3.0244	0.33714	0.21648	0.67715	1.7786	0.37173	17.463	6.4617	8.3465	6.5381	0.15059	0.31	0.03	0.08278	-0.0027808	0.20064	0.041398	0.20069	0.57455	0.23273	0.047273	0.44526	0.0103	-1.9907	1.0233	0.21013	-0.32247	0.087796	0.026896	0.04382	0.07117	0.016924	0.02735	0.044273	0.0092898
12	1.1075	1.7731	2.7255	0.66555	0.95241	1.618	0.0010218	3.6777	3.6767	1.826	0.52763	2.0946	1.0262	-0.052139	2.0634	0.25	0.158	0.49741	1.538	0.77313	16.117	12.528	14.186	6.5699	0.219	0.95	0.03	0.27606	-0.46198	0.19292	0.31285	0.19151	0.82511	0.46188	0.06278	0.43243	0.064754	-1.5673	0.51207	0.18639	-0.0914	-0.024364	0.022212	0.031429	0.088849	0.0092173	0.057419	0.066636	0.0080568
13	0.33655	0.62478	0.99351	0.28822	0.36873	0.65695	0.0010218	1.4538	1.4528	0.65418	0.41708	0.78953	0.44205	0.16758	1.9953	0.35	0.25498	0.57777	1.6205	0.33303	8.2345	1.9593	2.2621	3.9225	0.146	0.52	0.03	0.12914	-0.12801	0.24315	0.71481	0.2448	0.73059	0.38356	0.10502	0.44495	0.0033283	-2.0949	1.2903	0.21131	-0.63764	0.2427	0.026292	0.037776	0.38758	0.011484	0.3498	0.36129	0.0080749
14	0.75665	1.5306	2.194	0.77391	0.66339	1.4373	0.0010218	2.9599	2.9589	1.4598	0.57677	1.6911	0.85378	-0.11826	1.8437	0.44	0.30305	0.30327	1.7653	0.33531	13.93	8.0937	9.7011	6.8575	0.18714	0.56	0.03	0.15723	-0.14272	0.24098	0.0035374	0.24099	0.75093	0.52045	0.052045	0.47015	0.0067314	-2.3168	1.9382	-0.66895	-0.002942	0.057201	0.015715	0.023874	0.036265	0.0081596	0.01239	0.02055	0.0030221
15	0.82974	1.591	2.2694	0.76127	0.67838	1.4396	0.0010218	3.282	3.281	1.5329	0.54533	1.7709	0.88692	-0.15588	2.0713	0.33667	0.18745	0.53268	1.6812	0.49497	10.524	6.4848	14.154	6.6918	0.27875	0.56	0.04	0.17453	-0.038424	0.22	-0.13965	0.21916	0.74684	0.47679	0.025316	0.47458	0.0043574	-2.4582	2.1059	-0.48452	-0.36479	0.20705	0.01239	0.016017	0.066788	0.0036265	0.050771	0.054397	0.0069749
16	0.81652	1.2246	1.7751	0.40809	0.5505	0.95859	0.0010218	2.978	2.9769	1.3119	0.62895	1.5236	0.77469	0.36242	2.4977	0.26667	0.17935	0.51585	1.6895	0.2948	17.06	8.3664	13.041	8.881	0.2275	0.64	0.05	0.19221	-0.34161	0.18464	-0.42309	0.18363	0.76	0.355	0.065	0.42211	0.0070218	-2.2849	1.7461	-0.1698	-0.52532	0.24138	0.02259	0.029918	0.053717	0.0073285	0.023799	0.031127	0.0072499
17	1.4525	2.769	4.2245	1.3165	1.4554	2.7719	0.0010218	6.5542	6.5532	2.7397	0.35118	3.2938	1.8284	0.13956	2.1622	0.402	0.22816	0.51165	1.8892	0.3508	19.322	8.8825	34.142	22.17	0.25222	0.45	0.07	0.14413	-0.12243	0.2246	-0.22443	0.22322	0.70417	0.32917	0.054167	0.51464	0.022079	-2.3852	1.935	-0.36952	-0.34371	0.17019	0.020474	0.026745	0.1304	0.0062708	0.10366	0.10993	0.0064642
18	0.53958	0.90111	1.34	0.36153	0.43891	0.80045	0.0010218	1.6745	1.6735	0.88844	0.4953	1.0235	0.50816	-0.29473	1.9503	0.37625	0.27108	0.57479	1.5583	0.58633	8.8921	4.2288	3.6427	3.4036	0.265	0.8	0.03	0.25928	-0.067586	0.25325	0.40292	0.25236	0.80615	0.52923	0.098462	0.39198	0.0020585	-2.4099	1.9768	-0.27764	-0.56168	0.2791	0.021154	0.026896	0.077969	0.0057419	0.051073	0.056815	0.0082321
19	0.7445	0.98338	1.2773	0.23888	0.29389	0.53277	0.0010218	1.7666	1.7656	0.97196	0.67406	1.0623	0.4287	-0.48306	2.845	0.29667	0.20272	0.51509	1.4479	0.2547	7.4952	3.8493	7.8522	5.3094	0.33167	0.89	0.05	0.29566	0.041319	0.18402	-0.075449	0.18438	0.8794	0.54271	0.020101	0.47475	0.00689	-1.8099	0.75945	0.27357	-0.19863	-0.015533	0.021608	0.027199	0.040949	0.0055908	0.01375	0.019341	0.010873
20	0.52092	0.90864	1.2525	0.38772	0.34382	0.73154	0.0010218	2.1378	2.1368	0.87045	0.40342	1.0275	0.54596	0.071375	2.4403	0.51	0.39987	0.50398	1.8432	0.39459	8.5267	5.0915	5.7682	4.8237	0.287	0.67	0.05	0.17652	-0.043219	0.19888	0.50354	0.19992	0.74324	0.33108	0.023649	0.45424	0.0052962	-1.8617	0.90265	0.20848	-0.37356	0.13353	0.022061	0.033998	0.16395	0.011937	0.12995	0.14189	0.0066485
21	0.51027	0.78438	0.99708	0.27412	0.2127	0.48681	0.0010218	1.4108	1.4098	0.75794	0.64419	0.8423	0.36742	-0.2747	2.5278	0.38833	0.22418	0.36487	1.5491	0.46877	5.1321	3.7738	4.6915	3.0299	0.29111	0.65	0.05	0.24691	0.10458	0.20702	0.025364	0.20709	0.86641	0.5916	0.099237	0.44444	0.003216	-1.918	1.0117	0.14956	-0.36341	0.12881	0.023043	0.033092	0.059308	0.010048	0.026216	0.036265	0.0089483
22	0.87109	1.42	2.0007	0.54888	0.58075	1.1296	0.0010218	2.7181	2.7171	1.3588	0.47902	1.5637	0.77377	-0.24895	2.1054	0.32375	0.20736	0.42202	1.6879	0.67079	14.168	7.5734	8.7589	4.1281	0.26727	0.71	0.04	0.24436	-0.23591	0.2113	-0.042047	0.21122	0.80333	0.49333	0.02	0.45819	0.018036	-1.7316	0.63501	0.31455	-0.19267	-0.015236	0.023874	0.036265	0.10902	0.01239	0.072756	0.085147	0.0093503
23	0.53268	1.0867	1.8458	0.55405	0.75902	1.3131	0.0010218	3.2428	3.2418	1.2108	0.37715	1.4958	0.87818	0.49437	2.4498	0.50167	0.31791	0.68208	1.8271	0.29658	6.1802	3.6383	10.984	5.3163	0.27083	0.57	0.03	0.1727	-0.13009	0.20832	0.81043	0.20325	0.6131	0.29762	0.035714	0.42388	0.0059867	-1.7399	0.69362	0.17186	-0.21331	0.093609	0.012919	0.021154	0.03362	0.0082351	0.012466	0.020701	0.0063463
24	0.79725	1.2364	1.8364	0.4392	0.59998	1.0392	0.0010218	2.573	2.572	1.245	0.43883	1.4406	0.7248	-0.15742	2.1278	0.34571	0.18981	0.36329	1.7166	0.29139	10.081	3.7965	12.039	9.4397	0.32625	0.82	0.03	0.24975	-0.42092	0.19139	-0.61959	0.18989	0.81206	0.44681	0.039007	0.46263	0.0070809	-1.9692	0.9829	0.24955	-0.26167	0.004603	0.016017	0.02191	0.040496	0.005893	0.018586	0.024479	0.0053823
25	2.0851	2.3849	2.9051	0.29976	0.52026	0.82002	0.0010218	5.4458	5.4448	2.4319	0.61121	2.6981	1.1687	-0.026178	3.4659	0.33	0.21949	0.51841	1.5085	0.26637	16.181	12.921	13.281	9.3861	0.5	1.04	0.1	0.39632	-0.31004	0.13866	-0.73093	0.13316	0.83636	0.32727	0.036364	0.43902	0.023969	-1.8726	0.85932	0.25096	-0.29607	0.064572	0.016621	0.022363	0.034754	0.0057419	0.01239	0.018132	0.0080508
26	0.59126	0.94674	1.2056	0.35548	0.25881	0.6143	0.0010218	1.7987	1.7976	0.89166	0.44382	1.0244	0.50426	-0.2331	2.3399	0.37625	0.22207	0.37611	1.6023	0.33524	5.9743	6.3355	5.2181	2.6758	0.49571	1.45	0.06	0.45716	-0.11775	0.21254	0.2591	0.21131	0.81586	0.52691	0.062323	0.42045	0.002422	-1.944	0.99095	0.33665	-0.58574	0.20643	0.012693	0.02055	0.035358	0.0078574	0.014808	0.022665	0.0047023
27	0.38534	0.63519	1.101	0.24985	0.46585	0.7157	0.0010218	1.8375	1.8364	0.73369	0.45468	0.89315	0.50934	0.45225	2.3568	0.37714	0.18111	0.54526	1.9358	0.33502	5.199	2.5032	7.7088	4.255	0.15632	0.51	0.03	0.14254	0.068156	0.22429	-0.14462	0.22457	0.68224	0.31153	0.05919	0.4375	0.0018643	-2.2854	1.6643	-0.12749	-0.39398	0.14945	0.017226	0.026292	0.058024	0.0090662	0.031732	0.040798	0.0063463
28	1.0574	1.5203	2.2257	0.46292	0.70541	1.1683	0.0010218	3.0561	3.0551	1.5746	0.60586	1.7811	0.83237	-0.12607	2.2195	0.25833	0.15486	0.52591	1.5116	0.25853	12.667	5.6086	10.657	5.1594	0.26429	1.23	0.03	0.40518	-0.18143	0.21524	-1.5248	0.18982	0.825	0.485	0.065	0.43216	0.0043671	-2.3912	1.8908	-0.19937	-0.53163	0.23571	0.017226	0.023874	0.035736	0.0066485	0.011862	0.01851	0.0081596
29	0.39051	0.54423	0.80377	0.15372	0.25954	0.41326	0.0010218	1.3644	1.3634	0.58517	0.57268	0.67075	0.32785	0.14998	2.627	0.37143	0.20071	0.49959	1.6645	0.57317	3.5452	2.2515	3.874	1.9684	0.294	0.79	0.03	0.26307	-0.26409	0.16837	-0.41337	0.16882	0.78827	0.33225	0.019544	0.4902	0.0016345	-1.904	1.0093	0.047279	-0.231	0.085855	0.022363	0.029012	0.061046	0.0066485	0.032034	0.038682	0.010577
30	0.43664	0.72302	0.91548	0.28638	0.19246	0.47884	0.0010218	1.2804	1.2793	0.68405	0.7336	0.75348	0.31592	-0.30519	2.2848	0.27625	0.15898	0.41135	1.4752	0.5185	5.3006	3.4515	4.9291	2.8014	0.31125	0.68	0.04	0.24256	-0.1769	0.19585	-0.055816	0.19563	0.83146	0.603	0.022472	0.44737	0.0014381	-2.1042	1.3073	0.13444	-0.5315	0.19976	0.017226	0.021457	0.027047	0.0042309	0.0055908	0.0098217	0.0063463
31	0.59312	0.78609	1.1354	0.19297	0.34934	0.54231	0.0010218	1.5922	1.5912	0.84201	0.66487	0.9381	0.41359	-0.12155	2.3913	0.27	0.21986	0.54922	1.5281	0.63793	8.0285	4.9378	6.3485	4.6675	0.34571	0.69	0.11	0.21553	-0.33771	0.18034	0.49126	0.17825	0.85	0.475	0.082143	0.50179	0.0046839	-1.8495	0.83648	0.30846	-0.35165	0.064042	0.013901	0.018435	0.030296	0.0045331	0.011862	0.016395	0.005615
32	0.29295	0.44187	0.69801	0.14891	0.25614	0.40505	0.0010218	0.93261	0.93159	0.46932	0.54755	0.54183	0.27077	-0.055334	2.0682	0.29714	0.17202	0.64551	1.5765	0.71724	4.3485	2.5837	4.3031	4.2993	0.1775	0.48	0.03	0.15128	-0.1958	0.22668	0.33348	0.22751	0.79909	0.44749	0.09589	0.43119	0.0015815	-1.9999	1.0812	0.29799	-0.54046	0.17184	0.021457	0.029918	0.076609	0.0084618	0.046691	0.055153	0.0094772
33	0.6998	1.1585	1.5709	0.45872	0.41235	0.87107	0.0010218	2.8228	2.8218	1.1244	0.53979	1.2879	0.62791	0.10095	2.761	0.335	0.20827	0.70429	1.5707	0.22889	10.938	6.4391	9.9099	8.456	0.16706	0.61	0.03	0.15653	-0.086189	0.1693	-0.92969	0.16172	0.72078	0.27922	0.012987	0.40065	0.0024603	-2.4686	2.1769	-0.60467	-0.27163	0.17284	0.019341	0.026594	0.041251	0.0072529	0.014657	0.02191	0.0072953
34	0.5889	0.97393	1.4228	0.38503	0.44887	0.8339	0.0010218	2.4582	2.4571	1.0237	0.5414	1.1932	0.61296	0.2514	2.5327	0.394	0.29395	0.44014	1.6958	0.21725	7.7489	3.3787	6.7665	4.7062	0.20545	0.51	0.04	0.15588	-0.24248	0.18601	0.33149	0.18777	0.71121	0.36638	0.038793	0.46753	0.010584	-1.6797	0.60828	0.21833	-0.15633	0.020383	0.026141	0.04518	0.089906	0.019039	0.044727	0.063766	0.010879
35	1.051	2.1521	3.0044	1.1011	0.85232	1.9534	0.0010218	3.8893	3.8883	2.0718	0.66845	2.3459	1.1005	-0.10107	1.9324	0.2625	0.16179	0.74181	1.4355	0.67427	16.922	6.9708	14.166	7.9764	0.24444	0.8	0.03	0.25583	-0.23144	0.23023	-0.56769	0.22336	0.81624	0.56838	0.10684	0.47639	0.0076359	-2.5527	2.4212	-0.89513	-0.10653	0.13838	0.021759	0.029012	0.041931	0.0072529	0.012919	0.020172	0.0078513
37	0.91671	1.4055	2.0145	0.48879	0.60897	1.0978	0.0010218	3.0726	3.0716	1.4662	0.72266	1.6361	0.72595	0.21239	2.5443	0.29375	0.17346	0.50069	1.4888	0.17846	14.031	5.6195	9.0707	4.9587	0.20333	0.58	0.03	0.18763	-0.16638	0.18224	-0.84287	0.17977	0.83984	0.38672	0.042969	0.47843	0.0090088	-2.0165	1.0676	0.29008	-0.45672	0.12308	0.016848	0.023572	0.034678	0.0067241	0.011106	0.01783	0.0080538
38	0.91782	1.9039	3.0744	0.98613	1.1704	2.1566	0.0010218	5.257	5.2559	2.0397	0.39479	2.4818	1.4138	0.369	2.3009	0.29571	0.16381	0.64819	1.7675	0.8126	16.121	15.546	20.306	7.9368	0.20909	0.57	0.06	0.14457	-0.26804	0.20828	0.3278	0.21028	0.64634	0.31707	0.028455	0.4898	0.031191	-1.989	1.1651	0.10099	-0.42246	0.15442	0.018132	0.029918	0.097839	0.011786	0.067921	0.079707	0.0069507
39	1.3904	2.0132	2.5175	0.62273	0.50439	1.1271	0.0010218	4.0122	4.0112	1.966	0.57603	2.2006	0.98871	-0.10639	2.6194	0.32857	0.22162	0.57528	1.4827	0.34886	15.904	2.2177	10.543	8.7161	0.27222	0.61	0.08	0.19696	-0.035715	0.19084	-0.0055136	0.1908	0.836	0.496	0.036	0.41767	0.027436	-1.8346	0.90407	0.12123	-0.28263	0.10159	0.01783	0.025234	0.04042	0.007404	0.015186	0.02259	0.0075552
40	1.2991	2.0039	2.6944	0.70479	0.69044	1.3952	0.0010218	4.5353	4.5343	2.0578	0.5409	2.368	1.1716	0.16903	2.5278	0.26167	0.15532	0.43009	1.5607	0.24294	19.043	8.6021	19.125	10.508	0.183	0.84	0.04	0.22887	-0.11949	0.20241	-0.7023	0.19914	0.79894	0.42857	0.068783	0.47872	0.022072	-2.2935	1.8476	-0.4337	-0.24213	0.1307	0.019341	0.027803	0.069205	0.0084618	0.041402	0.049864	0.0087277
41	1.064	1.571	2.1453	0.50698	0.57423	1.0812	0.0010218	3.3321	3.3311	1.6115	0.78923	1.7641	0.71777	0.21396	2.7218	0.28857	0.16003	0.57883	1.4828	0.15572	11.402	5.949	12.277	6.3833	0.33571	0.9	0.04	0.27979	-0.064164	0.17009	-0.54053	0.16697	0.87755	0.42857	0.028571	0.47951	0.0088363	-1.9902	1.1067	0.11415	-0.32604	0.1014	0.013901	0.019341	0.027199	0.0054397	0.0078574	0.013297	0.0088969
42	0.0010218	0.78338	1.4898	0.78236	0.70646	1.4888	0.0010218	2.4357	2.4347	0.82968	0.12937	1.1174	0.74842	0.29569	1.8845	0.87167	0.55946	0.43969	2.4309	0.3263	7.5841	9.2831	5.2983	2.3095	0.40429	1.02	0.07	0.28655	0.098431	0.22414	1.3151	0.19766	0.50598	0.24103	0.008547	0.29281	0.002338	-2.36	1.9184	-0.37299	-0.37977	0.20005	0.018737	0.029012	0.99819	0.010275	0.96918	0.97945	0.0081596
43	0.59943	1.2388	1.8957	0.63936	0.65693	1.2963	0.0010218	2.5713	2.5703	1.2172	0.50469	1.426	0.74294	-0.020424	1.9582	0.34429	0.17765	0.4677	1.6587	0.69552	8.6973	5.0612	8.1801	5.8658	0.20077	0.68	0.05	0.17385	-0.16794	0.23572	-0.25968	0.23399	0.73188	0.46014	0.068841	0.50545	0.0041318	-2.1775	1.3959	0.08523	-0.45175	0.15403	0.016319	0.021457	0.043895	0.0051375	0.022439	0.027576	0.011182
44	0.55114	0.8036	1.3518	0.25247	0.54816	0.80062	0.0010218	1.9232	1.9221	0.92559	0.63856	1.0587	0.51396	0.15772	2.118	0.23222	0.14801	0.56267	1.5938	0.65523	10.397	2.9746	6.9499	4.6128	0.17	0.45	0.03	0.13934	-0.040314	0.22164	-0.019863	0.22152	0.81933	0.43277	0.054622	0.48523	0.0069317	-1.8792	0.92821	0.16474	-0.26287	0.059929	0.024176	0.035056	0.052508	0.010879	0.017452	0.028332	0.0085736
45	0.96083	1.5246	1.933	0.56374	0.40842	0.97217	0.0010218	3.2613	3.2603	1.4472	0.57111	1.6425	0.77677	-0.11336	2.6495	0.33	0.22262	0.42014	1.605	0.35827	16.693	9.6557	11.784	8.6392	0.15833	0.53	0.03	0.15758	-0.086725	0.18815	-0.17755	0.18736	0.79381	0.45361	0.036082	0.46632	0.0083864	-2.3022	1.7618	-0.25468	-0.33459	0.13762	0.020852	0.027199	0.059459	0.0063463	0.032261	0.038607	0.0096071
46	1.4897	2.5794	3.0294	1.0897	0.44998	1.5397	0.0010218	4.951	4.95	2.3833	0.55931	2.6837	1.2337	-0.03176	2.7523	0.30667	0.22086	0.74528	1.4112	0.3652	18.354	5.3669	6.7273	4.0202	0.34167	1.41	0.05	0.48598	0.033461	0.19378	-1.5925	0.17212	0.82353	0.52941	0.067873	0.41364	0.021482	-1.8857	1.0309	0.01538	-0.23735	0.081393	0.018737	0.032638	0.042913	0.013901	0.010275	0.024176	0.0088244
47	1.2212	1.7868	2.5063	0.56556	0.71947	1.285	0.0010218	4.117	4.116	1.9329	0.72049	2.1734	0.99391	0.48377	2.7518	0.295	0.19457	0.43491	1.4317	0.12436	14.048	4.3518	14.307	10.239	0.29571	1.15	0.03	0.36429	-0.32464	0.176	-0.27355	0.17299	0.82883	0.36036	0.09009	0.43891	0.013094	-2.102	1.3314	0.028549	-0.39078	0.13893	0.014506	0.018283	0.025763	0.0037776	0.0074796	0.011257	0.0055032
48	0.65818	1.1222	1.4714	0.46399	0.34923	0.81321	0.0010218	2.2532	2.2521	1.0316	0.40722	1.1986	0.61019	-0.12534	2.3111	0.41667	0.28703	0.50086	1.7349	0.37101	8.2721	3.7374	7.349	4.8592	0.365	1.72	0.03	0.53761	0.16933	0.21631	-0.18338	0.2158	0.78451	0.44444	0.053872	0.38176	0.0022144	-2.1421	1.3074	0.23658	-0.61393	0.21595	0.014808	0.023874	0.050166	0.0090662	0.026292	0.035358	0.0081596
49	1.0117	1.7589	2.2387	0.74719	0.47976	1.227	0.0010218	2.9619	2.9609	1.6285	0.66172	1.8196	0.81161	-0.23739	2.1059	0.39857	0.24699	0.67487	1.4621	0.35915	11.841	4.678	11.371	9.7779	0.296	0.79	0.05	0.26822	-0.16961	0.22552	-0.072843	0.22555	0.85762	0.56623	0.11258	0.43854	0.0090539	-1.9709	1.0444	0.18019	-0.33319	0.084853	0.017301	0.026745	0.038909	0.0094439	0.012164	0.021608	0.0072529
50	1.0822	1.5029	1.9601	0.42069	0.45723	0.87792	0.0095845	2.8065	2.7969	1.5244	0.8199	1.6597	0.65617	0.019169	2.5265	0.28667	0.18235	0.44854	1.4713	0.22343	9.6731	4.0746	9.6363	4.9983	0.52	1.46	0.03	0.57389	-0.11752	0.17852	-0.43874	0.1789	0.88739	0.56306	0.072072	0.46606	0.0056691	-1.9443	0.94469	0.22014	-0.26268	0.047023	0.015413	0.018737	0.025385	0.0033243	0.0066485	0.0099728	0.0075552
51	1.3745	2.1141	2.7257	0.73967	0.61151	1.3512	0.0010218	4.6154	4.6144	2.1093	0.70225	2.3685	1.0773	0.16416	2.6197	0.35167	0.19565	0.6418	1.5033	0.37073	13.403	6.0037	14.904	6.2051	0.244	0.54	0.04	0.2162	-0.00066552	0.18363	-0.62333	0.17748	0.82353	0.40784	0.027451	0.45276	0.0062	-2.5229	2.4063	-0.97618	-0.026116	0.1231	0.016621	0.021457	0.033998	0.0048353	0.012542	0.017377	0.01074
52	0.64717	1.6373	2.7336	0.99015	1.0963	2.0864	0.0010218	3.7619	3.7609	1.6839	0.32	2.0602	1.1869	0.09485	1.8385	0.34143	0.24345	0.40792	1.8416	0.71811	16.755	6.2515	16.4	13.474	0.3325	0.61	0.03	0.20565	-0.24448	0.25436	0.89212	0.2518	0.68293	0.4216	0.097561	0.41958	0.0082811	-2.3738	2.0116	-0.6239	-0.10898	0.1013	0.012693	0.019341	0.097613	0.0066485	0.078271	0.08492	0.0038864
53	1.2672	2.6322	3.3051	1.365	0.67293	2.0379	0.0010218	5.2978	5.2968	2.4034	0.61884	2.7298	1.2943	-0.055861	2.3945	0.31	0.18233	0.35244	1.6375	0.3861	19.294	6.0913	19.098	13.212	0.238	0.58	0.04	0.17348	-0.16427	0.19077	-1.0171	0.17667	0.73529	0.45588	0.036765	0.42804	0.041744	-1.7334	0.61322	0.34653	-0.25482	0.037687	0.019266	0.027199	0.045104	0.0079329	0.017906	0.025839	0.0066485
54	1.0291	1.5063	2.2187	0.47724	0.71237	1.1896	0.0010218	3.0266	3.0256	1.5981	0.79298	1.768	0.75617	0.16964	2.2172	0.23714	0.10171	0.56294	1.4025	0.63837	8.4272	5.247	13.584	8.0537	0.47	1.32	0.04	0.51318	-0.12506	0.20467	-0.22493	0.20512	0.88832	0.48731	0.096447	0.5	0.0072816	-2.1455	1.4042	-0.021237	-0.36946	0.13797	0.018435	0.026292	0.039891	0.0078574	0.013599	0.021457	0.0063463
55	0.70317	1.2125	1.7025	0.50929	0.49007	0.99936	0.0010218	2.3734	2.3724	1.1972	0.55504	1.3657	0.65717	-0.20691	2.0943	0.34429	0.2302	0.50112	1.5027	0.61341	8.5641	3.7586	6.8875	4.1191	0.21667	0.73	0.03	0.18638	-0.40597	0.19888	0.003819	0.19891	0.8	0.50182	0.058182	0.43796	0.011712	-1.7037	0.64366	0.2436	-0.22683	0.052562	0.022968	0.035056	0.05349	0.012088	0.018435	0.030523	0.012995
56	5.9649	9.546	11.861	3.581	2.3155	5.8965	0.0010218	13.628	13.627	8.4391	0.55431	9.3898	4.1171	-0.78559	2.4008	0.45167	0.27522	0.16754	1.4757	0.60565	44.29	39.6	40.237	27.426	0.38	0.74	0.03	0.26608	-0.083103	0.24847	0.75633	0.24528	0.83882	0.70724	0.15789	0.46865	0.17847	-2.0889	1.3049	0.10866	-0.55356	0.23394	0.015715	0.019643	0.026745	0.0039287	0.0071018	0.011031	0.0060713
57	0.83697	1.2798	1.7026	0.44287	0.42278	0.86565	0.0010218	2.649	2.648	1.2729	0.61336	1.4326	0.65722	-0.062407	2.5406	0.32286	0.20843	0.60267	1.5117	0.25278	8.1484	2.7142	7.8719	4.4484	0.36714	1.01	0.05	0.33187	-0.034111	0.19392	-0.016009	0.19386	0.82772	0.4382	0.044944	0.51128	0.003634	-2.1815	1.4554	0.086196	-0.61517	0.26009	0.016017	0.021759	0.029616	0.0057419	0.0078574	0.013599	0.0085585
58	0.1508	0.66441	1.2232	0.51361	0.5588	1.0724	0.0010218	1.7497	1.7487	0.71682	0.25195	0.90926	0.5594	0.099158	1.6417	0.47125	0.35519	0.69533	2.0011	0.32011	8.8258	5.235	5.5408	5.7143	0.2425	0.68	0.03	0.17502	-0.23479	0.23817	1.0122	0.23214	0.60202	0.38287	0.010076	0.34091	0.0058876	-1.7956	0.75885	0.28526	-0.28698	0.049374	0.022363	0.03566	0.6304	0.013297	0.59474	0.60804	0.0072409
59	0.66895	1.0383	1.4494	0.36939	0.41105	0.78044	0.0010218	2.9068	2.9058	1.1185	0.61886	1.2975	0.6577	0.66916	3.4104	0.388	0.20757	0.72872	1.6547	0.16378	6.4908	3.2776	10.682	6.9345	0.14533	0.41	0.04	0.10984	0.16129	0.17182	-0.20772	0.17006	0.67401	0.2467	0.035242	0.52212	0.0051807	-2.1151	1.3122	0.016752	-0.27073	0.064483	0.019039	0.022665	0.040647	0.0036265	0.017981	0.021608	0.0099063
60	0.83678	1.6914	2.6062	0.85465	0.91474	1.7694	0.0010218	4.1894	4.1884	1.7095	0.3992	2.0551	1.1407	0.18156	2.1746	0.36333	0.22706	0.49245	1.8355	0.47675	12.454	6.7887	15.726	17.44	0.21417	0.59	0.03	0.17979	-0.21809	0.21372	-0.2188	0.21257	0.67518	0.36131	0.043796	0.38462	0.0066027	-2.6073	2.6456	-1.1855	0.025927	0.12691	0.018208	0.024328	0.048806	0.0061197	0.024479	0.030598	0.0074736
61	0.67134	1.1532	1.5997	0.4819	0.44646	0.92836	0.0010218	2.4072	2.4061	1.1314	0.54909	1.3015	0.64327	0.0075258	2.2826	0.435	0.28981	0.35598	1.788	0.49021	6.6725	2.2859	8.7834	6.291	0.296	0.63	0.07	0.21289	-0.091912	0.21006	0.86553	0.20962	0.77667	0.44667	0.06	0.50502	0.0048711	-1.9859	1.018	0.319	-0.49763	0.15305	0.020248	0.025083	0.037247	0.0048353	0.012164	0.016999	0.0063463
62	0.787	1.2449	1.7121	0.45788	0.4672	0.92508	0.0010218	2.1181	2.117	1.2121	0.69078	1.3297	0.54679	-0.3537	2.3756	0.30857	0.19801	0.56448	1.3804	0.22277	9.3923	1.9694	5.1111	3.4174	0.5675	1.49	0.12	0.55953	-0.10129	0.21058	-0.65048	0.20083	0.90254	0.56356	0.050847	0.42979	0.0057425	-1.8279	0.77968	0.29332	-0.27869	0.03884	0.010577	0.014204	0.023572	0.0036265	0.0093684	0.012995	0.0045331
63	1.3007	2.1467	2.9679	0.84597	0.82123	1.6672	0.0010218	4.3532	4.3522	2.1895	0.71928	2.4509	1.1013	0.0046088	2.2376	0.25667	0.14903	0.47084	1.5799	0.36148	18.324	9.3389	20.955	8.9022	0.22625	0.83	0.03	0.25942	-0.02338	0.20836	-0.81049	0.20347	0.82723	0.48691	0.062827	0.42632	0.011936	-2.4692	2.2534	-0.79824	-0.070814	0.089999	0.02463	0.032034	0.045935	0.0074041	0.013901	0.021306	0.0090057
64	0.27578	0.4397	0.62176	0.16392	0.18206	0.34598	0.0010218	1.0353	1.0342	0.4539	0.5774	0.52036	0.25445	0.063768	2.5424	0.33857	0.23652	0.5874	1.6136	0.54464	3.5919	3.571	4.438	3.765	0.18067	0.81	0.03	0.19824	-0.35489	0.15621	0.14105	0.15576	0.76642	0.39051	0.025547	0.43956	0.0033053	-1.5631	0.46818	0.20337	-0.051549	-0.04318	0.016621	0.022665	0.039287	0.0060441	0.016621	0.022665	0.0073104
65	1.8425	3.11	4.6967	1.2675	1.5868	2.8543	0.0010218	7.4038	7.4028	3.1594	0.41326	3.74	2.0015	0.13175	2.1695	0.39714	0.24734	0.55314	1.6514	0.50959	22.891	11.408	21.691	17.208	0.19667	0.84	0.03	0.22511	-0.29506	0.20863	-0.5165	0.20334	0.73651	0.4	0.034921	0.43312	0.030874	-2.0128	1.0751	0.24597	-0.44359	0.14082	0.013297	0.019341	0.030976	0.0060441	0.011635	0.017679	0.0054397
66	1.5506	3.2967	4.4831	1.7461	1.1865	2.9325	0.0010218	6.9699	6.9688	3.036	0.25502	3.6093	1.9519	-0.23152	2.0711	0.27083	0.18212	0.49502	1.6853	0.34216	29.079	16.66	20.744	16.477	0.38	0.8	0.07	0.25245	-0.10576	0.21769	-0.63654	0.21655	0.73797	0.43316	0.013369	0.37534	0.02019	-2.3978	2.0175	-0.40426	-0.47895	0.26847	0.020626	0.03294	0.13954	0.012315	0.1066	0.11892	0.0071714
67	0.81567	1.7246	2.7129	0.9089	0.98829	1.8972	0.0010218	4.4967	4.4957	1.7743	0.61632	2.1103	1.1425	0.34871	2.1642	0.3075	0.17804	0.7959	1.5539	0.36657	17.054	9.3851	15.075	8.3998	0.1475	0.37	0.06	0.096469	0.0053661	0.21397	-0.4581	0.21007	0.58712	0.35227	0.022727	0.46008	0.0069243	-2.44	2.0713	-0.54728	-0.20636	0.12845	0.018057	0.027652	0.04654	0.009595	0.018888	0.028483	0.0063463
68	0.50447	0.91832	1.1984	0.41385	0.28004	0.69389	0.0010218	1.6419	1.6409	0.87167	0.64307	0.97885	0.44535	-0.2141	2.1934	0.35333	0.21465	0.69454	1.3502	0.77573	6.8022	4.8952	4.0909	1.8209	0.25231	0.84	0.04	0.27201	-0.17515	0.20912	-0.22079	0.207	0.81763	0.57751	0.079027	0.4878	0.0019418	-2.1015	1.2326	0.24519	-0.57243	0.20155	0.022968	0.031732	0.040193	0.008764	0.0084618	0.017226	0.0097552
69	0.2936	0.70503	1.3123	0.41143	0.60728	1.0187	0.0010218	2.3865	2.3855	0.84045	0.32646	1.0634	0.65158	0.43282	2.2538	0.51667	0.38353	0.52593	2.1773	0.51617	9.8374	5.1839	5.1447	2.6781	0.19	0.58	0.03	0.16201	-0.24415	0.20152	0.74143	0.19851	0.55162	0.25959	0.014749	0.45562	0.003054	-2.0373	1.1486	0.18137	-0.4392	0.15364	0.019039	0.028105	0.10547	0.0090662	0.077365	0.086431	0.0097854
70	0.71291	1.3067	1.6115	0.59375	0.3048	0.89855	0.0010218	2.4323	2.4313	1.1716	0.42885	1.3368	0.64371	-0.44264	2.3965	0.36375	0.2825	0.63185	1.5924	0.52386	7.418	4.601	7.102	4.1021	0.302	1.57	0.03	0.44546	0.049901	0.2113	-1.1607	0.1944	0.80592	0.58553	0.032895	0.44554	0.00694	-2.0772	1.3484	-0.12504	-0.17201	0.032807	0.016319	0.022061	0.09036	0.0057419	0.068299	0.07404	0.0090662
71	1.7126	3.5139	4.5218	1.8014	1.0079	2.8093	0.0010218	5.7506	5.7496	3.2138	0.69064	3.587	1.5932	-0.32447	1.9377	0.35	0.22624	0.45834	1.4664	0.39341	22.198	5.3132	19.546	9.6866	0.22545	0.56	0.03	0.19879	-0.064652	0.23674	-0.52627	0.22983	0.8125	0.61719	0.085938	0.39608	0.013088	-2.2748	1.5907	0.068793	-0.66619	0.28543	0.03007	0.045331	0.060517	0.015261	0.015186	0.030447	0.007117
72	0.9759	1.9196	2.4914	0.94371	0.57174	1.5155	0.0010218	3.6865	3.6854	1.8052	0.57686	2.0495	0.9705	-0.16476	2.2195	0.26333	0.17997	0.75169	1.5678	0.44505	17.246	9.1618	10.871	5.5255	0.31111	0.69	0.07	0.22713	-0.081341	0.20957	-0.82845	0.20131	0.75254	0.50508	0.033898	0.43537	0.0083355	-2.2374	1.5432	0.037283	-0.56065	0.22341	0.016924	0.025385	0.045482	0.0084618	0.020097	0.028558	0.0093321
73	1.4777	2.1859	3.2709	0.70823	1.085	1.7932	0.0010218	4.7538	4.7528	2.2838	0.52999	2.5958	1.2338	-0.070772	2.3429	0.31	0.20376	0.5119	1.5918	0.28841	24.523	11.798	13.225	14.068	0.26375	0.81	0.05	0.26014	-0.17043	0.19821	0.31103	0.19636	0.82273	0.42727	0.045455	0.47032	0.0095626	-2.5874	2.5276	-1.0353	0.00024869	0.099866	0.016017	0.022514	0.032865	0.0064974	0.010351	0.016848	0.0060441
74	0.91735	1.3614	1.9409	0.44408	0.57951	1.0236	0.0010218	2.7284	2.7274	1.4011	0.75868	1.5511	0.6655	-0.05995	2.3917	0.29286	0.20603	0.51217	1.4677	0.42897	11.09	3.9414	8.387	8.4443	0.2925	0.84	0.03	0.31176	-0.20338	0.18553	-0.67949	0.18534	0.85542	0.48594	0.052209	0.39516	0.0035214	-2.415	2.0035	-0.38458	-0.40061	0.20116	0.012088	0.01783	0.029616	0.0057419	0.011786	0.017528	0.0064914
75	0.73933	1.014	1.5598	0.27468	0.54583	0.82051	0.0010218	2.3365	2.3355	1.1395	0.69154	1.2858	0.59574	0.24293	2.3044	0.43167	0.24416	0.56549	1.48	0.21058	5.5561	4.1157	7.1361	5.5274	0.33333	1.27	0.04	0.37541	-0.061887	0.2036	0.60396	0.19627	0.86275	0.39216	0.055556	0.40656	0.0053067	-1.7035	0.52058	0.31064	-0.032544	-0.090047	0.020852	0.026896	0.04042	0.0060441	0.013524	0.019568	0.0090813
76	0.58987	0.76096	0.9541	0.17109	0.19314	0.36423	0.0010218	1.2742	1.2732	0.73835	0.76034	0.79244	0.28776	-0.61489	3.1422	0.38125	0.21879	0.47743	1.4035	0.45152	4.702	2.568	3.4096	2.3517	0.39143	0.92	0.03	0.37696	-0.033722	0.17519	-0.34662	0.17383	0.91563	0.65938	0.03125	0.44828	0.0021891	-1.7215	0.62472	0.25165	-0.12797	-0.021744	0.021457	0.023874	0.034149	0.0024176	0.010275	0.012693	0.014736
77	1.458	2.1947	3.1581	0.73666	0.96346	1.7001	0.0010218	4.9662	4.9652	2.3054	0.73292	2.5852	1.1698	0.25536	2.3691	0.29	0.14491	0.54741	1.4785	0.56268	11.39	8.1022	16.637	8.5617	0.31571	1.03	0.07	0.33325	-0.29779	0.1727	-0.17505	0.17274	0.80417	0.40417	0.029167	0.48536	0.012949	-2.0417	1.1026	0.19137	-0.29458	0.04699	0.020474	0.027047	0.046918	0.006573	0.01987	0.026443	0.0066485
78	1.7319	2.3043	2.7254	0.57239	0.42111	0.9935	0.0010218	3.6944	3.6934	2.1815	0.78105	2.3279	0.81248	-0.61741	3.5053	0.19556	0.10341	0.31296	1.3628	0.34874	12.285	6.8614	14.079	6.5123	0.55	1.52	0.03	0.59645	0.0059664	0.16722	-0.56126	0.1638	0.92857	0.68304	0.066964	0.46188	0.005031	-2.46	1.9633	-0.16862	-0.55576	0.22436	0.015337	0.018132	0.023648	0.0027954	0.0055153	0.0083107	0.0064158
79	1.0676	1.7347	2.5963	0.66713	0.86163	1.5288	0.0010218	3.5383	3.5373	1.7557	0.49033	2.0188	0.9965	-0.14841	2.044	0.39286	0.26349	0.66423	1.5967	0.44659	12.529	7.3452	15.506	12.797	0.20857	0.46	0.03	0.14933	-0.19997	0.22138	-0.076411	0.22135	0.79195	0.48658	0.07047	0.46801	0.0085004	-2.3	1.6439	0.0038512	-0.54329	0.20173	0.014204	0.020852	0.036794	0.0066485	0.015941	0.02259	0.0069507
80	0.9904	1.3551	2.0999	0.36471	0.74479	1.1095	0.0010218	3.6687	3.6677	1.5841	0.71912	1.8178	0.89166	0.47713	2.527	0.28667	0.19817	0.5247	1.5456	0.25402	14.9	7.3867	11.407	9.0243	0.24375	0.56	0.04	0.19326	-0.44282	0.1493	-0.38183	0.1474	0.76636	0.31308	0.028037	0.39437	0.0065373	-2.3037	1.6769	-0.097699	-0.3787	0.10775	0.013901	0.018737	0.030674	0.0048353	0.011937	0.016772	0.0069507
81	1.6465	2.5097	3.5235	0.86316	1.0139	1.877	0.0010218	5.368	5.367	2.5829	0.56284	2.9441	1.4128	0.09619	2.4754	0.28714	0.18874	0.55886	1.5125	0.26909	23.193	5.3311	10.974	9.6065	0.46	1.55	0.07	0.56455	-0.064737	0.20711	-0.81931	0.20123	0.85246	0.43443	0.094262	0.4321	0.0091343	-2.5932	2.5456	-1.086	0.052277	0.08557	0.018132	0.025385	0.040873	0.0072529	0.015488	0.022741	0.0099728
82	1.9173	2.8458	3.9193	0.92849	1.0735	2.0019	0.0010218	5.9328	5.9318	2.9091	0.60043	3.2712	1.4959	0.067109	2.5213	0.28286	0.17074	0.47179	1.6007	0.25805	22.956	11.428	20.046	15.583	0.39333	0.97	0.04	0.34798	0.11419	0.20325	-0.35955	0.20013	0.88285	0.47699	0.066946	0.4916	0.022025	-2.3701	1.8956	-0.3326	-0.34786	0.16125	0.01647	0.024479	0.035056	0.0080085	0.010577	0.018586	0.0090662
83	0.61528	0.92863	1.4332	0.31335	0.50461	0.81796	0.0010218	2.7181	2.7171	1.0136	0.55297	1.1973	0.63721	0.61092	3.1202	0.28667	0.13462	0.65917	1.6669	0.11673	6.2433	3.7751	7.8989	4.7598	0.16187	0.5	0.03	0.11833	-0.14818	0.17255	-0.13869	0.17284	0.63669	0.25899	0.032374	0.46931	0.0039269	-2.0667	1.1743	0.22701	-0.50044	0.17354	0.02395	0.03838	0.055833	0.01443	0.017452	0.031883	0.010205
84	1.8835	2.9549	3.7867	1.0714	0.83186	1.9033	0.0010218	6.5777	6.5767	2.814	0.45965	3.196	1.5151	-0.14055	2.8927	0.29	0.14996	0.533	1.5775	0.27249	19.638	11.305	16.8	9.7102	0.20308	0.62	0.03	0.19574	0.0099808	0.17838	0.18454	0.17807	0.78755	0.38095	0.025641	0.47794	0.012827	-2.5258	2.3222	-0.75772	-0.19758	0.16372	0.020248	0.029314	0.043518	0.0090662	0.014204	0.02327	0.011315
85	1.0808	1.9522	2.7711	0.87141	0.81887	1.6903	0.0010218	4.7298	4.7288	1.9595	0.49364	2.2982	1.2009	0.23261	2.397	0.39167	0.26651	0.5209	1.7508	0.47852	15.264	3.8719	14.444	13.554	0.15176	0.49	0.04	0.10799	-0.31962	0.17724	0.23183	0.17845	0.67018	0.31228	0.021053	0.45423	0.018022	-1.9328	0.97708	0.12873	-0.19655	0.03111	0.022968	0.029012	0.047749	0.0060441	0.018737	0.024781	0.010577
86	0.60032	0.82579	1.1202	0.22547	0.29443	0.51989	0.0010218	1.5751	1.5741	0.82343	0.61385	0.91908	0.40824	-0.28508	2.6192	0.22778	0.13464	0.52059	1.5375	0.28389	8.5732	4.7529	7.7445	7.4999	0.2775	0.6	0.07	0.17739	-0.061391	0.19682	-0.31653	0.19439	0.84753	0.52466	0.076233	0.43243	0.0050409	-2.0305	1.2917	0.062913	-0.58745	0.2755	0.01783	0.02599	0.048655	0.0081596	0.022665	0.030825	0.0090662
87	0.63656	1.3003	2.0046	0.66378	0.7043	1.3681	0.0010218	3.0365	3.0355	1.3026	0.49688	1.5379	0.81746	0.066225	1.9395	0.34667	0.21348	0.47217	1.8542	0.40199	13.032	6.6011	19.661	12.581	0.14938	0.35	0.03	0.099716	-0.18568	0.21594	0.0080748	0.21594	0.66538	0.40385	0.023077	0.44402	0.0065008	-2.4362	2.1481	-0.56686	-0.37109	0.23457	0.022968	0.036567	0.096026	0.013599	0.059459	0.073058	0.010686
88	1.5946	2.8231	3.783	1.2285	0.95988	2.1884	0.0010218	5.512	5.5109	2.6629	0.45057	3.0665	1.5206	-0.14733	2.1976	0.3225	0.17337	0.61474	1.4673	0.53148	19.83	14.28	11.751	8.3755	0.34875	0.7	0.11	0.2406	-0.11978	0.22032	0.17347	0.22044	0.79054	0.50338	0.050676	0.44068	0.022206	-1.8766	0.95345	0.060527	-0.24824	0.11665	0.022288	0.030372	0.03566	0.008084	0.0052886	0.013373	0.01026
89	0.63535	0.86837	1.196	0.23302	0.32767	0.56068	0.0010218	1.5407	1.5397	0.89108	0.74224	0.96976	0.38264	-0.24179	2.5627	0.235	0.14422	0.37233	1.3974	0.55142	6.1837	2.5082	5.3227	3.1325	0.5275	1.47	0.13	0.55364	-0.17127	0.19013	-0.1635	0.19029	0.88235	0.60181	0.095023	0.46818	0.005159	-1.7363	0.68217	0.26445	-0.23019	0.027428	0.0090662	0.011786	0.014204	0.0027199	0.0024176	0.0051375	0.0048957
90	1.0825	1.9913	2.6093	0.90888	0.61799	1.5269	0.0010218	4.7534	4.7523	1.9429	0.39808	2.3098	1.2492	0.14461	2.3542	0.35429	0.21812	0.72917	1.703	0.39961	16.408	6.3032	18.456	15.943	0.165	0.49	0.03	0.14987	-0.15456	0.19826	-0.89904	0.19243	0.71329	0.32517	0.027972	0.51228	0.012347	-2.4625	2.3172	-0.95285	-0.019604	0.12566	0.026292	0.045633	0.28211	0.019341	0.23648	0.25582	0.010698
91	0.80183	1.1635	1.6428	0.36169	0.47926	0.84095	0.0010218	2.1008	2.0997	1.1556	0.64176	1.29	0.5734	-0.28635	2.2496	0.24	0.13622	0.44105	1.4644	0.54885	9.492	4.2861	9.2902	4.0196	0.376	0.88	0.07	0.28807	-0.30993	0.20528	-0.53444	0.19937	0.83085	0.54229	0.084577	0.495	0.0053867	-2.119	1.3069	0.16667	-0.49514	0.14703	0.019039	0.025083	0.038985	0.0060441	0.013901	0.019946	0.0090662
92	0.81047	1.2294	1.597	0.41889	0.36763	0.78652	0.0010218	2.1703	2.1693	1.1655	0.62294	1.3088	0.5955	-0.36762	2.3094	0.28	0.16296	0.3675	1.5493	0.48095	12.395	6.4822	9.4279	7.3141	0.25222	1.04	0.04	0.29698	-0.27366	0.20738	-0.66932	0.2026	0.80992	0.59504	0.090909	0.44813	0.0042083	-2.2763	1.6357	-0.009573	-0.56493	0.22161	0.010955	0.018132	0.05553	0.0071774	0.037398	0.044575	0.0060441
93	0.82779	1.2983	1.8685	0.47054	0.57014	1.0407	0.0010218	2.8853	2.8843	1.3469	0.68854	1.5303	0.72639	0.094799	2.2648	0.307	0.18046	0.68634	1.5354	0.4234	9.7571	6.2792	8.8717	3.7574	0.235	0.66	0.03	0.22506	-0.23371	0.18471	0.088222	0.18511	0.77647	0.41176	0.023529	0.46313	0.0035546	-2.459	2.2027	-0.77268	-0.050024	0.083945	0.013297	0.018132	0.022137	0.0048353	0.0040042	0.0088395	0.0063463
94	0.70423	1.4459	2.0855	0.74163	0.63965	1.3813	0.0010218	3.5258	3.5248	1.4855	0.41311	1.7813	0.9829	0.25562	2.2779	0.2175	0.13108	0.54939	1.8625	0.53468	16.646	6.1142	14.024	6.4319	0.18455	0.48	0.03	0.16762	-0.34413	0.18982	-0.97596	0.17172	0.7	0.3	0.0125	0.46862	0.0090468	-2.4579	2.261	-0.8159	-0.10065	0.12121	0.012693	0.024025	0.12708	0.011333	0.10305	0.11439	0.0063463
95	0.57786	0.96987	1.5362	0.392	0.56631	0.95831	0.0010218	2.3164	2.3154	1.0467	0.59339	1.224	0.63451	0.17967	2.0242	0.30444	0.16541	0.76499	1.7028	0.49598	8.9652	3.0975	9.6319	4.1796	0.16316	0.48	0.03	0.1189	-0.08202	0.22698	-0.09544	0.22708	0.71562	0.42188	0.05	0.47022	0.003822	-2.2071	1.5261	0.011371	-0.57795	0.25539	0.015715	0.022514	0.034829	0.0067996	0.012315	0.019115	0.0060441
96	1.0049	1.5781	2.2335	0.57317	0.65539	1.2286	0.0010218	3.6112	3.6102	1.6227	0.58663	1.8548	0.89837	0.17128	2.5023	0.372	0.18771	0.64957	1.5271	0.56524	4.9975	5.0742	7.3176	2.5724	0.28875	0.77	0.06	0.26629	-0.22219	0.19304	-0.92762	0.18055	0.776	0.368	0.04	0.39759	0.0045639	-1.9963	1.0988	0.22935	-0.58883	0.26095	0.0096706	0.019039	0.033469	0.0093684	0.01443	0.023799	0.0040768
97	0.95764	1.4253	2.1528	0.46765	0.7275	1.1952	0.0010218	2.64	2.639	1.4847	0.69225	1.6421	0.70156	-0.14677	2.1977	0.20667	0.10976	0.61188	1.3374	0.62735	11.784	6.9537	10.184	7.6642	0.4975	1.39	0.03	0.54006	-0.18879	0.20933	-0.00048782	0.20933	0.91584	0.5495	0.09901	0.50746	0.0074053	-2.3219	1.8821	-0.40617	-0.30259	0.15495	0.016319	0.02191	0.029616	0.0055908	0.0077063	0.013297	0.005751
98	0.71971	1.1893	1.8487	0.46956	0.65943	1.129	0.0010218	3.2289	3.2278	1.3121	0.50724	1.5528	0.83028	0.38185	2.4727	0.26	0.16432	0.59844	1.5682	0.45108	12.411	7.0781	11.362	8.5505	0.14143	0.4	0.03	0.095383	-0.32589	0.18569	-0.39887	0.1837	0.68421	0.33014	0.043062	0.44231	0.0062947	-2.3147	1.8254	-0.32256	-0.34375	0.16209	0.016017	0.022968	0.051375	0.0069507	0.028407	0.035358	0.0072529
99	0.84084	1.3629	1.7678	0.52207	0.4049	0.92697	0.0010218	2.9567	2.9557	1.3341	0.67594	1.4911	0.66599	0.17124	2.8195	0.267	0.14135	0.66666	1.4722	0.34042	9.7785	6.5834	7.8754	5.5565	0.20143	0.65	0.03	0.20424	0.060969	0.17278	-0.50099	0.17003	0.80836	0.37979	0.017422	0.51049	0.0020676	-2.6412	2.6791	-1.2357	0.14843	0.052885	0.02055	0.024176	0.042309	0.0036265	0.018132	0.021759	0.011012
[truncated: 1,893 more columns]
