# Supplementary material for: Detecting Parkinson’s disease from sustained phonation and speech signals
Source: PLoS One. 2017 Oct 5;12(10):e0185613. doi: 10.1371/journal.pone.0185613 (PMC5628839; doi:10.1371/journal.pone.0185613)
Supplement: S2 File — (ZIP) [file pone.0185613.s002.zip › AC/voiced/AC_voiced_emobase.csv]

id	frameTime	pcm_intensity_sma_max	pcm_intensity_sma_min	pcm_intensity_sma_range	pcm_intensity_sma_maxPos	pcm_intensity_sma_minPos	pcm_intensity_sma_amean	pcm_intensity_sma_linregc1	pcm_intensity_sma_linregc2	pcm_intensity_sma_linregerrA	pcm_intensity_sma_linregerrQ	pcm_intensity_sma_stddev	pcm_intensity_sma_skewness	pcm_intensity_sma_kurtosis	pcm_intensity_sma_quartile1	pcm_intensity_sma_quartile2	pcm_intensity_sma_quartile3	pcm_intensity_sma_iqr1_2	pcm_intensity_sma_iqr2_3	pcm_intensity_sma_iqr1_3	pcm_loudness_sma_max	pcm_loudness_sma_min	pcm_loudness_sma_range	pcm_loudness_sma_maxPos	pcm_loudness_sma_minPos	pcm_loudness_sma_amean	pcm_loudness_sma_linregc1	pcm_loudness_sma_linregc2	pcm_loudness_sma_linregerrA	pcm_loudness_sma_linregerrQ	pcm_loudness_sma_stddev	pcm_loudness_sma_skewness	pcm_loudness_sma_kurtosis	pcm_loudness_sma_quartile1	pcm_loudness_sma_quartile2	pcm_loudness_sma_quartile3	pcm_loudness_sma_iqr1_2	pcm_loudness_sma_iqr2_3	pcm_loudness_sma_iqr1_3	pcm_fftMag_mfcc_sma_1__max	pcm_fftMag_mfcc_sma_1__min	pcm_fftMag_mfcc_sma_1__range	pcm_fftMag_mfcc_sma_1__maxPos	pcm_fftMag_mfcc_sma_1__minPos	pcm_fftMag_mfcc_sma_1__amean	pcm_fftMag_mfcc_sma_1__linregc1	pcm_fftMag_mfcc_sma_1__linregc2	pcm_fftMag_mfcc_sma_1__linregerrA	pcm_fftMag_mfcc_sma_1__linregerrQ
1	0	2.151e-06	0	2.151e-06	35	68	2.8272e-07	-1.6893e-09	5.2682e-07	2.5181e-07	1.227e-13	3.7776e-07	2.1795	8.383	1.0856e-08	1.5477e-07	3.7807e-07	1.4391e-07	2.233e-07	3.6722e-07	1.2562	0	1.2562	35	68	0.44927	-0.0012046	0.62333	0.24077	0.084369	0.30747	0.029511	2.3047	0.1871	0.49088	0.65778	0.30378	0.1669	0.47068	17.338	-31.447	48.785	95	255	-1.1173	0.012184	-2.878	5.5904	65.799
2	0	7.5972e-06	0	7.5972e-06	7	0	7.9154e-07	-2.4562e-09	1.0973e-06	6.5827e-07	9.9315e-13	1.0122e-06	3.1941	18.752	7.7855e-08	5.041e-07	1.0981e-06	4.2625e-07	5.9397e-07	1.0202e-06	1.6249	0	1.6249	7	0	0.63656	-0.00043504	0.69072	0.29814	0.13598	0.37009	-0.29307	2.3889	0.42503	0.70732	0.90174	0.28229	0.19442	0.47671	33.01	-28.808	61.818	73	137	8.7159	-0.0061917	9.4867	9.1767	133.53
3	0	8.1555e-06	0	8.1555e-06	12	0	9.9307e-07	-6.4227e-09	1.6931e-06	7.9262e-07	1.4496e-12	1.2706e-06	2.5916	11.809	1.6992e-07	5.7414e-07	1.2914e-06	4.0422e-07	7.173e-07	1.1215e-06	1.8175	0	1.8175	12	0	0.69818	-0.0010943	0.81746	0.30637	0.14935	0.39261	-0.27965	2.6401	0.47566	0.74525	0.9835	0.26959	0.23825	0.50784	14.479	-43.518	57.997	162	133	-0.89862	0.018207	-2.8832	6.9925	115.06
4	0	2.6381e-06	0	2.6381e-06	167	0	2.3604e-07	-4.4369e-10	2.9105e-07	2.4692e-07	1.4745e-13	3.8532e-07	3.1176	15.426	7.9623e-09	8.2411e-08	3.2114e-07	7.4449e-08	2.3873e-07	3.1317e-07	1.3357	0	1.3357	167	0	0.40313	-0.00049766	0.46484	0.23871	0.084732	0.29328	0.29795	2.7158	0.15624	0.42277	0.59525	0.26652	0.17248	0.439	13.419	-41.757	55.176	72	213	-0.93009	0.0024196	-1.2301	6.1318	93.135
5	0	1.0941e-06	0	1.0941e-06	32	0	1.5802e-07	-1.2394e-09	3.1047e-07	1.2576e-07	3.1476e-14	1.9821e-07	2.0777	8.1015	6.938e-09	9.1637e-08	2.3484e-07	8.4699e-08	1.4321e-07	2.2791e-07	0.93749	0	0.93749	32	0	0.38811	-0.0010737	0.52018	0.21118	0.061619	0.25977	-0.14048	2.0368	0.15705	0.43203	0.58412	0.27498	0.15209	0.42707	21.909	-40.556	62.465	195	209	-0.07137	0.0028702	-0.4244	7.5299	130.35
6	0	1.421e-05	0	1.421e-05	32	0	1.78e-06	-6.4782e-09	2.7096e-06	1.5003e-06	5.216e-12	2.3465e-06	2.8649	12.63	3.3917e-07	1.0758e-06	2.1734e-06	7.3666e-07	1.0975e-06	1.8342e-06	2.1618	0	2.1618	32	0	0.87567	-0.00069611	0.97556	0.31483	0.16908	0.41525	0.0031448	3.5174	0.62953	0.91882	1.1206	0.28929	0.20176	0.49105	19.936	-47.385	67.321	89	233	-3.2834	0.017869	-5.8476	7.581	131.49
7	0	7.2515e-06	0	7.2515e-06	37	0	1.1105e-06	-5.938e-09	1.832e-06	8.7346e-07	1.5049e-12	1.2961e-06	2.0993	7.7765	2.0274e-07	7.7466e-07	1.3965e-06	5.7192e-07	6.2186e-07	1.1938e-06	1.7712	0	1.7712	37	0	0.74065	-0.00071849	0.82794	0.30332	0.1485	0.38867	-0.33083	2.8163	0.52825	0.7831	1.0004	0.25484	0.21732	0.47217	23.519	-44.583	68.103	184	203	-1.7243	0.009788	-2.9135	6.3603	103.99
8	0	5.1489e-06	0	5.1489e-06	7	59	3.8015e-07	-2.6153e-09	7.6068e-07	4.0342e-07	4.2296e-13	6.867e-07	3.3874	16.646	1.3059e-08	1.4567e-07	3.8901e-07	1.3261e-07	2.4335e-07	3.7596e-07	1.4723	0	1.4723	7	59	0.46562	-0.00071601	0.5698	0.26782	0.10527	0.33002	0.17233	2.5723	0.19013	0.49672	0.66068	0.30658	0.16397	0.47055	16.789	-39.748	56.536	91	164	-3.9232	-0.013679	-1.933	6.2073	83.885
9	0	1.4868e-06	0	1.4868e-06	175	0	2.2338e-07	6.3942e-11	2.1654e-07	1.983e-07	6.9682e-14	2.64e-07	1.8318	6.4955	4.3235e-08	1.2243e-07	3.0291e-07	7.9196e-08	1.8048e-07	2.5968e-07	1.1255	0	1.1255	175	0	0.47443	4.7315e-05	0.46937	0.17849	0.052941	0.23011	-0.061604	3.0358	0.34595	0.47818	0.62387	0.13223	0.14569	0.27792	16.74	-41.844	58.584	174	181	-0.71619	-0.0072209	0.056446	7.9096	140.49
10	0	3.7916e-07	0	3.7916e-07	221	0	5.9394e-08	-1.4735e-10	8.0686e-08	5.4059e-08	5.119e-15	7.2603e-08	1.7244	5.8259	4.3919e-09	3.3321e-08	8.6211e-08	2.8929e-08	5.289e-08	8.1819e-08	0.74547	0	0.74547	221	0	0.29413	-0.00027608	0.33402	0.15329	0.034193	0.18635	-0.15584	2.1274	0.15721	0.3143	0.42843	0.15709	0.11413	0.27122	22.406	-28.213	50.62	240	258	1.7442	-0.00068173	1.8427	6.1993	78.085
11	0	6.1307e-06	0	6.1307e-06	103	52	4.7099e-07	-4.692e-10	5.3433e-07	4.7048e-07	6.4096e-13	8.0144e-07	3.9781	23.657	4.9571e-08	1.8959e-07	5.1697e-07	1.4002e-07	3.2738e-07	4.674e-07	1.3396	0	1.3396	103	52	0.52289	0.00013892	0.50414	0.22889	0.084524	0.29093	0.028529	2.8204	0.35145	0.53591	0.70314	0.18446	0.16723	0.35169	15.442	-36.533	51.974	202	148	-9.2002	0.034248	-13.824	8.4653	116.6
12	0	8.0024e-06	0	8.0024e-06	47	53	1.0203e-06	-9.0931e-09	2.016e-06	8.8695e-07	1.5672e-12	1.3787e-06	2.2408	8.9469	1.1337e-07	3.8459e-07	1.4053e-06	2.7122e-07	1.0207e-06	1.2919e-06	1.666	0	1.666	47	53	0.67226	-0.0025318	0.94949	0.28274	0.12875	0.39319	0.05638	2.4813	0.41348	0.68104	0.95532	0.26756	0.27428	0.54184	18.983	-45.703	64.686	73	127	-3.6934	0.019599	-5.8394	7.6731	137.19
13	0	1.0001e-06	0	1.0001e-06	23	0	9.251e-08	-1.0109e-09	2.0118e-07	1.0164e-07	2.6501e-14	1.7457e-07	3.2013	14.135	4.1501e-09	2.6655e-08	9.7344e-08	2.2505e-08	7.069e-08	9.3194e-08	0.91459	0	0.91459	19	0	0.29218	-0.0010738	0.40761	0.16896	0.045196	0.22289	0.53218	2.9148	0.11724	0.29004	0.4196	0.17279	0.12957	0.30236	15.353	-39.87	55.224	175	129	-2.1255	0.0043105	-2.5889	6.7918	93.771
14	0	5.3967e-06	0	5.3967e-06	38	0	5.9825e-07	-1.9949e-09	8.6258e-07	5.2897e-07	5.6257e-13	7.6553e-07	2.6378	13.098	7.9561e-08	3.261e-07	8.4882e-07	2.4653e-07	5.2273e-07	7.6926e-07	1.6364	0	1.6364	38	0	0.61096	-0.00033363	0.65517	0.25803	0.10757	0.32897	0.0024418	2.945	0.41114	0.64075	0.81553	0.22961	0.17477	0.40439	24.33	-40.445	64.776	202	219	5.0936	0.031916	0.86469	7.9974	125.7
15	0	1.7171e-05	0	1.7171e-05	24	0	2.2324e-06	-4.7176e-09	2.7796e-06	2.1189e-06	9.7375e-12	3.1366e-06	2.5761	10.724	2.5134e-07	1.0518e-06	3.0266e-06	8.0041e-07	1.9749e-06	2.7753e-06	2.3264	0	2.3264	24	0	0.85056	7.2823e-05	0.84211	0.39335	0.24476	0.49476	0.023844	2.7814	0.56616	0.8975	1.17	0.33134	0.27255	0.60389	25.366	-35.048	60.414	39	138	7.5987	-0.019247	9.8313	8.5831	134.63
16	0	3.457e-06	0	3.457e-06	17	0	4.3442e-07	-4.1652e-09	8.4261e-07	3.6616e-07	3.204e-13	6.1361e-07	2.6011	10.298	6.5662e-08	2.0003e-07	5.3229e-07	1.3437e-07	3.3225e-07	4.6663e-07	1.3485	0	1.3485	17	0	0.55232	-0.001361	0.68569	0.22113	0.082672	0.29776	0.10571	2.8803	0.36803	0.52892	0.76882	0.16089	0.2399	0.40079	15.811	-43.712	59.522	65	113	-3.7626	0.031926	-6.8914	8.535	140.8
17	0	8.1708e-05	0	8.1708e-05	37	0	7.6705e-06	-3.1488e-08	1.1386e-05	8.1373e-06	1.3752e-10	1.1923e-05	2.7408	12.814	4.5443e-07	2.64e-06	1.0278e-05	2.1856e-06	7.6382e-06	9.8238e-06	3.6823	0	3.6823	37	0	1.1989	-0.0013109	1.3536	0.66023	0.66355	0.81951	0.26229	2.5823	0.63552	1.2067	1.7807	0.57117	0.57401	1.1452	28.968	-45.124	74.091	188	134	1.0786	0.015739	-0.77862	8.7222	175.01
18	0	1.3056e-06	0	1.3056e-06	33	0	1.7755e-07	-1.0009e-09	3.377e-07	1.5595e-07	4.769e-14	2.3726e-07	2.2473	8.757	2.366e-08	9.4447e-08	2.1923e-07	7.0786e-08	1.2479e-07	1.9557e-07	1.0269	0	1.0269	33	0	0.41037	-0.00056579	0.5009	0.18583	0.054889	0.24008	0.0055898	2.7255	0.27701	0.42988	0.5517	0.15287	0.12182	0.27469	18.018	-39.694	57.712	101	260	-0.46743	0.0023817	-0.8485	6.3274	103.06
19	0	1.3349e-06	0	1.3349e-06	32	47	2.9296e-07	-6.5183e-10	3.5652e-07	2.3874e-07	8.7868e-14	2.9871e-07	1.2783	4.2499	5.6738e-08	1.7726e-07	4.6813e-07	1.2053e-07	2.9086e-07	4.1139e-07	1.002	0	1.002	32	47	0.49898	-0.00012839	0.5115	0.19423	0.059486	0.244	-0.407	2.5649	0.33616	0.52343	0.67803	0.18727	0.1546	0.34187	21.985	-37.096	59.081	157	167	1.3393	0.0093133	0.43128	8.7987	149.21
20	0	1.1746e-06	0	1.1746e-06	31	0	1.3871e-07	-5.5176e-10	2.1927e-07	1.3047e-07	4.1051e-14	2.0792e-07	2.6858	10.703	1.579e-08	6.8685e-08	1.554e-07	5.2895e-08	8.6716e-08	1.3961e-07	0.9911	0	0.9911	29	0	0.37031	-0.00043516	0.43385	0.18513	0.053121	0.2334	-0.11152	2.436	0.23521	0.40043	0.53768	0.16522	0.13724	0.30246	10.508	-43.504	54.012	96	171	-6.3553	-0.014901	-4.1797	7.707	119.28
21	0	6.4975e-07	0	6.4975e-07	173	0	8.6248e-08	-4.4338e-11	9.1946e-08	7.3463e-08	1.1382e-14	1.0674e-07	2.6751	12.489	1.3775e-08	5.2978e-08	1.1844e-07	3.9203e-08	6.546e-08	1.0466e-07	0.83224	0	0.83224	5	0	0.34085	2.8093e-05	0.33724	0.1442	0.032597	0.18056	-0.21398	2.6077	0.23065	0.3578	0.4644	0.12715	0.1066	0.23375	18.156	-40.635	58.79	200	219	-0.37739	-0.0041894	0.16095	7.0184	110.15
22	0	8.6932e-06	0	8.6932e-06	52	63	7.1055e-07	-4.3517e-09	1.3546e-06	6.4537e-07	1.1072e-12	1.1164e-06	3.5862	19.914	8.4415e-08	2.9035e-07	9.6543e-07	2.0594e-07	6.7507e-07	8.8101e-07	1.8715	0	1.8715	52	63	0.59527	-0.0012553	0.78105	0.26841	0.1196	0.36219	0.21366	3.1138	0.39899	0.59027	0.82237	0.19128	0.2321	0.42338	23.225	-40.143	63.368	230	160	-6.9972	0.016695	-9.4681	8.9736	138.96
23	0	7.2878e-06	0	7.2878e-06	134	80	7.8782e-07	-9.5988e-10	9.4716e-07	7.329e-07	1.2655e-12	1.1287e-06	2.8804	13.418	7.6045e-08	4.056e-07	1.075e-06	3.2955e-07	6.6939e-07	9.9894e-07	1.5144	0	1.5144	134	80	0.63821	-0.00067324	0.74996	0.29697	0.14007	0.37981	-0.14478	2.4301	0.40451	0.68267	0.89645	0.27816	0.21378	0.49194	23.806	-22.856	46.662	102	77	3.4868	0.0053158	2.6044	6.0418	66.591
24	0	9.8095e-06	0	9.8095e-06	39	0	7.7902e-07	-5.0001e-09	1.4715e-06	6.5542e-07	1.3457e-12	1.2275e-06	3.857	23.039	8.7297e-08	4.0939e-07	9.283e-07	3.2209e-07	5.1891e-07	8.41e-07	1.9625	0	1.9625	39	0	0.63911	-0.0017257	0.87811	0.28719	0.13286	0.38993	0.28637	3.2176	0.40233	0.63647	0.89435	0.23414	0.25788	0.49202	29.319	-33.614	62.933	224	161	5.7134	0.0074767	4.6779	9.1318	151.2
25	0	3.4322e-05	0	3.4322e-05	22	0	4.8849e-06	-4.1641e-08	8.237e-06	3.9065e-06	2.7942e-11	5.6333e-06	2.0646	8.637	9.6656e-07	2.8517e-06	7.0425e-06	1.8851e-06	4.1909e-06	6.076e-06	2.8748	0	2.8748	22	0	1.2025	-0.0025639	1.4089	0.44144	0.32386	0.58158	-0.087108	2.9579	0.89614	1.2197	1.579	0.32359	0.35924	0.68284	20.53	-27.036	47.566	54	92	0.45599	0.0075003	-0.14779	7.6206	97.541
26	0	1.5099e-06	0	1.5099e-06	23	78	3.0544e-07	-6.3265e-10	4.1583e-07	2.3519e-07	9.8109e-14	3.1968e-07	1.4468	5.0671	5.0638e-08	2.0811e-07	4.9458e-07	1.5748e-07	2.8647e-07	4.4395e-07	1.0859	0	1.0859	50	78	0.4991	-0.0001376	0.52311	0.21174	0.070707	0.26627	-0.45855	2.4992	0.34176	0.53391	0.69049	0.19215	0.15658	0.34873	27.297	-35.776	63.072	271	206	4.3511	-0.013939	6.7834	7.3346	114.71
27	0	6.2663e-07	0	6.2663e-07	284	0	1.0132e-07	-3.0688e-10	1.4995e-07	8.2184e-08	1.3825e-14	1.2091e-07	1.9907	7.1174	1.5858e-08	6.6814e-08	1.3019e-07	5.0956e-08	6.3372e-08	1.1433e-07	0.84627	0	0.84627	13	0	0.35202	-0.00020328	0.38424	0.15282	0.039018	0.19841	-0.17988	2.7836	0.24597	0.37875	0.47367	0.13278	0.094926	0.2277	23.381	-37.99	61.371	242	262	-4.2607	0.011712	-6.117	7.8321	112.09
28	0	5.7678e-06	0	5.7678e-06	87	0	1.2802e-06	-3.515e-09	1.6229e-06	9.9989e-07	1.7207e-12	1.3268e-06	1.4451	4.6324	2.986e-07	9.0809e-07	1.8508e-06	6.0949e-07	9.4269e-07	1.5522e-06	1.6725	0	1.6725	65	0	0.81127	-7.6171e-05	0.81869	0.29141	0.14233	0.37729	-0.17845	3.0349	0.60487	0.83389	1.0476	0.22902	0.21372	0.44274	20.292	-42.77	63.062	123	109	1.543	-0.0048721	2.0181	8.0391	128.61
29	0	3.9003e-07	0	3.9003e-07	31	0	4.9656e-08	-3.0482e-10	9.5836e-08	4.0249e-08	3.5432e-15	6.526e-08	2.4914	10.273	8.0459e-09	3.1329e-08	5.9682e-08	2.3283e-08	2.8354e-08	5.1636e-08	0.69803	0	0.69803	15	0	0.28789	-0.00060266	0.37919	0.11947	0.023386	0.16181	0.0011995	2.8265	0.19557	0.3005	0.37119	0.10492	0.070692	0.17562	24.177	-41.103	65.28	248	172	-3.7957	0.0040958	-4.4162	9.1404	148.57
30	0	5.465e-07	0	5.465e-07	163	0	1.1188e-07	-3.1771e-10	1.535e-07	8.9899e-08	1.413e-14	1.2129e-07	1.5981	5.1354	2.2166e-08	7.679e-08	1.4769e-07	5.4625e-08	7.0897e-08	1.2552e-07	0.82541	0	0.82541	163	0	0.38038	-0.00014716	0.39966	0.13823	0.031853	0.17882	-0.24314	2.9426	0.27182	0.39971	0.49112	0.12789	0.091406	0.2193	22.324	-31.645	53.97	85	152	-0.19741	0.029939	-4.1194	6.2341	76.534
31	0	1.2263e-06	0	1.2263e-06	48	0	2.6624e-07	-1.6864e-09	4.9813e-07	2.0134e-07	6.9693e-14	2.9622e-07	1.3981	4.1358	5.2104e-08	1.5493e-07	3.748e-07	1.0282e-07	2.1987e-07	3.2269e-07	1.0107	0	1.0107	28	0	0.4781	-0.0009195	0.60453	0.17667	0.051893	0.23929	-0.24369	2.5775	0.34243	0.49328	0.64674	0.15085	0.15345	0.3043	20.511	-32.844	53.355	216	165	3.611	-0.022431	6.6953	8.3183	127.26
32	0	1.3796e-07	0	1.3796e-07	29	0	1.908e-08	-1.3597e-10	3.3629e-08	1.8043e-08	6.6209e-16	2.708e-08	2.2581	8.3298	1.8181e-09	7.4546e-09	2.6004e-08	5.6365e-09	1.8549e-08	2.4186e-08	0.48425	0	0.48425	82	0	0.19834	-0.00026008	0.22617	0.098277	0.014536	0.12164	0.023668	2.3512	0.1185	0.19887	0.28144	0.080366	0.082573	0.16294	17.989	-36.579	54.568	160	172	-2.2727	0.030267	-5.5112	7.8205	102.62
33	0	2.5697e-06	0	2.5697e-06	193	0	3.6129e-07	-1.0566e-09	5.2136e-07	2.9739e-07	1.7333e-13	4.2653e-07	2.0403	7.9529	7.3171e-08	2.0949e-07	5.0009e-07	1.3632e-07	2.906e-07	4.2692e-07	1.3215	0	1.3215	193	0	0.54106	-0.00044062	0.60781	0.21012	0.073924	0.27463	-0.11758	3.0085	0.39505	0.56553	0.71482	0.17049	0.14928	0.31977	30.28	-61.332	91.612	90	161	-1.4141	-0.011385	0.31066	8.4973	202.04
34	0	8.2624e-07	0	8.2624e-07	145	46	1.3205e-07	-6.7037e-10	2.0813e-07	1.3178e-07	3.3377e-14	1.8795e-07	1.8612	5.8274	1.0055e-08	4.2578e-08	1.7148e-07	3.2524e-08	1.2891e-07	1.6143e-07	0.8929	0	0.8929	8	46	0.36135	-0.00055697	0.42456	0.17074	0.047548	0.22111	0.24112	2.4772	0.22466	0.34396	0.49754	0.1193	0.15357	0.27287	18.237	-48.461	66.698	64	190	-6.6966	0.010548	-7.8938	10.073	195.75
35	0	8.4374e-06	0	8.4374e-06	38	0	1.2561e-06	-6.7363e-09	2.0308e-06	1.008e-06	2.1448e-12	1.5318e-06	2.2439	8.5191	2.7392e-07	7.3408e-07	1.5156e-06	4.6016e-07	7.8154e-07	1.2417e-06	1.6342	0	1.6342	38	0	0.79445	-0.0007664	0.88259	0.25528	0.11038	0.33615	-0.2922	2.9951	0.60321	0.80976	0.99998	0.20655	0.19022	0.39677	14.973	-39.165	54.138	224	128	-3.6704	0.039888	-8.2575	6.9631	96.695
37	0	4.1194e-06	0	4.1194e-06	95	58	7.0598e-07	-2.0271e-09	9.6037e-07	5.6693e-07	6.3634e-13	8.1122e-07	2.0415	7.2807	1.7117e-07	3.9263e-07	9.7373e-07	2.2145e-07	5.811e-07	8.0256e-07	1.5067	0	1.5067	49	58	0.6971	-0.00021723	0.72437	0.23569	0.092621	0.30475	0.1899	3.2425	0.51073	0.67798	0.90891	0.16726	0.23092	0.39818	20.1	-16.894	36.993	77	127	0.46246	0.012389	-1.0923	6.7989	69.372
38	0	2.7162e-05	0	2.7162e-05	41	59	3.0582e-06	-1.1753e-08	4.4803e-06	2.6846e-06	1.5054e-11	3.9666e-06	2.6419	12.948	3.2583e-07	1.6766e-06	4.5406e-06	1.3508e-06	2.864e-06	4.2148e-06	2.5679	0	2.5679	41	59	0.96975	-0.0020386	1.2164	0.46263	0.31595	0.58	-0.15534	2.3276	0.60063	1.0506	1.3724	0.44997	0.32176	0.77173	23.843	-24.609	48.451	3	150	-2.0703	-0.031419	1.7314	7.3844	88.084
39	0	1.0784e-05	0	1.0784e-05	218	58	1.8792e-06	-3.112e-09	2.2604e-06	1.5638e-06	4.3556e-12	2.0987e-06	1.8012	6.4159	4.6545e-07	1.1137e-06	2.6714e-06	6.4826e-07	1.5576e-06	2.2059e-06	1.8966	0	1.8966	210	58	0.89047	-0.00052236	0.95446	0.31772	0.17833	0.42392	-0.38249	3.0414	0.70214	0.89932	1.138	0.19718	0.2387	0.43588	19.028	-40.389	59.417	80	136	-5.6163	-0.0043261	-5.0863	7.0231	102.83
40	0	1.2593e-05	0	1.2593e-05	85	0	2.1579e-06	-3.7407e-09	2.504e-06	1.8915e-06	6.5953e-12	2.576e-06	1.7684	5.9384	3.2635e-07	1.2455e-06	2.923e-06	9.192e-07	1.6775e-06	2.5967e-06	2.1066	0	2.1066	85	0	0.88025	-3.9632e-05	0.88391	0.39227	0.24519	0.49517	-0.1294	2.5745	0.59195	0.89003	1.1944	0.29808	0.30439	0.60247	23.518	-39.051	62.569	56	104	-0.41162	-0.0089482	0.41609	7.5969	128.96
41	0	1.0006e-05	0	1.0006e-05	94	0	1.0753e-06	-5.5278e-09	1.7414e-06	8.5657e-07	1.8436e-12	1.4116e-06	3.1028	16.036	2.659e-07	5.8534e-07	1.2835e-06	3.1944e-07	6.982e-07	1.0176e-06	1.9145	0	1.9145	94	0	0.79059	-0.00099819	0.91087	0.25489	0.11768	0.35006	0.19007	3.5958	0.5811	0.77581	0.96736	0.19471	0.19155	0.38625	23.023	-35.18	58.202	170	194	3.3292	0.012602	1.8107	6.5012	98.65
42	0	3.927e-06	0	3.927e-06	531	106	3.9207e-07	1.7338e-10	3.4179e-07	4.3667e-07	3.7633e-13	6.1414e-07	2.4505	10.145	0	1.2492e-07	5.3432e-07	1.2492e-07	4.0941e-07	5.3432e-07	1.4483	0	1.4483	387	106	0.41484	0.00025254	0.3416	0.32497	0.13646	0.37183	0.29675	1.9735	0	0.44206	0.69233	0.44206	0.25027	0.69233	23.683	-31.124	54.806	269	374	4.8323	0.0053427	3.2829	5.8533	57.855
43	0	3.833e-06	0	3.833e-06	40	0	4.8299e-07	-1.2573e-09	6.5334e-07	4.4921e-07	3.8885e-13	6.3134e-07	2.057	7.6259	5.7201e-08	2.4523e-07	6.5086e-07	1.8803e-07	4.0563e-07	5.9366e-07	1.49	0	1.49	40	0	0.54516	-0.00057326	0.62284	0.24693	0.093118	0.30845	-0.10369	2.5156	0.3228	0.56499	0.76078	0.24219	0.19579	0.43798	24.227	-32.324	56.551	209	164	5.0527	0.011116	3.5465	8.0179	120.29
44	0	1.2105e-06	0	1.2105e-06	24	51	1.5665e-07	-9.9121e-10	2.7213e-07	1.5331e-07	5.335e-14	2.4048e-07	2.4948	8.7317	1.8817e-08	6.7073e-08	1.6229e-07	4.8256e-08	9.5221e-08	1.4348e-07	1.054	0	1.054	24	51	0.40447	-0.00036495	0.44698	0.16603	0.047365	0.21903	0.39061	3.4598	0.26466	0.40855	0.52193	0.14389	0.11338	0.25727	22.317	-43.469	65.786	79	131	-4.3071	0.024211	-7.1277	7.4439	109.32
45	0	2.8295e-06	0	2.8295e-06	103	0	5.1168e-07	-1.1982e-09	6.2552e-07	3.9953e-07	2.5655e-13	5.108e-07	1.4925	5.9651	1.137e-07	3.4375e-07	8.1788e-07	2.3004e-07	4.7413e-07	7.0417e-07	1.2833	0	1.2833	8	0	0.58827	-1.0493e-05	0.58927	0.2424	0.094899	0.30806	-0.50781	2.5889	0.44336	0.63343	0.80911	0.19007	0.17568	0.36575	19.818	-31.468	51.287	66	156	1.6417	0.013753	0.33517	6.5267	82.862
46	0	2.2025e-05	0	2.2025e-05	132	41	3.3081e-06	6.5028e-09	2.6025e-06	2.6398e-06	1.3611e-11	3.7119e-06	2.2747	9.621	8.7995e-07	1.9968e-06	4.5064e-06	1.1169e-06	2.5096e-06	3.6265e-06	2.4899	0	2.4899	132	41	1.0833	-3.1058e-05	1.0867	0.37228	0.235	0.48478	-0.37936	3.1746	0.83145	1.1023	1.4183	0.27087	0.31598	0.58685	18.974	-31.23	50.204	147	163	-0.62033	0.0059979	-1.2711	5.4086	71.886
47	0	1.3928e-05	0	1.3928e-05	29	54	1.7257e-06	-1.6635e-08	3.5306e-06	1.5644e-06	5.5237e-12	2.5729e-06	2.3535	8.7632	2.1549e-07	6.3161e-07	1.8806e-06	4.1611e-07	1.249e-06	1.6651e-06	2.1342	0	2.1342	29	54	0.8259	-0.0021236	1.0563	0.29585	0.15169	0.41177	0.44634	3.3697	0.55367	0.7789	1.0707	0.22523	0.29184	0.51707	25.853	-36.103	61.957	165	124	6.8187	0.014237	5.274	8.6052	153.36
48	0	1.1779e-06	0	1.1779e-06	161	63	3.0575e-07	6.646e-10	2.0872e-07	2.2782e-07	7.9878e-14	2.8816e-07	0.95278	3.1377	6.6668e-08	2.3333e-07	4.7241e-07	1.6666e-07	2.3909e-07	4.0575e-07	1.0228	0	1.0228	161	63	0.51006	0.00097681	0.36744	0.21535	0.069703	0.27664	-0.59242	2.4403	0.37808	0.56295	0.7053	0.18487	0.14235	0.32722	24.536	-51.821	76.357	59	241	1.3527	0.0075329	0.25286	8.521	174.07
49	0	7.3574e-06	0	7.3574e-06	114	0	9.0343e-07	-3.4602e-09	1.4173e-06	7.5184e-07	1.2345e-12	1.1503e-06	2.6033	11.291	2.0642e-07	5.048e-07	1.1203e-06	2.9838e-07	6.1551e-07	9.139e-07	1.812	0	1.812	114	0	0.72097	-0.00067152	0.82069	0.25541	0.1206	0.35205	0.036382	3.5252	0.54548	0.71429	0.92271	0.1688	0.20842	0.37723	22.181	-40.456	62.638	95	162	-2.7486	0.015419	-5.0383	7.8873	111
50	0	1.6986e-05	0	1.6986e-05	22	0	1.5615e-06	-1.0686e-08	2.721e-06	1.3471e-06	4.7779e-12	2.287e-06	3.7108	21.224	3.091e-07	7.9864e-07	1.757e-06	4.8954e-07	9.5838e-07	1.4479e-06	2.2961	0	2.2961	22	0	0.86592	-0.0010849	0.98363	0.30477	0.15917	0.40476	0.59654	3.9416	0.61176	0.80677	1.0749	0.19502	0.26815	0.46317	25.642	-40.47	66.112	159	127	2.5169	0.031472	-0.89778	8.1808	143.16
51	0	2.0821e-05	0	2.0821e-05	220	0	2.4088e-06	1.0077e-09	2.2828e-06	2.0117e-06	9.4109e-12	3.0686e-06	2.9611	14.265	5.381e-07	1.4665e-06	3.1913e-06	9.2845e-07	1.7247e-06	2.6532e-06	2.428	0	2.428	220	0	0.96083	8.6885e-05	0.94997	0.33146	0.19351	0.43994	0.027728	3.4924	0.7356	0.94855	1.2278	0.21296	0.27922	0.49218	24.417	-36.776	61.193	77	143	1.8156	-0.0072762	2.7251	6.4824	92.167
52	0	1.3977e-05	0	1.3977e-05	40	0	1.9139e-06	-1.0244e-08	3.3583e-06	1.7919e-06	6.1958e-12	2.626e-06	2.0048	7.1099	1.8229e-07	7.096e-07	2.6243e-06	5.2731e-07	1.9147e-06	2.442e-06	2.0843	0	2.0843	22	0	0.80154	-0.0010965	0.95615	0.40021	0.25527	0.51312	-0.098734	2.2313	0.49223	0.82927	1.1655	0.33704	0.33625	0.67329	22.603	-39.909	62.512	72	178	2.6849	-0.010854	4.2153	8.5508	153.27
53	0	4.2243e-05	0	4.2243e-05	105	60	2.7163e-06	-6.2858e-09	3.5586e-06	2.2939e-06	1.867e-11	4.3483e-06	5.4044	41.159	5.4016e-07	1.5777e-06	3.4107e-06	1.0376e-06	1.833e-06	2.8705e-06	3.0691	0	3.0691	105	60	0.99622	-0.00047021	1.0592	0.34141	0.21386	0.46389	0.29657	4.9055	0.75567	1.007	1.2611	0.25131	0.25409	0.5054	24.75	-36.841	61.59	187	205	1.2521	0.027659	-2.4541	6.7564	94.49
54	0	7.4625e-06	0	7.4625e-06	124	0	8.2448e-07	-2.4648e-09	1.0623e-06	6.9648e-07	1.1181e-12	1.0664e-06	2.7574	13.115	1.4688e-07	4.7467e-07	9.4345e-07	3.2778e-07	4.6879e-07	7.9657e-07	1.8121	0	1.8121	124	0	0.69945	-0.0001074	0.70982	0.23222	0.094712	0.30781	0.3678	3.9835	0.51769	0.68363	0.84907	0.16594	0.16544	0.33138	25.757	-33.356	59.114	150	163	7.9613	0.028597	5.2017	9.428	165.65
55	0	1.2728e-06	0	1.2728e-06	26	75	2.5418e-07	-1.1188e-09	4.0579e-07	2.0373e-07	6.6773e-14	2.7293e-07	1.2026	3.7235	3.5057e-08	1.4344e-07	4.0664e-07	1.0838e-07	2.632e-07	3.7158e-07	1.0511	0	1.0511	26	75	0.48169	-0.0010238	0.62041	0.20072	0.061409	0.26052	-0.14495	2.3917	0.31479	0.47993	0.67826	0.16515	0.19833	0.36347	23.432	-52.071	75.503	218	166	-1.3572	0.050477	-8.1968	7.1319	130.32
56	0	0.00019438	0	0.00019438	105	0	9.5593e-05	-9.1774e-09	9.697e-05	4.8924e-05	3.3141e-09	5.7573e-05	-0.42556	1.9455	4.7616e-05	0.00010953	0.00014491	6.1918e-05	3.5379e-05	9.7298e-05	4.827	0	4.827	223	0	3.2477	0.00056422	3.1631	1.1974	2.201	1.4844	-1.1293	2.9781	2.6678	3.822	4.3947	1.1542	0.5727	1.7269	17.65	-35.576	53.226	96	187	-0.11764	0.015833	-2.4926	5.767	72.652
57	0	3.4657e-06	0	3.4657e-06	116	0	5.5534e-07	-1.1066e-10	5.699e-07	4.8275e-07	4.3782e-13	6.6173e-07	1.9323	6.9384	9.5702e-08	3.2086e-07	7.4205e-07	2.2515e-07	4.2119e-07	6.4635e-07	1.3098	0	1.3098	116	0	0.60339	0.00042405	0.54763	0.23851	0.090264	0.30217	-0.24494	2.7041	0.42195	0.62212	0.81718	0.20017	0.19506	0.39523	30.658	-36.258	66.916	209	163	10.145	0.0030453	9.7445	10.275	199.58
58	0	6.0892e-07	0	6.0892e-07	259	78	8.4676e-08	-1.8657e-10	1.2124e-07	8.4674e-08	1.419e-14	1.2099e-07	2.052	7.0835	2.8362e-10	3.3106e-08	1.1317e-07	3.2822e-08	8.0061e-08	1.1288e-07	0.84554	0	0.84554	259	78	0.29849	-0.00025393	0.34826	0.18343	0.049182	0.22363	0.16072	2.1379	0.049903	0.30356	0.45706	0.25365	0.1535	0.40716	19.378	-44.266	63.644	318	337	-2.0636	0.011706	-4.358	6.2336	96.336
59	0	2.6117e-06	0	2.6117e-06	202	52	3.6136e-07	3.0771e-10	3.2705e-07	3.0729e-07	1.8718e-13	4.331e-07	2.259	9.37	5.4644e-08	2.3562e-07	5.2382e-07	1.8098e-07	2.882e-07	4.6918e-07	1.2686	0	1.2686	202	52	0.53948	-2.8756e-06	0.5398	0.21128	0.071431	0.26727	-0.20634	2.8624	0.3664	0.56457	0.74324	0.19816	0.17868	0.37684	19.767	-39.251	59.018	3	119	-0.25266	-0.0076538	0.60074	7.4235	118.28
60	0	7.9869e-06	0	7.9869e-06	102	0	1.4471e-06	-5.5302e-09	2.1909e-06	1.3655e-06	3.3984e-12	1.8932e-06	1.6909	5.003	1.4811e-07	6.935e-07	1.7914e-06	5.4539e-07	1.0979e-06	1.6433e-06	1.7286	0	1.7286	224	0	0.72851	-0.00046784	0.79144	0.34712	0.18706	0.43404	-0.13177	2.3459	0.45591	0.74816	1.0181	0.29226	0.26992	0.56218	22.436	-40.537	62.973	195	139	3.7006	0.030598	-0.41476	7.0864	92.42
61	0	4.1003e-06	0	4.1003e-06	39	0	3.722e-07	-2.0975e-09	6.8263e-07	3.6951e-07	3.2499e-13	5.9777e-07	3.1131	14.672	4.6354e-08	1.5541e-07	4.1156e-07	1.0905e-07	2.5616e-07	3.6521e-07	1.4977	0	1.4977	39	0	0.51339	-0.00065107	0.60975	0.22285	0.084536	0.29606	0.30784	3.3168	0.34611	0.49761	0.67258	0.15151	0.17496	0.32647	19.847	-38.128	57.975	236	251	1.0965	0.005248	0.31983	7.5592	111.88
62	0	4.7816e-06	0	4.7816e-06	200	0	8.7708e-07	-1.9812e-09	1.1059e-06	6.2921e-07	7.1521e-13	8.5605e-07	1.6593	6.5608	2.3615e-07	6.2806e-07	1.2825e-06	3.9191e-07	6.5444e-07	1.0463e-06	1.5984	0	1.5984	200	0	0.74294	-0.00053945	0.80524	0.2344	0.096582	0.31287	-0.17853	3.254	0.5586	0.74222	0.95164	0.18362	0.20942	0.39304	21.577	-41.772	63.349	79	185	6.9598	-0.035285	11.035	8.3453	143.56
63	0	9.3385e-06	0	9.3385e-06	73	0	1.2217e-06	-3.428e-09	1.5422e-06	1.2115e-06	3.1194e-12	1.7759e-06	2.5049	9.7907	1.9429e-07	4.2137e-07	1.5335e-06	2.2708e-07	1.1121e-06	1.3392e-06	1.8224	0	1.8224	34	0	0.74874	1.6932e-05	0.74716	0.28892	0.13917	0.37306	0.27489	3.1194	0.52205	0.70002	0.99125	0.17797	0.29122	0.46919	9.4438	-23.43	32.874	133	103	-3.4567	-0.013284	-2.2146	5.9867	50.211
64	0	2.2246e-07	0	2.2246e-07	83	64	3.3093e-08	-2.2004e-10	6.2798e-08	2.7929e-08	1.5978e-15	4.3521e-08	2.2283	8.296	4.1227e-09	1.8503e-08	4.2735e-08	1.438e-08	2.4232e-08	3.8612e-08	0.60508	0	0.60508	23	64	0.25008	-0.00050797	0.31866	0.11019	0.018433	0.14146	-0.073993	2.5895	0.16868	0.2536	0.33844	0.084921	0.084839	0.16976	30.167	-38.995	69.162	212	165	1.9035	0.040601	-3.5777	7.649	127.35
65	0	0.00011482	0	0.00011482	203	80	1.6219e-05	-4.7489e-08	2.358e-05	1.2608e-05	3.3765e-10	1.8863e-05	2.2641	9.8924	2.7226e-06	1.0556e-05	2.3902e-05	7.8329e-06	1.3347e-05	2.118e-05	4.1282	0	4.1282	203	80	1.6579	-0.0023699	2.0252	0.64788	0.74119	0.88682	-0.17279	2.9385	1.1316	1.7546	2.2166	0.62301	0.46193	1.0849	25.554	-30.316	55.87	114	187	4.6861	-0.00021885	4.72	7.4581	99.323
66	0	4.0661e-05	0	4.0661e-05	12	0	6.1526e-06	-1.6272e-08	9.1549e-06	4.9399e-06	4.7388e-11	7.0999e-06	1.9458	7.8784	6.6327e-07	4.1588e-06	9.4723e-06	3.4955e-06	5.3135e-06	8.809e-06	2.9229	0	2.9229	12	0	1.1956	-0.0017974	1.5272	0.5831	0.51896	0.74553	-0.35712	2.1795	0.77772	1.3785	1.7156	0.60081	0.33705	0.93787	16.582	-42.909	59.492	264	195	-1.1913	0.001391	-1.4479	7.6097	115.54
67	0	5.0307e-06	0	5.0307e-06	108	0	7.925e-07	-1.5868e-09	9.9799e-07	7.155e-07	9.5084e-13	9.8236e-07	1.869	6.2319	1.4558e-07	3.9097e-07	1.0775e-06	2.4539e-07	6.8651e-07	9.3189e-07	1.6119	0	1.6119	108	0	0.68652	-0.0002661	0.72098	0.25851	0.11085	0.33354	-0.025628	2.8397	0.49434	0.67015	0.90401	0.17581	0.23386	0.40967	19.1	-37.571	56.67	84	146	0.021354	0.014037	-1.7964	7.4434	114.85
68	0	5.5258e-07	0	5.5258e-07	225	0	1.0234e-07	-2.8806e-10	1.4901e-07	7.9411e-08	1.1773e-14	1.1182e-07	1.6917	5.8648	2.3265e-08	6.3525e-08	1.3767e-07	4.026e-08	7.4141e-08	1.144e-07	0.81631	0	0.81631	46	0	0.37429	-0.00034945	0.43091	0.13639	0.032203	0.18242	-0.20714	2.9104	0.27472	0.38127	0.48616	0.10655	0.1049	0.21144	17.026	-38.053	55.079	251	184	-0.40955	-0.003961	0.23214	6.4162	73.998
69	0	3.5786e-06	0	3.5786e-06	54	0	1.8854e-07	-1.2211e-09	3.9247e-07	1.7572e-07	1.0996e-13	3.52e-07	5.4362	43.431	4.733e-09	7.0311e-08	2.5385e-07	6.5578e-08	1.8354e-07	2.4912e-07	1.4611	0	1.4611	54	0	0.38408	-0.00067824	0.49734	0.21878	0.071887	0.27602	0.31576	2.9805	0.16311	0.40285	0.56778	0.23974	0.16493	0.40467	27.453	-30.269	57.722	282	299	0.68491	0.0075147	-0.57004	6.8548	103.47
70	0	4.3794e-06	0	4.3794e-06	151	0	6.9688e-07	1.3094e-09	5.0113e-07	6.0952e-07	6.6025e-13	8.2043e-07	1.8615	6.9679	7.0582e-08	4.2768e-07	1.0105e-06	3.571e-07	5.8286e-07	9.3995e-07	1.5571	0	1.5571	151	0	0.62257	0.00015266	0.59974	0.31635	0.14777	0.38464	-0.16903	2.226	0.39166	0.66821	0.91218	0.27656	0.24396	0.52052	32.265	-45.454	77.72	230	185	2.4747	0.016997	-0.066314	8.9142	174.23
71	0	1.2311e-05	0	1.2311e-05	35	0	2.6325e-06	-2.9999e-09	3.0089e-06	2.2715e-06	7.7874e-12	2.7991e-06	1.229	3.6884	4.5809e-07	1.5387e-06	4.2741e-06	1.0806e-06	2.7354e-06	3.816e-06	1.9835	0	1.9835	35	0	0.9733	3.0128e-05	0.96952	0.33248	0.1793	0.42344	-0.28844	2.8346	0.71448	1.0061	1.2746	0.29163	0.26851	0.56014	19.444	-37.18	56.624	11	138	2.5427	-0.011693	4.0102	7.1818	110.84
72	0	1.4218e-05	0	1.4218e-05	27	0	1.5144e-06	-4.1037e-09	2.1094e-06	1.2678e-06	3.4166e-12	1.8803e-06	2.9265	15.33	3.1193e-07	8.9274e-07	2.0695e-06	5.8081e-07	1.1767e-06	1.7575e-06	2.1581	0	2.1581	27	0	0.8399	-0.0001971	0.86848	0.32657	0.17495	0.4186	-0.22077	3.0015	0.60368	0.8614	1.1323	0.25773	0.27091	0.52864	27.17	-43.128	70.298	214	163	-0.22223	0.01076	-1.7825	7.6704	135.29
73	0	3.4203e-05	0	3.4203e-05	23	0	3.0667e-06	-2.9961e-08	6.2875e-06	2.8271e-06	2.2002e-11	5.049e-06	3.3043	15.655	4.5661e-07	1.4066e-06	2.9694e-06	9.4996e-07	1.5628e-06	2.5128e-06	2.6755	0	2.6755	25	0	0.96578	-0.0017777	1.1569	0.40579	0.2803	0.54091	0.24334	3.0747	0.62003	0.96042	1.3042	0.34039	0.3438	0.68418	20.171	-32.739	52.91	175	126	7.383	0.021738	5.0462	7.0376	96.981
74	0	4.4082e-06	0	4.4082e-06	41	0	9.509e-07	-4.7417e-09	1.5318e-06	6.636e-07	7.4779e-13	9.2799e-07	1.5936	5.4056	2.9111e-07	6.565e-07	1.274e-06	3.6539e-07	6.1751e-07	9.8289e-07	1.5241	0	1.5241	41	0	0.76884	-0.00076564	0.86263	0.21528	0.083302	0.2937	-0.44062	3.5125	0.61116	0.79147	0.95017	0.18031	0.1587	0.33901	25.441	-28.599	54.041	193	210	4.6241	0.026228	1.4111	7.1633	101.93
75	0	2.0988e-06	0	2.0988e-06	267	65	2.4655e-07	-4.8537e-10	3.196e-07	2.2849e-07	1.2106e-13	3.505e-07	2.656	10.789	4.3828e-08	1.1716e-07	2.9769e-07	7.3334e-08	1.8053e-07	2.5386e-07	1.1469	0	1.1469	267	65	0.46759	-0.00020922	0.49908	0.17297	0.054301	0.23374	0.39276	3.6655	0.32772	0.46251	0.58332	0.13479	0.12081	0.2556	23.103	-39.941	63.044	219	165	-3.837	0.017432	-6.4605	7.1058	105.79
76	0	5.8925e-07	0	5.8925e-07	49	0	9.8175e-08	-1.5978e-10	1.2342e-07	7.3905e-08	1.0633e-14	1.0415e-07	2.0578	8.5718	2.1327e-08	6.9797e-08	1.3805e-07	4.847e-08	6.8253e-08	1.1672e-07	0.84134	0	0.84134	49	0	0.37516	-0.00014067	0.39739	0.13335	0.030074	0.17389	-0.20434	3.1254	0.27777	0.38086	0.4954	0.10309	0.11454	0.21763	22.183	-36.724	58.907	253	269	1.2834	0.0072045	0.14512	6.579	88.476
77	0	1.62e-05	0	1.62e-05	95	58	1.9538e-06	-1.417e-08	3.6259e-06	1.4083e-06	5.6873e-12	2.5743e-06	3.1135	14.63	4.5135e-07	1.2181e-06	2.361e-06	7.6675e-07	1.1429e-06	1.9096e-06	2.0148	0	2.0148	9	58	0.92512	-0.0020936	1.1722	0.29344	0.14376	0.40531	0.075871	3.1086	0.65365	0.93661	1.183	0.28296	0.2464	0.52936	35.917	-41.537	77.454	168	129	5.9657	0.0043232	5.4556	10.128	204.96
78	0	2.4266e-05	0	2.4266e-05	170	0	4.6906e-06	-2.1686e-09	4.9292e-06	3.4004e-06	2.0213e-11	4.4981e-06	1.631	6.1494	1.4502e-06	3.5148e-06	6.7625e-06	2.0646e-06	3.2477e-06	5.3123e-06	2.3783	0	2.3783	152	0	1.2223	0.00045724	1.172	0.39721	0.24043	0.4912	-0.44435	3.0374	0.93316	1.2798	1.5885	0.34666	0.30872	0.65538	20.131	-27.153	47.283	168	177	7.8021	0.018948	5.7177	6.5028	91.089
79	0	9.5666e-06	0	9.5666e-06	7	0	1.5659e-06	-7.0168e-09	2.5974e-06	1.2076e-06	2.547e-12	1.7041e-06	1.7178	6.4482	2.8262e-07	1.0438e-06	2.1867e-06	7.6115e-07	1.143e-06	1.9041e-06	1.9471	0	1.9471	7	0	0.81575	-0.0011586	0.98605	0.35771	0.20146	0.45956	-0.20301	2.5409	0.57792	0.84796	1.1136	0.27004	0.26569	0.53573	21.726	-28.082	49.808	219	0	-2.2978	0.025621	-6.0641	5.8438	64.762
80	0	8.2182e-06	0	8.2182e-06	29	0	1.4221e-06	-1.3886e-08	2.8731e-06	9.566e-07	1.9869e-12	1.6418e-06	1.8301	6.0967	2.876e-07	9.0308e-07	1.9703e-06	6.1548e-07	1.0672e-06	1.6827e-06	1.7535	0	1.7535	6	0	0.81868	-0.0018485	1.0118	0.28145	0.12804	0.37496	-0.092357	2.78	0.56348	0.83109	1.0469	0.2676	0.2158	0.48341	22.31	-37.647	59.956	67	170	3.5414	-0.020192	5.6515	9.4523	147.7
81	0	1.7949e-05	0	1.7949e-05	179	0	2.7987e-06	-7.5472e-09	3.7043e-06	2.2456e-06	1.0414e-11	3.2695e-06	2.1141	8.0161	6.3218e-07	1.6749e-06	3.8907e-06	1.0428e-06	2.2158e-06	3.2586e-06	2.3003	0	2.3003	179	0	1.0074	-0.00069134	1.0903	0.36431	0.22742	0.4793	-0.36013	3.0534	0.76081	1.035	1.3249	0.27419	0.28988	0.56407	24.244	-37.42	61.665	89	150	-3.7081	0.014966	-5.504	7.9327	119.53
82	0	3.3897e-05	0	3.3897e-05	78	0	6.1993e-06	1.0192e-08	5.0017e-06	4.9188e-06	4.6901e-11	6.8835e-06	1.8574	6.1147	1.7576e-06	3.9005e-06	7.5221e-06	2.143e-06	3.6216e-06	5.7645e-06	2.8715	0	2.8715	78	0	1.3015	0.0012352	1.1564	0.44106	0.34243	0.5912	-0.38424	3.3669	1.0407	1.3436	1.6664	0.30293	0.32276	0.62569	18.604	-27.162	45.767	171	116	-1.6193	0.015344	-3.4223	7.3127	90.986
83	0	3.5504e-06	0	3.5504e-06	102	0	2.1843e-07	-8.1569e-10	3.3018e-07	2.064e-07	1.5487e-13	3.9883e-07	5.4336	40.73	2.5022e-08	1.1433e-07	2.5888e-07	8.9309e-08	1.4455e-07	2.3386e-07	1.3334	0	1.3334	102	0	0.42773	-0.00056297	0.50486	0.19683	0.060992	0.25098	0.055227	2.9335	0.26764	0.44914	0.60743	0.18151	0.15829	0.33979	14.256	-37.722	51.978	201	145	-6.5314	0.051683	-13.612	6.3532	70.087
84	0	2.8584e-05	0	2.8584e-05	51	0	5.3692e-06	-8.1728e-10	5.4791e-06	4.2993e-06	3.3292e-11	5.7703e-06	1.7167	5.8753	1.2272e-06	3.5919e-06	7.5679e-06	2.3647e-06	3.976e-06	6.3407e-06	2.4717	0	2.4717	36	0	1.1913	0.00029224	1.152	0.46206	0.35631	0.59735	-0.48573	2.7812	0.87979	1.2623	1.627	0.38255	0.36469	0.74724	28.697	-36.217	64.913	215	155	0.4765	0.041031	-5.0421	6.754	95.87
85	0	2.448e-05	0	2.448e-05	36	67	1.8173e-06	-1.0401e-08	3.2735e-06	1.7383e-06	8.5853e-12	3.0491e-06	4.1136	26.079	2.2335e-07	6.6522e-07	2.1878e-06	4.4187e-07	1.5225e-06	1.9644e-06	2.4032	0	2.4032	36	67	0.80353	-0.0015166	1.0159	0.35058	0.20319	0.46725	0.33764	3.2319	0.53695	0.75205	1.111	0.2151	0.35894	0.57404	9.1322	-39.537	48.669	218	225	-6.0154	0.031917	-10.484	5.7749	65.198
86	0	5.3426e-07	0	5.3426e-07	130	0	1.451e-07	-1.9577e-10	1.6654e-07	1.0667e-07	1.725e-14	1.3193e-07	0.90692	3.1524	3.2327e-08	1.1952e-07	2.1049e-07	8.7188e-08	9.0979e-08	1.7817e-07	0.82853	0	0.82853	130	0	0.4111	-0.00030105	0.44407	0.183	0.048052	0.22004	-0.41782	2.271	0.2528	0.46254	0.57243	0.20974	0.10989	0.31963	21.372	-65.322	86.695	66	180	-0.95291	-0.0061336	-0.28127	8.0398	166.39
87	0	5.2265e-06	0	5.2265e-06	7	0	4.5221e-07	-2.3696e-09	7.5433e-07	4.315e-07	4.8597e-13	7.1877e-07	3.6286	20.845	3.5357e-08	1.8855e-07	5.3296e-07	1.5319e-07	3.4441e-07	4.976e-07	1.3576	0	1.3576	165	0	0.5281	-0.00049447	0.59115	0.24725	0.097925	0.31506	0.094695	2.5847	0.32981	0.5339	0.71453	0.20408	0.18064	0.38472	29.113	-41.863	70.976	196	152	0.11132	-0.00817	1.153	8.573	154.55
88	0	2.2318e-05	0	2.2318e-05	50	0	3.5075e-06	-2.3117e-09	3.8439e-06	2.8935e-06	1.5716e-11	3.9692e-06	1.8387	6.7813	6.1347e-07	2.2458e-06	4.438e-06	1.6324e-06	2.1922e-06	3.8245e-06	2.2345	0	2.2345	45	0	1.0364	-0.0002088	1.0668	0.41548	0.27522	0.52491	-0.38832	2.6863	0.74256	1.0939	1.389	0.35131	0.29518	0.64649	27.17	-38.936	66.106	104	247	0.70003	-0.0060222	1.5763	7.1446	99.636
89	0	3.6658e-06	0	3.6658e-06	31	52	5.9458e-07	-3.8985e-09	1.0176e-06	4.2205e-07	3.484e-13	6.3921e-07	1.9055	7.2433	1.6324e-07	3.5501e-07	8.2682e-07	1.9178e-07	4.7181e-07	6.6359e-07	1.3108	0	1.3108	31	52	0.65146	-0.00084521	0.74317	0.19386	0.067607	0.2654	-0.2266	3.3816	0.48944	0.64508	0.82892	0.15564	0.18384	0.33948	35.682	-13.96	49.642	167	49	15.396	0.021662	13.046	8.8816	129.27
90	0	6.9639e-06	0	6.9639e-06	186	0	1.1216e-06	-2.3433e-09	1.4508e-06	1.036e-06	2.0078e-12	1.4298e-06	1.7755	5.8958	5.4355e-08	6.0875e-07	1.506e-06	5.544e-07	8.9722e-07	1.4516e-06	1.6356	0	1.6356	241	0	0.66822	-0.0014017	0.86517	0.35047	0.18011	0.43947	-0.0077204	2.1111	0.34973	0.6924	0.97858	0.34267	0.28618	0.62884	26.59	-39.983	66.573	203	139	-4.6396	0.03884	-10.097	6.9777	94.682
91	0	2.6937e-06	0	2.6937e-06	13	0	3.2761e-07	-2.7131e-09	5.935e-07	2.8625e-07	1.8995e-13	4.6234e-07	2.9208	12.757	6.5904e-08	1.775e-07	3.7126e-07	1.116e-07	1.9376e-07	3.0536e-07	1.2476	0	1.2476	13	0	0.51462	-0.000625	0.57587	0.19522	0.066047	0.25944	-0.11884	3.0091	0.37777	0.52291	0.67349	0.14514	0.15057	0.29571	26.399	-40.363	66.762	63	161	5.2685	0.010169	4.272	9.9574	197.81
92	0	4.8554e-06	0	4.8554e-06	22	0	6.8278e-07	-4.7475e-09	1.2454e-06	5.4962e-07	5.9447e-13	8.3717e-07	2.3194	9.3923	1.5715e-07	3.7944e-07	8.7037e-07	2.2229e-07	4.9092e-07	7.1321e-07	1.4928	0	1.4928	18	0	0.64748	-0.0014943	0.82456	0.24599	0.10078	0.33365	-0.18693	2.9449	0.46803	0.66751	0.84935	0.19948	0.18184	0.38132	23.157	-39.086	62.243	74	123	0.8649	0.0050411	0.26753	7.9949	125.79
93	0	8.4207e-06	0	8.4207e-06	35	0	1.0489e-06	-3.7187e-09	1.6718e-06	8.6919e-07	1.5372e-12	1.2912e-06	2.4747	11.481	1.8158e-07	5.6314e-07	1.6605e-06	3.8156e-07	1.0974e-06	1.479e-06	1.8941	0	1.8941	35	0	0.75962	-0.00073366	0.88251	0.31022	0.14634	0.38911	0.098512	2.7743	0.47873	0.74674	1.0503	0.26801	0.30357	0.57158	22.237	-22.834	45.071	237	187	4.7983	0.0077375	3.5022	6.2386	68.694
94	0	8.8222e-06	0	8.8222e-06	139	0	1.1755e-06	-4.0692e-09	1.6556e-06	8.936e-07	1.7802e-12	1.363e-06	2.5559	11.825	2.9452e-07	8.2128e-07	1.666e-06	5.2676e-07	8.4473e-07	1.3715e-06	1.7596	0	1.7596	139	0	0.76864	-0.00071567	0.85308	0.32638	0.16851	0.41341	-0.57167	2.5992	0.61378	0.85098	1.0483	0.2372	0.19728	0.43448	18.047	-48.526	66.573	62	171	-1.0928	0.014482	-2.8016	7.9881	134.11
95	0	3.3961e-06	0	3.3961e-06	13	0	4.5504e-07	-7.3932e-10	5.7185e-07	4.0264e-07	3.3999e-13	5.87e-07	2.4421	10.226	5.4655e-08	2.577e-07	6.2245e-07	2.0305e-07	3.6474e-07	5.6779e-07	1.3094	0	1.3094	6	0	0.55612	-0.00020796	0.58898	0.25464	0.098687	0.31472	-0.083719	2.4001	0.32598	0.58944	0.77081	0.26345	0.18137	0.44483	21.404	-21.112	42.516	252	0	1.6763	0.0013858	1.4574	5.1911	48.731
96	0	5.7724e-06	0	5.7724e-06	26	0	1.5247e-06	-4.96e-09	2.1323e-06	1.0493e-06	1.8381e-12	1.4008e-06	1.0542	3.3396	3.891e-07	1.1939e-06	2.1829e-06	8.0481e-07	9.8896e-07	1.7938e-06	1.6477	0	1.6477	26	0	0.85639	-0.00084499	0.9599	0.29511	0.14381	0.38394	-0.44121	2.8648	0.63691	0.89658	1.1061	0.25967	0.20952	0.46919	26.199	-30.466	56.665	90	150	3.6192	0.017529	1.4719	7.7029	92.707
97	0	4.6475e-06	0	4.6475e-06	183	0	8.9484e-07	-7.3511e-11	9.0208e-07	6.5224e-07	7.6595e-13	8.752e-07	1.5565	5.3858	2.4706e-07	6.839e-07	1.1203e-06	4.3683e-07	4.364e-07	8.7323e-07	1.5803	0	1.5803	183	0	0.73767	0.00054786	0.68371	0.23661	0.095718	0.31096	-0.37409	3.4057	0.58269	0.75851	0.93069	0.17582	0.17217	0.348	27.091	-16.171	43.262	150	112	9.0973	0.019104	7.2155	7.407	89.16
98	0	3.3591e-06	0	3.3591e-06	135	0	4.9373e-07	-1.1849e-09	6.1459e-07	3.7679e-07	2.9535e-13	5.4797e-07	2.2988	10.021	1.2599e-07	3.3753e-07	6.8442e-07	2.1154e-07	3.4689e-07	5.5843e-07	1.431	0	1.431	135	0	0.60174	-0.00054143	0.65697	0.24174	0.097507	0.3139	-0.37177	2.9351	0.44697	0.6489	0.81773	0.20193	0.16882	0.37075	21.681	-25.822	47.503	170	52	1.5054	0.057664	-4.3763	7.848	96.373
99	0	2.867e-06	0	2.867e-06	11	0	6.0801e-07	-3.1776e-10	6.5281e-07	5.0378e-07	4.1985e-13	6.4848e-07	1.454	4.6539	1.0991e-07	3.862e-07	8.71e-07	2.7629e-07	4.848e-07	7.6109e-07	1.3107	0	1.3107	35	0	0.6391	0.00028279	0.59923	0.24898	0.093726	0.30702	-0.15605	2.6014	0.43203	0.66266	0.83986	0.23064	0.17719	0.40783	28.34	-35.668	64.007	88	151	2.2239	0.018094	-0.32742	9.4239	158.27
[truncated: 941 more columns]
