# Supplementary material for: Detecting Parkinson’s disease from sustained phonation and speech signals
Source: PLoS One. 2017 Oct 5;12(10):e0185613. doi: 10.1371/journal.pone.0185613 (PMC5628839; doi:10.1371/journal.pone.0185613)
Supplement: S2 File — (ZIP) [file pone.0185613.s002.zip › AC/voiced/AC_voiced_emobase2010.csv]

id	pcm_loudness_sma_maxPos	pcm_loudness_sma_minPos	pcm_loudness_sma_amean	pcm_loudness_sma_linregc1	pcm_loudness_sma_linregc2	pcm_loudness_sma_linregerrA	pcm_loudness_sma_linregerrQ	pcm_loudness_sma_stddev	pcm_loudness_sma_skewness	pcm_loudness_sma_kurtosis	pcm_loudness_sma_quartile1	pcm_loudness_sma_quartile2	pcm_loudness_sma_quartile3	pcm_loudness_sma_iqr1_2	pcm_loudness_sma_iqr2_3	pcm_loudness_sma_iqr1_3	pcm_loudness_sma_percentile1_0	pcm_loudness_sma_percentile99_0	pcm_loudness_sma_pctlrange0_1	pcm_loudness_sma_upleveltime75	pcm_loudness_sma_upleveltime90	pcm_fftMag_mfcc_sma_0__maxPos	pcm_fftMag_mfcc_sma_0__minPos	pcm_fftMag_mfcc_sma_0__amean	pcm_fftMag_mfcc_sma_0__linregc1	pcm_fftMag_mfcc_sma_0__linregc2	pcm_fftMag_mfcc_sma_0__linregerrA	pcm_fftMag_mfcc_sma_0__linregerrQ	pcm_fftMag_mfcc_sma_0__stddev	pcm_fftMag_mfcc_sma_0__skewness	pcm_fftMag_mfcc_sma_0__kurtosis	pcm_fftMag_mfcc_sma_0__quartile1	pcm_fftMag_mfcc_sma_0__quartile2	pcm_fftMag_mfcc_sma_0__quartile3	pcm_fftMag_mfcc_sma_0__iqr1_2	pcm_fftMag_mfcc_sma_0__iqr2_3	pcm_fftMag_mfcc_sma_0__iqr1_3	pcm_fftMag_mfcc_sma_0__percentile1_0	pcm_fftMag_mfcc_sma_0__percentile99_0	pcm_fftMag_mfcc_sma_0__pctlrange0_1	pcm_fftMag_mfcc_sma_0__upleveltime75	pcm_fftMag_mfcc_sma_0__upleveltime90	pcm_fftMag_mfcc_sma_1__maxPos	pcm_fftMag_mfcc_sma_1__minPos	pcm_fftMag_mfcc_sma_1__amean	pcm_fftMag_mfcc_sma_1__linregc1	pcm_fftMag_mfcc_sma_1__linregc2	pcm_fftMag_mfcc_sma_1__linregerrA	pcm_fftMag_mfcc_sma_1__linregerrQ
1	0.12195	0.23693	0.36224	-0.001006	0.5061	0.19597	0.05562	0.25013	0.030411	2.2727	0.13102	0.39458	0.53345	0.26355	0.13887	0.40243	0	0.91373	0.91373	0.055749	0.010453	0.37282	0.23693	-44.102	-0.07759	-33.007	33.784	1809	43.015	-1.2915	3.0586	-46.941	-24.229	-15.156	22.712	9.0732	31.785	-132.83	-4.3143	128.52	0.65157	0.3101	0.8223	0.60279	-0.65068	0.0082339	-1.8281	5.4431	65.021
2	0.02834	0	0.5185	-0.00034929	0.56146	0.24513	0.0912	0.30302	-0.29193	2.3823	0.34177	0.57858	0.72766	0.2368	0.14909	0.38589	0	1.1458	1.1458	0.040486	0.0040486	0.43725	0	-37.006	-0.030663	-33.234	27.678	1476.2	38.483	-1.7428	4.5724	-37.448	-22.168	-13.479	15.28	8.6889	23.969	-132.83	-3.9084	128.93	0.74494	0.35223	0.29555	0.5587	9.1751	-0.0065011	9.9747	9.5334	142.31
3	0.055556	0	0.56978	-0.0007945	0.65519	0.24864	0.098386	0.31755	-0.30622	2.6361	0.39706	0.61351	0.79689	0.21644	0.18338	0.39983	0	1.2134	1.2134	0.027778	0.0092593	0.38889	0.21296	-31.552	-0.0043307	-31.086	26.17	1413.3	37.594	-1.9307	5.3306	-28.189	-17.822	-10.685	10.367	7.1375	17.504	-132.83	-0.23415	132.6	0.80093	0.30556	0.75	0.61574	0.052841	0.019469	-2.0401	7.1425	121.84
4	0.67886	0	0.3295	-0.00031104	0.36761	0.19253	0.055661	0.23696	0.28663	2.7567	0.14903	0.34186	0.48573	0.19283	0.14387	0.3367	0	0.97745	0.97745	0.02439	0.01626	0.1626	0	-46.271	-0.026837	-42.983	32.859	1704	41.323	-1.318	3.1295	-50.1	-27.914	-18.186	22.186	9.7274	31.914	-132.83	-12.549	120.28	0.71138	0.42276	0.81707	0.86585	0.49256	0.0029866	0.1267	6.3816	99.221
5	0.13115	0	0.31927	-0.00081606	0.41842	0.17095	0.040786	0.20998	-0.15077	2.0589	0.14318	0.35802	0.47643	0.21484	0.11841	0.33326	0	0.74532	0.74532	0.094262	0.032787	0.40574	0.21721	-50.372	-0.056555	-43.501	29.142	1406.5	37.715	-1.4587	3.4712	-46.083	-32.284	-26.41	13.799	5.8741	19.673	-132.83	-20.59	112.24	0.7582	0.40984	0.79918	0.85656	0.6804	0.003396	0.26778	7.9352	138.01
6	0.11228	0	0.70885	-0.00057239	0.79013	0.25815	0.11135	0.33699	-0.036558	3.4196	0.5159	0.7484	0.90746	0.23249	0.15907	0.39156	0	1.5934	1.5934	0.042105	0.014035	0.86316	0.22807	-20.605	0.0034941	-21.101	16.102	863.14	29.381	-3.0214	11.448	-20.335	-12.965	-7.1569	7.3699	5.8085	13.178	-132.83	1.0736	133.91	0.90877	0.42456	0.32281	0.81754	-2.1923	0.015294	-4.364	7.69	130.38
7	0.15353	0	0.60072	-0.00054917	0.66662	0.25	0.099831	0.31826	-0.33052	2.7523	0.41692	0.63538	0.82077	0.21846	0.18539	0.40385	0	1.2975	1.2975	0.045643	0.012448	0.88382	0.25726	-29.22	-0.026383	-26.054	22.489	1196.7	34.641	-2.2714	6.7909	-24.837	-17.728	-10.402	7.1092	7.326	14.435	-132.83	-5.4721	127.36	0.85477	0.50207	0.76349	0.84232	-0.7059	0.013173	-2.2867	6.5171	107.39
8	0.024221	0.20415	0.37565	-0.00057727	0.45878	0.21976	0.070674	0.27017	0.20459	2.602	0.12457	0.40203	0.53219	0.27746	0.13015	0.40761	0	1.0532	1.0532	0.034602	0.0069204	0.2872	0.20415	-47	-0.042639	-40.86	36.924	2020.5	45.09	-1.1551	2.6589	-56.924	-27.315	-15.479	29.609	11.836	41.445	-132.83	-4.5045	128.33	0.63668	0.25606	0.31488	0.56747	-2.9817	-0.017128	-0.51524	6.1025	89.056
9	0.82547	0	0.38817	0.00015765	0.37154	0.14352	0.034237	0.18528	-0.056283	3.0922	0.28411	0.39136	0.50735	0.10725	0.11599	0.22324	0	0.82834	0.82834	0.04717	0.014151	0.48113	0.29245	-31.677	0.045817	-36.511	15.372	663.1	25.903	-2.9262	11.143	-32.26	-23.418	-20.543	8.8419	2.8752	11.717	-132.83	-11.372	121.46	0.86321	0.43396	0.82075	0.85377	-0.21282	-0.0098167	0.82283	8.1305	148.11
10	0.77003	0	0.23854	-0.00023298	0.27186	0.12572	0.022908	0.15258	-0.14131	2.11	0.12169	0.25633	0.35006	0.13464	0.093727	0.22836	0	0.52574	0.52574	0.080139	0.010453	0.96167	0.22997	-52.488	-0.0011752	-52.32	28.414	1392.1	37.311	-1.4142	3.4555	-50.25	-39.64	-28.531	10.61	11.109	21.719	-132.83	-17.27	115.56	0.68641	0.24739	0.83624	0.89895	1.8942	-0.00080856	2.0098	6.3817	82.159
11	0.89925	0.19403	0.42674	0.00026469	0.39141	0.18507	0.054991	0.23539	0.099583	2.9249	0.28491	0.43581	0.57614	0.15089	0.14034	0.29123	0	1.0074	1.0074	0.037313	0.011194	0.89179	0.19403	-29.147	-0.012733	-27.447	22.079	1156.7	34.025	-2.089	6.5952	-30.37	-19.204	-9.5778	11.166	9.6265	20.792	-132.83	3.3066	136.14	0.73507	0.25	0.75373	0.55224	-8.111	0.035166	-12.806	8.4143	117.81
12	0.21659	0.24424	0.53926	-0.0021161	0.7678	0.23404	0.086774	0.32302	0.075573	2.3793	0.31482	0.54516	0.76771	0.23035	0.22255	0.45289	0	1.2084	1.2084	0.092166	0.013825	0.11521	0.24424	-27.252	-0.12678	-13.56	23.319	1245.3	36.171	-2.1395	6.3038	-24.25	-15.56	-5.8166	8.6903	9.743	18.433	-132.83	-0.94815	131.89	0.85253	0.45622	0.33641	0.58525	-2.7063	0.017694	-4.6173	7.971	141.77
13	0.089202	0	0.23721	-0.00084945	0.32725	0.13847	0.029901	0.18064	0.50152	2.8568	0.092517	0.23754	0.3454	0.14502	0.10786	0.25289	0	0.72184	0.72184	0.061033	0.032864	0.14554	0.22535	-52.421	-0.074749	-44.498	28.498	1317.9	36.593	-1.3872	3.4077	-53.217	-37.637	-27.859	15.58	9.7779	25.358	-132.83	-20.739	112.09	0.71362	0.33333	0.8216	0.60563	-1.0432	0.0024787	-1.3059	6.8399	99.425
14	0.14449	0	0.49812	-0.00026145	0.53237	0.2119	0.072991	0.2709	0.03105	2.9803	0.34763	0.52251	0.6594	0.17488	0.13689	0.31177	0	1.1667	1.1667	0.026616	0.0076046	0.13688	0.23954	-30.448	0.0069921	-31.364	20.915	996.24	31.568	-2.2366	7.1738	-33.401	-18.765	-11.972	14.636	6.7925	21.429	-132.83	-5.0445	127.79	0.79848	0.46768	0.76806	0.8327	5.0069	0.03295	0.6905	8.138	131.52
15	0.10435	0	0.69116	0.000114	0.6781	0.3235	0.16414	0.40521	0.029475	2.7321	0.45364	0.7276	0.94464	0.27396	0.21704	0.49099	0	1.5813	1.5813	0.030435	0.0086957	0.68696	0.23913	-29.328	0.024142	-32.092	24.055	1202.5	34.714	-2.057	6.0428	-28.569	-15.287	-10.655	13.282	4.632	17.914	-132.83	-1.4388	131.39	0.79565	0.44783	0.16522	0.6	7.5484	-0.021937	10.06	8.8568	140.96
16	0.087629	0	0.44494	-0.0011022	0.55129	0.18321	0.055437	0.24341	0.14752	2.8961	0.29952	0.43345	0.61562	0.13393	0.18217	0.3161	0	1.0343	1.0343	0.056701	0.025773	0.1134	0.23196	-28.906	-0.047902	-24.283	17.705	819.6	28.754	-2.4528	8.811	-30.742	-21.348	-13.815	9.3938	7.5328	16.927	-132.83	-1.8897	130.94	0.79897	0.28351	0.33505	0.58247	-2.6673	0.030333	-5.5944	8.8919	150.57
17	0.15812	0	0.97252	-0.0010246	1.0919	0.54264	0.44344	0.6695	0.26186	2.57	0.51121	0.99401	1.4373	0.4828	0.44329	0.9261	0	2.554	2.554	0.029915	0.008547	0.38462	0	-23.406	-0.0046747	-22.861	35.267	2207.3	46.983	-1.6164	4.0239	-17.578	-4.1046	3.1849	13.473	7.2895	20.763	-132.83	16.131	148.96	0.7735	0.30769	0.80342	0.57265	1.1834	0.012941	-0.32416	8.9777	183.03
18	0.10377	0	0.33297	-0.00047042	0.40753	0.15154	0.036429	0.19569	0.0093742	2.7136	0.22384	0.34221	0.45197	0.11838	0.10976	0.22813	0	0.77423	0.77423	0.084906	0.018868	0.1761	0.22013	-42.49	0.010485	-44.152	23.904	1165.6	34.154	-1.8844	5.1669	-41.976	-28.99	-22.278	12.985	6.7125	19.698	-132.83	-16.811	116.02	0.79874	0.46226	0.31761	0.81761	0.7283	0.0036707	0.1465	6.6543	106.73
19	0.1658	0.24352	0.405	-3.8307e-05	0.40868	0.15725	0.039072	0.19768	-0.42885	2.5707	0.27864	0.42562	0.55084	0.14698	0.12522	0.2722	0	0.76747	0.76747	0.15544	0.025907	0.95855	0.24352	-35.426	0.035862	-38.869	16.306	757.02	27.586	-2.6729	9.2484	-35.394	-27.741	-22.267	7.6535	5.4743	13.128	-132.83	-11.459	121.37	0.8601	0.2487	0.81347	0.86528	2.2115	0.0080916	1.4347	9.2481	158.71
20	0.1	0	0.29772	-0.00037142	0.35139	0.15137	0.035306	0.19045	-0.06993	2.406	0.19348	0.31839	0.43378	0.12491	0.11539	0.2403	0	0.72681	0.72681	0.055172	0.013793	0.92414	0.22414	-44.134	-0.04356	-37.839	29.391	1540.1	39.414	-1.5567	3.8016	-39.165	-27.865	-20.605	11.3	7.2599	18.56	-132.83	-9.5417	123.29	0.76207	0.27586	0.33103	0.58966	-5.4794	-0.01659	-3.0822	7.7413	123.16
21	0.019608	0	0.27559	8.8864e-05	0.2643	0.11625	0.021498	0.14677	-0.21739	2.6319	0.18923	0.28919	0.37423	0.099958	0.085043	0.185	0	0.57952	0.57952	0.043137	0.0039216	0.92157	0.23137	-42.187	0.023796	-45.209	17.355	750.76	27.456	-2.4231	7.952	-40.943	-33.871	-27.943	7.0721	5.9281	13	-132.83	-20.547	112.29	0.82745	0.4	0.78824	0.85882	0.93739	-0.0029299	1.3095	7.4183	115.15
22	0.17687	0.21429	0.48598	-0.00097499	0.62882	0.21874	0.079793	0.29435	0.20562	3.1095	0.32745	0.48093	0.65925	0.15348	0.17832	0.3318	0	1.2463	1.2463	0.020408	0.0034014	0.17687	0.21429	-32.785	-0.07706	-21.496	25.413	1369.2	37.576	-1.932	5.2764	-28.667	-18.999	-11.462	9.6681	7.5371	17.205	-132.83	-3.4107	129.42	0.81633	0.42177	0.78231	0.85374	-6.3709	0.013812	-8.3944	9.2337	147.2
23	0.93333	0.24242	0.52058	-0.00048492	0.60035	0.24141	0.093209	0.30878	-0.1389	2.4796	0.33339	0.55518	0.72624	0.22179	0.17106	0.39286	0	1.193	1.193	0.075758	0.021212	0.93939	0.24242	-38.343	-0.052	-29.788	28.658	1600.7	40.314	-1.6215	4.2075	-40.62	-23.867	-13.194	16.753	10.673	27.427	-132.83	-1.4702	131.36	0.6697	0.25455	0.30909	0.23333	4.2391	0.0040015	3.5809	6.1627	68.488
24	0.14182	0	0.525	-0.0013187	0.70566	0.23327	0.088349	0.31513	0.28828	3.219	0.32002	0.52681	0.72392	0.20679	0.19711	0.4039	0	1.3064	1.3064	0.029091	0.0072727	0.41091	0.24727	-35.184	-0.15184	-14.382	21.79	1061.3	34.737	-2.1238	6.1325	-32.616	-23.569	-15.994	9.047	7.5756	16.623	-132.83	-8.7706	124.06	0.83636	0.42909	0.81455	0.58545	6.4165	0.0054309	5.6724	9.3824	162
25	0.13836	0	0.99409	-0.001548	1.1164	0.35262	0.20733	0.46085	-0.039608	3.1076	0.73885	0.99085	1.295	0.252	0.30416	0.55616	0	2.0914	2.0914	0.031447	0.012579	0.15723	0.2327	-11.672	0.014739	-12.837	13.825	687.86	26.236	-3.5741	15.975	-8.9451	-6.2677	-1.1018	2.6774	5.1659	7.8433	-132.83	10.614	143.45	0.88679	0.33333	0.33962	0.57862	1.376	0.0053448	0.95374	7.8748	104.03
26	0.14409	0.22478	0.40714	-7.5798e-05	0.42025	0.17195	0.046716	0.21627	-0.46811	2.5145	0.28062	0.43705	0.56269	0.15643	0.12564	0.28208	0	0.82437	0.82437	0.10375	0.020173	0.43804	0.22478	-41.171	0.031938	-46.697	24.415	1245.9	35.442	-1.9547	5.2972	-38.419	-27.69	-22.502	10.729	5.1882	15.917	-132.83	-13.397	119.44	0.80403	0.38617	0.78098	0.59366	4.3708	-0.014172	6.8225	7.5122	119.24
27	0.04127	0	0.28363	-0.00018652	0.31291	0.12395	0.02569	0.16118	-0.14957	2.7919	0.20093	0.30394	0.38491	0.10301	0.080968	0.18397	0	0.66397	0.66397	0.060317	0.028571	0.90476	0	-46.377	0.064434	-56.493	26.168	1233.9	35.612	-1.5623	4.2267	-48.001	-33.951	-24.12	14.05	9.8312	23.881	-132.83	-10.972	121.86	0.60635	0.2254	0.76825	0.83175	-3.598	0.010753	-5.2862	7.8334	115.09
28	0.33679	0	0.66221	0.00022045	0.64104	0.23354	0.090577	0.30121	-0.10925	3.106	0.49323	0.67616	0.85682	0.18293	0.18065	0.36358	0	1.3533	1.3533	0.098446	0.041451	0.39378	0	-24.413	0.068312	-30.971	14.991	623.56	25.259	-3.0657	12.698	-26.156	-18.353	-11.094	7.8029	7.2594	15.062	-132.83	-4.342	128.49	0.89119	0.44041	0.63731	0.56477	2.8752	0.00082228	2.7963	8.6151	139.67
29	0.10299	0	0.23311	-0.00049791	0.3078	0.098552	0.015765	0.1328	-0.0033133	2.7365	0.1547	0.2428	0.30714	0.088108	0.064334	0.15244	0	0.55366	0.55366	0.079734	0.019934	0.40864	0.22924	-49.11	-0.056444	-40.644	18.56	811.63	28.908	-2.0899	6.293	-48.985	-41.221	-33.246	7.7647	7.9748	15.74	-132.83	-19.607	113.23	0.72425	0.14618	0.82392	0.57143	-3.0447	0.0035902	-3.5832	8.9617	148.48
30	0.62692	0	0.30678	-8.0087e-05	0.31716	0.11204	0.021138	0.14551	-0.21759	2.9823	0.21689	0.32002	0.39425	0.10313	0.074226	0.17736	0	0.64163	0.64163	0.069231	0.023077	0.39231	0.22692	-40.55	0.0067582	-41.425	13.602	503.57	22.446	-2.9026	11.668	-43.45	-33.925	-28.375	9.5252	5.5498	15.075	-132.83	-20.837	112	0.84231	0.40385	0.32692	0.58462	0.8193	0.028327	-2.8491	6.4291	80.795
31	0.10256	0	0.38624	-0.00077864	0.49214	0.14504	0.034733	0.19621	-0.23897	2.5184	0.26532	0.40304	0.53011	0.13772	0.12707	0.26479	0	0.78337	0.78337	0.12088	0.025641	0.091575	0.20513	-38.121	-0.01866	-35.584	15.567	690.72	26.323	-2.6778	9.6187	-38.159	-31.584	-24.71	6.5745	6.8747	13.449	-132.83	-17.139	115.69	0.84982	0.38828	0.79121	0.6044	3.6626	-0.025647	7.1505	8.5105	133.53
32	0.38679	0	0.16044	-0.00019239	0.18074	0.0807	0.0097471	0.099427	0.044932	2.3489	0.097272	0.16165	0.23116	0.06438	0.069509	0.13389	0	0.37414	0.37414	0.080189	0.018868	0.87736	0.20755	-53.204	-0.025829	-50.479	20.992	908.98	30.191	-1.7864	4.9852	-54.217	-44.025	-33.829	10.192	10.196	20.388	-132.83	-26.867	105.97	0.71698	0.33962	0.73585	0.81132	-1.322	0.03351	-4.8573	7.845	105.79
33	0.6412	0	0.43892	-0.0002965	0.48339	0.17243	0.048874	0.22257	-0.13589	2.8984	0.31345	0.45826	0.58417	0.14481	0.12591	0.27071	0	0.96286	0.96286	0.063123	0.023256	0.63123	0.20598	-33.86	0.00039986	-33.92	18.013	850.51	29.164	-2.4909	8.5807	-35.66	-25.531	-17.749	10.129	7.7818	17.91	-132.83	-7.9539	124.88	0.80066	0.28571	0.299	0.53488	-0.51038	-0.012929	1.429	8.7495	209.92
34	0.035556	0.20444	0.29174	-0.00038831	0.33524	0.14149	0.032069	0.18085	0.24712	2.4611	0.1684	0.27623	0.40541	0.10782	0.12918	0.23701	0	0.69259	0.69259	0.11556	0.022222	0.35111	0.20444	-39.031	-0.014663	-37.388	20.986	1049.3	32.406	-2.0862	6.1704	-37.921	-29.255	-20.609	8.6661	8.6459	17.312	-132.83	-9.7663	123.07	0.79111	0.27111	0.30222	0.84444	-5.6295	0.0090839	-6.6469	10.043	193.96
35	0.16667	0	0.64803	-0.00051007	0.70592	0.20654	0.072167	0.27073	-0.32071	3.0446	0.49991	0.65523	0.8205	0.15532	0.16528	0.32059	0	1.1924	1.1924	0.11842	0.013158	0.84649	0.2193	-17.515	-0.0034755	-17.121	13.758	523.79	22.888	-3.3679	16.387	-23.695	-11.659	-4.0318	12.036	7.6273	19.664	-132.83	0.11814	132.95	0.90789	0.52193	0.32456	0.5614	-2.4536	0.035813	-6.5184	6.9928	96.246
37	0.19679	0.23293	0.56762	-9.0038e-05	0.57879	0.18893	0.060252	0.24555	0.19478	3.3207	0.41961	0.5496	0.72336	0.12999	0.17376	0.30375	0	1.1882	1.1882	0.088353	0.036145	0.36546	0.23293	-23.822	0.020909	-26.415	11.251	439.38	21.015	-3.8099	19.484	-27.108	-19.978	-13.126	7.1303	6.8518	13.982	-132.83	-2.898	129.94	0.93976	0.3012	0.30924	0.51004	1.9042	0.014829	0.065468	6.98	73.368
38	0.17083	0.24583	0.78559	-0.0013557	0.94759	0.37189	0.20549	0.46294	-0.15813	2.3327	0.51031	0.83765	1.113	0.32733	0.27535	0.60269	0	1.6932	1.6932	0.041667	0.0041667	0.11667	0.24583	-24.962	-0.081261	-15.251	26.292	1496.7	39.094	-1.9401	5.583	-25.069	-11.631	-1.595	13.439	10.036	23.474	-132.83	9.3461	142.18	0.75833	0.30417	0.0125	0.625	-1.3308	-0.038332	3.2499	7.4498	89.863
39	0.8642	0.23868	0.72276	-0.00035842	0.76613	0.26328	0.12041	0.34791	-0.38042	2.9887	0.56692	0.7353	0.93323	0.16838	0.19792	0.36631	0	1.43	1.43	0.08642	0.020576	0.88477	0.23868	-20.591	-0.0086179	-19.548	21.358	1195.8	34.585	-2.5344	8.281	-16.625	-10.112	-4.1912	6.5129	5.9208	12.434	-132.83	5.4172	138.25	0.84362	0.41564	0.32922	0.55967	-4.7216	-0.0061493	-3.9776	7.0299	102.74
40	0.46448	0	0.70659	4.4149e-05	0.70257	0.32439	0.16428	0.40532	-0.11563	2.5013	0.46978	0.70818	0.98515	0.2384	0.27697	0.51537	0	1.657	1.657	0.04918	0.016393	0.34973	0	-24.563	0.056956	-29.746	23.863	1290.1	36.043	-2.1752	6.5507	-22.082	-12.2	-5.1673	9.8826	7.0326	16.915	-132.83	4.7592	137.59	0.83607	0.37705	0.30601	0.56831	0.44395	-0.016708	1.9643	7.7882	132.35
41	0.39331	0	0.63923	-0.00081476	0.73618	0.20758	0.077299	0.28365	0.17623	3.5711	0.47561	0.62929	0.78735	0.15368	0.15806	0.31174	0	1.2997	1.2997	0.046025	0.0083682	0.37238	0.22594	-21.697	0.025713	-24.757	12.354	443.11	21.125	-3.6694	18.861	-25.993	-17.147	-11.319	8.8461	5.8275	14.674	-132.83	-1.4923	131.34	0.90377	0.41004	0.7113	0.81172	4.6952	0.014251	2.9994	6.6283	103.82
42	0.66955	0.18339	0.33578	0.00021288	0.27437	0.26463	0.090284	0.30257	0.30267	1.9667	0	0.36023	0.56326	0.36023	0.20303	0.56326	0	1.0474	1.0474	0.029412	0.0086505	0.91522	0.18339	-62.542	0.035786	-72.867	47.506	2617.5	51.509	-0.52983	1.4176	-132.83	-35.187	-18.586	97.647	16.601	114.25	-132.83	-7.7928	125.04	0.49827	0.1263	0.4654	0.64706	5.7541	0.0071968	3.6778	6.3113	64.093
43	0.1487	0	0.44623	-0.00035902	0.49434	0.19999	0.060701	0.24795	-0.091178	2.5529	0.26702	0.45978	0.62196	0.19276	0.16218	0.35494	0	0.93862	0.93862	0.01487	0.0037175	0.40892	0.24907	-32.973	-0.040466	-27.551	21.538	1013.1	31.984	-2.0445	6.4112	-35.711	-23.027	-13.056	12.684	9.9714	22.656	-132.83	-5.6913	127.14	0.76952	0.36059	0.78067	0.60967	5.2863	0.012399	3.6249	8.1386	124.55
44	0.1039	0.22078	0.32761	-0.00026153	0.35768	0.13798	0.03217	0.1802	0.38674	3.3735	0.20806	0.33004	0.42499	0.12198	0.094953	0.21693	0	0.81178	0.81178	0.064935	0.025974	0.16883	0.22078	-37.513	0.050624	-43.334	17.081	747.76	27.553	-2.4665	8.5873	-38.468	-31.683	-20.616	6.7851	11.066	17.851	-132.83	-15.3	117.53	0.83983	0.42424	0.34199	0.5671	-3.0436	0.026802	-6.1258	7.5609	114.96
45	0.042553	0	0.47353	-6.3141e-05	0.47943	0.19977	0.062947	0.25092	-0.5013	2.5289	0.35267	0.50808	0.65294	0.15541	0.14486	0.30027	0	0.93814	0.93814	0.06383	0.010638	0.18085	0.24468	-31.902	0.020309	-33.801	22.557	1119.8	33.481	-2.138	6.3451	-31.886	-18.592	-13.984	13.295	4.6081	17.903	-132.83	-5.7409	127.09	0.83511	0.49468	0.35638	0.82979	2.3449	0.0090797	1.4959	6.7577	86.228
46	0.61395	0.1907	0.88429	0.00033912	0.848	0.29653	0.14782	0.38505	-0.27734	3.2506	0.66598	0.89526	1.1532	0.22928	0.25791	0.48719	0	1.7144	1.7144	0.04186	0.0046512	0.8093	0.1907	-14.436	-0.020056	-12.29	16.682	873.56	29.582	-3.0877	12.134	-15.32	-5.8336	-1.8638	9.4867	3.9697	13.456	-132.83	8.9626	141.8	0.88372	0.46512	0.68372	0.75814	0.024371	0.0019593	-0.18527	5.5556	77.779
47	0.13953	0.25116	0.67367	-0.0017654	0.86257	0.24477	0.10304	0.33918	0.44533	3.3301	0.43226	0.63626	0.88395	0.204	0.24769	0.45169	0	1.6591	1.6591	0.037209	0.013953	0.13023	0.25116	-19.067	0.0022836	-19.311	12.602	605.52	24.608	-3.5379	16.262	-21.483	-15.489	-7.9174	5.9937	7.572	13.566	-132.83	2.0058	134.84	0.93023	0.33488	0.76744	0.57674	7.3183	0.011481	6.0898	8.9037	163.05
48	0.55517	0.21724	0.4101	0.00080086	0.29438	0.17743	0.047138	0.22723	-0.5512	2.3364	0.29604	0.45357	0.57714	0.15753	0.12357	0.28109	0	0.79915	0.79915	0.16207	0.041379	0.44828	0.21724	-42.275	0.14455	-63.163	26.168	1299.4	38.024	-1.7917	4.5574	-36.254	-28.73	-20.927	7.5235	7.8034	15.327	-132.83	-11.699	121.13	0.7931	0.31034	0.20345	0.83103	2.1625	0.0068093	1.1786	8.5257	169.23
49	0.38644	0	0.58421	-0.00056756	0.66764	0.21139	0.081109	0.28887	0.019703	3.4126	0.43504	0.58794	0.74959	0.1529	0.16166	0.31455	0	1.363	1.363	0.044068	0.013559	0.37966	0.24407	-23.181	0.00018374	-23.208	17.157	842.75	29.03	-2.7829	10.208	-23.322	-14.713	-8.1733	8.6098	6.5392	15.149	-132.83	-1.0763	131.76	0.8678	0.48475	0.32203	0.54915	-1.4198	0.013328	-3.3791	7.9271	118.93
50	0.10233	0	0.70336	-0.00077904	0.78672	0.25024	0.10668	0.33019	0.57422	3.8999	0.49608	0.65193	0.87507	0.15585	0.22314	0.37899	0	1.6189	1.6189	0.027907	0.0093023	0.40465	0.25581	-20.914	0.0098607	-21.969	10.207	341.82	18.498	-4.1241	23.486	-24.337	-16.582	-12.09	7.7559	4.4919	12.248	-129.78	-4.848	124.93	0.93953	0.52093	0.73953	0.5907	3.1531	0.028961	0.054335	8.4573	152.03
51	0.8871	0	0.78224	0.00026779	0.74917	0.26872	0.12544	0.35469	0.0031319	3.4855	0.59654	0.76118	0.99422	0.16464	0.23305	0.39769	0	1.5943	1.5943	0.028226	0.0080645	0.87903	0.24597	-16.228	0.01702	-18.33	13.264	530.01	23.054	-3.143	13.972	-18.384	-11.592	-4.5198	6.7919	7.0724	13.864	-124.07	5.9147	129.98	0.87903	0.3871	0.31048	0.57661	2.7103	-0.0086395	3.7773	6.7903	99.839
52	0.078571	0	0.65101	-0.00091372	0.77848	0.32761	0.16963	0.41844	-0.10637	2.1998	0.38714	0.67885	0.96131	0.29171	0.28246	0.57417	0	1.474	1.474	0.071429	0.010714	0.88929	0.18929	-34.656	-0.02091	-31.739	35.135	2081.1	45.65	-1.4407	3.447	-35.8	-14.958	-4.5756	20.842	10.382	31.224	-132.83	1.7898	134.62	0.70714	0.40357	0.25714	0.63571	2.6879	-0.012902	4.4878	8.8183	161.28
53	0.39474	0.22556	0.81296	-0.00028573	0.85082	0.27742	0.14261	0.37828	0.31954	5.0159	0.6069	0.8219	1.0303	0.215	0.20837	0.42337	0	1.8845	1.8845	0.011278	0.0075188	0.38722	0.22556	-16.238	-0.0083594	-15.13	17.511	832.3	28.857	-2.8647	11.392	-20.043	-7.5952	-0.81976	12.448	6.7754	19.223	-132.83	9.4046	142.24	0.80451	0.40602	0.70301	0.77068	2.5924	0.026484	-0.91675	6.6453	97.588
54	0.64921	0	0.56654	0.00010458	0.55661	0.19244	0.063712	0.25248	0.30824	3.8661	0.4178	0.55457	0.69484	0.13677	0.14027	0.27704	0	1.281	1.281	0.036649	0.0052356	0.43456	0.25654	-22.821	0.0212	-24.835	10.667	386.85	19.703	-3.7479	19.854	-25.929	-20.552	-13.589	5.3777	6.9628	12.34	-132.83	-4.0073	128.83	0.91099	0.36126	0.78534	0.8534	8.595	0.029457	5.7966	9.5891	173.19
55	0.91078	0.27881	0.39231	-0.00075669	0.4937	0.16355	0.040683	0.21008	-0.091732	2.3954	0.25449	0.39537	0.55049	0.14089	0.15511	0.296	0	0.82609	0.82609	0.13011	0.033457	0.46468	0.27881	-34.825	-0.093016	-22.361	18.355	869.95	30.366	-2.3034	7.4104	-36.634	-23.681	-17.496	12.953	6.1847	19.138	-132.83	-11.002	121.83	0.81784	0.48327	0.81041	0.6171	0.060346	0.05137	-6.8232	7.3636	139.05
56	0.87584	0	2.6469	0.00067197	2.5472	0.98617	1.4913	1.2226	-1.1185	2.92	2.1777	3.1577	3.591	0.98	0.43331	1.4133	0	3.8912	3.8912	0.55369	0.27852	0.93624	0.2349	9.8842	0.030883	5.2981	26.45	1685.6	41.142	-2.5288	8.406	14.389	26.095	30.471	11.707	4.3753	16.082	-132.83	33.959	166.79	0.84564	0.69799	0.32215	0.62752	0.076761	0.01317	-1.8789	5.7352	73.87
57	0.44444	0	0.49009	0.00036696	0.44238	0.19326	0.05939	0.24526	-0.27043	2.7004	0.34083	0.50353	0.66872	0.1627	0.1652	0.32789	0	0.99692	0.99692	0.08046	0.019157	0.42912	0.25287	-32.662	0.058583	-40.278	18.432	864.43	29.731	-2.5439	8.4931	-32.207	-23.361	-17.892	8.8464	5.469	14.315	-132.83	-9.2801	123.55	0.85057	0.40613	0.80077	0.62452	10.19	0.0015789	9.9842	10.556	207.97
58	0.6641	0.2	0.24018	-0.00021094	0.2812	0.14998	0.032411	0.18159	0.16751	2.1102	0.033448	0.25127	0.36975	0.21782	0.11848	0.33631	0	0.64884	0.64884	0.064103	0.017949	0.27949	0.2	-55.364	-0.025337	-50.436	37.7	1966.5	44.437	-0.97509	2.2269	-81.61	-34.163	-22.613	47.447	11.55	58.997	-132.83	-14.102	118.73	0.6	0.3	0.81538	0.8641	-1.5137	0.010158	-3.4894	6.2409	99.49
59	0.91403	0.23529	0.43782	-1.3813e-05	0.43934	0.17668	0.049306	0.22205	-0.17612	2.7873	0.29723	0.45567	0.60249	0.15844	0.14681	0.30526	0	0.90001	0.90001	0.054299	0.0090498	0.89593	0.23529	-34.488	0.04503	-39.441	17.192	829.15	28.938	-2.4703	8.5165	-36.452	-27.333	-20.487	9.1198	6.8451	15.965	-132.83	-6.1236	126.71	0.77828	0.20814	0.013575	0.53846	1.0036	-0.0039156	1.4343	7.649	123.59
60	0.83895	0	0.5936	-0.00032812	0.63724	0.28221	0.12357	0.35243	-0.1595	2.3375	0.37289	0.60958	0.83321	0.23669	0.22363	0.46032	0	1.3104	1.3104	0.10487	0.018727	0.35955	0	-31.65	-0.022845	-28.612	28.797	1639.7	40.532	-1.7651	4.6585	-29.493	-17.459	-7.2694	12.034	10.189	22.223	-132.83	2.617	135.45	0.77154	0.35581	0.73034	0.5206	4.376	0.028914	0.53043	7.3716	97.554
61	0.13265	0	0.41591	-0.00051956	0.49203	0.18314	0.056546	0.24185	0.30917	3.2596	0.28296	0.40156	0.55391	0.1186	0.15235	0.27096	0	1.0451	1.0451	0.030612	0.0068027	0.92517	0.23469	-35.785	-0.0079092	-34.627	21.702	1068.5	32.694	-2.1583	6.5135	-35.028	-24.842	-17.805	10.186	7.0371	17.223	-132.83	-9.8045	123.03	0.80952	0.43197	0.80272	0.85374	1.9118	0.0034766	1.4025	7.6472	114.73
62	0.87336	0	0.60516	-0.00040817	0.65169	0.19234	0.064885	0.25615	-0.21087	3.2266	0.46215	0.60568	0.77326	0.14352	0.16759	0.31111	0	1.2313	1.2313	0.056769	0.0131	0.86026	0.24454	-26.873	0.041502	-31.604	11.929	460.66	21.638	-3.7358	17.761	-29.535	-21.719	-15.458	7.8154	6.261	14.076	-132.83	-11.007	121.83	0.9345	0.52402	0.34498	0.80786	6.8792	-0.03597	10.98	8.6018	151.37
63	0.18378	0	0.61063	7.7022e-05	0.60355	0.23459	0.092426	0.30404	0.26619	3.1907	0.42557	0.58355	0.80517	0.15799	0.22161	0.3796	0	1.3242	1.3242	0.059459	0.0054054	0.37297	0.24324	-14.331	0.098452	-23.389	14.638	633.31	25.709	-3.3687	14.795	-16.792	-8.7651	-1.4809	8.0272	7.2843	15.311	-132.83	7.0734	139.91	0.9027	0.42162	0.71892	0.55676	-3.248	-0.017523	-1.6358	6.1482	53.779
64	0.085821	0.23881	0.20146	-0.00042208	0.25781	0.091346	0.01248	0.11639	-0.033173	2.5368	0.13049	0.20163	0.27461	0.071138	0.072983	0.14412	0	0.45113	0.45113	0.08209	0.014925	0.42164	0.23881	-55.157	-0.075312	-45.103	18.821	771.3	28.377	-1.8432	5.2981	-58.671	-46.053	-37.59	12.618	8.4629	21.081	-132.83	-28.761	104.07	0.69403	0.27239	0.79104	0.61567	2.7937	0.035279	-1.916	7.9811	135.35
65	0.65909	0.25974	1.3506	-0.0018506	1.6346	0.52967	0.4946	0.72227	-0.18373	2.9248	0.9304	1.4287	1.8172	0.49825	0.3885	0.88675	0	3.2355	3.2355	0.045455	0.012987	0.4513	0.25974	-16.061	-0.06466	-6.1358	27.22	1723.4	41.91	-2.0916	6.0656	-13.729	-2.0795	6.856	11.649	8.9355	20.585	-132.83	20.056	152.89	0.78896	0.2987	0.8474	0.60714	5.009	-0.00028607	5.0529	7.4746	102.71
66	0.032698	0	0.97402	-0.0013968	1.2296	0.47121	0.33931	0.601	-0.3711	2.1847	0.63054	1.1115	1.3913	0.48095	0.27978	0.76072	0	2.1465	2.1465	0.06812	0.016349	0.81199	0	-23.506	-0.067897	-11.08	39.511	2585.1	51.35	-1.5018	3.4695	-13.296	0.24034	6.6598	13.537	6.4194	19.956	-132.83	14.624	147.46	0.77384	0.44959	0.71935	0.53134	-0.66864	0.0013786	-0.92092	7.8416	124.25
67	0.42023	0	0.55298	-0.0002231	0.58154	0.2127	0.073609	0.27181	0.0012599	2.8171	0.3957	0.53322	0.72035	0.13753	0.18712	0.32465	0	1.125	1.125	0.054475	0.0038911	0.85214	0	-24.396	0.055398	-31.487	18.69	774.02	28.123	-2.548	9.846	-31.02	-15.405	-7.0975	15.615	8.3079	23.923	-132.83	3.0746	135.91	0.73541	0.35409	0.32685	0.5642	1.0738	0.010593	-0.28209	7.543	118.5
68	0.14286	0	0.30068	-0.0002915	0.34747	0.11188	0.021381	0.14871	-0.20709	2.8268	0.21666	0.31004	0.39662	0.09337	0.086581	0.17995	0	0.6118	0.6118	0.1087	0.031056	0.8882	0.26087	-38.545	-0.018016	-35.653	17.099	750.14	27.44	-2.4865	8.4856	-40.872	-28.971	-23.436	11.9	5.5352	17.436	-132.83	-17.935	114.9	0.80745	0.43478	0.7795	0.57143	1.0612	-0.0042053	1.7362	6.3327	75.102
69	0.16265	0	0.31193	-0.00052726	0.39919	0.17892	0.047982	0.2248	0.33083	3.0477	0.12791	0.3268	0.46194	0.19889	0.13514	0.33403	0	0.85741	0.85741	0.0090361	0.003012	0.15361	0.19277	-48.571	-0.016983	-45.76	32.71	1706.6	41.343	-1.2433	3.0278	-54.562	-33.425	-20.472	21.137	12.953	34.09	-132.83	-6.9746	125.86	0.61145	0.20482	0.8494	0.9006	1.111	0.004071	0.43728	7.0569	109.43
70	0.50842	0	0.50631	0.0002209	0.47362	0.25775	0.098328	0.31414	-0.18146	2.2108	0.30773	0.54198	0.74649	0.23425	0.2045	0.43875	0	1.1612	1.1612	0.060606	0.013468	0.89899	0.25926	-39.017	-0.03845	-33.326	28.8	1513.1	39.038	-1.7346	4.4032	-34.921	-21.581	-16.562	13.34	5.0196	18.359	-132.83	-9.1371	123.7	0.76431	0.33333	0.77441	0.6229	3.5896	0.015703	1.2656	9.3911	185.42
71	0.14056	0	0.77534	5.2575e-05	0.76882	0.26826	0.11845	0.34419	-0.23458	2.8884	0.5804	0.794	0.97743	0.21359	0.18343	0.39703	0	1.5064	1.5064	0.084337	0.02008	0.87952	0.22892	-9.2278	0.051975	-15.673	15.526	683.14	26.403	-3.5182	16.057	-13.92	-0.56375	3.8362	13.357	4.4	17.756	-132.83	9.0482	141.88	0.93976	0.61044	0.044177	0.55422	3.005	-0.013371	4.6631	7.3237	116.95
72	0.09375	0	0.68056	-0.00010076	0.69502	0.26865	0.11746	0.34283	-0.19947	2.9838	0.47837	0.69829	0.93686	0.21993	0.23856	0.45849	0	1.4366	1.4366	0.020833	0.0069444	0.67361	0.20833	-25.162	0.037113	-30.488	21.09	1053.5	32.603	-2.4314	8.0943	-28.794	-13.261	-6.9932	15.533	6.2678	21.801	-132.83	-1.1893	131.64	0.81597	0.51736	0.74306	0.56597	0.99575	0.0098329	-0.41527	7.7798	140.3
73	0.11737	0	0.79095	-0.0011648	0.91441	0.32297	0.17961	0.42982	0.24662	3.103	0.53284	0.78295	1.0544	0.25012	0.27144	0.52156	0	1.8818	1.8818	0.046948	0.0093897	0.10329	0	-17.809	0.054239	-23.559	17.155	885.92	29.951	-2.931	10.893	-18.163	-9.3466	-2.627	8.8164	6.7196	15.536	-132.83	3.0555	135.89	0.9108	0.52582	0.8216	0.59155	7.9678	0.023674	5.4584	7.0962	101.86
74	0.16872	0	0.62961	-0.0005372	0.69462	0.17451	0.054841	0.23719	-0.47783	3.6441	0.50465	0.64874	0.78321	0.14409	0.13447	0.27856	0	1.1199	1.1199	0.08642	0.012346	0.41564	0.26749	-24.712	0.014523	-26.469	12.937	468.12	21.66	-3.2655	15.436	-29.183	-20.32	-13.048	8.8628	7.2716	16.134	-132.83	-4.4592	128.37	0.85597	0.39918	0.79424	0.8642	5.4891	0.023394	2.6583	7.214	105.12
75	0.89298	0.21739	0.37903	-0.00016073	0.40298	0.14332	0.037547	0.19427	0.48388	3.7723	0.26607	0.3758	0.47693	0.10973	0.10114	0.21087	0	0.91587	0.91587	0.06689	0.040134	0.89298	0.21739	-31.396	0.033728	-36.421	14.927	634.39	25.355	-2.8516	11.339	-34.455	-26.957	-16.468	7.4984	10.488	17.987	-132.83	-8.1383	124.7	0.87625	0.31438	0.73244	0.55184	-2.4841	0.019334	-5.3649	6.9707	107.35
76	0.15605	0	0.29966	-0.00014709	0.32268	0.10915	0.020184	0.1427	-0.16735	3.0631	0.22055	0.30478	0.39359	0.084228	0.088809	0.17304	0	0.65519	0.65519	0.06051	0.019108	0.30892	0.25159	-40.609	0.016735	-43.228	12.298	443.74	21.12	-3.2878	14.012	-43.242	-34.565	-30.329	8.6769	4.2356	12.913	-132.83	-24.067	108.77	0.92038	0.44904	0.80892	0.85669	2.5387	0.0090333	1.125	7.0713	95.211
77	0.038462	0.24786	0.7492	-0.0016884	0.9459	0.24401	0.096866	0.33147	0.068476	3.039	0.52875	0.76366	0.95521	0.23491	0.19155	0.42646	0	1.5493	1.5493	0.068376	0.025641	0.40598	0.24786	-15.673	-0.025239	-12.733	12.602	496.46	22.347	-3.5526	18.287	-21.047	-10.795	-4.4407	10.252	6.3544	16.606	-132.83	5.7941	138.63	0.83333	0.39316	0.71795	0.55128	7.1478	0.003976	6.6846	10.298	214.48
78	0.69266	0	0.99498	0.0005731	0.9328	0.32267	0.16046	0.4022	-0.49298	3.1029	0.76036	1.0361	1.2992	0.27576	0.26304	0.53881	0	1.8231	1.8231	0.087156	0.018349	0.87156	0.27982	-14.7	0.055804	-20.755	10.633	439.59	21.259	-4.2791	22.104	-15.398	-10.913	-6.7525	4.4843	4.1608	8.6451	-132.83	1.477	134.31	0.95413	0.52752	0.77064	0.81193	8.1614	0.017732	6.2374	6.69	96.826
79	0.023973	0	0.65638	-0.00094607	0.79404	0.29128	0.13276	0.37299	-0.19539	2.5017	0.44646	0.68633	0.89871	0.23988	0.21238	0.45226	0	1.4199	1.4199	0.078767	0.013699	0.86644	0.22603	-26.761	-0.02896	-22.547	25.137	1424.6	37.823	-2.0832	6.0058	-24.019	-13.565	-5.5632	10.454	8.0017	18.456	-132.83	1.8161	134.65	0.82534	0.45548	0.75	0.54795	-1.2512	0.022807	-4.5696	5.8675	67.836
80	0.028986	0	0.66447	-0.0013872	0.80735	0.23039	0.085464	0.30387	-0.14465	2.814	0.45602	0.67915	0.84808	0.22313	0.16892	0.39205	0	1.3307	1.3307	0.096618	0.014493	0.096618	0.24155	-23.264	-0.039746	-19.17	11.634	497.36	22.428	-3.4063	16.333	-26.863	-20.52	-12.092	6.3432	8.4277	14.771	-132.83	-1.2697	131.56	0.87923	0.29469	0.32367	0.82126	4.1482	-0.026067	6.8332	9.8142	159.39
81	0.7521	0	0.82373	-0.00025545	0.854	0.2901	0.14423	0.38018	-0.32985	3.1613	0.63336	0.83349	1.0698	0.20013	0.23635	0.43647	0	1.7024	1.7024	0.037815	0.012605	0.89076	0	-15.299	0.034507	-19.388	19.479	1141.2	33.865	-2.7106	9.3761	-13.919	-6.4211	0.089793	7.4976	6.5109	14.008	-132.83	11.366	144.2	0.89076	0.39496	0.37395	0.63025	-2.4134	0.016911	-4.4174	7.9319	123.99
82	0.33476	0	1.0523	0.0010034	0.93587	0.36391	0.23042	0.48475	-0.37856	3.25	0.83267	1.086	1.3491	0.25335	0.26305	0.51641	0	2.1347	2.1347	0.064378	0.017167	0.37768	0.2103	-13.632	0.068044	-21.525	18.827	1115.1	33.705	-2.7617	9.7054	-11.985	-4.8156	1.5719	7.1697	6.3876	13.557	-132.83	13.654	146.49	0.8927	0.33047	0.73391	0.80258	-0.28842	0.014689	-1.9924	7.1938	91.685
83	0.375	0	0.34562	-0.00048704	0.41162	0.16052	0.040689	0.20531	0.083516	2.9844	0.21087	0.36676	0.49368	0.15589	0.12692	0.28281	0	0.85294	0.85294	0.014706	0.0036765	0.33824	0.20588	-38.85	-0.045519	-32.682	20.591	1020.3	32.141	-2.0222	6.0889	-38.755	-30.509	-19.959	8.2458	10.549	18.795	-132.83	-8.7879	124.05	0.76471	0.26471	0.73897	0.53309	-5.5337	0.053015	-12.717	6.306	71.306
84	0.13109	0	0.96759	0.00031648	0.9255	0.38003	0.23756	0.48801	-0.48297	2.7461	0.73914	1.0214	1.3172	0.28228	0.29581	0.57808	0	1.9559	1.9559	0.13109	0.018727	0.9176	0.26217	-16.198	-0.013325	-14.426	25.621	1579.9	39.761	-2.2797	6.7512	-12.045	-1.6135	2.689	10.431	4.3025	14.734	-132.83	14.8	147.63	0.85768	0.41198	0.80524	0.58052	1.3281	0.042682	-4.3487	6.827	98.49
85	0.1295	0.24101	0.65442	-0.0010439	0.799	0.28277	0.13265	0.37373	0.37275	3.3231	0.45542	0.61037	0.88795	0.15495	0.27758	0.43253	0	1.6958	1.6958	0.02518	0.0071942	0.13669	0.24101	-23.308	-0.066765	-14.061	20.968	1099.7	33.591	-2.3245	7.5856	-25.202	-11.946	-4.5416	13.257	7.404	20.661	-132.83	5.6614	138.49	0.81295	0.32014	0.78417	0.80935	-5.1713	0.031771	-9.5716	5.8504	66.617
86	0.12442	0	0.33585	-0.00022614	0.36027	0.15125	0.03249	0.18081	-0.43705	2.2416	0.20959	0.37946	0.46923	0.16987	0.089767	0.25964	0	0.65785	0.65785	0.1659	0.041475	0.35023	0.2212	-40.997	-0.011883	-39.714	19.224	888.43	29.816	-2.2283	6.8426	-39.229	-31.973	-24.985	7.256	6.9886	14.245	-132.83	-16.057	116.78	0.82949	0.29032	0.30415	0.82949	0.17957	-0.010629	1.3276	8.3346	173.48
87	0.65217	0	0.42717	-0.00037038	0.47384	0.20438	0.065972	0.25827	0.12882	2.6179	0.25951	0.42781	0.58575	0.1683	0.15794	0.32624	0	1.0151	1.0151	0.051383	0.011858	0.40711	0.20949	-34.897	0.03532	-39.347	24.724	1246.3	35.397	-1.9384	5.5224	-36.75	-20.721	-13.113	16.029	7.6082	23.637	-132.83	-7.447	125.39	0.77075	0.46245	0.7747	0.60079	0.22959	-0.0089836	1.3615	8.9794	165.25
88	0.90311	0	0.84371	9.2694e-05	0.83037	0.33052	0.17573	0.41927	-0.37484	2.7161	0.60123	0.89332	1.1208	0.2921	0.22752	0.51962	0	1.662	1.662	0.10035	0.020761	0.15225	0.24913	-17.051	-0.020193	-14.143	23.742	1383.8	37.237	-2.3797	7.4358	-13.051	-4.1235	1.4127	8.9276	5.5362	14.464	-132.83	9.2531	142.09	0.84429	0.51557	0.35986	0.85467	1.5808	-0.0062453	2.4801	7.2349	103.7
89	0.14419	0.24186	0.53052	-0.00065609	0.60072	0.15931	0.045438	0.21702	-0.25326	3.3425	0.39417	0.52318	0.66937	0.129	0.14619	0.27519	0	1.0165	1.0165	0.10698	0.032558	0.4093	0.24186	-37.414	0.030712	-40.7	12.423	486.11	22.13	-3.254	13.916	-37.761	-33.068	-26.033	4.6925	7.0353	11.728	-132.83	-19.288	113.55	0.89302	0.38605	0.77674	0.22791	15.488	0.019991	13.349	9.1097	133.9
90	0.8638	0	0.54282	-0.0011004	0.69578	0.28408	0.11824	0.3551	-0.0046849	2.138	0.2901	0.56393	0.78458	0.27383	0.22065	0.49448	0	1.2591	1.2591	0.11828	0.032258	0.37993	0	-29.778	-0.10418	-15.296	30.617	1720.6	42.321	-1.6845	4.2937	-26.123	-12.072	-5.4159	14.05	6.6564	20.707	-132.83	4.805	137.64	0.77061	0.41577	0.7276	0.49821	-3.7483	0.03438	-8.5272	7.0455	97.275
91	0.06701	0	0.41704	-0.00049418	0.46473	0.15981	0.044274	0.21223	-0.096853	3.0132	0.31619	0.41995	0.55678	0.10376	0.13683	0.24059	0	0.92513	0.92513	0.056701	0.010309	0.13918	0.21134	-34.348	0.0031641	-34.654	17.902	808.91	28.442	-2.5787	8.7218	-32.24	-25.267	-18.882	6.9731	6.3848	13.358	-132.83	-15.454	117.38	0.84536	0.56701	0.32474	0.8299	6.7144	0.0085122	5.893	10.471	211.65
92	0.076596	0	0.52567	-0.001203	0.66643	0.20306	0.067655	0.27261	-0.18081	2.9459	0.38303	0.5362	0.68641	0.15317	0.15021	0.30338	0	1.1503	1.1503	0.06383	0.029787	0.37021	0.22553	-31.86	-0.060563	-24.774	18.89	860.35	29.618	-2.334	7.6173	-31.722	-21.305	-15.583	10.417	5.7225	16.139	-132.83	-9.3517	123.48	0.80851	0.51489	0.31915	0.5234	2.0814	0.00028355	2.0482	8.4245	134.08
93	0.10511	0	0.61866	-0.00059061	0.7167	0.25355	0.09813	0.31836	0.11241	2.8169	0.3835	0.60828	0.84895	0.22478	0.24067	0.46545	0	1.4609	1.4609	0.033033	0.015015	0.35736	0.2012	-28.131	-0.0038706	-27.489	15.78	610.25	24.706	-2.5835	10.395	-29.828	-21.167	-13.825	8.661	7.3416	16.003	-132.83	-4.8469	127.99	0.8048	0.34535	0.71171	0.56156	5.7064	0.0049997	4.8765	6.4391	73.26
94	0.59402	0	0.62898	-0.00035695	0.67056	0.26161	0.10886	0.33083	-0.57623	2.6415	0.50662	0.69309	0.85349	0.18646	0.1604	0.34686	0	1.2418	1.2418	0.055556	0.008547	0.58974	0	-31.716	-0.1358	-15.895	24.902	1300.6	37.212	-1.8695	5.3002	-34.846	-18.043	-10.408	16.804	7.6349	24.439	-132.83	0.59937	133.43	0.72222	0.27778	0.26496	0.73077	-0.31266	0.010561	-1.543	8.3039	142.5
95	0.019108	0	0.45547	-0.00010711	0.47223	0.20716	0.065257	0.25564	-0.11634	2.4084	0.27284	0.48088	0.63454	0.20804	0.15366	0.3617	0	1.037	1.037	0.079618	0.022293	0.40764	0.23567	-34.806	0.0023523	-35.174	19.273	845.27	29.074	-2.162	7.3642	-38.774	-26.994	-15.906	11.78	11.088	22.868	-132.83	-7.2776	125.56	0.74204	0.33121	0.80255	0.55096	2.3632	0.00074664	2.2463	5.1461	48.057
96	0.107	0	0.70189	-0.00048493	0.76057	0.23575	0.09157	0.30451	-0.40781	2.8969	0.51918	0.73069	0.89454	0.21151	0.16385	0.37535	0	1.2704	1.2704	0.18107	0.041152	0.43621	0.26749	-22.286	-0.0043027	-21.765	15.451	691.81	26.304	-2.9413	12.171	-24.994	-17.253	-8.3035	7.7405	8.9496	16.69	-132.83	0.45743	133.29	0.86008	0.36214	0.37037	0.61728	4.053	0.017298	1.96	7.5385	91.403
97	0.93846	0	0.59688	0.00062058	0.53668	0.1907	0.062449	0.25233	-0.35402	3.4675	0.47577	0.60875	0.75106	0.13298	0.1423	0.27528	0	1.1385	1.1385	0.061538	0.010256	0.4	0.25641	-26.037	0.046533	-30.55	13.316	586.58	24.361	-3.4257	14.792	-27.26	-21.987	-13.28	5.2733	8.7069	13.98	-132.83	-8.0246	124.81	0.92821	0.44615	0.76923	0.57436	9.3016	0.021326	7.233	7.5117	92.714
98	0.66832	0	0.48963	-0.00037523	0.52735	0.19847	0.06505	0.25599	-0.39635	2.9029	0.36221	0.52689	0.66179	0.16468	0.13491	0.29959	0	1.0616	1.0616	0.034653	0.019802	0.44554	0.27228	-34.103	-0.092915	-24.765	23.136	1205.2	35.136	-2.011	5.8768	-32.852	-24.326	-14.005	8.5264	10.321	18.847	-132.83	-1.4815	131.35	0.77228	0.25743	0.84158	0.25743	2.69	0.057539	-3.0927	7.762	97.618
99	0.58571	0	0.51642	0.00025242	0.48121	0.20333	0.062594	0.25102	-0.14696	2.5879	0.3484	0.5235	0.69013	0.1751	0.16662	0.34172	0	1.0274	1.0274	0.12143	0.025	0.89286	0	-29.939	0.077498	-40.75	14.579	583.3	24.951	-3.1497	12.857	-31.078	-23.894	-18.059	7.184	5.8347	13.019	-132.83	-7.5138	125.32	0.87857	0.28571	0.31071	0.53929	3.4855	0.019184	0.80937	9.5441	160.42
[truncated: 1,534 more columns]
