# Supplementary material for: Detecting Parkinson’s disease from sustained phonation and speech signals
Source: PLoS One. 2017 Oct 5;12(10):e0185613. doi: 10.1371/journal.pone.0185613 (PMC5628839; doi:10.1371/journal.pone.0185613)
Supplement: S2 File — (ZIP) [file pone.0185613.s002.zip › AC/voiced/AC_voiced_emo_large.csv]

id	frameTime	pcm_LOGenergy_sma_range	pcm_LOGenergy_sma_maxPos	pcm_LOGenergy_sma_minPos	pcm_LOGenergy_sma_maxameandist	pcm_LOGenergy_sma_minameandist	pcm_LOGenergy_sma_linregc1	pcm_LOGenergy_sma_linregc2	pcm_LOGenergy_sma_linregerrA	pcm_LOGenergy_sma_linregerrQ	pcm_LOGenergy_sma_qregc1	pcm_LOGenergy_sma_qregc2	pcm_LOGenergy_sma_qregc3	pcm_LOGenergy_sma_qregerrA	pcm_LOGenergy_sma_qregerrQ	pcm_LOGenergy_sma_centroid	pcm_LOGenergy_sma_variance	pcm_LOGenergy_sma_stddev	pcm_LOGenergy_sma_skewness	pcm_LOGenergy_sma_kurtosis	pcm_LOGenergy_sma_quartile1	pcm_LOGenergy_sma_quartile2	pcm_LOGenergy_sma_quartile3	pcm_LOGenergy_sma_iqr1_2	pcm_LOGenergy_sma_iqr2_3	pcm_LOGenergy_sma_iqr1_3	pcm_LOGenergy_sma_percentile95_0	pcm_LOGenergy_sma_percentile98_0	pcm_LOGenergy_sma_zcr	pcm_LOGenergy_sma_numPeaks	pcm_LOGenergy_sma_meanPeakDist	pcm_LOGenergy_sma_peakMean	pcm_LOGenergy_sma_peakMeanMeanDist	pcm_LOGenergy_sma_amean	pcm_LOGenergy_sma_absmean	pcm_LOGenergy_sma_qmean	pcm_LOGenergy_sma_nzabsmean	pcm_LOGenergy_sma_nzqmean	pcm_LOGenergy_sma_nzgmean	pcm_LOGenergy_sma_nnz	mfcc_sma_0__range	mfcc_sma_0__maxPos	mfcc_sma_0__minPos	mfcc_sma_0__maxameandist	mfcc_sma_0__minameandist	mfcc_sma_0__linregc1	mfcc_sma_0__linregc2	mfcc_sma_0__linregerrA	mfcc_sma_0__linregerrQ
1	0.0125	31.348	117	69	7.5752	23.773	-0.016124	-15.478	8.2164	112.82	0.00043916	-0.14348	-9.3439	2323	30596	0.52023	114.66	10.708	-1.5622	3.6914	-15.261	-12.663	-11.645	2.5982	1.0175	3.6157	-10.632	-10.287	0	2	84	-10.568	7.2481	-17.816	17.816	432.07	17.816	432.07	15.657	291	26.603	237	175	8.8956	17.707	0.0087918	-5.7514	3.4301	20.106
2	0.0125	31.96	109	0	6.6478	25.312	0.00050584	-16.339	7.06	98.166	0.00020934	-0.051619	-14.185	1756.3	24304	0.49735	98.168	9.908	-1.942	5.0756	-13.991	-12.361	-11.027	1.6296	1.3342	2.9638	-10.25	-9.859	0	0	251	0	16.277	-16.277	16.277	363.09	16.277	363.09	14.431	250	30.829	74	139	11.208	19.621	-0.0027688	0.7725	3.9192	29.471
3	0.0125	32.659	134	0	6.3163	26.343	0.0088955	-16.22	6.3828	86.462	0.00023162	-0.04183	-14.377	1411.2	18868	0.48703	86.781	9.3157	-2.1486	6.0578	-13.05	-11.769	-10.663	1.2808	1.1058	2.3866	-9.7752	-9.3345	0	1	221	-11.465	3.7813	-15.246	15.246	319.23	15.246	319.23	13.572	220	28.722	162	134	6.9532	21.769	0.0056837	-5.6757	3.7706	30.12
4	0.0125	30.97	147	0	7.7262	23.244	-0.0037376	-17.88	8.5532	116.24	0.00028584	-0.074911	-14.938	2116.6	28618	0.50224	116.32	10.785	-1.4748	3.4347	-16.481	-13.123	-11.916	3.3577	1.2069	4.5646	-11.06	-10.935	0	1	251	-10.995	7.3502	-18.345	18.345	452.85	18.345	452.85	16.156	250	28.443	241	214	7.0027	21.44	0.002346	-4.657	3.4023	26.048
5	0.0125	30.953	147	55	7.9393	23.014	-0.018438	-16.298	8.1308	106.89	8.0733e-05	-0.038379	-15.48	2013.7	26474	0.5185	108.63	10.423	-1.5386	3.6157	-15.465	-13.707	-12.618	1.758	1.0898	2.8477	-11.676	-11	0	0	249	0	18.575	-18.575	18.575	453.65	18.575	453.65	16.568	248	30.82	195	211	10.038	20.782	0.0060419	-5.091	4.1406	35.588
6	0.0125	32.624	35	66	3.665	28.959	0.002758	-13.025	3.7366	51.447	1.079e-05	-0.0003388	-12.878	1080.4	14815	0.49302	51.5	7.1763	-3.3726	13.163	-11.667	-10.541	-9.9348	1.1266	0.60595	1.7325	-9.213	-9.1089	0	1	289	-9.0247	3.6046	-12.629	12.629	211	12.629	211	11.635	288	34.287	90	235	11.642	22.644	0.0076685	-7.5174	4.0973	36.515
7	0.0125	31.982	35	63	4.6822	27.3	-0.0042426	-13.772	5.6337	76.951	0.00027632	-0.071665	-11.041	1361.6	18479	0.50402	77.041	8.7773	-2.4782	7.5506	-11.987	-11.118	-10.473	0.86887	0.64538	1.5143	-10.043	-9.7635	0	0	246	0	14.289	-14.289	14.289	281.22	14.289	281.22	12.821	245	34.844	185	204	13.023	21.821	0.0069992	-6.1723	3.4271	27.762
8	0.0125	31.657	84	61	8.4918	23.165	-0.0068646	-17.421	9.436	133.13	0.0004787	-0.14665	-10.642	2583.5	36259	0.50739	133.47	11.553	-1.3642	3.0343	-15.631	-12.542	-11.538	3.089	1.0039	4.0929	-10.536	-10.315	0	1	294	-11.116	7.3077	-18.424	18.424	472.9	18.424	472.9	15.906	293	28.345	93	165	9.7722	18.573	-0.0051168	-5.3116	4.0402	28.483
9	0.0125	31.285	182	63	4.2987	26.986	0.016381	-16.355	3.737	44.422	0.00011331	-0.0078681	-15.494	819	9518	0.47758	45.456	6.7421	-3.1933	12.218	-13.853	-12.586	-11.914	1.2673	0.67192	1.9392	-10.908	-10.739	0	2	24	-10.533	4.0692	-14.602	14.602	258.68	14.602	258.68	13.743	215	29.621	175	183	8.5497	21.072	-0.0077692	-3.8112	4.1555	36.566
10	0.0125	29.392	277	0	6.7548	22.638	0.0030068	-19.387	7.6217	100.14	0.00038855	-0.10967	-13.96	2136.2	27390	0.49443	100.2	10.01	-1.6706	3.98	-15.818	-14.586	-13.574	1.2319	1.0118	2.2437	-12.642	-12.405	0	0	292	0	18.951	-18.951	18.951	459.34	18.951	459.34	17.172	291	25.192	241	259	9.6128	15.579	-0.00072437	-2.681	3.3981	21.322
11	0.0125	33.179	97	53	6.1253	27.054	-0.0075589	-13.51	5.4708	77.653	-0.00017515	0.039906	-15.646	1483.6	20868	0.50995	78.005	8.8321	-2.4465	7.5356	-13.159	-11.662	-10.483	1.4976	1.1782	2.6757	-8.8283	-8.5869	0	3	107.5	-8.6395	5.8952	-14.535	14.535	289.26	14.535	289.26	13.031	272	26.856	201	149	12.343	14.513	0.016907	-11.243	4.7609	36.287
12	0.0125	32.714	26	54	5.4094	27.305	-0.025364	-11.494	5.6738	77.525	9.7319e-05	-0.046774	-10.712	1257.7	17105	0.53044	80.144	8.9523	-2.3827	7.1922	-12.216	-11.268	-10.045	0.94788	1.2228	2.1707	-9.1613	-8.9654	0	2	15	-11.253	3.0306	-14.284	14.284	284.17	14.284	284.17	12.723	221	31.957	74	128	10.419	21.538	0.011293	-7.4969	4.0916	37.307
13	0.0125	30.063	23	50	7.0864	22.977	-0.018299	-16.635	7.412	93.834	0.00036167	-0.096419	-13.836	1595.2	20012	0.51547	95.148	9.7544	-1.6441	4.0482	-16.018	-14.343	-13.104	1.6749	1.2384	2.9133	-11.944	-11.568	0	3	91	-12.306	6.3052	-18.612	18.612	441.54	18.612	441.54	16.859	217	27.385	176	185	8.893	18.492	0.0057572	-5.9745	3.7943	26.49
14	0.0125	32.567	38	0	5.4161	27.151	0.0073329	-15.413	4.6797	61.499	0.00010363	-0.020233	-14.196	1269.6	16339	0.48683	61.819	7.8625	-2.692	9.0384	-13.487	-11.939	-10.713	1.5476	1.2258	2.7734	-9.8561	-9.3058	0	1	268	-9.1176	5.3206	-14.438	14.438	270.28	14.438	270.28	13.237	267	32.988	203	220	9.2654	23.722	0.014119	-3.0196	3.9325	31.237
15	0.0125	32.028	141	0	5.1323	26.896	0.0075988	-15.578	5.4676	71.276	0.0001459	-0.026395	-14.263	1289.3	16596	0.48778	71.54	8.4581	-2.4116	7.4451	-13.155	-11.394	-10.75	1.7608	0.64356	2.4044	-10.187	-9.9606	0	2	34	-11.906	2.7863	-14.693	14.693	287.41	14.693	287.41	13.297	234	30.222	40	139	8.6985	21.523	-0.00842	0.83152	3.791	32.346
16	0.0125	32.422	22	46	4.8599	27.562	0.0033901	-14.359	3.916	48.407	-0.00016362	0.035461	-15.401	752.19	9492.1	0.49349	48.444	6.9602	-3.059	11.573	-13.437	-11.993	-11.048	1.4444	0.94461	2.389	-9.6719	-9.2379	0	2	91	-10.778	3.2486	-14.027	14.027	245.19	14.027	245.19	13.069	197	30.172	66	114	9.5292	20.643	0.013768	-7.7384	4.355	37.056
17	0.0125	33.949	33	0	7.0759	26.873	0.0039595	-15.185	8.3804	127	6.3668e-05	-0.01113	-14.592	1991.4	30209	0.49256	127.07	11.273	-1.7782	4.4163	-11.66	-9.753	-8.6179	1.9066	1.1351	3.0417	-7.8579	-7.759	0	1	239	-7.8804	6.8355	-14.716	14.716	343.63	14.716	343.63	12.165	238	37.578	189	135	13.629	23.949	0.007648	-3.9351	4.5891	45.914
18	0.0125	31.436	176	71	6.3804	25.055	0.0021807	-16.883	6.2012	82.771	0.00022192	-0.069056	-13.084	2020.5	25705	0.49491	82.812	9.1001	-2.1255	5.9119	-14.717	-12.677	-12.05	2.0396	0.62676	2.6664	-11.181	-10.938	0	2	147	-10.708	5.8253	-16.533	16.533	356.16	16.533	356.16	15.003	322	28.998	102	261	8.4576	20.541	0.00027004	-4.7585	3.3871	27.368
19	0.0125	30.567	187	48	3.7622	26.805	0.0075685	-15.526	3.9725	50.598	0.00017544	-0.026818	-14.408	793.62	9917.2	0.48906	50.784	7.1263	-3.0989	11.269	-13.525	-12.526	-12.045	0.99977	0.48028	1.48	-11.389	-11.162	0	0	198	0	14.784	-14.784	14.784	269.35	14.784	269.35	13.851	197	29.331	158	169	9.8901	19.441	0.0057419	-4.7319	4.5725	38.542
20	0.0125	31.087	179	66	7.1203	23.966	-0.0098848	-16.179	7.7176	105.8	0.00026774	-0.088064	-12.387	2221.8	30140	0.51199	106.5	10.32	-1.724	4.1883	-14.483	-13.091	-12.079	1.3922	1.0121	2.4043	-11.244	-10.947	0	2	92	-10.769	6.8536	-17.622	17.622	417.05	17.622	417.05	15.667	293	27.273	162	173	7.9609	19.313	-0.0055479	-6.6573	4.6179	38.295
21	0.0125	29.701	221	61	3.843	25.858	0.0058401	-16.484	4.1731	50.747	0.00014572	-0.031755	-14.873	1091.1	13006	0.49006	50.937	7.137	-2.8642	9.9452	-14.532	-13.334	-12.626	1.1976	0.70809	1.9057	-12.223	-12.154	0	2	35	-12.56	3.1703	-15.73	15.73	298.38	15.73	298.38	14.793	259	29.266	202	220	8.7505	20.516	-0.0023188	-4.7286	3.7814	28.912
22	0.0125	32.336	52	64	6.0265	26.31	-0.02211	-11.996	6.5618	89.874	-0.00012847	0.016046	-13.878	1935.5	26567	0.53426	93.492	9.6691	-2.0654	5.626	-12.602	-11.201	-10.681	1.4002	0.52065	1.9208	-9.6988	-9.4979	0	2	29	-10.613	4.6664	-15.279	15.279	326.94	15.279	326.94	13.48	298	31.508	232	252	13.982	17.526	0.01264	-9.5674	5.0509	40.227
23	0.0125	31.968	311	81	6.8569	25.111	-0.010546	-14.727	7.0736	101.82	0.00043004	-0.15332	-6.8509	2320.8	29701	0.51626	102.85	10.142	-1.9488	5.0111	-13.93	-12.656	-11.405	1.2739	1.2509	2.5249	-10.101	-9.793	0	0	334	0	16.478	-16.478	16.478	374.37	16.478	374.37	14.586	333	24.727	102	78	9.5305	15.197	0.0045287	-3.2133	3.0333	16.43
24	0.0125	31.581	35	69	5.5621	26.019	-0.039539	-10.074	5.7198	74.471	-0.00047726	0.09314	-16.2	1406.7	18638	0.55725	84.612	9.1985	-2.2817	6.5116	-13.274	-12.125	-11.238	1.1489	0.88699	2.0359	-10.615	-10.176	0	1	280	-10.008	5.5618	-15.57	15.57	327.04	15.57	327.04	14.011	279	31.007	226	162	11.224	19.783	0.011036	-2.713	4.1501	35.781
25	0.0125	33.49	26	39	3.3474	30.143	0.0039888	-11.767	3.0338	36.563	-0.00032283	0.055965	-13.153	461.85	5858.7	0.49221	36.598	6.0496	-3.961	18.326	-10.344	-10.024	-9.2123	0.32024	0.81143	1.1317	-8.587	-8.233	0	0	163	0	11.446	-11.446	11.446	167.6	11.446	167.6	10.691	162	25.316	55	36	9.9489	15.367	0.0073918	-5.2534	3.9505	26.058
26	0.0125	30.284	31	79	5.4927	24.791	0.0088776	-18.351	6.3502	87.607	9.5559e-05	-0.024568	-16.406	2250.8	30480	0.48312	88.417	9.403	-2.1256	5.7177	-14.354	-13.012	-12.48	1.3428	0.53136	1.8741	-11.672	-11.423	0	0	352	0	16.798	-16.798	16.798	370.58	16.798	370.58	15.219	351	31.446	272	207	10.85	20.595	-0.0072566	-0.41141	3.5294	28.992
27	0.0125	30.787	48	0	6.5861	24.201	0.018662	-20.346	6.4122	83.48	-4.1569e-05	0.031839	-21.04	2011.9	26515	0.46999	86.415	9.296	-1.9875	5.3187	-15.245	-14.014	-12.471	1.2308	1.5425	2.7733	-11.493	-11.19	0	3	119.5	-11.326	6.0617	-17.388	17.388	388.75	17.388	388.75	15.811	318	30.008	243	263	12.967	17.041	0.0010811	-6.567	4.5219	32.352
28	0.0125	32.044	111	0	3.634	28.41	0.017007	-14.846	3.6732	43.397	-0.00059504	0.13363	-18.636	634.32	7965.6	0.47628	44.332	6.6582	-3.4133	13.783	-12.131	-11.269	-10.646	0.86183	0.62347	1.4853	-9.8942	-9.7342	0	0	198	0	13.179	-13.179	13.179	218.02	13.179	218.02	12.311	197	31.337	124	111	8.8925	22.444	-0.005522	-3.6178	4.0195	31.352
29	0.0125	29.683	124	70	5.119	24.564	-0.012072	-15.196	4.8953	61.705	-1.0236e-05	-0.0089705	-15.352	1486.6	18757	0.51632	62.827	7.9263	-2.513	7.757	-15.315	-14.42	-13.439	0.89438	0.98156	1.8759	-12.605	-12.39	0	2	149	-12.898	4.1268	-17.025	17.025	352.68	17.025	352.68	15.914	304	32.462	249	173	13.358	19.105	0.0033083	-7.0666	4.8541	39.884
30	0.0125	29.233	9	61	3.1696	26.064	0.0091256	-16.725	2.9401	31.606	2.4982e-05	0.0025555	-16.438	784.69	8339.5	0.48517	32.09	5.6648	-3.6966	16.015	-15.077	-13.931	-13.281	1.1465	0.64963	1.7961	-12.699	-12.52	0	2	62	-13.076	2.4488	-15.525	15.525	273.12	15.525	273.12	14.938	264	25.955	86	153	10.723	15.232	0.014108	-6.776	3.1609	19.613
31	0.0125	30.075	25	57	3.7206	26.354	0.0068906	-16.186	3.7495	47.194	0.00016419	-0.038425	-14.109	1077.7	12828	0.48775	47.497	6.8918	-3.1698	11.783	-14.174	-13.121	-12.473	1.0521	0.64881	1.7009	-11.879	-11.694	0	0	278	0	15.235	-15.235	15.235	279.59	15.235	279.59	14.373	277	26.548	217	166	8.0289	18.519	-0.012854	-0.54387	3.9898	31.128
32	0.0125	28.549	19	46	5.1611	23.388	-0.0013003	-18.061	5.4491	65.502	0.0002603	-0.057265	-16.065	1165	13971	0.49897	65.508	8.0937	-2.2205	6.3788	-16.156	-15.297	-14.277	0.85866	1.0204	1.8791	-13.544	-13.129	0	1	217	-14.269	3.9311	-18.2	18.2	396.76	18.2	396.76	17.043	216	26.65	161	173	9.3145	17.335	0.017074	-7.3661	4.0663	26.753
33	0.0125	32.411	224	0	5.8281	26.583	-0.0023804	-14.644	4.7656	64.253	-0.00033487	0.099421	-19.785	1374.8	17953	0.50239	64.297	8.0186	-2.7184	8.9028	-13.511	-12.284	-11.656	1.227	0.62719	1.8542	-10.563	-10.034	0	3	45.5	-10.45	4.5562	-15.006	15.006	289.47	15.006	289.47	13.819	305	45.234	92	162	14.984	30.25	-0.0037528	-4.5833	4.4795	50.236
34	0.0125	31.72	27	47	5.763	25.958	0.00067667	-15.708	5.4871	73.426	0.00043968	-0.099571	-11.916	1267	16138	0.49699	73.428	8.569	-2.3896	7.1845	-13.773	-12.694	-11.812	1.0794	0.88195	1.9613	-10.344	-10.22	0	0	230	0	15.631	-15.631	15.631	317.76	15.631	317.76	14.262	229	33.117	69	191	11.662	21.455	0.00098135	-7.7131	5.4405	53.353
35	0.0125	32.746	33	51	3.3288	29.418	0.0081167	-13.104	2.8118	30.434	-0.00016899	0.046984	-14.588	624.69	6926	0.485	30.727	5.5432	-4.1247	20.48	-12.141	-10.83	-9.781	1.3112	1.049	2.3602	-9.1694	-8.9535	0	1	232	-9.21	2.961	-12.171	12.171	178.86	12.171	178.86	11.531	231	28.1	75	130	9.5727	18.527	0.015126	-8.2065	3.7641	27.405
37	0.0125	31.852	99	59	3.1966	28.656	0.0061596	-13.709	2.2789	25.487	-1.5156e-05	0.0099789	-13.869	575.38	6446.8	0.48798	25.689	5.0684	-4.7623	26.108	-13.126	-11.899	-11.003	1.2268	0.89561	2.1224	-10.053	-9.8311	0	1	254	-10.054	2.8794	-12.933	12.933	192.95	12.933	192.95	12.437	253	18.72	79	128	9.7358	8.984	0.0053406	-5.4998	3.4903	17.659
38	0.0125	34.068	29	60	6.697	27.371	-0.022739	-11.466	6.3385	91.152	4.1377e-05	-0.032752	-11.064	1544.7	22142	0.53033	93.696	9.6797	-2.1901	6.2225	-11.893	-10.75	-9.6991	1.1432	1.0511	2.1944	-8.0841	-7.7646	0	2	189	-8.1114	6.1061	-14.218	14.218	295.83	14.218	295.83	12.363	243	23.842	4	151	12.048	11.795	-0.013844	-3.4945	4.0385	23.576
39	0.0125	32.672	138	59	4.4569	28.215	-0.00087627	-13.266	4.7586	66.679	0.00018741	-0.046979	-11.383	1176.3	16290	0.49932	66.683	8.166	-2.8683	9.7709	-11.589	-10.726	-10.087	0.8628	0.63891	1.5017	-9.3599	-9.2905	0	2	39	-9.2449	4.1288	-13.374	13.374	245.54	13.374	245.54	12.1	247	27.921	81	138	9.945	17.976	-0.0027188	-6.8026	3.8477	29.293
40	0.0125	32.999	67	0	5.2682	27.731	0.023175	-16.001	5.6196	75.605	-0.0005994	0.13406	-19.402	1006	13618	0.47139	77.154	8.7837	-2.4568	7.6052	-11.821	-10.626	-10.011	1.1952	0.61418	1.8094	-8.7478	-8.6155	0	1	187	-9.6774	4.1803	-13.858	13.858	269.19	13.858	269.19	12.336	186	31.445	57	106	11.533	19.911	-0.0099868	-4.0057	3.98	32.25
41	0.0125	31.826	93	55	2.9099	28.916	0.0093613	-13.805	2.1066	23.071	-1.6079e-05	0.013252	-13.962	508.79	5605	0.48298	23.502	4.8479	-5.0785	29.006	-12.54	-11.831	-10.987	0.70883	0.84408	1.5529	-10.336	-9.9709	0	1	244	-10.282	2.3902	-12.673	12.673	184.1	12.673	184.1	12.224	243	28.682	171	195	9.7894	18.893	0.0055945	-3.6197	3.3707	25.739
42	0.0125	31.502	530	107	12.486	19.016	0.010319	-25.57	12.466	178.8	0.00022673	-0.12141	-12.837	6283.6	84990	0.47697	181.8	13.483	-0.64522	1.4769	-41.589	-13.563	-12.127	28.025	1.4367	29.462	-11.187	-10.926	0	2	98	-10.817	11.756	-22.573	22.573	691.33	22.573	691.33	19.094	582	25.688	270	375	7.729	17.959	0.00079962	-1.037	2.3132	11.734
43	0.0125	31.027	250	68	4.6906	26.336	-0.0098823	-13.908	4.8996	61.355	1.3818e-05	-0.013641	-13.739	1339.2	16748	0.51291	61.962	7.8716	-2.5735	8.3583	-13.947	-12.454	-11.494	1.4937	0.95984	2.4535	-10.881	-10.717	0	3	105	-10.859	4.393	-15.252	15.252	294.6	15.252	294.6	14.071	273	28.709	211	165	9.5276	19.181	0.0085845	-2.6322	3.8859	29.765
44	0.0125	30.6	98	52	4.2764	26.323	0.014265	-16.935	3.9505	50.333	8.8573e-05	-0.006461	-16.13	946.16	11797	0.47957	51.269	7.1602	-3.0221	10.917	-14.479	-13.306	-12.074	1.1727	1.2316	2.4042	-11.228	-11.128	0	3	92	-11.192	4.0739	-15.265	15.265	284.3	15.265	284.3	14.324	235	32.32	80	132	12.276	20.043	0.0074643	-7.5243	4.088	30.748
45	0.0125	32.035	36	0	5.2021	26.832	0.0063902	-15.367	5.3492	69.483	0.00012199	-0.01691	-14.629	1029.5	13319	0.49047	69.608	8.3432	-2.4566	7.6374	-12.86	-11.567	-11.05	1.2932	0.51669	1.8099	-10.283	-9.6446	0	2	135	-10.232	4.5247	-14.756	14.756	287.36	14.756	287.36	13.41	192	24.036	67	109	8.2597	15.777	0.008065	-4.5678	3.2421	19.302
46	0.0125	34.121	164	43	4.7086	29.413	-0.017487	-10.279	3.7304	51.231	-0.00078458	0.15277	-16.408	825.21	9484.8	0.5238	52.442	7.2417	-3.4292	13.577	-11.293	-10.247	-9.6007	1.0467	0.64594	1.6926	-8.4347	-8.2522	0	0	219	0	12.176	-12.176	12.176	200.7	12.176	200.7	11.151	218	25.546	148	164	9.7713	15.775	0.0086127	-5.7075	2.9497	19.569
47	0.0125	32.864	31	56	3.7054	29.158	0.0054867	-13.029	2.4238	31.067	3.8713e-05	-0.0029528	-12.723	539.3	6799.4	0.48966	31.187	5.5845	-4.4291	22.402	-12.1	-11.487	-10.615	0.61276	0.87183	1.4846	-8.8347	-8.7775	0	1	220	-8.7401	3.6905	-12.431	12.431	185.71	12.431	185.71	11.823	219	31.549	166	125	9.7705	21.778	0.0079833	-1.7756	4.3574	40.165
48	0.0125	30.87	25	64	5.9275	24.943	0.036191	-21.948	6.7113	91.936	0.00025428	-0.038313	-18.322	2060.9	26240	0.44503	101.37	10.068	-1.998	5.1217	-13.832	-12.61	-11.848	1.2221	0.76187	1.9839	-11.01	-10.89	0	1	295	-10.816	5.8302	-16.646	16.646	378.46	16.646	378.46	14.825	294	37.716	60	242	11.588	26.127	-0.0033293	-3.1725	4.6871	45.152
49	0.0125	31.918	48	73	3.8163	28.102	0.0020167	-13.788	3.8054	50.362	0.00010431	-0.029066	-12.249	1185.8	14914	0.4946	50.392	7.0988	-3.2725	12.536	-12.563	-11.298	-10.682	1.2653	0.61631	1.8816	-10.15	-9.9412	0	1	300	-10.206	3.2811	-13.487	13.487	232.3	13.487	232.3	12.528	299	30.368	96	163	11.936	18.433	0.008003	-7.2281	4.0707	27.506
50	0.0125	31.791	22	56	2.6742	29.117	0.0079731	-13.341	2.0115	20.3	-5.6501e-05	0.02029	-13.787	434.4	4436.8	0.48605	20.554	4.5337	-5.0375	29.461	-12.251	-11.65	-10.863	0.60114	0.78702	1.3882	-10.17	-9.9772	0	0	220	0	12.472	-12.472	12.472	176.11	12.472	176.11	12.058	219	32.368	160	128	11.579	20.789	0.015411	-5.1687	3.959	34.148
51	0.0125	33.016	220	62	3.5539	29.462	0.0048648	-12.737	2.8383	31.184	-5.9667e-05	0.019841	-13.361	705.22	7838.2	0.48959	31.309	5.5955	-3.7506	17.185	-11.642	-10.69	-10.059	0.95192	0.63097	1.5829	-9.1049	-8.8355	0	2	43	-8.8678	3.259	-12.127	12.127	178.37	12.127	178.37	11.454	252	30.781	78	144	10.986	19.795	-0.0035912	-2.9531	3.1585	22.407
52	0.0125	32.384	179	0	7.2718	25.112	0.0062268	-17.357	8.76	129.34	0.00064084	-0.17513	-8.8336	2416.8	32517	0.4893	129.6	11.384	-1.6073	3.7681	-13.624	-11.07	-10.043	2.5537	1.0276	3.5813	-9.4584	-9.325	0	1	285	-9.4768	6.9995	-16.476	16.476	401.07	16.476	401.07	13.982	284	32.149	73	178	9.9224	22.227	-0.006852	-1.2326	4.1852	38.659
53	0.0125	33.701	105	61	4.3523	29.348	0.0053995	-12.964	3.6084	46.824	-5.2678e-05	0.019517	-13.592	943.52	12574	0.48825	47	6.8556	-3.5605	14.812	-11.626	-10.179	-9.563	1.4471	0.61621	2.0633	-8.9355	-8.1704	0	1	270	-9.1837	3.0568	-12.241	12.241	196.83	12.241	196.83	11.31	269	29.531	188	206	11.484	18.047	0.013036	-5.8193	3.5816	24.378
54	0.0125	32.237	28	50	3.2212	29.016	0.0089701	-13.443	2.0673	20.917	-1.2963e-05	0.011485	-13.524	402.67	4078.6	0.48584	21.172	4.6013	-4.8915	28.757	-12.626	-11.72	-10.853	0.90625	0.86699	1.7732	-9.8458	-9.5159	0	0	196	0	12.573	-12.573	12.573	179.24	12.573	179.24	12.136	195	29.925	151	164	9.1908	20.734	0.014291	-1.9392	4.7319	41.611
55	0.0125	31.583	28	77	5.0462	26.537	-0.023336	-11.878	4.7747	62.112	-0.00010641	0.005609	-13.185	1292.1	16861	0.53344	65.494	8.0928	-2.6066	8.3817	-13.725	-12.301	-11.498	1.4238	0.80328	2.227	-10.394	-10.228	0	2	126	-11.103	3.9482	-15.052	15.052	292.04	15.052	292.04	13.82	273	37.771	104	168	11.766	26.004	0.028384	-9.068	3.5878	33.564
56	0.0125	37.969	188	0	5.8453	32.124	0.014599	-11.662	5.0585	73.794	4.9763e-05	-0.00038018	-10.913	1535.7	22251	0.45953	75.414	8.6841	-2.9577	10.53	-7.7758	-6.49	-5.9751	1.2858	0.51484	1.8006	-5.4323	-4.4828	0	2	71	-4.4229	5.042	-9.4649	9.4649	165	9.4649	165	7.7651	302	26.285	97	188	8.4769	17.809	0.0061416	-5.3877	3.169	20.018
57	0.0125	31.411	164	0	4.5535	26.857	0.019502	-17.306	4.6889	61.941	0.0001172	-0.011438	-15.949	1265.5	16315	0.46888	64.166	8.0104	-2.7688	9.162	-13.273	-12.19	-11.475	1.0839	0.71506	1.799	-10.402	-10.287	0	0	266	0	14.731	-14.731	14.731	281.18	14.731	281.18	13.545	265	33.569	94	164	10.143	23.426	-0.0017652	1.3177	4.5968	45.733
58	0.0125	30.955	240	79	9.4587	21.496	-0.0023328	-19.634	9.804	135.98	0.00033637	-0.13453	-10.998	3582	47607	0.50254	136.05	11.664	-1.1818	2.5581	-22.375	-14.146	-12.476	8.2289	1.6708	9.8997	-11.414	-11.187	0	4	60.333	-11.784	8.3083	-20.093	20.093	539.76	20.093	539.76	17.575	394	32.459	319	338	9.7215	22.737	0.0063422	-5.9014	3.815	28.814
59	0.0125	31.539	199	53	4.7162	26.823	0.0043135	-15.249	4.1157	55.033	0.00015515	-0.030439	-13.958	944.82	12305	0.4923	55.112	7.4237	-3.0004	10.635	-13.53	-12.507	-11.802	1.0233	0.70499	1.7283	-10.523	-10.116	0	1	226	-11.415	3.3508	-14.766	14.766	273.15	14.766	273.15	13.751	225	29.662	5	121	9.2327	20.429	-0.0010532	-4.6965	3.9445	32.432
60	0.0125	32.704	100	0	6.5398	26.164	0.0050415	-16.106	7.1042	102.05	0.00020213	-0.049534	-13.659	1910.7	27325	0.49077	102.21	10.11	-1.994	5.2651	-12.904	-11.354	-10.307	1.55	1.0477	2.5977	-9.45	-9.0166	0	0	272	0	15.425	-15.425	15.425	340.14	15.425	340.14	13.472	271	30.965	196	140	8.782	22.183	0.013445	-4.1357	3.4778	22.282
61	0.0125	31.677	38	70	5.4598	26.217	0.0008821	-15.502	5.2121	69.873	0.0002861	-0.083804	-11.338	1568.1	19702	0.4969	69.879	8.3594	-2.5044	7.7686	-13.788	-12.494	-11.702	1.2948	0.79158	2.0864	-10.549	-10.123	0	0	298	0	15.371	-15.371	15.371	306.16	15.371	306.16	14.071	297	29.721	92	252	9.3033	20.418	0.001436	-4.1994	4.1751	30.836
62	0.0125	30.417	30	57	2.4628	27.954	0.012724	-15.111	2.5824	29.055	-5.8343e-05	0.02626	-15.632	585.44	6756.8	0.47973	29.787	5.4578	-4.2497	20.507	-13.024	-12.369	-11.762	0.6543	0.60766	1.262	-11.31	-11.202	0	0	234	0	13.635	-13.635	13.635	215.7	13.635	215.7	13.077	233	32.649	80	186	7.8595	24.789	-0.019112	1.6959	3.984	35.704
63	0.0125	32.989	70	0	3.5584	29.43	0.025001	-14.509	3.0323	34.791	-0.0002808	0.077791	-16.154	548.64	6469.9	0.46497	36.652	6.054	-3.8941	17.801	-11.683	-10.705	-9.7351	0.97776	0.97035	1.9481	-9.1427	-8.7647	0	1	190	-8.6616	3.497	-12.159	12.159	184.48	12.159	184.48	11.416	189	17.094	134	104	6.3458	10.748	-0.0085175	-4.7241	3.143	14.053
64	0.0125	28.914	21	66	5.4093	23.505	-0.012325	-16.42	5.1884	62.312	0.00010339	-0.040241	-15.168	1404.3	16800	0.51355	63.242	7.9525	-2.3141	6.7817	-16.335	-15.189	-14.395	1.1453	0.79494	1.9402	-13.477	-13.041	0	2	146	-13.6	4.4837	-18.084	18.084	390.26	18.084	390.26	16.975	271	33.975	212	166	13.087	20.888	0.021472	-6.3674	3.939	31.164
65	0.0125	34.341	141	81	5.788	28.553	-0.0097487	-11.52	6.3773	99.152	6.2591e-05	-0.029215	-10.514	1987.6	30871	0.51784	99.923	9.9962	-2.3512	6.8138	-10.774	-9.4818	-8.4875	1.2921	0.99438	2.2865	-7.4542	-7.3168	0	0	313	0	13.036	-13.036	13.036	269.85	13.036	269.85	11.073	312	28.104	254	188	10.469	17.635	0.0022531	-2.0908	3.6561	24.434
66	0.0125	34.936	217	0	8.4031	26.533	-0.017462	-11.825	9.6079	151.84	-0.00019264	0.053813	-16.208	3485.1	54884	0.53451	155.34	12.464	-1.5462	3.5281	-10.89	-9.0654	-8.1869	1.8246	0.87856	2.7031	-7.2187	-6.8683	0	0	372	0	15.056	-15.056	15.056	382.01	15.056	382.01	11.911	371	29.71	266	196	7.6925	22.017	0.0036128	-5.0245	4.357	32.958
67	0.0125	33.174	221	0	4.7229	28.451	0.019821	-15.715	3.7753	43.551	-0.00019245	0.069859	-17.875	943.67	11118	0.46527	45.782	6.7662	-3.4399	14.211	-13.001	-11.43	-10.088	1.5716	1.3417	2.9133	-9.0868	-8.6721	0	4	64.667	-9.198	3.9401	-13.138	13.138	218.39	13.138	218.39	12.232	261	29.346	85	147	9.8869	19.459	0.0041817	-5.1399	4.0178	31.208
68	0.0125	30.115	50	85	4.0905	26.024	0.00070957	-15.68	3.9727	49.979	5.6862e-05	-0.01777	-14.682	1310.4	16227	0.49723	49.983	7.0699	-2.9828	10.645	-14.499	-13.431	-12.62	1.0673	0.81153	1.8788	-11.689	-11.546	0	1	327	-11.546	4.0185	-15.564	15.564	292.23	15.564	292.23	14.651	326	27.739	252	185	8.9743	18.765	-0.0029781	-4.1369	3.3536	19.25
69	0.0125	31.13	33	66	7.9034	23.227	0.0049638	-19.193	8.0387	111.02	0.00022622	-0.070821	-14.975	2672.9	36086	0.49094	111.25	10.548	-1.5911	3.7604	-16.57	-13.748	-12.466	2.822	1.2821	4.1041	-11.066	-10.695	0	1	337	-11.815	6.5465	-18.362	18.362	448.41	18.362	448.41	16.32	336	29.877	283	300	13.241	16.635	0.0032269	-4.0609	3.8814	28.928
70	0.0125	32.457	189	79	7.1814	25.275	-0.01162	-14.571	7.1258	99.266	-0.00027979	0.072317	-18.753	2051.6	28805	0.51621	100.29	10.014	-1.952	5.0611	-13.205	-12.02	-11.601	1.1853	0.41942	1.6047	-10.595	-9.7641	0	1	302	-11.663	4.651	-16.314	16.314	366.42	16.314	366.42	14.451	301	38.515	231	187	14.151	24.364	0.012876	-4.9958	4.5668	45.168
71	0.0125	33.985	218	58	3.2268	30.758	0.015905	-12.835	3.0895	37.869	-3.1922e-05	0.023949	-13.171	776.2	9575.1	0.46706	39.219	6.2625	-4.1377	19.791	-11.081	-9.3368	-8.2086	1.7439	1.1282	2.8721	-7.8329	-7.6988	0	1	254	-7.8251	3.0055	-10.831	10.831	156.52	10.831	156.52	10.02	253	28.144	80	139	8.3394	19.804	-0.0071735	-2.1556	3.5859	26.771
72	0.0125	32.876	163	62	4.8233	28.052	0.011092	-15.15	4.5446	60.965	-4.0986e-05	0.023019	-15.727	1309.7	17782	0.47835	61.839	7.8638	-2.914	10.217	-12.807	-11.015	-10.116	1.7912	0.89932	2.6905	-9.175	-8.965	0	2	135	-9.0349	4.5016	-13.536	13.536	245.08	13.536	245.08	12.34	292	35.216	215	165	13.585	21.63	0.0042211	-5.4633	4.2199	36.569
73	0.0125	33.54	21	0	4.9656	28.574	0.0087758	-13.962	4.3846	62.228	-0.00043169	0.10202	-17.304	928.29	13005	0.4855	62.531	7.9076	-2.9702	10.466	-11.831	-10.8	-9.7081	1.0316	1.0916	2.1232	-8.7914	-8.252	0	0	218	0	13.014	-13.014	13.014	231.91	13.014	231.91	11.798	217	26.86	167	127	6.7187	20.141	0.011648	-1.8097	3.3238	23.97
74	0.0125	31.364	102	0	2.9023	28.462	0.0090892	-14.245	2.4686	28.426	-0.00010172	0.034113	-15.267	580.96	6968.5	0.48372	28.846	5.3709	-4.3867	22.035	-12.665	-12.121	-11.074	0.54455	1.0471	1.5916	-10.46	-10.357	0	1	248	-10.34	2.7875	-13.127	13.127	201.17	13.127	201.17	12.574	247	27.91	195	211	10.438	17.473	0.010456	-3.8017	3.655	26.579
75	0.0125	31.312	28	66	3.7345	27.578	0.0080317	-15.224	2.9314	36.962	0.00011706	-0.02732	-13.45	934.81	11005	0.48388	37.456	6.1201	-3.7678	16.445	-13.583	-12.707	-11.49	0.87674	1.2171	2.0938	-10.641	-10.347	0	1	304	-10.284	3.7271	-14.011	14.011	233.77	14.011	233.77	13.31	303	30.375	220	166	13.467	16.909	0.008268	-7.8142	3.7488	28.622
76	0.0125	29.185	166	81	2.5949	26.59	0.0098523	-16.56	2.5259	28.564	8.9353e-06	0.0070199	-16.411	807.31	9081.9	0.48102	29.382	5.4205	-4.2424	20.113	-14.395	-13.746	-13.199	0.64919	0.5464	1.1956	-12.536	-12.423	0	1	319	-12.863	2.1351	-14.998	14.998	254.33	14.998	254.33	14.477	318	29.178	255	270	10.41	18.768	0.0020361	-4.5885	3.5597	25.338
77	0.0125	33.426	97	59	3.4434	29.982	0.0032502	-11.99	2.2358	25.724	1.9031e-05	-0.001241	-11.814	532.97	6095	0.49236	25.773	5.0767	-4.9069	27.957	-11.805	-10.659	-9.6395	1.1456	1.0196	2.1652	-8.767	-8.4812	0	1	238	-8.2348	3.3714	-11.606	11.606	160.48	11.606	160.48	11.08	237	38.46	169	131	14.795	23.665	0.0018755	-1.9641	5.0215	50.721
78	0.0125	32.178	185	0	2.1997	29.979	0.01762	-13.548	2.4623	28.524	-0.00011636	0.04322	-14.483	517.66	6264.1	0.46979	29.787	5.4578	-4.6292	23.859	-10.922	-10.305	-9.9845	0.61687	0.3205	0.93738	-9.6381	-9.5299	0	0	222	0	11.61	-11.61	11.61	164.58	11.61	164.58	11.031	221	23.92	169	178	6.3644	17.556	0.010011	-1.8654	3.1205	22.031
79	0.0125	32.527	34	67	5.5209	27.006	-0.0036139	-14.051	5.9595	83.944	7.4185e-05	-0.025424	-12.986	1759.5	24695	0.5044	84.039	9.1673	-2.3501	6.8932	-12.454	-11.311	-10.288	1.1424	1.0232	2.1656	-9.7834	-9.3251	0	1	296	-9.0888	5.4939	-14.583	14.583	296.69	14.583	296.69	12.984	295	26.582	220	2	12.283	14.299	0.012917	-7.6672	3.4625	19.656
80	0.0125	32.924	21	51	4.126	28.798	0.0052269	-13.339	2.5915	30.168	-0.00011831	0.030072	-14.205	518.82	6332.9	0.49045	30.269	5.5017	-4.2038	20.797	-12.675	-11.666	-10.851	1.0084	0.81515	1.8235	-9.6523	-9.0618	0	0	212	0	12.79	-12.79	12.79	193.87	12.79	193.87	12.186	211	29.434	69	171	8.6389	20.795	-0.0095364	-1.7314	4.6449	36.741
81	0.0125	33.727	29	0	4.6976	29.03	0.0032239	-12.948	4.9095	71.195	-0.00066306	0.16302	-19.34	1116.2	15202	0.49276	71.246	8.4407	-2.821	9.4795	-10.9	-9.9613	-9.0839	0.93842	0.87739	1.8158	-8.1844	-8.1094	0	1	243	-7.934	4.6252	-12.559	12.559	228.98	12.559	228.98	11.156	242	31.696	90	151	14.07	17.627	0.0077038	-7.5095	4.4323	34.74
82	0.0125	33.767	27	50	4.2302	29.537	0.014979	-13.812	4.4889	64.379	9.2377e-05	-0.0067291	-12.966	1069.8	15159	0.47344	65.421	8.0883	-3.0211	10.709	-10.547	-9.6941	-8.952	0.85274	0.74208	1.5948	-8.0328	-7.9139	0	0	237	0	12.052	-12.052	12.052	210.67	12.052	210.67	10.758	236	23.546	166	188	9.8816	13.665	0.0040767	-5.9847	4.0073	25.964
83	0.0125	32.197	101	58	6.263	25.934	-0.0083064	-14.517	5.2073	66.653	0.00011607	-0.040111	-13.07	1424.9	18212	0.51034	67.088	8.1907	-2.4195	7.4851	-14.005	-13.034	-11.923	0.97112	1.111	2.0821	-10.412	-9.7211	0	1	276	-9.4477	6.207	-15.655	15.655	312.16	15.655	312.16	14.382	275	25.5	202	146	10.209	15.291	0.025281	-11.225	3.5494	21.402
84	0.0125	33.837	247	0	5.4884	28.349	-0.00030181	-13.199	6.3735	95.695	5.0719e-05	-0.013945	-12.59	1722	25817	0.49866	95.695	9.7824	-2.3591	6.8519	-10.758	-9.6083	-9.0532	1.1499	0.55513	1.705	-8.1777	-7.8966	0	0	271	0	13.24	-13.24	13.24	270.99	13.24	270.99	11.375	270	32.96	216	156	13.915	19.045	0.020242	-6.7663	3.6982	26.934
85	0.0125	33.735	38	69	5.9019	27.833	-0.016967	-11.371	5.0071	68.078	2.3802e-05	-0.023656	-11.059	1414.8	19192	0.52721	69.986	8.3658	-2.6406	8.6237	-12.443	-11.043	-10.15	1.4005	0.89328	2.2938	-8.7186	-8.2611	0	1	283	-7.8679	5.8874	-13.755	13.755	259.2	13.755	259.2	12.381	282	25.1	69	226	7.8749	17.225	0.019182	-10.57	3.2598	20.18
86	0.0125	32.247	180	49	6.4808	25.766	0.0011372	-15.947	4.8136	59.936	0.00025442	-0.054581	-13.923	1053.8	13001	0.49641	59.941	7.7422	-2.5924	8.3197	-13.956	-13.177	-12.446	0.77932	0.73044	1.5098	-11.875	-11.706	0	0	221	0	15.823	-15.823	15.823	310.3	15.823	310.3	14.712	220	39.533	68	181	10.577	28.956	-0.0018813	-4.5463	3.9864	36.055
87	0.0125	32.377	27	0	6.2334	26.144	0.017266	-17.655	6.1475	83.755	0.00017746	-0.028165	-15.724	1619.9	21329	0.47411	85.396	9.241	-2.1828	6.2072	-13.98	-11.94	-10.819	2.04	1.1213	3.1612	-9.7379	-9.4146	0	2	192	-9.7866	5.6585	-15.445	15.445	323.95	15.445	323.95	13.815	257	35.775	197	153	14.207	21.568	-0.0077126	-2.7518	4.5328	40.838
88	0.0125	33.617	264	74	5.0107	28.606	-0.0087168	-11.71	5.4374	79.958	-0.00010345	0.021489	-13.175	1587.8	23299	0.51469	80.501	8.9722	-2.6191	8.2935	-11.156	-9.9055	-9.1064	1.2502	0.79908	2.0493	-8.2128	-8.101	0	1	294	-8.1013	4.881	-12.982	12.982	249.04	12.982	249.04	11.408	293	32.902	106	248	12.903	19.999	-0.0018098	-3.834	3.9525	27.133
89	0.0125	29.922	28	53	2.9041	27.018	0.012611	-15.939	2.6592	32.595	8.8195e-05	-0.0065274	-15.25	596.3	7084.4	0.48198	33.225	5.7641	-4.112	18.815	-13.915	-13.187	-12.663	0.72779	0.52433	1.2521	-11.939	-11.728	0	1	219	-11.671	2.8995	-14.571	14.571	245.53	14.571	245.53	13.981	218	24.55	168	185	10.103	14.447	0.010679	1.906	4.1895	29.998
90	0.0125	33.362	140	0	7.0338	26.328	-0.02158	-12.217	7.3753	104.27	-0.00033635	0.07327	-16.66	2017.6	28367	0.53158	107.38	10.362	-1.8649	4.8279	-12.751	-10.788	-9.8318	1.9627	0.95632	2.919	-8.8457	-8.5051	0	2	133	-8.6735	6.5868	-15.26	15.26	340.25	15.26	340.25	13.134	283	34.157	204	140	15.475	18.682	0.022799	-10.037	4.104	29.462
91	0.0125	30.984	162	43	3.9774	27.006	0.010057	-15.573	4.1009	51.992	4.3819e-05	0.0014244	-15.291	817.55	10291	0.4861	52.323	7.2334	-3.0368	10.961	-13.139	-12.403	-11.631	0.73541	0.77177	1.5072	-10.823	-10.696	0	0	199	0	14.583	-14.583	14.583	264.98	14.583	264.98	13.606	198	33.843	64	162	10.516	23.326	0.0067605	-2.9209	4.9766	51.549
92	0.0125	31.047	20	54	4.1764	26.871	-0.0063383	-13.964	4.2247	50.738	-0.00019171	0.039288	-15.766	996.56	11967	0.50648	50.929	7.1365	-2.8435	10.045	-13.135	-12.291	-11.693	0.84447	0.59748	1.442	-11.083	-10.692	0	2	13	-11.665	3.0529	-14.718	14.718	267.55	14.718	267.55	13.732	239	32.451	12	125	11.917	20.534	0.0030613	-4.6384	4.0754	33.037
93	0.0125	31.623	32	0	3.587	28.036	0.0062455	-14.602	3.0004	33.733	2.6898e-05	-0.0027923	-14.098	1014	11351	0.48558	34.102	5.8397	-3.8642	17.732	-13.045	-12.025	-11.258	1.0198	0.76752	1.7873	-10.364	-10.162	0	3	49	-11.331	2.2219	-13.553	13.553	217.79	13.553	217.79	12.889	337	23.116	238	77	9.4279	13.688	0.0036285	-2.8669	3.0698	16.219
94	0.0125	34.143	172	0	7.8523	26.291	-0.028289	-11.946	6.6309	91.599	-0.0007783	0.15617	-19.201	1437.8	19231	0.53457	95.377	9.7661	-2.0589	5.6394	-12.844	-11.67	-10.464	1.1733	1.2058	2.3791	-9.0849	-8.646	0	2	33	-8.4791	6.8189	-15.298	15.298	329.41	15.298	329.41	13.452	238	33.755	63	173	9.2577	24.497	0.010527	-6.0884	4.0867	34.603
95	0.0125	30.957	281	75	4.5818	26.375	0.0035786	-15.781	4.314	52.39	4.3961e-05	-0.010357	-15.047	1374	16625	0.49219	52.498	7.2455	-2.8155	9.898	-14.149	-12.952	-11.843	1.1968	1.1085	2.3053	-11.059	-10.875	0	3	38	-12.644	2.5693	-15.213	15.213	283.94	15.213	283.94	14.214	318	21.52	253	174	9.4078	12.112	0.00040086	-3.5638	2.5492	11.4
96	0.0125	32.431	31	66	4.2545	28.176	-0.0014867	-13.23	3.6118	48.413	-0.00023128	0.055409	-15.553	865.37	11685	0.50026	48.424	6.9587	-3.3597	13.183	-12.36	-11.663	-10.796	0.69626	0.86747	1.5637	-9.5673	-9.3816	0	0	248	0	13.412	-13.412	13.412	228.32	13.412	228.32	12.488	247	28.312	91	151	11.119	17.194	0.0087893	-3.7791	3.8792	23.122
97	0.0125	32.282	30	51	4.0672	28.215	0.017432	-15.1	3.1533	38.862	7.4653e-05	0.0026503	-14.614	637.1	7723.8	0.47587	39.864	6.3138	-3.6959	15.857	-12.847	-11.998	-10.962	0.84834	1.0365	1.8849	-9.8646	-9.6879	0	0	200	0	13.374	-13.374	13.374	218.72	13.374	218.72	12.611	199	21.676	151	113	8.6142	13.062	0.007657	-0.39029	3.5083	21.288
98	0.0125	32.225	25	0	6.0896	26.135	-0.013457	-14.074	5.8702	80.372	7.7331e-06	-0.015042	-14.02	1209.3	16556	0.51252	81.012	9.0007	-2.2862	6.6579	-13.377	-12.544	-11.216	0.83311	1.3283	2.1614	-9.7751	-9.6624	0	1	207	-9.4301	6.0234	-15.454	15.454	319.82	15.454	319.82	13.928	206	23.535	172	126	9.7651	13.77	0.031593	-6.9278	4.1146	25.834
99	0.0125	31.812	251	0	3.9034	27.908	0.022617	-16.881	3.5181	41.31	-0.0001422	0.062859	-18.772	909.2	11524	0.45911	44.748	6.6894	-3.6047	14.758	-12.944	-12.006	-11.222	0.93765	0.78356	1.7212	-10.257	-10.081	0	0	285	0	13.68	-13.68	13.68	231.9	13.68	231.9	12.857	284	31.836	90	152	12.535	19.301	0.0035096	-4.0722	4.864	40.331
[truncated: 5,000 more columns]
