# Supplementary material for: Detecting Parkinson’s disease from sustained phonation and speech signals
Source: PLoS One. 2017 Oct 5;12(10):e0185613. doi: 10.1371/journal.pone.0185613 (PMC5628839; doi:10.1371/journal.pone.0185613)
Supplement: S2 File — (ZIP) [file pone.0185613.s002.zip › AC/voiced/AC_voiced_Essentia_descriptors.csv]

id	average_loudness	barkbands_kurtosis_1	barkbands_kurtosis_2	barkbands_kurtosis_3	barkbands_kurtosis_4	barkbands_kurtosis_5	barkbands_kurtosis_6	barkbands_kurtosis_7	barkbands_kurtosis_8	barkbands_kurtosis_9	barkbands_kurtosis_10	barkbands_kurtosis_11	barkbands_kurtosis_12	barkbands_kurtosis_13	barkbands_skewness_1	barkbands_skewness_2	barkbands_skewness_3	barkbands_skewness_4	barkbands_skewness_5	barkbands_skewness_6	barkbands_skewness_7	barkbands_skewness_8	barkbands_skewness_9	barkbands_skewness_10	barkbands_skewness_11	barkbands_skewness_12	barkbands_skewness_13	barkbands_spread_1	barkbands_spread_2	barkbands_spread_3	barkbands_spread_4	barkbands_spread_5	barkbands_spread_6	barkbands_spread_7	barkbands_spread_8	barkbands_spread_9	barkbands_spread_10	barkbands_spread_11	barkbands_spread_12	barkbands_spread_13	dissonance_1	dissonance_2	dissonance_3	dissonance_4	dissonance_5	dissonance_6	dissonance_7	dissonance_8	dissonance_9
1	0.36504	-1.8071	108.5	14.013	9.0746	8.0276	3.2872	16.956	18.502	13.669	4.7404	8.9285	2.5927	10.472	-2.1397	8.6475	2.2686	2.6324	2.7626	1.4365	3.5679	2.2803	2.1314	1.3262	0.80526	-0.29354	3.0551	0.42501	73.007	13.787	11.322	10.767	5.0899	18.662	11.285	13.572	5.6775	7.8945	2.0183	9.7054	0.1225	0.49902	0.3956	0.39862	0.39092	0.35656	0.45609	0.07334	0.09954
2	0.33998	-1.6677	227.89	15.516	5.6845	4.2488	1.828	12.412	33.089	10.584	2.4208	8.1635	4.1013	21.816	-2.1001	11.77	1.8386	1.4791	1.4884	0.39862	2.541	2.5895	2.1424	1.0897	1.0526	1.3562	5.6496	0.70963	60.165	9.6681	6.7959	6.6074	3.5163	10.452	10.039	6.936	3.0911	3.8449	2.4286	9.9097	0	0.49756	0.33282	0.33193	0.31575	0.28005	0.41616	0.1035	0.13611
3	0.11603	-1.8915	160.7	21.807	14.551	10.423	3.2724	34.088	28.002	30.815	7.1506	23.665	2.3964	10.579	-2.1122	11.433	2.8721	2.8286	2.7402	1.254	4.5799	2.7684	3.326	1.4863	1.8397	0.11265	3.1592	0.67271	68.972	12.503	7.3213	5.1642	3.2538	15.703	14.67	12.449	1.9103	10.539	1.8438	6.0186	0.15342	0.49717	0.37034	0.37099	0.36976	0.30718	0.43725	0.084421	0.13007
4	0.16174	-1.7035	139.28	15.805	7.9835	3.6344	1.7154	22.95	25.825	21.234	1.9191	19.315	2.5403	10.119	-2.0775	8.6374	1.8959	1.8612	1.6049	0.45531	3.7798	2.4626	3.3244	1.1496	2.1749	0.29119	2.5591	0.38828	55.14	13.481	10.779	8.913	4.5106	20.78	12.992	16.27	4.4024	11.867	1.4462	4.4388	0.11455	0.49837	0.36951	0.369	0.35718	0.30793	0.45369	0.0874	0.14576
5	0.12269	-1.7528	148.11	24.152	17.326	15.103	3.1849	35.915	27.621	32.73	11.918	20.812	1.7322	6.5533	-2.14	7.7168	2.6659	2.7368	3.0815	0.064867	4.7194	2.8653	4.6545	3.0166	1.6378	-0.34273	1.9328	0.48264	62.946	13.198	9.7943	5.7982	3.1846	24.396	14.763	21.212	2.6136	18.598	1.6212	5.2273	0.19258	0.49976	0.37808	0.38051	0.37045	0.30694	0.4742	0.086438	0.16726
6	0.17899	-1.9126	118.09	19.81	15.377	13.829	3.4254	30.425	20.768	26.999	10.403	16.596	1.6661	6.7701	-1.8982	9.5131	2.8658	2.8936	2.973	1.3862	4.2423	2.2018	2.8561	1.5868	1.2693	-0.092755	3.0689	0.91485	85.742	10.24	5.8584	5.3848	2.4818	10.182	14.364	7.7004	2.903	4.7974	3.1013	13.721	0	0.49992	0.31599	0.31248	0.30838	0.26428	0.36888	0.095241	0.10461
7	0.24063	-1.9008	114.38	26.131	21.725	20.573	3.8939	41.86	24.658	37.966	16.679	21.287	0.95499	3.4629	-2.2293	9.0411	3.2017	3.4824	3.7688	1.4106	4.9813	2.5198	3.5707	2.3582	1.2124	-0.38034	2.4846	0.4566	68.708	9.9362	5.4296	4.9436	2.8783	8.9529	12.882	6.0746	2.0652	4.0093	2.4348	8.9609	0	0.49874	0.32063	0.3181	0.3174	0.2703	0.36731	0.094551	0.097009
8	0.0062476	-1.8228	93.54	22.868	15.484	8.7164	2.64	41.863	25.771	39.223	6.0764	33.146	0.91201	2.4921	-2.141	8.1771	2.5322	2.6189	2.4466	0.37199	5.2105	2.8815	4.8385	2.0746	2.7639	-0.086579	1.8671	1.1743	74.47	13.908	9.741	6.5108	2.9357	23.007	15.939	20.071	3.5751	16.496	2.0112	7.3481	0	0.49867	0.33909	0.34569	0.33329	0.2704	0.44578	0.11548	0.17537
9	0.34109	-1.8205	113.88	7.1287	5.1997	4.4782	1.6095	10.233	12.474	8.6235	2.8687	5.7548	6.659	57.184	-1.9631	8.7465	1.6618	1.7938	1.9179	0.62191	2.7176	1.5378	2.0957	1.296	0.7997	0.53333	6.4731	1.9395	87.836	15.108	10.042	10.024	5.7334	14.387	17.462	8.6533	4.2907	4.3625	2.64	9.4606	0	0.49499	0.36766	0.37994	0.38047	0.33113	0.42768	0.093041	0.096543
10	0.28907	-1.6486	67.668	9.7514	7.397	6.4374	2.7352	13.978	10.55	11.243	3.7021	7.5407	2.5724	12.661	-2.0621	6.2516	1.562	1.7459	1.6979	0.79947	2.7882	1.7907	1.9888	0.8984	1.0904	-0.44184	2.977	1.597	64.156	11.976	8.0748	7.7514	4.8959	11.9	11.774	7.0044	2.8555	4.1488	2.1279	7.8963	0	0.49998	0.36888	0.37104	0.36699	0.31769	0.43249	0.089627	0.1148
11	0.079465	-1.8968	71.424	9.5172	5.6924	4.1326	1.4711	13.033	12.484	11.562	2.6615	8.9009	2.0124	7.923	-1.9896	7.006	1.8265	1.8715	1.8643	0.46661	3.291	1.9987	2.8244	1.3977	1.4268	-0.10352	2.5215	0.98743	82.746	14.543	11.563	10.363	5.588	19.936	13.818	14.348	4.7749	9.5735	2.2776	9.6652	0.059489	0.5	0.36486	0.37267	0.37661	0.31455	0.42291	0.090674	0.10836
12	0.070682	-1.8632	281.43	16.68	7.0938	4.8089	1.083	17.674	36.678	16.591	3.7258	12.866	4.9552	32.102	-2.0589	13.424	2.3407	2.0462	1.9203	0.75089	3.5931	2.5945	2.8422	1.1695	1.6728	1.27	6.2609	0.28712	62.403	13.843	9.1452	7.2278	4.685	17.44	14.262	12.755	2.5429	10.212	1.7917	5.7242	0	0.49821	0.35254	0.35988	0.35913	0.2979	0.42334	0.10217	0.12544
13	0.017239	-1.7631	63.223	12.435	8.0629	6.6531	1.8157	17.13	15.344	15.314	4.8374	10.477	1.6764	5.3695	-2.1131	6.9422	1.9807	2.1881	2.2105	0.58512	3.7461	2.219	3.161	1.6254	1.5356	-0.15058	2.2967	1.3061	69.155	14.862	10.107	9.0437	5.5261	16.815	15.692	11.289	3.5176	7.7714	1.9857	6.3153	0	0.49877	0.3611	0.36184	0.35605	0.29913	0.43614	0.096613	0.13701
14	0.43884	-1.8286	337.23	8.4135	2.4658	1.9747	-0.15897	6.0726	33.239	6.2316	2.1337	4.0979	8.5667	83.179	-2.0121	13.698	1.4923	1.3194	1.2867	0.5051	2.1991	1.8873	1.694	0.78163	0.91235	2.6295	17.947	0.41388	78.341	17.824	15.586	15.315	8.0442	23.67	13.988	15.625	7.2705	8.3549	2.0612	8.9835	0.18975	0.49841	0.45578	0.464	0.46282	0.44318	0.48719	0.043164	0.044
15	0.42465	-1.2528	127.77	14.195	8.9232	7.6174	3.2581	17.2	18.502	13.942	4.3593	9.5827	3.2321	17.238	-2.0199	9.1722	2.1634	2.11	2.065	1.1903	3.1199	1.8873	1.9295	0.87467	1.0549	0.33347	4.922	0.78675	77.099	9.0141	4.836	3.9458	2.7412	8.711	12.593	5.9698	1.2045	4.7653	3.0405	13.706	0.091879	0.49972	0.34031	0.33061	0.31769	0.28748	0.39957	0.086391	0.11209
16	0.20816	-1.7926	49.704	13.671	10.604	9.7286	2.7241	20.235	13.828	17.511	7.0045	10.507	0.99349	3.0553	-1.9854	6.3012	2.4386	2.6077	2.6456	1.3002	3.8393	2.0211	2.5391	1.3454	1.1937	-0.38808	2.6914	1.3085	94.152	14.495	9.3376	7.7767	4.209	17.588	16.816	13.379	3.5678	9.8111	2.4043	9.275	0.19827	0.49901	0.36923	0.37923	0.38517	0.3166	0.42998	0.085526	0.11339
17	0.060731	-1.81	92.988	9.7211	7.3792	6.4437	2.5336	14.096	12.709	11.562	3.9101	7.6522	3.7331	22.565	-2.0176	7.0706	1.4733	1.6247	1.6302	0.38956	2.849	1.839	2.4594	1.2406	1.2188	-0.018487	3.3504	1.3596	84.322	14.115	8.2906	7.0782	4.3224	14.684	17.323	10.361	2.7559	7.6053	2.326	8.0274	0.018105	0.49879	0.37279	0.37546	0.36719	0.32816	0.43929	0.088188	0.11113
18	0.10421	-1.9241	235.55	21.22	13.304	9.9191	2.8692	30.509	31.186	27.64	7.0499	20.59	3.6571	22.227	-2.604	12.251	2.5266	2.5273	2.461	0.58214	4.6052	2.6536	4.0231	1.8789	2.1442	0.43198	3.9488	0.60549	71.505	12.51	7.5914	5.8097	3.3667	15.379	15.14	12.013	2.443	9.5697	2.1598	7.3724	0.10272	0.49938	0.35535	0.35401	0.34532	0.2934	0.43201	0.08927	0.13861
19	0.52902	-1.8607	75.174	20.697	16.356	15.018	4.638	30.751	19.937	26.113	10.38	15.733	0.99552	3.0004	-2.1281	6.0894	2.3827	2.4185	2.316	1.1789	3.8631	1.882	2.6842	1.1371	1.5471	-0.20644	2.7055	0.59997	64.144	9.6352	5.2319	4.8243	2.7168	8.562	13.658	5.8452	2.1075	3.7377	2.6374	9.5242	0.07185	0.4974	0.29479	0.29241	0.29638	0.2009	0.376	0.10946	0.1751
20	0.24052	-1.9248	101.88	15.734	10.526	7.4141	1.4226	25.853	19.776	24.431	5.9915	18.439	1.8916	7.4164	-2.0893	7.5148	2.1736	2.2763	2.3066	0.45609	4.036	2.354	3.5799	1.8505	1.7294	-0.14453	2.214	0.86701	78.366	15.979	10.77	8.4417	4.4272	21.77	18.161	17.343	4.0145	13.329	1.9144	6.052	0.12026	0.49788	0.3591	0.359	0.34903	0.29571	0.44221	0.092598	0.1465
21	0.20168	-1.8838	307.93	24.705	12.587	8.8208	3.1977	29.508	49.578	26.31	5.6231	20.687	4.2	21.373	-2.0366	11.694	2.669	2.543	2.5083	1.0224	4.1331	2.4552	3.1108	1.4859	1.6249	0.68453	4.4556	0.29788	60.577	11.898	8.1389	7.1609	3.709	14.525	12.773	10.816	3.4519	7.3638	2.1403	7.5701	0.032868	0.5	0.35304	0.36159	0.35889	0.30854	0.42004	0.091167	0.11149
22	0.17097	-1.888	99.885	15.261	10.097	8.3339	2.7428	20.979	18.874	18.236	5.5911	12.645	2.1222	8.3928	-1.9897	9.123	2.5074	2.5808	2.5277	1.1651	4.1027	2.2385	2.9376	1.3626	1.575	-0.055956	3.0591	1.014	98.429	15.023	10.648	9.2704	4.8655	19.185	16.307	14.32	4.4049	9.9147	2.4201	10.134	0	0.49911	0.35369	0.36163	0.36	0.2962	0.43032	0.10469	0.13412
23	0.10451	-1.7012	154.6	27.669	18.923	15.548	3.7595	40.834	30.605	37.075	11.789	25.286	1.4669	4.9499	-1.9747	8.906	2.9686	2.9891	2.952	0.85488	5.1975	2.7427	4.3426	2.0971	2.2455	-0.089865	2.237	0.51874	62.124	7.7308	4.523	4.1043	1.9988	7.8845	9.9838	5.8857	2.1056	3.7802	2.5781	10.831	0	0.49833	0.35074	0.36045	0.35657	0.29087	0.43778	0.10511	0.14691
24	0.11723	-1.7855	89.769	14.348	9.8174	8.2143	2.3531	20.488	17.742	18.135	5.8613	12.274	1.8829	6.8097	-2.1374	7.2622	2.1743	2.2656	2.3323	0.69017	3.7076	2.2124	3.0175	1.6421	1.3754	-0.18497	2.4271	0.78185	77.74	12.106	8.4008	7.0949	2.8622	16.551	13.318	13.689	4.2328	9.4561	2.1728	8.8235	0.10527	0.49873	0.35904	0.365	0.37103	0.28267	0.43528	0.10023	0.15261
25	0.35248	-1.2538	63.832	18.915	16.932	16.592	7.0071	27.537	14.645	20.53	9.5845	10.945	0.92085	3.6323	-2.0004	6.1587	2.791	2.9476	2.9154	1.9992	3.9605	1.7728	1.9613	0.91619	1.0451	-0.90355	4.0541	1.5381	65.464	10.144	5.7754	4.8888	3.143	10.181	12.266	7.0378	1.7458	5.292	2.4444	9.4591	0.13007	0.49708	0.34575	0.34962	0.35154	0.28226	0.41313	0.089427	0.13087
26	0.45809	-1.8501	52.105	8.8613	7.0917	6.4573	2.9827	12.47	8.5389	9.4871	3.4746	6.0125	1.7135	7.2696	-2.0061	6.0337	1.7227	1.9816	2.0388	0.99825	2.8507	1.7761	1.8525	1.0406	0.81189	-0.71648	3.1336	1.1237	60.59	11.934	8.1052	6.5183	3.8275	15.557	12.398	11.729	2.6908	9.0384	1.983	7.1527	0.079548	0.49849	0.37454	0.37688	0.37631	0.33387	0.42104	0.088069	0.087169
27	0.26925	-1.9137	423.13	23.576	11.721	6.9545	2.5144	30.46	43.62	27.945	4.4401	23.505	5.8324	51.302	-2.3505	18.361	2.7511	2.526	2.5107	0.74105	4.3417	3.0757	3.6006	1.7697	1.8309	1.1402	6.5733	0.34182	81.228	14.193	9.269	8.3064	3.2387	17.224	16.952	13.986	5.0677	8.918	2.166	7.7341	0	0.49958	0.34589	0.35515	0.35208	0.30173	0.41469	0.109	0.11296
28	0.57317	-1.8337	190.95	25.403	15.836	10.797	3.0055	38.746	33.72	35.741	7.7913	27.95	2.2752	9.5646	-2.0422	11.439	2.9253	2.7699	2.8657	0.84229	4.5057	2.6935	3.6634	2.0234	1.64	0.49844	3.4291	0.34398	69.955	9.3541	5.7679	5.1856	1.8072	10.893	12.459	9.086	3.3784	5.7076	2.9372	13.364	0	0.49524	0.31329	0.31729	0.31509	0.23315	0.40581	0.1108	0.17267
29	0.13162	-1.9139	96.723	13.39	8.6167	6.0588	2.6304	19.719	18.711	17.088	3.4284	13.66	2.3568	9.3557	-2.1045	7.9474	2.0826	2.0472	2.0759	0.99384	3.0432	1.9556	2.0494	1.0821	0.96729	0.14661	3.5175	0.61188	75.622	12.612	8.0796	7.5876	2.8886	14.254	14.679	11.366	4.6991	6.6667	2.049	7.0443	0.051765	0.49817	0.34611	0.35413	0.35631	0.2937	0.41018	0.099546	0.11648
30	0.11462	-1.7584	292.09	33.229	19.873	18.24	3.3726	39.637	47.186	36.265	14.867	21.397	2.9482	13.812	-2.0585	11.852	3.1205	2.681	2.6728	0.75878	4.6196	2.789	3.8609	1.9141	1.9468	0.80113	3.5962	0.3468	68.372	7.298	3.3915	2.7791	1.7045	6.3033	12.657	4.5988	1.0747	3.5242	3.3117	13.782	0.11341	0.49858	0.29052	0.27537	0.27025	0.22819	0.33279	0.090024	0.10459
31	0.25187	-1.5426	132.3	13.783	9.6036	8.4085	3.9663	17.631	17.65	13.665	4.4422	9.2226	3.5728	20.757	-1.9064	8.9088	2.3683	2.2275	2.2178	1.221	3.2536	1.8717	2.0326	0.99675	1.0358	0.44421	4.2907	1.3683	71.42	11.029	6.4293	5.6572	3.971	10.432	13.346	6.4609	1.6862	4.7747	2.6371	10.278	0.12909	0.49904	0.36261	0.36175	0.36082	0.28889	0.43649	0.087473	0.14761
32	0.29326	-1.8336	114.68	14.344	9.5709	7.2258	2.3707	21.461	18.417	19.091	4.8552	14.235	2.394	11.288	-2.0214	9.6615	2.2916	2.3167	2.3676	0.68834	3.8431	2.2756	3.1548	1.6793	1.4755	0.14831	3.2895	1.1431	71.391	13.293	8.3279	7.052	3.9738	15.234	14.613	11.26	3.0782	8.1817	2.0942	7.3968	0.035356	0.49831	0.36365	0.37102	0.37611	0.3002	0.43166	0.096475	0.13146
33	0.15202	-0.72454	210.45	21.946	15.203	14.699	3.0136	28.402	31.151	25.389	11.685	13.703	3.4184	17.874	-8.0641	12.79	2.3668	2.493	2.5215	0.52474	4.404	3.0399	3.8793	1.9968	1.8825	0.22647	5.2458	0.69264	45.628	8.7652	6.3823	4.9508	2.5532	13.074	8.9499	10.521	2.3976	8.1237	1.573	4.8973	0.068624	0.49936	0.33755	0.33595	0.32716	0.28455	0.40491	0.10093	0.12036
34	0.23726	-1.8726	48.708	8.8719	5.629	3.5027	0.11124	15.399	12.01	15.288	3.3914	11.897	1.3769	4.1649	-2.1284	5.5042	1.7566	1.6955	1.4615	0.44644	3.4128	1.9331	2.9663	1.015	1.9513	-0.095709	2.1701	1.3927	63.327	16.302	12.204	11.31	4.8908	21.305	14.776	16.414	6.4189	9.9956	1.4143	4.4627	0	0.4999	0.35905	0.3674	0.36458	0.30576	0.43467	0.10463	0.12891
35	0.2151	-1.7442	210.79	15.839	7.2575	5.726	1.6303	15.948	32.095	14.317	4.0957	10.222	4.05	20.751	-1.9364	8.6634	2.5517	2.4121	2.4176	1.2153	3.5979	2.0814	2.3826	1.2023	1.1803	0.52112	3.8849	0.2987	62.201	10.045	7.9598	8.1789	4.378	11.104	9.9143	6.7256	3.8009	2.9247	3.0992	14.787	0.084956	0.4984	0.34059	0.33845	0.34051	0.29999	0.37279	0.07716	0.072803
37	0.22936	-1.7059	150.35	17.868	12.995	13.055	2.5408	23.328	22.151	20.787	10.514	10.273	2.795	14.557	-2.106	10.182	2.9108	2.9555	3.0931	1.2989	4.3369	2.3022	3.038	1.7943	1.2437	0.23631	3.2584	0.9411	77.27	8.1962	5.9681	4.9651	3.2394	10.703	9.4813	7.4636	1.7258	5.7378	4.1522	27.383	0.12425	0.49962	0.32726	0.33287	0.33614	0.27601	0.3832	0.086844	0.10718
38	0.12535	-1.4944	67.596	16.973	12.138	9.4265	3.1984	26.501	17.729	23.302	6.2281	17.074	1.1455	3.3031	-2.1043	7.5084	2.5935	2.7838	2.7393	1.4813	4.1755	2.2578	2.6942	1.258	1.4362	-0.32995	2.921	0.90202	76.889	13.304	9.6237	7.1053	3.924	20.36	15.055	16.436	3.1812	13.255	2.3582	9.4772	0.14427	0.49905	0.35626	0.36388	0.36947	0.28922	0.42737	0.09427	0.13815
39	0.35186	-1.6955	211.37	25.205	18.275	19.623	3.3283	30.525	34.245	27.197	16.294	10.903	3.3746	17.249	-1.9629	11.919	3.3051	3.4824	3.868	1.5202	4.6736	2.6047	3.1533	2.3477	0.80558	0.33634	4.0586	0.36858	65.719	10.835	6.3915	5.1095	3.4524	11.895	13.39	8.4422	1.6572	6.7851	2.2647	7.8307	0	0.49863	0.37586	0.37905	0.37472	0.32125	0.44551	0.086884	0.12426
40	0.38004	-1.4207	143.01	18.705	10.013	6.4002	1.9346	25.316	26.842	23.381	4.4656	18.916	2.3375	9.0975	-2.0855	9.9262	2.1609	2.1414	2.3194	0.70882	3.2179	2.274	2.5091	1.6105	0.89854	0.67129	4.4505	0.26461	70.898	10.749	7.2898	5.3208	2.3623	16.155	12.481	13.793	2.9585	10.834	2.0688	8.506	0.065927	0.49748	0.32413	0.31708	0.31035	0.24754	0.40008	0.099803	0.15254
41	0.74232	-1.7029	145.7	20.68	15.023	12.561	4.1727	30.798	23.755	26.625	8.3882	18.237	2.0752	9.3239	-2.2504	8.3909	2.907	2.8797	3.0359	1.2925	4.1546	1.9356	2.8621	1.7434	1.1187	-0.036573	3.1986	0.49343	65.781	6.9434	4.6829	4.1301	2.2329	8.2385	10.058	6.0056	1.8972	4.1084	3.8851	19.833	0.075945	0.5	0.35678	0.362	0.36035	0.31173	0.41554	0.081921	0.10381
42	0.09338	-1.7637	452.97	24.193	9.0255	5.1908	3.0171	22.703	55.52	19.686	2.1737	17.512	4.9528	30.962	-2.2591	16.659	1.6965	1.3188	1.7725	-1.7035	3.4337	3.3728	5.1372	3.476	1.6612	1.2629	5.7438	0.18618	49.46	12.065	9.9693	6.2296	2.3702	25.048	11.737	22.678	3.8594	18.818	0.73473	2.1709	0	0.49984	0.37513	0.38545	0.37561	0.30028	0.4903	0.10757	0.19002
43	0.46545	-1.9254	33.431	5.9543	5.298	4.7903	2.8689	8.7425	5.4724	5.8736	1.9214	3.9522	1.8221	8.666	-1.9899	3.9569	1.137	1.1982	1.0995	0.59778	1.9962	1.2336	1.3984	0.50172	0.89671	-0.59674	3.6926	2.2802	106.33	12.335	6.641	6.0001	4.0944	10.47	17.099	6.3752	1.9057	4.4694	3.1847	14.11	0	0.49753	0.33979	0.34023	0.33271	0.29479	0.4007	0.097509	0.1059
44	0.12255	-1.8886	80.265	12.234	8.204	7.0249	1.7145	17.052	15.282	15.337	5.3104	10.027	1.8971	7.2878	-2.0636	7.2487	2.3646	2.3631	2.4889	0.80601	3.6685	1.9576	2.8625	1.6829	1.1796	0.032594	2.7951	0.68784	75.857	12.017	8.797	8.1196	4.4152	14.534	13.105	10.119	3.7044	6.4142	2.9559	13.006	0.11322	0.49478	0.36268	0.37423	0.37793	0.32891	0.41214	0.080552	0.083233
45	0.48746	-1.7059	134.65	16.555	10.648	8.9323	2.894	21.833	22.138	18.939	6.0384	12.901	3.1713	15.838	-3.322	8.4435	2.2075	2.369	2.2939	1.0105	3.8777	2.1715	2.8672	1.2834	1.5838	-0.23387	3.0983	0.54485	56.915	9.4679	6.2675	5.6081	2.8113	11.043	10.769	8.2315	2.7968	5.4347	2.507	9.8549	0.00044414	0.49756	0.32196	0.31761	0.31739	0.26778	0.3679	0.092735	0.10012
46	0.29848	-1.8002	295.49	22.38	10.531	9.1176	2.5567	21.332	40.855	18.776	6.5609	12.215	4.1079	24.093	-1.9605	14.183	2.7723	2.5406	2.6766	0.82679	3.9825	2.8218	3.1557	1.8498	1.3059	0.94898	4.9031	0.40928	90.757	12.001	7.9527	7.0984	4.3092	13.305	14.97	8.9957	2.7891	6.2066	3.1724	15.071	0.084855	0.49992	0.36678	0.37435	0.37035	0.33943	0.41726	0.085728	0.077835
47	0.19389	-1.8581	58.913	7.6497	5.3685	4.6447	1.4293	10.755	9.2391	9.3261	3.2154	6.1106	2.5501	12.256	-1.9613	6.3301	1.993	1.9513	1.9251	1.1717	2.7834	1.3127	1.6117	0.75339	0.85833	-0.040257	4.6936	1.341	93.763	12.204	8.8007	8.225	6.036	12.717	12.91	6.6811	2.189	4.4921	3.8164	20.94	0.19619	0.49509	0.35676	0.35999	0.35667	0.31286	0.41376	0.075485	0.10091
48	0.63823	-1.9143	222.01	23.939	14.508	11.915	3.0711	31.129	35.035	28.058	8.8439	19.214	3.0751	15.592	-2.3057	12.213	2.7222	2.7363	2.8026	0.91537	4.4247	2.8675	3.5093	1.8872	1.6221	0.28673	3.2433	0.5571	64.259	10.748	6.8636	5.2184	2.2487	14.769	12.515	12.52	2.9696	9.5508	1.9861	7.5053	0.1287	0.49907	0.34268	0.33928	0.33674	0.28138	0.40226	0.098659	0.12088
49	0.38192	-1.8984	166.39	18.953	11.611	9.8713	1.4849	25.215	27.003	23.73	8.3864	15.344	2.6556	12.099	-2.2034	10.224	2.7891	2.5175	2.5619	0.91465	4.0317	2.421	3.1171	1.6472	1.4699	0.49486	3.2084	0.52085	89.287	11.612	7.0201	6.1231	3.3547	12.479	16.342	9.1246	2.7685	6.3561	3.0974	12.765	0	0.49926	0.32114	0.32837	0.33187	0.26678	0.38296	0.096574	0.11618
50	0.1244	-1.8688	94.656	22.348	17.624	15.333	2.6347	37.197	24.135	34.562	12.698	21.864	1.1753	3.5944	-1.9646	9.1283	3.1142	2.8682	2.9453	1.2333	4.3489	2.3406	3.1156	1.712	1.4036	0.36593	2.6472	0.55671	92.31	9.4665	4.8277	4.2432	2.3416	8.483	16.252	6.1415	1.9016	4.2399	3.5435	15.771	0.08596	0.49482	0.32356	0.32558	0.32778	0.27119	0.37555	0.096031	0.10436
51	0.28455	-1.8337	114.82	18.907	14.395	14.095	4.0002	25.388	19.604	21.388	10.095	11.293	2.155	9.3481	-2.6769	9.7502	2.7309	2.6786	2.7196	1.2577	4.0176	2.1211	2.7599	1.462	1.298	0.25258	3.6558	1.0509	84.362	9.0519	4.4741	4.2588	2.9967	6.382	13.904	3.3853	1.2621	2.1232	3.3267	14.775	0.080712	0.49903	0.30163	0.2945	0.29275	0.23696	0.35555	0.095701	0.11859
52	0.21472	-1.9036	251.96	19.526	8.9681	7.6013	2.7295	17.94	38.26	15.211	4.8719	10.339	4.0121	21.161	-2.0995	12.77	2.1922	1.9831	1.9052	0.57898	3.5431	2.9675	2.9641	1.3263	1.6378	1.0647	5.036	0.56826	71.938	13.338	8.2305	6.6475	4.0929	15.534	15.16	11.441	2.5546	8.8863	2.1074	7.5058	0	0.49994	0.38448	0.38704	0.37776	0.32234	0.4703	0.089574	0.14796
53	0.56153	-1.4184	184.68	13.38	6.7861	5.7981	1.3523	14.196	24.573	12.844	4.4458	8.398	4.2389	25.116	-1.9949	9.3719	2.0277	1.8623	1.8572	0.7226	3.0122	2.1068	2.2897	1.1346	1.1551	0.74589	4.3984	0.50466	55.393	10.341	7.5664	7.1127	3.1064	12.934	10.608	9.8275	4.0064	5.8211	2.1648	8.3558	0.1355	0.49897	0.35976	0.36415	0.36197	0.316	0.41665	0.086149	0.10065
54	0.088094	-1.8609	88.509	8.3395	5.2633	4.0204	0.71221	12.3	12.17	11.588	3.3082	8.2798	3.6617	23.104	-1.815	6.5154	1.9758	1.8933	1.879	0.90669	2.9086	1.4054	2.0019	0.97229	1.0296	0.54429	3.7414	1.0335	101.58	14.132	10.264	9.276	4.7739	17.729	15.811	12.955	4.5021	8.4525	2.9139	13.779	0.2151	0.49359	0.36748	0.36986	0.36883	0.31315	0.42861	0.074613	0.11547
55	0.069952	-1.7895	43.473	9.867	7.2692	6.3564	1.8399	14.524	10.98	12.684	4.5165	8.1679	1.3591	4.1411	-6.2727	5.8015	1.7559	1.9056	2.0231	0.59904	2.977	1.9955	2.378	1.4241	0.95393	-0.79278	4.1654	0.77834	66.011	10.936	8.1918	6.9972	3.987	14.786	10.7	10.799	3.0102	7.7887	2.3087	9.9505	0.078119	0.49803	0.35665	0.36101	0.3625	0.30436	0.41469	0.089657	0.11033
56	0.94396	-1.8934	171.26	12.849	7.2665	6.6767	4.0342	11.678	21.424	7.6442	2.6425	5.0017	4.6176	28.92	-1.8513	11.461	2.2195	2.0001	1.9298	1.3853	2.7556	1.7346	1.3703	0.54446	0.82584	1.3647	9.6021	0.72451	90.184	11.382	8.0559	7.9786	5.3059	10.961	13.798	5.6548	2.6727	2.9821	3.6472	17.71	0	0.49888	0.36391	0.36081	0.35756	0.32916	0.39895	0.072654	0.069794
57	0.21469	-1.8582	90.441	9.3095	5.4161	4.1277	1.2079	12.201	13.618	10.993	2.9197	8.0732	3.0461	15.353	-1.9816	6.7513	1.6713	1.6322	1.6425	0.70725	2.5367	1.7091	1.8294	0.93528	0.89415	0.096677	3.6677	0.80412	85.203	13.034	8.2424	7.7511	4.8823	12.585	15.143	7.7028	2.8688	4.834	2.7157	10.745	0.17984	0.49881	0.37169	0.37086	0.3719	0.31882	0.42082	0.074993	0.102
58	0.060601	-1.8755	156.89	13.05	5.4074	3.6219	1.6848	12.701	24.583	11.016	1.9371	9.0789	3.2416	14.765	-2.1067	10.603	1.6452	1.4715	1.6369	-0.34382	2.9563	2.6057	3.3001	1.9807	1.3194	0.62957	3.4578	0.7882	73.599	17.213	15.407	15.623	5.5085	24.872	14.399	19.364	10.115	9.2491	1.7261	7.0965	0	0.49992	0.39862	0.41041	0.40186	0.35906	0.47887	0.084946	0.11981
59	0.34883	-1.8647	112.26	20.184	15.886	14.471	2.7901	31.813	21.282	29.023	11.681	17.342	1.5503	6.222	-2.0081	9.1886	2.5866	2.645	2.7127	0.95672	4.198	2.2222	3.2412	1.756	1.4852	0.10159	3.0811	0.71952	91.466	10.173	4.8134	4.4925	1.9293	8.3392	16.114	6.4099	2.5632	3.8467	2.9104	11.814	0	0.49649	0.29527	0.28661	0.27814	0.21239	0.37775	0.10387	0.16536
60	0.23631	-1.7478	107.96	12.713	10.021	9.5551	2.6135	18.359	14.914	15.745	6.9416	8.8037	2.8166	16.045	-2.0911	7.6888	1.9645	2.0572	2.3491	0.26318	3.2676	2.1587	3.0044	2.0859	0.91853	-0.1105	2.4769	1.357	77.977	11.282	6.1109	5.1639	3.5443	10.572	13.734	7.0273	1.6196	5.4077	2.4991	9.5665	0	0.49935	0.31753	0.32102	0.31604	0.24881	0.4032	0.1141	0.15439
61	0.08965	-1.8906	115.5	15.584	10.391	9.557	1.9724	20.477	19.679	18.505	7.5845	10.921	2.2869	9.609	-1.9626	9.3203	2.5981	2.6879	2.8621	0.91821	4.109	2.1164	3.1908	1.9439	1.2469	0.059408	3.1939	0.72726	94.284	11.422	7.856	6.9213	4.4646	13.117	14.107	8.6523	2.4567	6.1956	3.6518	19.1	0.0030584	0.49743	0.35649	0.3674	0.37029	0.31093	0.41809	0.0937	0.10717
62	0.80175	-1.9106	299.65	16.14	10.392	9.985	3.7011	17.897	31.538	14.196	6.2839	7.9123	7.3023	64.633	-1.9782	14.037	2.5522	2.4759	2.5366	1.5071	3.3233	2.0615	1.8162	1.0295	0.78671	1.4399	11.443	0.55623	83.385	9.2147	5.78	5.326	3.2828	9.1852	12.684	5.9025	2.0432	3.8592	4.07	22.271	0.26547	0.49882	0.38099	0.37344	0.36612	0.34068	0.42084	0.061853	0.080151
63	0.10583	-1.2557	46.143	7.1228	4.634	4.3038	2.0725	7.8556	8.785	5.7831	2.2313	3.5518	2.4752	9.5391	-1.9378	5.8766	1.7864	1.9163	1.9487	1.2024	2.5654	1.348	1.363	0.74629	0.61674	-0.47507	4.6786	1.5245	31.575	13.016	12.22	11.321	7.1572	19.081	7.3674	11.924	4.1639	7.76	0.47953	2.2389	0.090841	0.49829	0.41551	0.42342	0.4243	0.39867	0.4464	0.056334	0.047732
64	0.058675	-1.7102	111.24	21.372	15.974	15.121	5.1095	28.546	22.377	23.436	10.011	13.425	1.6964	6.2056	-2.1862	9.1643	2.6719	2.6484	2.534	1.2336	4.292	2.2776	3.0584	1.3004	1.758	-0.13332	2.8287	0.68849	64.467	8.9676	4.6234	4.3447	2.1196	7.6844	13.001	5.5648	2.2251	3.3397	2.6569	9.8901	0	0.49823	0.29998	0.29212	0.2871	0.23023	0.36407	0.10627	0.13384
65	0.2776	-1.4735	121.95	18.521	10.445	8.6389	3.3545	21.149	25.094	17.795	5.2843	12.51	2.2792	7.7704	-2.0232	9.4903	2.4965	2.3181	2.1428	1.2546	3.7324	2.434	2.4777	0.88815	1.5896	0.34657	3.3497	0.94854	61.541	9.3474	5.6241	4.7112	2.9695	10.104	11.022	7.1349	1.7417	5.3933	2.3431	8.8654	0.13139	0.49857	0.33736	0.34021	0.32585	0.28074	0.42841	0.10093	0.14767
66	0.073319	-1.6565	117.62	7.5268	3.8174	3.2396	1.2372	7.5533	13.773	6.3161	2.0025	4.3137	4.4937	30.313	-2.0697	8.8069	1.3937	1.5255	1.5098	0.4377	2.6447	2.0121	2.207	1.0721	1.1348	0.16059	3.4414	1.283	77.312	19.217	17.017	16.497	9.008	26.066	13.88	17.058	7.4887	9.5697	1.5551	6.4741	0	0.4997	0.39907	0.41274	0.41638	0.35983	0.45835	0.083079	0.098519
67	0.24753	-1.6593	575.76	22.651	10.589	8.34	0.68488	24.99	63.564	24.305	7.6551	16.65	6.9621	56.459	-1.9576	20.529	2.7218	2.6207	2.8128	0.67655	4.1808	3.0871	3.5042	2.1362	1.368	2.3894	14.033	0.24094	80.105	11.668	7.9979	7.8087	3.7046	12.67	14.004	8.9652	4.1042	4.861	3.0091	13.078	0.1069	0.49231	0.35141	0.35501	0.35695	0.30355	0.40257	0.082208	0.099023
68	0.22472	-1.5092	122.07	15.344	9.5321	7.4893	2.704	20.446	19.961	17.742	4.7853	12.957	2.6125	11.518	-2.0071	9.0245	2.3526	2.3501	2.3446	0.79751	3.9138	2.0975	3.1163	1.5471	1.5692	0.29891	3.3422	0.66472	68.871	9.035	7.0319	6.6643	4.566	10.233	9.3665	5.667	2.0983	3.5687	3.8074	21.593	0	0.49911	0.32132	0.32587	0.32757	0.2622	0.38613	0.097855	0.12393
69	0.077118	-0.64559	179.23	13.762	7.8473	4.6229	2.5731	19.57	23.345	16.997	2.0498	14.948	4.4539	27.786	-2.0229	9.0649	1.8932	1.9677	1.9704	0.81358	3.1165	2.1525	2.3029	1.1568	1.1461	0.050962	3.4548	0.63076	41.289	12.566	10.572	10.044	4.8464	17.356	9.4186	12.51	5.1973	7.3122	0.90698	2.9293	0	0.49947	0.36741	0.37813	0.36676	0.31658	0.46241	0.098133	0.14583
70	0.53618	-1.9067	302.62	24.805	18.756	18.397	2.401	35.831	34.925	33.43	15.996	17.435	4.3251	32.075	-2.2135	10.417	2.6033	2.6356	2.7614	0.6574	4.3624	2.676	3.705	2.104	1.601	0.19489	2.9083	0.19263	68.764	10.603	4.7481	3.9193	2.189	8.9647	15.525	6.7757	1.7303	5.0454	2.2839	7.7295	0	0.49876	0.30484	0.30769	0.30144	0.21444	0.41344	0.12523	0.199
71	0.73147	-1.887	46.973	3.2599	0.15314	-0.41349	-1.4967	2.9362	9.301	4.4329	1.0832	3.3497	2.7841	10.484	-2.1496	5.5151	1.0581	0.80416	0.72045	0.10438	1.6713	1.502	1.567	0.61608	0.9509	0.79539	3.6685	1.8437	74.442	24.471	24.561	26.177	14.449	31.443	12.952	16.994	11.728	5.266	0.82744	5.1593	0.30438	0.49958	0.42877	0.43454	0.43503	0.41363	0.45447	0.040923	0.040844
72	0.21767	-1.8088	156.01	19.545	12.425	9.7788	2.6818	27.459	27.277	24.777	7.097	17.68	2.4249	9.6266	-2.0496	9.0556	2.7135	2.7004	2.5746	1.3151	4.3373	2.3652	3.0222	1.2594	1.7627	0.22787	3.0978	0.3937	58.356	9.8795	6.2431	5.7777	2.5744	10.843	11.937	8.2684	3.2033	5.0651	2.4206	8.8473	0.086617	0.4989	0.34992	0.35038	0.35153	0.29862	0.39984	0.082723	0.10122
73	0.19712	-1.8258	59.597	8.5965	5.7777	4.9241	2.0187	11.244	10.188	9.2254	2.9053	6.32	2.2628	9.484	-1.9692	6.056	1.9071	1.9417	1.9755	1.0332	2.7826	1.7204	1.7494	0.94234	0.80708	-0.41771	3.3774	1.2711	83.051	12.413	9.769	9.7439	5.6043	13.984	11.826	8.3795	4.1396	4.2399	3.208	17.163	0.0037387	0.5	0.36699	0.37082	0.37686	0.32049	0.40904	0.082911	0.088558
74	0.28579	0.46933	161.04	28.891	21.942	20.871	5.0403	40.988	32.251	35.947	15.831	20.117	2.0298	7.5947	-1.8753	10.112	3.6705	3.6092	3.6955	2.0322	5.0137	2.385	2.9815	1.6633	1.3183	0.18116	3.3893	0.29264	33.776	6.2463	4.2884	3.7824	1.9551	7.6336	6.581	5.6784	1.8273	3.8511	2.0459	7.1984	0.11638	0.49883	0.36201	0.36697	0.3694	0.32316	0.40592	0.073427	0.082753
75	0.11993	-1.8163	120.49	14.971	10.55	8.3577	1.7539	23.731	18.585	21.977	6.6038	15.374	2.2331	10.486	-2.4884	10.079	2.5529	2.6014	2.5579	1.213	4.0769	2.0075	2.8639	1.3449	1.519	0.060803	3.7018	0.83247	83.71	11.475	8.3229	8.2945	3.2883	13.414	13.3	10.126	5.0062	5.1198	3.0825	14.007	0.10655	0.49601	0.33488	0.34062	0.34579	0.281	0.38992	0.079161	0.10893
76	0.31282	-1.658	99.931	27.052	24.324	23.946	6.0308	43.372	23.391	37.342	17.915	19.427	0.83071	3.2109	-1.8894	8.0668	3.3865	3.4675	3.6127	1.6439	5.0006	2.2127	3.3567	1.9688	1.388	-0.25415	2.5821	0.80365	65.769	7.5691	3.6043	2.9001	1.9353	6.6816	12.341	4.7462	0.96482	3.7814	3.1353	12.635	0.15633	0.49839	0.30666	0.29751	0.29348	0.25663	0.34643	0.079132	0.0898
77	0.30721	-1.7873	31.146	6.1333	4.7297	4.0871	0.61243	10.132	6.6883	9.5197	3.4747	6.045	1.1409	3.9826	-2.1222	3.9411	1.3358	1.3458	1.3644	0.5215	2.1327	1.3313	1.6112	0.84294	0.76826	-0.18225	2.919	1.6003	86.942	11.167	6.1294	5.566	3.5157	9.8701	15.523	6.3544	2.0503	4.3041	2.8351	11.064	0.046121	0.49947	0.28242	0.27706	0.27806	0.20939	0.34276	0.1044	0.13337
78	0.78741	-1.5648	58.007	13.406	10.485	9.8603	4.2438	17.974	12.518	13.73	5.6165	8.1135	1.5116	4.9442	-1.9665	6.4023	1.6224	1.46	1.3927	0.5375	2.5172	1.7396	1.9797	0.8552	1.1245	0.44741	3.1103	1.3103	90.354	5.807	2.9019	2.5959	2.1469	4.269	10.493	2.1221	0.44896	1.6731	5.7872	44.276	0.074021	0.49455	0.26468	0.2509	0.24626	0.19593	0.31514	0.098452	0.1192
79	0.14717	-1.7735	333.15	33.898	19.452	15.268	3.0141	44.259	49.715	41.245	12.254	28.991	2.847	13.691	-2.1674	16.412	3.5472	3.3006	3.4079	0.94031	5.446	3.2398	4.5057	2.4676	2.0381	0.54305	3.8951	0.32221	63.118	9.1558	5.8953	4.53	2.3078	12.213	11.297	9.9056	2.2221	7.6834	2.4605	10.196	0	0.49878	0.34671	0.35272	0.3565	0.30383	0.39404	0.094329	0.090209
80	0.33523	-1.0932	113.39	15.88	12.04	11.322	6.1449	19.37	18.327	13.225	5.1767	8.0482	3.2553	15.894	-1.9183	9.6973	2.9465	2.9117	2.8052	2.2205	3.8162	1.8429	1.5957	0.58468	1.011	0.40885	6.2273	1.2041	56.453	9.7579	7.2246	6.2865	4.07	12.256	9.5275	8.1856	2.2165	5.9692	2.4732	10.546	0.1698	0.49709	0.35402	0.35915	0.3577	0.29282	0.42837	0.088516	0.13554
81	0.22366	-1.7467	103.1	14.588	10.999	9.7948	2.9531	21.452	16.377	18.499	6.8417	11.657	2.1403	10.185	-1.9151	7.4442	2.5831	2.6509	2.6759	1.2283	4.0235	1.889	2.7952	1.4476	1.3477	-0.42361	2.9522	0.3979	65.017	13.008	9.1793	7.8259	4.8162	16.249	13.763	11.433	3.0098	8.4233	2.1779	7.6173	0	0.49816	0.35574	0.36043	0.36351	0.30432	0.4104	0.09353	0.10607
82	0.61917	-0.78204	301.8	28.663	14.998	13.912	3.5274	28.642	49.201	25.115	10.384	14.73	3.6643	18.099	-2.26	12.922	3.275	3.2065	3.3449	1.1089	5.0271	2.8673	3.9182	2.236	1.6821	0.53661	3.819	0.30981	67.854	9.1907	6.5225	5.5051	3.0188	12.061	9.9699	9.0422	2.4862	6.5559	2.7614	14.048	0	0.49745	0.32805	0.34045	0.34148	0.28597	0.39286	0.096587	0.10689
83	0.02265	-1.8069	2073	48.405	7.3408	4.652	0.72018	19.339	211.07	18.619	3.9318	14.687	8.034	73.371	-1.9926	43.726	2.8695	1.7315	1.5521	0.16059	3.6614	5.4548	3.5008	1.3915	2.1093	4.6474	31.278	0.075912	59.795	11.276	8.2788	7.4885	3.0336	15.105	11.766	12.071	4.4549	7.6161	2.0304	7.8436	0.14817	0.49975	0.34377	0.34248	0.34243	0.27884	0.40623	0.092729	0.12739
84	0.4331	-1.6565	127.19	18.788	15.547	15.069	2.9347	29.114	21.652	26.179	12.134	14.045	2.4418	11.399	-2.0964	10.558	2.612	2.7451	2.8377	1.161	4.1442	2.3509	2.9832	1.6767	1.3065	0.21206	4.1082	0.95602	62.252	10.052	6.9438	5.9513	3.185	12.688	11.106	9.5027	2.7662	6.7364	2.5101	10.452	0.11501	0.49853	0.34512	0.34487	0.34225	0.29293	0.40203	0.091165	0.1091
85	0.074625	-1.6379	87.458	13.749	8.607	5.7539	3.135	19.785	16.406	16.65	2.6189	14.031	1.8834	6.8925	-2.3745	7.7204	2.0479	1.9875	2.0783	0.57094	3.2226	2.2342	2.6516	1.5074	1.1442	0.066816	2.7316	0.69853	85.063	10.046	6.3473	6.0154	3.7014	9.6568	12.487	5.9554	2.314	3.6414	3.2936	16.163	0.13445	0.49538	0.32815	0.32254	0.31844	0.27465	0.37861	0.090013	0.10396
86	0.77868	-1.9186	341.58	30.79	21.008	20.011	3.7676	40.244	43.245	36.477	16.243	20.234	4.2268	28.898	-1.9627	12.917	3.4907	3.4705	3.7535	1.1699	5.2051	2.8811	4.0353	2.5836	1.4516	0.34229	3.3014	0.40981	66.909	9.7132	5.8171	5.0491	2.438	10.732	12.417	8.294	2.6111	5.6829	2.4808	9.5224	0	0.49994	0.33655	0.33721	0.34337	0.26412	0.39799	0.099561	0.13388
87	0.17686	-1.7809	43.629	5.6554	4.4293	3.4998	0.37309	10.344	7.0754	9.9713	3.1267	6.8445	1.9022	9.0156	-1.9654	5.3648	1.4234	1.5291	1.48	0.49394	2.6624	1.5657	2.1684	0.98611	1.1823	-0.4794	2.7637	3.0556	82.935	18.291	14.875	13.233	7.9425	25.089	16.091	17.146	5.2909	11.856	2.1719	8.1602	0	0.4993	0.40435	0.41553	0.42038	0.37242	0.44896	0.078976	0.07654
88	0.31374	-1.5649	41.871	7.1785	4.7218	3.833	1.9776	9.2435	8.6075	7.2659	1.8554	5.4105	1.9092	6.473	-2.0432	5.9527	1.3288	1.3131	1.4277	0.005387	2.3916	1.7712	2.3862	1.4223	0.96388	0.13799	2.7036	1.0239	73.273	12.307	7.6017	6.9429	4.7224	11.799	14.361	7.0764	2.2206	4.8558	2.5862	9.791	0	0.49656	0.31345	0.31807	0.31819	0.24173	0.39418	0.11375	0.15245
89	0.477	-0.73588	79.79	19.177	14.847	13.528	8.2213	24.111	16.257	15.89	5.3067	10.583	1.4615	4.758	-2.0227	7.0205	2.8157	2.6635	2.6212	1.8729	3.5389	1.7612	1.6659	0.74822	0.91773	0.019141	4.0756	0.6924	42.167	4.3491	2.5553	2.569	1.5373	3.5458	6.3059	2.0084	1.0317	0.97672	3.7854	18.643	0	0.49737	0.32518	0.32767	0.32355	0.27577	0.38783	0.089245	0.11207
90	0.26721	-1.884	126.89	9.6322	5.3193	3.9348	1.2057	12.202	15.704	10.996	2.7292	8.2671	4.3116	28.634	-2.0991	8.9691	1.5984	1.6907	1.737	-0.02428	3.3131	2.1986	3.3374	1.7613	1.5761	0.2232	2.833	0.99061	58.48	13.55	10.113	9.6197	4.773	16.438	12.685	11.665	4.8467	6.8182	1.7591	5.7205	0.049359	0.4986	0.36976	0.37654	0.37956	0.30358	0.44346	0.096103	0.13989
91	0.55842	-1.9052	113	13.462	8.2572	6.4812	1.6915	18.375	18.307	16.683	4.7897	11.894	2.6012	12.288	-1.8337	8.4972	2.0716	2.0395	2.0669	0.7983	3.2257	1.907	2.4274	1.2686	1.1588	0.50526	3.9864	0.65088	69.964	10.016	6.1181	5.401	2.8213	10.849	13.129	8.0279	2.5796	5.4483	2.536	9.4271	0.059466	0.49988	0.29134	0.28073	0.27338	0.22834	0.34783	0.10113	0.11949
92	0.080153	-1.6788	197.8	26.156	16.337	14.43	2.5883	33.9	33.977	31.312	11.842	19.47	2.3689	10.01	-1.8579	9.841	3.0469	2.924	2.8288	1.2303	4.8084	2.5839	3.5782	1.5985	1.9797	0.2216	2.6478	0.45696	67.213	8.9791	4.225	3.5077	1.9562	7.9286	13.938	5.9724	1.5515	4.4209	2.6094	9.3567	0.041132	0.49791	0.33749	0.33144	0.327	0.26295	0.40882	0.098592	0.14587
93	0.11996	-1.6731	201.23	27.769	20.256	20.031	4.7298	36.232	32.351	31.502	15.301	16.201	2.6293	12.426	-2.0803	11.782	3.367	3.4378	3.6396	1.6959	4.7761	2.3962	3.0802	1.9437	1.1365	0.10067	3.5641	0.35354	53.361	6.682	3.7743	3.1004	1.9267	6.9696	9.0054	5.0428	1.1737	3.8692	2.7664	11.187	0.052767	0.49807	0.33277	0.32627	0.32365	0.27896	0.37881	0.084123	0.099852
94	0.41595	-1.855	257.03	33.828	19.773	14.196	3.5009	47.198	48.377	43.697	10.695	33.001	2.3914	9.7498	-2.1172	12.481	3.4088	3.3551	3.3912	1.2558	5.3824	3.3242	4.1266	2.1354	1.9912	0.26046	2.8599	0.38852	97.297	13.65	8.3047	7.5676	2.3792	15.704	17.56	13.325	5.1884	8.1369	2.3618	9.145	0.15266	0.49973	0.36406	0.35863	0.35451	0.29571	0.4298	0.086828	0.1341
95	0.12176	-1.2982	105	17.767	11.32	9.4555	3.7312	22.639	21.54	18.908	5.7244	13.184	2.0561	7.0378	-1.9185	7.8924	2.5007	2.5326	2.5788	1.3551	3.6176	1.8879	2.2624	1.2237	1.0387	-0.1481	3.3376	0.63198	33.473	7.5433	5.2716	4.7913	2.6177	8.8862	7.9079	6.2684	2.1736	4.0948	2.0047	6.218	0	0.49579	0.31467	0.3121	0.3148	0.22987	0.38895	0.10598	0.15908
96	0.62744	-0.67493	97.987	16.644	11.227	8.5201	3.6235	24.244	18.739	20.621	4.8965	15.724	1.7104	6.0209	-2.1409	7.0065	2.4757	2.384	2.1902	1.5115	3.6442	2.0098	2.1327	0.67872	1.454	-0.057207	2.9967	0.69693	43.571	7.578	5.1338	4.089	2.3962	9.9612	8.1806	7.565	1.6928	5.8722	1.88	6.3513	0	0.49826	0.30818	0.30714	0.30547	0.24479	0.37282	0.097103	0.12803
97	0.75472	-1.5818	51.835	7.8201	5.5166	5.0098	1.826	10.221	9.3752	8.3947	3.1837	5.211	2.5166	10.367	-1.9869	6.084	2.0718	2.1568	2.2342	1.2935	2.8652	1.392	1.5717	0.9407	0.63101	-0.35948	4.7139	1.2312	55.177	12.663	11.049	11.036	5.9043	16.221	9.4907	10.317	5.1321	5.1844	1.6966	6.8339	0.015104	0.49855	0.39124	0.40661	0.40534	0.36588	0.44988	0.08104	0.084
98	0.52044	-1.3275	103.64	14.875	10.92	8.835	2.2706	23.74	18.093	21.469	6.5645	14.905	1.9731	8.4718	-1.8867	8.2651	2.4799	2.4745	2.4032	1.0297	4.0618	2.1995	3.0321	1.3735	1.6587	0.027155	2.8836	1.0183	49.285	11.227	8.9769	7.3434	3.9841	17.237	9.9013	13.253	3.3593	9.8934	1.2258	4.1318	0	0.49961	0.36942	0.3774	0.3777	0.31294	0.44126	0.092836	0.12833
99	0.22775	-1.1176	58.964	13.797	11.149	10.788	3.4101	19.612	13.278	16.202	7.3779	8.8238	1.0931	3.6986	-2.0485	6.9924	2.1452	2.2725	2.3822	0.65283	3.6727	1.9203	3.0198	1.7293	1.2905	-0.22176	2.5739	0.58196	50.201	8.4749	5.6515	5.0139	2.2645	10.314	9.6058	8.0492	2.7494	5.2998	2.2136	8.1818	0.064838	0.49914	0.29498	0.28943	0.28816	0.22109	0.36031	0.10607	0.13921
[truncated: 1,867 more columns]
