# Supplementary material for: Detecting Parkinson’s disease from sustained phonation and speech signals
Source: PLoS One. 2017 Oct 5;12(10):e0185613. doi: 10.1371/journal.pone.0185613 (PMC5628839; doi:10.1371/journal.pone.0185613)
Supplement: S2 File — (ZIP) [file pone.0185613.s002.zip › AC/voiced/AC_voiced_IS09_emotion.csv]

id	pcm_RMSenergy_sma_max	pcm_RMSenergy_sma_min	pcm_RMSenergy_sma_range	pcm_RMSenergy_sma_maxPos	pcm_RMSenergy_sma_minPos	pcm_RMSenergy_sma_amean	pcm_RMSenergy_sma_linregc1	pcm_RMSenergy_sma_linregc2	pcm_RMSenergy_sma_linregerrQ	pcm_RMSenergy_sma_stddev	pcm_RMSenergy_sma_skewness	pcm_RMSenergy_sma_kurtosis	pcm_fftMag_mfcc_sma_1__max	pcm_fftMag_mfcc_sma_1__min	pcm_fftMag_mfcc_sma_1__range	pcm_fftMag_mfcc_sma_1__maxPos	pcm_fftMag_mfcc_sma_1__minPos	pcm_fftMag_mfcc_sma_1__amean	pcm_fftMag_mfcc_sma_1__linregc1	pcm_fftMag_mfcc_sma_1__linregc2	pcm_fftMag_mfcc_sma_1__linregerrQ	pcm_fftMag_mfcc_sma_1__stddev	pcm_fftMag_mfcc_sma_1__skewness	pcm_fftMag_mfcc_sma_1__kurtosis	pcm_fftMag_mfcc_sma_2__max	pcm_fftMag_mfcc_sma_2__min	pcm_fftMag_mfcc_sma_2__range	pcm_fftMag_mfcc_sma_2__maxPos	pcm_fftMag_mfcc_sma_2__minPos	pcm_fftMag_mfcc_sma_2__amean	pcm_fftMag_mfcc_sma_2__linregc1	pcm_fftMag_mfcc_sma_2__linregc2	pcm_fftMag_mfcc_sma_2__linregerrQ	pcm_fftMag_mfcc_sma_2__stddev	pcm_fftMag_mfcc_sma_2__skewness	pcm_fftMag_mfcc_sma_2__kurtosis	pcm_fftMag_mfcc_sma_3__max	pcm_fftMag_mfcc_sma_3__min	pcm_fftMag_mfcc_sma_3__range	pcm_fftMag_mfcc_sma_3__maxPos	pcm_fftMag_mfcc_sma_3__minPos	pcm_fftMag_mfcc_sma_3__amean	pcm_fftMag_mfcc_sma_3__linregc1	pcm_fftMag_mfcc_sma_3__linregc2	pcm_fftMag_mfcc_sma_3__linregerrQ	pcm_fftMag_mfcc_sma_3__stddev	pcm_fftMag_mfcc_sma_3__skewness	pcm_fftMag_mfcc_sma_3__kurtosis	pcm_fftMag_mfcc_sma_4__max
1	0.0059752	0	0.0059752	116	68	0.0019259	-5.9556e-06	0.0027925	2.2712e-06	0.0015885	0.63572	2.6434	4.2708	-20.218	24.489	236	255	-4.3517	0.0090602	-5.67	19.026	4.4282	-0.72843	3.7861	12.569	-15.454	28.023	182	111	-0.34914	0.0070032	-1.3681	30.8	5.5811	-0.44468	3.4825	23.733	-5.6258	29.359	125	59	6.8407	-0.0036901	7.3776	46.606	6.8339	0.3694	2.1715	10.398
2	0.0081024	0	0.0081024	108	0	0.0025087	-4.8273e-06	0.0031121	3.454e-06	0.0018911	0.66047	3.0049	11.699	-19.279	30.978	73	138	0.3503	-0.0037484	0.81885	30.75	5.5519	-1.2927	4.972	13.417	-19.26	32.677	150	88	-2.5759	0.028126	-6.0916	71.144	8.6774	-0.22846	2.1636	22.445	-7.2783	29.724	142	180	8.0251	0.018513	5.711	45.013	6.8419	0.27596	2.0749	11.803
3	0.011924	0	0.011924	133	46	0.0033451	-1.2117e-05	0.004678	5.1326e-06	0.0023938	0.78442	3.7371	1.9099	-26.87	28.78	162	133	-4.905	0.0078903	-5.7729	29.722	5.475	-1.8848	7.459	15.566	-14.432	29.997	175	81	-1.1679	0.0040976	-1.6187	41.189	6.4232	0.070887	2.5831	24.082	-11.321	35.404	131	154	2.9584	-0.014368	4.5388	59.948	7.7967	0.60063	2.8712	13.807
4	0.0050825	0	0.0050825	145	0	0.0016966	-2.7311e-06	0.002038	1.7833e-06	0.00135	0.3707	1.979	2.4978	-25.847	28.345	240	213	-4.4901	0.0013678	-4.6611	26.557	5.1543	-1.9601	7.4368	13.443	-18.806	32.248	240	93	-4.6427	0.0074131	-5.5694	64.358	8.0403	-0.09001	1.9848	20.938	-14.575	35.513	212	172	2.2546	-0.016019	4.257	54.582	7.4786	0.24781	2.6565	6.2279
5	0.0048759	0	0.0048759	146	53	0.0012517	-3.5443e-06	0.0016894	9.8379e-07	0.0010238	0.99102	4.1921	5.6667	-25.292	30.958	194	209	-4.1994	0.004571	-4.764	34.454	5.8789	-1.6868	5.9496	12.916	-9.3501	22.266	148	182	1.1929	-0.0038947	1.6739	23.585	4.8644	0.066802	2.5702	21.772	-16.719	38.49	15	184	4.1317	-0.03086	7.9429	53.591	7.6467	-0.10098	2.586	7.7552
6	0.01129	0	0.01129	34	65	0.0051978	-3.9055e-06	0.0057601	7.9077e-06	0.0028309	0.10909	2.2654	5.2758	-28.843	34.119	91	233	-6.3927	0.0095629	-7.7698	36.803	6.1188	-1.1962	5.1376	19.672	-18.596	38.268	165	103	-0.048079	-0.0067608	0.92548	68.667	8.3057	0.23303	3.1721	18.655	-17.217	35.871	286	217	1.8654	0.0082175	0.68208	76.877	8.7947	-0.054799	1.9827	10.84
7	0.0082246	0	0.0082246	34	62	0.0038011	-5.1321e-06	0.0044298	3.7043e-06	0.0019588	-0.25005	2.5408	7.3438	-27.09	34.433	184	203	-5.365	0.0074869	-6.2821	27.596	5.28	-1.49	7.1511	16.853	-16.876	33.729	200	101	0.085399	-0.0044556	0.63121	46.75	6.8447	-0.34825	3.1695	24.44	-12.595	37.035	232	161	4.8018	0.0055116	4.1267	64.017	8.0107	0.24202	2.3792	0.63312
8	0.007063	0	0.007063	83	59	0.0021106	-3.9679e-06	0.0026919	2.8013e-06	0.0017072	0.50769	2.4317	3.245	-24.722	27.967	91	164	-5.9697	-0.0063274	-5.0427	27.644	5.2851	-1.0246	4.8269	20.923	-8.6896	29.612	272	261	4.001	0.024706	0.38159	48.935	7.3028	0.42638	2.3956	18.785	-20.93	39.715	270	191	-0.36656	0.003672	-0.90451	104.18	10.212	-0.027542	2.2293	5.0047
9	0.0058558	0	0.0058558	181	62	0.0019861	3.458e-06	0.0016144	1.4722e-06	0.0012323	0.60423	3.0262	3.7404	-25.597	29.338	174	181	-4.6527	-0.0057181	-4.038	36.798	6.0766	-1.8302	6.2729	10.751	-17.722	28.473	130	99	-1.9471	-0.0038948	-1.5284	44.821	6.6992	-0.10526	2.4238	23.53	-14.131	37.66	181	161	5.5329	-0.029438	8.6974	84.617	9.3801	0.11526	1.9539	15.831
10	0.0022415	0	0.0022415	276	66	0.00077637	1.2196e-07	0.00075862	3.2727e-07	0.00057217	0.43941	2.4093	6.9237	-18.447	25.37	240	258	-2.7745	-0.00011833	-2.7573	21.138	4.5977	-1.2878	5.0804	13.044	-10.036	23.08	95	110	1.1617	-0.0019049	1.4388	24.421	4.9444	-0.11125	2.9944	20.472	-13.1	33.572	180	227	4.2032	-0.015579	6.4699	71.131	8.5355	0.16544	2.1344	24.107
11	0.014989	0	0.014989	95	52	0.0039857	-2.6536e-06	0.0043466	1.2866e-05	0.0035929	1.2433	3.8579	3.4324	-23.421	26.853	200	148	-9.0173	0.018773	-11.57	35.708	6.156	-0.021894	2.4791	16.824	-25.979	42.802	144	97	-3.6116	0.0026278	-3.969	88.128	9.3899	-0.28238	3.0165	16.82	-22.073	38.893	259	209	-1.5293	-0.01791	0.90653	69.474	8.4538	-0.052221	2.4955	6.4107
12	0.011856	0	0.011856	24	53	0.0044755	-2.6612e-05	0.0074028	6.191e-06	0.0030122	0.54322	2.558	4.2771	-27.785	32.063	73	127	-6.3332	0.012947	-7.7573	37.764	6.2005	-1.2543	5.0551	13.495	-23.682	37.177	123	91	-4.8943	0.036947	-8.9585	62.232	8.2333	-0.0021621	2.6132	16.96	-11.494	28.454	16	150	2.7321	0.0015674	2.5597	50.269	7.0908	0.13888	2.1301	0.43738
13	0.003147	0	0.003147	22	48	0.00099696	-2.5243e-06	0.0012696	5.8396e-07	0.00078036	0.77449	3.1513	3.4625	-24.314	27.776	175	129	-5.2237	0.0072716	-6.0091	25.954	5.1149	-1.3548	5.2555	16.863	-21.992	38.855	127	82	-3.6879	0.0051676	-4.246	67.333	8.212	-0.18855	2.5276	23.831	-15.34	39.171	209	145	4.062	-0.0032217	4.41	64.383	8.0265	0.19947	2.7374	3.7552
14	0.010355	0	0.010355	36	63	0.0031192	-7.5169e-06	0.004119	5.1616e-06	0.0023446	0.81637	3.3716	8.1637	-24.781	32.945	202	219	-1.1806	0.014503	-3.1095	31.397	5.7137	-1.506	6.2033	17.244	-22.828	40.071	60	104	-5.3905	-0.0027861	-5.0199	80.361	8.967	0.091511	2.569	27.772	-5.4622	33.234	258	177	10.973	-0.021192	13.791	73.274	8.7145	0.12028	1.9178	20.569
15	0.0084272	0	0.0084272	139	55	0.0032185	-1.2952e-06	0.00337	4.0436e-06	0.0020128	0.033267	2.1516	8.4545	-22.245	30.699	39	138	-0.20299	-0.0083461	0.77351	32.421	5.722	-2.0011	7.0709	16.713	-6.9483	23.661	133	215	2.9709	0.0088071	1.9404	30.107	5.5195	0.38899	2.5354	22.033	-9.7201	31.753	228	38	4.7453	-0.0029321	5.0883	62.771	7.9253	0.17261	2.227	22.916
16	0.01022	0	0.01022	21	45	0.0030446	-1.7433e-05	0.0047617	4.7268e-06	0.0023916	1.1423	3.8374	3.2916	-26.999	30.291	65	113	-6.4051	0.015433	-7.9253	37.119	6.1561	-1.3142	4.817	19.535	-19.92	39.455	109	78	-0.044901	0.024415	-2.4498	55.918	7.607	-0.0083772	3.6288	22.616	-6.8626	29.479	190	138	6.1287	0.00014945	6.114	50.509	7.107	0.16752	2.2056	5.7335
17	0.0219	0	0.0219	32	0	0.0084968	-1.361e-05	0.01011	3.9155e-05	0.0063269	0.29943	1.9811	10.355	-26.929	37.284	188	134	-3.0923	0.008315	-4.0776	46.449	6.8392	-1.4392	5.5859	12.525	-7.3794	19.904	65	91	1.6447	-0.00017545	1.6655	20.815	4.5623	0.32804	2.3539	23.126	-11.36	34.487	135	165	5.6543	-0.00037483	5.6987	65.468	8.0912	0.30052	2.2987	14.636
18	0.0065222	0	0.0065222	175	70	0.0017043	-1.6977e-06	0.0019776	1.4092e-06	0.0011976	0.55037	3.3967	3.879	-24.893	28.772	101	260	-4.7827	0.00023272	-4.8201	27.841	5.2765	-1.8643	6.9055	21.333	-19.434	40.767	174	285	-2.5726	-0.0092808	-1.0784	73.811	8.6348	0.16646	2.87	19.503	-16.567	36.07	22	202	2.9684	-0.017004	5.706	56.289	7.6683	-0.31821	3.1219	7.7804
19	0.0040786	0	0.0040786	185	47	0.001851	8.0527e-07	0.0017721	8.5267e-07	0.00092453	-0.14934	2.7296	5.7032	-23.852	29.556	156	167	-4.1549	0.0052733	-4.6717	37.988	6.1708	-1.3443	4.8657	21.601	-8.8371	30.438	114	183	4.0877	0.013562	2.7587	48.612	7.0147	0.5641	2.4665	27.401	-14.012	41.413	166	157	3.1283	-0.012307	4.3344	84.63	9.226	0.58339	2.5566	3.78
20	0.0053239	0	0.0053239	178	65	0.0016122	1.1462e-07	0.0015955	1.3911e-06	0.0011795	0.5624	2.8378	0.63844	-26.789	27.428	218	171	-7.4557	-0.0047096	-6.7657	38.28	6.1999	-1.2137	4.6356	19.975	-14.312	34.288	175	274	1.762	-0.0076913	2.8887	64.758	8.0737	0.010722	2.7498	23.939	-15.407	39.345	286	239	3.2825	0.0011185	3.1186	80.47	8.971	0.24553	2.4213	2.3486
21	0.0026291	0	0.0026291	219	59	0.0012585	8.268e-07	0.0011514	4.5176e-07	0.00067499	-0.18165	2.0448	3.8521	-25.425	29.277	199	219	-4.9058	-0.0023235	-4.6049	28.446	5.3363	-1.5222	6.6557	12.618	-18.44	31.058	220	98	-3.8162	-0.001803	-3.5827	63.347	7.9602	-0.17758	2.1262	20.826	-6.4838	27.31	141	202	4.935	-0.010643	6.3132	42.636	6.5783	0.43119	2.2383	1.2267
22	0.0098675	0	0.0098675	51	63	0.0035698	-1.0441e-05	0.0051203	4.061e-06	0.0022063	0.26124	3.0144	7.2405	-25.026	32.267	230	251	-7.7403	0.012158	-9.5458	41.242	6.5066	-0.40035	2.7696	20.885	-13.123	34.007	167	210	4.166	-0.015229	6.4274	58.523	7.7614	0.11148	2.6744	23.981	-15.431	39.412	22	214	4.9514	-0.010964	6.5796	94.998	9.7922	-0.057599	2.0442	16.182
23	0.0081358	0	0.0081358	310	80	0.0023485	-2.9031e-06	0.0028319	3.8501e-06	0.001982	0.9429	3.1948	7.0192	-15.838	22.857	101	77	-2.485	0.0036593	-3.0943	16.274	4.0494	-0.42348	3.9154	25.359	-7.0721	32.431	284	38	3.4195	0.021274	-0.12252	33.034	6.1026	1.2451	4.8715	18.365	-16.849	35.215	326	255	0.97958	-0.015698	3.5933	73.165	8.6865	-0.18954	2.1103	18.33
24	0.006757	0	0.006757	34	68	0.0024293	-1.0141e-05	0.0038439	1.8496e-06	0.0015879	0.30561	2.5522	10.055	-21.126	31.181	224	161	-1.1229	0.010282	-2.5573	35.126	5.9847	-1.3603	5.0194	13.202	-18.309	31.511	65	250	-2.1335	0.0079946	-3.2487	52.155	7.2507	-0.16926	2.609	27.149	-9.5556	36.705	164	56	10.324	-0.027283	14.13	82.429	9.343	0.018714	1.8859	11.679
25	0.01746	0	0.01746	25	37	0.007344	-3.69e-05	0.010333	1.0836e-05	0.0037216	0.16094	3.2655	5.328	-18.362	23.69	54	92	-4.3989	0.0043149	-4.7484	24.114	4.9148	-0.83409	3.3885	17.121	-7.7391	24.86	91	26	5.5406	0.042259	2.1176	28.338	5.6826	-0.12414	2.5205	17.807	-16.424	34.231	94	115	-1.2939	0.0050109	-1.6998	70.551	8.4027	0.18398	2.0902	8.198
26	0.0035204	0	0.0035204	30	78	0.0014236	-1.1397e-06	0.0016231	7.8754e-07	0.00089492	0.11528	2.3461	9.47	-22.414	31.884	271	206	-1.6656	-0.0077453	-0.31017	28.817	5.4252	-1.8765	7.3978	19.615	-9.4218	29.037	271	156	1.5086	0.0034467	0.90539	25.596	5.0713	0.47637	3.672	29.918	-13.111	43.029	218	256	8.4977	-0.0052215	9.4115	92.221	9.6178	0.28668	1.949	20.433
27	0.004499	0	0.004499	47	0	0.0012969	-2.0483e-07	0.0013295	1.1371e-06	0.0010665	0.81361	2.7798	6.6523	-23.63	30.283	242	262	-6.4563	0.0021581	-6.7994	32.588	5.7121	-0.23754	3.2579	18.156	-13.112	31.268	185	129	3.1378	0.0084658	1.7918	42.086	6.534	-0.083559	2.639	23.038	-15.918	38.956	318	232	4.3604	-0.023461	8.0906	72.405	8.7791	-0.15727	2.3565	14.169
28	0.0085456	0	0.0085456	109	0	0.0036975	-7.2748e-06	0.0044141	4.1838e-06	0.0020873	0.10955	2.3408	4.397	-26.467	30.864	123	109	-4.1725	-0.0049666	-3.6833	31.089	5.583	-1.5406	6.3838	20.775	-18.18	38.955	148	80	0.56203	0.034095	-2.7963	70.465	8.6176	0.069177	2.8194	18.555	-18.801	37.356	17	128	3.0051	-0.045649	7.5016	75.931	9.0961	-0.37125	2.3731	8.6274
29	0.0026026	0	0.0026026	123	69	0.0008444	-2.5536e-06	0.0012325	2.5802e-07	0.00055549	0.57079	2.9138	6.6264	-25.512	32.138	248	172	-6.5247	0.0025723	-6.9157	39.802	6.313	-0.92548	3.9984	16.154	-17.788	33.942	296	57	-2.0335	0.019179	-4.9487	54.474	7.5713	0.27133	2.6246	22.371	-16.78	39.151	163	210	1.8255	-0.0040589	2.4424	66.48	8.1614	0.2057	2.9984	11.741
30	0.0020721	0	0.0020721	7	59	0.00093639	-1.9852e-06	0.0011984	2.1589e-07	0.00048883	0.092641	2.33	5.9547	-20.33	26.285	85	152	-4.8815	0.013914	-6.7182	19.41	4.5325	-0.68873	4.201	16.856	-9.293	26.149	84	112	4.8035	0.023999	1.6356	28.355	5.6325	-0.29621	2.7043	17.687	-20.791	38.478	157	203	-3.6168	0.0076593	-4.6279	90.918	9.5531	0.21708	2.138	13.137
31	0.0031725	0	0.0031725	24	56	0.0014191	-3.645e-06	0.001924	5.0327e-07	0.00076736	0.030893	2.2718	5.9796	-20.856	26.835	216	165	-2.3015	-0.012286	-0.59996	31.367	5.6867	-1.5342	5.0421	13.545	-13.631	27.176	157	243	1.6299	0.011335	0.060042	26.893	5.265	0.18761	2.7886	30.825	-2.2	33.025	261	55	12.572	0.010558	11.109	73.638	8.623	0.23666	1.8575	12.604
32	0.0014839	0	0.0014839	18	44	0.00056221	-2.0097e-06	0.00077927	1.1706e-07	0.00036457	0.43705	2.587	3.7811	-22.919	26.7	161	172	-5.521	0.013459	-6.9745	26.536	5.2198	-0.42405	3.0358	14.565	-20.85	35.415	124	87	0.85081	0.010266	-0.25788	49.901	7.0933	-0.86478	3.9202	17.814	-11.94	29.754	171	142	3.2447	-0.025621	6.0117	48.731	7.1629	-0.010378	2.2569	8.5979
33	0.010568	0	0.010568	223	62	0.0022339	-1.2584e-06	0.0024258	2.4384e-06	0.0015655	1.4038	7.0392	9.8257	-34.758	44.584	90	161	-5.1862	-0.0030749	-4.7173	50.889	7.1388	-1.9037	8.4644	16.371	-18.969	35.341	93	111	-0.62675	0.0068329	-1.6688	54.919	7.4353	-0.23051	2.7404	24.137	-11.692	35.83	284	199	7.0579	-0.011153	8.7587	80.169	9.0078	0.13678	2.1711	3.8661
34	0.0072034	0	0.0072034	26	46	0.0020911	-9.8649e-06	0.0032206	2.2067e-06	0.0016235	1.0814	3.7143	4.6276	-29.131	33.759	229	190	-7.6015	0.0057289	-8.2574	54.976	7.4243	-1.0652	3.8701	12.935	-24.205	37.14	191	204	-5.9761	0.011483	-7.2909	80.355	8.9965	-0.0094252	2.5844	23.486	-18.539	42.025	221	161	6.3596	0.0014626	6.1921	97.087	9.8538	-0.36896	2.4501	2.374
35	0.012064	0	0.012064	32	50	0.0049659	-1.3083e-05	0.006477	8.9658e-06	0.0031199	0.30987	2.0906	2.9374	-24.96	27.898	74	128	-6.4242	0.017492	-8.4445	27.556	5.3785	-0.86545	4.3143	19.621	-22.4	42.022	127	201	-6.1634	0.0074364	-7.0223	85.764	9.2743	0.49253	3.0437	19.266	-16.193	35.459	129	164	-0.40903	0.0053091	-1.0222	61.771	7.8675	-0.067385	2.2788	12.194
37	0.0077315	0	0.0077315	98	58	0.0029174	-6.7129e-06	0.0037666	3.0535e-06	0.0018154	0.71011	2.8389	4.8059	-13.706	18.511	77	127	-4.7674	0.0045931	-5.3484	17.552	4.203	0.29133	2.3215	10.847	-17.125	27.972	194	94	-3.3157	0.011057	-4.7145	41.895	6.5233	-0.20406	2.1728	16.936	-16.443	33.38	125	165	2.5027	-0.0069337	3.3798	70.279	8.3987	-0.60583	2.3905	9.7912
38	0.02328	0	0.02328	27	59	0.0061264	-2.3705e-05	0.0090065	2.4445e-05	0.0052185	1.2457	4.2178	6.8531	-17	23.853	3	150	-5.1821	-0.011265	-3.8135	24.455	5.0085	0.14621	2.4054	13.245	-9.4793	22.724	146	31	1.75	0.024395	-1.214	33.783	6.061	0.19194	1.957	17.244	-7.8421	25.087	148	191	4.7985	-0.00031604	4.8369	45.792	6.767	0.12233	1.7823	16.679
39	0.01155	0	0.01155	137	58	0.0048199	-1.7098e-07	0.004841	6.7241e-06	0.0025931	0.062511	2.5146	3.8398	-25.2	29.04	80	137	-7.1501	-0.001725	-6.9371	30.535	5.5272	-1.1749	4.6321	14.904	-9.1679	24.072	130	220	1.6451	0.0026643	1.3161	26.378	5.1395	-0.080685	2.5636	18.855	-11.936	30.791	201	216	2.9208	0.0065757	2.1087	67.73	8.2433	0.031101	2.0544	9.1236
40	0.013653	0	0.013653	66	0	0.0051803	-1.1232e-05	0.0062249	1.0593e-05	0.0033106	0.64697	3.2472	6.3167	-24.49	30.807	55	104	-4.7554	-0.0054353	-4.25	33.65	5.8082	-1.4596	5.5794	15.834	-21.916	37.749	99	72	-1.9062	0.02765	-4.4777	79.77	9.0552	-0.2602	2.4815	17.577	-15.304	32.88	178	29	1.4524	0.018152	-0.23568	52.859	7.3361	-0.090872	2.5819	3.9612
41	0.0076149	0	0.0076149	92	54	0.0030416	-2.682e-06	0.0033661	2.2636e-06	0.0015162	0.5754	3.0835	6.5428	-21.658	28.201	74	194	-2.8449	0.00381	-3.3059	24.509	4.9579	-1.4468	6.6228	18.998	-14.136	33.134	75	93	-1.9609	0.0088634	-3.0334	40.395	6.3861	0.69383	3.6143	23.684	-15.168	38.852	127	154	3.7645	-0.018203	5.967	88.521	9.4948	-0.24575	1.9437	9.899
42	0.006496	0	0.006496	529	106	0.0013428	1.0682e-06	0.001032	1.707e-06	0.0013188	0.7724	3.2262	7.1979	-19.894	27.092	269	374	-0.77958	0.00040868	-0.8985	11.691	3.4199	-1.8487	10.331	13.463	-12.219	25.682	76	543	-0.48183	-0.0093394	2.2359	17.939	4.5177	0.068211	4.0455	15.697	-15.425	31.122	369	491	-0.55834	-0.011995	2.9322	27.075	5.5813	-0.41212	3.6414	8.6478
43	0.0050142	0	0.0050142	249	67	0.0020806	-2.8802e-06	0.0024738	1.8217e-06	0.0013688	0.22209	2.0493	7.993	-20.571	28.564	210	164	-1.3716	0.0085539	-2.5392	28.909	5.4191	-1.3239	5.2567	11.303	-9.4611	20.764	14	251	1.4658	-0.00738	2.4732	20.554	4.571	0.13978	2.799	21.271	-10.538	31.809	163	200	2.5858	-0.012414	4.2803	44.628	6.7522	0.32256	2.8305	16.285
44	0.0041027	0	0.0041027	97	51	0.0016019	-2.2768e-06	0.0018694	1.1885e-06	0.0011012	0.55251	2.1982	5.6607	-26.691	32.352	79	131	-6.6746	0.0093965	-7.7786	30.585	5.5673	-0.83213	4.6908	20.993	-25.398	46.39	132	96	-3.7665	-0.0080091	-2.8254	95.129	9.7686	0.43503	3.1341	19.069	-10.971	30.04	132	159	5.3842	-0.017095	7.3928	51.346	7.2596	-0.40016	2.411	0.50902
45	0.0084242	0	0.0084242	34	46	0.0030441	-6.7177e-06	0.0036856	3.2898e-06	0.0018516	0.42215	3.2897	4.5693	-20.316	24.885	66	156	-3.7288	0.0070826	-4.4052	19.265	4.4067	-1.1531	5.1216	11.052	-23.738	34.79	11	34	-5.2451	0.0095211	-6.1544	47.01	6.8766	-0.18894	3.0164	16.857	-18.756	35.614	20	137	-0.62819	-0.048305	3.9849	62.287	8.3339	-0.19904	2.672	3.6692
46	0.023899	0	0.023899	163	41	0.0066813	3.2678e-06	0.0063251	1.9737e-05	0.0044474	1.0471	4.5917	4.7487	-20.397	25.146	147	163	-4.691	0.0088058	-5.6509	18.734	4.364	-1.0196	5.5422	13.426	-12.051	25.477	58	134	-0.2459	-0.0066725	0.48141	30.426	5.5321	-0.064444	2.7655	24.899	-9.6174	34.517	113	139	5.6106	0.0094738	4.578	78.07	8.856	0.31069	2.3041	19.301
47	0.012732	0	0.012732	30	54	0.0041463	-2.2468e-05	0.0066065	6.5915e-06	0.0029373	1.4349	4.65	8.8961	-22.615	31.511	166	124	-0.81141	0.0053859	-1.4012	39.042	6.2577	-1.3844	5.3874	13.39	-15.893	29.283	179	39	-4.6682	0.016148	-6.4364	35.39	6.0367	0.78609	3.1716	27.903	-4.1312	32.035	209	195	10.347	-0.017824	12.298	55.146	7.5118	0.14125	2.0544	11.95
48	0.0047142	0	0.0047142	23	63	0.001885	1.706e-06	0.0016343	1.4854e-06	0.0012274	0.16585	2.3181	8.123	-30.529	38.652	59	241	-3.6281	-0.0032442	-3.1512	45.337	6.739	-1.7055	6.6235	15.903	-19.774	35.678	173	260	-2.8043	-0.00075689	-2.6931	63.115	7.9447	0.14336	2.831	21.626	-9.509	31.135	18	50	4.4618	-0.0039158	5.0374	51.967	7.2165	-0.011073	1.9193	5.6144
49	0.0079273	0	0.0079273	47	72	0.0034703	-5.5619e-06	0.0043018	3.1168e-06	0.00183	-0.029919	2.274	5.7051	-24.675	30.381	95	162	-6.112	0.0062729	-7.0498	27.663	5.2876	-0.36536	3.7948	16.971	-11.366	28.337	284	262	1.4062	0.01993	-1.5734	47.142	7.0796	0.17186	2.4772	20.563	-25.865	46.428	238	216	-0.55712	-0.027317	3.5268	102.2	10.383	-0.3652	2.822	14.951
50	0.0074401	0	0.0074401	21	55	0.0033009	-7.266e-06	0.0040966	2.4944e-06	0.0016454	0.44796	2.546	7.992	-24.788	32.78	159	127	-3.5012	0.014385	-5.0764	34.333	5.9302	-1.1241	5.3252	14.593	-8.8006	23.393	215	189	2.678	0.0042858	2.2087	29.4	5.429	0.010453	2.5641	29.052	-16.315	45.367	126	151	4.8861	0.032363	1.3424	115.59	10.946	0.20458	2.239	23.814
51	0.013686	0	0.013686	219	61	0.005151	2.1574e-06	0.0048791	8.4019e-06	0.0029029	0.59963	3.1443	7.5158	-22.737	30.253	77	143	-3.4449	-0.0019555	-3.1985	22.869	4.7843	-1.5312	6.1185	14.614	-9.8705	24.485	134	179	1.2913	-0.0050254	1.9245	38.484	6.2144	0.12639	2.0173	20.632	-16.372	37.004	237	177	4.5597	0.0041911	4.0316	81.89	9.0545	-0.23773	2.1209	12.608
52	0.010173	0	0.010173	178	53	0.0040464	-7.3998e-06	0.0050971	8.6551e-06	0.0030043	0.16596	1.8019	7.545	-24.497	32.042	72	178	-2.283	-0.005515	-1.4998	39.467	6.2987	-1.9024	6.6122	16.561	-12.166	28.727	163	90	0.74839	0.011845	-0.93356	38.734	6.2995	0.062253	2.532	31.193	-13.51	44.703	165	214	8.7352	0.02029	5.8541	94.182	9.8473	0.53881	2.3615	16.958
53	0.019238	0	0.019238	103	60	0.0060854	-1.1374e-05	0.0076152	1.3727e-05	0.0038096	0.73649	4.0903	7.3646	-22.926	30.291	187	205	-4.0877	0.012273	-5.7384	24.817	5.0726	-0.55404	4.3753	17.249	-16.258	33.507	140	98	-1.4469	0.029588	-5.4265	62.652	8.2444	0.5238	2.5776	21.03	-15.456	36.486	248	168	2.7145	-0.0043933	3.3054	79.793	8.9393	-0.12411	1.9924	9.1388
54	0.0092948	0	0.0092948	27	49	0.0033612	-8.5569e-06	0.0041912	4.0637e-06	0.0020726	0.79986	3.0773	8.5655	-21.247	29.812	150	163	-0.48674	0.012457	-1.695	41.125	6.4511	-1.3461	4.6802	11.279	-25.34	36.619	46	179	-6.0174	-0.029372	-3.1683	69.429	8.4949	0.032809	2.2903	25.319	-3.3873	28.707	16	132	10.804	0.013064	9.5364	46.152	6.8332	0.22229	2.0181	10.8
55	0.0067087	0	0.0067087	27	75	0.0023448	-1.0672e-05	0.0037962	1.8869e-06	0.0016107	0.59585	2.7682	6.919	-30.891	37.81	218	166	-5.2092	0.028235	-9.0491	33.517	6.2023	-1.2196	6.5269	14.758	-25.45	40.209	72	116	-8.2057	0.0049531	-8.8793	66.678	8.175	0.13569	2.8062	21.413	-16.028	37.441	24	217	3.4126	-0.032156	7.7858	75.075	9.0276	-0.16173	2.1657	3.7211
56	0.16679	0	0.16679	187	70	0.038127	-5.082e-06	0.038892	0.00066874	0.025864	1.501	8.6458	4.0578	-22.27	26.328	96	187	-4.402	0.0072459	-5.4925	19.248	4.4325	-1.1222	5.9869	14.848	-5.3655	20.214	183	46	0.68048	0.010433	-0.88972	17.681	4.3021	1.3215	4.3407	13.856	-6.5067	20.362	177	48	0.26216	0.0041588	-0.36374	14.035	3.7638	0.88694	3.9844	11.293
57	0.0062659	0	0.0062659	163	66	0.002458	-1.431e-06	0.0026468	2.3992e-06	0.0015528	0.51936	2.6306	11.18	-22.533	33.714	209	163	0.99382	-0.0003397	1.0387	47.532	6.8944	-1.8283	6.1214	11.437	-18.254	29.691	224	110	-3.4955	0.017259	-5.7736	54.277	7.4846	0.20121	2.2066	32.965	-6.7356	39.701	254	195	13.959	-0.014487	15.871	90.561	9.5807	-0.17871	2.1465	17.484
58	0.0048676	0	0.0048676	239	78	0.0012322	-2.9254e-06	0.0018085	1.2147e-06	0.0011515	0.68076	2.5504	5.2991	-26.956	32.255	318	337	-4.6993	0.0053111	-5.7456	29.838	5.4959	-1.5736	6.0666	13.099	-22.169	35.268	335	138	-2.6641	0.0059606	-3.8383	51.95	7.2396	-0.73532	3.2722	29.414	-7.23	36.644	336	297	8.7463	-8.9654e-05	8.7639	74.983	8.6593	0.33581	1.7565	6.3549
59	0.0065833	0	0.0065833	198	52	0.0020793	5.172e-06	0.0015	1.7728e-06	0.0013732	1.1441	4.9013	4.5631	-25.191	29.754	3	119	-4.7716	-0.0035029	-4.3792	31.675	5.6326	-1.4335	5.5652	17.524	-17.08	34.605	120	194	0.1185	-0.026847	3.1254	61.651	8.0431	-0.16876	2.5142	24.38	-13.86	38.24	13	148	3.4737	-0.040926	8.0574	87.743	9.737	0.10236	1.9117	7.4004
60	0.011763	0	0.011763	98	0	0.003862	-9.6683e-06	0.005172	7.7534e-06	0.0028861	0.61517	2.7638	6.5662	-24.73	31.296	195	139	-2.3766	0.014389	-4.3263	22.032	4.8279	-1.0013	5.5374	12.29	-15.206	27.496	263	97	-0.68353	0.027148	-4.3621	33.537	6.171	-0.14818	2.3736	23.698	-15.233	38.931	161	106	3.5699	0.0017576	3.3318	96.489	9.8239	-0.0030124	1.999	18.186
61	0.007049	0	0.007049	36	69	0.0021487	-3.5158e-06	0.0026708	2.2612e-06	0.0015338	0.88514	3.6763	5.3345	-24.392	29.727	91	251	-3.9918	0.0029185	-4.4252	31.328	5.6027	-1.2523	4.8595	20.597	-22.073	42.67	95	270	-2.5597	-0.0073289	-1.4713	68.179	8.2811	0.41441	3.6208	32.512	-13.142	45.653	285	213	7.862	-0.023167	11.302	103.61	10.372	0.055019	2.1538	8.2605
62	0.0037605	0	0.0037605	29	56	0.0021025	-1.6191e-06	0.0022911	8.0864e-07	0.00090587	-0.30391	2.7056	6.9797	-25.27	32.25	75	185	-0.53209	-0.018608	1.6358	35.661	6.1026	-2.2406	8.0661	16.907	-8.4746	25.382	132	197	0.66638	0.0014909	0.49268	31.075	5.5754	0.66797	3.164	20.781	-4.9943	25.775	226	204	8.3324	-0.0056424	8.9898	50.509	7.1172	0.05249	1.7243	15.884
63	0.013723	0	0.013723	69	45	0.00538	-2.9739e-06	0.0056595	1.0389e-05	0.0032274	0.38057	2.4166	1.1324	-15.909	17.041	133	103	-5.4617	-0.0084543	-4.667	13.735	3.7346	-0.52727	2.8562	14.687	-12.645	27.332	59	162	-0.13357	0.0151	-1.553	39.388	6.3299	0.1604	2.6505	21.052	-8.0967	29.149	103	159	6.9968	-0.014744	8.3827	56.563	7.5637	-0.14032	1.8544	17.043
64	0.0017755	0	0.0017755	20	64	0.0005426	-2.2772e-06	0.00085116	9.38e-08	0.00035464	0.79045	3.9412	9.5804	-24.114	33.695	211	165	-3.503	0.021699	-6.4432	31.767	5.8881	-0.83481	4.7362	15.195	-18.047	33.242	270	114	0.53094	0.033088	-3.9525	39.952	6.8339	-0.056087	2.9686	25.869	-12.639	38.508	157	52	5.5122	0.0053982	4.7807	93.786	9.6936	0.32154	2.1509	14.591
65	0.026702	0	0.026702	140	80	0.0099053	-2.7756e-05	0.014235	4.2244e-05	0.0069666	0.49857	2.5773	8.8237	-19.532	28.356	253	187	-1.7494	0.0010726	-1.9167	24.259	4.9263	-0.81542	4.5847	16.656	-7.7989	24.455	216	283	3.3256	0.0062438	2.3516	28.752	5.3917	0.46686	2.6857	27.404	-9.5205	36.924	184	70	4.8172	-0.0046668	5.5452	86.233	9.2957	0.53347	2.3235	23.752
66	0.035871	0	0.035871	216	0	0.011143	-7.0407e-06	0.012449	7.0431e-05	0.0084263	0.54061	2.9559	3.2786	-26.204	29.482	264	195	-4.2887	0.0035027	-4.9385	32.219	5.6886	-1.4394	5.0053	18.542	-16.832	35.374	196	301	-1.8704	-0.010146	0.011656	41.896	6.5637	0.48243	3.7077	25.565	-9.0165	34.582	210	250	5.6375	-0.0035481	6.2957	72.46	8.5209	0.6535	2.1448	12.98
67	0.014979	0	0.014979	219	0	0.0042356	2.6469e-07	0.004201	1.1189e-05	0.0033451	0.88233	3.2352	5.1881	-23.865	29.053	84	146	-4.5783	0.0058304	-5.3391	31.222	5.6051	-1.2047	5.0725	13.705	-25.717	39.422	140	104	-5.363	-0.009999	-4.0581	93.178	9.6824	-0.3478	2.371	22.33	-15.426	37.756	242	187	5.1874	-0.0023064	5.4884	75.749	8.7051	-0.21754	2.6306	14.813
68	0.0032203	0	0.0032203	49	84	0.001318	-1.7138e-06	0.0015973	6.4737e-07	0.0008207	0.46468	2.4897	4.1072	-23.656	27.764	251	184	-4.6793	-0.0020501	-4.3451	19.163	4.3819	-0.91435	5.1998	17.215	-19.342	36.557	182	130	-3.4047	0.019913	-6.6505	55.116	7.6583	0.34157	3.0144	20.398	-11.02	31.418	314	223	3.7284	-0.0034653	4.2933	67.857	8.244	0.068813	1.8567	9.3986
69	0.005321	0	0.005321	32	64	0.0013887	-4.4721e-06	0.0021401	1.4186e-06	0.001268	1.0334	3.5668	9.8068	-19.852	29.658	282	299	-3.4707	0.0031692	-4.0032	28.695	5.3656	-1.2224	4.7617	17.332	-14.52	31.852	298	314	-0.016582	0.011913	-2.0179	49.631	7.1396	0.36072	2.7014	25.298	-13.569	38.867	200	59	6.1417	0.015032	3.6164	94.004	9.8052	0.21229	2.1367	16.129
70	0.010253	0	0.010253	188	77	0.0024293	2.6504e-06	0.0020305	3.04e-06	0.0017588	1.4987	7.7427	11.237	-27.751	38.988	230	185	-2.9549	0.010101	-4.4751	43.667	6.6665	-1.1608	5.9012	14.99	-6.7735	21.763	180	131	3.9248	-0.0018028	4.1961	31.922	5.6521	0.14501	2.1617	20.654	-21.501	42.155	184	134	-1.6632	-0.012674	0.24426	90.06	9.5541	-0.047504	2.3932	15.64
71	0.022457	0	0.022457	217	57	0.010434	-4.1958e-06	0.010964	4.2054e-05	0.0064922	0.13675	1.6835	5.2128	-22.878	28.091	79	138	-3.0672	-0.0058499	-2.3272	27.061	5.2197	-1.6186	6.4737	11.166	-20.642	31.808	136	97	-11.401	-0.00034865	-11.357	62.925	7.9326	1.401	4.1296	28.154	-0.44665	28.6	248	64	15.365	0.027935	11.831	33.968	6.1777	-0.26446	2.9518	24.431
72	0.012742	0	0.012742	162	60	0.0043801	-2.4747e-06	0.0047414	8.9702e-06	0.0030023	0.53687	2.7206	8.7114	-26.772	35.484	214	163	-4.7303	0.0023758	-5.0772	36.689	6.0605	-1.0986	5.3159	9.3162	-23.874	33.191	159	198	-3.5992	0.0079907	-4.7659	46.758	6.8713	-0.32416	2.6558	27.075	-13.774	40.849	162	190	5.3473	0.01698	2.8682	94.817	9.8427	0.092782	2.2948	12.705
73	0.017969	0	0.017969	20	0	0.0054984	-1.7051e-05	0.0073485	1.3633e-05	0.0038451	0.9416	3.876	6.0744	-20.647	26.722	166	126	-0.49435	0.012807	-1.884	23.615	4.9259	-1.8454	7.41	9.2149	-17.966	27.181	74	196	-4.5007	-0.0034742	-4.1237	37.424	6.1214	0.0022826	2.6184	22.392	-4.6144	27.006	19	92	7.4438	-0.038018	11.569	36.447	6.4939	0.28546	2.2448	16.474
74	0.0060524	0	0.0060524	101	65	0.0027549	-8.2894e-06	0.0037745	1.8546e-06	0.0014846	0.33663	2.262	7.9271	-19.726	27.653	193	210	-2.586	0.011025	-3.9421	26.733	5.2299	-0.79633	4.4186	17.903	-13.503	31.406	147	104	0.64269	0.0020855	0.38617	46.746	6.8387	0.042243	2.9468	24.519	-8.5859	33.105	237	178	7.7422	-0.0090332	8.8533	74.165	8.636	-0.082502	1.9553	19.014
75	0.0058721	0	0.0058721	27	65	0.0021559	-2.871e-06	0.0025908	1.8563e-06	0.0013856	0.74198	2.8856	7.0862	-24.556	31.642	219	165	-6.5292	0.0078223	-7.7143	28.377	5.371	-0.39351	4.2949	15.181	-21.653	36.835	61	122	-4.9634	0.0046625	-5.6697	53.506	7.3262	-0.070734	2.9259	18.145	-17.988	36.134	170	219	2.349	-0.018348	5.1287	75.36	8.829	-0.17808	2.1456	1.0554
76	0.0020271	0	0.0020271	138	79	0.0010622	-4.3398e-07	0.0011309	2.1802e-07	0.00046863	0.01298	2.7786	5.9756	-22.944	28.919	255	269	-4.1071	0.0024447	-4.4946	21.716	4.6654	-0.76831	5.4019	11.881	-17.253	29.134	266	139	-2.5041	0.015324	-4.9329	39.497	6.4401	-0.037207	2.3571	18.612	-13.553	32.165	185	289	2.1986	-0.0015059	2.4372	56.441	7.514	0.059767	1.9753	10.016
77	0.016834	0	0.016834	96	58	0.0057112	-1.9646e-05	0.0080393	1.1982e-05	0.0037154	0.77787	2.9156	13.02	-25.294	38.314	168	129	-1.6687	0.00058462	-1.738	49.896	7.0638	-0.67117	4.7478	11.935	-17.044	28.979	129	207	-4.5367	0.012028	-5.962	53.553	7.3645	0.45788	2.329	22.615	-16.766	39.381	233	98	-0.2799	-0.0044411	0.24637	109.11	10.45	0.23761	2.174	13.848
78	0.0091193	0	0.0091193	184	61	0.0054678	7.1025e-07	0.0053893	3.7831e-06	0.0019456	-0.80258	3.5178	5.5181	-18.363	23.881	168	177	-0.73306	0.0096616	-1.8007	21.728	4.7023	-1.8887	6.5409	16.569	-4.87	21.438	141	191	5.75	0.0053956	5.1538	23.429	4.8527	0.16399	2.664	20.794	-11.999	32.792	177	93	3.348	-0.00047609	3.4006	49.518	7.037	0.35361	2.7841	15.925
79	0.010786	0	0.010786	33	66	0.0038728	-8.5113e-06	0.0051282	5.5271e-06	0.0024609	0.28132	2.5477	6.5673	-18.952	25.519	219	160	-5.6734	0.013118	-7.6083	19.587	4.5655	-0.0050058	3.2766	13.79	-12.335	26.125	291	113	0.075262	0.02328	-3.3586	36.201	6.3371	0.15454	2.492	18.321	-12.388	30.709	17	53	1.6173	0.0059035	0.74652	53.349	7.3214	0.18372	2.3299	7.1985
80	0.013055	0	0.013055	20	50	0.0035742	-2.3469e-05	0.0060501	4.5119e-06	0.0025641	1.3255	4.7094	6.0458	-23.426	29.471	67	170	-2.8002	-0.011082	-1.631	36.732	6.0985	-1.1733	4.0232	18.719	-15.248	33.967	115	89	-0.18621	0.067027	-7.2575	63.142	8.9424	0.12252	1.8978	26.214	0	26.214	106	50	13.303	0.025736	10.587	42.187	6.6834	0.21791	2.0686	17.383
81	0.019607	0	0.019607	28	0	0.0076818	-9.0141e-06	0.008768	2.2346e-05	0.0047689	0.39904	2.5024	7.5679	-24.007	31.575	89	150	-6.4781	0.0080729	-7.4509	34.447	5.8962	-0.58346	3.7228	10.659	-16.843	27.501	201	107	-1.7285	-0.0059659	-1.0096	39.575	6.3047	-0.38984	2.7714	20.874	-12.106	32.98	159	169	6.2321	-0.0063945	7.0026	76.724	8.7706	-0.20916	1.9009	6.5785
82	0.019877	0	0.019877	87	49	0.0086628	3.8617e-06	0.0082071	2.3708e-05	0.0048763	0.40633	2.6754	4.2321	-19.066	23.298	171	187	-5.4709	0.0050288	-6.0643	26.26	5.136	-0.6357	3.0958	11.455	-16.248	27.703	121	150	-1.1855	-0.017095	0.83174	48.776	7.0812	-0.2146	2.2487	22.754	-17.541	40.294	219	152	3.7547	0.012368	2.2952	99.664	10.019	-0.092778	1.9746	6.5731
83	0.0091258	0	0.0091258	100	56	0.0019988	-5.724e-06	0.0027859	2.8831e-06	0.0017582	1.7455	6.4372	2.5631	-23.343	25.906	201	145	-7.645	0.026	-11.22	21.388	5.0675	-0.31913	2.9742	12.023	-21.525	33.548	215	99	-5.0768	0.0053612	-5.814	64.167	8.0218	-0.12198	2.2946	16.384	-22.255	38.639	19	178	-1.9344	0.0049989	-2.6218	88.937	9.4391	-0.040629	2.3182	6.1829
84	0.020691	0	0.020691	245	70	0.0081436	-2.0939e-06	0.0084262	2.3315e-05	0.0048313	0.18655	2.8131	9.9371	-23.12	33.057	215	155	-4.0878	0.022483	-7.123	26.451	5.4355	-0.38659	4.4141	13.328	-14.125	27.452	153	112	0.96287	-0.0072524	1.9419	36.756	6.0891	-0.51287	3.0003	20.588	-13.59	34.178	265	217	1.7536	-0.0010394	1.8939	56.202	7.4972	0.14655	2.3202	5.2872
85	0.019797	0	0.019797	37	67	0.0048458	-2.2144e-05	0.0079682	1.2626e-05	0.0039873	1.3512	4.8645	0	-25.002	25.002	67	225	-7.7967	0.019748	-10.581	19.596	4.7116	-0.77299	4.0696	19.211	-16.374	35.585	91	111	-2.2982	0.010878	-3.832	47.97	6.9828	0.31278	3.0028	20.53	-21.887	42.417	273	58	-1.4797	0.0013093	-1.6643	100.53	10.027	0.014002	2.3152	3.3339
86	0.010076	0	0.010076	179	48	0.0015238	-5.5752e-07	0.0015851	1.2945e-06	0.0011383	3.3067	23.044	5.6872	-36.61	42.297	66	180	-4.964	-0.0021307	-4.7296	41.233	6.4227	-2.4157	10.708	8.8912	-14.681	23.572	112	82	-1.6607	-0.0017111	-1.4725	30.048	5.4827	-0.60109	2.7208	19.512	-11.707	31.219	107	151	3.9226	-0.015219	5.5967	69.706	8.4053	0.038825	1.7688	8.2979
87	0.010038	0	0.010038	26	53	0.0030205	-1.0255e-05	0.0043383	5.12e-06	0.0023882	0.79037	3.1025	10.476	-25.409	35.885	196	152	-3.7469	-0.0068361	-2.8685	40.042	6.3483	-1.4252	5.905	12.417	-24.776	37.193	146	100	-2.362	0.011237	-3.806	57.431	7.6244	-0.73222	3.521	29.849	-4.7781	34.627	19	183	11.247	-0.0076921	12.235	76.841	8.7846	0.10313	1.7976	22.136
88	0.018637	0	0.018637	263	72	0.0074335	-7.618e-06	0.0085495	2.3339e-05	0.0048741	0.31723	2.3141	8.8939	-24.151	33.045	104	247	-3.9512	-0.0017286	-3.698	26.307	5.1312	-1.0596	5.4972	14.366	-14.007	28.373	169	264	-1.0496	-0.0047197	-0.35813	42.639	6.5422	0.37433	2.6787	16.634	-17.708	34.342	23	126	0.80904	-0.017359	3.3522	80.529	9.0939	-0.20949	2.0815	16.6
89	0.0029295	0	0.0029295	27	52	0.0013801	-3.3456e-06	0.0017448	3.5664e-07	0.00063354	0.10369	3.0358	13.256	-11.552	24.808	167	184	3.1329	0.0089365	2.1589	29.56	5.4661	-0.87314	3.5355	15.235	-11.623	26.857	12	95	0.48574	0.012949	-0.92566	36.69	6.1123	0.098814	2.2824	26.413	0	26.413	24	52	14.783	-0.0068963	15.535	42.305	6.5188	-0.14944	2.3703	18.579
90	0.016696	0	0.016696	139	0	0.0051307	-9.469e-06	0.0064705	1.4229e-05	0.0038512	0.58048	2.7482	8.5776	-25.53	34.107	203	139	-6.6776	0.024043	-10.08	28.964	5.7314	-0.42365	3.3834	11.183	-21.472	32.656	150	243	-5.9761	-0.0059994	-5.1272	55.575	7.4711	-0.32003	2.2585	15.594	-21.15	36.744	263	176	-1.1567	-0.00054874	-1.0791	73.733	8.5869	-0.35003	2.4455	3.1675
91	0.0050029	0	0.0050029	109	41	0.0021637	-6.4186e-06	0.0027991	1.3554e-06	0.0012212	0.22868	2.5564	7.894	-25.37	33.264	148	161	-2.2097	0.0023748	-2.4448	48.844	6.9902	-1.5942	5.4573	16.249	-21.321	37.57	185	30	-3.6917	0.072262	-10.846	76.932	9.7038	0.31927	2.2213	21.75	-17.586	39.336	194	139	4.0356	0.010172	3.0286	49.576	7.0652	0.31615	3.0475	2.0213
92	0.0051379	0	0.0051379	19	53	0.0021376	-6.2943e-06	0.0028898	1.2142e-06	0.001185	0.031843	2.6744	6.7107	-24.772	31.482	75	123	-4.3491	0.0043813	-4.8727	32.027	5.6673	-1.1372	5.2472	16.453	-9.8679	26.321	233	94	3.5344	0.013098	1.9692	34.412	5.9359	0.28823	2.7965	22.168	-16.763	38.931	124	164	2.6774	0.00087345	2.5731	85.706	9.258	0.0075934	2.1938	6.524
93	0.0068307	0	0.0068307	31	67	0.0026349	-4.6796e-06	0.0034234	2.3436e-06	0.0015975	0.45612	2.6393	6.9257	-15.933	22.858	237	187	-2.214	0.003255	-2.7625	15.841	3.9928	-0.49525	3.8772	21.685	-12.576	34.261	242	117	0.82593	0.023267	-3.0946	32.845	6.1644	0.59672	3.4701	19.043	-16.237	35.281	184	54	3.5497	0.0030631	3.0335	58.382	7.6467	-0.39332	2.6534	26.905
94	0.024956	0	0.024956	171	0	0.0040532	-1.3882e-05	0.0056982	1.3968e-05	0.0038572	2.1597	9.9697	4.2836	-29.408	33.691	62	171	-4.8642	0.01205	-6.292	34.807	5.9576	-1.7901	6.6469	24.221	-18.037	42.258	170	76	1.2546	0.027085	-1.955	66.685	8.3754	0.20149	3.267	29.544	-3.8012	33.345	214	156	8.1984	-0.0071153	9.0416	68.539	8.2933	0.61088	2.6386	4.1124
95	0.004934	0	0.004934	280	74	0.0017969	-1.4786e-06	0.0020312	1.4763e-06	0.0012226	0.41501	2.2214	5.8705	-14.937	20.807	252	0	-3.5597	0.00041872	-3.6261	11.795	3.4346	-0.15366	3.6293	20.525	-6.6218	27.146	240	129	3.963	0.0072404	2.8154	51.215	7.1873	0.60798	2.3538	20.055	-17.281	37.337	168	226	1.9067	-0.010221	3.5268	64.863	8.1083	-0.032189	2.2899	22.409
96	0.010247	0	0.010247	30	65	0.003486	-1.1767e-05	0.0049392	4.8599e-06	0.00236	0.90021	3.2964	8.5092	-19.861	28.37	90	150	-2.6867	0.0093179	-3.8375	23.251	4.8678	-0.55564	3.2558	17.779	-10.606	28.385	146	109	4.7129	0.019565	2.2966	40.014	6.4789	-0.18077	2.553	22.209	-13.174	35.383	149	108	3.8532	0.0043273	3.3188	72.82	8.5391	0.18016	2.3677	19.707
97	0.0095378	0	0.0095378	29	50	0.0030951	-1.1873e-05	0.0042765	3.6594e-06	0.0020321	0.9195	3.3922	9.1541	-12.439	21.593	150	164	0.34783	0.0062934	-0.27836	21.44	4.6445	-0.77201	3.3926	4.921	-15.963	20.884	129	43	-5.6592	0.025487	-8.1951	28.265	5.5164	0.24084	1.8191	30.575	0	30.575	27	50	15.414	-0.028567	18.256	47.061	7.0556	0.055726	2.7012	22.281
98	0.0092336	0	0.0092336	24	55	0.002672	-1.7338e-05	0.0044578	3.8835e-06	0.0022264	1.0998	3.4261	6.0378	-17.43	23.468	170	125	-3.7125	0.031502	-6.9572	25.73	5.4105	-0.45984	2.6907	15.193	-18.717	33.91	122	90	-3.7043	0.032732	-7.0757	59.249	7.942	0.30325	2.6217	25.011	-10.074	35.085	124	150	8.898	-0.011749	10.108	74.477	8.6585	-0.029651	1.9512	6.2398
99	0.0075554	0	0.0075554	249	0	0.0027164	6.933e-07	0.002618	2.6172e-06	0.0016188	0.65907	3.0873	8.9518	-22.937	31.889	87	151	-3.7187	0.0047121	-4.3878	40.829	6.4015	-0.85572	3.6425	14.006	-25.383	39.389	91	244	-3.8817	-0.00584	-3.0524	89.684	9.4824	-0.42064	2.7905	21.128	-15.753	36.881	148	181	3.6271	-0.0089915	4.9039	91.594	9.599	-0.26638	2.1887	5.4882
[truncated: 336 more columns]
