# Supplementary material for: Detecting Parkinson’s disease from sustained phonation and speech signals
Source: PLoS One. 2017 Oct 5;12(10):e0185613. doi: 10.1371/journal.pone.0185613 (PMC5628839; doi:10.1371/journal.pone.0185613)
Supplement: S2 File — (ZIP) [file pone.0185613.s002.zip › AC/voiced/AC_voiced_IS11_speaker_state.csv]

id	audspec_lengthL1norm_sma_quartile1	audspec_lengthL1norm_sma_quartile2	audspec_lengthL1norm_sma_quartile3	audspec_lengthL1norm_sma_iqr1_2	audspec_lengthL1norm_sma_iqr2_3	audspec_lengthL1norm_sma_iqr1_3	audspec_lengthL1norm_sma_percentile1_0	audspec_lengthL1norm_sma_percentile99_0	audspec_lengthL1norm_sma_pctlrange0_1	audspec_lengthL1norm_sma_amean	audspec_lengthL1norm_sma_stddev	audspec_lengthL1norm_sma_skewness	audspec_lengthL1norm_sma_kurtosis	audspec_lengthL1norm_sma_meanPeakDist	audspec_lengthL1norm_sma_peakMean	audspec_lengthL1norm_sma_peakMeanMeanDist	audspec_lengthL1norm_sma_peakDistStddev	audspec_lengthL1norm_sma_meanSegLen	audspec_lengthL1norm_sma_maxSegLen	audspec_lengthL1norm_sma_minSegLen	audspec_lengthL1norm_sma_segLenStddev	audspec_lengthL1norm_sma_linregc1	audspec_lengthL1norm_sma_linregerrQ	audspec_lengthL1norm_sma_qregc1	audspec_lengthL1norm_sma_qregc2	audspec_lengthL1norm_sma_qregerrQ	audspec_lengthL1norm_sma_centroid	audspec_lengthL1norm_sma_downleveltime25	audspec_lengthL1norm_sma_upleveltime90	audspec_lengthL1norm_sma_risetime	audspec_lengthL1norm_sma_falltime	audspec_lengthL1norm_sma_lpgain	audspec_lengthL1norm_sma_lpc0	audspec_lengthL1norm_sma_lpc1	audspec_lengthL1norm_sma_lpc2	audspec_lengthL1norm_sma_lpc3	audspec_lengthL1norm_sma_lpc4	audspecRasta_lengthL1norm_sma_quartile1	audspecRasta_lengthL1norm_sma_quartile2	audspecRasta_lengthL1norm_sma_quartile3	audspecRasta_lengthL1norm_sma_iqr1_2	audspecRasta_lengthL1norm_sma_iqr2_3	audspecRasta_lengthL1norm_sma_iqr1_3	audspecRasta_lengthL1norm_sma_percentile1_0	audspecRasta_lengthL1norm_sma_percentile99_0	audspecRasta_lengthL1norm_sma_pctlrange0_1	audspecRasta_lengthL1norm_sma_amean	audspecRasta_lengthL1norm_sma_stddev	audspecRasta_lengthL1norm_sma_skewness
1	0.29343	0.77792	1.1255	0.48449	0.34755	0.83204	0.001034	1.9371	1.9361	0.7269	0.52092	0.22197	2.2877	0.43	1.2994	0.57249	0.23805	0.21692	0.47	0.04	0.14709	-0.001537	0.25457	7.4292e-06	-0.0036989	0.25234	0.44683	0.36986	0.044521	0.43986	0.42268	0.0052657	-1.8125	0.80234	0.27139	-0.33506	0.084153	0.70872	1.2915	3.6619	0.58278	2.3704	2.9532	0.0064948	36.308	36.302	3.9508	6.8358	3.1415
2	0.42092	0.90612	1.5118	0.4852	0.60565	1.0908	0.001034	2.3437	2.3426	0.94579	0.63013	0.14088	2.1005	0.36333	1.7311	0.78531	0.14465	0.295	0.58	0.06	0.16325	-0.0016322	0.38297	-9.1458e-06	0.00066339	0.3811	0.46178	0.30556	0.027778	0.51394	0.39442	0.0031497	-2.3804	2.0466	-0.6115	-0.21804	0.17189	0.85014	2.2588	3.4559	1.4087	1.1971	2.6058	0.0057164	12.535	12.53	2.8859	2.9317	1.717
3	0.69475	1.097	1.4844	0.40226	0.38737	0.78963	0.001034	2.5381	2.5371	1.0612	0.63323	0.039457	2.5697	0.31	1.7239	0.66264	0.15864	0.212	0.52	0.04	0.18552	-0.0030556	0.36298	-2.5887e-05	0.0026395	0.3541	0.44471	0.23982	0.027149	0.5	0.41364	0.005395	-2.172	1.5024	0.03183	-0.63691	0.28296	0.98834	1.7299	3.12	0.7416	1.3901	2.1317	0.003841	18.302	18.299	3.0288	4.1217	2.6697
4	0.25243	0.68522	1.1021	0.43278	0.41691	0.84969	0.001034	1.5175	1.5164	0.68901	0.48659	0.052006	1.7759	0.34	1.1439	0.45488	0.1365	0.17786	0.45	0.03	0.14546	-0.0009949	0.23158	1.132e-06	-0.0012779	0.23155	0.46781	0.30279	0.083665	0.448	0.42	0.0031559	-2.0924	1.3602	0.073228	-0.5755	0.2436	0.71155	2.5474	6.6453	1.8358	4.0979	5.9337	0.0066159	30.59	30.583	5.1924	7.0935	2.3257
5	0.2635	0.53203	0.68849	0.26853	0.15645	0.42499	0.001034	0.98873	0.98769	0.47259	0.29366	-0.2969	2.0568	0.412	0.80528	0.3327	0.176	0.26333	0.53	0.09	0.15804	-0.0010552	0.080483	4.4424e-06	-0.0021569	0.080061	0.45166	0.249	0.072289	0.3629	0.49597	0.0014642	-2.0135	1.0462	0.57435	-0.9765	0.38046	0.69303	1.4569	3.2788	0.76382	1.822	2.5858	0.0084374	31.361	31.353	3.0733	5.5028	4.4091
6	1.0158	1.3909	1.8388	0.37506	0.44794	0.823	0.001034	2.7566	2.7556	1.4156	0.68209	-0.048914	2.5873	0.30111	2.1933	0.77771	0.082791	0.3575	1.29	0.03	0.4158	-0.0006857	0.46194	-1.685e-05	0.0041841	0.45079	0.48657	0.11724	0.055172	0.46713	0.49135	0.0040766	-2.4032	1.897	-0.17493	-0.56645	0.25362	0.86062	1.2202	2.0996	0.35954	0.87941	1.239	0.0036743	18.173	18.17	2.1358	3.0721	3.9776
7	0.80912	1.16	1.575	0.35091	0.41501	0.76592	0.001034	2.0051	2.004	1.1262	0.54686	-0.5374	2.5689	0.28857	1.6462	0.52	0.17266	0.26429	0.65	0.04	0.23341	-0.00056487	0.29744	3.0143e-06	-0.0013034	0.29726	0.48769	0.13008	0.060976	0.46939	0.46531	0.0063139	-1.9948	1.0669	0.33513	-0.61802	0.2193	0.98834	1.3932	2.7555	0.40482	1.3623	1.7671	0.004731	17.786	17.781	2.5908	3.4597	3.3076
8	0.31924	0.71308	1.1564	0.39384	0.44329	0.83713	0.001034	1.848	1.847	0.7124	0.52395	0.19694	2.0324	0.27	1.3145	0.60211	0.10801	0.20846	0.56	0.03	0.14512	-0.0010807	0.26611	1.917e-05	-0.0066976	0.25085	0.46113	0.37415	0.02381	0.39249	0.43686	0.0076852	-1.774	0.76834	0.20056	-0.209	0.028737	0.66089	1.0701	4.6477	0.40917	3.5777	3.9868	0.0066536	79.76	79.753	6.3069	15.465	4.6735
9	0.5378	0.80764	0.94953	0.26984	0.14189	0.41173	0.001034	1.5055	1.5044	0.77439	0.35539	-0.20408	2.8162	0.305	1.2095	0.43508	0.14953	0.24	0.89	0.03	0.27293	0.00043532	0.12556	-1.3029e-05	0.0032497	0.12346	0.50786	0.15207	0.046083	0.52315	0.43981	0.0045539	-1.95	1.0817	0.24571	-0.54967	0.18129	0.98834	1.2174	1.9521	0.22907	0.73473	0.9638	0.0085848	11.493	11.484	1.7761	1.9557	3.9681
10	0.25186	0.37829	0.63349	0.12643	0.2552	0.38163	0.001034	1.0357	1.0347	0.42262	0.28873	0.2507	2.2343	0.445	0.76068	0.33806	0.24102	0.26364	0.57	0.03	0.18869	1.0797e-05	0.083366	7.6939e-06	-0.0022281	0.080975	0.49891	0.27397	0.041096	0.48454	0.38144	0.00092792	-1.9801	1.1003	0.12863	-0.39489	0.15455	0.77215	1.7616	2.9494	0.9895	1.1877	2.1772	0.00946	22.595	22.585	2.9373	4.4168	3.1927
11	0.54307	1.0367	1.5671	0.49368	0.5304	1.0241	0.001034	3.1567	3.1557	1.1403	0.81959	0.73637	2.9636	0.295	1.9197	0.77944	0.13739	0.15118	0.32	0.04	0.084428	7.7567e-05	0.67169	5.1521e-06	-0.0013238	0.67087	0.49972	0.42125	0.047619	0.45221	0.47059	0.0052602	-2.0232	1.0983	0.17536	-0.35276	0.11028	0.80261	1.4176	2.3528	0.61501	0.93514	1.5501	0.0037754	18.471	18.467	2.1228	2.9676	4.5306
12	0.80804	1.2621	1.9624	0.45401	0.70036	1.1544	0.001034	2.6498	2.6488	1.3185	0.73743	-0.061466	2.1012	0.24875	1.8595	0.54097	0.15103	0.22	0.96	0.03	0.28004	-0.0057053	0.41012	1.8547e-05	-0.0098041	0.40548	0.4177	0.17117	0.054054	0.42081	0.51584	0.032948	-1.5672	0.49375	0.22852	-0.12075	-0.019291	0.95382	1.2996	2.3905	0.34583	1.0909	1.4367	0.0039854	17.466	17.462	2.4999	3.5717	3.1317
13	0.24421	0.44702	0.68383	0.20281	0.2368	0.43961	0.001034	1.0554	1.0544	0.46647	0.3168	0.15526	2.0164	0.29857	0.74158	0.27511	0.14913	0.15286	0.51	0.03	0.12848	-0.0006337	0.09877	1.6272e-05	-0.0041647	0.095448	0.47303	0.27523	0.059633	0.4424	0.43779	0.0026592	-1.9259	1.0591	0.16473	-0.44761	0.16394	0.8788	1.9186	3.7276	1.0398	1.809	2.8488	0.0091633	18.25	18.241	3.1896	3.8649	2.0509
14	0.52746	1.0668	1.5553	0.53935	0.48854	1.0279	0.001034	2.2168	2.2158	1.0302	0.60819	-0.046085	1.9286	0.438	1.8738	0.84356	0.16987	0.17533	0.55	0.03	0.14646	-0.0011367	0.36216	9.692e-07	-0.0013954	0.36213	0.47349	0.28358	0.033582	0.4794	0.4794	0.0055641	-2.2232	1.9117	-0.85048	0.11105	0.059898	0.98834	1.6769	2.7987	0.68861	1.1217	1.8103	0.0058873	18.375	18.369	2.3434	2.9187	4.6401
15	0.60794	1.1143	1.6107	0.50641	0.49633	1.0027	0.001034	2.242	2.2409	1.0834	0.61581	-0.22362	2.087	0.29571	1.7142	0.63072	0.13679	0.28125	0.56	0.06	0.17113	-8.5628e-05	0.37918	-1.5621e-06	0.00027991	0.37914	0.49632	0.24681	0.025532	0.48718	0.46581	0.0034915	-2.2098	1.5347	-0.027258	-0.50995	0.2188	0.82626	1.9845	3.3432	1.1582	1.3588	2.517	0.0063514	12.779	12.773	2.527	2.4345	2.0571
16	0.55714	0.88516	1.2434	0.32803	0.35821	0.68624	0.001034	2.1131	2.1121	0.94843	0.55826	0.36906	2.5303	0.26667	1.5473	0.59885	0.14996	0.20444	0.64	0.04	0.19021	-0.0036784	0.26701	-2.3404e-05	0.00095571	0.26224	0.43317	0.23618	0.080402	0.41919	0.54545	0.0036701	-2.2942	1.7507	-0.10082	-0.64871	0.30084	0.88373	1.2419	1.8954	0.35816	0.65356	1.0117	0.0061677	12.163	12.157	1.824	2.0236	3.2956
17	1.0584	2.0422	2.9922	0.98379	0.95007	1.9339	0.001034	4.6257	4.6247	1.9533	1.2947	0.10736	2.1699	0.412	3.5268	1.5735	0.176	0.28625	0.49	0.07	0.15157	-0.0021613	1.6541	-1.5862e-05	0.0016138	1.6495	0.47587	0.29289	0.058577	0.4874	0.39496	0.0139	-2.27	1.6344	-0.034975	-0.5546	0.23272	0.83097	1.8498	5.8672	1.0189	4.0174	5.0363	0.0033109	62.367	62.364	6.7463	12.783	3.3036
18	0.38	0.67407	0.9573	0.29407	0.28323	0.5773	0.001034	1.1871	1.186	0.6392	0.36139	-0.35006	1.9804	0.273	1.0048	0.36561	0.051	0.26667	0.81	0.04	0.26068	-0.00018561	0.1303	5.6014e-06	-0.0019892	0.1284	0.49064	0.18576	0.10526	0.3913	0.52174	0.0013906	-2.2839	1.6644	0.015693	-0.68361	0.29477	0.71019	1.4713	2.6107	0.76113	1.1394	1.9005	0.0079247	26.934	26.926	3.0349	5.0784	3.6817
19	0.52277	0.71196	0.89969	0.18919	0.18772	0.37691	0.001034	1.2559	1.2549	0.68875	0.30106	-0.57024	2.9449	0.25571	0.9626	0.27386	0.12681	0.392	0.89	0.07	0.29363	0.00034292	0.090253	-5.9892e-07	0.00046091	0.09025	0.50569	0.12626	0.020202	0.48731	0.47208	0.0030572	-1.8742	0.88878	0.18803	-0.16807	-0.026428	0.93776	1.3135	2.3136	0.37571	1.0001	1.3758	0.007536	12.817	12.809	1.9654	2.1389	3.415
20	0.39034	0.65751	0.9072	0.26717	0.24969	0.51686	0.001034	1.5248	1.5237	0.63133	0.39357	0.016639	2.4017	0.425	1.1029	0.47155	0.22889	0.32	0.67	0.05	0.20997	-0.00018214	0.15465	9.2907e-06	-0.0029136	0.15102	0.49121	0.25085	0.023729	0.45238	0.41837	0.0027828	-1.8918	0.95129	0.25147	-0.48659	0.18517	0.70711	1.5631	3.4621	0.856	1.899	2.755	0.0055827	29.631	29.626	3.6935	5.9592	3.1047
21	0.37483	0.55587	0.72632	0.18105	0.17045	0.35149	0.001034	0.99265	0.99162	0.544	0.26279	-0.35098	2.5375	0.33286	0.79431	0.25031	0.19746	0.22111	0.65	0.03	0.22298	0.00046528	0.06784	1.7165e-06	2.0703e-05	0.067765	0.51661	0.13077	0.10769	0.4556	0.49807	0.0018906	-1.8742	0.93332	0.22201	-0.43322	0.16148	0.9229	1.4511	2.3817	0.52816	0.93061	1.4588	0.0091091	11.818	11.809	1.9385	1.9829	3.356
22	0.66208	1.0429	1.4702	0.38078	0.42735	0.80813	0.001034	2.0157	2.0147	0.9841	0.55672	-0.28917	2.1504	0.28111	1.6207	0.6366	0.13796	0.26909	0.72	0.03	0.24777	-0.0017056	0.28827	-4.2998e-07	-0.0015775	0.28826	0.45514	0.18729	0.016722	0.44295	0.4698	0.0081759	-1.8242	0.77476	0.37327	-0.39808	0.083885	0.94459	1.4493	2.4655	0.50469	1.0162	1.5209	0.0045221	27.58	27.575	2.8226	5.057	4.0375
23	0.39389	0.77639	1.2912	0.3825	0.51485	0.89735	0.001034	2.266	2.265	0.85644	0.61662	0.47139	2.4199	0.602	1.6474	0.79092	0.3681	0.2725	0.68	0.03	0.21951	-0.00094313	0.3719	1.8257e-05	-0.0070409	0.34858	0.46777	0.38209	0.032836	0.42216	0.4521	0.003123	-1.7194	0.6482	0.27719	-0.36875	0.16885	0.6612	1.1292	2.4999	0.46796	1.3707	1.8387	0.0070611	52.89	52.883	3.4521	8.9888	5.3639
24	0.57717	0.87512	1.2851	0.29795	0.40995	0.70791	0.001034	1.8377	1.8367	0.88808	0.50732	-0.17334	2.1832	0.30125	1.4636	0.5755	0.1282	0.37429	1.28	0.03	0.40146	-0.0028408	0.20465	-1.4801e-05	0.0012886	0.19717	0.42358	0.175	0.053571	0.45161	0.44803	0.0035379	-1.9625	0.91944	0.41723	-0.44164	0.073759	0.82229	1.2047	1.9839	0.38246	0.77914	1.1616	0.0067975	13.138	13.131	1.7799	2.1232	3.8636
25	1.5156	1.7202	2.0784	0.2046	0.35822	0.56282	0.001034	3.8369	3.8358	1.7349	0.8114	-0.039818	3.5996	0.31	2.8468	1.1119	0.08	0.3775	1.04	0.03	0.3994	-0.0068761	0.5524	-0.00010122	0.0096225	0.51124	0.44279	0.16463	0.030488	0.46626	0.49693	0.012324	-1.8598	0.82421	0.34257	-0.43263	0.13212	0.98187	1.1693	1.5243	0.18742	0.355	0.54242	0.0028064	7.5778	7.575	1.5337	1.3532	2.6797
26	0.42317	0.67821	0.84041	0.25504	0.1622	0.41724	0.001034	1.2699	1.2689	0.63271	0.35401	-0.25558	2.3857	0.33444	0.95843	0.32572	0.16932	0.49714	1.44	0.04	0.45666	-0.0004058	0.12363	2.7971e-06	-0.0013876	0.12296	0.47977	0.17898	0.071023	0.42165	0.46724	0.0011025	-1.992	1.0962	0.28473	-0.62085	0.23609	0.77159	1.0704	1.7618	0.29883	0.69141	0.99024	0.0099916	81.933	81.923	3.847	14.464	7.3196
27	0.27371	0.47279	0.79057	0.19908	0.31778	0.51686	0.001034	1.2968	1.2958	0.52957	0.36546	0.40555	2.2854	0.3375	0.94556	0.41599	0.10545	0.17529	0.51	0.03	0.15217	0.00027541	0.13291	-1.6373e-06	0.00079772	0.13275	0.51231	0.30625	0.059375	0.42006	0.48276	0.0012377	-2.1775	1.4287	0.050165	-0.44886	0.15521	0.76389	1.3321	3.761	0.56817	2.429	2.9971	0.0094461	137.7	137.69	7.2924	22.878	5.9519
28	0.79675	1.084	1.5603	0.28723	0.47629	0.76352	0.001034	2.1535	2.1525	1.1381	0.58309	-0.14217	2.3	0.25667	1.6656	0.52744	0.15206	0.372	1.26	0.07	0.4549	-0.0017365	0.33014	-8.4551e-05	0.01492	0.26911	0.4723	0.15657	0.080808	0.4467	0.52792	0.0027737	-2.2421	1.4715	0.28029	-0.80542	0.30038	0.9251	1.3331	2.6134	0.40802	1.2803	1.6883	0.0063469	9.4681	9.4618	2.0989	2.0269	2.1071
29	0.28406	0.39177	0.58765	0.10771	0.19588	0.30359	0.001034	0.99389	0.99286	0.42215	0.23576	0.13113	2.6705	0.32375	0.69876	0.27661	0.13219	0.36875	1.42	0.04	0.4338	-0.0008775	0.049574	-5.0876e-06	0.00067421	0.048314	0.44536	0.20915	0.019608	0.50164	0.42295	0.0009242	-1.8747	0.92266	0.20302	-0.39133	0.14813	0.89225	1.2049	1.9453	0.3127	0.74037	1.0531	0.010071	21.221	21.211	2.2944	3.581	4.0893
30	0.31538	0.52181	0.65106	0.20643	0.12925	0.33568	0.001034	0.88959	0.88856	0.48888	0.22262	-0.34238	2.3367	0.28125	0.70968	0.2208	0.095843	0.28333	0.81	0.03	0.27777	-0.00062023	0.047307	2.5522e-07	-0.0006876	0.047305	0.4701	0.1434	0.041509	0.45455	0.51515	0.00088955	-2.0427	1.2133	0.16227	-0.52443	0.19795	0.86157	1.1842	1.5789	0.32268	0.39467	0.71735	0.0125	11.69	11.677	1.5899	1.8869	4.2988
31	0.43056	0.56406	0.80268	0.1335	0.23862	0.37212	0.001034	1.1403	1.1393	0.59884	0.29185	-0.16448	2.4372	0.24455	0.87593	0.27709	0.14292	0.30375	0.7	0.03	0.22951	-0.001362	0.073228	7.6242e-06	-0.0034739	0.0713	0.44551	0.14388	0.064748	0.49458	0.46209	0.0027933	-1.7916	0.75379	0.32305	-0.3291	0.052291	0.89507	1.2228	1.8332	0.32774	0.61034	0.93808	0.0084259	10.29	10.281	1.7515	1.8119	3.0944
32	0.21614	0.31165	0.49863	0.095512	0.18698	0.28249	0.001034	0.65524	0.65421	0.33634	0.19521	-0.072794	2.0534	0.3	0.51618	0.17984	0.16862	0.212	0.49	0.04	0.1581	-0.00063301	0.036535	5.8551e-06	-0.0018977	0.036113	0.46366	0.18433	0.11982	0.43519	0.48148	0.00099488	-1.8959	0.86132	0.45704	-0.57845	0.16759	0.92982	1.4789	2.6374	0.54908	1.1585	1.7076	0.010957	14.071	14.06	2.3933	2.8614	2.5272
33	0.52183	0.84207	1.1126	0.32023	0.27056	0.59079	0.001034	1.9729	1.9719	0.81104	0.43874	0.030271	2.7805	0.33625	1.2612	0.4502	0.15016	0.22	0.71	0.04	0.18196	-0.00049719	0.19056	-2.0342e-05	0.0057071	0.17041	0.48273	0.2549	0.01634	0.42295	0.5082	0.0017568	-2.2579	1.5882	0.087127	-0.7026	0.29084	0.80721	1.1891	1.8144	0.38187	0.6253	1.0072	0.0088419	23.576	23.567	1.9713	3.8444	6.1597
34	0.46137	0.69906	1.0381	0.23769	0.33902	0.57671	0.001034	1.7903	1.7893	0.74946	0.44774	0.27962	2.5968	0.33	1.2122	0.46274	0.15631	0.17462	0.52	0.03	0.16065	-0.001914	0.18432	1.3967e-05	-0.0051124	0.18129	0.44888	0.24783	0.034783	0.47162	0.46288	0.00538	-1.7198	0.67626	0.21389	-0.20279	0.043234	0.85652	1.7508	3.1627	0.89426	1.412	2.3062	0.0065516	11.59	11.584	2.307	2.2734	2.3353
35	0.78944	1.5342	2.1884	0.7448	0.65419	1.399	0.001034	2.7366	2.7356	1.4882	0.77738	-0.1148	1.9342	0.23333	2.0856	0.59738	0.092976	0.355	1.05	0.03	0.35892	-0.0027054	0.57121	-2.7224e-05	0.0036107	0.55908	0.46256	0.16309	0.12446	0.5	0.47845	0.0046336	-2.4525	2.1476	-0.57418	-0.31907	0.20395	0.93295	1.2216	1.5658	0.28862	0.34421	0.63282	0.0057333	10.842	10.837	1.5555	1.7303	4.3109
37	0.66696	1.0069	1.4086	0.33994	0.40173	0.74166	0.001034	2.197	2.196	1.0547	0.50882	0.23545	2.5578	0.26111	1.5495	0.49474	0.07015	0.245	0.72	0.03	0.23355	-0.0012945	0.24989	-2.5475e-05	0.0051506	0.23489	0.47205	0.15354	0.047244	0.49012	0.49012	0.0038686	-2.1259	1.292	0.18935	-0.51783	0.16936	0.77436	1.0743	1.6049	0.29996	0.53054	0.8305	0.00689	11.189	11.183	1.5202	1.7375	4.5274
38	0.67598	1.333	2.1767	0.65704	0.84369	1.5007	0.001034	3.8256	3.8246	1.4638	1.0169	0.39894	2.3572	0.345	2.5335	1.0697	0.23408	0.1925	0.54	0.04	0.14054	-0.0040805	0.95082	2.2011e-05	-0.0094512	0.94112	0.44105	0.36327	0.028571	0.47541	0.43033	0.015542	-2.0061	1.1677	0.20076	-0.57909	0.22605	0.74052	1.5103	2.7087	0.76976	1.1984	1.9682	0.0027835	22.106	22.104	3.0356	4.5349	2.7684
39	1.0442	1.4436	1.8339	0.39941	0.39024	0.78965	0.001034	2.8164	2.8154	1.4236	0.70108	-0.17329	2.6748	0.32714	2.1034	0.67977	0.12848	0.27333	0.6	0.07	0.19345	-0.00019094	0.49132	2.7813e-06	-0.00087794	0.49116	0.49521	0.16532	0.048387	0.417	0.52227	0.01548	-1.8232	0.88828	0.17765	-0.38239	0.14976	0.92504	1.2718	2.5813	0.3468	1.3095	1.6563	0.0029937	18.074	18.071	2.445	3.5528	3.4228
40	0.95916	1.405	1.9409	0.44589	0.53587	0.98176	0.001034	3.2363	3.2352	1.4702	0.83316	0.1368	2.5548	0.26167	2.2432	0.77299	0.10189	0.184	0.84	0.04	0.22835	-0.0017721	0.68491	-6.638e-05	0.010641	0.65434	0.47846	0.19149	0.069149	0.48128	0.46524	0.01563	-2.0774	1.2705	0.21868	-0.63794	0.23696	0.97924	1.7465	5.8327	0.76725	4.0862	4.8535	0.0046378	155.6	155.6	8.4728	26.085	5.7359
41	0.76894	1.0904	1.5151	0.32149	0.42466	0.74615	0.001034	2.3443	2.3433	1.1444	0.50834	0.19555	2.6936	0.33833	1.7686	0.62421	0.14439	0.33857	1.32	0.03	0.42783	-0.0005559	0.25688	-2.0683e-05	0.0044702	0.24845	0.48807	0.11066	0.028689	0.4856	0.49794	0.004957	-1.9615	1.0639	0.14836	-0.37252	0.12822	0.75307	1.1463	1.4339	0.39327	0.28757	0.68085	0.0082043	8.1772	8.169	1.4841	1.3983	3.4444
42	0.001034	0.55893	1.0478	0.55789	0.48891	1.0468	0.001034	1.7289	1.7279	0.58425	0.52661	0.30866	1.9374	0.74714	1.3015	0.7173	0.35919	0.378	0.98	0.05	0.28365	0.00041107	0.27253	8.5183e-06	-0.0045466	0.22596	0.53332	0.494	0.0068611	0.28694	0.39519	0.0013927	-2.2667	1.6786	-0.085506	-0.60038	0.28043	0.50375	0.98153	2.0022	0.47778	1.0206	1.4984	0.011245	197.02	197.01	9.0802	31.863	5.4951
43	0.42759	0.87201	1.3125	0.44442	0.44048	0.8849	0.001034	1.7996	1.7986	0.85823	0.51716	-0.032397	1.967	0.39833	1.4198	0.56152	0.18506	0.18786	0.68	0.03	0.17346	-0.0010645	0.26037	-4.2496e-06	9.5672e-05	0.2598	0.46986	0.25912	0.069343	0.49084	0.44689	0.0022804	-2.1481	1.313	0.24555	-0.64049	0.23679	0.71028	1.4561	2.5817	0.74577	1.1256	1.8714	0.0059878	10.374	10.368	2.1162	2.2402	2.2145
44	0.40327	0.59817	0.96414	0.19489	0.36598	0.56087	0.001034	1.3648	1.3638	0.66886	0.36954	0.12132	2.1078	0.231	0.99266	0.3238	0.12942	0.233	0.86	0.03	0.25456	-0.00024021	0.13629	-3.4171e-08	-0.00023218	0.13629	0.49082	0.16949	0.055085	0.46809	0.48085	0.0040744	-1.8523	0.86567	0.29219	-0.42359	0.12972	0.9146	1.3478	2.0837	0.43321	0.7359	1.1691	0.0079367	25.451	25.443	2.2804	4.0207	5.1967
45	0.6952	1.133	1.3939	0.43783	0.26083	0.69866	0.001034	2.3437	2.3426	1.032	0.55657	-0.12942	2.6895	0.325	1.6441	0.61219	0.105	0.15917	0.54	0.04	0.15607	-0.0010093	0.3066	-9.8124e-06	0.00087464	0.30586	0.48168	0.21244	0.036269	0.46354	0.47917	0.0054056	-2.1945	1.5186	-0.060777	-0.39382	0.13939	1.0094	1.8543	2.6269	0.84483	0.77267	1.6175	0.0044246	10.442	10.438	2.2647	2.0853	2.1573
46	1.0807	1.8216	2.1671	0.74093	0.34544	1.0864	0.001034	3.4885	3.4875	1.7086	0.87551	-0.020677	2.7671	0.24833	2.6849	0.97623	0.14229	0.34333	1.41	0.05	0.4851	0.00081521	0.76385	-0.00011528	0.026063	0.5909	0.50647	0.16818	0.077273	0.41096	0.52968	0.01202	-1.9073	1.0986	-0.01434	-0.29126	0.11934	0.81351	1.2453	1.882	0.43176	0.63678	1.0685	0.0038448	6.7586	6.7547	1.5161	1.2047	2.4047
47	0.91364	1.232	1.7445	0.31836	0.51252	0.83089	0.001034	2.9128	2.9118	1.3716	0.70047	0.55007	2.8841	0.295	1.9136	0.54199	0.14245	0.34667	1.15	0.04	0.39088	-0.0042287	0.41854	-1.3974e-05	-0.0011684	0.41599	0.4412	0.15	0.090909	0.46119	0.51142	0.0071272	-2.0828	1.3258	0.00092018	-0.38617	0.14867	0.92397	1.1848	1.5337	0.26083	0.34889	0.60972	0.0046042	16.191	16.187	1.7456	2.4481	5.0851
48	0.49357	0.79948	1.0591	0.30591	0.25966	0.56557	0.001034	1.6101	1.6091	0.74516	0.43514	-0.16638	2.3499	0.41667	1.2528	0.50766	0.31993	0.36625	1.72	0.04	0.53684	0.0010299	0.18165	-1.9899e-06	0.0016149	0.18149	0.53228	0.21017	0.054237	0.37075	0.4966	0.0015748	-1.9717	0.98452	0.33164	-0.45822	0.11793	0.77714	1.1371	1.6062	0.36001	0.46902	0.82903	0.012726	102.89	102.87	4.4692	16.845	6.3811
49	0.75779	1.2783	1.6013	0.5205	0.32306	0.84356	0.001034	2.1047	2.1037	1.1715	0.57354	-0.26696	2.1739	0.41667	1.8145	0.64298	0.18732	0.297	0.8	0.05	0.26766	-0.0011518	0.319	-8.094e-07	-0.00090978	0.31897	0.47375	0.14333	0.11	0.45819	0.50502	0.0048736	-1.9931	1.1028	0.15759	-0.3706	0.10895	0.8815	1.2414	2.0917	0.35989	0.85034	1.2102	0.0043909	19.729	19.725	2.0379	2.9769	4.8548
50	0.77773	1.0704	1.4054	0.2927	0.33497	0.62767	0.001034	1.9726	1.9716	1.0913	0.45735	-0.0022812	2.6002	0.24571	1.5173	0.42603	0.10026	0.5225	1.46	0.05	0.56975	-0.00094216	0.20559	-1.4483e-05	0.0022296	0.20286	0.4819	0.1	0.081818	0.47032	0.51598	0.0029021	-1.9522	0.93743	0.33346	-0.44175	0.12803	0.9679	1.1974	1.7141	0.22948	0.51677	0.74625	0.012455	6.0808	6.0683	1.4277	0.97903	2.6655
51	0.99639	1.4956	1.9287	0.49919	0.43309	0.93228	0.001034	3.2421	3.2411	1.5047	0.74693	0.15106	2.6773	0.35167	2.214	0.70931	0.14927	0.245	0.54	0.04	0.21588	0.00034776	0.55725	-2.8702e-05	0.0075807	0.5385	0.5029	0.16996	0.027668	0.45238	0.53571	0.0044417	-2.2549	1.6117	0.046493	-0.74198	0.34401	0.93556	1.4452	2.0012	0.5096	0.55603	1.0656	0.010157	4.2517	4.2416	1.5256	0.87366	0.80388
52	0.47248	1.2526	1.9566	0.7801	0.70397	1.4841	0.001034	2.6443	2.6433	1.2004	0.83235	0.036511	1.8357	0.34286	2.067	0.86664	0.24967	0.33375	0.61	0.04	0.20168	-0.0020963	0.66307	3.0447e-05	-0.010743	0.6291	0.45677	0.30877	0.070175	0.41901	0.44014	0.0068269	-2.0098	1.0201	0.49183	-0.77832	0.28443	0.60664	1.4585	2.6551	0.85185	1.1966	2.0484	0.0040078	74.053	74.049	4.6027	12.475	4.9393
53	0.95155	1.8714	2.3709	0.91983	0.49953	1.4194	0.001034	3.7184	3.7173	1.7054	0.90381	-0.056105	2.4352	0.31286	2.7573	1.0519	0.13853	0.24	0.6	0.04	0.17877	-0.0023052	0.78435	-5.1585e-05	0.011623	0.70462	0.46763	0.25461	0.0369	0.42222	0.54444	0.016176	-1.8771	0.82695	0.39927	-0.47317	0.1324	0.71839	1.0482	1.6547	0.32977	0.60657	0.93635	0.0053729	23.724	23.719	2.0576	3.9618	5.9079
54	0.75661	1.038	1.5653	0.28141	0.52729	0.8087	0.001034	2.1589	2.1579	1.1359	0.53298	0.18918	2.3024	0.27833	1.5878	0.45189	0.14938	0.4725	1.32	0.05	0.5111	-0.0012128	0.27936	-1.071e-05	0.00087569	0.27842	0.48001	0.10714	0.086735	0.54359	0.44615	0.004292	-2.0798	1.2528	0.17289	-0.55811	0.21912	0.95558	1.2833	1.7586	0.32774	0.4753	0.80304	0.011554	5.3737	5.3621	1.483	0.90697	1.8819
55	0.50176	0.89069	1.2094	0.38893	0.31875	0.70768	0.001034	1.7047	1.7037	0.86133	0.47629	-0.16709	2.1095	0.35	1.2138	0.35243	0.26273	0.29	0.99	0.05	0.31675	-0.002674	0.18212	1.0762e-06	-0.0029678	0.18208	0.42729	0.18248	0.087591	0.4359	0.50183	0.0052113	-1.7902	0.76105	0.31087	-0.40055	0.12764	0.86795	1.1626	2.117	0.29467	0.95438	1.249	0.0065235	16.046	16.039	2.0501	2.7327	3.6931
56	4.1032	6.8493	8.3737	2.7461	1.5243	4.2704	0.001034	9.6863	9.6853	5.99	2.9486	-0.78039	2.3882	0.38571	8.6306	2.6406	0.24354	0.34857	0.73	0.04	0.26227	-0.0024873	8.647	8.3144e-05	-0.027597	8.3233	0.48787	0.16502	0.16172	0.43709	0.51656	0.11766	-1.9902	1.1283	0.19443	-0.558	0.23113	0.87075	1.5592	3.017	0.68843	1.4578	2.1463	0.001573	63.602	63.6	3.8277	9.9083	6.5031
57	0.60165	0.92346	1.1919	0.3218	0.26844	0.59024	0.001034	1.8479	1.8469	0.90074	0.46121	-0.098178	2.5833	0.28125	1.2848	0.38404	0.11196	0.43	1	0.07	0.33531	-0.00010363	0.21266	1.1427e-06	-0.00040644	0.21262	0.49557	0.16917	0.052632	0.48302	0.46415	0.0023696	-2.0406	1.1629	0.27188	-0.6371	0.24837	0.92816	1.4222	2.8127	0.49406	1.3904	1.8845	0.0069707	24.298	24.291	2.4365	3.8646	5.1147
58	0.10698	0.49127	0.88241	0.38429	0.39114	0.77543	0.001034	1.2566	1.2556	0.51949	0.40508	0.092477	1.6457	0.34182	0.99996	0.48046	0.15608	0.24313	0.69	0.03	0.17804	-0.0008583	0.15451	9.8729e-06	-0.0047482	0.14133	0.44435	0.39494	0.0075949	0.3401	0.45685	0.0029253	-1.8594	0.88259	0.26095	-0.36847	0.095063	0.41259	1.1536	2.7499	0.74101	1.5963	2.3373	0.011021	124.21	124.2	6.9185	21.282	5.051
59	0.49307	0.76318	1.0506	0.27011	0.28745	0.55756	0.001034	2.0267	2.0257	0.79826	0.45915	0.5755	3.3034	0.27429	1.2128	0.41451	0.089898	0.15643	0.46	0.04	0.12754	0.0015501	0.20059	-7.9721e-06	0.0033438	0.19967	0.53436	0.28319	0.039823	0.52	0.42667	0.003434	-1.9884	1.0669	0.16487	-0.30524	0.070623	0.98834	1.3154	2.6338	0.32705	1.3184	1.6455	0.0067547	15.017	15.01	2.297	2.9581	3.3385
60	0.60472	1.1942	1.8624	0.58951	0.66822	1.2577	0.001034	2.9293	2.9282	1.2129	0.79912	0.16351	2.1607	0.31143	2.0886	0.87573	0.1262	0.23545	0.6	0.04	0.18087	-0.0023093	0.60572	-6.6935e-06	-0.00049539	0.60436	0.455	0.3125	0.044118	0.39483	0.50923	0.004755	-2.3414	1.8606	-0.21599	-0.5935	0.29717	0.82108	1.5828	4.6961	0.76168	3.1133	3.875	0.0045947	38.31	38.305	4.5492	7.613	3.1398
61	0.48921	0.82573	1.1312	0.33651	0.30545	0.64196	0.001034	1.7425	1.7415	0.81143	0.46187	0.017884	2.3321	0.37429	1.3681	0.55663	0.22715	0.297	0.64	0.03	0.22597	-0.00057075	0.2109	1.801e-05	-0.0059378	0.1965	0.4808	0.22408	0.060201	0.5	0.43289	0.0024116	-2.0099	1.0389	0.43278	-0.7073	0.25216	0.80934	1.5096	2.4266	0.70026	0.917	1.6173	0.0056286	17.772	17.766	2.3987	3.3193	3.7679
62	0.57555	0.90521	1.2003	0.32966	0.29506	0.62472	0.001034	1.5064	1.5054	0.8614	0.37304	-0.35442	2.4748	0.3	1.1511	0.28975	0.17574	0.5725	1.48	0.13	0.55129	-0.00044039	0.13827	-1.5057e-05	0.0030679	0.1345	0.48789	0.094017	0.034188	0.46352	0.50644	0.0023172	-1.959	0.99675	0.32451	-0.50699	0.14956	0.95181	1.1692	1.6156	0.21738	0.44646	0.66384	0.0082122	10.069	10.06	1.5123	1.5086	4.5609
63	0.9375	1.5256	2.145	0.58814	0.6193	1.2074	0.001034	3.2066	3.2055	1.5651	0.78588	0.028785	2.3423	0.21	2.3591	0.79409	0.11551	0.2275	0.84	0.03	0.26248	1.3755e-05	0.61761	-6.8037e-05	0.012873	0.5841	0.49751	0.17368	0.031579	0.42328	0.55026	0.0083908	-2.2929	1.7694	-0.22852	-0.4349	0.19325	0.90887	1.2895	1.9825	0.38059	0.69303	1.0736	0.0042012	10.706	10.701	1.8664	1.9552	3.2681
64	0.20046	0.31818	0.44188	0.11773	0.12369	0.24142	0.001034	0.72329	0.72226	0.32367	0.18125	0.02829	2.5115	0.29625	0.4988	0.17513	0.13811	0.19429	0.81	0.03	0.20406	-0.0010137	0.026471	1.3804e-06	-0.0013892	0.026412	0.42692	0.21978	0.032967	0.41912	0.50735	0.0016055	-1.5959	0.50983	0.23007	-0.10464	-0.026147	0.91625	1.1454	2.4725	0.22919	1.3271	1.5563	0.015567	24.283	24.267	2.2629	3.8495	5.1092
65	1.3149	2.1259	3.3278	0.81098	1.2019	2.0128	0.001034	5.2591	5.2581	2.2467	1.4042	0.13429	2.2238	0.45167	3.791	1.5443	0.28795	0.21214	1.18	0.03	0.30414	-0.0047756	1.7855	-2.7322e-05	0.003749	1.7457	0.44296	0.26198	0.031949	0.42628	0.48077	0.017303	-1.9573	0.95899	0.35128	-0.51763	0.17058	0.82958	1.1579	2.6138	0.32828	1.456	1.7842	0.0023844	52.125	52.122	3.7879	9.2432	4.7838
66	1.1222	2.3639	3.1798	1.2418	0.81592	2.0577	0.001034	4.9156	4.9146	2.1849	1.3942	-0.23699	2.109	0.32222	3.7792	1.5943	0.17047	0.38111	0.8	0.08	0.25278	-0.0012858	1.9247	-2.3181e-05	0.0073142	1.8675	0.48041	0.25538	0.013441	0.38814	0.45013	0.015717	-2.1013	1.204	0.51534	-1.0195	0.40751	0.77367	1.5083	3.6875	0.7346	2.1792	2.9138	0.0028366	168.72	168.72	9.4409	30.967	5.7663
67	0.58975	1.2301	1.9443	0.64035	0.71425	1.3546	0.001034	3.1812	3.1801	1.2715	0.80699	0.32034	2.1396	0.30875	1.9186	0.64708	0.19206	0.14875	0.37	0.06	0.096881	0.00018563	0.65104	-1.8981e-05	0.0051396	0.64161	0.50128	0.4084	0.026718	0.47126	0.49808	0.0043733	-2.3033	1.6986	-0.15186	-0.40678	0.17009	0.90669	1.4204	2.6158	0.5137	1.1954	1.7091	0.0077511	30.972	30.965	2.9843	5.2365	4.0681
68	0.36353	0.66513	0.86526	0.30159	0.20014	0.50173	0.001034	1.1652	1.1642	0.6259	0.31945	-0.23247	2.1829	0.43143	0.92456	0.29865	0.21013	0.24846	0.85	0.03	0.27436	-0.0006413	0.098387	-2.4264e-06	0.00014971	0.098013	0.47055	0.17125	0.085627	0.46012	0.49387	0.0015339	-1.8873	0.84365	0.35746	-0.4215	0.11399	0.95922	1.1948	2.0886	0.23556	0.89378	1.1293	0.0081091	18.872	18.863	1.9334	2.773	5.2329
69	0.19976	0.50396	0.92138	0.3042	0.41742	0.72162	0.001034	1.7129	1.7119	0.59933	0.46595	0.45051	2.3072	0.3875	1.1902	0.59089	0.23253	0.21667	0.58	0.03	0.16455	-0.0013298	0.20038	1.2279e-05	-0.0054554	0.18957	0.43621	0.43323	0.014837	0.46429	0.3869	0.0018769	-1.9812	1.09	0.14685	-0.39824	0.15042	0.69134	1.5827	3.3015	0.89139	1.7188	2.6101	0.0070082	58.401	58.394	3.7514	9.3964	6.0442
70	0.52186	0.93964	1.1491	0.41778	0.20949	0.62728	0.001034	1.6489	1.6479	0.82952	0.44881	-0.56017	2.3754	0.258	1.3049	0.47533	0.080846	0.32111	1.56	0.04	0.46095	0.00030227	0.20073	-2.2207e-05	0.0069864	0.17795	0.50751	0.19868	0.033113	0.45183	0.43189	0.0041111	-1.9963	1.1968	-0.043749	-0.16789	0.018555	0.92667	1.3592	2.0565	0.43253	0.69732	1.1298	0.0056524	66.738	66.732	3.8124	10.35	5.3869
71	1.1972	2.5309	3.2298	1.3337	0.69888	2.0326	0.001034	4.0694	4.0683	2.3038	1.1224	-0.31583	1.9597	0.35	3.3313	1.0275	0.21205	0.22545	0.56	0.05	0.19667	-0.00063059	1.2576	-2.9244e-05	0.0067682	1.2379	0.49224	0.18504	0.070866	0.43083	0.5415	0.0084975	-2.1827	1.4005	0.21518	-0.7382	0.30965	0.8299	1.1838	1.7828	0.35386	0.59901	0.95286	0.0045888	17.549	17.544	1.8343	2.7415	5.0512
72	0.71085	1.4028	1.8234	0.69191	0.42061	1.1125	0.001034	2.6447	2.6437	1.3084	0.70245	-0.18204	2.1875	0.21545	1.9647	0.6563	0.083488	0.3425	0.7	0.07	0.22576	-0.00061085	0.49076	-2.5769e-05	0.0069138	0.46357	0.48689	0.24232	0.027304	0.44178	0.50342	0.0047773	-2.1967	1.4512	0.1218	-0.60961	0.23958	0.80945	1.3554	2.5583	0.54594	1.2029	1.7488	0.0035828	38.82	38.817	2.7085	5.9559	6.0576
73	1.0565	1.5574	2.3085	0.50085	0.75115	1.252	0.001034	3.4859	3.4848	1.6211	0.86601	-0.022957	2.4295	0.31	2.5353	0.91426	0.20339	0.26375	0.8	0.05	0.25651	-0.002438	0.72643	2.9961e-05	-0.0089395	0.71517	0.47039	0.16514	0.041284	0.47465	0.47005	0.0070329	-2.3203	1.7483	-0.093927	-0.58597	0.25828	0.94973	1.403	2.2845	0.45323	0.88157	1.3348	0.004118	42.994	42.99	3.6774	7.5184	4.1339
74	0.6561	0.96592	1.3865	0.30981	0.42061	0.73042	0.001034	1.9211	1.92	0.99656	0.46406	-0.067001	2.4117	0.29286	1.4147	0.41815	0.087295	0.472	1.61	0.06	0.58649	-0.0015523	0.203	-2.0747e-05	0.0035721	0.19395	0.46579	0.125	0.052419	0.40486	0.57895	0.0027906	-2.0657	1.0671	0.58711	-0.87872	0.29568	0.87326	1.1951	1.6982	0.32183	0.50317	0.82499	0.0093003	9.8999	9.8906	1.5795	1.5477	3.8801
75	0.54303	0.74186	1.127	0.19882	0.38516	0.58399	0.001034	1.669	1.668	0.8275	0.42726	0.21403	2.3072	0.36857	1.1672	0.33969	0.15716	0.37625	1.28	0.04	0.41728	-0.00030928	0.18181	1.2624e-05	-0.0041344	0.17425	0.48889	0.12171	0.069079	0.40594	0.55776	0.0027195	-1.7408	0.59712	0.28489	-0.0658	-0.070343	0.79373	1.2852	1.9093	0.49152	0.62404	1.1156	0.0074453	16.568	16.56	1.866	2.6462	5.0292
76	0.41791	0.54422	0.67862	0.1263	0.1344	0.26071	0.001034	0.88566	0.88463	0.52593	0.20435	-0.66016	3.1702	0.33889	0.72578	0.19984	0.13892	0.39286	0.92	0.03	0.37515	-9.1007e-05	0.04169	-3.043e-06	0.00087668	0.041157	0.49383	0.081505	0.043887	0.43396	0.53459	0.0012444	-1.7157	0.63439	0.27888	-0.21962	0.02754	0.91308	1.2093	1.6269	0.29626	0.41754	0.7138	0.015822	19.396	19.38	1.7682	2.9776	5.7803
77	1.0011	1.5146	2.1869	0.51351	0.67224	1.1857	0.001034	3.4468	3.4458	1.6274	0.81298	0.27905	2.3872	0.33833	2.398	0.77056	0.19004	0.27875	1.03	0.03	0.32532	-0.0043404	0.57127	-8.3833e-06	-0.0023452	0.56999	0.44479	0.1841	0.033473	0.47479	0.5084	0.0067419	-2.0284	1.0937	0.1715	-0.27311	0.041051	0.86944	1.2	1.7225	0.33051	0.52257	0.85308	0.0059986	8.3167	8.3107	1.4992	1.2867	3.515
78	1.2203	1.6261	1.8821	0.40582	0.25602	0.66184	0.001034	2.579	2.578	1.5376	0.55289	-0.66396	3.6779	0.20111	2.0561	0.51859	0.059525	0.5525	1.52	0.05	0.59411	0.00033609	0.30522	-2.7556e-05	0.0064536	0.29479	0.50182	0.067265	0.071749	0.47297	0.51351	0.0028434	-2.452	2.0308	-0.35428	-0.40687	0.18593	0.99138	1.1876	1.5603	0.19623	0.37271	0.56893	0.0091046	8.5994	8.5903	1.4791	1.2988	4.2556
79	0.77622	1.2462	1.8492	0.46995	0.60306	1.073	0.001034	2.5864	2.5854	1.2575	0.71597	-0.14912	2.072	0.30333	1.9738	0.71636	0.11785	0.22538	0.78	0.03	0.20872	-0.0017495	0.49011	-1.9062e-06	-0.0011852	0.48996	0.46388	0.20875	0.040404	0.46959	0.44595	0.0054194	-2.195	1.4369	0.091338	-0.48919	0.16267	0.78605	1.2177	2.5601	0.43162	1.3424	1.774	0.0037558	35.007	35.003	3.3624	6.4289	4.0987
80	0.74441	0.96835	1.4905	0.22394	0.52217	0.74611	0.001034	2.6564	2.6554	1.1384	0.63048	0.51198	2.5878	0.344	1.796	0.65765	0.19448	0.28	0.58	0.05	0.19799	-0.0053612	0.28986	-2.2405e-05	-0.00063375	0.28423	0.41444	0.21698	0.023585	0.38389	0.59242	0.0041181	-2.1827	1.3457	0.2804	-0.60436	0.16619	0.92889	1.0967	1.5326	0.1678	0.43589	0.60369	0.0058072	13.986	13.981	1.6567	2.0979	4.8241
81	1.2411	1.7969	2.5674	0.55587	0.7705	1.3264	0.001034	3.8575	3.8565	1.868	1.0126	0.075569	2.4805	0.28571	2.7726	0.90459	0.11462	0.462	1.54	0.08	0.55679	-0.00092838	1.021	-5.2208e-05	0.011706	0.96822	0.48788	0.13992	0.078189	0.43388	0.51653	0.0061842	-2.4042	1.9794	-0.36801	-0.42718	0.22493	0.94401	1.3041	2.5035	0.36007	1.1994	1.5595	0.0031354	124.62	124.62	6.3091	20.129	5.7489
82	1.3938	2.0847	2.7885	0.69092	0.70383	1.3948	0.001034	4.2181	4.2171	2.0918	1.0628	0.020344	2.5465	0.2475	3.2557	1.1638	0.079961	0.395	0.97	0.05	0.34331	0.0022241	1.1061	-2.3376e-05	0.0077642	1.0964	0.51899	0.11765	0.063025	0.49367	0.45992	0.013578	-2.2569	1.5892	0.011848	-0.55435	0.21709	0.96353	1.2837	2.325	0.3202	1.0412	1.3614	0.0028441	28.98	28.977	2.5802	4.4993	5.2135
83	0.44175	0.66821	1.0253	0.22646	0.35709	0.58355	0.001034	1.9574	1.9563	0.73146	0.45989	0.58675	3.0959	0.34286	1.1989	0.46745	0.17027	0.17333	0.51	0.03	0.12037	-0.0011371	0.20323	-2.9945e-06	-0.00031064	0.20294	0.46231	0.35018	0.032491	0.48551	0.44928	0.0021673	-2.1124	1.3639	-0.058336	-0.3088	0.12352	0.80363	1.3017	3.0356	0.49805	1.7339	2.2319	0.0072375	20.571	20.563	2.6037	3.5945	3.3421
84	1.3685	2.0915	2.701	0.72306	0.6095	1.3326	0.001034	4.5847	4.5837	2.0046	1.064	-0.20638	2.8706	0.25889	3.0142	1.0095	0.07264	0.24182	0.63	0.03	0.19935	0.00015296	1.132	1.4553e-05	-0.0037908	1.1255	0.49989	0.19485	0.029412	0.47232	0.44649	0.0082908	-2.3666	1.8719	-0.22547	-0.52786	0.25339	0.93702	1.4697	3.0058	0.53265	1.5361	2.0688	0.0028509	42.236	42.233	3.7801	7.508	3.8533
85	0.80491	1.4095	1.9858	0.60462	0.57629	1.1809	0.001034	3.4599	3.4589	1.4274	0.8732	0.27692	2.4704	0.29375	2.2568	0.82936	0.12479	0.15235	0.49	0.05	0.11006	-0.0041523	0.6474	1.4295e-05	-0.0081835	0.64012	0.42963	0.32509	0.024735	0.44681	0.48582	0.010666	-1.9009	0.94918	0.10374	-0.17856	0.034583	0.80402	1.4158	2.4773	0.61177	1.0615	1.6733	0.0036083	12.189	12.186	2.0121	2.2144	3.1808
86	0.4291	0.59209	0.80068	0.16299	0.20859	0.37159	0.001034	1.1078	1.1068	0.58802	0.29214	-0.33019	2.5921	0.22778	0.88453	0.29651	0.11535	0.23125	0.6	0.04	0.18361	-0.00030592	0.08496	-6.6896e-06	0.0011725	0.084356	0.48812	0.15315	0.076577	0.43439	0.51584	0.0033473	-1.9412	1.1616	0.096315	-0.57747	0.27449	0.95134	1.4003	2.8703	0.44898	1.47	1.919	0.0081503	10.942	10.933	2.1469	2.0653	2.3083
87	0.4514	0.92622	1.3869	0.47482	0.46063	0.93545	0.001034	2.1444	2.1433	0.92772	0.57703	0.053576	1.9827	0.34833	1.7061	0.7784	0.21698	0.17143	0.4	0.04	0.12094	-0.0015371	0.31985	2.0844e-06	-0.0020728	0.31975	0.46244	0.32171	0.01938	0.43969	0.48249	0.004942	-2.2248	1.6265	-0.057872	-0.61835	0.28464	0.79159	1.6454	2.9746	0.8538	1.3292	2.183	0.0059083	46.891	46.885	3.1385	7.3876	6.0581
88	1.196	2.0343	2.6555	0.83832	0.62117	1.4595	0.001034	3.8703	3.8693	1.8989	1.0619	-0.17187	2.2299	0.42333	3.0189	1.12	0.21492	0.35	0.98	0.03	0.32665	-0.001404	1.1134	1.1725e-05	-0.0048394	1.1077	0.48019	0.19728	0.057823	0.44369	0.4744	0.0093894	-2.006	1.2281	-0.048523	-0.36432	0.1963	0.97399	1.2871	1.8773	0.31313	0.59013	0.90326	0.0032283	21.045	21.042	2.2165	3.5304	4.6438
89	0.45626	0.61971	0.83556	0.16345	0.21586	0.3793	0.001034	1.107	1.106	0.62981	0.26823	-0.23033	2.6349	0.31833	0.87642	0.24662	0.17771	0.5325	1.48	0.13	0.55612	-0.0008278	0.069184	-2.6206e-06	-0.00025389	0.069094	0.47363	0.10909	0.086364	0.47032	0.49772	0.0025265	-1.738	0.67434	0.31476	-0.30724	0.063677	0.88611	1.0943	1.4963	0.20824	0.40197	0.61021	0.010215	11.555	11.544	1.5373	1.7832	4.3848
90	0.75976	1.4341	1.9273	0.67433	0.49318	1.1675	0.001034	3.3136	3.3126	1.402	0.88874	0.077829	2.306	0.375	2.483	1.081	0.12107	0.16562	0.49	0.03	0.15083	-0.0018485	0.7669	-3.7262e-05	0.0086965	0.71672	0.46703	0.27465	0.03169	0.49117	0.40989	0.0084186	-2.3055	1.893	-0.46495	-0.32379	0.21021	0.98202	1.9897	4.8451	1.0077	2.8554	3.863	0.0031553	35.427	35.424	3.987	6.3373	4.0247
91	0.6033	0.83596	1.1517	0.23266	0.31572	0.54838	0.001034	1.5094	1.5083	0.82514	0.40196	-0.33031	2.3775	0.28	1.2083	0.38317	0.14514	0.31667	0.87	0.03	0.28831	-0.0021977	0.14563	-1.8444e-05	0.0014542	0.14267	0.45332	0.1608	0.065327	0.47475	0.4798	0.0027734	-2.1333	1.3563	0.12712	-0.50559	0.16208	0.98834	1.4152	1.9291	0.4269	0.51389	0.9408	0.0068029	17.677	17.67	2.0646	2.8611	4.692
92	0.60551	0.88953	1.1308	0.28402	0.24125	0.52527	0.001034	1.5306	1.5296	0.83474	0.4167	-0.40263	2.3695	0.27857	1.2492	0.41449	0.17266	0.25444	1.04	0.03	0.30963	-0.0016558	0.16048	-1.633e-05	0.0022472	0.15557	0.45825	0.1875	0.083333	0.44351	0.52301	0.0022141	-2.2345	1.4906	0.22261	-0.76405	0.29209	0.95691	1.2294	2.1112	0.27248	0.88185	1.1543	0.0067418	11.344	11.337	1.757	1.8269	3.5978
93	0.60823	0.93299	1.3161	0.32476	0.38307	0.70782	0.001034	2.0146	2.0135	0.95791	0.50744	0.07372	2.2789	0.25273	1.4566	0.49873	0.094011	0.23643	0.67	0.04	0.22689	-0.0013893	0.23912	2.5899e-06	-0.002262	0.23863	0.45767	0.21302	0.026627	0.47181	0.50445	0.0023583	-2.2685	1.6565	-0.10736	-0.48543	0.21074	0.84723	1.2341	1.9103	0.38691	0.67615	1.0631	0.0091604	13.072	13.062	1.6699	1.9716	4.4304
94	0.54757	1.0508	1.5313	0.50328	0.48047	0.98375	0.001034	2.5154	2.5144	1.0757	0.70837	0.24992	2.2866	0.22857	2.0037	0.92798	0.12755	0.203	0.49	0.03	0.17158	-0.0039089	0.42906	-4.6844e-05	0.00724	0.38929	0.42554	0.30544	0.025105	0.47899	0.42857	0.0062687	-2.2757	1.7726	-0.25514	-0.45803	0.22534	0.77799	1.539	3.1716	0.76096	1.6327	2.3936	0.0040712	11.498	11.494	2.3685	2.4639	1.9299
95	0.41198	0.67429	1.0871	0.26231	0.4128	0.67511	0.001034	1.6353	1.6343	0.74392	0.44968	0.16638	2.0163	0.30444	1.21	0.46603	0.12764	0.22214	0.58	0.04	0.16683	-0.00037834	0.201	-7.3175e-07	-0.00014564	0.20096	0.48491	0.26019	0.047022	0.44969	0.50629	0.0018189	-2.2578	1.6599	-0.095115	-0.57555	0.27639	0.7429	1.2949	2.2345	0.55201	0.93957	1.4916	0.0090848	14.192	14.183	2.0469	2.4707	3.3231
96	0.7338	1.1235	1.5904	0.38974	0.46688	0.85662	0.001034	2.5193	2.5183	1.1645	0.63296	0.18712	2.4855	0.465	1.9023	0.73783	0.19007	0.29	0.78	0.05	0.27272	-0.0021723	0.37645	-3.7609e-05	0.0071172	0.34673	0.45943	0.20565	0.040323	0.40081	0.55466	0.0016418	-2.1977	1.5412	-0.016888	-0.65895	0.33595	0.87023	1.1411	1.562	0.27089	0.42088	0.69177	0.0063427	8.996	8.9897	1.5555	1.5222	3.2176
97	0.69149	1.0032	1.5299	0.31173	0.52672	0.83844	0.001034	1.8988	1.8977	1.0622	0.49285	-0.11664	2.2122	0.2325	1.3597	0.2975	0.10929	0.5	1.38	0.04	0.53198	-0.0014452	0.23594	6.3165e-06	-0.0027021	0.23559	0.47482	0.09	0.07	0.50251	0.46231	0.0043905	-2.2095	1.5739	-0.066447	-0.48501	0.19387	0.98086	1.2591	1.6582	0.27822	0.39911	0.67733	0.006266	13.689	13.682	1.7899	2.32	4.8195
98	0.53278	0.83651	1.3217	0.30372	0.48523	0.78896	0.001034	2.3233	2.3223	0.94377	0.60144	0.39714	2.4694	0.30167	1.4088	0.46499	0.1942	0.16583	0.45	0.03	0.12945	-0.0037358	0.3119	-2.1614e-05	0.00071672	0.30713	0.4293	0.30435	0.038647	0.45631	0.47087	0.0043911	-2.1678	1.533	-0.16995	-0.31336	0.12545	0.88297	1.3113	2.807	0.42834	1.4957	1.924	0.005431	15.441	15.435	2.4735	3.0253	2.6667
99	0.619	0.97755	1.2609	0.35855	0.28335	0.64191	0.001034	2.0561	2.055	0.95958	0.46575	0.12919	2.7959	0.29556	1.4255	0.46592	0.16899	0.31444	1.35	0.07	0.39167	0.00057371	0.2147	-1.1757e-05	0.0039127	0.20963	0.51245	0.15439	0.021053	0.51056	0.4507	0.0014113	-2.4423	2.0962	-0.52695	-0.29794	0.17511	0.96287	1.276	2.3062	0.31309	1.0302	1.3433	0.0098077	23.698	23.688	2.6265	4.2181	3.7472
[truncated: 4,320 more columns]
