# Supplementary material for: Detecting Parkinson’s disease from sustained phonation and speech signals
Source: PLoS One. 2017 Oct 5;12(10):e0185613. doi: 10.1371/journal.pone.0185613 (PMC5628839; doi:10.1371/journal.pone.0185613)
Supplement: S2 File — (ZIP) [file pone.0185613.s002.zip › AC/voiced/AC_voiced_IS12_speaker_trait.csv]

id	audspec_lengthL1norm_sma_range	audspec_lengthL1norm_sma_maxPos	audspec_lengthL1norm_sma_minPos	audspec_lengthL1norm_sma_quartile1	audspec_lengthL1norm_sma_quartile2	audspec_lengthL1norm_sma_quartile3	audspec_lengthL1norm_sma_iqr1_2	audspec_lengthL1norm_sma_iqr2_3	audspec_lengthL1norm_sma_iqr1_3	audspec_lengthL1norm_sma_percentile1_0	audspec_lengthL1norm_sma_percentile99_0	audspec_lengthL1norm_sma_pctlrange0_1	audspec_lengthL1norm_sma_stddev	audspec_lengthL1norm_sma_skewness	audspec_lengthL1norm_sma_kurtosis	audspec_lengthL1norm_sma_meanSegLen	audspec_lengthL1norm_sma_maxSegLen	audspec_lengthL1norm_sma_minSegLen	audspec_lengthL1norm_sma_segLenStddev	audspec_lengthL1norm_sma_upleveltime25	audspec_lengthL1norm_sma_downleveltime25	audspec_lengthL1norm_sma_upleveltime50	audspec_lengthL1norm_sma_downleveltime50	audspec_lengthL1norm_sma_upleveltime75	audspec_lengthL1norm_sma_downleveltime75	audspec_lengthL1norm_sma_upleveltime90	audspec_lengthL1norm_sma_downleveltime90	audspec_lengthL1norm_sma_risetime	audspec_lengthL1norm_sma_falltime	audspec_lengthL1norm_sma_lpgain	audspec_lengthL1norm_sma_lpc0	audspec_lengthL1norm_sma_lpc1	audspec_lengthL1norm_sma_lpc2	audspec_lengthL1norm_sma_lpc3	audspec_lengthL1norm_sma_lpc4	audspecRasta_lengthL1norm_sma_range	audspecRasta_lengthL1norm_sma_maxPos	audspecRasta_lengthL1norm_sma_minPos	audspecRasta_lengthL1norm_sma_quartile1	audspecRasta_lengthL1norm_sma_quartile2	audspecRasta_lengthL1norm_sma_quartile3	audspecRasta_lengthL1norm_sma_iqr1_2	audspecRasta_lengthL1norm_sma_iqr2_3	audspecRasta_lengthL1norm_sma_iqr1_3	audspecRasta_lengthL1norm_sma_percentile1_0	audspecRasta_lengthL1norm_sma_percentile99_0	audspecRasta_lengthL1norm_sma_pctlrange0_1	audspecRasta_lengthL1norm_sma_stddev	audspecRasta_lengthL1norm_sma_skewness
1	1.9634	0.39041	0.23288	0.29343	0.77792	1.1255	0.48449	0.34755	0.83204	0.001034	1.9371	1.9361	0.52092	0.22197	2.2877	0.21692	0.47	0.04	0.14709	0.63014	0.36986	0.36301	0.63699	0.058219	0.94178	0.044521	0.95548	0.43986	0.42268	0.0052657	-1.8125	0.80234	0.27139	-0.33506	0.084153	40.903	0.59247	0.23973	0.70872	1.2915	3.6619	0.58278	2.3704	2.9532	0.0064948	36.308	36.302	6.8358	3.1415
2	2.3783	0.42857	0	0.42092	0.90612	1.5118	0.4852	0.60565	1.0908	0.001034	2.3437	2.3426	0.63013	0.14088	2.1005	0.295	0.58	0.06	0.16325	0.69444	0.30556	0.35714	0.64286	0.09127	0.90873	0.027778	0.97222	0.51394	0.39442	0.0031497	-2.3804	2.0466	-0.6115	-0.21804	0.17189	13.57	0.25794	0.21429	0.85014	2.2588	3.4559	1.4087	1.1971	2.6058	0.0057164	12.535	12.53	2.9317	1.717
3	2.5873	0.44344	0	0.69475	1.097	1.4844	0.40226	0.38737	0.78963	0.001034	2.5381	2.5371	0.63323	0.039457	2.5697	0.212	0.52	0.04	0.18552	0.76018	0.23982	0.33937	0.66063	0.072398	0.9276	0.027149	0.97285	0.5	0.41364	0.005395	-2.172	1.5024	0.03183	-0.63691	0.28296	20.422	0.57919	0.22172	0.98834	1.7299	3.12	0.7416	1.3901	2.1317	0.003841	18.302	18.299	4.1217	2.6697
4	1.5612	0.7012	0	0.25243	0.68522	1.1021	0.43278	0.41691	0.84969	0.001034	1.5175	1.5164	0.48659	0.052006	1.7759	0.17786	0.45	0.03	0.14546	0.69721	0.30279	0.43028	0.56972	0.19124	0.80876	0.083665	0.91633	0.448	0.42	0.0031559	-2.0924	1.3602	0.073228	-0.5755	0.2436	42.133	0.031873	0.22311	0.71155	2.5474	6.6453	1.8358	4.0979	5.9337	0.0066159	30.59	30.583	7.0935	2.3257
5	1.0053	0.11245	0.21285	0.2635	0.53203	0.68849	0.26853	0.15645	0.42499	0.001034	0.98873	0.98769	0.29366	-0.2969	2.0568	0.26333	0.53	0.09	0.15804	0.751	0.249	0.53414	0.46586	0.15261	0.84739	0.072289	0.92771	0.3629	0.49597	0.0014642	-2.0135	1.0462	0.57435	-0.9765	0.38046	43.519	0.59438	0.2249	0.69303	1.4569	3.2788	0.76382	1.822	2.5858	0.0084374	31.361	31.353	5.5028	4.4091
6	2.8339	0.67931	0.22414	1.0158	1.3909	1.8388	0.37506	0.44794	0.823	0.001034	2.7566	2.7556	0.68209	-0.048914	2.5873	0.3575	1.29	0.03	0.4158	0.88276	0.11724	0.48621	0.51379	0.17931	0.82069	0.055172	0.94483	0.46713	0.49135	0.0040766	-2.4032	1.897	-0.17493	-0.56645	0.25362	21.793	0.26897	0.71379	0.86062	1.2202	2.0996	0.35954	0.87941	1.239	0.0036743	18.173	18.17	3.0721	3.9776
7	2.0404	0.41463	0.25203	0.80912	1.16	1.575	0.35091	0.41501	0.76592	0.001034	2.0051	2.004	0.54686	-0.5374	2.5689	0.26429	0.65	0.04	0.23341	0.86992	0.13008	0.59756	0.40244	0.27236	0.72764	0.060976	0.93902	0.46939	0.46531	0.0063139	-1.9948	1.0669	0.33513	-0.61802	0.2193	23.942	0.76016	0.26423	0.98834	1.3932	2.7555	0.40482	1.3623	1.7671	0.004731	17.786	17.781	3.4597	3.3076
8	1.944	0.28231	0.20068	0.31924	0.71308	1.1564	0.39384	0.44329	0.83713	0.001034	1.848	1.847	0.52395	0.19694	2.0324	0.20846	0.56	0.03	0.14512	0.62585	0.37415	0.34014	0.65986	0.088435	0.91156	0.02381	0.97619	0.39249	0.43686	0.0076852	-1.774	0.76834	0.20056	-0.209	0.028737	122	0.28571	0.21088	0.66089	1.0701	4.6477	0.40917	3.5777	3.9868	0.0066536	79.76	79.753	15.465	4.6735
9	1.5267	0.47005	0.28571	0.5378	0.80764	0.94953	0.26984	0.14189	0.41173	0.001034	1.5055	1.5044	0.35539	-0.20408	2.8162	0.24	0.89	0.03	0.27293	0.84793	0.15207	0.56682	0.43318	0.15207	0.84793	0.046083	0.95392	0.52315	0.43981	0.0045539	-1.95	1.0817	0.24571	-0.54967	0.18129	14.62	0.35023	0.29954	0.98834	1.2174	1.9521	0.22907	0.73473	0.9638	0.0085848	11.493	11.484	1.9557	3.9681
10	1.0603	0.93836	0.22603	0.25186	0.37829	0.63349	0.12643	0.2552	0.38163	0.001034	1.0357	1.0347	0.28873	0.2507	2.2343	0.26364	0.57	0.03	0.18869	0.72603	0.27397	0.33562	0.66438	0.11644	0.88356	0.041096	0.9589	0.48454	0.38144	0.00092792	-1.9801	1.1003	0.12863	-0.39489	0.15455	25.211	0.59589	0.5	0.77215	1.7616	2.9494	0.9895	1.1877	2.1772	0.00946	22.595	22.585	4.4168	3.1927
11	3.2624	0.87546	0.19048	0.54307	1.0367	1.5671	0.49368	0.5304	1.0241	0.001034	3.1567	3.1557	0.81959	0.73637	2.9636	0.15118	0.32	0.04	0.084428	0.57875	0.42125	0.2381	0.7619	0.10256	0.89744	0.047619	0.95238	0.45221	0.47059	0.0052602	-2.0232	1.0983	0.17536	-0.35276	0.11028	22.842	0.24542	0.20147	0.80261	1.4176	2.3528	0.61501	0.93514	1.5501	0.0037754	18.471	18.467	2.9676	4.5306
12	2.6983	0.11712	0.23874	0.80804	1.2621	1.9624	0.45401	0.70036	1.1544	0.001034	2.6498	2.6488	0.73743	-0.061466	2.1012	0.22	0.96	0.03	0.28004	0.82883	0.17117	0.46847	0.53153	0.22973	0.77027	0.054054	0.94595	0.42081	0.51584	0.032948	-1.5672	0.49375	0.22852	-0.12075	-0.019291	21.34	0.77928	0.25225	0.95382	1.2996	2.3905	0.34583	1.0909	1.4367	0.0039854	17.466	17.462	3.5717	3.1317
13	1.0815	0.12385	0.22018	0.24421	0.44702	0.68383	0.20281	0.2368	0.43961	0.001034	1.0554	1.0544	0.3168	0.15526	2.0164	0.15286	0.51	0.03	0.12848	0.72477	0.27523	0.37156	0.62844	0.19725	0.80275	0.059633	0.94037	0.4424	0.43779	0.0026592	-1.9259	1.0591	0.16473	-0.44761	0.16394	18.534	0.81651	0.23394	0.8788	1.9186	3.7276	1.0398	1.809	2.8488	0.0091633	18.25	18.241	3.8649	2.0509
14	2.2782	0.13806	0	0.52746	1.0668	1.5553	0.53935	0.48854	1.0279	0.001034	2.2168	2.2158	0.60819	-0.046085	1.9286	0.17533	0.55	0.03	0.14646	0.71642	0.28358	0.44776	0.55224	0.14552	0.85448	0.033582	0.96642	0.4794	0.4794	0.0055641	-2.2232	1.9117	-0.85048	0.11105	0.059898	24.639	0.28731	0.24627	0.98834	1.6769	2.7987	0.68861	1.1217	1.8103	0.0058873	18.375	18.369	2.9187	4.6401
15	2.3354	0.67234	0	0.60794	1.1143	1.6107	0.50641	0.49633	1.0027	0.001034	2.242	2.2409	0.61581	-0.22362	2.087	0.28125	0.56	0.06	0.17113	0.75319	0.24681	0.48936	0.51064	0.12766	0.87234	0.025532	0.97447	0.48718	0.46581	0.0034915	-2.2098	1.5347	-0.027258	-0.50995	0.2188	14.507	0.28511	0.74468	0.82626	1.9845	3.3432	1.1582	1.3588	2.517	0.0063514	12.779	12.773	2.4345	2.0571
16	2.1577	0.38693	0.22613	0.55714	0.88516	1.2434	0.32803	0.35821	0.68624	0.001034	2.1131	2.1121	0.55826	0.36906	2.5303	0.20444	0.64	0.04	0.19021	0.76382	0.23618	0.36683	0.63317	0.13568	0.86432	0.080402	0.9196	0.41919	0.54545	0.0036701	-2.2942	1.7507	-0.10082	-0.64871	0.30084	13.77	0.29146	0.23618	0.88373	1.2419	1.8954	0.35816	0.65356	1.0117	0.0061677	12.163	12.157	2.0236	3.2956
17	4.6853	0.37657	0	1.0584	2.0422	2.9922	0.98379	0.95007	1.9339	0.001034	4.6257	4.6247	1.2947	0.10736	2.1699	0.28625	0.49	0.07	0.15157	0.70711	0.29289	0.33473	0.66527	0.10879	0.89121	0.058577	0.94142	0.4874	0.39496	0.0139	-2.27	1.6344	-0.034975	-0.5546	0.23272	76.895	0.2887	0.71548	0.83097	1.8498	5.8672	1.0189	4.0174	5.0363	0.0033109	62.367	62.364	12.783	3.3036
18	1.1985	0.86378	0.21672	0.38	0.67407	0.9573	0.29407	0.28323	0.5773	0.001034	1.1871	1.186	0.36139	-0.35006	1.9804	0.26667	0.81	0.04	0.26068	0.81424	0.18576	0.56347	0.43653	0.31269	0.68731	0.10526	0.89474	0.3913	0.52174	0.0013906	-2.2839	1.6644	0.015693	-0.68361	0.29477	36.073	0.27245	0.22291	0.71019	1.4713	2.6107	0.76113	1.1394	1.9005	0.0079247	26.934	26.926	5.0784	3.6817
19	1.3287	0.93434	0.23737	0.52277	0.71196	0.89969	0.18919	0.18772	0.37691	0.001034	1.2559	1.2549	0.30106	-0.57024	2.9449	0.392	0.89	0.07	0.29363	0.87374	0.12626	0.55556	0.44444	0.15152	0.84848	0.020202	0.9798	0.48731	0.47208	0.0030572	-1.8742	0.88878	0.18803	-0.16807	-0.026428	14.47	0.30303	0.24747	0.93776	1.3135	2.3136	0.37571	1.0001	1.3758	0.007536	12.817	12.809	2.1389	3.415
20	1.5571	0.90847	0.22034	0.39034	0.65751	0.9072	0.26717	0.24969	0.51686	0.001034	1.5248	1.5237	0.39357	0.016639	2.4017	0.32	0.67	0.05	0.20997	0.74915	0.25085	0.34576	0.65424	0.074576	0.92542	0.023729	0.97627	0.45238	0.41837	0.0027828	-1.8918	0.95129	0.25147	-0.48659	0.18517	39.036	0.81356	0.74915	0.70711	1.5631	3.4621	0.856	1.899	2.755	0.0055827	29.631	29.626	5.9592	3.1047
21	1.0008	0.91154	0.22692	0.37483	0.55587	0.72632	0.18105	0.17045	0.35149	0.001034	0.99265	0.99162	0.26279	-0.35098	2.5375	0.22111	0.65	0.03	0.22298	0.86923	0.13077	0.63077	0.36923	0.21154	0.78846	0.10769	0.89231	0.4556	0.49807	0.0018906	-1.8742	0.93332	0.22201	-0.43322	0.16148	14.22	0.28077	0.23846	0.9229	1.4511	2.3817	0.52816	0.93061	1.4588	0.0091091	11.818	11.809	1.9829	3.356
22	2.1138	0.17057	0.2107	0.66208	1.0429	1.4702	0.38078	0.42735	0.80813	0.001034	2.0157	2.0147	0.55672	-0.28917	2.1504	0.26909	0.72	0.03	0.24777	0.81271	0.18729	0.48495	0.51505	0.14716	0.85284	0.016722	0.98328	0.44295	0.4698	0.0081759	-1.8242	0.77476	0.37327	-0.39808	0.083885	35.601	0.78261	0.22074	0.94459	1.4493	2.4655	0.50469	1.0162	1.5209	0.0045221	27.58	27.575	5.057	4.0375
23	2.3901	0.92537	0.23881	0.39389	0.77639	1.2912	0.3825	0.51485	0.89735	0.001034	2.266	2.265	0.61662	0.47139	2.4199	0.2725	0.68	0.03	0.21951	0.61791	0.38209	0.30149	0.69851	0.086567	0.91343	0.032836	0.96716	0.42216	0.4521	0.003123	-1.7194	0.6482	0.27719	-0.36875	0.16885	73.305	0.6806	0.24478	0.6612	1.1292	2.4999	0.46796	1.3707	1.8387	0.0070611	52.89	52.883	8.9888	5.3639
24	1.9026	0.40714	0.24286	0.57717	0.87512	1.2851	0.29795	0.40995	0.70791	0.001034	1.8377	1.8367	0.50732	-0.17334	2.1832	0.37429	1.28	0.03	0.40146	0.825	0.175	0.46071	0.53929	0.15357	0.84643	0.053571	0.94643	0.45161	0.44803	0.0035379	-1.9625	0.91944	0.41723	-0.44164	0.073759	15.863	0.28929	0.25357	0.82229	1.2047	1.9839	0.38246	0.77914	1.1616	0.0067975	13.138	13.131	2.1232	3.8636
25	3.9446	0.16463	0.22561	1.5156	1.7202	2.0784	0.2046	0.35822	0.56282	0.001034	3.8369	3.8358	0.8114	-0.039818	3.5996	0.3775	1.04	0.03	0.3994	0.83537	0.16463	0.30488	0.69512	0.060976	0.93902	0.030488	0.96951	0.46626	0.49693	0.012324	-1.8598	0.82421	0.34257	-0.43263	0.13212	7.8639	0.29268	0.2439	0.98187	1.1693	1.5243	0.18742	0.355	0.54242	0.0028064	7.5778	7.575	1.3532	2.6797
26	1.3161	0.86364	0.22159	0.42317	0.67821	0.84041	0.25504	0.1622	0.41724	0.001034	1.2699	1.2689	0.35401	-0.25558	2.3857	0.49714	1.44	0.04	0.45666	0.82102	0.17898	0.53693	0.46307	0.16193	0.83807	0.071023	0.92898	0.42165	0.46724	0.0011025	-1.992	1.0962	0.28473	-0.62085	0.23609	146.9	0.32386	0.74148	0.77159	1.0704	1.7618	0.29883	0.69141	0.99024	0.0099916	81.933	81.923	14.464	7.3196
27	1.3442	0.89375	0	0.27371	0.47279	0.79057	0.19908	0.31778	0.51686	0.001034	1.2968	1.2958	0.36546	0.40555	2.2854	0.17529	0.51	0.03	0.15217	0.69375	0.30625	0.31875	0.68125	0.13125	0.86875	0.059375	0.94063	0.42006	0.48276	0.0012377	-2.1775	1.4287	0.050165	-0.44886	0.15521	197.09	0.0375	0.24375	0.76389	1.3321	3.761	0.56817	2.429	2.9971	0.0094461	137.7	137.69	22.878	5.9519
28	2.2222	0.42929	0	0.79675	1.084	1.5603	0.28723	0.47629	0.76352	0.001034	2.1535	2.1525	0.58309	-0.14217	2.3	0.372	1.26	0.07	0.4549	0.84343	0.15657	0.48485	0.51515	0.21212	0.78788	0.080808	0.91919	0.4467	0.52792	0.0027737	-2.2421	1.4715	0.28029	-0.80542	0.30038	10.689	0.30808	0.26768	0.9251	1.3331	2.6134	0.40802	1.2803	1.6883	0.0063469	9.4681	9.4618	2.0269	2.1071
29	1.044	0.40196	0.22549	0.28406	0.39177	0.58765	0.10771	0.19588	0.30359	0.001034	0.99389	0.99286	0.23576	0.13113	2.6705	0.36875	1.42	0.04	0.4338	0.79085	0.20915	0.31373	0.68627	0.052288	0.94771	0.019608	0.98039	0.50164	0.42295	0.0009242	-1.8747	0.92266	0.20302	-0.39133	0.14813	26.259	0.28105	0.23203	0.89225	1.2049	1.9453	0.3127	0.74037	1.0531	0.010071	21.221	21.211	3.581	4.0893
30	0.90595	0.39245	0.22264	0.31538	0.52181	0.65106	0.20643	0.12925	0.33568	0.001034	0.88959	0.88856	0.22262	-0.34238	2.3367	0.28333	0.81	0.03	0.27777	0.8566	0.1434	0.62264	0.37736	0.21509	0.78491	0.041509	0.95849	0.45455	0.51515	0.00088955	-2.0427	1.2133	0.16227	-0.52443	0.19795	13.271	0.27925	0.23396	0.86157	1.1842	1.5789	0.32268	0.39467	0.71735	0.0125	11.69	11.677	1.8869	4.2988
31	1.1709	0.093525	0.20144	0.43056	0.56406	0.80268	0.1335	0.23862	0.37212	0.001034	1.1403	1.1393	0.29185	-0.16448	2.4372	0.30375	0.7	0.03	0.22951	0.85612	0.14388	0.48201	0.51799	0.18705	0.81295	0.064748	0.93525	0.49458	0.46209	0.0027933	-1.7916	0.75379	0.32305	-0.3291	0.052291	12.242	0.2482	0.21223	0.89507	1.2228	1.8332	0.32774	0.61034	0.93808	0.0084259	10.29	10.281	1.8119	3.0944
32	0.66121	0.40553	0.20277	0.21614	0.31165	0.49863	0.095512	0.18698	0.28249	0.001034	0.65524	0.65421	0.19521	-0.072794	2.0534	0.212	0.49	0.04	0.1581	0.81567	0.18433	0.47926	0.52074	0.25346	0.74654	0.11982	0.88018	0.43519	0.48148	0.00099488	-1.8959	0.86132	0.45704	-0.57845	0.16759	16.397	0.27189	0.21659	0.92982	1.4789	2.6374	0.54908	1.1585	1.7076	0.010957	14.071	14.06	2.8614	2.5272
33	2.0878	0.62418	0.20261	0.52183	0.84207	1.1126	0.32023	0.27056	0.59079	0.001034	1.9729	1.9719	0.43874	0.030271	2.7805	0.22	0.71	0.04	0.18196	0.7451	0.2549	0.31373	0.68627	0.026144	0.97386	0.01634	0.98366	0.42295	0.5082	0.0017568	-2.2579	1.5882	0.087127	-0.7026	0.29084	33.382	0.26471	0.21242	0.80721	1.1891	1.8144	0.38187	0.6253	1.0072	0.0088419	23.576	23.567	3.8444	6.1597
34	1.8293	0.36087	0.2	0.46137	0.69906	1.0381	0.23769	0.33902	0.57671	0.001034	1.7903	1.7893	0.44774	0.27962	2.5968	0.17462	0.52	0.03	0.16065	0.75217	0.24783	0.34348	0.65652	0.1087	0.8913	0.034783	0.96522	0.47162	0.46288	0.00538	-1.7198	0.67626	0.21389	-0.20279	0.043234	13.915	0.25652	0.2087	0.85652	1.7508	3.1627	0.89426	1.412	2.3062	0.0065516	11.59	11.584	2.2734	2.3353
35	2.7475	0.39485	0.21459	0.78944	1.5342	2.1884	0.7448	0.65419	1.399	0.001034	2.7366	2.7356	0.77738	-0.1148	1.9342	0.355	1.05	0.03	0.35892	0.83691	0.16309	0.5794	0.4206	0.28755	0.71245	0.12446	0.87554	0.5	0.47845	0.0046336	-2.4525	2.1476	-0.57418	-0.31907	0.20395	12.823	0.2618	0.22747	0.93295	1.2216	1.5658	0.28862	0.34421	0.63282	0.0057333	10.842	10.837	1.7303	4.3109
37	2.2176	0.38583	0.22835	0.66696	1.0069	1.4086	0.33994	0.40173	0.74166	0.001034	2.197	2.196	0.50882	0.23545	2.5578	0.245	0.72	0.03	0.23355	0.84646	0.15354	0.40157	0.59843	0.15748	0.84252	0.047244	0.95276	0.49012	0.49012	0.0038686	-2.1259	1.292	0.18935	-0.51783	0.16936	13.116	0.27953	0.24016	0.77436	1.0743	1.6049	0.29996	0.53054	0.8305	0.00689	11.189	11.183	1.7375	4.5274
38	3.9479	0.11429	0.24082	0.67598	1.333	2.1767	0.65704	0.84369	1.5007	0.001034	3.8256	3.8246	1.0169	0.39894	2.3572	0.1925	0.54	0.04	0.14054	0.63673	0.36327	0.30204	0.69796	0.10204	0.89796	0.028571	0.97143	0.47541	0.43033	0.015542	-2.0061	1.1677	0.20076	-0.57909	0.22605	23.464	0.79592	0.73469	0.74052	1.5103	2.7087	0.76976	1.1984	1.9682	0.0027835	22.106	22.104	4.5349	2.7684
39	2.8803	0.87097	0.23387	1.0442	1.4436	1.8339	0.39941	0.39024	0.78965	0.001034	2.8164	2.8154	0.70108	-0.17329	2.6748	0.27333	0.6	0.07	0.19345	0.83468	0.16532	0.50403	0.49597	0.16935	0.83065	0.048387	0.95161	0.417	0.52227	0.01548	-1.8232	0.88828	0.17765	-0.38239	0.14976	22.501	0.75403	0.70565	0.92504	1.2718	2.5813	0.3468	1.3095	1.6563	0.0029937	18.074	18.071	3.5528	3.4228
40	3.2522	0.35106	0	0.95916	1.405	1.9409	0.44589	0.53587	0.98176	0.001034	3.2363	3.2352	0.83316	0.1368	2.5548	0.184	0.84	0.04	0.22835	0.80851	0.19149	0.43617	0.56383	0.1383	0.8617	0.069149	0.93085	0.48128	0.46524	0.01563	-2.0774	1.2705	0.21868	-0.63794	0.23696	201.85	0.042553	0.71809	0.97924	1.7465	5.8327	0.76725	4.0862	4.8535	0.0046378	155.6	155.6	26.085	5.7359
41	2.3994	0.37705	0.22131	0.76894	1.0904	1.5151	0.32149	0.42466	0.74615	0.001034	2.3443	2.3433	0.50834	0.19555	2.6936	0.33857	1.32	0.03	0.42783	0.88934	0.11066	0.44672	0.55328	0.094262	0.90574	0.028689	0.97131	0.4856	0.49794	0.004957	-1.9615	1.0639	0.14836	-0.37252	0.12822	10.029	0.26639	0.22951	0.75307	1.1463	1.4339	0.39327	0.28757	0.68085	0.0082043	8.1772	8.169	1.3983	3.4444
42	2.1693	0.90738	0.18182	0.001034	0.55893	1.0478	0.55789	0.48891	1.0468	0.001034	1.7289	1.7279	0.52661	0.30866	1.9374	0.378	0.98	0.05	0.28365	0.506	0.494	0.22127	0.77873	0.013722	0.98628	0.0068611	0.99314	0.28694	0.39519	0.0013927	-2.2667	1.6786	-0.085506	-0.60038	0.28043	285.9	0.3259	0.76672	0.50375	0.98153	2.0022	0.47778	1.0206	1.4984	0.011245	197.02	197.01	31.863	5.4951
43	1.8044	0.39781	0.24453	0.42759	0.87201	1.3125	0.44442	0.44048	0.8849	0.001034	1.7996	1.7986	0.51716	-0.032397	1.967	0.18786	0.68	0.03	0.17346	0.74088	0.25912	0.4781	0.5219	0.24088	0.75912	0.069343	0.93066	0.49084	0.44689	0.0022804	-2.1481	1.313	0.24555	-0.64049	0.23679	12.748	0.28832	0.25182	0.71028	1.4561	2.5817	0.74577	1.1256	1.8714	0.0059878	10.374	10.368	2.2402	2.2145
44	1.3943	0.41102	0.2161	0.40327	0.59817	0.96414	0.19489	0.36598	0.56087	0.001034	1.3648	1.3638	0.36954	0.12132	2.1078	0.233	0.86	0.03	0.25456	0.83051	0.16949	0.44492	0.55508	0.19492	0.80508	0.055085	0.94492	0.46809	0.48085	0.0040744	-1.8523	0.86567	0.29219	-0.42359	0.12972	32.566	0.28814	0.22881	0.9146	1.3478	2.0837	0.43321	0.7359	1.1691	0.0079367	25.451	25.443	4.0207	5.1967
45	2.3667	0.18135	0.23834	0.6952	1.133	1.3939	0.43783	0.26083	0.69866	0.001034	2.3437	2.3426	0.55657	-0.12942	2.6895	0.15917	0.54	0.04	0.15607	0.78756	0.21244	0.45078	0.54922	0.056995	0.94301	0.036269	0.96373	0.46354	0.47917	0.0054056	-2.1945	1.5186	-0.060777	-0.39382	0.13939	11.431	0.3057	0.25389	1.0094	1.8543	2.6269	0.84483	0.77267	1.6175	0.0044246	10.442	10.438	2.0853	2.1573
46	3.5512	0.76818	0.18636	1.0807	1.8216	2.1671	0.74093	0.34544	1.0864	0.001034	3.4885	3.4875	0.87551	-0.020677	2.7671	0.34333	1.41	0.05	0.4851	0.83182	0.16818	0.53636	0.46364	0.13182	0.86818	0.077273	0.92273	0.41096	0.52968	0.01202	-1.9073	1.0986	-0.01434	-0.29126	0.11934	8.0121	0.23182	0.2	0.81351	1.2453	1.882	0.43176	0.63678	1.0685	0.0038448	6.7586	6.7547	1.2047	2.4047
47	2.9541	0.16818	0.24545	0.91364	1.232	1.7445	0.31836	0.51252	0.83089	0.001034	2.9128	2.9118	0.70047	0.55007	2.8841	0.34667	1.15	0.04	0.39088	0.85	0.15	0.35	0.65	0.14091	0.85909	0.090909	0.90909	0.46119	0.51142	0.0071272	-2.0828	1.3258	0.00092018	-0.38617	0.14867	19.413	0.30455	0.25909	0.92397	1.1848	1.5337	0.26083	0.34889	0.60972	0.0046042	16.191	16.187	2.4481	5.0851
48	1.6658	0.44407	0.21356	0.49357	0.79948	1.0591	0.30591	0.25966	0.56557	0.001034	1.6101	1.6091	0.43514	-0.16638	2.3499	0.36625	1.72	0.04	0.53684	0.78983	0.21017	0.42034	0.57966	0.11525	0.88475	0.054237	0.94576	0.37075	0.4966	0.0015748	-1.9717	0.98452	0.33164	-0.45822	0.11793	141.57	0.36949	0.22034	0.77714	1.1371	1.6062	0.36001	0.46902	0.82903	0.012726	102.89	102.87	16.845	6.3811
49	2.1454	0.37667	0.24	0.75779	1.2783	1.6013	0.5205	0.32306	0.84356	0.001034	2.1047	2.1037	0.57354	-0.26696	2.1739	0.297	0.8	0.05	0.26766	0.85667	0.14333	0.56667	0.43333	0.24	0.76	0.11	0.89	0.45819	0.50502	0.0048736	-1.9931	1.1028	0.15759	-0.3706	0.10895	23.381	0.29	0.24667	0.8815	1.2414	2.0917	0.35989	0.85034	1.2102	0.0043909	19.729	19.725	2.9769	4.8548
50	2.0011	0.39091	0.25	0.77773	1.0704	1.4054	0.2927	0.33497	0.62767	0.001034	1.9726	1.9716	0.45735	-0.0022812	2.6002	0.5225	1.46	0.05	0.56975	0.9	0.1	0.57727	0.42273	0.20455	0.79545	0.081818	0.91818	0.47032	0.51598	0.0029021	-1.9522	0.93743	0.33346	-0.44175	0.12803	6.5669	0.29545	0.26364	0.9679	1.1974	1.7141	0.22948	0.51677	0.74625	0.012455	6.0808	6.0683	0.97903	2.6655
51	3.3411	0.86561	0.24111	0.99639	1.4956	1.9287	0.49919	0.43309	0.93228	0.001034	3.2421	3.2411	0.74693	0.15106	2.6773	0.245	0.54	0.04	0.21588	0.83004	0.16996	0.41107	0.58893	0.13043	0.86957	0.027668	0.97233	0.45238	0.53571	0.0044417	-2.2549	1.6117	0.046493	-0.74198	0.34401	4.806	0.27668	0.24901	0.93556	1.4452	2.0012	0.5096	0.55603	1.0656	0.010157	4.2517	4.2416	0.87366	0.80388
52	2.7219	0.87368	0.18596	0.47248	1.2526	1.9566	0.7801	0.70397	1.4841	0.001034	2.6443	2.6433	0.83235	0.036511	1.8357	0.33375	0.61	0.04	0.20168	0.69123	0.30877	0.42807	0.57193	0.21404	0.78596	0.070175	0.92982	0.41901	0.44014	0.0068269	-2.0098	1.0201	0.49183	-0.77832	0.28443	95.22	0.58246	0.19298	0.60664	1.4585	2.6551	0.85185	1.1966	2.0484	0.0040078	74.053	74.049	12.475	4.9393
53	3.8734	0.38007	0.2214	0.95155	1.8714	2.3709	0.91983	0.49953	1.4194	0.001034	3.7184	3.7173	0.90381	-0.056105	2.4352	0.24	0.6	0.04	0.17877	0.74539	0.25461	0.45018	0.54982	0.055351	0.94465	0.0369	0.9631	0.42222	0.54444	0.016176	-1.8771	0.82695	0.39927	-0.47317	0.1324	36.482	0.27675	0.23247	0.71839	1.0482	1.6547	0.32977	0.60657	0.93635	0.0053729	23.724	23.719	3.9618	5.9079
54	2.1898	0.13776	0.25	0.75661	1.038	1.5653	0.28141	0.52729	0.8087	0.001034	2.1589	2.1579	0.53298	0.18918	2.3024	0.4725	1.32	0.05	0.5111	0.89286	0.10714	0.45408	0.54592	0.21939	0.78061	0.086735	0.91327	0.54359	0.44615	0.004292	-2.0798	1.2528	0.17289	-0.55811	0.21912	5.7307	0.30102	0.2602	0.95558	1.2833	1.7586	0.32774	0.4753	0.80304	0.011554	5.3737	5.3621	0.90697	1.8819
55	1.7217	0.4562	0.27372	0.50176	0.89069	1.2094	0.38893	0.31875	0.70768	0.001034	1.7047	1.7037	0.47629	-0.16709	2.1095	0.29	0.99	0.05	0.31675	0.81752	0.18248	0.5073	0.4927	0.16788	0.83212	0.087591	0.91241	0.4359	0.50183	0.0052113	-1.7902	0.76105	0.31087	-0.40055	0.12764	18.794	0.33212	0.28467	0.86795	1.1626	2.117	0.29467	0.95438	1.249	0.0065235	16.046	16.039	2.7327	3.6931
56	9.7096	0.91749	0	4.1032	6.8493	8.3737	2.7461	1.5243	4.2704	0.001034	9.6863	9.6853	2.9486	-0.78039	2.3882	0.34857	0.73	0.04	0.26227	0.83498	0.16502	0.68977	0.31023	0.45875	0.54125	0.16172	0.83828	0.43709	0.51656	0.11766	-1.9902	1.1283	0.19443	-0.558	0.23113	93.561	0.29043	0.24092	0.87075	1.5592	3.017	0.68843	1.4578	2.1463	0.001573	63.602	63.6	9.9083	6.5031
57	1.8755	0.40977	0	0.60165	0.92346	1.1919	0.3218	0.26844	0.59024	0.001034	1.8479	1.8469	0.46121	-0.098178	2.5833	0.43	1	0.07	0.33531	0.83083	0.16917	0.4812	0.5188	0.15414	0.84586	0.052632	0.94737	0.48302	0.46415	0.0023696	-2.0406	1.1629	0.27188	-0.6371	0.24837	30.569	0.31203	0.25564	0.92816	1.4222	2.8127	0.49406	1.3904	1.8845	0.0069707	24.298	24.291	3.8646	5.1147
58	1.4356	0.27848	0.19747	0.10698	0.49127	0.88241	0.38429	0.39114	0.77543	0.001034	1.2566	1.2556	0.40508	0.092477	1.6457	0.24313	0.69	0.03	0.17804	0.60506	0.39494	0.38228	0.61772	0.093671	0.90633	0.0075949	0.99241	0.3401	0.45685	0.0029253	-1.8594	0.88259	0.26095	-0.36847	0.095063	166.74	0.27848	0.47342	0.41259	1.1536	2.7499	0.74101	1.5963	2.3373	0.011021	124.21	124.2	21.282	5.051
59	2.0615	0.87611	0.23009	0.49307	0.76318	1.0506	0.27011	0.28745	0.55756	0.001034	2.0267	2.0257	0.45915	0.5755	3.3034	0.15643	0.46	0.04	0.12754	0.71681	0.28319	0.26991	0.73009	0.066372	0.93363	0.039823	0.96018	0.52	0.42667	0.003434	-1.9884	1.0669	0.16487	-0.30524	0.070623	19.646	0.27876	0.69469	0.98834	1.3154	2.6338	0.32705	1.3184	1.6455	0.0067547	15.017	15.01	2.9581	3.3385
60	2.9553	0.35662	0	0.60472	1.1942	1.8624	0.58951	0.66822	1.2577	0.001034	2.9293	2.9282	0.79912	0.16351	2.1607	0.23545	0.6	0.04	0.18087	0.6875	0.3125	0.375	0.625	0.11765	0.88235	0.044118	0.95588	0.39483	0.50923	0.004755	-2.3414	1.8606	-0.21599	-0.5935	0.29717	45.253	0.59559	0.23897	0.82108	1.5828	4.6961	0.76168	3.1133	3.875	0.0045947	38.31	38.305	7.613	3.1398
61	1.7651	0.12375	0.23077	0.48921	0.82573	1.1312	0.33651	0.30545	0.64196	0.001034	1.7425	1.7415	0.46187	0.017884	2.3321	0.297	0.64	0.03	0.22597	0.77592	0.22408	0.45819	0.54181	0.13378	0.86622	0.060201	0.9398	0.5	0.43289	0.0024116	-2.0099	1.0389	0.43278	-0.7073	0.25216	25.542	0.57191	0.75251	0.80934	1.5096	2.4266	0.70026	0.917	1.6173	0.0056286	17.772	17.766	3.3193	3.7679
62	1.5616	0.84188	0.23932	0.57555	0.90521	1.2003	0.32966	0.29506	0.62472	0.001034	1.5064	1.5054	0.37304	-0.35442	2.4748	0.5725	1.48	0.13	0.55129	0.90598	0.094017	0.55983	0.44017	0.26068	0.73932	0.034188	0.96581	0.46352	0.50644	0.0023172	-1.959	0.99675	0.32451	-0.50699	0.14956	11.936	0.29487	0.25214	0.95181	1.1692	1.6156	0.21738	0.44646	0.66384	0.0082122	10.069	10.06	1.5086	4.5609
63	3.236	0.37895	0.23684	0.9375	1.5256	2.145	0.58814	0.6193	1.2074	0.001034	3.2066	3.2055	0.78588	0.028785	2.3423	0.2275	0.84	0.03	0.26248	0.82632	0.17368	0.46316	0.53684	0.15263	0.84737	0.031579	0.96842	0.42328	0.55026	0.0083908	-2.2929	1.7694	-0.22852	-0.4349	0.19325	14.167	0.29474	0.25263	0.90887	1.2895	1.9825	0.38059	0.69303	1.0736	0.0042012	10.706	10.701	1.9552	3.2681
64	0.74667	0.41758	0.23443	0.20046	0.31818	0.44188	0.11773	0.12369	0.24142	0.001034	0.72329	0.72226	0.18125	0.02829	2.5115	0.19429	0.81	0.03	0.20406	0.78022	0.21978	0.3956	0.6044	0.10989	0.89011	0.032967	0.96703	0.41912	0.50735	0.0016055	-1.5959	0.50983	0.23007	-0.10464	-0.026147	32.269	0.30037	0.24542	0.91625	1.1454	2.4725	0.22919	1.3271	1.5563	0.015567	24.283	24.267	3.8495	5.1092
65	5.3674	0.44728	0.25559	1.3149	2.1259	3.3278	0.81098	1.2019	2.0128	0.001034	5.2591	5.2581	1.4042	0.13429	2.2238	0.21214	1.18	0.03	0.30414	0.73802	0.26198	0.39297	0.60703	0.10863	0.89137	0.031949	0.96805	0.42628	0.48077	0.017303	-1.9573	0.95899	0.35128	-0.51763	0.17058	67.802	0.32588	0.26518	0.82958	1.1579	2.6138	0.32828	1.456	1.7842	0.0023844	52.125	52.122	9.2432	4.7838
66	5.257	0.80108	0	1.1222	2.3639	3.1798	1.2418	0.81592	2.0577	0.001034	4.9156	4.9146	1.3942	-0.23699	2.109	0.38111	0.8	0.08	0.25278	0.74462	0.25538	0.43817	0.56183	0.08871	0.91129	0.013441	0.98656	0.38814	0.45013	0.015717	-2.1013	1.204	0.51534	-1.0195	0.40751	271.56	0.021505	0.22043	0.77367	1.5083	3.6875	0.7346	2.1792	2.9138	0.0028366	168.72	168.72	30.967	5.7663
67	3.2907	0.83969	0	0.58975	1.2301	1.9443	0.64035	0.71425	1.3546	0.001034	3.1812	3.1801	0.80699	0.32034	2.1396	0.14875	0.37	0.06	0.096881	0.5916	0.4084	0.35496	0.64504	0.083969	0.91603	0.026718	0.97328	0.47126	0.49808	0.0043733	-2.3033	1.6986	-0.15186	-0.40678	0.17009	35.215	0.030534	0.24046	0.90669	1.4204	2.6158	0.5137	1.1954	1.7091	0.0077511	30.972	30.965	5.2365	4.0681
68	1.19	0.40979	0.25688	0.36353	0.66513	0.86526	0.30159	0.20014	0.50173	0.001034	1.1652	1.1642	0.31945	-0.23247	2.1829	0.24846	0.85	0.03	0.27436	0.82875	0.17125	0.57798	0.42202	0.23242	0.76758	0.085627	0.91437	0.46012	0.49387	0.0015339	-1.8873	0.84365	0.35746	-0.4215	0.11399	23.151	0.30887	0.75229	0.95922	1.1948	2.0886	0.23556	0.89378	1.1293	0.0081091	18.872	18.863	2.773	5.2329
69	1.8378	0.15134	0.18991	0.19976	0.50396	0.92138	0.3042	0.41742	0.72162	0.001034	1.7129	1.7119	0.46595	0.45051	2.3072	0.21667	0.58	0.03	0.16455	0.56677	0.43323	0.25223	0.74777	0.053412	0.94659	0.014837	0.98516	0.46429	0.3869	0.0018769	-1.9812	1.09	0.14685	-0.39824	0.15042	81.836	0.28783	0.19881	0.69134	1.5827	3.3015	0.89139	1.7188	2.6101	0.0070082	58.401	58.394	9.3964	6.0442
70	1.6725	0.72517	0.25497	0.52186	0.93964	1.1491	0.41778	0.20949	0.62728	0.001034	1.6489	1.6479	0.44881	-0.56017	2.3754	0.32111	1.56	0.04	0.46095	0.80132	0.19868	0.62583	0.37417	0.15232	0.84768	0.033113	0.96689	0.45183	0.43189	0.0041111	-1.9963	1.1968	-0.043749	-0.16789	0.018555	83.35	0.34106	0.86093	0.92667	1.3592	2.0565	0.43253	0.69732	1.1298	0.0056524	66.738	66.732	10.35	5.3869
71	4.1758	0.85827	0.22441	1.1972	2.5309	3.2298	1.3337	0.69888	2.0326	0.001034	4.0694	4.0683	1.1224	-0.31583	1.9597	0.22545	0.56	0.05	0.19667	0.81496	0.18504	0.61024	0.38976	0.29134	0.70866	0.070866	0.92913	0.43083	0.5415	0.0084975	-2.1827	1.4005	0.21518	-0.7382	0.30965	21.641	0.27953	0.23228	0.8299	1.1838	1.7828	0.35386	0.59901	0.95286	0.0045888	17.549	17.544	2.7415	5.0512
72	2.762	0.66553	0.20478	0.71085	1.4028	1.8234	0.69191	0.42061	1.1125	0.001034	2.6447	2.6437	0.70245	-0.18204	2.1875	0.3425	0.7	0.07	0.22576	0.75768	0.24232	0.51536	0.48464	0.15017	0.84983	0.027304	0.9727	0.44178	0.50342	0.0047773	-2.1967	1.4512	0.1218	-0.60961	0.23958	51.576	0.26962	0.21502	0.80945	1.3554	2.5583	0.54594	1.2029	1.7488	0.0035828	38.82	38.817	5.9559	6.0576
73	3.5218	0.09633	0	1.0565	1.5574	2.3085	0.50085	0.75115	1.252	0.001034	3.4859	3.4848	0.86601	-0.022957	2.4295	0.26375	0.8	0.05	0.25651	0.83486	0.16514	0.41743	0.58257	0.11009	0.88991	0.041284	0.95872	0.47465	0.47005	0.0070329	-2.3203	1.7483	-0.093927	-0.58597	0.25828	48.871	0.036697	0.25229	0.94973	1.403	2.2845	0.45323	0.88157	1.3348	0.004118	42.994	42.99	7.5184	4.1339
74	1.9529	0.40726	0.2621	0.6561	0.96592	1.3865	0.30981	0.42061	0.73042	0.001034	1.9211	1.92	0.46406	-0.067001	2.4117	0.472	1.61	0.06	0.58649	0.875	0.125	0.49194	0.50806	0.15726	0.84274	0.052419	0.94758	0.40486	0.57895	0.0027906	-2.0657	1.0671	0.58711	-0.87872	0.29568	11.257	0.31048	0.27016	0.87326	1.1951	1.6982	0.32183	0.50317	0.82499	0.0093003	9.8999	9.8906	1.5477	3.8801
75	1.6872	0.87829	0.21382	0.54303	0.74186	1.127	0.19882	0.38516	0.58399	0.001034	1.669	1.668	0.42726	0.21403	2.3072	0.37625	1.28	0.04	0.41728	0.87829	0.12171	0.40789	0.59211	0.21382	0.78618	0.069079	0.93092	0.40594	0.55776	0.0027195	-1.7408	0.59712	0.28489	-0.0658	-0.070343	21.531	0.26316	0.22039	0.79373	1.2852	1.9093	0.49152	0.62404	1.1156	0.0074453	16.568	16.56	2.6462	5.0292
76	0.90047	0.43574	0.24765	0.41791	0.54422	0.67862	0.1263	0.1344	0.26071	0.001034	0.88566	0.88463	0.20435	-0.66016	3.1702	0.39286	0.92	0.03	0.37515	0.9185	0.081505	0.67085	0.32915	0.25392	0.74608	0.043887	0.95611	0.43396	0.53459	0.0012444	-1.7157	0.63439	0.27888	-0.21962	0.02754	25.054	0.30408	0.25705	0.91308	1.2093	1.6269	0.29626	0.41754	0.7138	0.015822	19.396	19.38	2.9776	5.7803
77	3.5433	0.40167	0.24268	1.0011	1.5146	2.1869	0.51351	0.67224	1.1857	0.001034	3.4468	3.4458	0.81298	0.27905	2.3872	0.27875	1.03	0.03	0.32532	0.8159	0.1841	0.40586	0.59414	0.12552	0.87448	0.033473	0.96653	0.47479	0.5084	0.0067419	-2.0284	1.0937	0.1715	-0.27311	0.041051	9.4203	0.2887	0.25523	0.86944	1.2	1.7225	0.33051	0.52257	0.85308	0.0059986	8.3167	8.3107	1.2867	3.515
78	2.6195	0.85202	0.27354	1.2203	1.6261	1.8821	0.40582	0.25602	0.66184	0.001034	2.579	2.578	0.55289	-0.66396	3.6779	0.5525	1.52	0.05	0.59411	0.93274	0.067265	0.69058	0.30942	0.18386	0.81614	0.071749	0.92825	0.47297	0.51351	0.0028434	-2.452	2.0308	-0.35428	-0.40687	0.18593	9.7179	0.32287	0.287	0.99138	1.1876	1.5603	0.19623	0.37271	0.56893	0.0091046	8.5994	8.5903	1.2988	4.2556
79	2.6462	0.11111	0.22222	0.77622	1.2462	1.8492	0.46995	0.60306	1.073	0.001034	2.5864	2.5854	0.71597	-0.14912	2.072	0.22538	0.78	0.03	0.20872	0.79125	0.20875	0.47138	0.52862	0.17508	0.82492	0.040404	0.9596	0.46959	0.44595	0.0054194	-2.195	1.4369	0.091338	-0.48919	0.16267	47.267	0.28283	0.22896	0.78605	1.2177	2.5601	0.43162	1.3424	1.774	0.0037558	35.007	35.003	6.4289	4.0987
80	2.7097	0.09434	0.23585	0.74441	0.96835	1.4905	0.22394	0.52217	0.74611	0.001034	2.6564	2.6554	0.63048	0.51198	2.5878	0.28	0.58	0.05	0.19799	0.78302	0.21698	0.32075	0.67925	0.14151	0.85849	0.023585	0.97642	0.38389	0.59242	0.0041181	-2.1827	1.3457	0.2804	-0.60436	0.16619	16.139	0.29245	0.25	0.92889	1.0967	1.5326	0.1678	0.43589	0.60369	0.0058072	13.986	13.981	2.0979	4.8241
81	3.9363	0.87243	0	1.2411	1.7969	2.5674	0.55587	0.7705	1.3264	0.001034	3.8575	3.8565	1.0126	0.075569	2.4805	0.462	1.54	0.08	0.55679	0.86008	0.13992	0.41975	0.58025	0.15226	0.84774	0.078189	0.92181	0.43388	0.51653	0.0061842	-2.4042	1.9794	-0.36801	-0.42718	0.22493	166.09	0.032922	0.27572	0.94401	1.3041	2.5035	0.36007	1.1994	1.5595	0.0031354	124.62	124.62	20.129	5.7489
82	4.2708	0.36975	0.20588	1.3938	2.0847	2.7885	0.69092	0.70383	1.3948	0.001034	4.2181	4.2171	1.0628	0.020344	2.5465	0.395	0.97	0.05	0.34331	0.88235	0.11765	0.47899	0.52101	0.17647	0.82353	0.063025	0.93697	0.49367	0.45992	0.013578	-2.2569	1.5892	0.011848	-0.55435	0.21709	36.003	0.26471	0.67227	0.96353	1.2837	2.325	0.3202	1.0412	1.3614	0.0028441	28.98	28.977	4.4993	5.2135
83	1.991	0.36101	0.20217	0.44175	0.66821	1.0253	0.22646	0.35709	0.58355	0.001034	1.9574	1.9563	0.45989	0.58675	3.0959	0.17333	0.51	0.03	0.12037	0.64982	0.35018	0.26715	0.73285	0.064982	0.93502	0.032491	0.96751	0.48551	0.44928	0.0021673	-2.1124	1.3639	-0.058336	-0.3088	0.12352	23.812	0.25271	0.213	0.80363	1.3017	3.0356	0.49805	1.7339	2.2319	0.0072375	20.571	20.563	3.5945	3.3421
84	4.6634	0.90441	0	1.3685	2.0915	2.701	0.72306	0.6095	1.3326	0.001034	4.5847	4.5837	1.064	-0.20638	2.8706	0.24182	0.63	0.03	0.19935	0.80515	0.19485	0.40809	0.59191	0.055147	0.94485	0.029412	0.97059	0.47232	0.44649	0.0082908	-2.3666	1.8719	-0.22547	-0.52786	0.25339	46.553	0.3125	0.73529	0.93702	1.4697	3.0058	0.53265	1.5361	2.0688	0.0028509	42.236	42.233	7.508	3.8533
85	3.6673	0.13074	0.23675	0.80491	1.4095	1.9858	0.60462	0.57629	1.1809	0.001034	3.4599	3.4589	0.8732	0.27692	2.4704	0.15235	0.49	0.05	0.11006	0.67491	0.32509	0.29682	0.70318	0.070671	0.92933	0.024735	0.97527	0.44681	0.48582	0.010666	-1.9009	0.94918	0.10374	-0.17856	0.034583	15.69	0.28269	0.24735	0.80402	1.4158	2.4773	0.61177	1.0615	1.6733	0.0036083	12.189	12.186	2.2144	3.1808
86	1.1387	0.34234	0.21622	0.4291	0.59209	0.80068	0.16299	0.20859	0.37159	0.001034	1.1078	1.1068	0.29214	-0.33019	2.5921	0.23125	0.6	0.04	0.18361	0.84685	0.15315	0.54505	0.45496	0.20721	0.79279	0.076577	0.92342	0.43439	0.51584	0.0033473	-1.9412	1.1616	0.096315	-0.57747	0.27449	12.961	0.26577	0.53604	0.95134	1.4003	2.8703	0.44898	1.47	1.919	0.0081503	10.942	10.933	2.0653	2.3083
87	2.2264	0.39922	0.20543	0.4514	0.92622	1.3869	0.47482	0.46063	0.93545	0.001034	2.1444	2.1433	0.57703	0.053576	1.9827	0.17143	0.4	0.04	0.12094	0.67829	0.32171	0.4031	0.5969	0.10078	0.89922	0.01938	0.98062	0.43969	0.48249	0.004942	-2.2248	1.6265	-0.057872	-0.61835	0.28464	65.049	0.28295	0.21705	0.79159	1.6454	2.9746	0.8538	1.3292	2.183	0.0059083	46.891	46.885	7.3876	6.0581
88	3.9159	0.89796	0.2449	1.196	2.0343	2.6555	0.83832	0.62117	1.4595	0.001034	3.8703	3.8693	1.0619	-0.17187	2.2299	0.35	0.98	0.03	0.32665	0.80272	0.19728	0.51361	0.48639	0.15986	0.84014	0.057823	0.94218	0.44369	0.4744	0.0093894	-2.006	1.2281	-0.048523	-0.36432	0.1963	27.938	0.30612	0.2551	0.97399	1.2871	1.8773	0.31313	0.59013	0.90326	0.0032283	21.045	21.042	3.5304	4.6438
89	1.1138	0.12273	0.23636	0.45626	0.61971	0.83556	0.16345	0.21586	0.3793	0.001034	1.107	1.106	0.26823	-0.23033	2.6349	0.5325	1.48	0.13	0.55612	0.89091	0.10909	0.58182	0.41818	0.25	0.75	0.086364	0.91364	0.47032	0.49772	0.0025265	-1.738	0.67434	0.31476	-0.30724	0.063677	12.821	0.30455	0.25	0.88611	1.0943	1.4963	0.20824	0.40197	0.61021	0.010215	11.555	11.544	1.7832	4.3848
90	3.4288	0.37324	0	0.75976	1.4341	1.9273	0.67433	0.49318	1.1675	0.001034	3.3136	3.3126	0.88874	0.077829	2.306	0.16562	0.49	0.03	0.15083	0.72535	0.27465	0.39085	0.60915	0.11268	0.88732	0.03169	0.96831	0.49117	0.40989	0.0084186	-2.3055	1.893	-0.46495	-0.32379	0.21021	46.976	0.028169	0.51408	0.98202	1.9897	4.8451	1.0077	2.8554	3.863	0.0031553	35.427	35.424	6.3373	4.0247
91	1.539	0.11558	0.20603	0.6033	0.83596	1.1517	0.23266	0.31572	0.54838	0.001034	1.5094	1.5083	0.40196	-0.33031	2.3775	0.31667	0.87	0.03	0.28831	0.8392	0.1608	0.56784	0.43216	0.25126	0.74874	0.065327	0.93467	0.47475	0.4798	0.0027734	-2.1333	1.3563	0.12712	-0.50559	0.16208	21.303	0.27638	0.22111	0.98834	1.4152	1.9291	0.4269	0.51389	0.9408	0.0068029	17.677	17.67	2.8611	4.692
92	1.5501	0.375	0.22083	0.60551	0.88953	1.1308	0.28402	0.24125	0.52527	0.001034	1.5306	1.5296	0.4167	-0.40263	2.3695	0.25444	1.04	0.03	0.30963	0.8125	0.1875	0.60833	0.39167	0.24167	0.75833	0.083333	0.91667	0.44351	0.52301	0.0022141	-2.2345	1.4906	0.22261	-0.76405	0.29209	13.185	0.275	0.23333	0.95691	1.2294	2.1112	0.27248	0.88185	1.1543	0.0067418	11.344	11.337	1.8269	3.5978
93	2.1395	0.35207	0.19822	0.60823	0.93299	1.3161	0.32476	0.38307	0.70782	0.001034	2.0146	2.0135	0.50744	0.07372	2.2789	0.23643	0.67	0.04	0.22689	0.78698	0.21302	0.42899	0.57101	0.1213	0.8787	0.026627	0.97337	0.47181	0.50445	0.0023583	-2.2685	1.6565	-0.10736	-0.48543	0.21074	15.219	0.23669	0.2071	0.84723	1.2341	1.9103	0.38691	0.67615	1.0631	0.0091604	13.072	13.062	1.9716	4.4304
94	2.7576	0.57741	0	0.54757	1.0508	1.5313	0.50328	0.48047	0.98375	0.001034	2.5154	2.5144	0.70837	0.24992	2.2866	0.203	0.49	0.03	0.17158	0.69456	0.30544	0.29707	0.70293	0.1046	0.8954	0.025105	0.9749	0.47899	0.42857	0.0062687	-2.2757	1.7726	-0.25514	-0.45803	0.22534	14.308	0.029289	0.60669	0.77799	1.539	3.1716	0.76096	1.6327	2.3936	0.0040712	11.498	11.494	2.4639	1.9299
95	1.6747	0.40439	0.23197	0.41198	0.67429	1.0871	0.26231	0.4128	0.67511	0.001034	1.6353	1.6343	0.44968	0.16638	2.0163	0.22214	0.58	0.04	0.16683	0.73981	0.26019	0.42633	0.57367	0.17241	0.82759	0.047022	0.95298	0.44969	0.50629	0.0018189	-2.2578	1.6599	-0.095115	-0.57555	0.27639	17.241	0.2884	0.24138	0.7429	1.2949	2.2345	0.55201	0.93957	1.4916	0.0090848	14.192	14.183	2.4707	3.3231
96	2.5843	0.43145	0.2621	0.7338	1.1235	1.5904	0.38974	0.46688	0.85662	0.001034	2.5193	2.5183	0.63296	0.18712	2.4855	0.29	0.78	0.05	0.27272	0.79435	0.20565	0.375	0.625	0.14516	0.85484	0.040323	0.95968	0.40081	0.55466	0.0016418	-2.1977	1.5412	-0.016888	-0.65895	0.33595	10.317	0.32258	0.27016	0.87023	1.1411	1.562	0.27089	0.42088	0.69177	0.0063427	8.996	8.9897	1.5222	3.2176
97	1.9547	0.145	0.25	0.69149	1.0032	1.5299	0.31173	0.52672	0.83844	0.001034	1.8988	1.8977	0.49285	-0.11664	2.2122	0.5	1.38	0.04	0.53198	0.91	0.09	0.53	0.47	0.28	0.72	0.07	0.93	0.50251	0.46231	0.0043905	-2.2095	1.5739	-0.066447	-0.48501	0.19387	18.36	0.315	0.265	0.98086	1.2591	1.6582	0.27822	0.39911	0.67733	0.006266	13.689	13.682	2.32	4.8195
98	2.3677	0.43961	0.2657	0.53278	0.83651	1.3217	0.30372	0.48523	0.78896	0.001034	2.3233	2.3223	0.60144	0.39714	2.4694	0.16583	0.45	0.03	0.12945	0.69565	0.30435	0.31401	0.68599	0.11594	0.88406	0.038647	0.96135	0.45631	0.47087	0.0043911	-2.1678	1.533	-0.16995	-0.31336	0.12545	16.292	0.3285	0.27536	0.88297	1.3113	2.807	0.42834	1.4957	1.924	0.005431	15.441	15.435	3.0253	2.6667
99	2.1648	0.87719	0	0.619	0.97755	1.2609	0.35855	0.28335	0.64191	0.001034	2.0561	2.055	0.46575	0.12919	2.7959	0.31444	1.35	0.07	0.39167	0.84561	0.15439	0.38246	0.61754	0.087719	0.91228	0.021053	0.97895	0.51056	0.4507	0.0014113	-2.4423	2.0962	-0.52695	-0.29794	0.17511	25.359	0.02807	0.21754	0.96287	1.276	2.3062	0.31309	1.0302	1.3433	0.0098077	23.698	23.688	4.2181	3.7472
[truncated: 5,000 more columns]
