# Supplementary material for: Detecting Parkinson’s disease from sustained phonation and speech signals
Source: PLoS One. 2017 Oct 5;12(10):e0185613. doi: 10.1371/journal.pone.0185613 (PMC5628839; doi:10.1371/journal.pone.0185613)
Supplement: S2 File — (ZIP) [file pone.0185613.s002.zip › AC/voiced/AC_voiced_IS13_ComParE.csv]

id	audspec_lengthL1norm_sma_range	audspec_lengthL1norm_sma_maxPos	audspec_lengthL1norm_sma_minPos	audspec_lengthL1norm_sma_quartile1	audspec_lengthL1norm_sma_quartile2	audspec_lengthL1norm_sma_quartile3	audspec_lengthL1norm_sma_iqr1_2	audspec_lengthL1norm_sma_iqr2_3	audspec_lengthL1norm_sma_iqr1_3	audspec_lengthL1norm_sma_percentile1_0	audspec_lengthL1norm_sma_percentile99_0	audspec_lengthL1norm_sma_pctlrange0_1	audspec_lengthL1norm_sma_stddev	audspec_lengthL1norm_sma_skewness	audspec_lengthL1norm_sma_kurtosis	audspec_lengthL1norm_sma_meanSegLen	audspec_lengthL1norm_sma_maxSegLen	audspec_lengthL1norm_sma_minSegLen	audspec_lengthL1norm_sma_segLenStddev	audspec_lengthL1norm_sma_upleveltime25	audspec_lengthL1norm_sma_upleveltime50	audspec_lengthL1norm_sma_upleveltime75	audspec_lengthL1norm_sma_upleveltime90	audspec_lengthL1norm_sma_risetime	audspec_lengthL1norm_sma_leftctime	audspec_lengthL1norm_sma_lpgain	audspec_lengthL1norm_sma_lpc0	audspec_lengthL1norm_sma_lpc1	audspec_lengthL1norm_sma_lpc2	audspec_lengthL1norm_sma_lpc3	audspec_lengthL1norm_sma_lpc4	audspecRasta_lengthL1norm_sma_range	audspecRasta_lengthL1norm_sma_maxPos	audspecRasta_lengthL1norm_sma_minPos	audspecRasta_lengthL1norm_sma_quartile1	audspecRasta_lengthL1norm_sma_quartile2	audspecRasta_lengthL1norm_sma_quartile3	audspecRasta_lengthL1norm_sma_iqr1_2	audspecRasta_lengthL1norm_sma_iqr2_3	audspecRasta_lengthL1norm_sma_iqr1_3	audspecRasta_lengthL1norm_sma_percentile1_0	audspecRasta_lengthL1norm_sma_percentile99_0	audspecRasta_lengthL1norm_sma_pctlrange0_1	audspecRasta_lengthL1norm_sma_stddev	audspecRasta_lengthL1norm_sma_skewness	audspecRasta_lengthL1norm_sma_kurtosis	audspecRasta_lengthL1norm_sma_meanSegLen	audspecRasta_lengthL1norm_sma_maxSegLen	audspecRasta_lengthL1norm_sma_minSegLen
1	1.9634	0.39583	0.23611	0.28493	0.78752	1.133	0.50259	0.34551	0.8481	0.001034	1.9375	1.9365	0.52301	0.19953	2.2725	0.188	0.47	0.04	0.13039	0.63889	0.36806	0.059028	0.045139	0.44251	0.43706	0.0057533	-1.7754	0.75392	0.24873	-0.27546	0.058879	40.903	0.60069	0.24306	0.69939	1.3144	3.6757	0.61503	2.3613	2.9763	0.0064718	36.398	36.391	6.8739	3.1155	13.455	0.264	0.84	0.03
2	2.3783	0.43548	0	0.4649	0.91473	1.517	0.44983	0.60225	1.0521	0.001034	2.3439	2.3428	0.62604	0.12032	2.1246	0.16857	0.43	0.03	0.12345	0.70565	0.3629	0.092742	0.028226	0.52227	0.44309	0.0036093	-2.3094	1.8722	-0.46075	-0.2667	0.17352	13.57	0.2621	0.21774	0.98709	2.2851	3.5044	1.2981	1.2192	2.5173	0.0057127	12.539	12.533	2.9374	1.7032	5.6259	0.15786	0.51	0.05
3	2.5873	0.45161	0	0.71822	1.1177	1.4953	0.39948	0.37757	0.77705	0.001034	2.5384	2.5374	0.62413	0.030148	2.6397	0.15143	0.52	0.04	0.14282	0.77419	0.34562	0.073733	0.02765	0.50926	0.43721	0.0062406	-2.1126	1.3939	0.060239	-0.58197	0.24896	20.422	0.58986	0.22581	0.99304	1.736	3.1859	0.74296	1.4499	2.1929	0.0038334	18.326	18.322	4.1412	2.6488	9.5068	0.23667	0.59	0.04
4	1.5612	0.71255	0	0.27323	0.6928	1.1029	0.41957	0.4101	0.82967	0.001034	1.5195	1.5185	0.48518	0.023633	1.7903	0.12947	0.36	0.03	0.083381	0.7085	0.43725	0.19433	0.08502	0.45122	0.44082	0.0046081	-1.9216	1.0862	0.0763	-0.36206	0.13119	42.133	0.032389	0.22672	0.72185	2.7393	6.7652	2.0175	4.0259	6.0433	0.0066044	30.821	30.814	7.1259	2.3044	9.0447	0.19091	0.71	0.03
5	1.0053	0.11429	0.21633	0.33218	0.5504	0.68869	0.21822	0.13829	0.35651	0.001034	0.98943	0.98839	0.28975	-0.32349	2.1212	0.158	0.33	0.04	0.083841	0.76327	0.54286	0.1551	0.073469	0.36885	0.41975	0.0014881	-2.0135	1.0462	0.57435	-0.9765	0.38046	43.519	0.60408	0.22857	0.80899	1.4662	3.3261	0.65723	1.8599	2.5172	0.0084281	31.685	31.677	5.5337	4.3823	25.684	0.312	0.72	0.04
6	2.8339	0.68881	0.22727	1.0216	1.4045	1.873	0.38291	0.46855	0.85146	0.001034	2.7574	2.7564	0.67436	-0.057888	2.6454	0.15053	0.55	0.03	0.12331	0.8951	0.49301	0.18182	0.055944	0.47368	0.44718	0.0066245	-2.1487	1.3313	0.18544	-0.55025	0.18919	21.793	0.27273	0.72378	0.86644	1.2416	2.1083	0.37515	0.8667	1.2418	0.003665	18.201	18.197	3.0869	3.9549	20.579	0.452	1.28	0.05
7	2.0404	0.42149	0.2562	0.84358	1.1655	1.578	0.32195	0.41244	0.7344	0.001034	2.0054	2.0043	0.54777	-0.57469	2.6144	0.114	0.29	0.03	0.078511	0.86777	0.60744	0.27686	0.061983	0.47718	0.44583	0.0094282	-1.8158	0.80158	0.27597	-0.34535	0.09337	23.942	0.77273	0.26859	0.99109	1.4709	2.7574	0.47982	1.2864	1.7663	0.0047123	17.858	17.853	3.4804	3.2794	15.54	0.396	1.04	0.04
8	1.944	0.28621	0.20345	0.31453	0.71946	1.1576	0.40493	0.43818	0.84312	0.001034	1.8486	1.8476	0.52589	0.17385	2.0205	0.15056	0.32	0.03	0.10058	0.63448	0.34483	0.089655	0.024138	0.38408	0.41667	0.0075733	-1.786	0.7849	0.20378	-0.22295	0.034864	122	0.28966	0.21379	0.64733	1.0729	4.7405	0.42553	3.6676	4.0932	0.0066391	80.632	80.625	15.557	4.6398	28.191	0.38667	0.83	0.03
9	1.5267	0.47887	0.29108	0.57586	0.8125	0.9533	0.23664	0.1408	0.37744	0.001034	1.5055	1.5045	0.35555	-0.24435	2.8622	0.12176	0.36	0.03	0.099483	0.84977	0.57746	0.15493	0.046948	0.51887	0.47393	0.0040346	-1.9987	1.151	0.24287	-0.58404	0.19751	14.62	0.35681	0.30516	0.98834	1.2337	1.9522	0.24537	0.71849	0.96386	0.0084742	11.517	11.509	1.9681	3.9385	22.278	0.14857	0.76	0.03
10	1.0603	0.95139	0.22917	0.25776	0.39742	0.63388	0.13966	0.23646	0.37611	0.001034	1.0364	1.0354	0.28975	0.22732	2.2212	0.17688	0.52	0.03	0.12107	0.73611	0.34028	0.11806	0.041667	0.4878	0.43007	0.001008	-1.96	1.0773	0.14323	-0.43644	0.18513	25.211	0.60417	0.50694	0.86879	1.8155	2.959	0.9467	1.1435	2.0902	0.0094588	22.65	22.64	4.4381	3.1702	13.216	0.31667	0.82	0.04
11	3.2624	0.88848	0.19331	0.58037	1.0424	1.5756	0.46202	0.5332	0.99522	0.001034	3.1589	3.1579	0.81371	0.74198	2.9739	0.12238	0.32	0.04	0.073608	0.58736	0.24164	0.10409	0.048327	0.45896	0.47191	0.0053385	-2.0232	1.0983	0.17536	-0.35276	0.11028	22.842	0.24907	0.20446	0.89019	1.4355	2.363	0.54529	0.92754	1.4728	0.00377	18.595	18.591	2.9784	4.522	27.228	0.25667	0.66	0.05
12	2.6983	0.11927	0.24312	0.8335	1.2838	1.9641	0.45029	0.68034	1.1306	0.001034	2.6499	2.6488	0.73503	-0.096608	2.1372	0.12588	0.55	0.03	0.12839	0.84404	0.47706	0.23394	0.055046	0.42857	0.43981	0.036376	-1.5352	0.45807	0.21838	-0.099476	-0.02608	21.34	0.79358	0.25688	0.95167	1.2996	2.4655	0.34798	1.1658	1.5138	0.0039842	17.497	17.493	3.6006	3.0958	13.016	0.27857	0.99	0.04
13	1.0815	0.12617	0.2243	0.2383	0.45241	0.69672	0.21411	0.2443	0.45841	0.001034	1.0554	1.0544	0.31944	0.13965	1.9834	0.1019	0.22	0.03	0.065365	0.71963	0.3785	0.20093	0.060748	0.43662	0.41038	0.0021803	-1.9819	1.0986	0.24967	-0.5546	0.20148	18.534	0.83178	0.23832	0.85006	1.9621	3.7866	1.112	1.8246	2.9366	0.0091547	18.299	18.29	3.8905	2.0215	6.98	0.17333	0.62	0.04
14	2.2782	0.14015	0	0.53873	1.0729	1.5612	0.53414	0.48836	1.0225	0.001034	2.217	2.216	0.60383	-0.069605	1.9597	0.097407	0.2	0.03	0.050376	0.72727	0.45455	0.14773	0.034091	0.48669	0.5	0.006469	-2.1361	1.6987	-0.64326	0.005085	0.08528	24.639	0.29167	0.25	1.0331	1.7017	2.8043	0.66865	1.1026	1.7712	0.0058226	18.395	18.389	2.9311	4.6255	29.87	0.17	0.64	0.04
15	2.3354	0.68398	0	0.64986	1.1327	1.6176	0.48288	0.48483	0.96771	0.001034	2.2446	2.2435	0.61394	-0.26239	2.1359	0.13235	0.33	0.03	0.088019	0.76623	0.49784	0.12987	0.025974	0.49565	0.42795	0.0056121	-1.9838	1.1229	0.067881	-0.29519	0.095603	14.507	0.29004	0.75758	0.86485	2.0097	3.4096	1.1448	1.3999	2.5447	0.0062992	12.843	12.837	2.442	2.041	8.8538	0.18182	0.54	0.04
16	2.1577	0.39487	0.23077	0.58887	0.89985	1.2487	0.31098	0.34885	0.65983	0.001034	2.1149	2.1138	0.5549	0.349	2.5505	0.14154	0.47	0.04	0.11421	0.77949	0.37436	0.13846	0.082051	0.42784	0.49223	0.0056704	-2.0772	1.2954	0.17209	-0.62179	0.24036	13.77	0.29744	0.24103	0.88373	1.2568	1.9037	0.37308	0.64691	1.02	0.0060974	12.186	12.18	2.0398	3.2583	16.074	0.24857	0.86	0.04
17	4.6853	0.38298	0	1.1053	2.0666	3.0195	0.96133	0.95292	1.9142	0.001034	4.6279	4.6269	1.2932	0.076146	2.1877	0.19083	0.44	0.07	0.11236	0.71915	0.34043	0.11064	0.059574	0.49573	0.43348	0.019916	-2.0893	1.2529	0.17984	-0.51237	0.17736	76.895	0.29362	0.72766	0.98834	1.8942	6.1041	0.90581	4.2099	5.1157	0.0032916	62.57	62.567	12.866	3.2729	14.334	0.28429	1.13	0.03
18	1.1985	0.87461	0.21944	0.3869	0.67698	0.95859	0.29008	0.28161	0.57169	0.001034	1.1872	1.1861	0.35954	-0.37964	2.0287	0.10138	0.3	0.03	0.071906	0.82445	0.57053	0.31661	0.10658	0.39623	0.41009	0.0017941	-2.1689	1.435	0.11098	-0.60602	0.23677	36.073	0.27586	0.22571	0.75904	1.4837	2.6142	0.72465	1.1305	1.8552	0.0078604	27.044	27.036	5.102	3.6591	18.417	0.27778	0.88	0.03
19	1.3287	0.95361	0.24227	0.53583	0.7179	0.91075	0.18207	0.19285	0.37492	0.001034	1.258	1.257	0.29835	-0.62968	3.11	0.17273	0.48	0.03	0.1528	0.89175	0.56701	0.15464	0.020619	0.48705	0.47917	0.0030546	-1.9016	0.90741	0.29324	-0.35377	0.063355	14.47	0.30928	0.25258	0.97064	1.3198	2.32	0.3492	1.0002	1.3494	0.0075194	12.868	12.861	2.1497	3.3969	17.342	0.19111	0.76	0.04
20	1.5571	0.92096	0.22337	0.40595	0.66339	0.91571	0.25743	0.25232	0.50976	0.001034	1.5253	1.5243	0.39442	-0.0093294	2.4071	0.22154	0.67	0.03	0.20369	0.75945	0.35052	0.075601	0.024055	0.45862	0.35986	0.0032738	-1.8186	0.83222	0.27376	-0.44058	0.16333	39.036	0.82474	0.75945	0.74143	1.5724	3.4928	0.83092	1.9204	2.7513	0.0055824	29.757	29.752	5.9895	3.0808	13.6	0.35857	0.83	0.04
21	1.0008	0.92578	0.23047	0.38734	0.55888	0.72822	0.17154	0.16934	0.34088	0.001034	0.99271	0.99167	0.26324	-0.38504	2.5702	0.13667	0.31	0.03	0.08413	0.86719	0.64063	0.21484	0.10938	0.46275	0.47638	0.0022113	-1.8031	0.8247	0.22996	-0.38305	0.14158	14.22	0.28516	0.24219	0.93634	1.4724	2.3972	0.53608	0.92482	1.4609	0.0091018	11.848	11.839	1.9915	3.3382	17.989	0.25875	0.73	0.05
22	2.1138	0.17288	0.21356	0.66619	1.0504	1.4707	0.38416	0.42036	0.80452	0.001034	2.0167	2.0157	0.55114	-0.31227	2.2068	0.146	0.41	0.03	0.12002	0.82373	0.49153	0.14915	0.016949	0.43878	0.47782	0.0079104	-1.8358	0.78136	0.37972	-0.38746	0.071503	35.601	0.79322	0.22373	0.95761	1.45	2.5039	0.49238	1.0539	1.5463	0.0045167	27.603	27.599	5.0847	4.0105	20.06	0.488	1.46	0.05
23	2.3901	0.93656	0.24169	0.40317	0.77909	1.3009	0.37592	0.52179	0.89771	0.001034	2.2672	2.2662	0.61659	0.45338	2.4144	0.18167	0.56	0.03	0.14272	0.62538	0.30514	0.087613	0.033233	0.41515	0.43161	0.0027577	-1.7589	0.68445	0.30306	-0.39108	0.16825	73.305	0.68882	0.24773	0.67116	1.1488	2.5054	0.47766	1.3565	1.8342	0.0069868	52.9	52.893	9.0363	5.3315	34.487	0.81	2.27	0.05
24	1.9026	0.41304	0.24638	0.5861	0.88793	1.2858	0.30183	0.39783	0.69966	0.001034	1.838	1.837	0.49953	-0.18027	2.2266	0.16375	0.69	0.03	0.15475	0.83696	0.46739	0.1558	0.054348	0.45818	0.4708	0.0035891	-1.9625	0.91944	0.41723	-0.44164	0.073759	15.863	0.29348	0.25725	0.83586	1.2269	2.0142	0.39103	0.7873	1.1783	0.0067755	13.231	13.225	2.1287	3.862	22.297	0.34429	1.32	0.03
25	3.9446	0.16875	0.23125	1.5319	1.7253	2.0973	0.19332	0.37209	0.56541	0.001034	3.8403	3.8392	0.77366	0.062801	3.8128	0.25167	1.04	0.03	0.35662	0.85625	0.3125	0.0625	0.03125	0.47799	0.49367	0.01277	-1.855	0.81831	0.33671	-0.41957	0.12611	7.8639	0.3	0.25	0.98834	1.1919	1.5321	0.20357	0.34015	0.54372	0.0027785	7.5947	7.5919	1.3495	2.7201	11.563	0.24667	0.47	0.07
26	1.3161	0.87356	0.22414	0.42692	0.67979	0.84135	0.25287	0.16156	0.41443	0.001034	1.2702	1.2692	0.34961	-0.26436	2.4387	0.232	0.98	0.03	0.21967	0.83046	0.5431	0.16379	0.071839	0.42651	0.43064	0.001148	-1.9802	1.0783	0.28476	-0.60924	0.23067	146.9	0.32759	0.75	0.78853	1.0776	1.8372	0.28909	0.75954	1.0486	0.011489	82.864	82.852	14.541	7.2776	59.733	0.40667	1.14	0.04
27	1.3442	0.90506	0	0.28451	0.474	0.79217	0.18949	0.31817	0.50766	0.001034	1.297	1.296	0.36612	0.38414	2.2743	0.11037	0.33	0.03	0.078102	0.70253	0.32278	0.13291	0.060127	0.4254	0.42994	0.0014722	-2.1002	1.286	0.090785	-0.3867	0.11833	197.09	0.037975	0.24684	0.76153	1.3451	3.7838	0.58353	2.4387	3.0222	0.0093671	138.58	138.57	23.011	5.9131	41.926	0.208	0.8	0.04
28	2.2222	0.43814	0	0.83802	1.1067	1.5749	0.26866	0.46821	0.73687	0.001034	2.1555	2.1544	0.56609	-0.1202	2.332	0.14308	0.6	0.05	0.13991	0.86082	0.49485	0.21649	0.082474	0.45596	0.42188	0.0029285	-2.2294	1.4528	0.2733	-0.78095	0.28903	10.689	0.31443	0.2732	0.95257	1.3498	2.676	0.39727	1.3262	1.7234	0.0062874	9.5183	9.512	2.0269	2.1095	7.7522	0.096667	0.25	0.03
29	1.044	0.40728	0.22848	0.29164	0.39788	0.59202	0.10624	0.19414	0.30038	0.001034	0.99499	0.99395	0.23577	0.10651	2.6858	0.24583	0.96	0.03	0.26819	0.80132	0.31788	0.05298	0.019868	0.49834	0.44333	0.00085297	-1.9319	1.0491	0.092678	-0.33206	0.12957	26.259	0.28477	0.2351	0.90029	1.2183	1.9846	0.31804	0.7663	1.0843	0.0099856	21.373	21.363	3.6002	4.0615	22.291	0.526	1.52	0.05
30	0.90595	0.39847	0.22605	0.3231	0.5242	0.65404	0.2011	0.12984	0.33094	0.001034	0.89038	0.88935	0.22169	-0.37982	2.4029	0.14167	0.57	0.03	0.13347	0.86973	0.63218	0.21839	0.042146	0.45385	0.45174	0.00098436	-1.9998	1.1518	0.13578	-0.44083	0.1596	13.271	0.28352	0.23755	0.87572	1.1989	1.5865	0.32317	0.38765	0.71082	0.012366	11.729	11.717	1.8985	4.2665	23.101	0.245	0.73	0.04
31	1.1709	0.094891	0.20438	0.42965	0.57676	0.80503	0.14711	0.22827	0.37538	0.001034	1.1404	1.1393	0.29369	-0.17726	2.4142	0.135	0.5	0.03	0.12348	0.85401	0.48905	0.18978	0.065693	0.49817	0.49265	0.0033778	-1.6843	0.5801	0.34803	-0.24381	0.0091965	12.242	0.25182	0.21533	0.89438	1.2426	1.8468	0.34822	0.60425	0.95246	0.0083987	10.311	10.302	1.8236	3.0656	14.134	0.34	0.74	0.05
32	0.66121	0.41315	0.20657	0.21987	0.31577	0.50233	0.095897	0.18656	0.28246	0.001034	0.65537	0.65433	0.19639	-0.10188	2.0437	0.12471	0.49	0.03	0.10348	0.81221	0.48826	0.25822	0.12207	0.42925	0.4218	0.0010728	-1.8639	0.83003	0.40255	-0.49387	0.13715	16.397	0.277	0.22066	0.92982	1.4814	2.7518	0.55157	1.2704	1.822	0.010938	14.167	14.156	2.882	2.4953	9.8113	0.28	0.59	0.05
33	2.0878	0.63245	0.2053	0.53029	0.84808	1.1184	0.31779	0.27035	0.58814	0.001034	1.9763	1.9753	0.43155	0.045216	2.8372	0.19067	0.41	0.04	0.12008	0.75497	0.31788	0.02649	0.016556	0.42857	0.47333	0.0017801	-2.2579	1.5882	0.087127	-0.7026	0.29084	33.382	0.26821	0.21523	0.8159	1.2001	1.8525	0.38419	0.65245	1.0366	0.0088303	23.577	23.568	3.8632	6.1322	43.875	0.29667	0.8	0.04
34	1.8293	0.36726	0.20354	0.46593	0.70618	1.0498	0.24025	0.34362	0.58387	0.001034	1.791	1.79	0.44723	0.25161	2.6104	0.14	0.33	0.03	0.082765	0.76549	0.34956	0.11062	0.035398	0.48	0.43304	0.0064824	-1.6457	0.57419	0.20286	-0.13507	0.015283	13.915	0.26106	0.21239	0.94752	1.7715	3.2599	0.82399	1.4883	2.3123	0.0065463	11.655	11.649	2.2828	2.3158	9.8919	0.20333	0.58	0.05
35	2.7475	0.40175	0.21834	0.80322	1.5447	2.189	0.74144	0.64435	1.3858	0.001034	2.7369	2.7358	0.75994	-0.10346	1.9297	0.15214	0.82	0.03	0.19792	0.85153	0.58952	0.29258	0.12664	0.50877	0.51101	0.0051532	-2.4006	2.0154	-0.45089	-0.36729	0.20937	12.823	0.26638	0.23144	0.93434	1.2277	1.5704	0.29339	0.34268	0.63607	0.0055435	10.851	10.846	1.7348	4.3192	24.011	0.2125	0.6	0.05
37	2.2176	0.392	0.232	0.68062	1.01	1.4414	0.32941	0.43135	0.76075	0.001034	2.1972	2.1962	0.49989	0.2603	2.5826	0.11667	0.38	0.03	0.085598	0.86	0.408	0.16	0.048	0.49799	0.44758	0.0045364	-2.054	1.1637	0.209	-0.43706	0.12564	13.116	0.284	0.244	0.78153	1.0798	1.6132	0.29831	0.53339	0.8317	0.0068053	11.232	11.225	1.7452	4.5125	26.275	0.194	0.69	0.04
38	3.9479	0.11618	0.24481	0.73409	1.3687	2.2181	0.63458	0.84939	1.484	0.001034	3.8277	3.8266	1.0076	0.39545	2.3712	0.14438	0.37	0.04	0.090896	0.6473	0.30705	0.10373	0.029046	0.48333	0.4477	0.015799	-2.0062	1.1678	0.20073	-0.5791	0.22605	23.464	0.80913	0.74689	0.77096	1.5298	2.726	0.75882	1.1963	1.9551	0.0027754	22.138	22.135	4.5555	2.7482	10.37	0.28	1.1	0.05
39	2.8803	0.88525	0.2377	1.0691	1.4473	1.8375	0.37824	0.39017	0.7684	0.001034	2.8176	2.8165	0.69812	-0.20759	2.7405	0.15133	0.31	0.07	0.077103	0.84836	0.5123	0.17213	0.04918	0.42387	0.43802	0.018455	-1.7518	0.78217	0.16358	-0.28406	0.10085	22.501	0.76639	0.71721	0.93771	1.302	2.6688	0.36425	1.3669	1.7311	0.0029936	18.097	18.094	3.5736	3.395	15.191	0.398	1.09	0.05
40	3.2522	0.3587	0	0.99684	1.4662	1.9477	0.46932	0.48155	0.95087	0.001034	3.2363	3.2353	0.83202	0.09945	2.5826	0.115	0.54	0.03	0.11624	0.82065	0.44565	0.1413	0.070652	0.4918	0.41209	0.023531	-1.901	1.0108	0.16574	-0.37204	0.10868	201.85	0.043478	0.7337	0.98834	1.956	5.8491	0.96765	3.8931	4.8608	0.0046061	157.11	157.11	26.341	5.6723	36.41	0.06	0.08	0.04
41	2.3994	0.38333	0.225	0.77401	1.1006	1.5186	0.32657	0.41798	0.74456	0.001034	2.3445	2.3435	0.50405	0.18103	2.744	0.21545	0.95	0.03	0.26279	0.90417	0.45417	0.095833	0.029167	0.49372	0.4874	0.0062764	-1.8521	0.87102	0.20422	-0.30598	0.089928	10.029	0.27083	0.23333	0.77996	1.1604	1.4502	0.38044	0.2898	0.67024	0.0080511	8.228	8.22	1.4053	3.4225	17.727	0.30143	1.06	0.05
42	2.1693	0.91364	0.18307	0.001034	0.58012	1.05	0.57909	0.4699	1.049	0.001034	1.7344	1.7333	0.52704	0.29671	1.933	0.33353	0.98	0.05	0.28376	0.5095	0.2228	0.013817	0.0069085	0.28893	0.35529	0.001581	-2.2019	1.5325	0.02242	-0.62142	0.27525	285.9	0.32815	0.77202	0.52205	0.98831	2.044	0.46625	1.0557	1.5219	0.011163	197.29	197.28	31.965	5.4749	36.202	0.69571	1.91	0.06
43	1.8044	0.4037	0.24815	0.45501	0.87988	1.3149	0.42488	0.43505	0.85993	0.001034	1.7997	1.7986	0.51026	-0.038671	1.9883	0.10958	0.24	0.03	0.060792	0.75185	0.48519	0.24444	0.07037	0.49814	0.43657	0.0023143	-2.148	1.3126	0.24587	-0.6406	0.23679	12.748	0.29259	0.25556	0.7347	1.4792	2.6218	0.74447	1.1426	1.8871	0.00598	10.434	10.428	2.2419	2.2127	8.5618	0.23	0.78	0.03
44	1.3943	0.4181	0.21983	0.4029	0.60711	0.97151	0.20421	0.36441	0.56861	0.001034	1.3662	1.3652	0.37213	0.10147	2.0812	0.12105	0.53	0.03	0.11102	0.82759	0.45259	0.19828	0.056034	0.46753	0.46957	0.004239	-1.7873	0.73009	0.34631	-0.38294	0.10588	32.566	0.2931	0.23276	0.91749	1.3507	2.1759	0.43319	0.82525	1.2584	0.0078369	25.58	25.572	4.0509	5.1518	31.92	0.25667	0.68	0.04
45	2.3667	0.18519	0.24339	0.6965	1.1551	1.3992	0.45858	0.24414	0.70272	0.001034	2.344	2.3429	0.55611	-0.17321	2.7418	0.14385	0.54	0.03	0.14526	0.80423	0.46032	0.058201	0.037037	0.4734	0.4492	0.0088843	-1.9484	1.0491	0.13518	-0.27751	0.052431	11.431	0.31217	0.25926	1.0413	1.8585	2.6334	0.81719	0.77488	1.5921	0.0044205	10.476	10.472	2.0972	2.1297	8.3277	0.178	0.58	0.03
46	3.5512	0.78241	0.18981	1.1167	1.8535	2.1704	0.73678	0.31687	1.0536	0.001034	3.4886	3.4876	0.85189	0.014877	2.8347	0.206	0.71	0.05	0.18618	0.84722	0.5463	0.13426	0.078704	0.4186	0.45794	0.012243	-1.9073	1.0986	-0.01434	-0.29126	0.11934	8.0121	0.23611	0.2037	0.82753	1.2652	1.8924	0.43763	0.62723	1.0649	0.0038372	6.7918	6.7879	1.1982	2.4559	11.91	0.24143	0.82	0.06
47	2.9541	0.1713	0.25	0.91801	1.2525	1.7619	0.33452	0.50934	0.84386	0.001034	2.9139	2.9129	0.69683	0.53642	2.901	0.208	0.83	0.04	0.22445	0.86574	0.35648	0.14352	0.092593	0.46512	0.48598	0.0095042	-1.9462	1.0898	0.041577	-0.25662	0.078521	19.413	0.31019	0.26389	0.94266	1.1916	1.5433	0.24892	0.35172	0.60064	0.0045375	16.322	16.317	2.4664	5.0426	30.659	0.25333	0.66	0.05
48	1.6658	0.45017	0.21649	0.51023	0.80061	1.0648	0.29037	0.26416	0.55453	0.001034	1.6106	1.6096	0.43539	-0.19527	2.374	0.19067	0.64	0.03	0.18292	0.80069	0.42612	0.11684	0.054983	0.37586	0.42215	0.0022954	-1.8106	0.75462	0.27443	-0.23935	0.025882	141.57	0.37457	0.22337	0.81788	1.1434	1.6141	0.32551	0.47066	0.79618	0.012676	103.72	103.7	16.955	6.3353	44.908	0.39	1.08	0.04
49	2.1454	0.38176	0.24324	0.76498	1.2923	1.6029	0.52733	0.31055	0.83788	0.001034	2.105	2.104	0.57074	-0.297	2.2255	0.13136	0.35	0.03	0.091716	0.86824	0.57432	0.24324	0.11149	0.46441	0.42517	0.0059645	-1.8964	0.9362	0.18539	-0.28007	0.060906	23.381	0.29392	0.25	0.8957	1.2554	2.1302	0.35966	0.87487	1.2345	0.0043878	19.811	19.807	2.9931	4.8246	30.027	0.4425	0.86	0.04
50	2.0011	0.39815	0.25463	0.8064	1.0747	1.4139	0.26835	0.33913	0.60748	0.001034	1.9729	1.9719	0.44762	0.0095827	2.6694	0.17417	0.54	0.05	0.13263	0.91667	0.58796	0.20833	0.083333	0.47907	0.4486	0.0032206	-1.9135	0.88702	0.2849	-0.33317	0.079867	6.5669	0.30093	0.26852	0.98362	1.2025	1.7187	0.21888	0.51625	0.73513	0.012245	6.1041	6.0918	0.97817	2.685	12.876	0.199	0.54	0.05
51	3.3411	0.87952	0.24498	1.0148	1.506	1.9293	0.49128	0.42331	0.91459	0.001034	3.2435	3.2425	0.72979	0.19514	2.702	0.15313	0.53	0.04	0.12583	0.84337	0.41767	0.13253	0.028112	0.45968	0.47368	0.0052744	-2.1964	1.5173	0.031275	-0.64078	0.2941	4.806	0.28112	0.25301	0.9641	1.4617	2.0234	0.49758	0.56171	1.0593	0.011381	4.2606	4.2493	0.86232	0.84077	4.2504	0.231	0.47	0.06
52	2.7219	0.88612	0.18861	0.48475	1.2582	1.9576	0.77341	0.69947	1.4729	0.001034	2.6446	2.6436	0.83108	0.0091749	1.8506	0.14053	0.47	0.04	0.10957	0.70107	0.43416	0.21708	0.071174	0.425	0.41935	0.0074168	-1.9823	0.9816	0.47214	-0.72181	0.25883	95.22	0.59075	0.19573	0.6259	1.5153	2.676	0.8894	1.1607	2.05	0.0039906	74.093	74.089	12.555	4.9022	28.654	0.59667	1.66	0.05
53	3.8734	0.38577	0.22472	1.0106	1.8845	2.3779	0.87398	0.49332	1.3673	0.001034	3.7218	3.7207	0.88804	-0.04932	2.4807	0.2	0.6	0.04	0.1599	0.75655	0.45693	0.05618	0.037453	0.42857	0.50566	0.016799	-1.8688	0.81915	0.38575	-0.45178	0.12407	36.482	0.2809	0.23596	0.72327	1.0532	1.6673	0.32988	0.61414	0.94402	0.0053062	24.011	24.005	3.9855	5.8718	42.253	0.27667	0.75	0.04
54	2.1898	0.14063	0.25521	0.77151	1.0541	1.5713	0.28256	0.51726	0.79982	0.001034	2.1599	2.1588	0.52733	0.17067	2.3417	0.189	0.86	0.04	0.2324	0.91146	0.46354	0.22396	0.088542	0.5445	0.46842	0.0046716	-2.0263	1.1324	0.23878	-0.53166	0.19377	5.7307	0.30729	0.26563	0.98466	1.3013	1.7736	0.31659	0.47234	0.78893	0.011327	5.3743	5.3629	0.90428	1.8978	8.4138	0.10765	0.25	0.03
55	1.7217	0.46296	0.27778	0.52572	0.8995	1.2099	0.37377	0.31041	0.68419	0.001034	1.7047	1.7037	0.4682	-0.16934	2.1414	0.20077	0.74	0.05	0.17004	0.82963	0.51481	0.17037	0.088889	0.43866	0.42537	0.0052812	-1.791	0.76247	0.31051	-0.4012	0.12802	18.794	0.33704	0.28889	0.87789	1.1692	2.1619	0.29127	0.99275	1.284	0.0065091	16.099	16.093	2.7416	3.6848	19.316	0.35571	1.18	0.04
56	9.7096	0.92977	0	4.2326	6.9588	8.3916	2.7262	1.4328	4.159	0.001034	9.6866	9.6856	2.949	-0.81673	2.4473	0.1148	0.41	0.03	0.082419	0.83278	0.699	0.46488	0.16388	0.44295	0.46801	0.1727	-1.8082	0.80355	0.27707	-0.40086	0.13473	93.561	0.29431	0.24415	0.90395	1.5719	3.1116	0.66792	1.5397	2.2076	0.00156	64.065	64.063	9.9676	6.4609	48.923	0.32	0.88	0.04
57	1.8755	0.41603	0	0.61467	0.93294	1.1966	0.31828	0.26363	0.58191	0.001034	1.8482	1.8472	0.45855	-0.1261	2.6439	0.215	0.76	0.07	0.17313	0.84351	0.48855	0.15649	0.053435	0.49042	0.45769	0.0033859	-1.8855	0.91943	0.26532	-0.4574	0.16429	30.569	0.31679	0.25954	0.95456	1.4275	2.8656	0.47293	1.4381	1.911	0.006965	24.406	24.399	3.8867	5.0841	31.897	0.30667	0.83	0.04
58	1.4356	0.28133	0.19949	0.090385	0.49722	0.8827	0.40684	0.38548	0.79232	0.001034	1.2571	1.2561	0.40544	0.073059	1.6465	0.14962	0.49	0.03	0.12626	0.61125	0.38619	0.094629	0.0076726	0.34359	0.41645	0.0030462	-1.8442	0.85992	0.25264	-0.33785	0.080303	166.74	0.28133	0.47826	0.40555	1.1571	2.7966	0.75158	1.6395	2.3911	0.010984	124.76	124.75	21.381	5.0233	30.042	0.4	1.14	0.03
59	2.0615	0.89189	0.23423	0.51118	0.77224	1.0521	0.26106	0.2799	0.54096	0.001034	2.0276	2.0266	0.4598	0.54829	3.2937	0.13688	0.46	0.04	0.11574	0.72973	0.27477	0.067568	0.040541	0.52941	0.44091	0.0045892	-1.8498	0.83552	0.18252	-0.15525	-0.0031776	19.646	0.28378	0.70721	1.0006	1.3556	2.6442	0.35501	1.2886	1.6436	0.006734	15.029	15.022	2.9763	3.3097	15.306	0.356	0.97	0.03
60	2.9553	0.36194	0	0.632	1.238	1.8683	0.60602	0.6303	1.2363	0.001034	2.9302	2.9292	0.79579	0.1415	2.1808	0.13632	0.47	0.04	0.099589	0.69776	0.3806	0.1194	0.044776	0.40075	0.44361	0.0061614	-2.2295	1.6317	-0.10216	-0.54531	0.25248	45.253	0.60448	0.24254	0.85464	1.6081	4.7612	0.75351	3.153	3.9066	0.0045906	38.38	38.376	7.6536	3.1149	13.218	0.226	0.79	0.03
61	1.7651	0.12542	0.2339	0.51225	0.83757	1.132	0.32532	0.29446	0.61977	0.001034	1.7428	1.7418	0.46146	-0.0084243	2.354	0.17375	0.46	0.03	0.1217	0.78644	0.46441	0.13559	0.061017	0.5068	0.44027	0.0032841	-1.8898	0.8855	0.3096	-0.4244	0.12617	25.542	0.57966	0.76271	0.87313	1.5446	2.4422	0.67145	0.89766	1.5691	0.0056198	17.884	17.878	3.3351	3.7452	19.965	0.368	0.82	0.04
62	1.5616	0.85652	0.24348	0.58679	0.91547	1.2071	0.32868	0.29163	0.62031	0.001034	1.5069	1.5059	0.36125	-0.32526	2.4876	0.19083	0.53	0.07	0.12278	0.92174	0.56957	0.26522	0.034783	0.47162	0.47807	0.0030058	-1.8316	0.79046	0.32158	-0.34274	0.067555	11.936	0.3	0.25652	0.95842	1.1739	1.6228	0.21545	0.44893	0.66437	0.0081099	10.109	10.1	1.5114	4.5807	27.896	0.184	0.68	0.04
63	3.236	0.3871	0.24194	0.99073	1.561	2.1595	0.57022	0.59857	1.1688	0.001034	3.2072	3.2062	0.77222	0.018496	2.4065	0.12133	0.44	0.03	0.10707	0.84409	0.47312	0.15591	0.032258	0.43243	0.5	0.0096223	-2.2308	1.6317	-0.13517	-0.43744	0.17834	14.167	0.30108	0.25806	0.9296	1.2991	2.001	0.36952	0.70189	1.0714	0.0041564	10.759	10.755	1.9635	3.2566	16.075	0.156	0.56	0.03
64	0.74667	0.42379	0.23792	0.20417	0.32072	0.44583	0.11654	0.12511	0.24165	0.001034	0.72369	0.72266	0.18176	0.0008747	2.5141	0.1281	0.41	0.03	0.10093	0.7881	0.40149	0.11152	0.033457	0.42537	0.44195	0.0017072	-1.5777	0.49077	0.22492	-0.099018	-0.025349	32.269	0.30483	0.24907	0.91368	1.1468	2.577	0.23309	1.4303	1.6633	0.015481	24.347	24.332	3.8748	5.0699	32.861	0.484	1.48	0.03
65	5.3674	0.45307	0.2589	1.3342	2.1677	3.3562	0.83353	1.1885	2.022	0.001034	5.2602	5.2591	1.3942	0.12232	2.2489	0.165	0.88	0.03	0.1905	0.74757	0.39806	0.11003	0.032362	0.43182	0.45928	0.018537	-1.9305	0.91856	0.34088	-0.47403	0.15115	67.802	0.3301	0.26861	0.83907	1.1623	2.6455	0.3232	1.4833	1.8065	0.0023526	52.289	52.287	9.2947	4.752	27.239	0.522	1.44	0.04
66	5.257	0.80978	0	1.3314	2.3909	3.1855	1.0595	0.79458	1.8541	0.001034	4.919	4.9179	1.3829	-0.25416	2.1504	0.20176	0.48	0.04	0.12282	0.75272	0.44293	0.089674	0.013587	0.39237	0.4235	0.015888	-2.1013	1.204	0.51534	-1.0195	0.40751	271.56	0.021739	0.22283	0.7946	1.5624	3.7262	0.76778	2.1638	2.9316	0.0028332	170.21	170.21	31.12	5.7342	40.049	0.406	1.82	0.03
67	3.2907	0.85271	0	0.59866	1.2556	1.9549	0.65698	0.69925	1.3562	0.001034	3.1828	3.1818	0.8057	0.29686	2.1422	0.119	0.37	0.04	0.087172	0.60078	0.36047	0.085271	0.027132	0.4786	0.48438	0.0072294	-2.0483	1.1762	0.10763	-0.32015	0.092712	35.215	0.031008	0.24419	0.91777	1.4488	2.6352	0.53099	1.1864	1.7174	0.0076598	31.034	31.026	5.2699	4.0351	20.502	0.166	0.59	0.03
68	1.19	0.41486	0.26006	0.36431	0.66575	0.87363	0.30144	0.20789	0.50933	0.001034	1.1656	1.1646	0.32006	-0.25765	2.1973	0.14043	0.38	0.03	0.098972	0.82663	0.58514	0.23529	0.086687	0.45652	0.48287	0.0017934	-1.8258	0.80075	0.21051	-0.21871	0.039904	23.151	0.31269	0.76161	0.95922	1.2005	2.0917	0.24124	0.89123	1.1325	0.0080195	19.009	19.001	2.7882	5.1997	34.372	0.37	1	0.05
69	1.8378	0.15315	0.19219	0.19976	0.51054	0.94701	0.31078	0.43647	0.74725	0.001034	1.7148	1.7137	0.46737	0.43139	2.2889	0.17105	0.58	0.03	0.13883	0.57357	0.25526	0.054054	0.015015	0.45783	0.41994	0.0012366	-2.1781	1.436	0.077586	-0.56672	0.2381	81.836	0.29129	0.2012	0.69323	1.6268	3.3333	0.93358	1.7065	2.64	0.0069856	58.838	58.831	9.4462	6.0089	42.355	0.35333	0.96	0.04
70	1.6725	0.7349	0.25839	0.52773	0.94548	1.1519	0.41776	0.20637	0.62413	0.001034	1.6491	1.6481	0.45043	-0.58264	2.3886	0.13762	0.53	0.03	0.13223	0.80201	0.63423	0.15436	0.033557	0.45455	0.4527	0.0056149	-1.8352	0.92388	0.020558	-0.07212	-0.028396	83.35	0.34564	0.87248	0.88365	1.3556	2.0159	0.47198	0.66023	1.1322	0.0056373	66.978	66.972	10.411	5.3769	34.363	0.59	1.8	0.03
71	4.1758	0.872	0.228	1.2861	2.5471	3.2556	1.261	0.70848	1.9695	0.001034	4.0739	4.0729	1.1099	-0.34552	2.017	0.1181	0.25	0.03	0.062763	0.828	0.62	0.296	0.072	0.43775	0.44758	0.01581	-1.9033	0.92665	0.24281	-0.40586	0.14502	21.641	0.284	0.236	0.84451	1.2009	1.7874	0.35635	0.58656	0.94291	0.0045284	17.676	17.671	2.7583	5.0177	30.68	0.26667	0.7	0.04
72	2.762	0.67474	0.20761	0.77217	1.4106	1.8255	0.63846	0.41486	1.0533	0.001034	2.6452	2.6442	0.69793	-0.20863	2.2378	0.14421	0.4	0.03	0.10374	0.76817	0.52249	0.15225	0.027682	0.44792	0.47387	0.0055997	-2.1245	1.3137	0.16052	-0.54156	0.19829	51.576	0.27336	0.21799	0.82985	1.3676	2.5692	0.53777	1.2016	1.7393	0.0035826	39.105	39.102	5.9918	6.0179	41.948	0.29	0.78	0.04
73	3.5218	0.098131	0	1.0802	1.5829	2.3114	0.50277	0.7285	1.2313	0.001034	3.4906	3.4896	0.84499	-0.0010015	2.4703	0.15071	0.63	0.03	0.16829	0.85047	0.42523	0.11215	0.042056	0.48357	0.47642	0.0071651	-2.3201	1.7478	-0.093295	-0.58638	0.25839	48.871	0.037383	0.25701	0.98834	1.4226	2.3638	0.43427	0.94114	1.3754	0.0052242	43.027	43.022	7.5714	4.0982	20.912	0.144	0.5	0.04
74	1.9529	0.41393	0.26639	0.67444	0.97494	1.3916	0.3005	0.41662	0.71712	0.001034	1.9214	1.9203	0.45429	-0.052225	2.4509	0.18154	1.19	0.03	0.2949	0.88934	0.5	0.15984	0.053279	0.41152	0.49587	0.0032494	-2.0059	0.98194	0.53718	-0.73682	0.22919	11.257	0.31557	0.27459	0.88136	1.2123	1.7166	0.33095	0.50427	0.83522	0.0090635	9.9101	9.901	1.5517	3.8823	21.207	0.15286	0.6	0.04
75	1.6872	0.89	0.21667	0.54661	0.7449	1.1385	0.19829	0.39358	0.59187	0.001034	1.6696	1.6686	0.42642	0.19254	2.3209	0.22769	0.94	0.03	0.21959	0.89	0.41333	0.21667	0.07	0.41137	0.43289	0.0031923	-1.6813	0.51704	0.2694	-0.0076	-0.092067	21.531	0.26667	0.22333	0.8183	1.2941	1.9162	0.47584	0.62207	1.0979	0.0074217	16.662	16.655	2.6596	5.0019	31.795	0.3	0.79	0.05
76	0.90047	0.44127	0.25079	0.42143	0.54484	0.67943	0.12341	0.13459	0.25801	0.001034	0.88575	0.88472	0.20525	-0.67809	3.1714	0.12333	0.41	0.03	0.093971	0.91746	0.67937	0.25714	0.044444	0.43949	0.49521	0.0014766	-1.6363	0.51408	0.25825	-0.084003	-0.046316	25.054	0.30794	0.26032	0.91048	1.2119	1.6328	0.3014	0.42093	0.72233	0.015648	19.529	19.513	2.9955	5.7411	38.098	0.35667	0.96	0.05
77	3.5433	0.40851	0.24681	1.0304	1.5696	2.1979	0.53918	0.62837	1.1675	0.001034	3.4485	3.4475	0.80168	0.29082	2.3977	0.18583	0.84	0.03	0.20746	0.82979	0.41277	0.12766	0.034043	0.48291	0.48498	0.01013	-1.8204	0.7271	0.24751	-0.10441	-0.044108	9.4203	0.29362	0.25957	0.88681	1.2102	1.7524	0.32337	0.54222	0.86558	0.0057727	8.3624	8.3566	1.2907	3.5107	18.646	0.204	0.68	0.04
78	2.6195	0.86758	0.27854	1.2552	1.6299	1.8945	0.37472	0.26461	0.63933	0.001034	2.5806	2.5796	0.53217	-0.64826	3.8819	0.1675	0.51	0.03	0.1323	0.94977	0.7032	0.18721	0.073059	0.48165	0.52074	0.0082039	-1.8888	0.87227	0.22437	-0.19158	-0.011143	9.7179	0.32877	0.29224	1.0013	1.191	1.5769	0.18971	0.38586	0.57557	0.008936	8.6438	8.6349	1.3025	4.2624	23.992	0.184	0.71	0.04
79	2.6462	0.11263	0.22526	0.77889	1.2593	1.8528	0.48043	0.59352	1.0739	0.001034	2.5871	2.586	0.7153	-0.17843	2.0995	0.12739	0.53	0.03	0.10182	0.80205	0.47782	0.17747	0.040956	0.47603	0.42612	0.0070708	-2.0639	1.1914	0.1537	-0.36275	0.088835	47.267	0.28669	0.23208	0.8039	1.2216	2.638	0.41765	1.4165	1.8341	0.0037435	35.173	35.17	6.4651	4.0694	22.303	0.36429	1.29	0.04
80	2.7097	0.096154	0.24038	0.76287	0.9753	1.5111	0.21243	0.53578	0.74821	0.001034	2.6601	2.6591	0.62496	0.50673	2.6041	0.16333	0.48	0.03	0.1125	0.79808	0.32692	0.14423	0.024038	0.3913	0.48058	0.0048455	-2.1129	1.2517	0.19889	-0.40452	0.072171	16.139	0.29808	0.25481	0.93883	1.1025	1.5471	0.16372	0.44456	0.60827	0.0057251	14.116	14.11	2.113	4.7861	28.751	0.166	0.61	0.03
81	3.9363	0.88703	0	1.2543	1.8191	2.5743	0.56474	0.75527	1.32	0.001034	3.858	3.857	0.99633	0.079459	2.5297	0.21	0.95	0.06	0.24346	0.87448	0.42678	0.15481	0.079498	0.42437	0.45148	0.0052908	-2.5169	2.2903	-0.70669	-0.2451	0.18297	166.09	0.033473	0.28033	0.9645	1.3291	2.6172	0.36463	1.288	1.6527	0.0031349	125.29	125.29	20.281	5.6999	37.5	0.053333	0.08	0.04
82	4.2708	0.37607	0.2094	1.4269	2.1065	2.8196	0.67965	0.71312	1.3928	0.001034	4.219	4.218	1.0602	-0.0091358	2.5805	0.144	0.53	0.03	0.13195	0.88889	0.48718	0.17949	0.064103	0.50215	0.43966	0.029924	-1.8579	0.84832	0.23804	-0.25341	0.034143	36.003	0.26923	0.68376	0.98044	1.3267	2.3626	0.34626	1.0359	1.3822	0.0028416	29.132	29.129	4.5303	5.1738	33.036	0.23667	0.63	0.04
83	1.991	0.3663	0.20513	0.44504	0.67633	1.0396	0.23129	0.36322	0.59451	0.001034	1.9578	1.9567	0.46139	0.5635	3.0711	0.14444	0.51	0.03	0.10915	0.65934	0.27106	0.065934	0.032967	0.49265	0.43173	0.0031237	-1.918	0.98367	0.10783	-0.22726	0.062804	23.812	0.25641	0.21612	0.80363	1.3095	3.0553	0.50585	1.7458	2.2517	0.0072305	20.664	20.657	3.6144	3.3157	16.113	0.40333	0.79	0.05
84	4.6634	0.91791	0	1.4084	2.1055	2.7219	0.69712	0.61634	1.3135	0.001034	4.5854	4.5843	1.046	-0.2111	2.9707	0.19	0.63	0.03	0.16789	0.81716	0.41418	0.05597	0.029851	0.4794	0.41729	0.01116	-2.2281	1.5779	-0.056488	-0.5027	0.2153	46.553	0.31716	0.74627	0.94976	1.5461	3.0308	0.59635	1.4847	2.081	0.0028398	42.275	42.273	7.5504	3.8253	17.9	0.37667	1.21	0.04
85	3.6673	0.13262	0.24014	0.81497	1.4238	1.9928	0.60887	0.56898	1.1778	0.001034	3.4649	3.4638	0.86245	0.28524	2.4954	0.12333	0.3	0.05	0.067354	0.68459	0.30108	0.071685	0.02509	0.45324	0.41155	0.010819	-1.9009	0.94926	0.10355	-0.17841	0.034544	15.69	0.28674	0.2509	0.83559	1.485	2.4815	0.64942	0.99647	1.6459	0.003586	12.28	12.277	2.2171	3.1864	16.478	0.31429	0.79	0.04
86	1.1387	0.34862	0.22018	0.43735	0.59592	0.81413	0.15857	0.21821	0.37678	0.001034	1.108	1.1069	0.2927	-0.36747	2.6273	0.10474	0.23	0.03	0.056603	0.84862	0.55505	0.21101	0.077982	0.4424	0.44444	0.0048627	-1.7706	0.87888	0.15109	-0.43023	0.18616	12.961	0.27064	0.54587	0.95866	1.4219	2.8822	0.46325	1.4603	1.9235	0.008114	10.98	10.972	2.0772	2.2817	10.053	0.17818	0.58	0.04
87	2.2264	0.40551	0.20866	0.46906	0.94104	1.4074	0.47199	0.46636	0.93835	0.001034	2.1452	2.1442	0.57688	0.023074	1.9966	0.12	0.29	0.03	0.068411	0.68898	0.40945	0.10236	0.019685	0.44664	0.46825	0.0057029	-2.1613	1.4956	0.012564	-0.59723	0.26071	65.049	0.2874	0.22047	0.8266	1.667	2.9853	0.8404	1.3183	2.1587	0.0058827	47.201	47.195	7.4391	6.0116	42.011	0.27	0.73	0.04
88	3.9159	0.91034	0.24828	1.212	2.0621	2.6732	0.85016	0.61109	1.4612	0.001034	3.8711	3.8701	1.0454	-0.17524	2.271	0.2	0.75	0.03	0.17254	0.81379	0.52069	0.16207	0.058621	0.44983	0.44792	0.009519	-2.006	1.2281	-0.048523	-0.36432	0.1963	27.938	0.31034	0.25862	0.9865	1.3072	1.9185	0.32074	0.61126	0.93199	0.0032146	21.213	21.21	3.5451	4.6271	28.075	0.382	0.89	0.05
89	1.1138	0.125	0.24074	0.46132	0.6237	0.8398	0.16238	0.2161	0.37848	0.001034	1.1073	1.1063	0.26549	-0.26569	2.7378	0.19364	0.92	0.03	0.23784	0.90741	0.59259	0.25463	0.087963	0.46977	0.47196	0.0027597	-1.6991	0.62214	0.29276	-0.24723	0.039244	12.821	0.31019	0.25463	0.90539	1.1049	1.5045	0.19946	0.39968	0.59914	0.010092	11.628	11.618	1.7945	4.3548	24.098	0.15167	0.65	0.03
90	3.4288	0.37857	0	0.79612	1.4674	1.9287	0.6713	0.46126	1.1326	0.001034	3.3162	3.3152	0.88461	0.055895	2.3369	0.12045	0.44	0.03	0.096412	0.73571	0.39643	0.11429	0.032143	0.49462	0.42806	0.0099939	-2.2129	1.6817	-0.30503	-0.35815	0.20391	46.976	0.028571	0.52143	0.96735	1.9368	4.6539	0.96946	2.7171	3.6865	0.0031438	35.689	35.686	6.3738	4.0261	22.5	0.168	0.61	0.05
91	1.539	0.11795	0.21026	0.61667	0.83695	1.1733	0.22028	0.33632	0.55659	0.001034	1.5101	1.5091	0.39817	-0.3773	2.4819	0.12667	0.42	0.03	0.10018	0.85641	0.57949	0.25641	0.066667	0.48454	0.46114	0.0036444	-2.0103	1.1349	0.19181	-0.41761	0.10835	21.303	0.28205	0.22564	1.0118	1.4297	1.9479	0.41791	0.51814	0.93605	0.0067511	17.81	17.803	2.8824	4.6543	27.617	0.21	0.55	0.03
92	1.5501	0.38136	0.22458	0.62274	0.89506	1.1493	0.27232	0.25425	0.52657	0.001034	1.5312	1.5302	0.41001	-0.43066	2.466	0.12053	0.57	0.03	0.11923	0.82627	0.61864	0.24576	0.084746	0.45106	0.43162	0.0027924	-2.1335	1.3064	0.25801	-0.64945	0.22576	13.185	0.27966	0.23729	0.96238	1.2372	2.1441	0.27482	0.90688	1.1817	0.0067417	11.38	11.373	1.8383	3.5686	19.379	0.29714	1.1	0.05
93	2.1395	0.35629	0.2006	0.61479	0.94041	1.3186	0.32562	0.37818	0.7038	0.001034	2.0147	2.0136	0.50402	0.063726	2.3016	0.13792	0.58	0.04	0.12725	0.79641	0.43413	0.12275	0.026946	0.47748	0.5	0.0037077	-2.0267	1.1696	0.11295	-0.36898	0.11995	15.219	0.23952	0.20958	0.86416	1.2441	1.9312	0.37997	0.68706	1.067	0.0090501	13.135	13.126	1.9791	4.4139	25.923	0.406	1.08	0.04
94	2.7576	0.58723	0	0.57912	1.0642	1.5379	0.48511	0.47363	0.95874	0.001034	2.5158	2.5147	0.70024	0.24628	2.3111	0.11941	0.49	0.03	0.11106	0.70638	0.30213	0.10638	0.025532	0.48718	0.46781	0.0063754	-2.2757	1.7726	-0.25514	-0.45803	0.22534	14.308	0.029787	0.61702	0.78865	1.6063	3.1908	0.81765	1.5845	2.4022	0.0040523	11.523	11.519	2.4662	1.9233	7.586	0.16	0.75	0.03
95	1.6747	0.40952	0.23492	0.41916	0.70526	1.0903	0.2861	0.38504	0.67114	0.001034	1.6361	1.635	0.44637	0.15826	2.0258	0.11962	0.33	0.03	0.068696	0.74921	0.43175	0.1746	0.047619	0.45541	0.48882	0.0026564	-2.0733	1.2897	0.071326	-0.48311	0.20404	17.241	0.29206	0.24444	0.78685	1.3418	2.2514	0.55498	0.90958	1.4646	0.0090409	14.264	14.255	2.4786	3.3112	16.738	0.41286	0.91	0.06
96	2.5843	0.43852	0.26639	0.75913	1.1284	1.5944	0.36922	0.466	0.83522	0.001034	2.5198	2.5188	0.6202	0.2181	2.5051	0.19333	0.78	0.05	0.1879	0.80738	0.38115	0.14754	0.040984	0.40741	0.49587	0.0016688	-2.1978	1.5418	-0.01798	-0.65792	0.33558	10.317	0.32787	0.27459	0.88805	1.1457	1.5689	0.25765	0.42321	0.68085	0.0062614	9.0306	9.0244	1.5217	3.2413	16.027	0.23	0.78	0.06
97	1.9547	0.14796	0.2551	0.70602	1.0111	1.5333	0.30509	0.52218	0.82727	0.001034	1.8991	1.898	0.49084	-0.1496	2.2488	0.16909	0.48	0.03	0.13413	0.91837	0.54082	0.28571	0.071429	0.51282	0.5	0.010887	-1.7243	0.68119	0.28034	-0.26106	0.033639	18.36	0.32143	0.27041	0.98834	1.2662	1.6612	0.27785	0.39506	0.67291	0.0062114	13.825	13.819	2.3389	4.7749	29.151	0.162	0.63	0.03
98	2.3677	0.44828	0.27094	0.54446	0.85196	1.3601	0.3075	0.50816	0.81566	0.001034	2.3246	2.3236	0.60302	0.36379	2.4558	0.12438	0.24	0.03	0.061336	0.70936	0.3202	0.11823	0.039409	0.4505	0.45771	0.0047785	-2.1061	1.3708	-0.013343	-0.37789	0.13402	16.292	0.33498	0.28079	0.87424	1.3216	2.9334	0.44737	1.6118	2.0592	0.0054293	15.457	15.451	3.048	2.6329	10.449	0.22875	0.76	0.03
99	2.1648	0.88968	0	0.62181	0.98173	1.2732	0.35992	0.29148	0.6514	0.001034	2.0577	2.0567	0.46196	0.11957	2.8439	0.19357	1.09	0.05	0.25522	0.85765	0.3879	0.088968	0.021352	0.51786	0.47312	0.0037083	-1.922	0.98647	0.14658	-0.26178	0.056579	25.359	0.02847	0.22064	0.97559	1.2811	2.3607	0.30555	1.0796	1.3851	0.0097031	23.738	23.728	4.2421	3.7189	17.17	0.14	0.57	0.04
[truncated: 5,000 more columns]
