# Supplementary material for: Detecting Parkinson’s disease from sustained phonation and speech signals
Source: PLoS One. 2017 Oct 5;12(10):e0185613. doi: 10.1371/journal.pone.0185613 (PMC5628839; doi:10.1371/journal.pone.0185613)
Supplement: S2 File — (ZIP) [file pone.0185613.s002.zip › AC/voiced/AC_voiced_jAudio_features.csv]

id	Spectral_Centroid_min	Spectral_Rolloff_Point_min	Spectral_Flux_min	Compactness_min	Spectral_Variability_min	Root_Mean_Square_min	Zero_Crossings_min	Strongest_Frequency_Via_Zero_Crossings_min	Strongest_Frequency_Via_Spectral_Centroid_min	Strongest_Frequency_Via_FFT_Maximum_min	MFCC_1_min	MFCC_2_min	MFCC_3_min	MFCC_4_min	MFCC_5_min	MFCC_6_min	MFCC_7_min	MFCC_8_min	MFCC_9_min	MFCC_10_min	MFCC_11_min	MFCC_12_min	MFCC_13_min	LPC_1_min	LPC_2_min	LPC_3_min	LPC_4_min	LPC_5_min	LPC_6_min	LPC_7_min	LPC_8_min	LPC_9_min	LPC_10_min	Partial_Based_Spectral_Centroid_min	Partial_Based_Spectral_Flux_min	Peak_Based_Spectral_Smoothness_min	Relative_Difference_Function_min	Area_Method_of_Moments_1_min	Area_Method_of_Moments_2_min	Area_Method_of_Moments_3_min	Area_Method_of_Moments_4_min	Area_Method_of_Moments_5_min	Area_Method_of_Moments_6_min	Area_Method_of_Moments_7_min	Area_Method_of_Moments_8_min	Area_Method_of_Moments_9_min	Area_Method_of_Moments_10_min	Area_Method_of_Moments_11_min	Area_Method_of_Moments_12_min
1	0	0	0	0	0	0	0	0	0	7.812	-1150	-7.377	-5.512	-7.55	-7.545	-5.575	-3.915	-2.516	-2.376	-3.357	-1.527	-8.627	-5.465	-0.9963	-0.2269	-0.6966	-0.3126	-0.5095	-0.4192	-0.4087	-0.2882	-0.3952	0	0	-0.686	0	-115.1	0	0	0	0	0	0	0	0	0	0	0	0
2	0	0	0	0	0	0	0	0	0	7.812	-1150	-6.468	-8.619	-7.39	-7.961	-6.116	-5.421	-5.321	-4.344	-4.155	-1.777	-2.357	-1.616	-0.9962	-0.1744	-0.6535	-0.5833	-0.253	-0.5241	-0.1577	-0.1903	-0.3273	0	0	-0.8186	0	-115.1	0	0	0	0	0	0	0	0	0	0	0	0
3	0	0	0	0	0	0	0	0	0	7.812	-1150	-12.38	-5.513	-9.358	-8.231	-6.72	-3.388	-7.746	-9.602	-4.988	-7.285	-7.519	-7.014	-0.9948	-0.1411	-0.5758	-0.6443	-0.5002	-0.2708	-0.2556	-0.19	-0.1809	0	0	-0.8301	0	-115.1	0	0	0	0	0	0	0	0	0	0	0	0
4	0	0	0	0	0	0	0	0	0	7.812	-1150	-11.97	-13.28	-6.607	-8.813	-6.243	-6.262	-7.143	-6.963	-6.469	-7.634	-8.934	-5.439	-0.9941	-0.3127	-0.6689	-0.5696	-0.5983	-0.4663	-0.1492	-0.3292	-0.2117	0	0	-0.5512	0	-115.1	0	0	0	0	0	0	0	0	0	0	0	0
5	0	0	0	0	0	0	0	0	0	7.812	-1150	-14.61	-11.22	-10.08	-8.517	-6.766	-4.278	-5.468	-6.923	-5.592	-6.191	-7.878	-8.889	-0.9966	-0.2376	-0.5074	-0.4903	-0.4465	-0.1673	-0.4947	-0.1753	-0.2482	0	0	-0.2178	0	-115.1	0	0	0	0	0	0	0	0	0	0	0	0
6	0	0	0	0	0	0	0	0	0	7.812	-1150	-9.807	-11.45	-10.97	-12.91	-7.691	-9.21	-7.382	-8.514	-8.661	-9.422	-10.28	-11.27	-0.9949	-0.5735	-0.6755	-0.5063	-0.4136	-0.2815	-0.2557	-0.1285	-0.2809	0	0	-1.814	0	-115.1	0	0	0	0	0	0	0	0	0	0	0	0
7	0	0	0	0	0	0	0	0	0	7.812	-1150	-9.361	-6.895	-10.88	-10.22	-7.061	-8.759	-5.741	-8.485	-6.935	-8.29	-8.777	-9.013	-0.9932	-0.1368	-0.5163	-0.6261	-0.2833	-0.2309	-0.3227	-0.1547	-0.3681	0	0	-0.1021	0	-115.1	0	0	0	0	0	0	0	0	0	0	0	0
8	0	0	0	0	0	0	0	0	0	7.812	-1150	-3.725	-11.36	-9.467	-11.09	-5.565	-7.981	-4.607	-7.848	-5.872	-4.703	-10	-10.02	-0.9931	-0.3253	-0.4598	-0.5557	-0.4616	-0.2182	-0.1803	-0.1854	-0.1688	0	0	-0.4836	0	-115.1	0	0	0	0	0	0	0	0	0	0	0	0
9	0	0	0	0	0	0	0	0	0	7.812	-1150	-14.08	-9.554	-13.92	-10.46	-4.726	-5.287	-3.969	-3.915	-4.972	-3.33	-9.509	-6.539	-0.9925	-0.2307	-0.7612	-0.3314	-0.7568	-0.4027	-0.4879	-0.4027	-0.227	0	0	-0.3788	0	-115.1	0	0	0	0	0	0	0	0	0	0	0	0
10	0	0	0	0	0	0	0	0	0	7.812	-1150	-5.688	-9.936	-9.613	-8.083	-7.248	-7.258	-8.348	-3.637	-5.366	-2.166	-8.073	-4.711	-0.9932	-0.3255	-0.5459	-0.6134	-0.3423	-0.3026	-0.3203	-0.1663	-0.1456	0	0	-0.4556	0	-115.1	0	0	0	0	0	0	0	0	0	0	0	0
11	0	0	0	0	0	0	0	0	0	7.812	-1150	-21.84	-12.96	-13.18	-14.51	-10.31	-9.516	-7.741	-10.67	-9.423	-9.115	-10.43	-7.465	-0.9934	-0.3465	-0.5619	-0.5489	-0.4549	-0.341	-0.2556	-0.1286	-0.2894	0	0	-0.8637	0	-115.1	0	0	0	0	0	0	0	0	0	0	0	0
12	0	0	0	0	0	0	0	0	0	7.812	-1150	-11.95	-9.681	-12.31	-11.54	-7.544	-7.152	-8.284	-8.528	-9.094	-8.607	-8.592	-9.46	-0.9943	-0.1956	-0.6295	-0.5821	-0.4918	-0.387	-0.2712	-0.1738	-0.2277	0	0	-0.6831	0	-115.1	0	0	0	0	0	0	0	0	0	0	0	0
13	0	0	0	0	0	0	0	0	0	7.812	-1150	-7.411	-12.56	-7.374	-9.777	-5.189	-6.656	-8.355	-7.667	-8.162	-8.348	-9.27	-7.121	-0.9916	-0.2177	-0.5633	-0.4763	-0.4801	-0.2462	-0.1537	-0.2135	-0.2374	0	0	-0.88	0	-115.1	0	0	0	0	0	0	0	0	0	0	0	0
14	0	0	0	0	0	0	0	0	0	7.812	-1150	-8.818	-8.438	-9.007	-9.546	-7.697	-4.802	-3.989	-5.454	-2.918	-4.382	-4.745	-4.526	-0.9991	-0.5538	-0.8464	-0.5845	-0.3002	-0.4735	-0.3556	-0.2351	-0.1632	0	0	0	0	-115.1	0	0	0	0	0	0	0	0	0	0	0	0
15	0	0	1.224e-09	0	0	0	0	0	0	7.812	-1150	-6.348	-7.426	-9.749	-7.163	-4.697	-6.977	-3.247	-2.46	-3.739	-2.179	-3.586	-2.755	-0.998	-0.6007	-0.4738	-0.5469	-0.4429	-0.18	-0.2979	-0.5913	-0.2522	0	0	-0.4271	0	-8.296	0	0	0	0	0	0	0	0	0	0	0	0
16	0	0	0	0	0	0	0	0	0	7.812	-1150	-7.474	-9.244	-9.171	-8.46	-4.313	-8.379	-7.056	-9.797	-5.666	-8.161	-6.858	-7.123	-0.9907	-0.5009	-0.6666	-0.3617	-0.6621	-0.1843	-0.3555	-0.2677	-0.3553	0	0	-0.365	0	-115.1	0	0	0	0	0	0	0	0	0	0	0	0
17	0	0	0	0	0	0	0	0	0	7.812	-1150	-13.93	-7.377	-7.434	-7.421	-8.241	-4.484	-4.078	-3.223	-3.68	-4.243	-4.528	-3.673	-0.997	-0.5739	-0.485	-0.3553	-0.5718	-0.4055	-0.3648	-0.212	-0.1016	0	0	-1.272	0	-115.1	0	0	0	0	0	0	0	0	0	0	0	0
18	0	0	1.568e-08	0	0	0	0	0	0	7.812	-1150	-8.527e-14	2.842e-14	-8.527e-14	5.684e-14	-0.8587	9.948e-14	-8.527e-14	0	-0.984	-0.7486	-4.229	-2.031	-0.9943	0	-0.1005	0	-0.09703	-0.1075	0	0	0	0	0	-0.9172	0	-6.694	0	0	0	0	0	0	0	0	0	0	0	0
19	0	0	4.78e-11	0	0	0	0	0	0	7.812	-1150	-5.393	-8.877	-8.837	-10.81	-5.252	-3.521	-5.553	-5.077	-4.621	-6.997	-8.812	-5.598	-0.9928	-0.3819	-0.5935	-0.3686	-0.2499	-0.2138	-0.3475	-0.2478	-0.3221	0	0	-0.2094	0	-7.782	0	0	0	0	0	0	0	0	0	0	0	0
20	0	0	0	0	0	0	0	0	0	7.812	-1150	-7.762	-8.733	-9.782	-10.71	-6.974	-6.6	-5.279	-5.962	-5.249	-7.54	-8.232	-9.288	-0.9973	-0.3459	-0.5571	-0.6247	-0.5921	-0.3447	-0.4506	-0.2661	-0.2756	0	0	-0.1244	0	-115.1	0	0	0	0	0	0	0	0	0	0	0	0
21	0	0	3.613e-12	0	0	0	0	0	0	7.812	-1150	-9.4	-8.333	-14.44	-9.56	-9.655	-5.782	-6.154	-7.656	-4.844	-7.91	-10.65	-8.419	-0.996	-0.145	-0.5808	-0.55	-0.486	-0.1391	-0.2648	-0.2461	-0.3645	0	0	-1.606	0	-11.45	0	0	0	0	0	0	0	0	0	0	0	0
22	0	0	0	0	0	0	0	0	0	7.812	-1150	-8.661	-10.21	-9.04	-13.29	-8.395	-9.602	-3.094	-9.478	-3.385	-9.051	-7.917	-8.65	-0.9946	-0.5255	-0.5749	-0.5348	-0.424	-0.2245	-0.1381	-0.1756	-0.2927	0	0	-0.9974	0	-115.1	0	0	0	0	0	0	0	0	0	0	0	0
23	8.507	0.01562	6.128e-06	282.4	2.411e-05	0.006226	9	70.31	132.9	117.2	-234.7	6.008	-3.082	0.9785	-3.123	-3.206	-2.445	-2.665	-3.725	0	-0.9187	-1.69	-1.048	-0.9932	-0.1735	0	0	-0.2913	-0.1187	0	0	-0.02939	0	0	0	0	-8.286	0	0	0	0	0	0	0	0	0	0	0	0
24	0	0	0	0	0	0	0	0	0	7.812	-1150	-6.688	-6.424	-8.647	-9.53	-4.823	-5.737	-5.314	-3.254	-6.979	-4.275	-3.566	-7.687	-0.9957	-0.1206	-0.6597	-0.3034	-0.3985	-0.4117	-0.2288	-0.1587	-0.1696	0	0	-0.3091	0	-115.1	0	0	0	0	0	0	0	0	0	0	0	0
25	0	0	0	0	0	0	0	0	0	7.812	-1150	-8.527e-14	-5.526	-6.545	-7.732	-4.487	-5.116	-3.995	-4.614	-3.903	-2.593	-6.086	-2.741	-0.9928	-0.4587	-0.6304	-0.4474	-0.3076	-0.1341	-0.4019	0	-0.1448	0	0	-0.2191	0	-115.1	0	0	0	0	0	0	0	0	0	0	0	0
26	0	0	0	0	0	0	0	0	0	7.812	-1150	-8.527e-14	-4.909	-8.527e-14	-9.197	-6.204	-2.754	-2.397	-5.673	-2.695	-2.132e-14	-3.393	-0.8481	-0.995	0	-0.2503	-0.3258	-0.2444	-0.1994	0	0	-0.12	0	0	0	0	-115.1	0	0	0	0	0	0	0	0	0	0	0	0
27	9.622	0.01953	4.199e-06	1377	9.097e-05	0.006823	7	54.69	150.3	132.8	-204.5	8.425	18.2	1.894	4.235	1.685	-3.703	-1.213	-3.77	0	0	-1.123	0	-0.9955	0	-0.05663	0	0	0	0	0	0	0	0	0	0	-5.727	0	0	0	0	0	0	0	0	0	0	0	0
28	0	0	0	0	0	0	0	0	0	7.812	-1150	-7.005	-9.165	-8.204	-12.75	-8.271	-5.906	-10.23	-6.264	-5.364	-7.246	-6.649	-7.718	-0.9939	-0.7341	-0.5909	-0.4574	-0.19	-0.3414	-0.2277	-0.1658	-0.1501	0	0	-0.4461	0	-115.1	0	0	0	0	0	0	0	0	0	0	0	0
29	0	0	0	0	0	0	0	0	0	7.812	-1150	-13.51	-11.75	-8.699	-16.17	-10.08	-8.53	-5.024	-6.922	-7.563	-10.4	-9.883	-7.122	-0.9923	-0.06378	-0.8049	-0.4453	-0.5636	-0.1998	-0.3839	-0.2017	-0.2766	0	0	-0.514	0	-115.1	0	0	0	0	0	0	0	0	0	0	0	0
30	0	0	0	0	0	0	0	0	0	7.812	-1150	-9.344	-11.71	-11.59	-7.307	-6.894	-6.398	-4.309	-6.376	-6.51	-8.029	-10.05	-8.697	-0.9956	-0.1815	-0.5616	-0.3412	-0.5319	-0.2259	-0.169	-0.147	-0.3232	0	0	-1.073	0	-115.1	0	0	0	0	0	0	0	0	0	0	0	0
31	0	0	2.316e-14	0	0	0	0	0	0	7.812	-1150	-7.418	-1.804	-9.376	-8.934	-6.058	-6.614	-4.262	-3.586	-1.101	-1.302	-4.233	-2.142	-0.9949	-0.2268	-0.5534	-0.6268	-0.393	-0.1991	-0.3058	-0.3608	-0.2992	0	0	-0.4235	0	-9.042	0	0	0	0	0	0	0	0	0	0	0	0
32	0	0	0	0	0	0	0	0	0	7.812	-1150	-8.074	-8.447	-10.81	-10.75	-7.57	-5.677	-3.297	-7.169	-6.581	-8.498	-6.936	-5.772	-0.991	-0.3543	-0.6288	-0.5916	-0.3658	-0.3787	-0.3067	-0.1009	-0.145	0	0	-0.4361	0	-115.1	0	0	0	0	0	0	0	0	0	0	0	0
33	0	0	0	0	0	0	0	0	0	7.812	-1150	-19.28	-12.11	-13.09	-10.38	-8.261	-6.684	-6.177	-7.878	-7.201	-11.99	-10.47	-6.471	-0.9958	-0.1135	-0.8275	-0.5031	-0.5237	-0.5593	-0.3974	-0.4973	-0.3692	0	0	-0.5335	0	-115.1	0	0	0	0	0	0	0	0	0	0	0	0
34	0	0	0	0	0	0	0	0	0	7.812	-1150	-18.11	-15.29	-8.563	-10.84	-10.24	-8.386	-11.65	-7.738	-5.511	-9.343	-11	-9.294	-0.9947	-0.2343	-0.6328	-0.4652	-0.484	-0.3698	-0.2028	-0.2316	-0.3452	0	0	-0.2107	0	-115.1	0	0	0	0	0	0	0	0	0	0	0	0
35	0	0	0	0	0	0	0	0	0	7.812	-1150	-16.61	-12.78	-8.942	-12.08	-5.576	-8.093	-5.554	-6.938	-7.408	-8.323	-10.51	-7.979	-0.9974	-0.2099	-0.6047	-0.4912	-0.1967	-0.2206	-0.3748	-0.1932	-0.3406	0	0	-0.3351	0	-115.1	0	0	0	0	0	0	0	0	0	0	0	0
37	0	0	2.068e-13	0	0	0	0	0	0	7.812	-1150	-10.34	-12.58	-8.217	-11.92	-5.397	-5.699	-5.542	-7.014	-7.731	-8.493	-8.287	-8.159	-0.9948	0	-0.7295	-0.3346	-0.2887	-0.2403	-0.2408	-0.2439	-0.1353	0	0	-0.3559	0	-10.36	0	0	0	0	0	0	0	0	0	0	0	0
38	0	0	0	0	0	0	0	0	0	7.812	-1150	-8.799	-2.247	-5.124	-11.07	-5.405	-9.462	-4.554	-3.085	-3.352	-6.908	-5.354	-5.994	-0.996	-0.6554	-0.6453	-0.3024	-0.3569	-0.2254	-0.1428	-0.1047	-0.07006	0	0	-0.5498	0	-115.1	0	0	0	0	0	0	0	0	0	0	0	0
39	0	0	0	0	0	0	0	0	0	7.812	-1150	-8.29	-8.491	-12.27	-9.646	-8.816	-5.698	-5.873	-3.234	-5.09	-6.407	-9.322	-7.734	-0.9956	-0.3572	-0.5756	-0.2495	-0.3751	-0.3526	-0.2636	-0.2586	-0.205	0	0	-0.5585	0	-115.1	0	0	0	0	0	0	0	0	0	0	0	0
40	0	0	1.475e-07	0	0	0	0	0	0	7.812	-1150	-10.03	-11.36	-11.83	-8.928	-5.4	-6.309	-8.773	-8.934	-7.713	-8.431	-8.537	-7.22	-0.9942	-0.4267	-0.7433	-0.4639	-0.4305	-0.4327	-0.08533	-0.3766	-0.2985	0	0	-0.2592	0	-7.111	0	0	0	0	0	0	0	0	0	0	0	0
41	0	0	3.728e-08	0	0	0	0	0	0	7.812	-1150	-9.46	-8.889	-7.749	-12.62	-6.019	-9.306	-5.365	-3.909	-5.729	-5.259	-8.94	-6.764	-0.9934	-0.02474	-0.6093	-0.5702	-0.3825	-0.2424	-0.1639	-0.04886	-0.1836	0	0	-2.011	0	-10.67	0	0	0	0	0	0	0	0	0	0	0	0
42	0	0	0	0	0	0	0	0	0	7.812	-1150	-7.726	-8.512	-5.45	-6.287	-1.184	-8.099	-9.092	-6.427	-9.232	-4.813	-9.061	-5.747	-0.9969	0	-0.5879	-0.3174	-0.1865	-0.3786	-0.2067	-0.2822	-0.3815	0	0	-1.254	0	-115.1	0	0	0	0	0	0	0	0	0	0	0	0
43	0	0	0	0	0	0	0	0	0	7.812	-1150	-6.912	-8.458	-7.156	-9.103	-6.948	-4.665	-8.99	-2.789	-3.194	-2.137	-2.716	-2.965	-0.9935	-0.5412	-0.4898	-0.2952	-0.4985	-0.1265	-0.2182	-0.1855	-0.09015	0	0	-0.2095	0	-115.1	0	0	0	0	0	0	0	0	0	0	0	0
44	0	0	0	0	0	0	0	0	0	7.812	-1150	-11.11	-9.544	-9.607	-11.56	-8.433	-7.254	-4.586	-3.771	-3.907	-5.052	-10.75	-9.269	-0.9946	-0.5061	-0.7406	-0.4163	-0.4315	-0.3464	-0.1143	-0.09784	-0.2147	0	0	-1.102	0	-115.1	0	0	0	0	0	0	0	0	0	0	0	0
45	0	0	0	0	0	0	0	0	0	7.812	-1150	-15.24	-12.43	-10.75	-9.848	-5.012	-4.809	-8.075	-9.455	-8.277	-8.761	-9.307	-8.141	-0.9944	-0.03338	-0.5938	-0.5574	-0.4502	-0.4116	-0.2146	-0.3242	-0.1516	0	0	-0.7938	0	-115.1	0	0	0	0	0	0	0	0	0	0	0	0
46	0	0	0	0	0	0	0	0	0	7.812	-1150	-8.791	-7.644	-9.939	-8.516	-5.068	-2.212	-3.191	-5.355	-5.925	-4.942	-8.289	-4.448	-0.9945	-0.3668	-0.6695	-0.3255	-0.4965	-0.5065	-0.1872	-0.2678	-0.1673	0	0	-0.4179	0	-115.1	0	0	0	0	0	0	0	0	0	0	0	0
47	0	0	1.652e-13	0	0	0	0	0	0	7.812	-1150	-12.32	-5.513	-8.463	-7.177	-5.634	-8.029	-3.336	-4.663	-3.974	-1.351	-4.207	-1.466	-0.9954	-0.391	-0.745	-0.5127	-0.5531	-0.2726	-0.3675	-0.2128	-0.1839	0	0	0	0	-8.59	0	0	0	0	0	0	0	0	0	0	0	0
48	0	0	0	0	0	0	0	0	0	7.812	-1150	-12.29	-8.523	-8.283	-12.12	-5.553	-9.557	-8.581	-9.717	-9.21	-9.425	-10.41	-9.322	-0.9956	-0.1506	-0.5919	-0.544	-0.4275	-0.2653	-0.1021	-0.2305	-0.3058	0	0	-0.8344	0	-115.1	0	0	0	0	0	0	0	0	0	0	0	0
49	0	0	0	0	0	0	0	0	0	7.812	-1150	-8.158	-13.79	-7.245	-11.24	-6.442	-4.971	-8.881	-8.374	-6.762	-8.124	-11.04	-10.19	-0.9953	-0.7346	-0.6985	-0.4698	-0.4045	-0.2519	-0.2584	-0.05878	-0.2445	0	0	-0.742	0	-115.1	0	0	0	0	0	0	0	0	0	0	0	0
50	0	0	9.055e-06	0	0	0	0	0	0	7.812	-1150	-9.263	-8.816	-4.806	-7.591	-5.681	-2.608	-4.667	-3.871	-3.777	-2.221	-1.958	-1.199	-0.9952	-0.5942	-0.5401	-0.5694	-0.4108	-0.2089	-0.1492	-0.06505	-0.1417	0	0	-0.1892	0	-9.224	0	0	0	0	0	0	0	0	0	0	0	0
51	0	0	0	0	0	0	0	0	0	7.812	-1150	-7.822	-9.237	-14.05	-8.619	-6.855	-4.062	-3.959	-3.16	-4.31	-2.933	-4.789	-1.246	-0.9945	-0.6997	-0.5156	-0.4404	-0.6195	-0.4707	-0.3895	-0.1181	-0.07292	0	0	-0.2831	0	-115.1	0	0	0	0	0	0	0	0	0	0	0	0
52	0	0	0	0	0	0	0	0	0	7.812	-1150	-11.48	-7.077	-9.303	-7.369	-4.861	-3.374	-4.116	-3.599	-8.105	-2.398	-3.724	-1.25	-0.9973	-0.09245	-0.7841	-0.4562	-0.428	-0.4855	-0.3029	-0.1113	-0.2762	0	0	-0.505	0	-115.1	0	0	0	0	0	0	0	0	0	0	0	0
53	0	0	0	0	0	0	0	0	0	7.812	-1150	-8.263	-11.11	-8.49	-10.96	-7.082	-7.096	-3.255	-4.388	-2.611	-7.993	-6.862	-8.548	-0.996	-0.1787	-0.7519	-0.6548	-0.2899	-0.3384	-0.3856	-0.1503	-0.417	0	0	-0.7551	0	-115.1	0	0	0	0	0	0	0	0	0	0	0	0
54	0	0	1.03e-06	0	0	0	0	0	0	7.812	-1150	-10.38	-3.439	-6.471	-5.98	-7.776	-5.44	-3.449	-3.716	-2.103	-3.018	-2.437	-4.004	-0.9937	-0.1983	-0.7583	-0.6867	-0.5932	-0.4106	-0.2645	-0.02077	-0.3875	0	0	-0.09474	0	-7.678	0	0	0	0	0	0	0	0	0	0	0	0
55	0	0	0	0	0	0	0	0	0	7.812	-1150	-13.93	-13.09	-8.541	-14.58	-8.056	-10.07	-7.335	-6.672	-6.437	-9.106	-9.503	-10.7	-0.9922	-0.3179	-0.7821	-0.5433	-0.6079	-0.3477	-0.07716	-0.1342	-0.09671	0	0	-0.3602	0	-115.1	0	0	0	0	0	0	0	0	0	0	0	0
56	0	0	0	0	0	0	0	0	0	7.812	-1150	-7.284	-4.908	-4.62	-4.954	-5.525	-4.358	-4.282	-1.653	-3.651	-3.183	-3.883	-2.148	-0.9987	-0.5707	-0.5202	-0.4008	-0.5451	-0.3813	-0.1639	-0.0942	-0.09633	0	0	-0.9653	0	-115.1	0	0	0	0	0	0	0	0	0	0	0	0
57	0	0	0	0	0	0	0	0	0	7.812	-1150	-8.932	-4.761	-8.912	-9.604	-3.741	-4.654	-2.706	-5.046	-4.963	-2.988	-6.659	-2.911	-0.9976	-0.325	-0.7168	-0.4891	-0.551	-0.2971	-0.3267	-0.1207	-0.3355	0	0	-0.3488	0	-115.1	0	0	0	0	0	0	0	0	0	0	0	0
58	10.17	0.01562	5.562e-07	100.9	3.972e-07	0.0004429	4	31.25	158.9	7.812	-298	-10	-7.016	-4.553	-6.924	-4.471	-3.701	-2.878	-3.741	-1.089	-1.178	-2.483	-2.314	-0.9945	0	-0.6293	-0.2945	-0.546	-0.1701	-0.08964	-0.1892	-0.1192	0	0	-0.3987	0	-7.106	0	0	0	0	0	0	0	0	0	0	0	0
59	0	0	0	0	0	0	0	0	0	7.812	-1150	-5.372	-13.15	-10.73	-12.33	-11.6	-6.911	-3.872	-6.636	-4.484	-6.678	-10.11	-9.285	-0.9905	-0.343	-0.5803	-0.5909	-0.3783	-0.2367	-0.04653	-0.1662	-0.323	0	0	-0.1297	0	-115.1	0	0	0	0	0	0	0	0	0	0	0	0
60	0	0	0	0	0	0	0	0	0	7.812	-1150	-10.3	-9.546	-9.065	-13.67	-8.76	-2.031	-4.084	-3.992	-7.018	-8.154	-11.39	-9.463	-0.9924	-0.1011	-0.6769	-0.4279	-0.2594	-0.4146	-0.346	-0.1776	-0.2575	0	0	-0.3676	0	-115.1	0	0	0	0	0	0	0	0	0	0	0	0
61	0	0	0	0	0	0	0	0	0	7.812	-1150	-6.631	-10.91	-11.52	-9.528	-8.678	-7.011	-9.442	-6.973	-4.193	-8.767	-10.17	-9.243	-0.9968	-0.5663	-0.7638	-0.313	-0.1815	-0.4463	-0.2687	-0.2649	-0.2055	0	0	-2.265	0	-115.1	0	0	0	0	0	0	0	0	0	0	0	0
62	0	0	0	0	0	0	0	0	0	7.812	-1150	-12.15	-4.382	-5.919	-7.192	-5.575	-5.521	-7.386	-2.126	-3.528	-1.22	-7.193	-2.877	-0.9965	-0.362	-0.6174	-0.4463	-0.5603	-0.2867	-0.2946	-0.2292	-0.08061	0	0	-0.1912	0	-115.1	0	0	0	0	0	0	0	0	0	0	0	0
63	0	0	9.736e-06	0	0	0	0	0	0	7.812	-1150	-2.465	-7.734	-10.6	-11	-5.146	-6.682	-4.934	-2.776	-5.813	-2.584	-5.783	-3.678	-0.9933	-0.2478	-0.6599	-0.3799	-0.3394	-0.4009	-0.3783	0	-0.2596	0	0	-0.3585	0	-9.407	0	0	0	0	0	0	0	0	0	0	0	0
64	0	0	0	0	0	0	0	0	0	7.812	-1150	-8.489	-10.51	-10.77	-12.52	-6.808	-9.147	-5.291	-8.528	-8.268	-7.62	-9.516	-8.552	-0.9966	-0.2508	-0.591	-0.4512	-0.571	-0.3182	-0.3612	-0.2131	-0.4421	0	0	-0.1281	0	-115.1	0	0	0	0	0	0	0	0	0	0	0	0
65	0	0	0	0	0	0	0	0	0	7.812	-1150	-10.9	-5.288	-7.029	-10.81	-4.439	-7.103	-4.286	-2.706	-3.545	-1.537	-3.853	-1.117	-0.9968	-0.1748	-0.7654	-0.5689	-0.2366	-0.4296	-0.1633	-0.3376	-0.09815	0	0	0	0	-115.1	0	0	0	0	0	0	0	0	0	0	0	0
66	0	0	0	0	0	0	0	0	0	7.812	-1150	-1.614	-0.8084	-3.762	-7.786	-5.572	-2.902	-0.2671	0	-3.426	-2.132e-14	-2.372	-2.692	-0.9858	0	-0.7114	-0.3137	-0.1323	-0.4141	-0.2785	0	-0.1191	0	0	0	0	-115.1	0	0	0	0	0	0	0	0	0	0	0	0
67	0	0	0	0	0	0	0	0	0	7.812	-1150	-13.6	-12.18	-7.893	-13	-7.756	-5.788	-6.326	-7.088	-6.979	-8.185	-9.122	-8.7	-0.997	-0.4429	-0.7254	-0.686	-0.444	-0.4428	-0.01889	-0.3039	-0.2709	0	0	-0.2511	0	-115.1	0	0	0	0	0	0	0	0	0	0	0	0
68	7.418	0.02148	5e-06	136.8	5.743e-06	0.003794	2	15.62	115.9	101.6	-269.9	9.751	10.4	-0.6147	-5.234	-1.173	-3.524	-1	-1.508	-0.8973	0	-0.5157	-0.1829	-0.9972	0	-0.3103	0	-0.2059	0	0	0	-0.137	0	0	-0.3404	0	-8.312	0	0	0	0	0	0	0	0	0	0	0	0
69	11.17	0.03125	8.507e-07	5.253	3.634e-08	0.0008611	6	46.88	174.5	7.812	-334.7	0.4575	-2.456	-5.037	-7.918	-2.864	-2.315	-4.312	-2.707	-0.8505	-2.068	-4.742	-0.6233	-0.9906	0	-0.4575	-0.06991	-0.2786	-0.1549	0	0	-0.1796	0	0	0	0	-7.165	0	0	0	0	0	0	0	0	0	0	0	0
70	0	0	0	0	0	0	0	0	0	7.812	-1150	-9.494	-11.4	-7.484	-12.5	-5.203	-8.496	-6.535	-5.431	-5.266	-4.913	-8.155	-9.854	-0.9961	-0.3213	-0.6732	-0.4369	-0.5727	-0.2499	-0.1244	-0.02719	-0.312	0	0	-0.2965	0	-115.1	0	0	0	0	0	0	0	0	0	0	0	0
71	0	0	0	0	0	0	0	0	0	7.812	-1150	-8.661	-6.397	-4.96	-8.085	-1.391	-6.964	-1.563	-1.69	-4.118	-1.677	-3.352	-1.845	-0.9923	-0.1783	-0.9305	-0.5526	-0.4784	-0.2155	-0.1844	-0.1446	-0.1349	0	0	0	0	-115.1	0	0	0	0	0	0	0	0	0	0	0	0
72	0	0	0	0	0	0	0	0	0	7.812	-1150	-13.71	-13.03	-10.84	-13.28	-7.743	-11.33	-7.655	-8.896	-8.298	-7.059	-8.967	-11.2	-0.9944	-0.3701	-0.691	-0.2035	-0.6561	-0.2368	-0.337	-0.1734	-0.1459	0	0	-3.449	0	-115.1	0	0	0	0	0	0	0	0	0	0	0	0
73	0	0	0	0	0	0	0	0	0	7.812	-1150	-4.152	-4.516	-7.609	-7.512	-7.492	-7.956	-3.723	-2.437	-2.184	-4.239	-1.875	-2.666	-0.9954	-0.2962	-0.6938	-0.335	-0.3203	-0.6119	-0.3816	-0.2499	-0.2268	0	0	-1.338	0	-115.1	0	0	0	0	0	0	0	0	0	0	0	0
74	0	0	9.583e-09	0	0	0	0	0	0	7.812	-1150	-2.217	-6.137	-7.086	-8.795	-5.203	-6.729	-5.594	-6.749	-2.349	-5.207	-7.867	-5.53	-0.9971	-0.3113	-0.6257	-0.2564	-0.596	-0.3258	-0.2856	-0.04308	-0.03838	0	0	-0.8128	0	-10.4	0	0	0	0	0	0	0	0	0	0	0	0
75	0	0	0	0	0	0	0	0	0	7.812	-1150	-17.09	-9.907	-8.275	-11.47	-5.772	-8.083	-6.875	-7.849	-7.831	-9.009	-12.16	-10.17	-0.9906	-0.5901	-0.5543	-0.5191	-0.4593	-0.3394	-0.4466	-0.277	-0.1417	0	0	-0.7173	0	-115.1	0	0	0	0	0	0	0	0	0	0	0	0
76	15.31	0.04688	1.621e-05	1024	6.74e-05	0.007931	13	101.6	239.3	179.7	-203.8	10.15	12.19	-3.925	-2.848	1.694	-4.314	-1.568	0	-0.6149	0	-3.628	-2.459	-0.9895	0	-0.0506	0	0	0	0	0	-0.07316	0	0	0	0	-6.134	0	0	0	0	0	0	0	0	0	0	0	0
77	0	0	1.383e-08	0	0	0	0	0	0	7.812	-1150	-9.875	-13.61	-5.285	-9.78	-6.17	-5.299	-4.107	-0.9963	-4.126	-6.351	-4.39	-4.233	-0.9952	-0.2552	-0.6259	-0.2875	-0.5072	-0.1993	-0.2265	-0.2041	-0.1739	0	0	-0.2275	0	-7.574	0	0	0	0	0	0	0	0	0	0	0	0
78	0	0	1.418e-08	0	0	0	0	0	0	7.812	-1150	-0.341	-6.277	-7.156	-9.577	-6.148	-4.619	-3.287	-2.747	-4.581	-2.459	-5.424	-3.301	-0.9945	-0.5555	-0.292	-0.171	-0.1927	-0.1472	-0.3413	-0.2509	-0.1941	0	0	-0.07453	0	-7.873	0	0	0	0	0	0	0	0	0	0	0	0
79	0	0	0	0	0	0	0	0	0	7.812	-1150	-21.72	-8.369	-10.88	-10.58	-7.311	-7.967	-9.177	-10.76	-8.075	-6.423	-8.368	-7.202	-0.9962	0	-0.6929	-0.24	-0.4272	-0.4456	-0.2524	-0.08008	-0.09975	0	0	-0.6929	0	-115.1	0	0	0	0	0	0	0	0	0	0	0	0
80	0	0	1.618e-09	0	0	0	0	0	0	7.812	-1150	-4.33	-3.115	-10.16	-7.357	-7.931	-6.165	-4.977	-7.861	-2.662	-3.199	-5.815	-8.756	-0.9946	-0.5259	-0.7368	-0.4931	-0.148	-0.3974	-0.3317	-0.2406	-0.2746	0	0	-0.003584	0	-8.374	0	0	0	0	0	0	0	0	0	0	0	0
81	0	0	0	0	0	0	0	0	0	7.812	-1150	-8.91	-5.913	-8.36	-9.41	-7.585	-7.977	-6.182	-9.424	-6.99	-9.026	-8.298	-8.46	-0.9969	-0.3977	-0.6413	-0.4752	-0.3684	-0.2705	-0.4372	-0.03372	-0.3982	0	0	-0.5431	0	-115.1	0	0	0	0	0	0	0	0	0	0	0	0
82	0	0	0	0	0	0	0	0	0	7.812	-1150	-6.337	-14.76	-15.88	-13.63	-5.587	-9.097	-6.421	-8.175	-10.76	-6.613	-8.057	-9.699	-0.994	-0.05267	-0.4966	-0.2893	-0.4186	-0.2816	-0.2541	-0.4266	-0.1704	0	0	-0.1324	0	-115.1	0	0	0	0	0	0	0	0	0	0	0	0
83	0	0	5.052e-10	0	0	0	0	0	0	7.812	-1150	-19.52	-19.3	-11.09	-13.33	-10.69	-11.63	-8.762	-8.558	-7.737	-9.185	-7.577	-7.58	-0.9926	-0.4224	-0.7683	-0.5173	-0.3502	-0.1135	-0.5326	-0.267	-0.3897	0	0	-0.434	0	-12.83	0	0	0	0	0	0	0	0	0	0	0	0
84	0	0	0	0	0	0	0	0	0	7.812	-1150	-6.363	-7.148	-7.206	-10.47	-6.036	-9.33	-4.916	-8.29	-4.803	-6.514	-10.34	-8.238	-0.9927	-0.3264	-0.5102	-0.5587	-0.4831	-0.3306	-0.2624	-0.2691	-0.2365	0	0	-6.598	0	-115.1	0	0	0	0	0	0	0	0	0	0	0	0
85	0	0	0	0	0	0	0	0	0	7.812	-1150	-17.05	-15.07	-13.23	-10.61	-7.724	-7.763	-11.23	-8.626	-8.368	-10.59	-11.2	-9.281	-0.9872	-0.4413	-0.5615	-0.4327	-0.3548	-0.2443	-0.2746	-0.1281	-0.2443	0	0	-0.3831	0	-115.1	0	0	0	0	0	0	0	0	0	0	0	0
86	0	0	2.648e-08	0	0	0	0	0	0	7.812	-1150	-18.53	-10.04	-10.23	-12.15	-5.727	-8.195	-6.878	-6.209	-8.739	-8.322	-7.623	-7.404	-0.9958	-0.6475	-0.652	-0.5185	-0.6429	-0.2853	-0.3337	-0.2643	-0.2959	0	0	-0.6659	0	-9.843	0	0	0	0	0	0	0	0	0	0	0	0
87	0	0	0	0	0	0	0	0	0	7.812	-1150	-13.47	-7.078	-8.974	-10.25	-6.115	-7.251	-3.341	-5.148	-5.384	-3.368	-3.326	-2.516	-0.9879	-0.5432	-0.7872	-0.6415	-0.5993	-0.4665	-0.446	-0.2153	-0.3532	0	0	-0.009819	0	-115.1	0	0	0	0	0	0	0	0	0	0	0	0
88	0	0	0	0	0	0	0	0	0	7.812	-1150	-4.913	-14.72	-10.2	-11.19	-6.394	-2.837	-5.702	-6.045	-4.406	-5.419	-5.686	-5.936	-0.9962	-0.4599	-0.6181	-0.2177	-0.5492	-0.1845	-0.3376	-0.1696	-0.0319	0	0	-0.1435	0	-115.1	0	0	0	0	0	0	0	0	0	0	0	0
89	0	0	0	0	0	0	0	0	0	7.812	-1150	-1.337	-1.232	-3.817	-8.687	-4.092	-8.06	-3.573	-2.32	-0.5949	-3.351	-2.668	-1.421	-0.9983	0	-0.6685	-0.3416	-0.08902	-0.1768	-0.1444	-0.1226	-0.2032	0	0	-0.07794	0	-115.1	0	0	0	0	0	0	0	0	0	0	0	0
90	0	0	0	0	0	0	0	0	0	7.812	-1150	-14.21	-16.96	-9.271	-10.5	-8.493	-11.32	-8.827	-7.425	-6.38	-7.709	-7.394	-7.666	-0.9929	-0.5021	-0.5553	-0.4713	-0.6025	-0.3006	-0.2276	-0.1859	-0.2015	0	0	-0.397	0	-115.1	0	0	0	0	0	0	0	0	0	0	0	0
91	0	0	0	0	0	0	0	0	0	7.812	-1150	-6.605	-13.68	-12.18	-12.25	-4.385	-6.903	-6.844	-7.1	-6.005	-6.782	-8.231	-7.929	-0.9958	-0.2924	-0.5535	-0.3756	-0.3525	-0.2845	-0.3065	-0.3227	-0.4038	0	0	-0.4076	0	-115.1	0	0	0	0	0	0	0	0	0	0	0	0
92	0	0	0	0	0	0	0	0	0	7.812	-1150	-7.242	-10.62	-7.446	-10.29	-5.27	-8.901	-4.662	-5.319	-2.977	-4.67	-8.795	-8.494	-0.996	-0.3048	-0.5439	-0.3288	-0.4785	-0.4343	-0.2177	-0.1774	-0.2374	0	0	-0.184	0	-115.1	0	0	0	0	0	0	0	0	0	0	0	0
93	0	0	1.716e-08	0	0	0	0	0	0	7.812	-1150	-8.527e-14	2.842e-14	-8.527e-14	-5.197	-3.748	-0.8114	-0.875	-4.039	-1.563e-13	-0.9637	-2.938	-1.966	-0.9945	-0.2347	0	-0.2365	-0.05985	0	-0.01877	0	-0.05782	0	0	0	0	-8.754	0	0	0	0	0	0	0	0	0	0	0	0
94	0	0	0	0	0	0	0	0	0	7.812	-1150	-6.964	-7.38	-8.08	-10.72	-7.279	-8.395	-9.096	-5.508	-5.381	-6.124	-6.872	-7.371	-0.9968	-0.4032	-0.6586	-0.6543	-0.57	-0.4619	-0.379	-0.2275	-0.1528	0	0	-0.2177	0	-115.1	0	0	0	0	0	0	0	0	0	0	0	0
95	0	0	0	0	0	0	0	0	0	7.812	-1150	-8.527e-14	2.842e-14	-8.527e-14	5.684e-14	1.35e-13	9.948e-14	-8.527e-14	0	-1.563e-13	-2.132e-14	-4.69e-13	0	0	0	0	0	0	0	0	0	0	0	0	0	0	-115.1	0	0	0	0	0	0	0	0	0	0	0	0
96	0	0	0	0	0	0	0	0	0	7.812	-1150	-10.32	-10.8	-7.435	-8.075	-7.293	-3.135	-5.816	-3.421	-4.608	-1.68	-8.89	-5.081	-0.9979	-0.07218	-0.6102	-0.1825	-0.3495	-0.1379	-0.4728	-0.204	-0.1405	0	0	0	0	-115.1	0	0	0	0	0	0	0	0	0	0	0	0
97	0	0	2.685e-09	0	0	0	0	0	0	7.812	-1150	-4.186	-2.667	-9.108	-8.223	-4.899	-7.942	-1.947	-4.844	-2.603	-1.642	-2.938	-1.388	-0.9961	0	-0.8594	-0.7003	-0.1847	-0.394	-0.2093	-0.1929	-0.1639	0	0	0	0	-8.909	0	0	0	0	0	0	0	0	0	0	0	0
98	0	0	0	0	0	0	0	0	0	7.812	-1150	-12.18	-7.745	-6.862	-10.49	-3.551	-6.104	-6.989	-5.726	-8.512	-5.433	-8.314	-6.374	-0.9935	0	-0.6576	-0.2071	-0.3447	-0.1949	-0.07281	-0.1831	-0.1482	0	0	-0.5266	0	-115.1	0	0	0	0	0	0	0	0	0	0	0	0
99	0	0	0	0	0	0	0	0	0	7.812	-1150	-12.25	-13.02	-13.75	-13.74	-8.457	-7.045	-7.637	-7.352	-5.938	-9.566	-10.79	-10.39	-0.9911	-0.15	-0.6879	-0.3777	-0.3011	-0.2974	-0.1952	-0.1787	-0.2891	0	0	-0.1527	0	-115.1	0	0	0	0	0	0	0	0	0	0	0	0
[truncated: 1,731 more columns]
