# Supplementary material for: Detecting Parkinson’s disease from sustained phonation and speech signals
Source: PLoS One. 2017 Oct 5;12(10):e0185613. doi: 10.1371/journal.pone.0185613 (PMC5628839; doi:10.1371/journal.pone.0185613)
Supplement: S2 File — (ZIP) [file pone.0185613.s002.zip › AC/voiced/AC_voiced_KTU_features.csv]

id	Frequency5K_1	Frequency5K_2	Frequency5K_3	Frequency5K_4	Frequency5K_5	Frequency5K_6	Frequency5K_7	Frequency5K_8	Frequency5K_9	Frequency5K_10	Frequency5K_11	Frequency5K_12	Frequency5K_13	Frequency5K_14	Frequency5K_15	Frequency5K_16	Frequency5K_17	Frequency5K_18	Frequency5K_19	Frequency5K_20	Frequency5K_21	Frequency5K_22	Frequency5K_23	Frequency5K_24	Frequency5K_25	Frequency5K_26	Frequency5K_27	Frequency5K_28	Frequency5K_29	Frequency5K_30	Frequency5K_31	Frequency5K_32	Frequency5K_33	Frequency5K_34	Frequency5K_35	Frequency5K_36	Frequency5K_37	Frequency5K_38	Frequency5K_39	Frequency5K_40	Frequency5K_41	Frequency5K_42	Frequency5K_43	Frequency5K_44	Frequency5K_45	Frequency5K_46	Frequency5K_47	Frequency5K_48	Frequency5K_49
1	13.364	50.374	736.13	555.41	127.21	258.6	415.73	442.74	436.98	229.15	136.49	140.16	78.728	141.24	124.89	65.904	103.21	146.58	69.214	78.88	100.34	47.51	58.256	90.775	68.658	54.816	88.811	123.85	79.653	84.433	109.8	113.35	69.443	72.339	79.293	60.694	42.333	42.41	59.173	49.285	43.909	29.2	36.343	31.547	39.16	38.664	30.166	31.328	34.358
2	5.8886	20.216	702.09	244.19	157.86	343.79	328.06	340.25	352.7	486.63	394	208.5	387.6	275.48	91.795	94.854	102.25	65.795	72.815	55	40.114	63.605	44.803	64.618	127.87	71.351	72.129	68.874	47.032	63.301	65.124	64.805	130.09	95.547	62.983	77.676	54.409	34.067	34.956	31.812	23.499	25.059	26.726	21.92	27.193	30.939	25.339	32.146	47.941
3	6.6891	29.132	34.408	498.08	778.72	343.59	347.48	245.76	425.11	247.36	144.92	289.66	352.58	91.101	161.08	36.858	50.612	146.76	127.86	55.529	71.652	79.867	54.422	35.295	36.31	44.361	37.542	39.01	36.14	37.705	39.772	31.722	31.855	38.201	39.054	32.156	34.004	54.651	59.919	50.345	53.041	53.116	47.432	46.225	29.239	30.093	30.482	36.744	24.654
4	5.807	18.488	24.789	308.97	403.79	269.17	38.449	213.22	360.3	234.23	230.39	138.65	285.71	211.77	95.24	184.52	145.9	198.7	40.819	84.613	98.916	116.25	64.01	44.364	94.297	123.03	99.564	44.694	36.795	23.745	48.112	76.666	37.463	26.591	38.265	50.415	59.012	53.596	31.543	43.249	38.537	34.421	46.964	53.562	53.15	36.4	25.956	36.796	37.809
5	10.306	32.461	132.06	912.47	682.09	208.97	316.44	345.6	319.65	425.43	219.52	101.72	91.545	129.96	102.59	83.177	96.547	112.36	84.064	57.643	34.211	32.998	32.037	28.881	28.037	23.801	16.882	21.717	23.661	24.864	18.284	20.08	15.627	19.329	15.787	13.962	15.712	21.15	20.131	26.978	34.596	27.177	21.05	18.148	15.382	17.414	27.497	30.013	29.115
6	7.874	12.979	48.35	350.12	646.93	329.19	189.71	315.57	888.32	725.88	246.95	145.33	146.64	287.95	161.82	136.28	123.75	219.41	217.6	69.576	71.897	223.82	93.858	37.479	31.56	71.523	73.745	36.827	39.325	65.665	71.986	86.995	24.753	51.122	46.552	43.375	49.067	55.234	86.208	70.9	57.338	50.067	70.724	54.604	33.456	38.269	37.337	86.694	41.802
7	4.0107	18.038	22.408	360.85	819.86	365.02	112.26	283.35	590.81	568.08	499.98	189.91	235.79	182.84	152.24	185.73	167	144.68	152.84	57.288	60.047	48.17	58.203	41.154	29.953	37.787	29.702	31.653	26.119	32.78	27.361	45.68	26.929	13.541	16.747	29.125	59.994	20.115	19.099	29.515	29.305	23.498	31.46	31.419	32.641	29.838	25.064	36.228	26.024
8	8.9059	27.737	28.916	451.81	450.92	55.005	129.88	499.59	576.47	215.62	71.33	167.11	185.62	93.592	184.12	102.47	71.417	81.364	138.02	64.589	82.776	129.41	62.017	29.403	78.57	35.622	42.403	25.379	81.52	52.067	41.326	67.489	42.736	35.629	21.323	71.705	43.383	31.009	44.341	27.427	33.63	38.637	60.666	25.459	25.394	35.075	34.569	38.383	38.997
9	7.5593	22.097	478.93	259.85	230.76	329.21	341.82	268.86	478.09	321.33	203.38	157.22	235.47	198.84	150.44	155.2	115.91	147.83	155.16	149.1	111.14	157.27	111.18	50.797	80.24	57.408	54.098	80.82	78.12	96.892	88.51	86.541	89.843	76.188	69.119	49.607	44.804	47.073	41.848	43.401	43.32	43.386	46.969	43.638	43.18	48.513	56.29	65.91	48.676
10	15.65	125.14	630.37	173.57	396.53	528.49	419.06	462.82	462.78	400.18	382.21	329.37	303.67	169.19	152.49	163.8	96.362	111.99	90.156	90.116	59.562	40.884	117.26	61.496	94.647	72.429	72.416	72.497	88.485	114.64	123.55	125.43	88.775	48.547	64.106	69.46	62.781	66.708	44.249	43.169	36.675	43.855	60.405	79.918	69.935	52.157	50.381	44.861	43.191
11	3.6002	6.3957	12.671	85.695	230.88	282.28	197.77	56.766	185.39	303.13	231.37	100.63	148.5	133.96	124.84	110.21	164.29	176.19	75.887	116.91	146.28	153.23	75.557	72.843	115.72	108.2	89.638	69.958	64.151	95.287	126.93	121.08	121.96	79.974	112.85	158.72	113.09	83.137	81.059	59.244	66.805	51.882	52.514	52.471	64.049	66.649	71.181	74.407	73.395
12	9.705	18.022	24.81	192.21	518.44	358.51	426.76	125.13	203.83	515.07	338.41	204.14	208.75	318.55	208.2	115.95	116.56	117.32	104.99	119.43	117.08	98.577	67.864	93.582	75.096	52.63	40.781	47.303	36.402	32.542	38.032	34.525	31.858	47.11	56.619	34.793	27.67	42.287	42.073	47.062	52.112	41.452	48.393	42.894	39.06	70.001	54.688	51.285	66.977
13	10.191	25.088	59.551	272.47	331.7	201.45	89.922	271.15	301.87	533.46	113	191.39	92.716	141.1	159.43	126.53	74.505	95.691	154.59	115.59	54.025	71.184	83.717	60.766	48.946	39.517	41.718	71.512	49.437	41.852	46.856	53.192	54.328	54.104	68.232	49.345	44.43	42.84	54.935	55.726	56.378	54.688	34.143	27.082	23.976	30.562	69.892	35.307	23.621
14	11.219	517.09	104.35	281.96	149.03	249.48	203.83	400.68	264.45	239.64	175.41	180.8	140.16	144.62	90.691	73.033	45.353	46.915	44.731	41.263	36.887	49.292	49.278	66.943	60.471	51.762	39.455	46.055	58.732	78.05	95.307	115.36	118.24	99.348	68.647	105.65	72.816	90.137	43.422	46.942	45.895	49.798	49.428	61.048	61.669	59.648	59.909	53.065	74.292
15	8.7591	136.74	988.21	98.476	307.72	349.92	296.93	301.32	459.32	276.14	132.5	166.15	145.78	63.853	90.151	65.428	65.161	69.837	52.981	63.202	39.304	64.281	55.917	45.072	42.824	30.459	32.523	34.036	50.568	41.223	43.017	47.572	34.321	37.293	31.669	29.132	27.041	27.63	23.396	16.221	20.439	22.214	22.906	18.677	22.336	19.114	23.752	25.675	23.888
16	6.2617	20.246	80.137	519.31	219.38	238.07	266.83	549.77	112.87	302.98	264.58	279.54	86.454	85.358	118.63	122.21	122.38	118.85	94.97	125.92	57.587	45.065	46.998	74.186	31.448	25.104	27.975	28.716	27.388	39.838	40.999	32.975	45.064	50.678	59.17	65.732	59.103	50.13	51.19	51.14	69.274	50.61	44.976	35.428	65.302	26.814	30.943	35.425	51.09
17	3.9816	84.688	661.61	110.7	302.41	325.09	236.62	392.45	523.77	559.15	242.56	194.87	196.19	71.967	77.378	53.917	40.803	66.291	52.099	51.502	44.089	62.859	35.766	104.03	33.175	34.954	45.854	52.547	63.215	69.604	61.862	71.894	70.218	43.761	40.469	53.775	25.942	29.768	30.654	22.169	16.32	18.329	20.097	27.227	29.524	34.669	27.652	29.828	39.064
18	5.6465	14.441	19.762	465.17	625.77	366.17	169.77	227.5	800.4	695.78	366.37	266.89	233.97	104.86	140.08	171.42	206.49	154.03	98.107	95.291	133.08	141.67	58.927	60.024	66.708	65.427	53.035	41.327	37.565	50.946	69.046	93.417	73.779	61.357	66.987	68.409	61.298	86.249	69.007	55.117	48.575	38.815	31.754	25.708	21.433	32.139	39.762	38.265	50.675
19	10.419	32.123	199.21	637.2	310.78	190.01	851.18	304.71	210.48	627.15	243.87	276.98	224.7	203.96	156.65	125.06	134.71	120.54	171.48	137.78	113.86	58.81	67.359	38.984	27.915	49.133	34.836	17.798	23.279	27.174	26.059	22.82	18.529	29.205	28.058	20.592	41.701	27.884	31.257	47.648	28.916	33.835	23.618	21.11	24.591	28.917	25.74	26.303	27.797
20	11.412	19.65	141.88	605.17	695.23	147.49	349.53	328.24	462.91	536.55	135.26	151.82	160.86	256.13	160.24	119.21	95.863	188.71	69.639	90.77	162.46	149.69	152.4	96.225	73.465	67.304	87.951	47.216	51.185	60.732	55.784	64.057	49.815	59.574	62.247	57.427	64.667	73.71	73.777	57.663	41.899	33.789	34.24	44.465	34.9	37.814	36.579	42.058	42.313
21	7.6213	22.014	29.829	326.36	668.91	237.44	128.24	175.19	566.76	739.63	203.71	122.76	248.31	238.5	219.04	133.57	200.18	159.52	192.29	160.43	132.83	87.441	77.895	72.402	57.048	44.277	37.023	69.342	65.545	47.949	33.15	45.375	47.811	34.468	30.345	37.836	38.661	33.911	38.668	55.84	58.158	56.417	59.547	62.355	36.691	26.55	27.282	30.01	30.624
22	13.383	27.839	337.06	524.49	513.56	377.45	451.72	608.09	581.53	486.43	239.53	150.97	169.26	81.791	144.03	88.566	101.27	65	81.941	61.617	82.828	70.816	60.826	45.868	58.476	56.619	44.319	38.362	54.677	83.385	56.127	52.307	45.743	81.773	56.2	60.316	53.557	35.448	39.165	31.672	22.515	20.683	19.549	21.876	20.453	25.795	31.097	41.665	41.579
23	8.59	25.777	283.47	678.59	56.094	129.84	319.25	607.2	95.531	163.82	391.5	159.2	101.16	223.32	333.92	80.2	100.59	86.256	49.892	47.861	51.643	78.02	63.417	63.287	52.866	88.146	71.07	62.925	47.034	48.894	49.62	55.285	34.192	25.386	51.46	37.088	32.256	27.048	45.03	21.217	33.461	22.221	31.333	16.839	15.635	16.151	19.123	21.014	21.439
24	10.099	91.887	619.93	527.54	158.38	343.82	474.11	829.65	339.46	201.27	186.63	252.84	244.71	144.88	147.37	132.05	53.449	50.539	41.508	51.397	71.916	47.881	62.726	57.848	34.377	32.803	37.873	41.16	43.799	61.822	70.174	74.342	81.955	65.204	55.08	48.4	44.886	40.272	53.925	69.267	75.605	65.373	57.325	43.773	41.431	41.674	43.77	47.135	61.068
25	1.7655	12.572	128.5	581.68	215.24	87.845	363.42	299.4	301.66	257.2	190.1	109.55	132.59	140.07	49.92	43.64	54.471	80.214	32.542	43.959	33.863	25.591	27.99	19.732	19.225	18.826	19.368	12.739	16.061	19.042	16.769	16.008	15.816	22.65	26.542	30.905	33.207	28.74	25.751	29.999	22.86	41.441	24.457	24.507	16.603	13.535	16.912	15.798	17.782
26	19.852	226.18	1214.6	177.12	491.73	432.37	299.42	632.14	342.66	320.42	193.49	201.18	177.15	136.4	98.638	87.873	51.508	62.239	37.984	30.821	44.237	62.288	33.609	35.537	50.051	50.992	39.69	61.838	58.447	81.986	132.57	83.125	103.82	98.638	101.3	66.294	55.331	61.004	40.841	54.26	69.06	39.129	36.917	40.507	55.458	88.865	67.117	64.724	78.014
27	12.332	23.544	239.34	653.77	635.07	226.53	370.17	351.64	357.03	307.01	139.07	177.79	209.14	165.62	166.83	188.45	139.79	126.73	197.54	149.18	115.19	108.82	109.61	51.728	45.585	40.69	50.112	56.474	58.166	60.364	55.127	66.73	52.467	63.624	71.183	62.763	66.632	72.021	64.707	50.352	59.577	51.444	43.611	43.196	44.393	37.044	31.455	42.218	46.606
28	1.6486	24.956	60.252	476.85	993.75	130.85	62.398	215.89	521.92	505.15	67.639	121.05	355.36	237.54	235.75	162.16	187.63	94.587	116.43	129.42	42.203	81.851	71.832	47.792	42.125	48.787	69.366	29.604	25.527	49.03	55.992	39.905	40.22	61.55	68.9	61.958	56.853	76.658	96.175	106.21	62.181	53.573	56.834	26.417	18.999	27.751	43.114	40.097	19.69
29	4.314	23.131	27.004	142.31	536.26	522.52	469.2	90.149	125.68	819.23	566.95	420.53	127.84	396.89	262.7	152.95	55.619	33.629	146.5	80.595	79.246	65.641	57.735	41.499	42.054	45.759	37.295	88.347	28.798	28.443	55.706	67.039	122.25	49.018	41.151	38.046	60.691	59.4	91.665	138.14	56.812	51.251	53.702	82.787	68.08	91.641	91.359	85.666	96.832
30	2.8453	17.436	216	566.83	309.79	227.62	304.82	887.41	402.42	407.64	654.91	305.63	193.7	139.92	219.94	145.85	213.67	135.32	99.963	73.854	102.18	68.746	50.266	54.801	52.862	45.525	56.284	37.75	25.001	28.986	24.637	39.702	46.301	55.03	72.009	44.022	43.38	51.308	31.817	18.205	23.082	38.378	23.481	22.915	16.011	17.136	16.823	21.141	17.943
31	3.3418	36.681	1007.3	103.04	114.74	303.86	183.19	539.92	537.06	317.45	289.1	166.65	99.145	162.75	49.95	43.716	51.756	40.078	48.752	28.421	23.551	27.153	16.696	20.53	29.967	24.111	40.28	49.867	28.905	47.607	42.736	34.156	35.055	29.653	18.146	26.832	32.678	32.279	35.987	41.197	31.584	17.954	18.069	13.093	16.131	20.883	18.752	24.102	30.599
32	12.383	33.812	199.57	571.97	503.41	397.69	217.79	451.65	226.55	339.42	487.7	171.96	156.88	149.79	85.844	83.738	35.944	81.703	115.07	99.442	110.9	112.27	88.749	41.33	75.528	76.313	74.028	51.663	40.688	45.996	50.45	71.402	57.239	70.613	45.791	69.214	62.511	43.519	31.831	32.095	23.348	47.508	37.644	27.256	20.945	29.005	30.86	49.694	77.161
33	3.2364	28.955	181.23	361.42	473.34	394.87	314.11	326.67	341.04	367.78	334.43	332.18	145.28	92.175	263.99	238.99	74.184	100.57	60.351	101.47	105.81	84.428	127.9	98.131	37.863	94.713	94.231	33.104	53.392	64.8	45.491	45.866	42.74	47.825	54.277	42.755	46.373	47.742	29.503	27.558	33.59	37.181	31.302	29.53	27.152	29.689	23.134	19.766	21.97
34	6.7708	10.434	9.4421	102.2	394.59	306.76	154.05	112.22	195.36	540.22	245.14	130.24	105.12	143.1	103.32	236.39	132.1	89.081	41.013	57.564	126.21	34.034	84.336	59.736	36.479	54.351	46.938	41.768	47.868	37.967	81.042	34.833	63.671	25.91	18.739	87.106	84.145	23.8	23.353	55.487	87.367	60.955	76.9	35.357	36.755	65.872	83.39	67.552	113.04
35	5.0696	8.4346	31.691	206.52	473.57	114.41	73.374	226.97	591.63	741.35	395.24	101.35	255.36	243.92	178.1	117.04	229.73	195.84	98.344	48.956	108.64	119	149.94	38.149	40.613	77.661	63.05	60.306	61.248	121.24	117.05	88.582	112.01	129.29	103.72	127.6	121.37	104.2	72.251	93.307	78.639	68.54	83.85	74.942	65.033	51.235	47.577	42.106	41.353
37	1.1729	11.303	44.595	462.63	558.36	265.21	60.635	443.84	407.78	584.31	461	386.05	341.37	207.55	110.72	94.269	95.884	91.392	65.236	72.571	87.599	113.98	130.77	61.144	72.94	74.169	65.17	41.735	37.505	110.22	70.988	67.477	71.803	85.112	97.225	112.52	95.565	84.837	79.9	129.52	103.98	71.043	47.553	94.73	68.51	47.836	49.488	70.339	60.957
38	12.021	23.706	268.12	543.89	199.45	67.618	379.38	741.29	310.99	355.32	192.11	190.97	163.53	49.416	49.989	57.651	38.732	15.33	17.52	25.052	33.501	18.113	23.936	21.611	50.644	49.426	25.851	18.003	21.699	17.382	15.197	23.567	36.191	52.668	41.318	59.943	76.859	90.023	94.993	57.123	71.804	67.121	104.88	56.585	54.689	43.783	59.378	54.339	101.28
39	4.4794	25.244	124.85	551.44	697.23	307.5	206.14	299.42	438.85	601.96	252.32	209.28	134.87	174.49	211.85	127.79	93.081	132.69	157.41	97.354	73.535	71.687	101.13	56.744	46.884	46.215	43.707	56.399	45.069	44.729	24.945	30.172	48.942	51.116	55.82	49.418	81.386	54.54	46.975	55.476	42.046	39.583	35.673	33.548	23.93	23.493	27.007	33.599	33.839
40	10.694	42.321	23.056	306.71	616.3	482.86	189.33	301.51	415.2	264	199.22	284.33	257.35	215.19	210.85	183.04	222.4	226.62	114.52	123.88	81.368	86.962	64.482	63.468	48.527	29.974	24.412	30.336	37.405	45.666	33.359	31.609	29.556	23.246	28.581	43.866	47.379	51.07	63.065	70.642	60.391	73.061	51.024	49.075	46.185	43.486	47.686	45.882	48.76
41	8.2581	43.042	71.676	492.45	569.16	146.53	288.26	477.43	524.3	340.26	224.82	259.02	171.89	66.462	65.115	258.53	160.99	50.971	52.136	108.7	82.176	45.677	44.508	93.531	80.195	43.11	34.724	71.698	54.442	33.457	32.35	98.972	79.65	70.16	56.664	85.176	80.226	57.769	39.167	33.708	52.781	36.921	59.275	51.01	42.971	31.441	27.048	34.085	55.686
42	15.294	43.123	46.365	852.57	641.1	165.74	722.7	370.63	129.42	191.06	356.73	339.08	459.79	94.009	122.61	186.05	282.16	145.63	69.253	135.8	226.08	62.664	24.202	40.519	79.912	34.655	20.945	65.68	55.015	47.398	43.644	47.154	50.152	64.963	90.362	43.585	55.597	44.945	69.138	53.468	33.648	31.375	36.686	20.41	22.19	26.204	35.02	50.856	55.125
43	8.6447	115.64	719.19	110.46	335	356.73	344.2	519.18	521.34	539.85	436.19	224.67	214.33	122.54	122.96	144.03	74.483	76.411	39.349	52.943	72.197	58.457	104.33	62.751	46.773	77.883	57.86	102.7	151.94	99.115	93.637	63.594	79.488	60.016	67.873	47.729	39.846	41.667	30.929	27.719	23.675	29.146	30.155	48.651	49.307	53.614	45.815	31.71	26.715
44	7.0067	13.443	37.381	290.35	329.37	113.45	120.37	250.05	531.23	699.01	163.22	279.34	142.99	88.624	213.57	197.05	158.22	62.281	130.01	72.051	49.967	64.655	62.741	69.799	78.728	75.519	32.556	50.603	27.332	56.102	31.137	50.389	51.509	75.436	71.419	100.33	147.66	128.5	122.08	65.416	109.15	91.865	60.797	38.312	61.074	65.652	54.675	77.666	74.891
45	5.5543	16.714	13.649	89.538	593.54	281	201.8	44.458	420.45	472.47	293.44	213.89	251.21	329.26	165.2	130.87	61.148	137.58	252.27	96.819	46.676	42.53	61.697	134.23	34.959	37.756	30.478	39.125	27.709	35.254	48.296	53.247	69.359	38.633	40.282	66.439	85.072	66.125	65.049	77.414	59.302	55.705	49.021	46.94	30.218	24.209	33.698	29.828	24.339
46	15.46	57.413	527.02	564.46	299.57	257.74	269.98	303.97	201.36	212.62	341.45	177.46	178.32	241.68	223.61	124.05	76.722	51.427	42.085	52.84	72.79	60.852	59.616	66.595	76.336	74.321	56.4	47.993	27.991	23.823	37.179	34.287	34.034	40.399	49.599	63.522	68.324	70.933	92.617	56.129	52.265	34.819	36.749	34.194	32.645	51.933	50.958	45.572	89.495
47	6.5492	28.522	500.84	234.48	85.374	409.74	378.84	191.78	316.98	420.23	248.06	136.1	95.493	118.97	130.72	73.299	57.997	72.761	52.972	44.449	67.787	51.084	34.114	62.987	44.904	27.718	68.413	39.039	54.867	75.193	37.111	59.343	64.2	57.253	66.292	80.262	68.647	56.691	58.754	74.825	30.715	31.804	37.081	22.765	15.626	26.839	43.665	25.765	43.409
48	8.3836	24.302	34.329	324.76	1146.5	891.32	310.71	112.26	239.5	816.96	298.58	222.22	163.07	262.96	302.91	219.64	202.53	131.54	162.18	81.511	109.72	121.04	104.18	77.252	42.534	46.423	37.515	70.584	85.407	40.566	50.121	53.443	50.119	47.715	72.376	91.837	139	103.72	104.24	103.98	81.87	50.544	58.763	51.408	34.795	44.679	60.42	54.833	45.233
49	6.5446	11.923	188.07	804.91	549.36	77.823	148.74	541.17	655.94	213.03	145.76	486.38	185.96	176	334.86	231.57	127.62	79.441	101.36	94.606	88.152	58.94	179.51	54.131	58.264	56.011	90.41	35.561	66.951	72.832	139.34	49.518	88.971	108.28	90.788	132.22	82.451	117.71	66.934	118.67	56.465	59.608	40.735	67.624	109.57	60.079	30.401	35.27	42.714
50	4.5343	15.332	370.71	475.28	96.644	270.83	773.19	282.07	140.81	245.25	121.34	276.06	242.75	233.34	90.276	48.886	40.702	67.255	73.069	29.787	64.244	56.986	47.892	60.877	70.704	23.908	56.42	41.923	50.289	66.617	84.138	45.421	55.412	61.046	48.135	42.463	48.476	49.222	38.535	32.387	34.573	41.791	36.102	22.938	17.042	16.767	17.098	17.905	22.588
51	7.8671	23.132	344.63	342.84	92.881	276.03	704.06	147.47	177.15	423.58	274.19	185.91	371.97	279.55	95.224	161.04	108.96	43.765	51.7	84.708	48.303	25.533	57.653	69.589	43.421	131.08	66.086	50.934	22.354	48.036	75.571	50.267	145.71	25.484	35.275	67.717	30.918	19.468	26.769	19.358	8.8828	12.23	12.594	7.0397	9.0643	18.532	10.041	11.151	24.351
52	5.4506	185.32	1013.6	223.2	291.62	433.85	158.41	270.39	513.85	327.23	246.84	187.08	179.6	201.78	200.85	151.08	93.795	72.069	65.78	74.904	57.625	58.686	43.347	35.985	45.473	53.108	73.664	65.734	50.23	58.572	58.071	72.35	79.785	65.89	66.989	47.316	47.967	46.345	46.006	39.041	44.225	45.071	28.87	29.775	29.104	31.875	29.289	31.128	29.309
53	13.772	17.532	46.66	601.3	353.12	49.023	334.84	474.94	308.44	451.23	496.08	364.36	187.31	154.67	159.97	113.32	163.62	125.7	173.06	143.51	119.95	108.74	74.694	70.76	65.703	76.453	51.719	42.396	55.831	69.461	35.16	34	68.614	58.272	47.253	83.483	71.882	128.76	145.86	131.06	136.68	107.86	82.535	64.87	49.105	49.09	56.076	54.198	37.477
54	1.6582	11.187	434.46	297.39	61.874	283.45	218.56	294.9	376.23	378.89	289.16	177.11	237.02	132.7	40.519	70.9	56.854	49.149	81.95	63.455	56.908	93.647	57.671	29.21	53.698	36.061	50.129	79.607	79	96.118	72.301	42.408	41.406	51.86	38.213	40.754	79.279	51.821	30.061	27.203	23.04	29.333	32.768	26.328	34.778	27.663	38.897	59.202	64.175
55	5.1571	11.807	10.772	127.11	330.97	280.48	71.514	142.78	603.46	691.67	384.97	166.03	199.43	117.5	128.15	137.15	203.48	173.02	117.93	147.5	84.324	78.501	47.029	58.723	56.578	86.576	63.23	55.665	43.158	43.039	46.931	60.739	63.176	56.051	67.518	98.225	92.872	75.232	119.33	88.831	56.554	51.525	78.828	94.665	104.34	65.916	77.577	50.604	73.368
56	50.543	376.94	2147	750.56	1317.6	976.51	1297.5	949.28	1248.6	1472	658.46	945.79	709.56	508.86	418.53	327.93	343.54	254.77	338.85	278.78	213	222.18	277.61	221.71	214.06	212.94	171.66	194.85	177.37	160.06	174.64	209.54	157.96	248.07	157.5	128.5	116.97	111.28	101.24	119.16	114.96	105.21	121.77	114.88	106.47	103.67	91.061	104.59	112.18
57	8.9254	147.1	703.3	127.14	530.72	255.61	158.55	212.32	228.69	487.21	451.07	285.01	188.51	259.74	118.74	141.63	176.47	45.194	56.608	30.077	59.173	39.458	61.913	48.282	43.794	45.852	32.407	32.155	46.48	29.999	78.764	57.486	81.309	70.345	46.889	40.44	36.664	35.92	38.605	56.131	52.354	52.74	77.176	44.351	41.452	35.797	34.442	39.398	36.214
58	9.1581	16.757	427.32	397.48	129.93	190.46	465.79	175.3	163.98	555.31	282.41	187.27	134.2	103.99	69.219	54.354	53.349	90.674	75.244	80.66	110.81	48.595	71.272	57.281	34.796	46.95	53.174	60.744	31.626	43.822	51.298	43.192	77.524	71.583	44.63	85.634	64.045	75.592	73.348	82.606	83.155	75.126	74.337	53.824	51.054	90.156	77.2	56.828	58.832
59	4.4106	9.2741	60.012	347.78	352.47	75.202	191.78	297.94	547.25	331.86	241.09	359.22	204.83	112.54	297.12	117.78	80.258	55.41	138.79	57.268	51.537	60.441	51.966	37.972	30.564	63.983	39.553	37.322	55.423	99.658	33.947	27.141	43.628	159.5	54.88	56.324	86.292	77.681	53.43	38.023	38.025	30.982	26.377	25.686	26.857	10.531	11.645	14.095	23.098
60	3.35	19.354	280.38	600.07	425.55	184.92	343.27	359.89	457.18	713.69	228.82	199.54	143.89	141.69	319.23	77.661	133.73	265.48	115.5	46.698	54.882	62.522	60.202	38.701	52.352	89.058	60.903	77.154	124.95	105.87	54.059	129.27	152.92	52.99	117.84	46.551	53.388	61.481	70.776	65.599	42.091	40.56	38.635	33.51	31.78	24.901	21.368	27.022	23.73
61	7.0763	20.959	214.16	594.48	410.45	328.28	428.66	564.63	648.48	336.7	212.87	171.05	131.07	214.89	128.56	122.68	135.62	150.88	123.64	96.638	55.716	70.499	113.93	51.51	42.254	40.893	33.472	48.203	36.239	36.302	61.174	134.87	76.405	69.428	77.932	68.474	56.069	58.852	66.135	49.41	48.056	34.762	34.647	38.719	28.186	34.226	42.246	42.858	48.572
62	39.836	428.16	1019	169.94	562.07	184.52	343.32	430.92	269.6	339.36	311.67	134.39	152.03	114.74	148.13	57.976	53.322	50.763	60.455	65.324	61.586	62.651	39.229	89.81	54.688	37.322	63.377	57.495	50.242	61.538	61.521	92.692	71.26	60.024	38.587	55.392	37.677	63.67	56.713	35.16	38.372	27.027	27.649	23.26	27.77	49.815	29.519	40.654	41.364
63	5.7809	146.83	181.15	172.29	323.56	173.64	248.34	252.32	273.35	411.52	315.32	138.18	186.09	120.79	135.93	88.93	102.39	79.979	88.258	74.678	79.196	60.362	57.841	59.706	56.86	54.322	60.678	42.501	69.455	51.077	69.613	53.37	61.901	73.181	90.741	76.469	85.31	73.048	55.913	47.668	46.119	57.36	63.068	56.948	65.004	34.603	26.546	42.39	37.528
64	19.694	19.888	231.41	548.78	350.54	395.94	421.92	766.46	382.93	426.01	187.99	211.49	167.08	90.499	135.83	175.35	172.61	70.962	65.82	101.84	49.673	28.864	37.803	43.57	43.241	31.262	16.338	26.206	39.187	50.751	29.819	42.89	53.709	36.166	40.966	55.326	43.414	46.556	40.34	41.158	33.024	26.548	39.725	34.729	35.831	33.582	30.888	44.475	67.096
65	3.843	31.428	957.34	407.13	117.27	507.68	455.52	181.87	543.44	578.32	179.14	209.97	181.33	152.92	139.92	174.15	78.848	44.287	61.1	46.595	42.629	65.158	66.235	35.665	73.148	69.439	32.27	41.152	34.712	41.801	66.882	40.538	62.822	123.89	64.232	61.347	60.096	67.261	103.21	82.578	47.921	35.423	37.34	34.241	35.672	45.186	39.301	38.683	51.92
66	4.4147	13.884	659.3	605.9	84.366	210.96	368.95	298.83	254.57	283.02	337.35	100.84	141.43	162.35	138	105.72	83.017	107.17	46.948	61.643	123.68	51.914	73.6	86.003	88.512	51.606	82.008	136.8	74.824	124.05	113.68	76.049	94.871	108.38	53.589	61.549	67.184	53.42	65.144	47.18	58.509	110.28	98.317	79.507	54.191	37.058	53.873	56.959	53.437
67	1.962	5.5402	89.991	377.64	395.76	99.702	114.03	261.99	358.58	360.1	77.41	230.67	235.36	170.2	156.11	189.46	161.69	156.33	165.99	150.5	123.62	80.003	94.826	126.13	77.701	52.414	43.539	65.599	93.982	52.414	48.084	60.558	109.2	87.018	88.929	104.21	135.01	162.85	130.37	107.46	75.644	88.2	57.659	35.951	44.167	44.597	58.148	73.329	73.498
68	9.8454	19.13	93.54	564.62	556.2	101.46	495.94	422.12	521.8	536.18	311.89	238.12	303.09	232.19	136.99	194.48	213.28	280.88	107.61	272.98	282.46	234.02	93.861	250.89	113.83	69.28	81.246	165.65	133.23	114.64	107.42	56.841	79.707	113.28	110.9	83.273	51.965	62.454	62.225	86.97	67.665	81.428	43.573	37.971	44.161	76.014	33.961	25.799	30.01
69	11.013	61.199	494	445.85	203.72	285.66	423.98	411.48	166.5	288.61	313.68	373.15	248.19	157.24	165.1	175.91	132.59	66.366	66.109	98.284	61.458	41.197	42.794	80.057	59.221	63.313	94.796	106.58	52.026	34.193	44.973	107.46	56.001	83.716	84.972	109.38	83.402	101.98	116.09	101.03	50.343	45.782	31.374	45.494	29.731	33.652	32.631	48.64	32.208
70	15.451	34.06	123.7	790.62	503.57	140.55	361.91	635.76	482.72	190.25	348.08	122.69	151.35	79.848	245.3	70.551	116.97	166.12	111.69	44.131	58.166	122.17	31.055	28.335	108.58	61.341	17.649	18.162	36.48	28.111	17.416	28.055	40.942	32.011	52.432	33.167	31.277	40.971	45.787	57.312	45.501	32.738	37.715	38.852	39.15	44.705	30.332	29.091	18.695
71	2.5654	60.714	658.89	73.422	212.91	196.56	102.63	163.4	182.1	306.24	354.7	237	279.76	153.57	80.796	85.272	50.035	61.238	43.792	76.052	85.829	60.555	144.86	67.57	79.974	75.553	66.836	72.068	79.656	91.049	111.3	107.03	120.04	127.08	134.03	99.022	78.192	82.621	73.051	80.2	79.226	94.062	136.99	122.47	160.12	208.69	206.35	233.26	199.17
72	3.4732	11.194	79.711	365.29	561.93	611.53	182.15	198.69	412	446.76	444.91	235.61	149.38	128.89	258.92	171.58	174.81	62.037	34.83	52.676	61.378	52.799	37.636	28.302	43.965	53.448	209.35	82.534	59.368	41.523	45.428	77.098	32.764	24.962	24.111	23.532	39.608	35.857	43.459	53.728	69.308	76.318	81.5	92.659	81.077	82.544	67.524	57.474	36.635
73	5.4212	31.799	600.69	256.39	63.672	337.78	560.19	226.75	410.03	383.13	219.19	192.78	98.884	53.981	107.29	37.951	39.444	66.727	60.391	35.329	49.399	34.621	56.175	62.071	46.527	52.205	100.41	82.171	77.592	91.958	62.521	71.147	61.119	65.127	50.515	81.409	114.37	88.089	53.251	32.644	32.918	28.526	31.887	33.388	35.19	44.231	39.604	31.235	40.585
74	5.366	19.492	151.43	1180.6	419.84	162.43	689.26	576.38	375.87	107.26	190.19	109.36	97.297	101.86	80.765	120.55	116.84	120.31	127.93	57.57	45.586	53.659	51.525	56.906	37.2	55.915	32.717	27.592	38.385	70.691	75.03	51.554	53.103	50.6	57.133	57.705	67.716	68.578	49.717	56.554	38.149	26.328	33.543	39.303	38.437	46.892	43.045	55.155	38.874
75	2.1759	11.446	13.058	177.32	488.56	242.59	50.312	172.42	507.19	696.82	376.16	187.14	126.95	134.21	101.81	354.29	87.969	97.76	66.087	166.35	112.98	89.019	87.52	110.63	57.832	62.903	77.732	64.198	33.84	35.633	83.21	86.265	37.856	47.757	82.443	87.933	54.105	61.288	79.284	58.542	41.557	62.491	63.805	66.686	114.72	77.156	104.23	80.14	59.844
76	5.2028	13.781	26.631	299.15	789.43	78.177	63.498	433.77	917.65	1227	314.47	98.808	313.61	128.49	176.31	73.617	241.09	142.53	235.76	208.5	129.09	67.571	75.209	68.191	51.132	20.168	13.092	38.485	59.823	78.202	47.284	38.231	58.164	92.852	40.023	19.361	22.306	43.845	30.208	30.002	27.369	36.187	35.47	43.069	62.156	34.053	32.18	36.716	40.401
77	3.478	9.1477	229.74	347.04	35.092	144.26	377.99	361.3	298.36	501.06	339.95	278.45	173.76	239.64	146.29	67.718	95.764	119.93	49.248	56.864	107.14	94.546	114.2	81.492	152.04	102.56	128.41	250.82	150.83	80.06	93.56	64.712	47.025	69.701	94.745	66.268	65.128	84.61	74.636	33.467	28.785	53.122	52.079	29.613	52.658	72.77	88.405	35.995	27.49
78	12.478	44.764	640.95	385.48	199.41	576.4	495.79	463.42	641.26	449.08	265.3	92.056	277.69	137.92	51.74	65.775	32.615	52.823	41.486	20.361	29.356	16.288	20.476	16.676	21.209	24.768	21.208	28.85	35.859	28.015	34.421	60.042	34.336	25.014	31.647	17.864	18.881	25.4	27.317	16.466	16.572	18.653	23.743	18.13	20.899	22.355	27.931	21.428	13.59
79	8.6082	25.41	68.346	639.78	496.05	786.33	253.41	463.08	642.96	436.09	232.33	160.33	159.36	131.15	180.02	165.87	105.53	135.71	97.176	146.81	83.692	80.357	70.727	51.877	37.734	53.061	36.119	51.992	78.051	91.739	46.967	45.227	48.959	37.654	56.923	81.336	59.741	44.949	64.966	51.905	44.838	40.874	46.477	43.736	56.044	56.823	52.749	57.439	38.899
80	5.6608	20.195	652.79	518.36	293.14	463.14	548.86	317.2	652.71	241.55	146.75	140.45	140.19	89.534	68.131	124.77	140.41	42.064	37.46	52.833	39.607	33.837	27.823	27.063	27.075	29.193	44.393	52.269	61.449	58.089	71.795	51.99	61.431	56.144	64.756	63.489	54.692	65.253	86.611	75.405	76.022	49.272	36.671	30.984	34.744	44.774	42.433	49.756	52.022
81	6.9109	11.755	71.726	537.88	407.55	348.76	212.37	426.29	409.94	245.98	332.23	235.06	181.74	173.32	144.42	134.23	68.906	53.072	55.114	58.561	80.576	61.435	66.419	57.828	37.734	38.727	31.265	40.191	39.72	40.521	58.55	57.516	64.856	59.065	58.151	76.673	97.987	95.354	78.18	70.852	36.439	38.429	45.894	40.923	41.157	51.543	44.828	47.452	52.567
82	4.5921	14.91	27.414	475.12	736.08	569.22	59.306	333.59	300.64	348.09	361.7	211.18	121.42	124.6	302.97	216.45	97.369	136.01	174.86	192.2	133.53	95.512	51.954	97.455	71.12	92.636	42.119	41.842	67.488	31.265	64.399	67.774	112.18	33.878	73.426	81.45	91.003	35.315	76.844	75.413	63.756	33.949	39.438	54.446	34.647	32.183	45.28	36.67	43.347
83	1.7261	7.0574	8.0077	142.31	210.88	259.67	453.45	323.42	142.99	112.08	228.66	58.193	131.09	72.019	111.91	180.02	75.242	100.65	145.68	136.61	159.1	120.57	191.23	297.64	283.45	197.49	101.45	79.624	73.444	82.191	89.47	49.868	36.885	42.654	56.016	75.692	121.78	107.64	83.729	79.094	78.063	47.239	63.423	55.143	75.302	47.519	40.573	40.043	45.021
84	7.4237	40.12	147.18	732.3	482.22	238.58	638.41	490.01	279.89	488.01	240.73	103.44	87.416	176.82	144.02	180.18	221.36	96.824	110.26	124.68	65.895	53.199	85.594	55.188	46.612	53.151	69	28.325	53.723	55.75	42.76	51.168	75.766	51.099	71.046	81.139	80.596	57.51	70.952	69.77	37.209	36.394	44.21	37.744	26.457	32.285	39.865	57.112	45.537
85	7.0256	12.254	15.098	89.048	347.65	392.74	414.36	186.97	119.35	340.28	377.22	298.98	506.6	412.88	255.72	114.62	81.263	182.97	134.51	236.55	140.08	55.077	46.949	43.421	41.548	30.359	50.42	34.116	43.137	26.49	26.135	28.061	27.277	77.852	34.006	38.1	28.722	38.326	35.044	51.935	55.377	47.324	40.365	41.838	33.144	20.406	29.996	40.022	63.56
86	4.3771	33.043	46.14	688.76	846.05	479.36	138.23	481.11	538.15	321.23	222.95	163.28	167.45	292.78	144.95	130.41	182.91	98.636	91.554	87.369	62.546	74.117	95.005	65.076	31.564	41.893	53.344	54.174	22.107	36.187	50.347	33.212	32.433	57.125	45.275	38.134	69.745	63.307	54.683	72.442	77.275	69.297	48.737	51.053	47.762	40.025	39.182	39.23	45.65
87	11.087	100.5	386.83	72.804	341.05	225.99	247.14	356.34	251.28	198.6	177.35	96.049	111.54	111.96	81.353	171.46	83.234	48.948	45.022	35.133	36.107	32.191	31.817	49.694	37.464	69.131	37.057	38.199	36.099	59.674	69.27	80.874	84.661	59.328	54.821	64.464	62.58	49.593	41.981	35.182	50.856	69.088	78.293	59.465	51.614	49.397	45.624	50.536	56.663
88	7.5698	22.32	290.79	452.47	111.76	208.55	449.58	365.29	221.74	671.47	381.95	256.86	283.03	286.73	271.29	456.72	203.49	159.67	172.09	143.1	99.132	77.519	139.03	100.21	77.792	81.527	115.95	99.111	86.669	83.551	122.85	79.619	64.56	56.932	56.444	76.104	86.241	80.541	111.57	98.09	92.568	70.601	61.866	55.832	69.697	74.596	82.655	92.017	60.21
89	7.732	70.381	1169.1	365.06	339.25	776.19	452.23	233.8	362.85	343.37	112.52	99.902	78.401	56.299	61.349	44.149	31.384	39.295	29.265	38.087	36.982	30.234	25.165	20.792	22.205	13.516	11.592	13.812	21.493	21.269	27.055	30.67	37.779	38.766	33.666	34.205	32.763	23.625	31.535	37.373	31.47	30.186	25.259	16.663	20.703	19.933	18.945	26.017	27.784
90	9.3799	19.486	21.698	52.236	387.52	591.06	153.65	102.21	336.19	510.17	309.36	212.45	98.963	152.4	276.7	126.49	110.88	170.41	332.06	284.68	170.32	99.319	129.05	263.86	158.37	73.598	56.148	87.811	171.5	89.935	63.271	55.459	111.43	118.62	94.219	75.648	104.62	97.626	93.439	84.317	103.94	122.67	76.454	54.802	53.087	49.788	50.779	56.077	31.695
91	4.125	19.792	76.204	504.21	607.03	279.07	170.45	300.49	644.64	451.93	276.83	296.32	242.71	256.79	274.34	243.66	195.62	162.27	168.4	135.46	67.846	38.997	67.678	57.296	33.149	17.337	47.214	40.392	30.991	39.366	39.792	48.072	46.969	77.551	51.811	50.498	44.58	49.946	28.34	30.813	47.542	74.088	55.477	70.703	70.886	50.505	55.979	65.594	49.921
92	10.238	17.015	183.8	764.9	416.38	72.681	345.53	775.76	335.88	88.101	185.49	167.81	78.042	89.374	201.21	232.15	111.46	71.604	80.507	62.853	37.094	36.293	51.671	36.066	16.047	25.74	29.597	31.723	23.253	44.971	25.672	19.536	17.275	25.134	27.388	34.651	32.899	28.646	32.047	35.332	38.959	28.472	21.368	17.923	21.173	31.999	25.154	27.402	33.412
93	10.137	29.267	450.15	877.54	343.38	140.85	451.86	1018.6	658.46	227.8	274.09	338.69	185.36	157.72	106.81	143.01	96.702	51.825	88.152	63.047	50.851	40.481	72.042	60.092	36.145	43.852	55.07	134.34	133.08	104.8	92.27	104.57	75.14	80.391	74.846	85.445	82.863	57.236	41.825	48.521	44.812	26.606	30.03	26.9	27.111	22.636	22.008	24.08	31.171
94	5.389	21.896	149.93	885.52	451.92	180.42	184.56	333.65	352.08	185.37	207.77	157.84	88.687	89.638	78.054	146.69	75.254	66.04	90.845	135.52	78.087	56.007	40.226	74.521	36.083	31.422	72.76	85.009	30.886	25.629	43.605	39.445	32.469	33.87	38.866	34.19	36.665	50.213	54.942	52.528	43.786	42.881	37.357	31.317	34.233	45.922	65.852	24.005	24.422
95	15.42	55.644	668.47	620.06	142.66	213.47	295.17	525.13	323.32	515.55	446.59	257.85	216.84	141.36	148.94	31.771	24.71	56.003	58.066	75.487	44.69	54.627	82.479	89.834	62.427	35.512	29.587	53.726	74.041	61.569	33.814	68.768	43.48	46.268	53.492	82.491	59.531	73.075	47.354	44.159	28.922	21.284	31.084	41.091	33.819	43.338	45.321	53.452	41.039
96	11.019	47.771	823.86	830.29	297.13	435.91	309.05	475.11	305.44	406.83	146.29	239.37	163.98	207.93	170.78	213.06	97.471	70.069	61.63	48.376	50.619	67.193	56.768	58.231	34.527	24.919	25.99	47.88	48.504	61.641	88.223	87.348	76.489	78.566	69.029	80.966	52.559	60.027	38.956	26.364	52.62	51.52	123.77	61.093	43.009	54.776	97.909	47.38	49.69
97	11.63	126.53	842.14	68.945	263.16	223.64	326.16	422.65	269.19	314.17	226.17	106.56	90.238	48.213	18.305	18.547	33.323	40.55	61.409	37.288	38.627	82.335	27.764	41.643	60.09	78.491	71.241	78.147	75.521	56.138	56.793	70.412	44.73	64.072	68.121	57.713	89.001	23.913	24.512	35.708	23.619	35.177	35.079	45.016	51.547	45.127	45.248	58.045	58.857
98	7.7349	18.383	170.54	699.5	359.72	381.51	319.82	452.84	216.52	337.71	347.35	181.93	54.601	73.046	192.05	191.14	80.171	82.232	77.676	200.11	36.424	26.005	35.814	62.096	30.12	28.336	30.739	60.231	19.465	48.876	30.887	84.871	29.597	30.073	85.529	140.01	48.043	54.137	62.289	65.468	72.004	71.609	85.046	99.146	96.521	57.104	77.674	92.38	87.016
99	2.6386	5.5575	11.621	269.39	484.56	239.32	166.73	256.7	458.96	808.41	344.26	124.79	40.585	130.31	224.56	119.09	90.907	225.66	250.52	130.79	91.755	94.903	111.03	90.917	55.77	52.83	52.532	59.85	49.511	48.537	56.589	57.521	44.924	47.35	97.955	87.062	83.162	87.13	87.946	75.807	66.531	59.114	39.585	31.037	43.21	34.235	38.828	41.89	45.379
[truncated: 1,220 more columns]
