# Supplementary material for: Detecting Parkinson’s disease from sustained phonation and speech signals
Source: PLoS One. 2017 Oct 5;12(10):e0185613. doi: 10.1371/journal.pone.0185613 (PMC5628839; doi:10.1371/journal.pone.0185613)
Supplement: S2 File — (ZIP) [file pone.0185613.s002.zip › AC/voiced/AC_voiced_MPEG7_descriptors.csv]

id	AudioFundamentalFrequency_1	AudioFundamentalFrequency_2	AudioFundamentalFrequency_3	AudioFundamentalFrequency_4	AudioFundamentalFrequency_5	AudioFundamentalFrequency_6	AudioFundamentalFrequency_7	AudioFundamentalFrequency_8	AudioFundamentalFrequency_9	AudioFundamentalFrequency_10	AudioFundamentalFrequency_11	AudioFundamentalFrequency_12	AudioHarmonicity_1	AudioHarmonicity_2	AudioHarmonicity_3	AudioHarmonicity_4	AudioHarmonicity_5	AudioHarmonicity_6	AudioHarmonicity_7	AudioHarmonicity_8	AudioHarmonicity_9	AudioHarmonicity_10	AudioHarmonicity_11	AudioHarmonicity_12	AudioHarmonicity_13	AudioHarmonicity_14	AudioHarmonicity_15	AudioHarmonicity_16	AudioHarmonicity_17	AudioHarmonicity_18	AudioHarmonicity_19	AudioHarmonicity_20	AudioHarmonicity_21	AudioHarmonicity_22	AudioHarmonicity_23	AudioHarmonicity_24	AudioPower_1	AudioPower_2	AudioPower_3	AudioPower_4	AudioPower_5	AudioPower_6	AudioPower_7	AudioPower_8	AudioPower_9	AudioPower_10	AudioPower_11	AudioPower_12	AudioSpectrumCentroid_1
1	0	3392.3	196.12	139.56	107.3	166.1	467.04	58.803	32.258	26.545	6.1984	41.309	0	31.25	0.9983	16000	0.73448	3253.4	0.93393	500	0.69669	62.5	0.97551	4000	0.37285	5613.9	0.27882	3937.5	0.23724	437.5	0.041577	3500	-1.3316	1.7209	2.9918	4.2102	0	0.004528	0.0010906	0.0010275	4.0888e-05	0.0017004	0.00099377	0.0016595	0.00098666	0.00067284	0.67378	2.7676	-3.5643
2	0	3392.3	192.47	128.01	114.99	142.26	458.49	27.264	13.018	14.246	6.0414	40.133	0	31.25	0.99815	16000	0.79792	3238.3	0.95594	500	0.84605	125	0.98548	2000	0.33714	5668.1	0.13943	1875	0.10989	375	0.029542	1500	-1.8148	1.7427	4.5586	4.194	0	0.013521	0.0029781	0.0029475	0.00054043	0.0045213	0.0025501	0.0039809	0.002407	0.0015739	0.90501	4.2637	-3.4335
3	0	3392.3	268.88	204.17	170.27	222.73	508.72	52.457	33.896	18.561	5.4542	32.945	0	31.25	0.99912	16000	0.80401	3457.9	0.96401	500	0.87365	250	0.98653	2000	0.343	5976.6	0.11288	1750	0.09036	250	0.022516	1500	-1.7951	1.6016	4.4384	3.6258	0	0.01993	0.0040883	0.0035081	0.000944	0.0057381	0.0042355	0.0047941	0.0025641	0.00223	1.675	6.1826	-2.5556
4	0	3392.3	322.62	203.23	103.28	223.86	664.83	120.58	99.947	20.632	3.9823	17.609	0	31.25	0.99807	16000	0.73202	3335	0.94001	500	0.68989	31.25	0.98143	2000	0.37199	5715.4	0.29154	1968.8	0.25012	468.75	0.041422	1500	-1.2985	1.704	2.967	4.0554	0	0.003139	0.00070772	0.00051255	4.0097e-05	0.0012521	0.00073586	0.001212	0.00047246	0.00073951	1.0651	3.5426	-2.4062
5	0	3392.3	331	177.11	143.65	212.02	733.42	68.371	33.46	34.911	3.7326	15.312	0	31.25	0.99805	16000	0.72842	3530.1	0.94986	500	0.65226	31.25	0.98292	1000	0.38637	6306.3	0.33066	968.75	0.2976	468.75	0.033058	500	-1.2382	1.4686	2.7357	3.1751	0	0.0028602	0.000544	0.00039624	6.329e-06	0.00083481	0.00058564	0.00082849	0.00038991	0.00043858	1.3852	4.8031	-3.1414
6	0	2004.5	204.82	215.12	183.75	232.11	132.17	48.355	31.372	16.983	9.1151	123.07	0	31.25	0.99944	16000	0.8749	4429.8	0.97853	2000	0.91896	500	0.99276	4000	0.26483	6048.5	0.073794	3500	0.059566	1500	0.014228	2000	-2.6606	1.2867	8.7195	2.8667	0	0.037207	0.0072358	0.0058134	0.0021193	0.010062	0.0067771	0.0079422	0.003694	0.0042482	1.5987	6.0209	-3.0541
7	0	3392.3	265.61	214.6	190.09	228.5	414.72	38.411	24.514	13.898	5.5956	36.545	-0.57371	31.25	0.9996	16000	0.84457	4093.5	0.98224	500	0.93578	500	0.99113	3000	0.31918	6332.7	0.055343	2500	0.046462	0	0.0088813	2500	-2.2694	1.3217	6.7818	2.8127	0	0.018926	0.0042624	0.0041411	0.001859	0.0058956	0.0033161	0.0040367	0.0022822	0.0017545	1.1315	5.6185	-2.4033
8	0	3392.3	182.45	181.48	92.067	204.17	321.99	112.1	89.415	22.685	7.9321	73.669	0	31.25	0.99946	16000	0.71984	3016.3	0.96849	500	0.5364	31.25	0.98777	2000	0.40458	5592.6	0.45137	1968.8	0.43209	468.75	0.019281	1500	-1.1152	1.8582	2.3973	4.5474	0	0.015338	0.0013997	0.00081137	0.00010045	0.0020747	0.0020409	0.0019742	0.00071091	0.0012633	3.8066	22.517	-2.5871
9	0	2940	370.39	140.89	112.21	166.42	750.96	54.201	28.681	25.521	2.845	9.2531	0	31.25	0.99734	16000	0.80188	3124.4	0.88198	500	0.75893	156.25	0.95473	2000	0.24537	5423.1	0.1958	1843.8	0.12304	343.75	0.072756	1500	-2.2947	1.8502	7.7904	4.6736	0	0.0032662	0.00074293	0.00066471	0.00022003	0.0011265	0.00061767	0.0009065	0.00044468	0.00046181	0.99126	3.9791	-3.0341
10	0	2756.3	216.61	112.93	97.244	127.83	520.99	30.582	15.689	14.894	4.1771	18.834	0	31.25	0.999	16000	0.74426	4167.3	0.92553	500	0.71607	125	0.9672	2000	0.35758	6531.8	0.25113	1875	0.20945	375	0.041673	1500	-1.4549	1.2412	3.3784	2.5877	0	0.00087543	0.00022402	0.00016058	3.7304e-05	0.00036994	0.00021513	0.00033264	0.00012328	0.00020936	0.8269	2.704	-3.1566
11	0	3392.3	268.87	237.1	201.37	268.9	388.8	67.533	35.727	31.806	7.1775	57.059	0	31.25	0.99895	16000	0.80756	4300.6	0.95347	2000	0.81158	312.5	0.98347	4000	0.3105	5686.8	0.17189	3687.5	0.14189	1687.5	0.030007	2000	-1.9604	1.3669	5.3628	3.2511	0	0.011841	0.0020651	0.0013385	0.00027465	0.0027817	0.0024063	0.0025071	0.0010638	0.0014432	1.7789	6.0938	-2.8171
12	0	2004.5	261.15	226.15	171.6	256.4	313.92	84.8	54.559	30.242	4.3885	23.142	0	31.25	0.99969	16000	0.79192	3308.1	0.94075	500	0.78236	250	0.98391	2000	0.31274	5629.9	0.20155	1750	0.15839	250	0.043156	1500	-1.7981	1.7382	4.8372	4.1983	0	0.026543	0.0042541	0.0030928	0.00069571	0.0062688	0.0045925	0.0055731	0.0023971	0.003176	1.8526	7.767	-2.4922
13	0	3392.3	262.07	193.42	144.12	229.69	523.08	85.57	49.303	36.266	5.241	30.578	0	31.25	0.99816	16000	0.71221	2998.8	0.90398	500	0.6444	31.25	0.97439	2000	0.36509	5512.7	0.32999	1968.8	0.25958	468.75	0.070416	1500	-1.2169	1.8739	2.851	4.6675	0	0.0020188	0.00025196	0.00015421	1.4219e-05	0.00032781	0.00036996	0.00031359	0.00013999	0.0001736	2.9153	12.242	-2.4718
14	0	3392.3	202.7	83.208	74.118	91.684	564.44	17.567	9.0899	8.4768	4.622	23.76	0	31.25	0.99706	16000	0.81119	3295.1	0.91479	500	0.81055	62.5	0.96108	4000	0.26282	5527.7	0.15053	3937.5	0.10424	437.5	0.046285	3500	-2.3263	1.7383	7.4188	4.2927	0	0.0073063	0.0021667	0.0018841	0.00050107	0.0034361	0.0017812	0.002935	0.001383	0.001552	0.59823	2.5347	-4.0309
15	0	3150	184.78	117.29	104.01	130.86	455.04	26.851	13.278	13.573	5.749	35.183	0	31.25	0.99911	16000	0.83788	2833.4	0.96651	500	0.88157	125	0.98783	1000	0.29769	5481.2	0.10626	875	0.084937	375	0.021324	500	-2.2334	1.9655	6.468	4.9331	0	0.036235	0.0080543	0.0069908	0.001239	0.013738	0.0071515	0.012499	0.0057518	0.0067468	0.71194	3.0194	-4.0539
16	0	3392.3	277.41	179.27	156.94	194.27	516.5	37.334	22.329	15.005	4.6236	24.645	0	31.25	0.99913	16000	0.81258	3656.1	0.92644	500	0.75426	125	0.98299	4000	0.27321	5895.5	0.22872	3875	0.17218	375	0.056544	3500	-2.1116	1.5237	6.5739	3.5209	0	0.0069873	0.0016553	0.0010527	0.00032855	0.0024036	0.0016796	0.002075	0.00072414	0.0013509	1.2507	3.8587	-2.8738
17	0	3392.3	301.66	117.91	101.15	129.71	735.89	28.559	16.768	11.791	3.5465	13.771	0	31.25	0.99845	16000	0.75451	2089.9	0.90787	500	0.73698	125	0.96771	625	0.33582	4742.7	0.23072	500	0.17088	375	0.059841	125	-1.5949	2.5349	3.9451	7.5852	0	0.15925	0.027709	0.014235	0.0028128	0.041029	0.033118	0.038216	0.011422	0.026795	1.6145	5.4763	-3.9834
18	0	2205	188.41	197.76	168.97	227.32	158.46	58.354	28.792	29.562	7.7188	93.318	0	31.25	0.99956	16000	0.81016	4321.2	0.96786	1000	0.84028	500	0.98621	2000	0.32841	6443.8	0.14593	1500	0.12758	500	0.018355	1000	-1.8525	1.2363	4.7936	2.5894	0	0.0037714	0.00069729	0.00049252	0.00013473	0.00086487	0.00076072	0.00073015	0.00035779	0.00037236	1.5411	4.9096	-2.7604
19	0	3392.3	203.7	161.54	152.6	185.29	400.31	32.699	8.9433	23.756	7.6731	61.31	0	31.25	0.99916	16000	0.84351	3926	0.96371	500	0.86259	250	0.98714	1000	0.276	6430.2	0.12455	750	0.10112	250	0.023433	500	-2.3014	1.3424	7.1082	2.8217	0	0.0033819	0.0010227	0.00089691	0.00035683	0.0014883	0.00080197	0.0011315	0.00054008	0.0005914	0.76641	2.9634	-2.4516
20	0	3392.3	265.53	189.27	152.6	217.24	552.78	64.646	36.675	27.971	5.0103	27.58	0	31.25	0.99931	16000	0.75301	3633.4	0.95531	500	0.66113	125	0.98622	4000	0.36606	5852.9	0.32509	3875	0.29418	375	0.030914	3500	-1.3791	1.5398	3.1954	3.5652	0	0.002422	0.00055282	0.00042908	0.00010091	0.00084878	0.00051435	0.00074786	0.00032817	0.0004197	1.0242	3.5879	-2.7618
21	0	3392.3	242.87	208.51	193.42	230.89	369.63	37.469	15.091	22.378	7.4823	62.336	0	31.25	0.99948	16000	0.82899	4091	0.96189	1000	0.84446	500	0.98117	2000	0.29117	6271	0.13671	1500	0.11744	500	0.019276	1000	-2.1276	1.3402	6.2054	2.8703	0	0.0016635	0.00031554	0.0002687	0.00011962	0.00038635	0.00029111	0.00026673	0.00014908	0.00011765	1.6803	6.418	-2.3243
22	0	3392.3	264.1	168.97	136.11	211	543.99	74.894	32.854	42.039	5.1764	29.553	0	31.25	0.9987	16000	0.76948	2518.9	0.93829	500	0.76977	125	0.97581	1000	0.33744	5149.6	0.20603	875	0.16852	375	0.037511	500	-1.6269	2.1857	4.0216	5.918	0	0.016195	0.002927	0.0024825	0.00044492	0.0040128	0.0030793	0.0035679	0.0020376	0.0015302	1.7024	6.4049	-3.0992
23	0	1917.4	131.14	149.49	80.036	175	120.2	94.964	69.455	25.508	9.8942	147.31	0	31.25	0.99929	16000	0.80711	3451.7	0.97109	500	0.88697	218.75	0.98743	2000	0.34715	5951.1	0.10046	1781.3	0.084127	281.25	0.016332	1500	-1.8116	1.595	4.4603	3.6369	0	0.014967	0.0030019	0.002011	0.00056697	0.0044205	0.0032207	0.0038535	0.0014441	0.0024095	1.558	5.1528	-3.5374
24	0	3392.3	278.12	144.12	114.99	174.31	630.21	59.315	29.124	30.191	3.9372	17.056	0	31.25	0.99922	16000	0.78489	3842.2	0.9314	500	0.80867	125	0.98258	4000	0.33384	6149.3	0.17391	3875	0.12273	375	0.051185	3500	-1.7776	1.4081	4.4721	3.1202	0	0.013214	0.0027011	0.0020756	0.00048113	0.0036092	0.0027571	0.0031281	0.0015945	0.0015336	1.5513	5.5075	-3.191
25	0	2321.1	154.5	156.94	125.82	168	179.52	42.178	31.117	11.061	10.734	130.22	0	31.25	0.9972	16000	0.85891	3541.7	0.96553	500	0.91081	250	0.98263	1000	0.26842	6207.6	0.071814	750	0.054713	250	0.017101	500	-2.6261	1.5107	8.5697	3.2961	0	0.062462	0.017209	0.015044	0.0067487	0.02507	0.014045	0.018322	0.0082953	0.010026	0.93449	3.6451	-2.7431
26	0	2940	258.29	121.15	103.64	129.71	580.1	26.063	17.51	8.5532	3.4261	12.975	0	31.25	0.9991	16000	0.80701	3890.1	0.96885	500	0.89029	250	0.98822	4000	0.34179	6059.3	0.097933	3750	0.078556	250	0.019377	3500	-1.8429	1.4286	4.6032	3.1936	0	0.0048616	0.0011466	0.001044	0.00028055	0.0017746	0.0009495	0.001494	0.00076345	0.00073058	0.64944	2.8835	-3.8382
27	0	3392.3	227.65	168	135.9	203.23	461.75	67.324	32.099	35.225	5.9042	37.817	0	31.25	0.99972	16000	0.81439	4104.9	0.96268	500	0.84498	250	0.98916	4000	0.32267	6208.1	0.14418	3750	0.1177	250	0.026473	3500	-1.9623	1.3272	5.1994	2.9011	0	0.001651	0.00039584	0.0003058	7.7816e-05	0.00063388	0.00035288	0.00055607	0.00022799	0.00032808	0.82444	3.2153	-2.8388
28	0	2004.5	203.57	206.07	186.08	219.4	155.77	33.327	19.999	13.328	8.7475	97.288	0	31.25	0.99963	16000	0.88948	3837.2	0.97326	1000	0.93612	500	0.99118	2000	0.24368	5865.3	0.055065	1500	0.037148	500	0.017917	1000	-3.0783	1.5351	11.222	3.4975	0	0.013874	0.0044608	0.0043794	0.00175	0.0065812	0.0030764	0.0048312	0.0026294	0.0022018	0.35248	2.7479	-2.7429
29	0	3392.3	408.23	238.38	210	262.5	744.43	52.5	28.378	24.122	3.3647	12.607	0	31.25	0.99772	16000	0.83384	4944.9	0.97256	2000	0.85328	500	0.9875	10000	0.30269	6478.7	0.13423	9500	0.11928	1500	0.014944	8000	-2.1743	1.0696	6.2014	2.2554	0	0.0010045	0.00017833	0.00013624	2.9207e-05	0.00026964	0.00017959	0.00024044	0.00010704	0.0001334	1.6206	6.6265	-2.3603
30	0	3392.3	224.16	182.99	167.05	207.04	336.06	39.997	15.942	24.055	7.6864	66.7	0	31.25	0.99883	16000	0.90462	5073.7	0.97926	1000	0.94375	500	0.9918	16000	0.22801	6929.5	0.048051	15500	0.035509	500	0.012542	15000	-3.4099	0.93754	13.463	1.8986	0	0.0021514	0.00041181	0.00032997	0.00014086	0.00050152	0.00040539	0.00036066	0.00018911	0.00017155	1.9365	7.3022	-2.8187
31	0	3392.3	307.41	127.64	115.75	138.24	687.66	22.496	11.893	10.603	3.5317	14.033	0	31.25	0.99714	16000	0.8558	3949.8	0.95068	500	0.85373	125	0.98197	2000	0.24928	6518.9	0.12824	1875	0.096949	375	0.031291	1500	-2.746	1.2986	9.4954	2.7137	0	0.004363	0.0010422	0.00078955	0.00021632	0.0015602	0.0010133	0.0013439	0.00057323	0.0007707	1.1983	4.1013	-2.9887
32	0	2940	196.99	178.54	144.59	201.37	301.36	56.78	33.952	22.827	6.9523	55.096	0	31.25	0.99657	16000	0.79399	4019.9	0.93822	500	0.82262	125	0.97997	2000	0.32481	6313.1	0.15735	1875	0.11559	375	0.041754	1500	-1.8377	1.3433	4.7708	2.8757	0	0.00036378	9.278e-05	7.1957e-05	1.8343e-05	0.00014168	8.9212e-05	0.00012334	5.3614e-05	6.9726e-05	1.0737	3.4926	-2.7492
33	0	3392.3	233.86	169.94	145.54	204.17	373.27	58.622	24.398	34.224	5.5139	37.415	0	31.25	0.99934	16000	0.83009	4505	0.96926	750	0.84084	250	0.98806	4000	0.29962	6488	0.14722	3750	0.12842	500	0.0188	3250	-2.1456	1.1653	6.149	2.4495	0	0.006879	0.0013554	0.0011285	0.00045972	0.0018144	0.0012283	0.0013547	0.00066879	0.00068588	1.6356	6.8218	-2.6285
34	0	3392.3	347.59	229.09	181.48	250.57	679.51	69.087	47.611	21.476	4.1201	18.379	0	31.25	0.9998	16000	0.80204	5100.2	0.95557	2000	0.78481	250	0.98511	8000	0.31493	6217	0.2003	7750	0.17075	1750	0.029542	6000	-1.8401	0.99837	4.9491	2.3049	0	0.0027658	0.00058623	0.0004828	8.0152e-05	0.00093476	0.00055187	0.0008546	0.00040265	0.00045196	0.94088	3.6601	-2.4036
35	0	1917.4	204.92	213.04	189.27	226.15	126.42	36.883	23.773	13.11	10.445	145.52	0	31.25	0.99979	16000	0.8982	5242	0.97514	2000	0.93212	500	0.98873	8000	0.22985	6044.9	0.056603	7500	0.043019	1500	0.013584	6000	-3.3835	1.0474	13.301	2.3978	0	0.021216	0.0048051	0.0040747	0.0010093	0.0067307	0.0043115	0.0057214	0.0030654	0.002656	1.2319	4.5792	-3.195
37	0	1764	204.35	203.23	186.86	221.61	109.97	34.744	16.361	18.382	10.998	160.45	0	31.25	0.99904	16000	0.91905	5223.1	0.97587	2000	0.95464	500	0.9893	16000	0.20663	6567.4	0.03466	15500	0.021237	1500	0.013423	14000	-3.9653	0.99303	17.531	2.0738	0	0.011616	0.0023834	0.0020406	0.00084549	0.0033323	0.0020727	0.0024868	0.0011951	0.0012917	1.7684	7.3905	-2.7729
38	0	2940	161.11	162.13	118.87	186.86	223.99	67.996	43.264	24.732	9.6249	110.47	0	31.25	0.99959	16000	0.76531	3203.7	0.93406	500	0.80657	125	0.97552	2000	0.34739	5680.9	0.16895	1875	0.12749	375	0.041451	1500	-1.573	1.753	3.7872	4.2141	0	0.056872	0.011585	0.0078136	0.0010738	0.015133	0.013178	0.014059	0.0067398	0.0073195	1.5424	4.7553	-2.9682
39	0	2940	200.07	146.54	104.5	192.16	383.67	87.655	42.035	45.62	5.9404	38.329	0	31.25	0.99828	16000	0.81385	2258.6	0.93935	500	0.80943	250	0.97906	1000	0.28725	4879.3	0.16962	750	0.12992	250	0.039708	500	-2.1154	2.4182	6.2149	6.9812	0	0.024438	0.0061304	0.0056717	0.0024306	0.0086506	0.0047949	0.00622	0.003241	0.0029789	1.0413	4.4977	-2.6684
40	0	3392.3	229.76	211	186.08	239.67	306.1	53.598	24.929	28.669	8.3905	80.216	0	31.25	0.99757	16000	0.8199	3037.6	0.95557	500	0.81152	250	0.98552	2000	0.29665	5520.9	0.174	1750	0.14404	250	0.029959	1500	-2.0681	1.8855	5.9179	4.6625	0	0.031631	0.0075199	0.0072509	0.0024782	0.010319	0.0062	0.0078405	0.0047727	0.0030678	1.0623	4.5375	-2.6235
41	0	3392.3	221.13	182.23	98.99	199.55	436.41	100.56	83.241	17.316	5.6614	34.437	0	31.25	0.99704	16000	0.87993	4065.3	0.95024	1000	0.8682	500	0.98028	2000	0.2008	6161.5	0.11208	1500	0.082038	500	0.030041	1000	-3.3237	1.3844	14.346	3.0061	0	0.0094714	0.0035999	0.0035715	0.0018767	0.0051009	0.0021871	0.0032241	0.0016948	0.0015294	0.27899	2.4227	-2.3121
42	0	3392.3	144.37	162.13	0	194.27	325.73	194.27	162.13	32.141	8.6639	82.988	0	31.25	0.99962	16000	0.62196	3740.3	0.96625	500	0	31.25	0.99224	2000	0.46408	6110	0.99224	1968.8	0.96625	468.75	0.025992	1500	-0.56729	1.4546	1.3617	3.2337	0	0.0072952	0.0013891	0.0011788	0	0.0023134	0.0014763	0.0023134	0.0011788	0.0011346	0.85384	3.0651	-3.1864
43	0	2940	219.18	113.51	98.879	126	529.76	27.121	14.635	12.486	4.303	20.114	0	31.25	0.99686	16000	0.79632	3095.6	0.94879	500	0.78631	125	0.97852	2000	0.31599	5513.9	0.19221	1875	0.16248	375	0.029736	1500	-1.872	1.8586	5.0093	4.5984	0	0.0072185	0.0020391	0.0018917	0.00022227	0.0033534	0.0017522	0.0031312	0.0016695	0.0014617	0.48263	2.2851	-3.2165
44	0	479.35	185.56	194.27	180	215.12	65.149	35.122	14.273	20.849	-0.97811	8.6795	0	31.25	0.99799	16000	0.83336	5036.2	0.9446	1000	0.82342	500	0.97924	16000	0.26721	6573.7	0.15581	15500	0.12118	500	0.034633	15000	-2.3494	1.0034	7.4899	2.1373	0	0.0025521	0.00048233	0.00030038	0.0001158	0.00061191	0.00054257	0.00049612	0.00018459	0.00031153	1.802	5.7544	-2.3566
45	0	2594.1	244.88	225	213.04	239.67	303	26.63	11.957	14.674	6.2185	44.09	0	31.25	0.9985	16000	0.83537	3770.9	0.97726	1000	0.9192	500	0.99016	2000	0.31133	5867.4	0.070962	1500	0.058061	500	0.012901	1000	-2.0596	1.563	5.6552	3.5563	0	0.0088186	0.0023652	0.0020247	0.00062856	0.0035524	0.0019724	0.0029239	0.0013961	0.0015277	0.81089	3.1662	-2.7809
46	0	2756.3	254.84	167.36	125.29	188.46	493.66	63.173	42.075	21.099	4.2889	19.877	0	31.25	0.99672	16000	0.81708	2045	0.92389	500	0.82574	125	0.96772	1000	0.27989	4709.1	0.14198	875	0.098152	375	0.043827	500	-2.3438	2.6033	7.1138	7.8702	0	0.051834	0.012628	0.009414	0.0041395	0.018648	0.01146	0.014509	0.0052744	0.0092342	1.228	4.0819	-3.6241
47	0	3150	278.56	132.23	125.64	143.65	633.65	18.007	6.5932	11.414	4.0069	17.245	0	31.25	0.99932	16000	0.91204	5814.2	0.97406	2000	0.93832	500	0.991	16000	0.2032	6638.9	0.052684	15500	0.035743	1500	0.016941	14000	-3.8307	0.81238	17.091	1.8029	0	0.025775	0.0053154	0.0034078	0.0016478	0.007509	0.0053238	0.0058612	0.00176	0.0041012	1.4464	4.6014	-3.271
48	0	3150	230.93	228.5	189.27	245	290.21	55.73	39.227	16.503	6.9063	58.145	0	31.25	0.99935	16000	0.81989	4267.2	0.98508	2000	0.92014	250	0.99488	4000	0.34589	6028.9	0.074739	3750	0.064939	1750	0.0097998	2000	-1.8477	1.3446	4.61	3.0028	0	0.0034323	0.0012264	0.0013903	0.00039362	0.0019623	0.00087111	0.0015687	0.00099665	0.00057207	-0.019725	1.8386	-2.7034
49	0	3392.3	248.5	187.66	173.62	201.37	480.36	27.745	14.035	13.71	6.1977	40.12	0	31.25	0.99976	16000	0.89754	5632.2	0.98552	2000	0.96578	500	0.99381	16000	0.2538	6482.1	0.028032	15500	0.019736	1500	0.0082952	14000	-3.0271	0.89577	10.703	1.9616	0	0.012901	0.0032018	0.0030177	0.0017018	0.0047002	0.0022195	0.0029984	0.0013159	0.0016825	0.83188	4.1971	-2.8672
50	0	3150	298.51	153.93	143.88	163.64	639.11	19.754	10.044	9.7098	3.953	16.804	0	31.25	0.99805	16000	0.91245	3950.7	0.96833	500	0.92756	250	0.98814	2000	0.18006	6280.9	0.060574	1750	0.040768	250	0.019806	1500	-4.0392	1.3777	19.748	2.9538	0	0.026066	0.0049462	0.0037254	0.0018896	0.0065991	0.0047073	0.0047095	0.0018358	0.0028737	1.9391	7.5369	-3.105
51	0	3392.3	293.93	159.78	140	165.17	664.34	25.169	19.783	5.3859	4.2248	19.047	0	31.25	0.99943	16000	0.87989	3709.7	0.97019	500	0.90771	500	0.9903	4000	0.24695	5610.4	0.082591	3500	0.062472	0	0.020119	3500	-2.9445	1.6023	10.516	3.8669	0	0.045324	0.0090403	0.0087797	0.0035505	0.013112	0.0069176	0.009561	0.0052292	0.0043318	1.1214	5.8397	-3.7751
52	0	3392.3	247.37	120.16	90.741	138.24	639.93	47.504	29.423	18.081	4.3098	20.112	-0.7754	31.25	0.99983	16000	0.74886	2291.1	0.94207	500	0.75228	125	0.98169	1000	0.37554	4941.5	0.22941	875	0.18979	375	0.03962	500	-1.5274	2.3751	3.8657	6.7674	0	0.035537	0.0080654	0.0065729	0.0010248	0.013678	0.0078341	0.012654	0.0055481	0.0071054	0.79832	2.9101	-4.2919
53	0	2100	169.41	172.94	153.13	190.91	176.6	37.784	19.816	17.968	9.5875	105.86	0	31.25	0.99879	16000	0.86542	3197.5	0.95944	500	0.88879	500	0.98417	2000	0.25909	5381.6	0.095383	1500	0.070648	0	0.024734	1500	-2.7668	1.8791	9.3102	4.7253	0	0.027025	0.0091832	0.0093917	0.0033734	0.012876	0.0064648	0.0095031	0.0060183	0.0034848	0.4171	2.7765	-3.3226
54	0	3392.3	355.12	141.57	131.45	152.33	788.49	20.886	10.128	10.759	3.3179	12.081	0	31.25	0.99885	16000	0.89909	3788.8	0.95164	1000	0.88534	500	0.97878	4000	0.1708	5682.7	0.093439	3500	0.066303	500	0.027136	3000	-4.0531	1.5787	20.814	3.737	0	0.017003	0.0027987	0.0022349	0.0010583	0.0039312	0.0026939	0.0028729	0.0011765	0.0016963	2.5557	12.504	-2.7212
55	0	1917.4	241.22	214.08	194.27	242.31	293.88	48.035	19.805	28.23	4.9128	27.641	0	31.25	0.99808	16000	0.82354	4750.7	0.96195	2000	0.84593	500	0.99275	4000	0.30504	6196.9	0.14682	3500	0.11602	1500	0.030802	2000	-2.0706	1.1779	5.8194	2.5718	0	0.0059276	0.0010344	0.0007195	0.00019367	0.0014486	0.0011034	0.0012549	0.00052583	0.00072911	1.8665	7.309	-2.6842
56	0	3392.3	191.34	116.36	109.43	131.64	477.85	22.212	6.9296	15.283	6.0022	37.947	0	31.25	0.99938	16000	0.83874	5130.3	0.94762	1000	0.84846	250	0.98024	16000	0.27209	6728	0.13178	15750	0.099165	750	0.03262	15000	-2.3774	0.93863	7.4485	1.9881	0	0.55322	0.36131	0.43401	0.31603	0.49457	0.17747	0.17854	0.11797	0.060566	-1.1446	2.924	-3.2647
57	0	3392.3	301.63	113.08	104.5	119.84	754.74	15.335	8.5746	6.76	3.5927	14.093	-0.34194	31.25	0.9989	16000	0.84125	3967	0.95618	500	0.8664	250	0.97758	2000	0.27884	6246.9	0.11119	1750	0.089779	250	0.021406	1500	-2.4902	1.3732	8.0029	2.9624	0	0.0089374	0.0020577	0.0019899	0.00065552	0.0030663	0.0016371	0.0024107	0.0013344	0.0010763	1.0515	4.832	-3.5409
58	0	3392.3	231.75	146.51	63	164.55	564.98	101.55	83.512	18.041	4.6801	23.971	0	31.25	0.99894	16000	0.69056	3837.5	0.91808	500	0.52086	31.25	0.96926	4000	0.40229	6184.5	0.44841	3968.8	0.39722	468.75	0.051184	3500	-1.0586	1.3904	2.2565	3.0614	0	0.0028942	0.00034345	0.00017794	3.838e-07	0.00054832	0.00042398	0.00054794	0.00017755	0.00037038	1.6942	6.8507	-3.4164
59	0	1917.4	200.38	191.32	170.93	213.04	199.65	42.113	20.394	21.719	7.0785	58.873	0	31.25	0.99903	16000	0.86616	4469	0.97214	1000	0.91721	500	0.99023	4000	0.27245	6230.2	0.073013	3500	0.05493	500	0.018083	3000	-2.6013	1.2393	8.3774	2.6914	0	0.0048612	0.0013244	0.0011395	0.00034119	0.0017837	0.00119	0.0014425	0.00079831	0.00064421	1.1334	3.7627	-2.818
60	0	3392.3	218.91	154.2	139.56	180.74	460.1	41.181	14.639	26.542	5.9221	37.649	0	31.25	0.99919	16000	0.81651	3757.1	0.97146	750	0.89163	250	0.99166	4000	0.33716	5880	0.10004	3750	0.079834	500	0.020203	3250	-1.8986	1.528	4.8261	3.5054	0	0.026255	0.0059146	0.0041955	0.0010217	0.0096862	0.0056384	0.0086644	0.0031738	0.0054906	0.98473	3.7948	-2.799
61	0	2205	169.6	172.94	141.35	204.17	140.13	62.821	31.595	31.225	10.153	149.68	0	31.25	0.99897	16000	0.8276	3799	0.9526	500	0.8707	250	0.97705	4000	0.29394	6042.5	0.10635	3750	0.081902	250	0.024446	3500	-2.2306	1.4673	6.4786	3.2807	0	0.0073417	0.0013723	0.00087087	0.00027086	0.0018491	0.0015281	0.0015782	0.00060001	0.00097824	1.7645	5.9387	-3.2313
62	0	3392.3	209.14	108.35	99.549	118.23	549.94	18.682	8.8053	9.8768	5.1175	27.971	0	31.25	0.99929	16000	0.89229	4818.3	0.97645	500	0.93173	250	0.9888	16000	0.23843	6815.6	0.057067	15750	0.044712	250	0.012355	15500	-3.1957	1.0085	12.019	2.0701	0	0.0071289	0.0027909	0.0031333	0.0016449	0.0040066	0.00164	0.0023618	0.0014884	0.00087335	-0.18111	2.3237	-4.331
63	0	3392.3	211.66	99.324	92.067	109.43	596.67	17.362	7.2575	10.105	4.9613	25.821	0	31.25	0.99444	16000	0.80709	2467.4	0.86873	500	0.78446	250	0.92638	2000	0.20968	4690.7	0.14191	1750	0.08427	250	0.057645	1500	-2.5979	2.3933	10.014	7.1174	0	0.036601	0.0054468	0.0043729	0.0013918	0.0077102	0.0055042	0.0063184	0.0029811	0.0033373	2.3598	11.707	-3.4659
64	0	3392.3	305.44	182.23	148.48	227.32	619.68	78.835	33.747	45.088	4.343	20.573	0	31.25	0.99958	16000	0.83546	4214.3	0.98408	1000	0.91279	500	0.99247	4000	0.32437	6353.7	0.079682	3500	0.07129	500	0.0083924	3000	-2.0613	1.2823	5.5029	2.7239	0	0.00077587	0.00012913	9.7792e-05	3.8568e-05	0.00016461	0.00014285	0.00012604	5.9224e-05	6.6819e-05	2.3377	9.389	-2.6529
65	0	3150	177.55	136.11	120.82	150	400.07	29.178	15.289	13.889	6.8345	48.686	0	31.25	0.99962	16000	0.83734	3382.3	0.97589	500	0.92261	125	0.98943	2000	0.32164	5785	0.06682	1875	0.053279	375	0.013541	1500	-2.1262	1.6806	5.714	3.9325	0	0.2218	0.055926	0.058557	0.0095877	0.085524	0.049091	0.075936	0.048969	0.026967	0.81954	3.4532	-3.7848
66	0	3392.3	273.88	132.43	103.96	168.32	673.35	64.363	28.475	35.888	4.0637	18.132	0	31.25	0.99735	16000	0.72894	2130.7	0.91335	500	0.74647	125	0.95757	2000	0.37011	4363.8	0.2111	1875	0.16688	375	0.044224	1500	-1.3586	2.6577	3.0195	8.6325	0	0.13778	0.024026	0.019102	0.0025847	0.036658	0.023942	0.034074	0.016517	0.017556	1.5344	6.4133	-2.7102
67	0	2940	216.35	189.27	163.33	207.04	279.68	43.709	25.937	17.772	7.1046	56.622	0	31.25	0.99966	16000	0.89165	4503.2	0.95938	2000	0.89326	500	0.9856	4000	0.20283	6102.3	0.092344	3500	0.066122	1500	0.026223	2000	-3.5228	1.2657	15.381	2.7907	0	0.01363	0.0035233	0.002529	0.00067017	0.0053558	0.0034753	0.0046856	0.0018588	0.0028268	1.224	3.9206	-2.8616
68	0	2940	186.56	183.75	167.68	206.07	172.89	38.394	16.069	22.325	12.897	200.94	0	31.25	0.99954	16000	0.87528	5313.3	0.97572	2000	0.93146	500	0.99134	10000	0.26551	6338.8	0.059876	9500	0.044264	1500	0.015612	8000	-2.7213	0.98597	8.9926	2.19	0	0.0016993	0.00039148	0.00033601	0.00017795	0.00054855	0.00031932	0.0003706	0.00015807	0.00021254	1.4144	5.7689	-2.556
69	0	3392.3	204.78	130.47	95.248	162.13	521.09	66.884	35.225	31.659	5.6872	34.123	0	31.25	0.99854	16000	0.74236	3993.1	0.93498	500	0.67746	125	0.97166	4000	0.36445	6193.9	0.29421	3875	0.25752	375	0.036684	3500	-1.3922	1.3458	3.2036	2.9692	0	0.0033302	0.00058066	0.00043481	3.6341e-05	0.00089291	0.00064039	0.00085657	0.00039847	0.00045809	1.352	4.834	-3.1606
70	0	3150	198.07	177.47	153.66	200.45	317.86	46.796	23.807	22.989	6.2739	45.53	0	31.25	0.99986	16000	0.78712	4804.2	0.98491	1000	0.79373	125	0.9958	12000	0.35759	6586.6	0.20207	11875	0.19118	875	0.010889	11000	-1.5886	1.0533	3.808	2.2241	0	0.0083663	0.0024983	0.002775	0.00096147	0.0036084	0.0018201	0.0026469	0.0018136	0.00083332	0.26407	2.5339	-2.7009
71	0	3392.3	368.92	124.58	113.37	133.23	824.15	19.865	11.209	8.6564	3.0066	10.333	0	31.25	0.99723	16000	0.87523	4151.9	0.93633	2000	0.85648	500	0.9738	4000	0.1967	5491.1	0.11732	3500	0.07985	1500	0.037473	2000	-3.5488	1.5388	15.856	3.7406	0	0.033878	0.010574	0.010043	0.0042232	0.015905	0.0074419	0.011682	0.0058197	0.0058618	0.32642	2.3718	-3.158
72	0	2940	321.61	213.04	169.62	257.89	562.69	88.279	43.428	44.851	4.0789	18.157	0	31.25	0.99971	16000	0.84834	3401.5	0.96356	1000	0.86868	250	0.98692	4000	0.2753	5402.3	0.11825	3750	0.094881	750	0.023366	3000	-2.4931	1.782	7.872	4.4612	0	0.028902	0.0054109	0.0044582	0.0017239	0.0079797	0.0047999	0.0062558	0.0027343	0.0035215	1.4107	6.2729	-2.8083
73	0	3392.3	198.97	133.43	124.58	144.12	461.73	19.541	8.8582	10.683	6.0536	38.993	0	31.25	0.99819	16000	0.85255	3123	0.96008	1000	0.88252	250	0.98223	4000	0.27232	5137.5	0.09971	3750	0.077561	750	0.022149	3000	-2.5626	1.9616	8.1713	5.2158	0	0.047684	0.010948	0.0065369	0.0035296	0.015345	0.011198	0.011816	0.0030073	0.0088083	1.4332	4.3491	-2.7701
74	0	2004.5	169.33	170.6	155.01	185.29	124.22	30.285	15.591	14.694	12.94	193.03	0	31.25	0.99891	16000	0.93272	4307.8	0.97913	500	0.95417	250	0.98885	4000	0.17811	6477	0.034675	3750	0.024955	250	0.0097207	3500	-4.744	1.229	24.784	2.5657	0	0.015187	0.0037899	0.0031083	0.0017437	0.0050605	0.0029082	0.0033168	0.0013646	0.0019522	1.1524	4.5795	-3.0028
75	0	3392.3	241.09	219.4	193.42	232.11	357.22	38.684	25.982	12.702	8.1914	70.728	0	31.25	0.999	16000	0.90206	6707.9	0.98463	4000	0.95245	1000	0.9952	16000	0.23891	6620.9	0.042755	15000	0.032179	3000	0.010576	12000	-3.1747	0.58267	11.856	1.5305	0	0.0050072	0.00088337	0.0006153	0.00028735	0.0011012	0.00094161	0.0008138	0.00032795	0.00048586	2.0591	7.437	-2.3178
76	0	3392.3	260.17	209	194.27	237.1	448.57	42.824	14.732	28.092	6.5614	45.444	0	31.25	0.99941	16000	0.91012	5832.2	0.9856	2000	0.96052	500	0.99299	16000	0.2283	6790.8	0.032477	15500	0.025085	1500	0.0073922	14000	-3.3736	0.78767	13.212	1.7076	0	0.0015039	0.00038709	0.00030018	0.00019294	0.00051066	0.00031895	0.00031772	0.00010725	0.00021047	1.3845	4.7261	-2.0865
77	0	3392.3	325.84	161.54	148.48	172.27	700.96	23.781	13.054	10.727	3.8687	16.136	0	31.25	0.99964	16000	0.89184	3968.8	0.96752	2000	0.91242	500	0.98608	4000	0.21226	5635.5	0.073654	3500	0.055096	1500	0.018558	2000	-3.329	1.5706	13.738	3.7001	0	0.031342	0.0076779	0.0056884	0.0028137	0.011823	0.0068666	0.0090092	0.0028747	0.0061345	1.0899	3.5402	-2.5243
78	0	3150	151.04	141.8	124.23	154.2	207.2	29.97	17.575	12.395	13.692	197.87	0	31.25	0.9993	16000	0.91659	4066.7	0.98074	500	0.95658	500	0.99219	2000	0.20924	6326	0.035606	1500	0.024155	0	0.011451	1500	-3.717	1.343	15.902	2.8464	0	0.054172	0.01887	0.019423	0.010901	0.026405	0.011449	0.015504	0.0085216	0.006982	0.19562	2.7243	-3.7617
79	0	3392.3	194.74	192.58	151.55	221.61	239.4	70.062	41.03	29.032	9.8948	120.95	0	31.25	0.99886	16000	0.82929	3404.1	0.9629	500	0.91355	250	0.987	2000	0.31539	5684.1	0.073448	1750	0.049345	250	0.024103	1500	-2.0787	1.6879	5.6504	4.0092	0	0.029476	0.0061955	0.0051626	0.0018659	0.0088428	0.0056152	0.0069768	0.0032967	0.0036801	1.4345	5.7772	-2.7493
80	0	3392.3	200.31	140.67	124.58	159.78	436.82	35.206	16.094	19.112	6.9917	50.395	0	31.25	0.99871	16000	0.89926	4542.6	0.96243	500	0.90387	250	0.98682	4000	0.19636	6654.2	0.082947	3750	0.058562	250	0.024385	3500	-3.7822	1.1089	17.208	2.301	0	0.017031	0.0048211	0.0031479	0.0011899	0.0078269	0.0046017	0.006637	0.001958	0.004679	0.98761	2.9165	-3.1404
81	0	3392.3	342.81	190.09	171.6	214.08	704.07	42.482	18.491	23.991	4.0254	17.49	0	31.25	0.99951	16000	0.86291	4395.9	0.96851	1000	0.89183	250	0.98864	4000	0.26265	6334.5	0.096817	3750	0.076682	750	0.020135	3000	-2.6717	1.2352	8.871	2.639	0	0.053299	0.011873	0.011301	0.0046766	0.016981	0.0096297	0.012305	0.0066241	0.0056805	1.215	5.6115	-3.0138
82	0	801.82	188.69	194.7	180	223.86	77.565	43.858	14.703	29.155	1.0483	19.416	0	31.25	0.99947	16000	0.87568	3956	0.97466	1000	0.93359	500	0.98913	4000	0.26954	5819.2	0.055545	3500	0.041073	500	0.014471	3000	-2.7595	1.4983	9.0087	3.4486	0	0.067767	0.02061	0.019902	0.0097607	0.029527	0.013917	0.019767	0.010142	0.009625	0.54407	3.4055	-2.4705
83	0	3392.3	240.41	230.89	182.23	306.25	219.96	124.02	48.659	75.36	10.603	153.11	0	31.25	0.99893	16000	0.82468	5107.4	0.96175	2000	0.86971	500	0.98977	8000	0.31157	6430.3	0.12006	7500	0.092041	1500	0.028024	6000	-2.0519	0.98948	5.6411	2.1708	0	0.0059934	0.0007134	0.00050675	0.00024889	0.00083323	0.00086986	0.00058434	0.00025786	0.00032648	3.2587	16.734	-2.1905
84	0	3392.3	214.59	169.62	154.2	192.59	441.06	38.395	15.42	22.976	6.8771	49.72	0	31.25	0.99833	16000	0.81358	3563.1	0.96838	500	0.84279	250	0.98706	2000	0.32326	5884.8	0.14427	1750	0.12559	250	0.018684	1500	-1.9071	1.5843	5.0283	3.6334	0	0.073348	0.020499	0.018337	0.0089475	0.028281	0.015821	0.019333	0.0093897	0.0099436	0.76171	3.2375	-2.55
85	0	1917.4	238.35	239.67	214.08	262.5	198.27	48.422	25.596	22.826	6.123	52.291	0	31.25	0.99901	16000	0.83623	4643.3	0.9795	2000	0.92517	500	0.9911	4000	0.31646	6088	0.065923	3500	0.05433	1500	0.011593	2000	-2.081	1.2235	5.6761	2.7225	0	0.03461	0.0063001	0.0037397	0.0011508	0.0082351	0.0075231	0.0070843	0.0025889	0.0044955	1.7687	5.7132	-2.1308
86	0	3392.3	291.97	200.45	175.7	228.5	512.28	52.8	24.757	28.043	4.9472	27.785	0	31.25	0.99965	16000	0.82193	3343.3	0.96561	500	0.80779	250	0.98671	2000	0.2928	5837.8	0.17892	1750	0.15782	250	0.021099	1500	-2.0897	1.6787	6.101	3.8998	0	0.0015994	0.00060811	0.00062743	0.00022932	0.00091484	0.00042796	0.00068552	0.00039811	0.00028742	0.10282	1.9823	-2.604
87	0	3392.3	362.52	113.37	97.137	124.58	876.13	27.44	16.231	11.209	3.0542	10.408	-0.33545	31.25	0.99746	16000	0.76004	3055.8	0.86745	500	0.74761	125	0.94237	3000	0.30165	5304.9	0.19476	2875	0.11984	375	0.074921	2500	-1.9129	1.9047	5.3965	4.9347	0	0.008703	0.0017471	0.0011263	0.00019767	0.0026768	0.0019	0.0024792	0.00092862	0.0015506	1.2673	4.0554	-2.9791
88	0	3392.3	267.61	155.83	130.09	167.68	617.94	37.592	25.742	11.85	4.4326	20.955	0	31.25	0.99948	16000	0.81962	3003.7	0.95115	1000	0.86458	250	0.9832	2000	0.30924	4976.4	0.11862	1750	0.086576	750	0.032047	1000	-2.1206	2.0706	5.8515	5.6712	0	0.057244	0.01476	0.010191	0.0036801	0.021391	0.014062	0.017711	0.0065112	0.0112	1.0329	3.1957	-3.4486
89	0	2940	141.02	128.95	117.29	140.9	221.99	23.609	11.66	11.949	10.909	128.45	0	31.25	0.99933	16000	0.92348	4794.3	0.98444	500	0.96261	250	0.99354	16000	0.2089	6685.7	0.030933	15750	0.021832	250	0.0091014	15500	-3.9985	1.041	17.73	2.1624	0	0.0070024	0.0020001	0.0017955	0.00080242	0.0028863	0.0015027	0.0020838	0.00099308	0.0010908	0.90327	3.5186	-3.4002
90	0	3392.3	288.45	229.69	128.76	257.15	526.09	128.38	100.93	27.458	4.8806	26.3	0	31.25	0.99638	16000	0.74031	3135.2	0.93224	1000	0.63295	31.25	0.97385	2000	0.35137	5351.8	0.3409	1968.8	0.29929	968.75	0.041613	1000	-1.3565	1.8937	3.2589	4.8206	0	0.01926	0.0045145	0.0033829	0.00085618	0.0075698	0.0044365	0.0067136	0.0025267	0.0041869	1.0552	3.4657	-3.1102
91	0	3392.3	221.51	198.65	175.7	219.4	316.54	43.706	22.951	20.754	9.0478	87.885	0	31.25	0.99947	16000	0.86255	4279.2	0.9723	1000	0.90984	500	0.98857	2000	0.2696	6347.8	0.078729	1500	0.062461	500	0.016268	1000	-2.5772	1.2791	8.3049	2.7052	0	0.0055267	0.0013588	0.0012536	0.00040287	0.0021289	0.0010463	0.0017261	0.00085076	0.0008753	0.65108	3.3013	-2.6717
92	0	3150	193.43	181.11	158.64	196	295.37	37.359	22.468	14.89	8.4562	76.999	0	31.25	0.99853	16000	0.84332	4233.5	0.97349	1000	0.86011	250	0.99242	2000	0.28928	6495.9	0.13232	1750	0.11338	750	0.018932	1000	-2.2431	1.2436	6.6744	2.5907	0	0.017097	0.0025348	0.0024393	0.00060049	0.0032772	0.0026341	0.0026767	0.0018388	0.00083786	2.5742	11.95	-2.9495
93	0	2756.3	251.8	174.65	145.07	193.42	418.16	48.355	29.588	18.767	4.3204	20.836	0	31.25	0.9991	16000	0.89069	4333.6	0.96612	500	0.91361	500	0.98364	4000	0.22466	6483.4	0.070033	3500	0.05251	0	0.017523	3500	-3.3776	1.213	13.433	2.5368	0	0.017861	0.0036926	0.0029038	0.0011142	0.0054956	0.0034115	0.0043813	0.0017896	0.0025917	1.4892	5.952	-3.5021
94	0	3392.3	250.77	177.11	151.55	197.76	473.76	46.211	25.562	20.649	5.0168	29.361	0	31.25	0.99895	16000	0.79147	3361	0.95411	500	0.86206	218.75	0.98719	2000	0.34295	5846.3	0.12512	1781.3	0.092044	281.25	0.033078	1500	-1.7215	1.6221	4.2391	3.779	0	0.014041	0.0044149	0.0042338	0.0013379	0.0066413	0.0035774	0.0053034	0.0028959	0.0024075	0.59769	2.7599	-3.1041
95	0	3150	220.55	160.36	133.64	180	397.77	46.364	26.727	19.636	5.343	31.429	0	31.25	0.99922	16000	0.83251	3725.9	0.95394	500	0.85468	250	0.98302	2000	0.28783	6164.7	0.12834	1750	0.099256	250	0.029079	1500	-2.2584	1.4626	6.6951	3.2053	0	0.011339	0.0017911	0.0014169	0.00036223	0.0026252	0.0018065	0.002263	0.0010547	0.0012083	1.6803	6.9818	-3.5286
96	0	3392.3	181.4	140.22	122.84	164.86	344.81	42.019	17.382	24.637	7.9575	68.898	0	31.25	0.99943	16000	0.88925	3717.9	0.97734	500	0.95071	250	0.98994	4000	0.25842	5796.4	0.039228	3750	0.026631	250	0.012597	3500	-2.9945	1.5278	10.396	3.5485	0	0.020446	0.0064199	0.0061671	0.0032923	0.0095067	0.0043336	0.0062143	0.0028748	0.0033395	0.39091	2.8133	-3.9882
97	0	2940	186.09	114.25	107.3	124.4	450.93	17.103	6.9488	10.154	5.5001	31.547	0	31.25	0.99932	16000	0.86468	2728.1	0.93754	500	0.8858	125	0.96819	2000	0.23124	4980.6	0.082382	1875	0.051738	375	0.030644	1500	-3.171	2.1367	12.019	5.957	0	0.0091107	0.0031253	0.0031726	0.00099794	0.0048539	0.0021869	0.003856	0.0021747	0.0016813	0.30319	2.2639	-3.5055
98	0	3392.3	203.88	179.27	151.03	197.76	344.16	46.73	28.241	18.49	8.2057	74.004	0	31.25	0.99932	16000	0.83244	4442.7	0.95729	500	0.89842	250	0.9802	4000	0.30403	6300.5	0.081781	3750	0.058874	250	0.022907	3500	-2.2206	1.2062	6.2387	2.6159	0	0.0067128	0.0018881	0.0018427	0.00040431	0.0028697	0.0015609	0.0024654	0.0014384	0.001027	0.63936	2.731	-2.6105
99	0	3392.3	263.19	220.5	190.09	235.83	423.77	45.743	30.414	15.329	6.6999	47.58	0	31.25	0.99943	16000	0.90055	4457.4	0.98124	2000	0.93291	500	0.99337	4000	0.22804	6079.9	0.060456	3500	0.048322	1500	0.012133	2000	-3.3391	1.2866	13.161	2.8254	0	0.011311	0.0022011	0.0014241	0.00082074	0.0031005	0.0020679	0.0022798	0.00060338	0.0016764	1.4855	5.2082	-2.2557
[truncated: 439 more columns]
