# Supplementary material for: Detecting Parkinson’s disease from sustained phonation and speech signals
Source: PLoS One. 2017 Oct 5;12(10):e0185613. doi: 10.1371/journal.pone.0185613 (PMC5628839; doi:10.1371/journal.pone.0185613)
Supplement: S2 File — (ZIP) [file pone.0185613.s002.zip › AC/voiced/AC_voiced_Tsanas.csv]

id	Jitter_F0_abs_dif	Jitter_F0_dif_percent	Jitter_F0_PQ3_classical_Schoentgen	Jitter_F0_PQ3_classical_Baken	Jitter_F0_PQ3_generalised_Schoentgen	Jitter_F0_PQ5_classical_Schoentgen	Jitter_F0_PQ5_classical_Baken	Jitter_F0_PQ5_generalised_Schoentgen	Jitter_F0_PQ11_classical_Schoentgen	Jitter_F0_PQ11_classical_Baken	Jitter_F0_PQ11_generalised_Schoentgen	Jitter_F0_abs0th_perturb	Jitter_F0_DB	Jitter_F0_CV	Jitter_F0_TKEO_mean	Jitter_F0_TKEO_std	Jitter_F0_TKEO_prc5	Jitter_F0_TKEO_prc25	Jitter_F0_TKEO_prc75	Jitter_F0_TKEO_prc95	Jitter_F0_FM	Jitter_F0range_5_95_perc	Shimmer_F0_abs_dif	Shimmer_F0_dif_percent	Shimmer_F0_PQ3_classical_Schoentgen	Shimmer_F0_PQ3_classical_Baken	Shimmer_F0_PQ3_generalised_Schoentgen	Shimmer_F0_PQ5_classical_Schoentgen	Shimmer_F0_PQ5_classical_Baken	Shimmer_F0_PQ5_generalised_Schoentgen	Shimmer_F0_PQ11_classical_Schoentgen	Shimmer_F0_PQ11_classical_Baken	Shimmer_F0_PQ11_generalised_Schoentgen	Shimmer_F0_abs0th_perturb	Shimmer_F0_DB	Shimmer_F0_CV	Shimmer_F0_TKEO_mean	Shimmer_F0_TKEO_std	Shimmer_F0_TKEO_prc5	Shimmer_F0_TKEO_prc25	Shimmer_F0_TKEO_prc75	Shimmer_F0_TKEO_prc95	Shimmer_F0_FM	Shimmer_F0range_5_95_perc	HNR_mean	HNR_std	NHR_mean	NHR_std	GQ_prc5_95
1	4.7238	3.4759	0.023099	-6.413e-07	0.043224	0.040751	7.1571e-05	0.043224	0.085158	9.8159e-05	0.043224	29.639	0.37146	0.012267	863.81	2907.6	-992.51	-102.62	0	117.6	0.60734	1110.1	0.11101	27.006	0.18061	-0.0002584	0.21662	0.19092	0.00048604	0.21662	0.25627	-7.8302e-05	0.21662	0.15974	3.74	0.19177	0.083331	0.14131	-0.18531	-0.025445	0.0019477	0.046793	0.99971	0.2321	23.262	42.202	0.29619	0.73288	0.92969
2	4.0078	3.2158	0.021487	-3.5932e-05	0.043216	0.037768	-0.00082411	0.043216	0.076221	-0.0022708	0.043216	20.844	0.33117	0.012766	685.45	2241.9	-542.58	-69.629	5.457e-12	77.112	0.54593	619.69	0.054677	11.593	0.077209	-0.00034096	0.10773	0.10724	-0.0012526	0.10773	0.18413	0.0025074	0.10773	0.18073	2.1187	0.030377	0.036628	0.06351	-0.074876	-0.012321	0.0014494	0.022459	0.99992	0.097335	18.789	32.895	0.2297	0.54403	0.91274
3	7.7401	4.1088	0.027511	-3.7589e-06	0.058903	0.04842	-0.00086178	0.058903	0.095906	-0.0040954	0.058903	46.642	0.48852	0.023217	1784.3	7125.4	-1595.2	-153.85	0	188.5	0.73406	1783.7	0.038005	8.6778	0.057702	-0.00030531	0.090988	0.08514	-0.00076305	0.090988	0.14135	-0.0014755	0.090988	0.17487	2.0129	0.028231	0.026253	0.05003	-0.050442	-0.010635	0	0.018247	0.99987	0.068689	20.56	32.07	0.19743	0.72444	0.92584
4	12.822	6.899	0.046134	-4.1168e-05	0.097592	0.078294	6.3077e-05	0.097592	0.14156	-0.002047	0.097592	52.903	0.78011	0.04922	3699.4	12889	-3156.3	-192.14	-1.9237	249.21	0.77732	3405.5	0.066644	16.67	0.11097	0.00056024	0.16312	0.14116	0.00039053	0.16312	0.20256	-0.0029697	0.16312	0.19577	4.2584	0.088669	0.037525	0.07672	-0.074718	-0.019471	0.00083534	0.026689	0.99998	0.10141	21.971	40.159	0.3459	0.8388	0.89764
5	9.5284	5.7616	0.036949	-0.0016143	0.076326	0.061742	-0.00057789	0.076326	0.12678	0.0013684	0.076326	45.808	0.65749	0.031358	2111.1	6850.1	-2142.1	-144.38	0	265.44	0.69226	2407.6	0.054558	11.712	0.078089	0.00014506	0.11746	0.10682	-0.00011648	0.11746	0.1715	-0.000615	0.11746	0.17368	1.7173	0.03274	0.040873	0.070252	-0.079133	-0.019652	1.1269e-05	0.026319	0.9999	0.10545	23.625	40.805	0.32439	0.96694	0.89952
6	5.1573	2.5716	0.016997	-0.00020594	0.03586	0.028795	-0.0015003	0.03586	0.058035	-0.0016909	0.03586	36.564	0.31459	0.0097507	1005.9	4598.2	-900.8	-126.78	0	147.98	0.69585	1048.8	0.042715	9.3345	0.062209	9.9091e-05	0.082278	0.083268	-0.0003768	0.082278	0.14573	-0.00034039	0.082278	0.16649	0.90488	0.02334	0.031335	0.064661	-0.060655	-0.0090324	0.00092482	0.013683	0.88831	0.074337	16.63	20.778	0.17061	0.59337	0.99126
7	6.736	3.3917	0.022554	-0.00013603	0.04453	0.03743	-0.00054682	0.04453	0.07312	-0.001313	0.04453	36.37	0.41886	0.015728	1684.9	5967.1	-1170.5	-132.37	-2.2737e-12	154.54	0.68359	1325.1	0.093592	17.147	0.11435	-0.00041062	0.16951	0.13954	0.0001852	0.16951	0.19815	-0.00070871	0.16951	0.19046	2.7038	0.096512	0.077745	0.14298	-0.20655	-0.02215	0.0052469	0.042345	0.9999	0.24889	18.947	25.646	0.2079	0.87238	0.95387
8	4.9426	3.0421	0.020316	3.2782e-05	0.041975	0.036303	3.6191e-05	0.041975	0.0806	0.00036402	0.041975	45.446	0.33039	0.013624	1301.6	5267.4	-1109.5	-75.503	0	100.31	0.66096	1209.8	0.082432	21.731	0.14501	-0.00052139	0.21271	0.18324	-0.00050083	0.21271	0.24134	-0.0051152	0.21271	0.19872	3.348	0.16681	0.053741	0.11031	-0.080081	-0.013388	0.0027017	0.021538	0.99998	0.10162	31.713	47.806	0.28716	0.92686	0.93993
9	3.2364	2.3742	0.015882	-1.8002e-05	0.026728	0.028632	-2.3469e-06	0.026728	0.064251	0.00040184	0.026728	25.961	0.23068	0.004519	560.13	2044.8	-741.95	-86.39	8.075	91.574	0.58747	833.53	0.11038	29.063	0.19441	-0.00034612	0.25481	0.22655	0.00065508	0.25481	0.31733	0.0043297	0.25481	0.14018	4.2248	0.21889	0.08168	0.15003	-0.15102	-0.028327	0.0018569	0.047691	0.99991	0.19871	10.273	22.627	0.42608	0.65645	0.72723
10	2.8808	2.676	0.017304	-0.00059741	0.033832	0.030129	-0.00037212	0.033832	0.065908	-9.6684e-05	0.033832	18.54	0.27523	0.0082624	367.5	1307.8	-278.19	-43.835	0	64.847	0.48292	343.04	0.049231	9.8867	0.065661	-0.00025938	0.095707	0.10367	-0.00032843	0.095707	0.19042	-7.6205e-05	0.095707	0.17876	1.9454	0.024366	0.028731	0.049929	-0.045932	-0.010451	0.0014169	0.019137	0.9997	0.065069	24.254	45.072	0.30476	0.65533	0.79015
11	13.465	6.048	0.040429	3.7649e-05	0.082972	0.068088	-4.3808e-05	0.082972	0.12067	4.1558e-06	0.082972	56.464	0.59782	0.055643	5892.1	25682	-2065.1	-171.09	39.846	358.4	0.8171	2423.5	0.026072	7.756	0.051759	2.2955e-05	0.075712	0.079169	-5.4568e-05	0.075712	0.14475	-0.00032706	0.075712	0.1745	1.21	0.016276	0.012416	0.028177	-0.021831	-0.0041174	0.00018046	0.0058779	0.99993	0.027708	17.201	30.418	0.24005	0.45991	0.95183
12	10.577	4.8175	0.032191	4.9366e-05	0.061791	0.055433	0.0001877	0.061791	0.11358	0.00050417	0.061791	50.176	0.56364	0.022068	3272.9	10282	-3500	-332.97	-1.4552e-11	393.89	0.74825	3893.9	0.083038	17.794	0.11903	-0.00013608	0.17024	0.14926	-0.00040727	0.17024	0.22203	-0.0014841	0.17024	0.22533	4.3923	0.082613	0.056848	0.10165	-0.15576	-0.017701	0.0039894	0.037045	0.99976	0.1928	15.18	27.14	0.60218	4.6753	0.92858
13	9.4187	5.2788	0.034628	-0.00072372	0.068933	0.057098	-0.0028187	0.068933	0.11825	-0.0014572	0.068933	48.384	0.62948	0.024712	2250.4	6343.2	-3226.4	-213.41	2.3672	342.15	0.70044	3568.5	0.035111	10.485	0.069655	-0.00042126	0.11406	0.10641	-0.00048877	0.11406	0.19686	0.0014422	0.11406	0.20395	2.8614	0.043294	0.018714	0.043187	-0.032002	-0.0051705	0	0.009528	0.99996	0.04153	18.428	36.959	0.41545	0.72176	0.92133
14	0.85117	1.0376	0.0068341	-0.00010866	0.010073	0.011863	-0.00014453	0.010073	0.024618	-8.3926e-05	0.010073	7.2046	0.090698	0.00048134	107.89	491.33	-147.52	-11.536	3.638e-12	16.123	0.21411	163.65	0.051111	14.112	0.094007	-0.00041944	0.13772	0.14277	-0.00072179	0.13772	0.26872	0.001326	0.13772	0.17253	2.8884	0.044114	0.024661	0.044956	-0.044114	-0.005319	0.0017758	0.016773	0.9998	0.060887	10.072	20.498	0.36235	0.58949	0.8923
15	3.3877	2.9897	0.019995	-2.0444e-05	0.038605	0.034426	-0.00053371	0.038605	0.071224	-0.0013191	0.038605	16.15	0.29964	0.0079156	479.3	1476.7	-484.38	-52.041	4.5475e-12	76.063	0.48137	560.45	0.13577	33.093	0.22116	-0.00023566	0.31693	0.26578	-0.00047684	0.31693	0.3672	0.003813	0.31693	0.23451	4.9594	0.2466	0.10974	0.18344	-0.33587	-0.016203	0.0033216	0.069589	0.99989	0.40546	13.085	16.971	0.2227	0.44463	0.79874
16	6.5461	3.783	0.025338	4.9213e-06	0.045479	0.043301	-0.0019168	0.045479	0.080359	-0.0025625	0.045479	32.902	0.44501	0.013557	1260.7	3797.2	-1547.6	-165.65	7.276e-12	233.89	0.68297	1781.5	0.050115	11.028	0.073445	-0.00030689	0.11092	0.10901	-0.00017129	0.11092	0.17631	-0.00047451	0.11092	0.18677	1.6738	0.028371	0.032867	0.065437	-0.061803	-0.014601	0.0021047	0.021923	0.99984	0.083727	11.778	19.119	0.33154	0.49554	0.84637
17	11.549	9.9383	0.066467	-6.3294e-05	0.13813	0.088055	-0.00057587	0.13813	0.15177	-0.0013661	0.13813	25.22	0.60017	0.23585	4661.1	25760	-682.89	-50.248	1.3642e-12	63.772	0.80657	746.66	0.095775	23.726	0.1585	-0.00033387	0.21764	0.1942	-0.001103	0.21764	0.31435	-0.0035717	0.21764	0.22293	4.0097	0.1223	0.071116	0.11968	-0.21445	-0.015327	0.00079262	0.038096	0.99996	0.25254	21.424	40.861	0.28851	0.52816	0.78541
18	6.44	3.3507	0.021703	-0.00070351	0.044305	0.038028	-0.00042694	0.044305	0.083075	0.00014526	0.044305	43.79	0.392	0.016291	1491.6	6286.6	-1552.9	-134.06	0	174.72	0.72088	1727.6	0.082202	17.377	0.11596	-0.00046379	0.18188	0.17122	-0.0005751	0.18188	0.31914	-0.00094003	0.18188	0.23448	5.3452	0.078249	0.063739	0.11756	-0.10489	-0.012991	0.0013118	0.038428	0.99996	0.14332	19.769	32.6	0.23214	0.66882	0.93066
19	5.5362	3.4061	0.022755	-6.5626e-05	0.046841	0.035572	-0.00063037	0.046841	0.069345	-0.0012503	0.046841	26.48	0.3844	0.013407	1204.5	4382.6	-903.12	-103.82	2.3647e-11	152.06	0.66339	1055.2	0.14538	28.177	0.18798	-0.00024572	0.26015	0.22223	0.00053973	0.26015	0.28349	0.001809	0.26015	0.22924	4.4934	0.2358	0.14195	0.25741	-0.40892	-0.02457	0.0038013	0.046182	0.99979	0.4551	13.797	18.65	0.27479	0.72673	0.87011
20	5.7471	3.3906	0.021836	-0.00084449	0.039555	0.038293	-0.00050546	0.039555	0.083788	-0.00030486	0.039555	44.046	0.38481	0.012074	1045.9	3612.3	-987.03	-79.825	32.515	197.15	0.66838	1184.2	0.055214	13.08	0.086889	0.00036435	0.11438	0.10071	-0.00039648	0.11438	0.15986	0.00033005	0.11438	0.23548	2.0673	0.062251	0.040324	0.078887	-0.11296	-0.011057	0	0.018342	0.99962	0.13131	25.073	42.911	0.29723	0.64056	0.95705
21	8.4818	4.2332	0.027359	-0.00097037	0.057644	0.045478	-0.00073153	0.057644	0.086386	0.00014159	0.057644	32.864	0.49485	0.022716	2051.7	7722.3	-1208.4	-144.43	18.267	199.3	0.72419	1407.7	0.075796	16.15	0.10807	-3.408e-06	0.14677	0.1316	-0.00025231	0.14677	0.1783	0.0012225	0.14677	0.12544	2.7661	0.086297	0.059689	0.11987	-0.12139	-0.026787	0.0053106	0.044447	0.99977	0.16584	13.846	19.217	0.26309	0.59111	0.76655
22	8.7988	5.2532	0.035111	-2.6484e-05	0.0779	0.060516	-0.00015006	0.0779	0.11512	0.00079952	0.0779	45.591	0.47899	0.04236	3129.5	14368	-1749.9	-150.41	-7.276e-12	246.4	0.80146	1996.3	0.085051	15.417	0.10306	0.00053693	0.15766	0.14005	2.1541e-05	0.15766	0.20935	-0.0024051	0.15766	0.1858	4.0403	0.073231	0.079437	0.15092	-0.15007	-0.030391	0.0028547	0.031784	0.99998	0.18186	17.766	33.899	0.29891	0.74848	0.62611
23	3.9486	2.7089	0.017977	0.00011711	0.033338	0.031938	0.00011736	0.033338	0.068899	0.00015812	0.033338	32.535	0.28582	0.0079451	760.73	2870.5	-677.2	-70.243	0	109.26	0.56902	786.46	0.053091	15.695	0.10473	-7.4841e-05	0.13058	0.12266	-6.463e-06	0.13058	0.16474	0.00055406	0.13058	0.15416	2.2752	0.055925	0.038181	0.071964	-0.12171	-0.012216	0.00019771	0.015099	0.9999	0.1368	28.683	43.567	0.12374	0.34089	0.89269
24	4.1163	3.0677	0.020519	-3.3016e-06	0.039547	0.036144	2.3711e-05	0.039547	0.077879	0.00016932	0.039547	32.751	0.30293	0.011109	728.9	2974.3	-788.18	-102.66	0	92.435	0.6035	880.61	0.056541	12.678	0.084662	-9.6978e-05	0.1264	0.1109	8.3135e-06	0.1264	0.18529	-0.0010024	0.1264	0.15664	1.6113	0.041761	0.042493	0.079962	-0.088398	-0.013135	0.00089757	0.019421	0.99976	0.10782	20.434	37.533	0.2872	0.56318	0.87375
25	4.0566	2.5848	0.016009	-0.0013263	0.034472	0.02726	-0.0008611	0.034472	0.057736	-0.0032576	0.034472	23.559	0.29343	0.0085547	621.46	2337.9	-621.37	-82.68	1.819e-12	83.736	0.6256	705.1	0.10035	25.254	0.16835	0.00080911	0.22067	0.20104	0.00040308	0.22067	0.26743	0.00018647	0.22067	0.15185	2.4964	0.15464	0.082724	0.14071	-0.25438	-0.01798	0.0023424	0.045056	0.94789	0.29943	13.174	12.709	0.2334	0.88752	0.85812
26	2.3908	2.139	0.014294	-5.8612e-06	0.02805	0.025232	1.0328e-05	0.02805	0.051825	-0.00050374	0.02805	19.177	0.21021	0.0054876	340.55	1529.1	-414.51	-34.753	0	30.817	0.53159	445.32	0.081233	15.396	0.10281	0.00030608	0.14671	0.12702	0.00083951	0.14671	0.18233	0.00093418	0.14671	0.17707	2.2428	0.061748	0.070044	0.12778	-0.16682	-0.022524	0.00015507	0.03179	0.99989	0.19861	25.278	40.426	0.14706	0.303	0.77537
27	5.0428	3.0793	0.020532	-6.0846e-05	0.04137	0.034936	-0.00013863	0.04137	0.072867	-0.00034073	0.04137	37.395	0.35485	0.012502	1036.8	4013.6	-774.43	-117.66	2.9271	184.27	0.64185	958.69	0.041033	9.7968	0.065227	-0.00022074	0.09564	0.096414	-0.00029335	0.09564	0.16937	-0.0010438	0.09564	0.1718	1.9769	0.026866	0.022433	0.037571	-0.044102	-0.0086962	0.0013212	0.014509	0.99961	0.058611	20.387	33.64	0.22325	0.54165	0.92908
28	5.2902	2.7133	0.017972	-0.00020636	0.035306	0.031262	-0.00095238	0.035306	0.059298	-0.0046137	0.035306	29.187	0.31541	0.0086607	979.74	3931.6	-1321.5	-144.27	1.3626	279.75	0.66758	1601.2	0.051114	9.5025	0.063131	-0.00039469	0.097232	0.090366	-0.00063545	0.097232	0.14011	-0.0011104	0.097232	0.15074	1.3857	0.022613	0.041707	0.069888	-0.097012	-0.02116	0.0046527	0.027238	0.99994	0.12425	14.338	11.465	0.11587	0.25482	0.83539
29	7.0619	3.1709	0.021188	-1.6926e-05	0.036685	0.03575	-0.0011346	0.036685	0.071756	-0.00084936	0.036685	44.392	0.38381	0.011289	1812.2	6419.4	-2036.5	-160.54	29.92	377.89	0.73366	2414.4	0.057397	11.403	0.076255	-2.0941e-05	0.10949	0.10064	0.00024011	0.10949	0.15828	0.00059561	0.10949	0.2031	1.4023	0.038058	0.040777	0.074541	-0.092239	-0.018063	0.002736	0.027241	0.87746	0.11948	20.088	32.123	0.1774	0.42649	0.8974
30	4.3397	2.3773	0.015121	-0.00078728	0.031298	0.025162	-0.00055523	0.031298	0.050229	0.00016572	0.031298	30.207	0.25945	0.0095099	961.7	4293	-578.92	-101.47	7.276e-12	149.94	0.63276	728.86	0.078692	16.821	0.11178	-0.00058623	0.10389	0.11735	0.00039786	0.10389	0.18174	-0.00065498	0.10389	0.15917	2.1191	0.069116	0.072179	0.13975	-0.20275	-0.017123	0.00071412	0.022924	0.99996	0.22567	17.063	20.387	0.10206	0.24733	0.96454
31	2.8776	2.3306	0.015566	-6.1894e-06	0.029418	0.025883	-0.0016051	0.029418	0.051377	-0.00041656	0.029418	13.135	0.23195	0.006997	461.21	1812.6	-495.42	-53.275	0	48.254	0.53448	543.68	0.064464	13.864	0.092456	-0.00026168	0.13955	0.13555	-0.00084647	0.13955	0.21958	0.0025139	0.13955	0.22027	2.4412	0.050128	0.046165	0.092826	-0.087101	-0.016144	0.001196	0.024839	0.99995	0.11194	14.393	22.132	0.18758	0.448	0.83565
32	7.2568	4.2143	0.028217	6.9206e-06	0.057007	0.04782	-0.002361	0.057007	0.09914	-0.00057548	0.057007	38.562	0.48673	0.021254	1838.8	5811.4	-1985	-121.06	-1.4552e-11	177.62	0.68802	2162.6	0.11976	22.501	0.15061	5.4682e-05	0.19932	0.17815	-0.00050307	0.19932	0.25433	0.00058967	0.19932	0.23636	3.3715	0.12394	0.10816	0.17298	-0.29388	-0.029461	0.0055294	0.067431	0.99984	0.36131	16.683	29.109	0.34617	1.3478	0.93741
33	5.043	2.9385	0.019652	-2.1124e-06	0.035202	0.032933	-0.0016891	0.035202	0.064186	-0.00030137	0.035202	40.652	0.33255	0.0097902	1029.3	3397.6	-1635.5	-101.5	0	135	0.70729	1770.5	0.042086	10.847	0.072356	-0.00010652	0.10871	0.10154	-0.00019014	0.10871	0.16403	-0.00092026	0.10871	0.13128	1.1524	0.030115	0.024922	0.048958	-0.058652	-0.0080968	0.0009758	0.011945	0.90935	0.070597	19.463	32.539	0.20651	0.42681	0.9537
34	8.6535	4.0923	0.027388	9.5308e-06	0.069528	0.045058	-0.00033347	0.069528	0.089152	-0.00092168	0.069528	45.034	0.44252	0.035212	2981.2	16975	-1428.4	-103.08	21.787	213.92	0.81264	1642.3	0.027123	6.9459	0.046401	1.2209e-05	0.071135	0.068672	-1.2756e-05	0.071135	0.1175	-0.00095291	0.071135	0.14374	1.0528	0.013688	0.015161	0.033196	-0.028382	-0.0062725	0.00077847	0.0074259	0.99961	0.035808	15.677	25.309	0.28797	0.62511	1
35	4.4933	2.2123	0.013998	-0.00081366	0.031154	0.024073	-0.00051871	0.031154	0.050518	-0.0023084	0.031154	29.655	0.25494	0.0067486	804.91	3435.5	-682.38	-117.31	1.0914e-11	140.85	0.69436	823.22	0.067953	13.684	0.091386	-5.0807e-05	0.14391	0.1212	-9.8613e-05	0.14391	0.19078	-0.00065572	0.14391	0.20233	2.0449	0.048575	0.054331	0.09433	-0.16634	-0.01112	0.0034631	0.029349	0.99998	0.19568	Inf	NaN	0.13416	0.33241	0.81583
37	4.1052	2.0422	0.013666	1.8046e-06	0.025723	0.02402	-0.0001681	0.025723	0.048965	-0.00080867	0.025723	25.632	0.2246	0.0048355	900.83	4753.2	-868.38	-139.76	2.6931	222.55	0.69105	1090.9	0.074439	15.598	0.10406	8.4517e-05	0.15878	0.13913	-2.0853e-05	0.15878	0.22209	-0.00073581	0.15878	0.18041	2.2815	0.060791	0.059494	0.10951	-0.15623	-0.012544	0.0033142	0.032167	1	0.1884	14.401	13.297	0.11901	0.37811	0.82542
38	5.7408	3.8193	0.025548	-1.7454e-05	0.05121	0.044931	-3.0003e-05	0.05121	0.094805	-0.00079719	0.05121	38.057	0.41278	0.01325	1128	3586.1	-2398.9	-143.85	1.4552e-11	213.78	0.62367	2612.7	0.048083	11.847	0.079111	-9.462e-05	0.10818	0.11228	0.0001396	0.10818	0.20744	-0.00012464	0.10818	0.17753	2.5676	0.035488	0.026908	0.050083	-0.059198	-0.0088059	0.0017738	0.01472	0.99976	0.073918	18.691	34.418	0.27298	0.58422	0.90468
39	9.9125	5.8507	0.039077	-7.7937e-05	0.083549	0.06252	5.1518e-05	0.083549	0.11163	0.0015098	0.083549	40.451	0.60662	0.027932	3046	8066.9	-7316.9	-165.15	0.80741	263.17	0.65325	7580	0.090566	19.04	0.12712	-0.00012539	0.12464	0.13251	-5.475e-05	0.12464	0.20146	-0.00044256	0.12464	0.16549	2.4616	0.070429	0.088567	0.13946	-0.26358	-0.037237	0.0013198	0.051603	0.99993	0.31518	14.821	27.557	0.30483	0.66162	0.76948
40	10.194	5.048	0.033639	-0.00019157	0.070417	0.058983	-0.0001678	0.070417	0.11697	-0.0037034	0.070417	43.075	0.58375	0.028092	2662.6	9384.7	-3175.5	-289.78	1.819e-11	349.33	0.71781	3524.8	0.10371	20.829	0.13651	-0.0037481	0.2158	0.22186	-0.0043106	0.2158	0.39041	-0.0087858	0.2158	0.21946	5.6908	0.13347	0.07345	0.13031	-0.083747	-0.011339	0.0036541	0.048562	0.99974	0.13231	12.069	16.212	0.32873	0.89714	0.85835
41	12.057	6.9334	0.046372	-2.6288e-05	0.097011	0.073206	-0.0021957	0.097011	0.12207	-0.00049804	0.097011	38.168	0.73458	0.035908	3367.2	7913.8	-9501.4	-182.55	3.5938	199.71	0.56431	9701.1	0.052791	11.93	0.07933	-0.00039151	0.11452	0.10371	-0.00057186	0.11452	0.1607	-0.0010439	0.11452	0.14055	1.4796	0.029432	0.038968	0.061185	-0.095343	-0.015059	0.0017778	0.025591	0.99981	0.12093	11.514	10.905	0.20867	0.50048	0.88653
42	4.3414	3.0577	0.020403	-1.5888e-05	0.041805	0.034832	-0.00030243	0.041805	0.068082	-0.00094525	0.041805	56.76	0.3188	0.015589	952.86	3685.7	-609.52	-42.81	0	44.189	0.67472	653.7	0.069303	19.444	0.12973	2.0488e-05	0.10515	0.1234	-0.00011309	0.10515	0.19261	-0.0003876	0.10515	0.2193	2.395	0.13584	0.055283	0.11435	-0.23906	-0.0056065	0	0.0096704	0.99993	0.24873	55.714	62.569	0.10226	0.34659	0.93476
43	2.1448	1.9571	0.013083	1.0142e-05	0.02554	0.02342	0.00012623	0.02554	0.051407	-2.3031e-06	0.02554	14.872	0.20049	0.0043417	306.28	1256.3	-283.41	-27.027	6.6603	46.796	0.48558	330.21	0.13086	28.526	0.19084	9.3375e-05	0.19851	0.19925	0.00037895	0.19851	0.28445	0.00056213	0.19851	0.21231	4.183	0.21948	0.10343	0.1856	-0.33457	-0.021057	0.0011825	0.045004	0.99989	0.37957	13.567	25.213	0.43412	1.112	0.86917
44	5.6712	2.988	0.019929	-7.4248e-05	0.039942	0.033781	-0.00016985	0.039942	0.067977	-0.00050463	0.039942	28.938	0.31172	0.012011	1581.8	6589	-1111.8	-170.89	18.214	202.19	0.64066	1313.9	0.060255	14.924	0.099371	0.00010686	0.13937	0.12721	-0.00014558	0.13937	0.2022	0.00073645	0.13937	0.16076	1.661	0.04798	0.036606	0.068652	-0.098369	-0.012162	0.0015725	0.019204	0.91505	0.11757	15.103	26.417	0.23503	0.37895	0.99397
45	10.761	5.1431	0.034415	-4.8156e-05	0.06992	0.058174	-0.0025258	0.06992	0.11805	0.00217	0.06992	43.411	0.59633	0.029265	3005.3	9909.4	-5372.7	-161.75	7.276e-12	182.83	0.73698	5555.5	0.060415	12.527	0.083298	-0.0005353	0.13277	0.11955	-0.00033189	0.13277	0.21329	0.00079362	0.13277	0.17171	3.345	0.050921	0.044371	0.079608	-0.11324	-0.013975	0.0012982	0.029745	0.99998	0.14298	15.563	20.989	0.25213	0.84779	0.7884
46	4.7108	3.0392	0.018537	-0.0018151	0.032351	0.030641	-0.0010336	0.032351	0.063236	1.4155e-05	0.032351	37.67	0.27603	0.010019	823.38	3808.2	-956.95	-129.31	6.3665e-12	203.47	0.69481	1160.4	0.073075	18.456	0.12333	-0.00023502	0.17373	0.16521	-1.8634e-05	0.17373	0.2494	-3.1693e-05	0.17373	0.14943	2.8172	0.062806	0.050781	0.081583	-0.10727	-0.024936	0.00024863	0.039772	0.99983	0.14704	13.987	27.387	0.24712	0.38683	0.83812
47	1.7497	1.3355	0.0089048	-3.8393e-05	0.017095	0.015856	-8.4033e-05	0.017095	0.034878	-0.00017339	0.017095	12.615	0.13099	0.0023231	322.62	1584.2	-245.67	-28.098	9.4732	55.103	0.43297	300.77	0.10534	25.4	0.16989	-0.0001194	0.23137	0.19555	-0.00024984	0.23137	0.2852	-0.00056838	0.23137	0.19726	3.3815	0.15715	0.075027	0.13019	-0.28575	-0.009312	0.0026341	0.033724	0.99992	0.31948	15.322	17.35	0.16047	0.66176	0.81802
48	4.7038	2.256	0.013815	-0.0012759	0.026827	0.023128	-0.00089984	0.026827	0.045376	0.0003518	0.026827	49.123	0.26027	0.0066224	930.55	3737.7	-934.69	-91.347	0	199.04	0.72323	1133.7	0.034893	5.7315	0.0382	-7.6994e-05	0.05844	0.054023	-0.00010243	0.05844	0.089824	-0.00059807	0.05844	0.16475	0.66	0.0090512	0.030933	0.054808	-0.064598	-0.013088	0.00097152	0.018334	0.94555	0.082931	33.038	45.525	0.080711	0.22688	0.87413
49	3.3704	1.8847	0.012382	-0.00022378	0.02316	0.021817	-0.0001754	0.02316	0.048252	-0.000141	0.02316	23.647	0.22731	0.0047669	639.61	2711.7	-611.04	-43.32	19.379	96.675	0.63604	707.71	0.096584	18.24	0.12202	-5.537e-05	0.14923	0.13011	-6.608e-05	0.14923	0.18494	-0.0012648	0.14923	0.21211	2.757	0.092701	0.082988	0.14096	-0.26381	-0.02855	0.0055197	0.039167	0.99984	0.30298	17.652	18.399	0.13422	0.51292	0.93552
50	2.9998	2.0303	0.012673	-0.00092323	0.023904	0.021108	-0.00090698	0.023904	0.043181	0.0003424	0.023904	15.248	0.19783	0.0043405	478.25	1794.2	-414.44	-48.169	9.0949e-12	107.11	0.4437	521.55	0.055459	13.1	0.08746	-0.00013054	0.098236	0.10379	-0.00051215	0.098236	0.16919	-0.0013139	0.098236	0.14243	1.3048	0.037481	0.040305	0.079895	-0.10586	-0.013876	0.0016769	0.019874	0.8638	0.12573	12.346	6.185	0.56738	5.9857	0.90818
51	4.2079	2.8592	0.018105	-0.0010296	0.039726	0.031218	-0.00067035	0.039726	0.063725	-0.00045538	0.039726	20.721	0.29715	0.0094782	648.1	2579.1	-691.58	-60.939	11.456	108.65	0.56804	800.23	0.07088	16.104	0.10754	-7.7925e-05	0.13646	0.12416	-0.00030596	0.13646	0.17925	-0.0011599	0.13646	0.16302	2.7633	0.057513	0.052317	0.09469	-0.14445	-0.016106	0.0030224	0.024821	1	0.16928	12.171	6.908	0.21493	0.4983	0.82623
52	3.9179	3.526	0.023561	-2.7614e-05	0.05169	0.038524	-0.0012707	0.05169	0.072877	-0.00068285	0.05169	24.076	0.3389	0.015967	658.17	2463.2	-606.91	-34.339	0	63.117	0.57851	670.02	0.12579	29.73	0.19876	-0.00022719	0.23418	0.21407	-0.00074796	0.23418	0.29622	-4.119e-05	0.23418	0.24031	4.4521	0.19906	0.09375	0.1666	-0.29331	-0.024845	0.0024949	0.041303	0.99989	0.33461	27.839	46.226	0.21122	0.3777	0.86387
53	3.5533	2.0809	0.013855	6.8141e-05	0.029245	0.024491	0.00024222	0.029245	0.049353	-0.0014039	0.029245	23.956	0.25302	0.0078465	805.69	4158.7	-533.08	-65.074	0	75.154	0.64388	608.24	0.058484	12.968	0.086603	-2.9703e-05	0.12153	0.11125	-8.7302e-05	0.12153	0.17902	-0.00059597	0.12153	0.16159	1.7447	0.03626	0.042081	0.07063	-0.099581	-0.015854	0.0013131	0.024932	0.99967	0.12451	15.132	21.305	0.16594	0.39779	0.88602
54	3.3062	2.3623	0.015725	-0.00010328	0.032257	0.027889	5.9267e-05	0.032257	0.060483	0.00061099	0.032257	14.477	0.2326	0.0070183	700.49	2720.3	-504.58	-84.379	9.9157	74.916	0.46047	579.49	0.053268	11.938	0.079801	-9.4089e-05	0.11861	0.11799	-0.00038367	0.11861	0.20422	7.5273e-06	0.11861	0.16246	1.7798	0.031181	0.034773	0.057752	-0.065855	-0.012627	0.0013391	0.025079	0.99996	0.090933	10.659	5.2425	0.16551	0.27581	0.8248
55	6.6634	3.2507	0.02173	1.9509e-05	0.044603	0.037861	0.00043334	0.044603	0.076102	0.0010162	0.044603	35.453	0.39679	0.01565	1990.1	7634.1	-1458.7	-131.84	-5.457e-12	99.857	0.71387	1558.6	0.040988	10.516	0.07023	-1.2229e-05	0.097719	0.088914	-0.00039489	0.097719	0.14287	9.7373e-06	0.097719	0.13627	1.6418	0.02553	0.023268	0.041978	-0.063709	-0.0087682	0.0013584	0.01402	0.99996	0.077729	16.174	25.045	0.28224	0.62843	0.8653
56	4.7145	4.0142	0.026845	3.3044e-06	0.074408	0.038561	-0.0010764	0.074408	0.064022	-0.00026319	0.074408	15.08	0.27957	0.076434	1385.4	13901	-339.08	-36.245	-3.638e-12	45.438	0.8171	384.52	0.09794	12.352	0.082549	0.00017289	0.083581	0.082971	0.00039451	0.083581	0.10378	0.00081645	0.083581	0.077354	1.774	0.045195	0.14336	0.23063	-0.38976	-0.022543	0.00024335	0.093249	0.99976	0.48301	14.49	24.599	0.25616	0.59478	0.91572
57	2.0329	1.8768	0.012553	5.8577e-06	0.024131	0.02108	-0.001342	0.024131	0.04312	-0.00029475	0.024131	12.046	0.19423	0.0051629	284.94	1093.7	-296.3	-23.501	3.638e-12	31.635	0.45933	327.93	0.056364	12.247	0.081661	-0.00024522	0.12463	0.11976	-0.00064236	0.12463	0.20015	-0.00061228	0.12463	0.18463	2.054	0.03091	0.040803	0.063097	-0.092285	-0.017915	0.00020237	0.027094	0.99984	0.11938	14.893	24.849	0.24885	0.5603	0.80718
58	4.1082	3.044	0.02027	5.8312e-05	0.042976	0.035208	3.0777e-05	0.042976	0.074943	4.6316e-05	0.042976	36.175	0.314	0.015543	875.44	3800.9	-500.62	-56.17	0	80.203	0.65852	580.82	0.042356	11.215	0.074888	-4.6847e-05	0.11501	0.11201	-0.0002175	0.11501	0.19647	-0.0002975	0.11501	0.16818	1.9106	0.031978	0.023354	0.044889	-0.056111	-0.00605	0.0006366	0.011368	0.99976	0.067479	35.631	55.086	0.23546	0.63641	0.89551
59	4.6942	2.5426	0.016919	-0.00010577	0.032575	0.030164	-0.00010891	0.032575	0.066891	0.00030127	0.032575	28.798	0.28013	0.0084533	1037.7	4176.5	-623.81	-106.33	22.813	161.93	0.61079	785.74	0.033881	9.1123	0.060826	-7.6311e-05	0.090043	0.087906	-0.00018412	0.090043	0.15654	0.00051898	0.090043	0.12784	1.7983	0.020978	0.017133	0.037501	-0.032667	-0.0046294	0.0010324	0.0073687	0.99999	0.040036	16.329	23.384	0.20942	0.66512	0.96225
60	4.346	2.8125	0.018813	-4.4666e-06	0.035363	0.033151	-0.00058567	0.035363	0.068368	-0.0015181	0.035363	32.272	0.32488	0.01059	795.35	2885.8	-876.07	-87.527	0	119.14	0.66047	995.21	0.045702	9.6191	0.063846	-0.00045364	0.097445	0.096045	-0.00083492	0.097445	0.16767	-0.0026211	0.097445	0.18104	1.8284	0.026764	0.028416	0.050792	-0.050474	-0.011034	0.00096022	0.021327	0.99992	0.0718	21.709	33.667	0.17482	0.63813	0.9081
61	6.5942	3.77	0.024596	-0.00061887	0.046301	0.042757	-0.00040305	0.046301	0.089016	0.00075794	0.046301	40.717	0.41963	0.014818	1368.2	4794.1	-1477.5	-119.68	0	127.96	0.74544	1605.5	0.10268	22.022	0.14727	-7.9113e-05	0.18973	0.16756	0.00014405	0.18973	0.22068	-0.00087511	0.18973	0.24194	3.9489	0.10914	0.076321	0.11999	-0.22518	-0.027888	0.0047377	0.04812	0.99989	0.2733	15.845	28.041	0.25934	0.73569	0.92193
62	1.6674	1.5924	0.010654	-7.1892e-06	0.018436	0.019025	-9.6656e-06	0.018436	0.041495	5.092e-06	0.018436	12.197	0.15303	0.0024126	209.51	1084.5	-159.57	-31.214	8.1855e-12	42.175	0.40993	201.74	0.13097	21.369	0.14276	-0.00039932	0.15155	0.16061	-0.0013853	0.15155	0.26846	-0.00070606	0.15155	0.1831	2.9633	0.10074	0.13592	0.23698	-0.49272	-0.027144	0.010589	0.063108	0.99918	0.55583	14.945	16.708	0.12783	0.25743	0.70588
63	2.0593	2.1046	0.013097	-0.0010063	0.028541	0.022053	-0.00062674	0.028541	0.044726	0.00039356	0.028541	9.1682	0.20851	0.0045815	224.46	867.12	-211.9	-37.325	6.0969	55.779	0.41113	267.68	0.062948	13.486	0.090296	5.7094e-05	0.1196	0.14355	-0.0021964	0.1196	0.25517	0.00014315	0.1196	0.18813	1.7196	0.032108	0.033872	0.05233	-0.050297	-0.014964	0.0018804	0.024492	0.96316	0.074789	7.7858	15.715	0.4015	0.62186	0.80278
64	5.9572	3.3498	0.022395	-1.7992e-05	0.045043	0.038872	1.4627e-05	0.045043	0.083887	0.0004695	0.045043	43.124	0.41477	0.014807	1292.6	5607.5	-723.46	-89.094	15.434	196.95	0.71486	920.41	0.066284	16.467	0.10924	0.00080625	0.15487	0.1346	5.9648e-05	0.15487	0.20086	-0.00057986	0.15487	0.15632	2.2001	0.090511	0.042256	0.094399	-0.10215	-0.009138	0.0023363	0.018642	0.99936	0.12079	18.899	28.384	0.24715	0.7775	0.97299
65	2.6124	2.0321	0.013561	-2.8909e-05	0.024752	0.023608	-0.00068069	0.024752	0.051408	-0.00039735	0.024752	21.353	0.21802	0.0046597	374.9	1567.2	-345.5	-50.443	1.819e-12	76.499	0.53448	422	0.047861	10.782	0.071907	-0.0001429	0.095534	0.091732	-5.3823e-06	0.095534	0.15767	-6.1598e-05	0.095534	0.20871	1.9395	0.030818	0.035563	0.065519	-0.086463	-0.0090926	1.816e-10	0.017141	0.99997	0.1036	23.793	36.498	0.15457	0.68249	0.90115
66	4.1297	3.1591	0.021115	-1.5995e-06	0.042466	0.037386	0.00021142	0.042466	0.071424	-0.0019541	0.042466	29.745	0.32044	0.013079	812.71	2852	-761.64	-73.974	0	91.538	0.59963	853.18	0.050866	13.945	0.092759	-0.0004243	0.13794	0.12904	-0.0018025	0.13794	0.19936	-0.0013537	0.13794	0.12284	1.7234	0.042973	0.030262	0.057542	-0.057912	-0.013786	0.00068732	0.020564	0.99993	0.078477	27.168	47.12	0.30937	1.2931	0.8913
67	4.1104	2.305	0.015404	-2.0857e-05	0.02723	0.027178	-8.7493e-05	0.02723	0.053328	-0.0025591	0.02723	28.559	0.24817	0.0056314	733.28	2795.7	-1081.7	-149.13	-11.195	206.99	0.64303	1288.7	0.030011	9.3458	0.062202	-0.00023974	0.088748	0.08938	-0.00065391	0.088748	0.16167	-0.0015224	0.088748	0.14237	1.0788	0.021974	0.015329	0.033198	-0.029898	-0.0041644	0.00049952	0.0062011	0.94681	0.036099	13.798	18.577	0.17218	0.27798	0.91667
68	3.9385	2.1728	0.013788	-0.00074103	0.027557	0.023468	-0.00045675	0.027557	0.048605	-0.00012684	0.027557	27.56	0.2527	0.0066833	750.06	3099.7	-853.89	-106.81	8.3694	128.64	0.65126	982.53	0.036832	6.9352	0.046213	-6.2874e-05	0.069254	0.069112	0.00015395	0.069254	0.11997	0.0001128	0.069254	0.14992	0.7948	0.011383	0.025643	0.0487	-0.054288	-0.012105	0.00059268	0.014622	0.89336	0.06891	16.553	22.309	0.19068	0.61833	0.93767
69	4.1029	3.1699	0.021158	-3.7649e-05	0.043229	0.035883	-5.7583e-05	0.043229	0.074137	4.7458e-05	0.043229	33.989	0.32098	0.012485	726.3	2805.3	-615.34	-70.567	0	105.21	0.6	720.54	0.025251	8.4055	0.05609	7.0416e-05	0.084747	0.085524	0.0002291	0.084747	0.15433	0.00064963	0.084747	0.17782	1.6123	0.018614	0.011731	0.024365	-0.024268	-0.0037171	0	0.0068258	0.99985	0.031094	27.493	47.392	0.2647	0.6044	0.85284
70	6.0133	3.5946	0.023124	-0.00091871	0.045868	0.039621	-0.00063343	0.045868	0.074084	-0.00026488	0.045868	34.781	0.41276	0.016256	1341.5	4515.8	-1364.8	-68.997	1.819e-11	106.53	0.62893	1471.3	0.053018	10.929	0.072832	-0.00018979	0.097566	0.08867	7.5492e-05	0.097566	0.13654	0.0006018	0.097566	0.13054	1.4389	0.044561	0.041582	0.09652	-0.12028	-0.0086173	0.0014659	0.013273	0.9998	0.13355	27.034	40.288	0.2298	0.58672	0.82263
71	1.7432	1.4684	0.0097896	-3.8238e-05	0.019121	0.017504	3.0746e-06	0.019121	0.037629	0.00023236	0.019121	12.884	0.13843	0.0031928	294.46	1498.8	-229.69	-29.619	3.638e-12	36.172	0.44068	265.86	0.10523	24.219	0.16179	-0.00027734	0.20535	0.18278	-0.00056291	0.20535	0.26559	-0.00054849	0.20535	0.17573	3.3277	0.15595	0.081927	0.1599	-0.16106	-0.014541	0.0013041	0.045268	0.99998	0.20633	11.093	18.322	0.21993	0.24576	0.8379
72	6.2502	3.0988	0.01975	-0.0009792	0.039975	0.033292	-0.00063027	0.039975	0.07001	-0.00090624	0.039975	46.378	0.37085	0.011582	1221.1	5052.2	-818.65	-171.71	-6.3575	261.89	0.70859	1080.5	0.06025	20.927	0.14054	0.0001256	0.2399	0.19942	-0.0010711	0.2399	0.30703	-0.0021532	0.2399	0.14454	4.0272	0.25036	0.030896	0.11113	-0.064454	-0.006332	0.00046719	0.012348	1	0.076803	16.674	26.282	0.20278	0.50364	0.85451
73	3.0159	2.3312	0.01537	-0.0002416	0.028416	0.026604	-0.00086712	0.028416	0.050527	-0.0018671	0.028416	17.645	0.26652	0.0065667	379.88	1424.1	-385.75	-44.25	1.4552e-11	81.736	0.54187	467.49	0.067121	17.07	0.11396	-0.0001883	0.15552	0.14297	-0.0008675	0.15552	0.21127	-0.0053591	0.15552	0.18146	2.7947	0.051972	0.042591	0.060311	-0.1	-0.015715	0.0039877	0.033497	0.99992	0.1335	15.375	23.921	0.20215	0.49376	0.76125
74	3.5641	2.1171	0.013693	-0.00047779	0.02961	0.021637	-0.0024514	0.02961	0.041579	-0.00079856	0.02961	20.161	0.23621	0.0077436	625.47	3005.1	-377.34	-61.589	18.535	100.37	0.59443	477.71	0.086766	17.776	0.11856	-0.00020214	0.12718	0.12262	-0.00046596	0.12718	0.18432	-0.001356	0.12718	0.16018	1.7586	0.091153	0.079854	0.15295	-0.29011	-0.017841	0.0001057	0.023974	0.96472	0.31408	15.195	9.9564	0.076694	0.22877	0.96121
75	5.4765	2.6357	0.016937	-0.00068937	0.03617	0.029542	-0.00035069	0.03617	0.061202	-0.0020113	0.03617	31.554	0.30329	0.011207	1381.3	5391.2	-1144.2	-88.874	0.78806	137.03	0.68635	1281.3	0.043514	11.254	0.075087	-5.7544e-05	0.086524	0.084008	-4.8101e-05	0.086524	0.13601	-0.00061362	0.086524	0.15057	1.2474	0.038446	0.029627	0.063607	-0.080858	-0.0061341	0.00025346	0.0078939	0.93629	0.088752	17.511	18.657	0.12736	0.40803	1
76	4.0554	1.9174	0.012803	-9.6083e-06	0.022627	0.020729	-0.0012956	0.022627	0.040699	-0.00073125	0.022627	23.651	0.21705	0.0047684	905.31	3712.7	-830.18	-107.15	2.9104e-11	189.55	0.61799	1019.7	0.066933	12.023	0.079957	-0.00035434	0.11778	0.10685	-0.00045672	0.11778	0.16315	-0.0011091	0.11778	0.15994	2.0616	0.034125	0.056529	0.091003	-0.14508	-0.020154	0.0043965	0.036378	0.99992	0.18146	18.121	20.778	0.093316	0.25097	0.76566
77	3.1359	2.0376	0.013633	-7.024e-06	0.026023	0.023529	-0.00030349	0.026023	0.048973	-0.0010748	0.026023	17.961	0.22105	0.0048905	508.49	2333.1	-512.74	-53.887	11.724	132.06	0.58936	644.8	0.033678	7.5357	0.050276	-9.1e-05	0.078811	0.078119	-0.00024801	0.078811	0.14618	0.00059277	0.078811	0.19172	1.2594	0.016461	0.01932	0.034917	-0.035243	-0.0086621	0.00087835	0.013274	0.9999	0.048517	12.282	11.142	0.18487	0.43311	0.85653
78	2.6487	1.9118	0.011909	-0.00089277	0.023907	0.020298	-0.0005643	0.023907	0.042646	-0.0005347	0.023907	16.416	0.20777	0.0035034	295.75	1135.4	-239.77	-37.085	11.833	68.749	0.54492	308.51	0.05944	12.709	0.084876	-0.00011704	0.10455	0.10779	-0.0007217	0.10455	0.18642	-0.0015943	0.10455	0.13482	1.6803	0.034438	0.03761	0.062842	-0.090869	-0.011997	0.0010837	0.025867	0.99978	0.11674	14.507	6.0738	0.0914	0.18426	0.9084
79	7.07	3.7257	0.0249	-2.0373e-05	0.049707	0.042843	-0.0016499	0.049707	0.088431	-0.00057464	0.049707	45.273	0.40452	0.017262	1772.3	6155.6	-1986.7	-178.17	7.276e-12	210.35	0.67204	2197	0.09045	21.462	0.14285	-0.00052594	0.15667	0.151	-7.1679e-05	0.15667	0.22456	-0.0011894	0.15667	0.17564	3.0626	0.11075	0.072566	0.13219	-0.21221	-0.016958	0.0014637	0.034078	0.99981	0.24629	20.481	32.844	0.17994	0.52585	0.76581
80	3.8212	2.6796	0.016894	-0.0010531	0.031618	0.028679	-0.00064965	0.031618	0.05986	0.00064984	0.031618	23.482	0.25949	0.0089525	581.33	2650.5	-458.67	-75.25	11.351	108.02	0.60934	566.7	0.089314	16.432	0.10963	-0.00033461	0.16048	0.13593	-0.0012749	0.16048	0.20407	-0.0016244	0.16048	0.22535	2.1365	0.065776	0.090723	0.156	-0.26447	-0.014846	0.0048595	0.050546	0.99991	0.31502	13.33	14.794	0.16535	0.55686	0.81537
81	4.6706	2.5457	0.017003	-3.7745e-05	0.03145	0.029935	-6.2051e-05	0.03145	0.059415	-0.0011351	0.03145	31.595	0.30144	0.0066961	859.57	3217.7	-837.38	-140.45	35.848	208.79	0.6839	1046.2	0.08124	17.799	0.11854	-0.00086606	0.13975	0.12155	-0.00069801	0.13975	0.18365	-0.0033962	0.13975	0.14977	3.4113	0.10643	0.062816	0.11798	-0.20246	-0.017291	0.0014955	0.022904	0.99983	0.22537	14.355	19.043	0.21297	0.63117	0.84439
82	6.2677	3.1193	0.020864	-1.8059e-05	0.035404	0.035721	-0.0016605	0.035404	0.076366	-0.00095231	0.035404	34.352	0.34968	0.0094968	1241.7	4660.2	-1359.4	-155.46	0	283.41	0.69764	1642.8	0.098913	19.351	0.12918	-0.00036029	0.17173	0.1523	-0.00048387	0.17173	0.20458	-0.0015054	0.17173	0.15839	2.0934	0.081908	0.086709	0.12657	-0.24941	-0.035909	0.0066658	0.078839	0.877	0.32825	15.733	20.838	0.135	0.28886	0.7644
83	11.898	5.0749	0.033066	-0.00088749	0.067796	0.051996	-0.00058634	0.067796	0.1034	-0.00027959	0.067796	66.27	0.57298	0.028332	3946.7	17078	-2787.5	-230.65	-7.276e-12	413.41	0.80094	3200.9	0.038116	12.808	0.08537	0.00020131	0.12786	0.10878	-0.00015022	0.12786	0.15875	-2.8821e-05	0.12786	0.10418	1.6278	0.058837	0.022707	0.056875	-0.036922	-0.0053361	0.00017419	0.0094277	0.99997	0.046349	14.682	21.739	0.29074	0.70788	1
84	5.5389	3.3243	0.022242	7.648e-07	0.042438	0.039319	-0.00054566	0.042438	0.075191	-0.0030131	0.042438	34.234	0.37295	0.012363	1113.5	3846.9	-1348.1	-149.01	2.5466e-11	169.76	0.68343	1517.8	0.039904	10.208	0.068157	-3.2851e-05	0.1004	0.097128	-6.804e-05	0.1004	0.1748	-0.00042968	0.1004	0.18584	1.7372	0.026593	0.024608	0.039866	-0.052468	-0.0096503	0	0.016085	0.99993	0.068553	19.558	32.727	0.22358	0.51651	0.88542
85	8.0293	3.5415	0.022561	-0.0011317	0.04562	0.038788	-0.00081104	0.04562	0.083188	-8.8705e-07	0.04562	50.083	0.45212	0.014839	1868.6	6855.5	-2091.5	-240.18	8.7311e-11	316.69	0.75763	2408.2	0.02435	6.7706	0.045121	-9.1545e-05	0.067822	0.067196	-0.00011381	0.067822	0.11899	0.00043324	0.067822	0.17002	0.96992	0.015596	0.014886	0.046905	-0.021386	-0.0038729	0.0005148	0.0061386	0.99979	0.027525	16.979	23.703	0.21813	0.71297	0.67069
86	12.797	6.7586	0.044082	-0.0011762	0.097817	0.066584	-0.00095928	0.097817	0.12889	3.0339e-05	0.097817	38.646	0.71995	0.046196	3624.1	12410	-2539	-265.02	-4.0927e-12	315.65	0.73895	2854.7	0.058345	9.6726	0.064543	-0.00011442	0.095546	0.096309	1.3903e-05	0.095546	0.16188	-0.00096462	0.095546	0.14565	2.2637	0.027061	0.045826	0.077486	-0.071171	-0.021944	0.0034262	0.030553	0.99992	0.10172	Inf	NaN	0.24032	0.50618	0.84684
87	2.381	2.2312	0.01422	-0.00071178	0.030282	0.024662	-0.0005202	0.030282	0.054859	-0.00035308	0.030282	16.387	0.22231	0.0064494	322.04	1163.7	-351.59	-33.111	1.0004e-11	52.103	0.47759	403.69	0.050404	16.323	0.10905	-0.0001935	0.16248	0.16172	-0.00028802	0.16248	0.2784	-0.00018063	0.16248	0.15416	2.4732	0.061155	0.023531	0.048326	-0.043219	-0.0068686	0.0030072	0.016145	0.99972	0.059364	14.045	31.747	0.3947	0.67125	0.81775
88	2.9966	2.0844	0.013313	-0.00062927	0.023705	0.023016	-0.00040897	0.023705	0.050119	-0.0002745	0.023705	26.198	0.22508	0.0037088	374.06	1257.2	-385.4	-58.54	0	93.349	0.58215	478.75	0.063108	15.615	0.1043	8.3937e-05	0.15567	0.13513	0.00013684	0.15567	0.20953	-0.00017154	0.15567	0.18217	2.6036	0.050556	0.041065	0.07082	-0.076145	-0.020303	0	0.030104	0.99988	0.10625	18.065	32.809	0.38977	2.2616	0.76607
89	2.7298	2.1243	0.014095	9.2722e-05	0.028012	0.025044	-2.8239e-05	0.028012	0.054995	-0.00022756	0.028012	13.94	0.21207	0.0051655	488.41	2168.9	-312.67	-35.829	7.0332	64.86	0.45293	377.53	0.13785	27.212	0.18139	0.00070633	0.23502	0.2034	-0.00021057	0.23502	0.28657	-0.0022127	0.23502	0.19263	3.4251	0.15482	0.12318	0.17855	-0.33602	-0.026306	0.0069085	0.098821	0.99996	0.43484	17.521	19.391	0.086568	0.23787	0.84356
90	13.439	6.4839	0.043377	2.3973e-18	0.086844	0.070652	-0.00072096	0.086844	0.12671	-0.0047152	0.086844	56.772	0.791	0.037209	3623.3	10686	-4878.7	-418.01	1.1369e-12	496.41	0.71697	5375.2	0.072444	15.989	0.10563	-0.001527	0.16454	0.13464	-0.00097863	0.16454	0.20449	-0.0020118	0.16454	0.17886	2.638	0.10194	0.056729	0.13369	-0.1575	-0.01387	0.00081798	0.021505	0.99957	0.179	15.402	31.683	0.50153	1.3311	0.64256
91	8.2169	4.2278	0.026943	-0.0013831	0.056966	0.043116	-0.00085343	0.056966	0.086141	0.00022539	0.056966	34.409	0.44558	0.022217	1911.6	8645.8	-1180.3	-150.24	-4.5475e-13	240.72	0.74078	1421	0.063832	11.548	0.077104	-0.00010601	0.12103	0.11016	-0.00011553	0.12103	0.17407	0.00054123	0.12103	0.2024	1.6918	0.036986	0.054551	0.099329	-0.09885	-0.018342	0.0034032	0.035326	0.99993	0.13418	15.692	22.756	0.19458	0.6127	0.84494
92	4.8723	2.8415	0.018483	-0.00053854	0.038226	0.032385	-0.0004929	0.038226	0.067763	-4.1115e-05	0.038226	25.605	0.31296	0.0091441	1038	3689.4	-1214.9	-86.052	2.0009e-11	142.28	0.56254	1357.2	0.050929	10.181	0.067813	-0.00024354	0.076022	0.087001	-0.00033617	0.076022	0.15955	-8.6427e-05	0.076022	0.17215	1.3547	0.023125	0.044463	0.08904	-0.11961	-0.011474	0.0011523	0.017084	0.99978	0.1367	14.447	17.733	0.22048	0.47607	0.92713
93	5.8254	3.5141	0.023483	1.1019e-05	0.049891	0.038687	-0.0018861	0.049891	0.072602	-0.0012565	0.049891	27.873	0.33742	0.018602	1487.5	7364	-1040	-141.79	9.7938	165.85	0.73286	1205.8	0.050765	11.374	0.075832	0.00012225	0.10998	0.10155	-8.3896e-05	0.10998	0.1625	-0.00011703	0.10998	0.17143	1.4914	0.02573	0.037461	0.06003	-0.079278	-0.019449	0.00043552	0.020902	0.99999	0.10018	12.916	14.54	0.20218	0.56997	0.83824
94	6.4536	3.9281	0.026295	-1.1243e-06	0.043464	0.04524	-0.0003196	0.043464	0.089313	-0.0026076	0.043464	36.078	0.41806	0.012606	1172.5	3687.5	-1263.9	-214.28	9.0949e-13	327.42	0.68112	1591.3	0.09861	22.028	0.1474	0.00011075	0.19933	0.16892	-0.0008139	0.19933	0.23298	-1.1087e-05	0.19933	0.20285	3.1416	0.12612	0.068628	0.11577	-0.21758	-0.022204	0.0049085	0.035704	0.9998	0.25328	20.085	33.328	0.20114	0.41547	0.80045
95	5.088	3.2552	0.021252	-0.00051696	0.031441	0.036657	-0.00037111	0.031441	0.076691	-0.0010401	0.031441	33.622	0.28592	0.010227	1158.9	5242.2	-1061.1	-132.88	1.4552e-11	164.48	0.80125	1225.5	0.065441	17.124	0.1141	-0.0003428	0.17235	0.15562	-0.00083729	0.17235	0.24987	-0.00084755	0.17235	0.16573	3.5	0.062526	0.041268	0.066132	-0.089096	-0.01721	0.001204	0.027692	0.99997	0.11679	13.88	23.169	0.30763	0.7275	0.79298
96	2.793	1.9798	0.01325	1.4924e-06	0.020405	0.022814	-0.001085	0.020405	0.047939	-0.0021876	0.020405	25.075	0.20822	0.0023078	286.74	861.92	-326.39	-71.755	11.456	95.168	0.59592	421.56	0.085074	17.393	0.11602	-0.00032014	0.14232	0.13297	-0.00062254	0.14232	0.20651	-0.0022924	0.14232	0.16451	2.6616	0.074281	0.061315	0.095588	-0.16351	-0.023904	0.001118	0.037672	0.99973	0.20118	16.89	22.388	0.11522	0.249	0.79547
97	1.8241	1.6199	0.010798	-5.4036e-05	0.019647	0.019021	-7.0913e-05	0.019647	0.040716	-0.00015986	0.019647	11.514	0.15509	0.0032224	283.97	1268.9	-180.34	-41.16	6.3665e-12	52.569	0.41089	232.91	0.057399	13.131	0.087581	-0.00033983	0.12939	0.13858	-0.0010697	0.12939	0.24911	0.0012621	0.12939	0.17637	1.7455	0.042631	0.034571	0.063014	-0.067378	-0.012867	0.0011467	0.024158	0.99967	0.091536	12.78	20.416	0.17458	0.31481	0.86825
98	5.416	3.1094	0.020799	-3.0124e-05	0.034938	0.035322	-0.001729	0.034938	0.073838	0.00032443	0.034938	37.77	0.34731	0.0097299	1078.4	3643.1	-1519.9	-139.61	22.807	218.1	0.66981	1738	0.038759	7.4787	0.049807	-0.00018882	0.06895	0.077428	-0.00070485	0.06895	0.14596	0.00025114	0.06895	0.18209	1.0422	0.012623	0.02236	0.035639	-0.043644	-0.010629	0.001845	0.015946	0.96866	0.05959	17.541	30.609	0.22912	0.75717	0.95067
99	4.3982	2.1347	0.014281	1.8881e-07	0.024654	0.024162	-0.0015188	0.024654	0.046374	-0.0029152	0.024654	34.085	0.25481	0.0044418	655.76	2570.6	-779.39	-170.35	31.155	236.89	0.69286	1016.3	0.034567	9.1371	0.060788	-0.00023051	0.089819	0.083412	-0.0005282	0.089819	0.13667	-0.0026792	0.089819	0.12674	0.90205	0.026305	0.019226	0.052388	-0.039932	-0.00594	0.00044397	0.0084898	0.93297	0.048422	17.287	21.929	0.1233	0.39352	1
[truncated: 291 more columns]
