# Supplementary material for: Detecting Parkinson’s disease from sustained phonation and speech signals
Source: PLoS One. 2017 Oct 5;12(10):e0185613. doi: 10.1371/journal.pone.0185613 (PMC5628839; doi:10.1371/journal.pone.0185613)
Supplement: S2 File — (ZIP) [file pone.0185613.s002.zip › AC/voiced/AC_voiced_YAAFE_features.csv]

id	AmplitudeModulation_1_min	AmplitudeModulation_2_min	AmplitudeModulation_3_min	AmplitudeModulation_4_min	AmplitudeModulation_5_min	AmplitudeModulation_6_min	AmplitudeModulation_7_min	AmplitudeModulation_8_min	EnvelopeShapeStatistics_1_min	EnvelopeShapeStatistics_2_min	EnvelopeShapeStatistics_3_min	EnvelopeShapeStatistics_4_min	AmplitudeModulation_1_max	AmplitudeModulation_2_max	AmplitudeModulation_3_max	AmplitudeModulation_4_max	AmplitudeModulation_5_max	AmplitudeModulation_6_max	AmplitudeModulation_7_max	AmplitudeModulation_8_max	EnvelopeShapeStatistics_1_max	EnvelopeShapeStatistics_2_max	EnvelopeShapeStatistics_3_max	EnvelopeShapeStatistics_4_max	AmplitudeModulation_1_mean	AmplitudeModulation_2_mean	AmplitudeModulation_3_mean	AmplitudeModulation_4_mean	AmplitudeModulation_5_mean	AmplitudeModulation_6_mean	AmplitudeModulation_7_mean	AmplitudeModulation_8_mean	EnvelopeShapeStatistics_1_mean	EnvelopeShapeStatistics_2_mean	EnvelopeShapeStatistics_3_mean	EnvelopeShapeStatistics_4_mean	AmplitudeModulation_1_trimean	AmplitudeModulation_2_trimean	AmplitudeModulation_3_trimean	AmplitudeModulation_4_trimean	AmplitudeModulation_5_trimean	AmplitudeModulation_6_trimean	AmplitudeModulation_7_trimean	AmplitudeModulation_8_trimean	EnvelopeShapeStatistics_1_trimean	EnvelopeShapeStatistics_2_trimean	EnvelopeShapeStatistics_3_trimean	EnvelopeShapeStatistics_4_trimean	AmplitudeModulation_1_median
1	3.9971	0.28354	0.14324	1.1334	9.9995	0.017967	0.050623	0.22161	44.588	22.751	-0.32327	-6266.3	4.1653	0.79801	0.52804	3.1897	13.108	0.2228	0.25869	2.2983	128.59	51.586	1.5829	-34.323	4.0181	0.55075	0.30262	2.2082	11.009	0.092879	0.13932	0.97475	88.449	35.93	0.22577	-1375.3	3.9971	0.55617	0.28325	2.2299	10.766	0.07528	0.12828	0.81061	88.267	35.919	0.071629	-625.11	3.9971
2	3.9971	0.3854	0.15507	1.5405	9.9995	0	0.095346	0	64.882	19.619	-0.68972	-11673	5.5313	1.3534	0.91989	5.4097	13.768	0.39308	0.44154	3.9306	129.81	48.67	0.54066	-62.924	4.3038	0.79188	0.43947	3.3245	11.175	0.1398	0.21998	1.4587	89.903	38.521	0.023969	-1793.5	4.0884	0.78758	0.3788	3.3162	10.862	0.13463	0.21412	1.4304	85.06	40.74	0.086951	-162.95	3.9971
3	3.9971	0.31985	0.067989	1.2785	9.9995	0	0.043009	0	39.542	19.741	-0.53631	-10912	5.4573	1.634	0.89869	6.5311	13.546	0.35016	0.42975	3.5014	128.97	46.115	0.63119	-54.384	4.397	0.92911	0.44336	3.9514	11.022	0.17209	0.24963	1.7513	84.188	35.757	0.10662	-1701	4.2482	0.97728	0.38293	4.1008	10.73	0.19643	0.28266	2.0501	83.162	38.627	0.12721	-179.66	3.9971
4	3.9971	0.10783	0.021643	0.43101	9.9995	0.035273	0.067309	0.42879	58.311	19.207	-1.4312	-15323	5.4506	0.47006	0.31535	2.3723	12.26	0.16188	0.19028	1.7277	136.13	46.981	1.0087	-44.935	4.4143	0.29201	0.11619	1.2978	10.864	0.076068	0.10732	0.81666	91.716	35.668	-0.082726	-2397.2	4.22	0.26498	0.097006	1.2247	10.762	0.064701	0.098214	0.66266	90.133	37.034	0.035043	-255.53	3.9971
5	3.9971	0.092754	0.041224	0.49121	9.9995	0.013131	0.038765	0.13554	58.742	22.543	-0.74734	-6946.2	6.2244	0.52397	0.29851	2.1127	13.425	0.1141	0.16178	1.1502	130.8	51.161	0.54246	-55.696	4.6796	0.34593	0.16547	1.555	11.004	0.057239	0.088392	0.60805	84.624	37.417	-0.07385	-1105.9	4.3188	0.36516	0.18427	1.6514	10.638	0.054915	0.081834	0.63374	81.795	36.915	0.0070867	-145.94	3.9971
6	3.9971	0.5004	0.12531	2.3133	9.9995	0.12895	0.2346	1.4363	74.294	21.745	-0.37163	-8417.4	6.8637	2.6858	1.7602	10.808	12.866	0.5661	0.64739	5.6607	132.45	48.751	0.25183	-74.255	4.5573	1.4816	0.75198	6.3607	11.233	0.282	0.39954	3.076	89.438	40.844	-0.036823	-1144.4	4.215	1.5037	0.68127	6.4464	11.187	0.24663	0.37926	2.7833	85.193	42.893	-0.011964	-108.2	4.061
7	3.9971	0.2794	0.15809	1.3969	9.9995	0.030647	0.10246	0.38214	70.844	22.925	-0.91764	-6657	4.9997	1.6172	1.1791	6.4643	13.351	0.31221	0.37781	3.4118	131.59	51.461	0.19067	-58.663	4.2576	0.95286	0.51455	3.9291	11.824	0.12764	0.20725	1.4453	85.535	39.444	-0.16634	-1037.8	4.1098	0.93595	0.45276	3.8525	12.111	0.099953	0.2011	1.1657	79.053	40.194	-0.073761	-110.29	3.9971
8	3.9971	0.17908	0.064726	0.72675	9.9995	0.019064	0.044425	0.19063	43.772	20.389	-0.43454	-8076.7	7.9942	1.1407	0.33566	4.5593	12.718	0.2017	0.24717	2.0169	122.92	54.679	0.36613	-49.045	5.0169	0.48643	0.16415	2.3377	10.302	0.098809	0.14208	1.0126	80.67	38.401	0.011011	-1009.8	4.7836	0.4404	0.13442	2.2036	9.9995	0.09585	0.13649	0.95846	79.606	37.664	0.033107	-113.83	4.8584
9	3.9971	0.19936	0.030426	1.2878	9.9995	0.024114	0.067618	0.24113	71.537	21.739	-0.4306	-7603.5	6.46	0.63608	0.32671	3.3942	11.594	0.14637	0.17771	1.6971	129.06	52.105	0.26702	-66.444	5.4584	0.42428	0.15887	2.2702	10.315	0.081059	0.11437	0.85207	89.065	39.729	-0.079685	-1351.5	5.5734	0.42755	0.14902	2.2347	10.074	0.078967	0.11023	0.79354	83.45	41.132	-0.078632	-109.75	5.6121
10	3.9971	0.082014	0.02079	0.49559	9.9995	0	0.020463	0	53.209	20.862	-0.78319	-10539	6.5609	0.37878	0.23954	1.514	12.604	0.071357	0.081267	0.71353	134.51	55.03	1.4672	-25.603	4.7777	0.19305	0.098427	0.84988	10.847	0.022154	0.043091	0.23298	91.682	37.469	-0.018942	-1680.6	4.4942	0.17246	0.083511	0.76735	10.668	0.01807	0.040436	0.19822	89.813	37.796	-0.1436	-411.72	4.1451
11	3.9971	0.36623	0.10068	1.4638	9.9995	0.022856	0.09463	0.22855	48.034	19.759	-0.56845	-7787.9	5.1747	1.176	0.82152	4.7005	13.277	0.20295	0.23614	2.0294	130.66	52.178	0.37282	-77.748	4.421	0.75618	0.42357	3.2499	11.174	0.082937	0.13897	0.90989	89.091	38.016	-0.11867	-1104.6	4.3151	0.73314	0.40386	3.2727	10.903	0.072265	0.12683	0.84712	89.444	39.615	-0.11068	-157.23	4.162
12	3.9971	0.43276	0.2198	1.7298	9.9995	0.0049962	0.06882	0.077931	44.103	22.698	-0.14817	-5477.6	5.6525	1.7199	1.0767	6.9075	15.598	0.33239	0.46054	3.4624	123.99	48.711	0.41177	-56.068	4.6998	0.97089	0.41222	4.4796	11.667	0.18242	0.26348	1.9788	80.417	39.3	0.14324	-846.72	4.7079	0.86643	0.30774	4.4737	11.009	0.18259	0.26402	1.9707	79.068	40.442	0.14239	-78.856	4.7575
13	4.522	0.16145	0.048135	0.73006	9.9995	0.018525	0.034418	0.21179	69.17	19.13	-0.93309	-14407	6.3927	0.38058	0.14783	1.8016	11.729	0.10557	0.12865	1.0557	133.49	49.567	0.99422	-58.125	5.2846	0.26847	0.091855	1.4159	10.794	0.051022	0.073228	0.53655	93.575	38.63	-0.0062606	-2535.6	5.1982	0.26719	0.088792	1.4909	10.758	0.045509	0.069074	0.48796	89.698	40.77	-0.024674	-187.2	5.0267
14	3.9971	0.062827	0.028273	0.3974	9.9995	0	0.045697	0	48.13	20.489	-0.37943	-10398	6.9377	1.1463	0.57223	4.5821	13.68	0.20427	0.24974	2.0426	131.66	51.493	0.46644	-43.409	4.6902	0.61098	0.31334	2.5965	11.318	0.043436	0.10769	0.46335	87.118	38.362	-0.0038662	-1416.3	4.3327	0.64076	0.3135	2.6973	11.205	0.023637	0.091732	0.27491	86.558	39.446	-0.020812	-149.46	4.0375
15	3.9971	0.42162	0.069505	2.3491	9.9995	0	0.075306	0	54.753	19.821	-1.06	-12624	6.8704	2.5854	1.5824	10.334	13.707	0.44899	0.49717	4.4897	133.78	50.066	0.78955	-47.539	5.093	1.1062	0.5385	5.3525	10.926	0.11983	0.2473	1.2465	85.826	37.454	-0.12247	-1910	4.8828	0.90007	0.44956	4.8636	10.63	0.072462	0.2321	0.85017	83.575	38.298	-0.090919	-134.3	4.5825
16	3.9971	0.34556	0.047881	1.5603	9.9995	0.037716	0.067452	0.44922	49.602	19.995	-0.51783	-10887	6.2177	0.61196	0.24427	3.805	13.021	0.21969	0.27541	2.1967	129.99	47.937	0.79133	-55.751	4.7474	0.48105	0.16392	2.3267	10.964	0.095961	0.15046	1.0112	85.294	36.549	0.12715	-1913	4.5674	0.4822	0.17284	2.1487	10.691	0.079591	0.13997	0.85532	83.044	37.841	0.12235	-133.72	4.6868
17	3.9971	0.93665	0.12388	3.7439	9.9995	0.071389	0.33675	0.97278	63.851	18.23	-1.4451	-20750	5.9957	3.1058	2.1554	16.302	13.626	0.61504	0.84039	6.1501	139.47	54.43	0.92879	-53.766	4.7959	2.2234	0.87747	10.855	10.555	0.3469	0.59291	3.5136	88.457	36.666	-0.1937	-3101.6	4.6532	2.3362	0.76592	11.003	10.049	0.33771	0.58049	3.3872	83.964	35.185	-0.10959	-174.04	4.4412
18	3.9971	0.051941	0.035356	0.25899	9.9995	0.00053968	0.030037	0.0058214	64.795	21.802	-0.8645	-7716.8	5.0267	0.71959	0.38841	2.8763	13.862	0.16009	0.18977	1.6008	129.91	50.969	0.55581	-32.603	4.3164	0.38632	0.19953	1.6536	11.014	0.062329	0.096444	0.67305	87.85	39.489	0.09445	-988.85	4.2192	0.41877	0.18494	1.8171	10.765	0.058347	0.094264	0.64792	82.806	39.791	0.18626	-154.95	3.9971
19	3.9971	0.28502	0.043325	1.2562	9.9995	0	0.037281	0	63.7	23.582	-0.80339	-6009.3	5.1545	0.68717	0.55149	2.7467	14.474	0.13078	0.18476	1.4256	131.88	46.861	0.20895	-77.094	4.2584	0.45715	0.2317	1.906	11.173	0.067814	0.11157	0.70838	91.452	38.545	-0.11577	-1112.2	4.0997	0.44268	0.19885	1.8583	10.64	0.069026	0.11184	0.70617	88.284	40.207	-0.025038	-146.66	3.9971
20	3.9971	0.102	0.065985	0.4077	9.9995	0.0053935	0.032106	0.072151	44.562	21.547	-0.37347	-8236.9	4.9392	0.55314	0.32547	2.211	14.104	0.09612	0.14681	0.96115	130.52	52.737	0.74852	-38.175	4.2431	0.27042	0.15063	1.1264	11.14	0.051329	0.082193	0.5435	85.745	36.652	0.1302	-1192.6	4.1405	0.25303	0.13858	1.1127	10.632	0.0522	0.080648	0.58371	83.062	36.332	0.13878	-285.03	3.9971
21	3.9971	0.11257	0.054521	0.49541	9.9995	0	0.020719	0	46.254	22.049	-0.56996	-6513	5.7399	0.39506	0.16449	1.8115	15.82	0.080581	0.10255	0.80577	125.86	48.937	0.55005	-82.016	4.4984	0.22559	0.099554	1.0074	12.319	0.031138	0.05153	0.35021	84.887	37.829	0.013264	-915.1	4.331	0.21939	0.093628	0.94785	12.013	0.028158	0.047079	0.32343	84.814	38.949	0.021497	-119.45	4.199
22	3.9971	0.13463	0.085878	0.95395	9.9995	0.059427	0.1233	0.67702	35.119	22.348	-0.48813	-5958.1	7.9942	1.4155	0.8527	5.6579	12.361	0.68646	0.7434	6.8643	124.72	50.547	1.1788	-37.009	4.8637	0.90319	0.48367	4.0314	10.637	0.25821	0.3202	2.677	80.388	38.307	0.2017	-762.28	4.2898	1.0129	0.53889	4.3099	10.396	0.21009	0.27054	2.358	79.45	39.175	0.15361	-111.15	3.9971
23	3.9971	0.2301	0.062849	0.91975	9.9995	0	0.022472	0	43.355	17.649	-1.103	-20245	5.242	0.7074	0.59201	2.9418	17.052	0.20662	0.2921	2.0661	134.19	45.287	0.84647	-38.464	4.2447	0.4381	0.26917	1.8447	11.747	0.052258	0.10402	0.55191	88.105	32.37	-0.088983	-2949.3	4.0997	0.41554	0.25445	1.8085	11.233	0.027883	0.081577	0.29113	87.981	34.541	-0.063126	-259	4.0779
24	3.9971	0.34759	0.096484	1.3893	9.9995	0.010543	0.087139	0.1116	47.743	22.435	-0.49316	-7325.4	5.1411	1.1154	0.67693	4.4583	10.861	0.3229	0.37501	3.2462	131.93	50.341	0.47187	-51.421	4.2932	0.6984	0.33812	2.975	10.371	0.10673	0.17991	1.0836	84.86	38.34	-0.061863	-1020.2	4.1502	0.68118	0.30327	2.9583	10.344	0.081716	0.15965	0.83546	82.606	39.327	-0.08823	-132.91	3.9971
25	3.9971	0.8273	0.29094	3.3068	9.9995	0.050538	0.24261	0.50535	51.805	19.284	-0.28209	-13154	5.3026	3.664	2.4002	14.645	10.948	0.71125	0.75883	7.1121	131.5	45.744	0.21827	-87.25	4.2582	1.5187	0.93357	6.3464	10.243	0.23786	0.41025	2.4224	88.512	35.23	0.060978	-2730.5	4.0787	1.1927	0.71837	5.1381	10.109	0.16576	0.35367	1.6987	86.437	37.172	0.10465	-939.25	3.9971
26	3.9971	0.045931	0.038023	0.18359	9.9995	0	0.034666	0	45.612	21.175	-1.0375	-8317.5	5.4035	0.84896	0.36257	3.3934	14.111	0.12762	0.15827	1.49	128.59	52.046	0.60429	-61.425	4.1377	0.30541	0.14778	1.2291	11.662	0.032171	0.074695	0.35548	86.35	36.028	-0.029221	-1407.4	3.9971	0.25833	0.12092	1.0326	11.616	0.018608	0.067264	0.20433	84.712	36.366	-0.014245	-159.91	3.9971
27	3.9971	0.081685	0.020385	0.61947	9.9995	0	0.029744	0	67.955	19.291	-0.89897	-13986	7.5837	0.376	0.17952	2.0197	12.651	0.092651	0.12692	1.0075	133.62	51.633	0.76227	-31.205	5.2562	0.23277	0.087762	1.1593	10.488	0.048347	0.074746	0.50266	91.546	39.314	0.033831	-1770.7	4.8971	0.22798	0.07497	1.1409	10.201	0.045429	0.073491	0.48274	88.032	39.504	0.052053	-213.47	4.5825
28	3.9971	0.18242	0.052029	0.77579	9.9995	0.031074	0.08506	0.41276	50.563	19.532	-0.97286	-13794	6.1033	1.0128	0.57945	4.6302	13.283	0.17559	0.24152	1.7558	134.8	45.451	0.39649	-90.041	4.9448	0.61495	0.26067	3.1072	10.871	0.10444	0.1868	1.1042	88.415	36.618	-0.095471	-2397.4	4.8921	0.62361	0.23313	3.3093	10.486	0.105	0.19855	1.1141	86.28	38.681	0.00088507	-125.04	4.8853
29	3.9971	0.041887	0.026226	0.16743	9.9995	0	0.015547	0	58.334	20.591	-0.60822	-10638	4.67	0.34097	0.22861	1.4042	13.97	0.076276	0.090851	0.76504	133.08	50.041	0.69663	-42.642	4.0853	0.18921	0.10359	0.7772	10.896	0.027933	0.045439	0.29678	87.621	38.336	0.051545	-1346.1	4.0047	0.18205	0.099825	0.7552	10.388	0.026326	0.041349	0.27408	85.369	38.914	0.072992	-178.31	3.9971
30	3.9971	0.069664	0.02929	0.42471	9.9995	0.011737	0.035207	0.14269	47.107	21.381	-0.35304	-7948.1	6.0966	0.48461	0.27744	2.0313	13.384	0.083207	0.11022	0.96696	128.36	49.982	0.57818	-57.31	4.5136	0.32198	0.14317	1.3828	11.324	0.037565	0.064162	0.43015	83.676	38.321	0.032332	-1084.2	4.2511	0.35348	0.14009	1.4807	11.221	0.03478	0.061246	0.38611	82.393	39.449	0.017696	-108.79	3.9971
31	3.9971	0.29442	0.030773	1.3792	9.9995	0	0.046834	0	70.531	20.937	-0.8506	-9004.1	5.8947	0.73951	0.43326	2.9559	12.906	0.29022	0.324	2.9021	129.74	52.603	0.40379	-40.464	4.4555	0.44884	0.2111	1.949	10.652	0.10158	0.1419	1.0721	84.817	40.375	-0.016079	-1207.8	4.2183	0.42554	0.19718	1.8504	10.323	0.083217	0.12182	0.90805	79.054	41.226	0.04265	-101.75	3.9971
32	3.9971	0.058982	0.015101	0.45485	9.9995	0.023234	0.035416	0.23233	80.111	21.32	-0.91894	-8985	7.7116	0.20835	0.11709	0.89449	11.877	0.064453	0.072327	0.64449	132.03	50.349	0.43918	-54.369	5.0906	0.14339	0.05635	0.6727	10.597	0.040912	0.053143	0.43077	92.985	38.439	-0.11517	-1633.2	4.7087	0.14825	0.051478	0.67171	10.427	0.039446	0.052778	0.42695	86.44	39.742	-0.052815	-189.92	4.2663
33	3.9971	0.058706	0.023599	0.41281	9.9995	0.014112	0.03775	0.14358	40.833	21.062	-0.39163	-7293.6	7.3684	0.84113	0.35071	3.3621	11.487	0.17668	0.2179	1.8595	126.55	52.356	0.54571	-50.133	4.9758	0.38	0.19013	1.732	10.242	0.08272	0.1261	0.85536	83.191	38.756	0.093077	-910.39	4.6221	0.39645	0.18775	1.7222	10.065	0.07502	0.12617	0.77991	83.011	39.71	0.079667	-120.21	4.3807
34	3.9971	0.088297	0.060514	0.39571	9.9995	0.01434	0.032145	0.16597	57.7	21.502	-0.36411	-6910.8	5.4641	0.44788	0.16795	1.8435	14.703	0.080114	0.11632	0.81871	124.6	51.052	0.68279	-33.467	4.5374	0.28887	0.12546	1.2975	11.382	0.042518	0.073412	0.47875	85.279	37.919	0.15937	-1156.4	4.4421	0.29599	0.13248	1.3736	10.823	0.038346	0.075982	0.44349	81.12	38.336	0.15887	-245.61	4.4816
35	3.9971	0.50137	0.08827	2.615	9.9995	0.010339	0.092431	0.13198	42.306	20.872	-0.97301	-10789	5.4775	1.7777	0.74541	7.4288	13.135	0.16113	0.32009	1.914	135.38	46.988	0.84592	-55.229	4.2345	0.90269	0.38321	3.7603	11.518	0.096601	0.18322	1.0959	83.983	37.402	0.0011491	-1624	4.0312	0.78669	0.36756	3.1691	11.847	0.10163	0.16796	1.0653	82.152	38.74	0.0081287	-105.11	3.9971
37	3.9971	0.1371	0.073838	0.54801	9.9995	0	0.049281	0	79.47	22.462	-0.68452	-7474.9	5.8342	1.5085	0.78282	6.6895	16.91	0.20371	0.25379	2.037	132.76	45.965	0.2066	-77.773	4.6046	0.78925	0.32931	3.6233	12.544	0.08809	0.15156	0.92969	89.666	40.218	-0.088434	-1158.6	4.4723	0.77494	0.30084	3.6076	11.516	0.077925	0.14768	0.82225	82.845	43.457	-0.02893	-105.3	4.4345
38	3.9971	0.90085	0.23302	5.0869	9.9995	0.0011731	0.14524	0.01173	68.95	20.832	-0.58176	-9869.2	6.0495	2.6158	1.2054	11.477	11.507	0.46599	0.67269	4.6596	132.1	52.347	0.31947	-38.934	4.7873	1.6882	0.62891	7.7439	10.215	0.29157	0.44341	2.9401	85.716	38.316	-0.11261	-1529.9	4.6894	1.7734	0.5955	7.7674	9.9995	0.34415	0.45477	3.4735	78.755	39.572	-0.081998	-147.9	4.7171
39	3.9971	0.18153	0.10498	0.99435	9.9995	0	0.094036	0	74.733	23.002	-0.79816	-6674	5.4775	2.0675	1.5076	8.2639	12.846	0.42592	0.49926	4.259	132.1	51.744	0.32199	-56.811	4.4258	1.0155	0.51908	4.3474	10.986	0.17022	0.2698	1.7732	88.162	40.191	-0.1228	-1040.2	4.2452	1.0013	0.40862	4.1678	10.877	0.1455	0.25726	1.6244	82.151	40.909	-0.039176	-111.06	3.9971
40	3.9971	0.41789	0.07105	1.6703	9.9995	0.035524	0.15326	0.53498	53.357	18.515	-0.36323	-17218	5.0872	2.4926	1.376	9.9632	15.06	0.7764	0.78594	7.7636	135.13	48.013	0.33776	-67.334	4.2988	1.1482	0.47984	4.9908	11.924	0.30738	0.39521	3.4125	87.925	35.55	0.048143	-2995.9	4.1771	0.99464	0.358	4.5778	11.621	0.25808	0.35801	3.0442	84.765	36.693	0.078581	-172.64	3.9971
41	3.9971	0.2886	0.14404	1.1536	9.9995	0.05146	0.13316	0.65281	74.353	21.178	-0.34307	-8502	5.3429	0.86789	0.6041	3.4691	13.256	0.20961	0.27431	2.096	129.33	47.577	0.39283	-78.718	4.2643	0.61492	0.29575	2.599	11.003	0.11248	0.18977	1.2198	88.398	40.129	-0.013589	-1301.5	4.0955	0.65478	0.26455	2.7969	10.735	0.098374	0.18083	1.0876	82.753	42.95	-0.022758	-106.73	3.9971
42	3.9971	0	0	0	9.9995	0	0	0	0	2.2204e-16	-5.513	-14553	7.0117	1.4759	0.95963	5.8994	13.223	0.22771	0.27193	2.277	147.36	43.837	1.7248	-3	4.4669	0.42676	0.22319	1.8477	10.764	0.058341	0.096241	0.60496	83.986	29.022	-0.26423	-2385.9	4.1855	0.38349	0.16947	1.6255	10.306	0.038428	0.081395	0.39761	85.16	30.188	0.034065	-661.62	3.9971
43	3.9971	0.12845	0.039845	0.89291	9.9995	0	0.06224	0	61.555	20.793	-0.89204	-5264.2	6.9512	1.1597	0.67552	4.9789	12.234	0.16089	0.23053	1.6088	130.56	52.162	0.58646	-39.871	5.1688	0.63425	0.32707	2.9678	11.056	0.075043	0.1359	0.83214	87.72	38.831	-0.092301	-842.91	5.046	0.6202	0.29844	2.9434	11.081	0.073767	0.13335	0.843	84.861	39.414	-0.062005	-222.84	4.9829
44	3.9971	0.23336	0.066482	0.95316	9.9995	0	0.047649	0	64.362	20.816	-1.0918	-11193	5.4304	0.43861	0.28362	1.894	16.11	0.096366	0.12528	0.99344	136.27	52.446	0.45043	-63.373	4.5941	0.33915	0.16528	1.5389	11.946	0.054697	0.08012	0.60016	87.795	38.848	-0.11043	-1696.5	4.5077	0.32264	0.16035	1.5805	11.296	0.056996	0.08003	0.60041	82.941	40.226	-0.012562	-125.45	4.3605
45	3.9971	0.41023	0.042239	2.0759	9.9995	0.020093	0.10153	0.2807	56.076	20.954	-0.34665	-9701.6	6.4869	0.95177	0.47223	4.4229	13.97	0.47861	0.50647	4.7859	132.3	48.952	0.29663	-85.596	4.5893	0.68054	0.29475	3.0758	11.839	0.18004	0.2392	2.0016	89.911	38.073	-0.0084811	-1713.5	4.2629	0.68032	0.31351	2.989	11.766	0.14539	0.20679	1.7358	87.772	39.632	-0.0002151	-123.39	3.9971
46	3.9971	0.43745	0.15772	1.7485	9.9995	0.053264	0.15277	0.88888	32.914	15.944	-1.3786	-8879.5	7.7385	1.6118	0.78609	12.126	16.688	0.48141	0.63931	4.8138	131.04	44.476	0.69872	-73.766	5.143	0.95373	0.4484	5.2711	11.558	0.28699	0.40417	3.041	83.349	34.507	-0.029954	-1384.9	4.7053	0.95357	0.44011	4.3006	10.847	0.29609	0.39149	3.0931	83.5	37.377	0.044997	-143.06	3.9971
47	3.9971	0.23624	0.037152	1.1032	9.9995	0	0.042326	0	40.986	20.925	-0.42996	-9802.6	5.713	1.2736	0.62714	5.9846	14.272	0.25756	0.33982	2.5754	132.47	49.669	0.54462	-62.054	4.6383	0.85321	0.3555	3.9535	11.115	0.077023	0.1709	0.83416	81.26	37.534	0.1006	-1475	4.5232	0.89484	0.31764	4.0398	10.514	0.048664	0.17247	0.58241	78.547	39.514	0.15855	-88.142	4.4076
48	3.9971	0.099143	0.074914	0.39629	9.9995	0	0.027622	0	37.544	22.142	-0.62547	-7299.6	4.3268	0.52179	0.35518	2.0857	12.375	0.11366	0.14171	1.3829	130.1	46.653	2.9531	-16.484	4.0337	0.32352	0.15003	1.3038	11.003	0.038558	0.079126	0.41966	82.442	34.774	0.2518	-1311.9	3.9971	0.31487	0.1266	1.3065	10.901	0.031487	0.075004	0.32921	81.454	35.398	0.015591	-341.1	3.9971
49	3.9971	0.19364	0.032912	0.774	9.9995	0	0.065258	0	45.805	22.876	-0.73152	-6114	7.8462	1.0559	0.71086	4.2207	13.727	0.20153	0.27556	2.0152	128.5	48.797	0.51936	-40.408	4.6603	0.47871	0.227	2.0732	11.207	0.056487	0.12769	0.60372	85.421	39.436	0.0085549	-783.62	4.1296	0.38262	0.15809	1.9156	10.937	0.042172	0.10944	0.45466	84.938	41.685	0.0014694	-117.84	3.9971
50	3.9971	0.3701	0.12195	1.7022	9.9995	0	0.078273	0	36.67	19.623	-1.3795	-13333	7.3146	1.1097	0.63288	4.8314	14.03	0.20898	0.28943	2.3372	134.29	46.635	0.87604	-69.115	5.2776	0.65924	0.31091	3.4795	11.547	0.089382	0.17695	0.97899	83.249	36.364	-0.0022716	-1992	5.0098	0.63314	0.27279	3.7954	11.315	0.084657	0.16822	0.91066	81.435	38.344	0.087434	-111.33	4.8113
51	3.9971	0.6865	0.20831	3.0422	9.9995	0	0.12115	0	74.314	20.354	-0.70948	-10694	6.6282	2.1437	1.565	8.5688	13.566	0.14206	0.28872	1.5958	131.73	49.353	0.30569	-67.462	4.5143	1.3465	0.71199	5.8679	11.433	0.075744	0.21646	0.84263	89.446	39.024	-0.11167	-1635.1	4.1304	1.3683	0.59033	6.1489	11.304	0.079009	0.22693	0.84629	83.116	39.381	-0.10277	-130.46	3.9971
52	3.9971	0.51332	0.088541	2.0518	9.9995	0.0023107	0.11079	0.027117	56.201	20.972	-1.0795	-9345.2	5.9822	2.0561	0.98951	9.2976	11.736	0.34246	0.44566	3.4244	131.19	62.922	0.54514	-22.615	4.617	1.0281	0.46237	4.7854	10.379	0.13306	0.25761	1.3575	86.183	39.122	-0.088525	-1386.7	4.4345	0.9321	0.42371	4.5427	10.162	0.11984	0.24634	1.2324	83.088	38.146	-1.3072e-05	-240.92	4.2595
53	3.9971	0.64844	0.19215	3.6889	9.9995	0.027887	0.14669	0.27886	48.312	22.41	-0.27672	-6126	7.0185	2.2214	1.4603	8.8791	13.485	0.41351	0.50067	4.1349	125.94	50.804	0.29334	-71.172	4.9947	1.2873	0.6222	6.0863	11.068	0.16099	0.28352	1.7692	82.482	39.133	-0.0043877	-844.31	4.7752	1.2195	0.53606	6.0083	10.656	0.14018	0.27027	1.5612	80.288	40.731	0.00036725	-92.204	4.6296
54	3.9971	0.48264	0.14544	1.9292	9.9995	0	0.068949	0	56.225	19.075	-0.58819	-13399	7.0723	0.85607	0.37265	4.1188	14.521	0.20498	0.26387	2.0497	130.69	46.913	0.57386	-87.079	5.307	0.60258	0.25462	3.1606	11.314	0.060307	0.13419	0.61461	86.998	37.284	-0.028503	-2322.2	5.1932	0.56919	0.25241	3.2288	10.841	0.039215	0.11808	0.40948	83.768	39.43	-0.039174	-111.68	4.9964
55	3.9971	0.16761	0.10332	0.66996	9.9995	0.007149	0.044158	0.071487	57.357	23.158	-0.37094	-6232	4.8113	0.74734	0.45571	3.15	13.694	0.26199	0.30769	2.6479	130.71	49.497	0.78292	-44.738	4.1519	0.53244	0.30305	2.2149	10.715	0.083034	0.12647	0.86857	85.986	38.979	0.045212	-895.92	4.0501	0.57251	0.30819	2.3547	10.312	0.062989	0.106	0.69501	83.568	40.728	-0.016887	-139.27	3.9971
56	3.9971	0.71871	0.47513	3.3322	9.9995	0	0.72312	0	54.814	19.629	-0.5669	-11846	4.6364	9.3865	6.3621	37.519	14.326	1.287	1.9165	13.008	130.36	50.368	0.5281	-47.089	4.0816	5.4302	3.0625	21.827	11.203	0.52694	1.3382	5.6558	87.69	39.172	0.018154	-1435.5	4.0106	6.0751	3.0707	24.289	10.837	0.46704	1.3175	5.2371	86.213	40.64	0.021426	-136.22	3.9971
57	3.9971	0.25197	0.059865	1.0987	9.9995	0	0.059927	0	50.301	18.338	-0.94274	-18973	6.0158	0.81139	0.47909	3.7619	14.205	0.096815	0.1449	1.1629	137.16	52.624	0.55103	-45.533	4.5834	0.51107	0.25734	2.2799	11.81	0.040098	0.096171	0.43397	88.012	37.775	-0.023967	-2507.3	4.3765	0.49995	0.25764	2.2359	11.678	0.035658	0.094544	0.37389	85.592	38.485	0.020976	-176.85	4.1788
58	3.9971	0.053356	0.012797	0.21327	9.9995	0	0.01903	0	45.41	18.595	-0.75475	-6811.1	6.7964	0.68546	0.3476	2.7675	16.089	0.15433	0.17956	1.5432	129.64	55.01	1.9541	-32.811	4.4082	0.28582	0.12793	1.218	11.922	0.034005	0.060041	0.36609	86.365	33.405	0.17519	-1587.1	4.0993	0.23418	0.090835	1.0519	11.362	0.019947	0.045053	0.24475	82.819	31.4	0.087412	-685.64	3.9971
59	3.9971	0.30713	0.028995	1.3207	9.9995	0.013891	0.065154	0.15273	44.443	21.479	-0.68212	-8049.2	5.8072	0.89707	0.42903	4.6436	13.472	0.10775	0.16457	1.2228	129.37	48.399	0.55553	-79.114	4.6652	0.59038	0.23764	2.7306	10.992	0.065124	0.11924	0.70197	87.867	37.523	-0.068324	-1265.1	4.5077	0.59291	0.23002	2.7902	10.831	0.070167	0.11528	0.7219	87.727	38.88	-0.0098782	-144.25	4.2528
60	3.9971	0.53077	0.11303	2.5595	9.9995	0.041796	0.12019	0.41794	46.388	20.096	-0.47924	-11992	5.6054	1.7045	1.1633	7.591	13.297	0.46185	0.61685	4.6307	133.87	51.322	0.59455	-58.482	4.4471	1.1292	0.58895	4.9011	10.983	0.19944	0.29297	2.1108	84.443	37.593	0.010898	-1615.8	4.2461	1.1112	0.54603	4.8297	10.706	0.16339	0.25127	1.7979	82.618	37.704	-0.012464	-131.09	3.9971
61	3.9971	0.10467	0.070945	0.46838	9.9995	0.013945	0.050664	0.13944	45.086	22.439	-0.6367	-6826	5.168	0.78877	0.52797	3.1528	13.243	0.11164	0.16284	1.2463	129.62	49.945	0.83978	-31.549	4.1893	0.43536	0.24542	1.8073	11.092	0.055215	0.10257	0.59471	84.216	37.513	0.097479	-948.61	4.0421	0.42822	0.22805	1.7773	11.068	0.051424	0.096848	0.5604	80.294	37.495	0.072032	-189.2	3.9971
62	3.9971	0.41609	0.086554	1.6631	9.9995	0	0.050252	0	57.462	21.949	-0.5444	-7156	5.4775	0.92679	0.62449	3.7045	14.562	0.15742	0.2233	1.6229	128.32	48.358	0.32721	-83.457	4.3797	0.64394	0.29026	2.8166	11.766	0.058302	0.12372	0.61073	85.033	38.681	-0.010734	-1107.7	4.1779	0.63543	0.267	2.807	11.539	0.054535	0.11554	0.57259	82.081	40.608	0.024119	-102.27	3.9971
63	3.9971	0.2241	0.047729	1.2638	9.9995	0.0073979	0.064288	0.073975	43.94	20.412	-1.6685	-12519	6.6416	1.6897	0.80224	6.7539	12.032	0.26978	0.41905	2.7667	137.48	46.767	0.68333	-92.127	4.8158	0.69234	0.28889	2.9645	10.381	0.15945	0.24493	1.6504	87.148	35.496	-0.15971	-2187.7	4.564	0.56006	0.22084	2.4423	10.063	0.16988	0.24656	1.7654	85.368	36.45	0.006715	-128.69	4.1283
64	3.9971	0.078981	0.030596	0.36778	9.9995	0.0079229	0.021015	0.079225	67.65	22.099	-0.3657	-6968	5.2083	0.29703	0.16184	1.5171	12.301	0.059539	0.069902	0.68551	128.32	50.886	0.24331	-67.477	4.5152	0.18911	0.087493	0.85124	10.866	0.020782	0.03589	0.22935	87.714	39.901	-0.0061076	-975.61	4.4463	0.18663	0.08658	0.81508	10.73	0.015483	0.032955	0.17001	84.27	41.586	0.040558	-124.67	4.3268
65	3.9971	1.3313	0.42835	5.3212	9.9995	0	0.24983	0	53.488	23.71	-0.83305	-5791.1	5.3429	3.5493	2.0329	14.187	12.55	0.72992	0.92973	7.3528	131.36	51.88	0.87279	-38.586	4.1623	2.537	1.3336	10.427	10.861	0.20255	0.51721	2.1784	86.108	38.829	-0.011075	-777.56	4.0059	2.5415	1.3872	10.507	10.752	0.14563	0.52518	1.6017	83.407	39.95	-0.037165	-140.38	3.9971
66	3.9971	0.28171	0.0922	1.126	9.9995	0.024031	0.04107	0.24029	16.84	7.1915	-0.72072	-19660	7.8058	3.3054	2.5324	14.632	13.371	0.46855	0.68126	4.6852	129.35	56.04	3.1956	-54.972	4.3886	1.8297	1.0793	8.0098	10.719	0.24048	0.43385	2.4964	80.208	35.841	0.28901	-1937.2	3.9971	1.7234	1.0168	7.7348	10.425	0.23069	0.42695	2.5999	80.747	37.554	0.07552	-143.81	3.9971
67	3.9971	0.56802	0.056906	2.858	9.9995	0	0.082022	0	41.835	21.148	-1.5956	-10856	5.6659	1.6334	1.1294	6.5288	13.317	0.2003	0.2537	2.0029	137.39	52.871	0.6008	-35.055	4.4648	0.89577	0.52386	3.8989	11.464	0.072731	0.15051	0.78278	84.211	38.293	-0.12967	-1464.7	4.2923	0.81301	0.49334	3.6272	11.429	0.06016	0.14157	0.69281	82.169	39.294	0.0020559	-128.03	4.1418
68	3.9971	0.10215	0.062539	0.40831	9.9995	0	0.023602	0	64.215	21.234	-0.69808	-7897.3	5.0536	0.32914	0.2192	1.3156	14.01	0.071327	0.098736	0.71323	127.28	52.244	0.9513	-47.024	4.1272	0.24183	0.15491	0.98565	10.878	0.032021	0.059289	0.33239	88.946	40.958	0.029473	-987.98	4.0043	0.25228	0.16186	1.0325	10.427	0.030329	0.057751	0.32385	85.838	42.442	-0.019135	-124.89	3.9971
69	3.9971	0.10822	0.048866	0.47917	9.9995	0	0.029375	0	46.591	22.116	-0.62151	-7263	5.067	0.41313	0.26578	2.0934	14.299	0.090564	0.11762	1.1603	129.78	57.967	0.96342	-23.659	4.1754	0.30325	0.17352	1.2674	11.939	0.026421	0.05746	0.30941	84.346	37.123	0.11236	-990.58	4.0392	0.32358	0.18738	1.3031	11.916	0.023873	0.04972	0.25905	80.627	36.869	0.097684	-268.07	3.9971
70	3.9971	0.15177	0.096332	0.60663	9.9995	0	0.048643	0	54.628	22.218	-0.25383	-7264.7	6.5003	1.2225	0.58378	5.8737	10.901	0.16281	0.22391	1.7748	130.37	46.193	0.91488	-40.014	4.4651	0.61186	0.27582	2.7436	10.239	0.095407	0.15861	0.97261	86.965	38.709	0.11684	-997.11	4.1523	0.56278	0.26045	2.6734	10.15	0.10233	0.17088	1.0245	84.787	40.698	-0.019592	-171.09	3.9971
71	3.9971	0.19873	0.11386	0.79432	9.9995	0	0.077423	0	73.075	22.086	-1.1396	-7783.7	5.1141	1.4888	1.0314	5.951	14.643	0.34393	0.43228	3.4391	131.9	51.137	0.25041	-84.572	4.273	0.83492	0.48315	3.4805	10.968	0.082165	0.21012	0.86849	89.393	39.727	-0.16693	-1206.8	4.1498	0.79759	0.4175	3.4286	10.353	0.042402	0.18423	0.44746	84.75	40.107	-0.034138	-112.05	3.9971
72	3.9971	0.42879	0.094282	2.2824	9.9995	0.013305	0.14191	0.14093	67.842	20.554	-1.8588	-12723	5.962	1.6269	1.1739	6.7786	13.378	0.41739	0.55039	4.1737	139	50.332	0.44562	-57.343	4.6961	0.95909	0.54864	4.2185	10.737	0.20028	0.29186	2.0871	88.807	39.911	-0.21463	-1710.4	4.559	0.94059	0.52325	4.0982	10.388	0.19519	0.27097	2.0672	84.098	41.777	-0.051985	-136.82	4.4311
73	3.9971	0.91794	0.20126	4.0397	9.9995	0	0.049992	0	77.421	18.979	-0.77745	-14489	4.4143	2.1909	1.0744	9.568	15.605	0.47835	0.6227	4.9893	132.63	50.65	0.52586	-58.542	4.1956	1.3295	0.52715	5.5795	11.309	0.21582	0.35525	2.2458	90.776	39.141	-0.07201	-2507.2	4.1906	1.2171	0.4718	4.9674	10.563	0.20414	0.36471	2.1214	83.652	41.304	-0.045116	-123.89	4.1822
74	3.9971	0.12513	0.066208	0.59276	9.9995	0	0.042085	0	68.757	20.044	-0.18577	-10609	4.8584	1.6189	0.97768	6.4707	14.286	0.19461	0.2934	2.0901	129.46	49.307	0.16848	-65.26	4.3278	0.64764	0.28304	2.7072	11.532	0.086138	0.15269	0.95805	87.349	39.707	0.026684	-1600.1	4.1805	0.56136	0.17069	2.35	11.208	0.095812	0.16225	1.0383	82.911	42.394	0.03512	-105.1	3.9971
75	3.9971	0.048815	0.022307	0.226	9.9995	0.0002993	0.028716	0.0039334	45.231	22.151	-0.42601	-7509.4	4.6566	0.68465	0.31955	3.1881	13.142	0.18313	0.22373	1.8312	131.08	51.285	0.69807	-49.397	4.1608	0.33244	0.15882	1.3893	10.913	0.055632	0.095109	0.5779	84.008	39.335	0.031084	-933.79	4.0707	0.31168	0.1533	1.2458	10.852	0.037373	0.080504	0.41132	82.322	40.986	0.032673	-117.69	3.9971
76	3.9971	0.13607	0.044039	0.54389	9.9995	0	0.022716	0	65.896	21.309	-0.43241	-8448.7	5.8543	0.35793	0.23708	1.4307	11.675	0.092149	0.12463	1.0517	129.93	46.78	0.80978	-35.606	4.3104	0.23662	0.11956	1.002	10.352	0.041219	0.067956	0.44093	91.02	40.158	-0.0083957	-1077.6	4.0572	0.23369	0.11481	1.0044	10.104	0.036789	0.064252	0.37698	88.861	42.026	-0.060343	-151.75	3.9971
77	4.3268	0.53531	0.15319	2.8133	9.9995	0	0.061447	0	63.058	20.95	-0.52526	-8994.1	6.8031	2.2509	0.91766	9.7391	17.792	0.25905	0.37362	2.9739	129.78	49.61	0.2996	-71.699	5.2151	1.0827	0.34877	5.5261	12.84	0.078963	0.19419	0.87849	86.777	38.924	0.012411	-1383.2	5.1242	0.97123	0.26867	4.9051	12.602	0.05921	0.1887	0.60699	82.711	40.757	0.035731	-119.72	5.1478
78	3.9971	0.77439	0.2686	3.0953	9.9995	0.0020889	0.1729	0.025668	42.277	20.504	-0.71959	-9891.1	6.6215	2.7196	1.1483	10.87	14.663	0.29475	0.4704	3.6772	130.11	47.61	0.37992	-77.598	4.6402	1.7478	0.62161	7.924	11.903	0.12238	0.31023	1.4472	83.374	37.138	-0.038573	-1500	4.3205	1.723	0.56744	8.3416	12.029	0.11524	0.31092	1.2442	82.975	38.798	0.013704	-102.47	3.9971
79	3.9971	0.67332	0.15099	3.0894	9.9995	0.025884	0.11468	0.25882	51.074	21.05	-0.57043	-10106	5.8947	1.9921	1.4786	7.9625	13.674	0.33627	0.42828	4.021	134.29	51.987	0.28074	-42.79	4.5018	1.0899	0.55271	4.8074	11.202	0.15175	0.2559	1.7178	84.543	39.027	-0.056531	-1227.6	4.2848	0.99982	0.48	4.5773	10.618	0.14863	0.2608	1.6257	82.11	40.428	-0.045338	-121.34	4.1317
80	3.9971	0.30271	0.043886	1.8149	9.9995	0	0.077656	0	66.645	19.492	-0.33047	-13137	7.5501	1.0663	0.56404	4.9796	12.025	0.4283	0.50054	4.2828	132.88	47.968	0.48768	-64.342	5.5156	0.66885	0.29241	3.5691	10.767	0.15748	0.25425	1.6481	88.799	38.557	0.085404	-2274.2	5.3867	0.66103	0.28663	3.6551	10.644	0.12915	0.23683	1.4015	83.318	40.971	0.088804	-110.89	5.3328
81	3.9971	0.54423	0.10463	3.5267	9.9995	0	0.13954	0	59.32	18.583	-1.3612	-18233	6.4801	2.369	1.5687	9.469	16.668	0.48177	0.58722	5.1449	137.61	50.592	0.081208	-58.372	5.0007	1.1834	0.62573	5.4434	11.335	0.1832	0.3213	1.9072	89.598	38.094	-0.17083	-2722.6	4.5779	1.0832	0.53725	4.9588	10.589	0.18765	0.31184	1.91	85.846	40.907	0.023326	-145.39	3.9971
82	3.9971	0.95508	0.15406	3.8175	9.9995	0	0.17571	0	66.301	20.632	-0.79714	-10738	5.6996	3.1474	2.0347	12.581	12.853	0.55849	0.74585	5.5846	133.67	46.744	0.45461	-69.511	4.3672	1.7003	0.91712	7.3183	10.861	0.19551	0.38689	2.0801	91.718	38.999	-0.11107	-1643.2	4.1451	1.4965	0.81536	6.7245	10.439	0.15753	0.36289	1.8512	89.29	41.333	-0.084226	-139.49	3.9971
83	3.9971	0.14811	0.056968	0.59201	9.9995	0.02572	0.045376	0.27397	74.682	20.692	-0.66974	-9854.5	5.3227	0.67675	0.40586	2.705	12.314	0.18096	0.24012	1.8095	131.17	51.355	0.46708	-55.671	4.3798	0.43396	0.2386	1.8648	11.081	0.069309	0.10008	0.74534	92.002	38.549	-0.079143	-1373.1	4.2335	0.43107	0.24045	1.9027	11.055	0.05738	0.084296	0.64115	86.775	39.077	-0.043217	-173.33	4.0745
84	3.9971	0.50313	0.33093	2.6916	9.9995	0	0.16675	0	55.864	20.078	-0.73084	-11480	5.4169	3.404	2.2681	13.606	12.651	0.77607	0.93616	7.7603	132.29	50.611	0.5847	-47.847	4.5337	1.8596	1.0237	8.176	10.906	0.26856	0.44842	2.8045	88.984	38.522	-0.039464	-1557.6	4.4707	1.8004	0.91373	8.2774	10.7	0.21662	0.40728	2.3301	87.307	39.815	-0.021576	-157.65	4.4547
85	3.9971	0.41136	0.24192	2.1425	9.9995	0.026578	0.088011	0.2824	58.19	23.396	-0.62328	-5981.1	5.8476	2.6478	1.6274	10.584	13.391	0.38506	0.48869	4.8557	130.68	48.167	0.64066	-39.46	4.3756	1.4396	0.7945	6.0846	11.221	0.13736	0.24102	1.5847	86.841	39.41	0.035312	-852.82	4.1536	1.461	0.742	6.2295	11.032	0.11167	0.22612	1.2179	85.104	41.032	0.025416	-131.2	4.0341
86	3.9971	0.2128	0.032637	1.088	9.9995	0.046961	0.081799	0.55811	47.055	20.467	-0.25587	-9833	5.5717	0.57608	0.28655	2.3027	13.546	0.18211	0.17326	2.4669	129.68	46.528	0.28672	-76.58	4.3864	0.3534	0.16467	1.5277	11.269	0.092504	0.11855	1.0783	88.996	37.934	0.04149	-1515.2	4.1927	0.31854	0.16794	1.3631	10.974	0.085452	0.11319	0.89416	89.26	40.551	0.053137	-139.33	3.9971
87	3.9971	0.2309	0.12231	0.99438	9.9995	0.017024	0.046517	0.19922	39.317	21.07	-0.45388	-8546.6	5.2824	0.93576	0.51658	4.5472	14.548	0.13755	0.18511	1.6936	128.84	50.36	0.51639	-60.301	4.6078	0.71504	0.25362	3.2827	11.909	0.077184	0.13287	0.91549	83.206	37.014	0.066234	-1166.3	4.5657	0.7668	0.22724	3.4976	11.751	0.079451	0.14158	0.93094	83.036	37.662	0.12083	-117.6	4.4715
88	3.9971	0.66364	0.37751	3.0057	9.9995	0	0.13828	0	25.913	12.465	-0.55836	-6506.2	5.491	2.5191	1.9601	10.069	14.966	0.27471	0.4554	3.6047	125.81	47.598	0.99297	-28.702	4.3022	1.4413	0.95862	5.9784	12.136	0.11814	0.27043	1.4486	80.287	35.457	0.079316	-874.56	4.0753	1.3735	0.83886	5.7313	12.174	0.10422	0.25735	1.2664	80.127	37.26	-0.018972	-151.54	3.9971
89	3.9971	0.12764	0.051873	0.5832	9.9995	0	0.065874	0	42.689	22.199	-0.97576	-5103.9	5.6323	0.80929	0.43482	4.0135	12.153	0.14495	0.22349	1.4494	130.19	47.027	0.52192	-77.138	4.7094	0.42434	0.18211	1.9873	10.608	0.086341	0.14763	0.90737	84.055	38.072	-0.035193	-813.75	4.6734	0.39451	0.15292	1.8924	10.401	0.084924	0.13878	0.9349	82.789	39.766	0.017047	-103.33	4.7642
90	3.9971	0.44625	0.094746	2.078	9.9995	0.060115	0.12141	0.60598	55.684	20.238	-0.98574	-11071	6.6013	1.5954	1.1918	6.5391	12.826	0.30904	0.38365	3.3273	132.14	52.577	0.7995	-48.892	4.4109	1.219	0.66187	5.2398	10.596	0.16002	0.24345	1.706	88.086	38.974	-0.043434	-1495.4	4.0854	1.3103	0.69105	5.5792	10.301	0.14913	0.23723	1.5945	86.124	39.901	-0.037719	-137.99	3.9971
91	3.9971	0.26531	0.15363	1.0849	9.9995	0.010424	0.049001	0.15187	59.898	19.772	-0.20457	-11076	4.4749	0.71305	0.35092	2.8501	14.569	0.27674	0.28559	2.7673	129.11	48.173	0.41033	-62.696	4.0767	0.44167	0.2345	1.7865	11.235	0.1205	0.1606	1.248	87.583	37.518	0.072505	-1957.6	3.9971	0.41792	0.22561	1.696	10.711	0.10896	0.15725	1.1423	84.123	39.291	0.057317	-151.71	3.9971
92	3.9971	0.3229	0.076843	1.3428	9.9995	0	0.069846	0	60.277	20.706	-0.73811	-8854.4	7.2675	1.3371	0.69189	6.4928	14.575	0.309	0.3978	3.0899	127.77	48.38	0.75919	-73.965	4.9661	0.76529	0.30554	3.876	11.54	0.10007	0.17355	1.0545	85.624	38.906	0.016517	-1348.9	4.6894	0.74888	0.29408	3.5392	11.049	0.081825	0.15095	0.85571	81.859	40.766	0.051597	-101.64	4.3874
93	3.9971	0.14986	0.039449	0.96706	9.9995	0	0.061977	0	44.685	21.819	-0.83166	-8628.2	6.4532	2.1098	1.3503	8.4333	12.846	0.26037	0.35127	2.7227	133.74	53.276	0.41849	-64.859	4.4432	0.96179	0.56907	4.0201	10.87	0.11294	0.19087	1.2179	84.622	39.639	-0.0091489	-959.88	4.1081	0.9227	0.54533	3.8386	10.487	0.10911	0.1762	1.091	84.017	41.128	0.031152	-109.5	4.0341
94	3.9971	0.30841	0.073491	1.2327	9.9995	0	0.072558	0	46.136	18.98	-0.91448	-14744	7.328	1.7489	0.84043	6.9906	11.312	0.41248	0.4467	4.1246	133.22	45.919	0.39923	-83.846	4.8844	0.85512	0.38324	3.976	10.364	0.15419	0.23478	1.6009	87.586	36.977	-0.070905	-2213.3	4.5842	0.80429	0.35027	3.8843	10.222	0.14746	0.23862	1.5512	85.931	38.933	-0.00014698	-131.86	4.5623
95	3.9971	0.31083	0.19326	1.2424	9.9995	0.022389	0.093299	0.22387	64.525	19.134	-0.40431	-10662	3.9971	1.068	0.67135	4.269	12.664	0.20043	0.2609	2.0649	123.75	50.537	0.57879	-52.647	3.9971	0.817	0.48062	3.2656	10.764	0.12985	0.18913	1.3792	88.844	39.463	0.093166	-1347.3	3.9971	0.8812	0.51705	3.5223	10.465	0.14077	0.1967	1.4819	87.484	40.466	0.10273	-164.19	3.9971
96	3.9971	0.18121	0.053433	0.86091	9.9995	0	0.070263	0	60.232	19.135	-0.17321	-13586	6.9175	1.3224	1.033	5.2859	13.552	0.26026	0.36872	2.672	131.56	51.913	0.22512	-59.828	4.8575	0.73654	0.40485	3.504	11.643	0.12608	0.22136	1.3252	87.968	38.832	0.037962	-2038.1	4.7058	0.7441	0.33219	3.8405	11.747	0.10852	0.20478	1.2023	84.743	40.55	0.042042	-129.16	4.7508
97	4.3807	0.54565	0.047816	2.4567	9.9995	0	0.079779	0	59.363	21.217	-0.71588	-9005.7	5.6457	0.86097	0.34297	4.8029	15.04	0.16862	0.26276	1.9361	131.47	47.115	0.4516	-88.674	5.27	0.64691	0.23861	3.4214	11.715	0.086269	0.16318	0.95902	88.464	38.432	-0.072489	-1585.9	5.3984	0.61871	0.26022	3.3172	11.313	0.087249	0.15913	0.95449	84.987	40.565	-0.042664	-105.22	5.4136
98	3.9971	0.46518	0.035224	2.0331	9.9995	0.0091849	0.07567	0.094069	77.253	20.333	-0.66837	-10170	6.9175	0.77576	0.47804	3.3409	10.248	0.36151	0.39402	3.6149	129.94	46.998	0.43831	-61.224	4.8551	0.58016	0.24455	2.7535	10.081	0.13106	0.18984	1.3173	89.436	38.383	-0.052942	-1811.2	4.5539	0.56001	0.2385	2.7867	10.06	0.10392	0.16733	1.0488	82.357	40.742	-0.021899	-159.04	4.3167
99	3.9971	0.37835	0.15503	1.5123	9.9995	0	0.043755	0	73.351	21.242	-0.50567	-9207.5	4.5893	1.2392	0.59354	5.6868	15.827	0.25022	0.31439	2.5021	132.36	50.207	0.18858	-47.28	4.0711	0.73938	0.34192	3.0471	11.37	0.092284	0.15674	0.95235	88.684	40.056	-0.0551	-1256.8	3.9971	0.73117	0.3095	2.9226	10.641	0.077004	0.1451	0.79956	84.283	41.866	-0.020467	-132.69	3.9971
[truncated: 1,837 more columns]
