# Supplementary material for: Detecting Parkinson’s disease from sustained phonation and speech signals
Source: PLoS One. 2017 Oct 5;12(10):e0185613. doi: 10.1371/journal.pone.0185613 (PMC5628839; doi:10.1371/journal.pone.0185613)
Supplement: S2 File — (ZIP) [file pone.0185613.s002.zip › DB.csv]

id	Sex	Age	class
1	Male	49	HC
2	Male	23	HC
3	Female	22	HC
4	Female	22	HC
5	Female	31	HC
6	Female	77	HC
7	Female	39	PD
8	Female	48	HC
9	Male	50	HC
10	Male	49	HC
11	Female	50	HC
12	Female	24	HC
13	Female	50	HC
14	Male	49	HC
15	Male	50	HC
16	Female	50	HC
17	Male	49	HC
18	Female	26	HC
19	Female	50	HC
20	Female	50	HC
21	Female	24	HC
22	Female	61	HC
23	Male	66	PD
24	Male	63	PD
25	Female	29	HC
26	Male	77	PD
27	Male	68	PD
28	Female	34	HC
29	Female	66	PD
30	Female	84	PD
31	Male	63	PD
32	Female	72	PD
33	Female	63	PD
34	Female	53	PD
35	Female	56	PD
36	Male	73	PD
37	Female	72	PD
38	Male	50	PD
39	Female	75	PD
40	Female	25	HC
41	Female	74	PD
42	Female	58	PD
43	Male	53	PD
44	Female	75	PD
45	Female	21	HC
46	Male	74	PD
47	Male	58	PD
48	Female	49	PD
49	Female	68	PD
50	Male	64	PD
51	Male	69	PD
52	Male	63	PD
53	Female	65	PD
54	Male	61	PD
55	Female	28	HC
56	Male	26	HC
57	Male	25	HC
58	Female	65	PD
59	Female	37	HC
60	Male	59	PD
61	Female	65	PD
62	Male	54	PD
63	Male	70	PD
64	Female	75	PD
65	Male	73	HC
66	Male	49	HC
67	Female	70	PD
68	Female	79	PD
69	Male	59	PD
70	Female	63	HC
71	Male	55	PD
72	Female	82	HC
73	Male	75	PD
74	Female	55	PD
75	Female	74	PD
76	Female	73	PD
77	Female	60	PD
78	Male	64	PD
79	Female	71	PD
80	Male	68	PD
81	Female	49	HC
82	Male	54	PD
83	Female	77	PD
84	Female	54	PD
85	Female	73	PD
86	Female	52	PD
87	Male	61	PD
88	Male	68	PD
89	Male	54	PD
90	Female	62	PD
91	Female	16	HC
92	Female	79	PD
93	Male	80	PD
94	Female	48	PD
95	Male	85	PD
96	Male	56	PD
97	Male	63	PD
98	Female	62	PD
99	Female	67	PD
