# Supplementary material for: Detecting Parkinson’s disease from sustained phonation and speech signals
Source: PLoS One. 2017 Oct 5;12(10):e0185613. doi: 10.1371/journal.pone.0185613 (PMC5628839; doi:10.1371/journal.pone.0185613)
Supplement: S2 File — (ZIP) [file pone.0185613.s002.zip › readme.txt]

Detecting Parkinson's disease from sustained phonation and speech signals

Description of experimental data


DB.csv file has database meta-information:

id - subject's unique identifier
sex - subject's gender (Male, Female)
Age - subject's age
class - clinical diagnosis (HC, PD)

HC - healthy control subject
PD - Parkinson's disease case


Channels in separate directories:

AC - acoustic cardioid microphone
SP - internal smart-phone microphone


Modalities in separate directories:

phonation - sustained voice recordings of vowel 'a'
speech - recordings of phonetically balanced sentence
voiced, unvoiced - result of spliting speech recording with Praat / Process / Extract voiced and unvoiced


*.csv file contains calculated audio features for each recording with the following columns:

id - subject's unique identifier
...
[various number of calculated audio features]
...
class - subject's diagnosis (1 is HC, 2 is PD)
