# Supplementary material for: Detecting Parkinson’s disease from sustained phonation and speech signals
Source: PLoS One. 2017 Oct 5;12(10):e0185613. doi: 10.1371/journal.pone.0185613 (PMC5628839; doi:10.1371/journal.pone.0185613)
Supplement: S3 File — (ZIP) [file pone.0185613.s003.zip]

Archive with 80 entries (75 files):
- DB.csv
- readme.txt
- SP/
- SP/phonation/
- SP/phonation/SP_phonation_avec2011.csv
- SP/phonation/SP_phonation_avec2013.csv
- SP/phonation/SP_phonation_emobase.csv
- SP/phonation/SP_phonation_emobase2010.csv
- SP/phonation/SP_phonation_emo_large - Copy.csv
- SP/phonation/SP_phonation_emo_large.csv
- SP/phonation/SP_phonation_Essentia_descriptors.csv
- SP/phonation/SP_phonation_IS09_emotion.csv
- SP/phonation/SP_phonation_IS10_paraling.csv
- SP/phonation/SP_phonation_IS10_paraling_compat.csv
- SP/phonation/SP_phonation_IS11_speaker_state.csv
- SP/phonation/SP_phonation_IS12_speaker_trait.csv
- SP/phonation/SP_phonation_IS12_speaker_trait_compat.csv
- SP/phonation/SP_phonation_IS13_ComParE.csv
- SP/phonation/SP_phonation_jAudio_features.csv
- SP/phonation/SP_phonation_KTU_features.csv
- SP/phonation/SP_phonation_MPEG7_descriptors.csv
- SP/phonation/SP_phonation_Tsanas.csv
- SP/phonation/SP_phonation_YAAFE_features.csv
- SP/speech/
- SP/speech/SP_speech_avec2011.csv
- SP/speech/SP_speech_avec2013.csv
- SP/speech/SP_speech_emobase.csv
- SP/speech/SP_speech_emobase2010.csv
- SP/speech/SP_speech_emo_large.csv
- SP/speech/SP_speech_Essentia_descriptors.csv
- SP/speech/SP_speech_IS09_emotion.csv
- SP/speech/SP_speech_IS10_paraling.csv
- SP/speech/SP_speech_IS10_paraling_compat.csv
- SP/speech/SP_speech_IS11_speaker_state.csv
- SP/speech/SP_speech_IS12_speaker_trait.csv
- SP/speech/SP_speech_IS12_speaker_trait_compat.csv
- SP/speech/SP_speech_IS13_ComParE.csv
- SP/speech/SP_speech_jAudio_features.csv
- SP/speech/SP_speech_KTU_features.csv
- SP/speech/SP_speech_MPEG7_descriptors.csv
- SP/speech/SP_speech_Tsanas.csv
- SP/speech/SP_speech_YAAFE_features.csv
- SP/unvoiced/
- SP/unvoiced/SP_unvoiced_avec2011.csv
- SP/unvoiced/SP_unvoiced_avec2013.csv
- SP/unvoiced/SP_unvoiced_emobase.csv
- SP/unvoiced/SP_unvoiced_emobase2010.csv
- SP/unvoiced/SP_unvoiced_emo_large.csv
- SP/unvoiced/SP_unvoiced_Essentia_descriptors.csv
- SP/unvoiced/SP_unvoiced_IS09_emotion.csv
- SP/unvoiced/SP_unvoiced_IS10_paraling.csv
- SP/unvoiced/SP_unvoiced_IS10_paraling_compat.csv
- SP/unvoiced/SP_unvoiced_IS11_speaker_state.csv
- SP/unvoiced/SP_unvoiced_IS12_speaker_trait.csv
- SP/unvoiced/SP_unvoiced_IS12_speaker_trait_compat.csv
- SP/unvoiced/SP_unvoiced_IS13_ComParE.csv
- SP/unvoiced/SP_unvoiced_jAudio_features.csv
- SP/unvoiced/SP_unvoiced_KTU_features.csv
- SP/unvoiced/SP_unvoiced_MPEG7_descriptors.csv
- SP/unvoiced/SP_unvoiced_Tsanas.csv
- SP/unvoiced/SP_unvoiced_YAAFE_features.csv
- SP/voiced/
- SP/voiced/SP_voiced_avec2011.csv
- SP/voiced/SP_voiced_avec2013.csv
- SP/voiced/SP_voiced_emobase.csv
- SP/voiced/SP_voiced_emobase2010.csv
- SP/voiced/SP_voiced_emo_large.csv
- SP/voiced/SP_voiced_Essentia_descriptors.csv
- SP/voiced/SP_voiced_IS09_emotion.csv
- SP/voiced/SP_voiced_IS10_paraling.csv
- SP/voiced/SP_voiced_IS10_paraling_compat.csv
- SP/voiced/SP_voiced_IS11_speaker_state.csv
- SP/voiced/SP_voiced_IS12_speaker_trait.csv
- SP/voiced/SP_voiced_IS12_speaker_trait_compat.csv
- SP/voiced/SP_voiced_IS13_ComParE.csv
- SP/voiced/SP_voiced_jAudio_features.csv
- SP/voiced/SP_voiced_KTU_features.csv
- SP/voiced/SP_voiced_MPEG7_descriptors.csv
- SP/voiced/SP_voiced_Tsanas.csv
- SP/voiced/SP_voiced_YAAFE_features.csv
