# Supplementary material for: Detecting Parkinson’s disease from sustained phonation and speech signals
Source: PLoS One. 2017 Oct 5;12(10):e0185613. doi: 10.1371/journal.pone.0185613 (PMC5628839; doi:10.1371/journal.pone.0185613)
Supplement: S3 File — (ZIP) [file pone.0185613.s003.zip › SP/phonation/SP_phonation_avec2011.csv]

id	audspec_lengthL1norm_sma_quartile1	audspec_lengthL1norm_sma_quartile2	audspec_lengthL1norm_sma_quartile3	audspec_lengthL1norm_sma_iqr1_2	audspec_lengthL1norm_sma_iqr2_3	audspec_lengthL1norm_sma_iqr1_3	audspec_lengthL1norm_sma_percentile1_0	audspec_lengthL1norm_sma_percentile99_0	audspec_lengthL1norm_sma_pctlrange0_1	audspec_lengthL1norm_sma_amean	audspec_lengthL1norm_sma_flatness	audspec_lengthL1norm_sma_rqmean	audspec_lengthL1norm_sma_stddev	audspec_lengthL1norm_sma_skewness	audspec_lengthL1norm_sma_kurtosis	audspec_lengthL1norm_sma_meanPeakDist	audspec_lengthL1norm_sma_peakDistStddev	audspec_lengthL1norm_sma_peakRangeRel	audspec_lengthL1norm_sma_peakMeanRel	audspec_lengthL1norm_sma_minRangeRel	audspec_lengthL1norm_sma_meanRisingSlope	audspec_lengthL1norm_sma_stddevRisingSlope	audspec_lengthL1norm_sma_meanFallingSlope	audspec_lengthL1norm_sma_stddevFallingSlope	audspec_lengthL1norm_sma_meanSegLen	audspec_lengthL1norm_sma_maxSegLen	audspec_lengthL1norm_sma_minSegLen	audspec_lengthL1norm_sma_segLenStddev	audspec_lengthL1norm_sma_linregc1	audspec_lengthL1norm_sma_linregerrA	audspec_lengthL1norm_sma_qregc1	audspec_lengthL1norm_sma_qregerrA	audspec_lengthL1norm_sma_upleveltime25	audspec_lengthL1norm_sma_upleveltime50	audspec_lengthL1norm_sma_upleveltime90	audspec_lengthL1norm_sma_risetime	audspec_lengthL1norm_sma_lpgain	audspec_lengthL1norm_sma_lpc0	audspec_lengthL1norm_sma_lpc1	audspec_lengthL1norm_sma_lpc2	audspec_lengthL1norm_sma_lpc3	audspec_lengthL1norm_sma_lpc4	pcm_zcr_sma_quartile1	pcm_zcr_sma_quartile2	pcm_zcr_sma_quartile3	pcm_zcr_sma_iqr1_2	pcm_zcr_sma_iqr2_3	pcm_zcr_sma_iqr1_3	pcm_zcr_sma_percentile1_0
1	3.8183	4.0359	4.23	0.21762	0.19411	0.41173	2.8907	4.8334	1.9427	4.0079	0.99363	4.0279	0.40099	-1.7211	13.9	0.35	0.24256	0.38838	1.1054	0.28219	11.154	10.796	3.0248	5.0438	6.77	6.77	6.77	0	0.10863	0.058163	-0.20213	0.057238	0.99557	0.98671	0.014771	0.48669	0.0085742	-1.7456	0.60874	0.3114	-0.070656	-0.10322	0.049864	0.054397	0.061046	0.0045331	0.0066485	0.011182	0.040496
1	4.9137	5.1421	5.4673	0.22839	0.32529	0.55368	2.9922	6.7945	3.8023	5.1998	0.98676	5.2395	0.64393	-2.0183	18.646	1.3133	1.2163	0.28652	1.2021	0.10369	12.023	17.178	6.0901	3.2447	8.27	8.27	8.27	0	-0.051751	0.05713	0.13641	0.054206	0.99274	0.98791	0.021765	0.477	0.0039607	-2.124	1.2906	0.15454	-0.49939	0.1787	0.040798	0.042007	0.045331	0.0012088	0.0033243	0.0045331	0.039444
1	4.6369	4.8715	5.1065	0.23454	0.23508	0.46961	0.8534	6.1832	5.3298	4.787	0.96295	4.8427	0.73239	-3.3795	20.323	0.52786	0.39084	0.26414	1.158	0.32925	11.527	9.44	8.4478	11.85	4.03	7.95	0.11	3.92	-0.026964	0.06262	-0.73101	0.060956	0.98635	0.96402	0.032258	0.47578	0.0042739	-2.1492	1.4094	0.059543	-0.47515	0.15578	0.039891	0.040798	0.043215	0.00090662	0.0024176	0.0033243	0.032653
2	1.4181	1.62	1.8105	0.20182	0.1905	0.39232	0.83638	2.2001	1.3637	1.6027	0.98088	1.6301	0.29759	-0.3002	3.2226	0.54273	0.34747	0.51423	1.1613	0.51147	1.4175	1.0262	2.3543	1.4933	6.73	6.73	6.73	0	-0.37367	0.087339	-0.56701	0.085373	0.98817	0.7929	0.048817	0.4963	0.0015768	-1.3726	0.26546	0.16685	-0.21075	0.15172	0.027199	0.029918	0.034225	0.0027199	0.0043064	0.0070263	0.020248
2	0.93873	1.0123	1.0907	0.073579	0.078398	0.15198	0.40802	1.379	0.97102	1.0115	0.98197	1.0262	0.17359	-0.81447	5.6091	0.462	0.30344	0.36554	1.1278	0.36121	1.8087	1.1001	1.0127	1.2293	3.9	7.56	0.24	3.66	-0.11316	0.096845	-0.31544	0.09855	0.97047	0.8973	0.035944	0.51285	0.00070884	-1.4898	0.36872	0.22261	-0.17704	0.07632	0.014959	0.016924	0.02191	0.0019643	0.0049864	0.0069507	0.0080931
2	0.82823	0.9111	1.103	0.08287	0.19188	0.27475	0.70188	1.3371	0.63521	0.96181	0.98546	0.97579	0.16455	0.29033	2.2513	0.71556	0.51561	0.56227	1.0234	0.28917	1.124	0.6151	0.54991	0.6501	7.19	7.19	7.19	0	-0.45631	0.089216	-0.040851	0.089559	0.99166	0.47844	0.020862	0.51532	0.00086864	-1.2943	0.15263	0.18052	-0.072991	0.034942	0.018132	0.021457	0.025688	0.0033243	0.0042309	0.0075552	0.012995
3	3.1009	3.47	4.0486	0.36913	0.57861	0.94773	1.5016	4.5799	3.0783	3.4693	0.9745	3.5408	0.70812	-0.69936	3.5734	0.95167	0.79473	0.40887	1.0389	0.2608	2.7731	1.8947	2.197	1.4979	3.38	6.67	0.09	3.29	-0.32304	0.10247	-1.3361	0.07845	0.98378	0.86726	0.16077	0.50369	0.0022024	-1.6752	0.53527	0.32902	-0.19509	0.0062381	0.046238	0.051375	0.059535	0.0051375	0.0081596	0.013297	0.040659
3	2.9099	3.121	3.3738	0.21108	0.25282	0.4639	1.645	3.7876	2.1426	3.0981	0.98914	3.1253	0.41131	-1.3653	6.9899	0.49714	0.3294	0.29388	1.1169	0.32456	2.4639	2.1357	2.0846	1.4961	8.06	8.06	8.06	0	-0.22232	0.069173	-0.95053	0.062099	0.99257	0.96778	0.10409	0.50993	0.0044341	-1.3193	0.18767	0.11411	0.013231	0.0047118	0.047144	0.050771	0.05485	0.0036265	0.0040798	0.0077063	0.040212
3	2.5961	3.1775	3.4411	0.58131	0.26362	0.84493	1.2925	3.8437	2.5511	3.008	0.97905	3.0595	0.55913	-0.88094	3.6933	0.97286	0.83368	0.50034	1.0348	0.43889	4.2808	1.8875	-0.070468	2.8821	3.775	7.45	0.1	3.675	-0.3403	0.087558	-1.2202	0.068184	0.98285	0.87731	0.039578	0.50727	0.0032772	-1.3481	0.16443	0.16434	0.0089865	0.010785	0.044122	0.047144	0.051073	0.0030221	0.0039287	0.0069507	0.039589
4	3.9849	4.4243	4.734	0.43941	0.30974	0.74915	2.6048	5.1887	2.5839	4.3667	0.99117	4.3991	0.53282	-1.1246	6.837	2.625	2.5151	0.33343	1.0533	0.39648	4.9732	0.29283	2.7442	10.339	6.02	6.02	6.02	0	-0.33193	0.051535	-0.5698	0.050757	0.99502	0.98176	0.21725	0.50498	0.02343	-1.1091	0.074259	-0.0062336	-0.023247	0.065166	0.046389	0.054699	0.060139	0.0083107	0.0054397	0.01375	0.034754
4	0.85792	1.0449	1.3228	0.18697	0.2779	0.46487	0.58148	2.4927	1.9112	1.1258	0.95146	1.1876	0.37812	1.3267	5.2472	0.28381	0.18235	0.8117	1.2103	0.83511	4.3968	2.8552	2.7856	2.1583	0.28952	1.88	0.06	0.40178	-0.51246	0.08017	0.84157	0.068694	0.48697	0.10912	0.017915	0.49592	0.0036664	-1.4556	0.29601	0.26477	-0.041201	-0.061554	0.022968	0.029314	0.037474	0.0063463	0.0081596	0.014506	0.01511
4	0.87108	1.0247	1.2516	0.15364	0.22692	0.38055	0.039534	1.9112	1.8717	1.024	0.77638	1.1178	0.44821	-0.50696	3.4165	0.38667	0.27531	0.5249	1.2878	0.76353	3.8812	1.9616	3.6331	2.4345	6.15	6.15	6.15	0	-0.66265	0.098415	-0.7519	0.093817	0.88584	0.51445	0.054913	0.49928	0.0011575	-1.6181	0.3733	0.46461	-0.10308	-0.11574	0.01783	0.035963	0.049335	0.018132	0.013373	0.031505	0.010275
5	1.719	1.9351	2.0605	0.21608	0.12541	0.34149	1.1197	2.4997	1.38	1.8972	0.98961	1.9146	0.25722	-0.57715	5.5862	0.648	0.42223	0.20727	1.1555	0.23992	2.1587	1.9423	0.93307	0.26543	2.99	5.93	0.05	2.94	-0.28204	0.060984	-0.41018	0.064467	0.98998	0.95659	0.036728	0.50836	0.0019708	-1.3302	0.11268	0.23235	-0.045019	0.030856	0.011484	0.014506	0.021154	0.0030221	0.0066485	0.0096706	0.0090601
5	1.9437	2.0662	2.163	0.12252	0.096727	0.21924	1.2395	2.3005	1.061	2.0218	0.99279	2.0334	0.21719	-2.0339	10.168	0.635	0.46065	0.30692	1.087	0.25599	1.8523	1.3647	1.4446	0.79903	5.85	5.85	5.85	0	0.096206	0.091009	-1.1658	0.064178	0.99147	0.97782	0.18942	0.49915	0.0025365	-1.2937	0.079251	0.19963	0.012733	0.0027479	0.010275	0.012088	0.015715	0.0018132	0.0036265	0.0054397	0.008764
5	1.7213	1.8491	1.9735	0.1278	0.12445	0.25225	0.8222	2.2051	1.3829	1.8203	0.98677	1.8386	0.25847	-1.647	7.9987	0.67714	0.52458	0.35351	1.0428	0.18323	2.4693	1.3413	0.46547	1.1603	2.875	5.69	0.06	2.815	-0.25264	0.071591	-0.81765	0.07099	0.98614	0.96014	0.18718	0.51736	0.0018111	-1.2791	0.11396	0.16503	-0.057641	0.058294	0.010275	0.011484	0.014506	0.0012088	0.0030221	0.0042309	0.0090662
6	3.6144	3.829	4.1455	0.21457	0.31649	0.53106	2.5987	5.475	2.8764	3.9061	0.98904	3.9425	0.53426	-0.1685	8.5329	1.1726	0.8831	0.32729	1.15	0.42535	4.2532	5.7716	2.603	2.1745	23.44	23.44	23.44	0	-0.086648	0.075003	0.53611	0.062152	0.99318	0.97356	0.026866	0.49275	0.0015636	-1.6861	0.57234	0.18856	-0.031416	-0.043247	0.035963	0.040193	0.046238	0.0042309	0.0060441	0.010275	0.02854
6	2.699	2.8946	3.2431	0.19564	0.34846	0.5441	1.3025	4.4479	3.1453	2.9936	0.97962	3.0453	0.55903	-0.043892	5.4291	1.1487	0.94228	0.502	1.1223	0.78259	4.0374	2.2853	2.0307	1.6382	19.03	19.03	19.03	0	-0.36898	0.060258	0.19834	0.056277	0.9844	0.88352	0.039002	0.49688	0.0009623	-1.7474	0.65377	0.30115	-0.28122	0.073832	0.030523	0.033545	0.0411	0.0030221	0.0075552	0.010577	0.028172
6	2.9951	3.2425	3.5682	0.24734	0.32567	0.57302	1.8348	5.1099	3.2751	3.3429	0.9827	3.3978	0.60881	0.55393	5.2258	1.987	1.5208	0.54085	1.2612	0.54884	4.4264	5.7942	2.6777	3.5973	21.62	21.62	21.62	0	-0.31897	0.043248	0.22784	0.0393	0.99078	0.68249	0.00553	0.48548	0.00089499	-1.8897	0.714	0.61241	-0.58086	0.14433	0.031429	0.03566	0.040798	0.0042309	0.0051375	0.0093684	0.028407
7	1.8049	2.1682	2.51	0.36329	0.34179	0.70508	0.82961	3.6369	2.8073	2.2095	0.96498	2.2791	0.55883	0.18937	3.3668	0.33	0.21019	0.39014	1.4763	0.4884	7.9585	6.6235	9.8485	6.0718	7.83	7.83	7.83	0	-0.4621	0.048687	-0.19926	0.050295	0.97247	0.53191	0.013767	0.4812	0.0020514	-1.9308	1.0447	0.13947	-0.21515	-0.037773	0.036718	0.042913	0.050468	0.0061952	0.0075551	0.01375	0.011786
7	2.2729	2.4309	2.8489	0.15806	0.41792	0.57598	1.2494	3.6069	2.3575	2.535	0.98034	2.5802	0.48092	-0.087368	3.5634	0.25846	0.18087	0.30556	1.3298	0.45428	10.06	5.5634	7.1543	5.1542	7.83	7.83	7.83	0	-0.41168	0.061947	-0.38701	0.062798	0.98731	0.79695	0.021574	0.49428	0.0038365	-1.6174	0.48144	0.3381	-0.080881	-0.12073	0.045029	0.048051	0.050468	0.0030221	0.0024176	0.0054397	0.031614
7	2.2761	2.458	3.0836	0.18194	0.62559	0.80753	0.95416	4.2059	3.2518	2.6254	0.97167	2.6922	0.59598	0.12244	3.6385	0.25	0.15789	0.25647	1.4001	0.43973	7.7311	4.0719	8.0031	4.9778	6.16	6.16	6.16	0	-0.43273	0.056797	-0.28666	0.061253	0.96524	0.47551	0.020537	0.47943	0.0030413	-1.7123	0.60683	0.35475	-0.18275	-0.066142	0.047749	0.048655	0.050771	0.00090662	0.0021154	0.0030221	0.041402
8	3.5245	3.9561	4.3623	0.43167	0.40616	0.83783	0.10434	5.3776	5.2732	3.813	0.92413	3.9179	0.90058	-1.8786	8.4316	0.575	0.40776	0.41361	1.1612	0.45187	5.3914	4.1467	3.5878	2.1174	3.42	6.64	0.2	3.22	0.02731	0.11493	-1.7166	0.078198	0.96934	0.90657	0.054015	0.48977	0.0033016	-1.9682	1.0569	0.24785	-0.48891	0.15267	0.037171	0.037776	0.038985	0.00060441	0.0012088	0.0018132	0.026558
8	3.9118	4.3286	5.3123	0.41678	0.98372	1.4005	2.7055	5.9028	3.1973	4.5298	0.97973	4.6046	0.82691	-0.3617	4.1911	1.34	0.9959	0.32465	1.1041	0.33376	3.3799	8.1666	1.5663	1.113	7.47	7.47	7.47	0	-0.43599	0.053197	0.04444	0.052096	0.99198	0.98663	0.1738	0.47657	0.0031074	-1.9943	1.0451	0.28855	-0.53213	0.19314	0.037474	0.039891	0.044727	0.0024176	0.0048353	0.0072529	0.0355
8	3.8661	4.1427	5.1368	0.27658	0.99404	1.2706	2.9596	6.4149	3.4553	4.4518	0.97805	4.5423	0.90233	0.39638	3.7044	1.7175	1.1935	0.29046	1.275	0.42955	3.4811	1.8338	-1.8787	3.4401	8.09	8.09	8.09	0	-0.33721	0.087763	0.3679	0.081819	0.99137	0.92972	0.10358	0.51358	0.0047787	-1.6492	0.3453	0.60411	-0.35842	0.058613	0.039287	0.042913	0.045935	0.0036265	0.0030221	0.0066485	0.031732
9	2.7305	3.1645	3.4922	0.43398	0.32771	0.76169	1.3486	4.068	2.7194	3.0993	0.98164	3.1445	0.53087	-0.87633	5.0121	0.50455	0.35271	0.36155	1.1022	0.40507	5.1457	2.0777	0.66081	4.1051	3.335	6.6	0.07	3.265	-0.19062	0.10448	-0.53839	0.10359	0.98802	0.93713	0.071856	0.56972	0.0029667	-1.7054	0.50338	0.32903	-0.08009	-0.046381	0.032336	0.033847	0.039287	0.001511	0.0054397	0.0069507	0.031429
9	3.5311	3.7693	4.0473	0.23811	0.27806	0.51617	1.2498	5.195	3.9451	3.7594	0.98093	3.808	0.60692	-1.3722	9.6226	0.75667	0.41833	0.30319	1.1459	0.22645	5.4135	7.4886	0.98743	2.541	3.59	7.07	0.11	3.48	0.086751	0.080017	0.27652	0.077154	0.98194	0.95139	0.044444	0.5146	0.0044064	-1.7031	0.50681	0.41594	-0.28409	0.065039	0.040193	0.042309	0.046238	0.0021154	0.0039287	0.0060441	0.024536
9	3.1427	3.4397	3.694	0.29705	0.25426	0.55131	2.5364	4.8667	2.3304	3.452	0.98851	3.4887	0.50491	0.057618	5.2981	0.528	0.30243	0.36178	1.1479	0.30537	6.1422	7.5789	1.4371	3.2102	8.11	8.11	8.11	0	-0.14645	0.087072	0.6379	0.078694	0.99262	0.89299	0.02829	0.50985	0.0058585	-1.5824	0.32035	0.34286	-0.020299	-0.059723	0.038985	0.0411	0.042913	0.0021154	0.0018132	0.0039287	0.030934
10	4.1198	4.3918	4.755	0.27203	0.3632	0.63523	1.5377	6.0982	4.5605	4.4496	0.98444	4.5016	0.6819	-0.92963	8.9088	1.9367	1.6564	0.27381	1.2475	0.37034	3.3696	5.6266	3.178	2.4971	6.77	6.77	6.77	0	-0.32	0.054179	0.13757	0.051466	0.98684	0.9576	0.04386	0.47731	0.013298	-1.2903	0.13375	0.13061	-0.045889	0.072507	0.039891	0.043215	0.048051	0.0033243	0.0048353	0.0081596	0.030774
10	4.2748	4.5084	4.8147	0.23359	0.30634	0.53993	1.0233	5.4245	4.4011	4.4998	0.97953	4.5474	0.65588	-3.0322	17.908	1.0267	0.76069	0.14021	1.0843	0.14076	3.0387	5.9107	2.5887	1.5708	7.1	7.1	7.1	0	-0.2248	0.063065	-0.32726	0.068692	0.98324	0.97626	0.16899	0.48252	0.0045448	-1.4979	0.25351	0.36176	-0.23567	0.11872	0.035963	0.040647	0.047749	0.0046842	0.0071018	0.011786	0.027803
10	4.0063	4.2983	4.6795	0.292	0.38121	0.67321	1.7171	5.3957	3.6787	4.2941	0.98414	4.3402	0.63093	-1.6914	10.476	1.38	0.96919	0.26538	1.1623	0.11878	2.9484	4.6692	1.4045	0.53268	7.3	7.3	7.3	0	-0.26797	0.060574	-0.22776	0.064089	0.98772	0.96862	0.070941	0.47404	0.0036301	-1.5792	0.42212	0.2735	-0.24942	0.13338	0.031127	0.038078	0.047749	0.0069507	0.0096706	0.016621	0.026389
11	5.107	5.3578	5.6898	0.25078	0.33204	0.58282	0.79964	6.1065	5.3068	5.2731	0.97285	5.335	0.81046	-3.8832	20.965	2.0067	1.3087	0.089738	1.1295	0.02079	0.093995	5.5213	1.1912	0.53587	3.65	7.17	0.13	3.52	0.057509	0.072245	-0.71044	0.075525	0.97684	0.96594	0.28065	0.52251	0.0025961	-1.6789	0.58211	0.24012	-0.32708	0.18403	0.042611	0.043215	0.043518	0.00060441	0.00030221	0.00090662	0.020447
11	5.2832	5.5331	6.0568	0.24984	0.52371	0.77355	1.8207	7.0013	5.1805	5.5705	0.98045	5.632	0.82998	-2.2853	13.875	0	0	0	1.2298	0	-3.7408	9.8154	0.43416	0	8.21	8.21	8.21	0	-0.25139	0.050053	-0.45503	0.055495	0.98786	0.96966	0.12621	0.49332	0.0026175	-1.7295	0.57681	0.33866	-0.27247	0.086668	0.041327	0.048051	0.050166	0.0067241	0.0021154	0.0088395	0.038985
11	5.5105	5.6391	5.8086	0.12865	0.16946	0.29812	1.7096	6.6486	4.9389	5.6175	0.98486	5.6618	0.70626	-3.9682	24.547	0.5975	0.427	0.085513	1.1486	0.13122	3.4871	6.3036	2.4834	1.8284	8.85	8.85	8.85	0	-0.1156	0.053933	-0.41007	0.060969	0.98652	0.97303	0.12472	0.47244	0.0026403	-1.6139	0.4126	0.24969	-0.055333	0.0071794	0.040193	0.041704	0.049562	0.001511	0.0078574	0.0093684	0.038985
12	1.1009	1.1878	1.3145	0.08685	0.12667	0.21352	0.84255	2.0232	1.1807	1.2391	0.98202	1.2622	0.24045	1.1809	6.1056	0.57567	0.42683	0.56648	1.2137	0.30876	3.3613	1.7056	1.5894	1.5554	17.67	17.67	17.67	0	-0.23557	0.061842	0.38221	0.057713	0.99603	0.31516	0.0051107	0.50057	0.00086494	-1.6622	0.54156	0.27284	-0.18046	0.029058	0.035358	0.039891	0.045935	0.0045331	0.0060441	0.010577	0.018918
12	0.946	1.0403	1.1139	0.09428	0.073617	0.1679	0.80601	1.4326	0.62659	1.0422	0.98859	1.0517	0.14101	-0.37582	8.1781	0.39478	0.2723	0.34288	1.1403	0.30673	2.1019	1.0803	1.6158	0.97699	0	0	0	0	-0.12641	0.069493	0.084164	0.069454	0.99621	0.99135	0.025419	0.50595	0.00061793	-1.5105	0.32607	0.27238	-0.040957	-0.046386	0.024176	0.029616	0.036265	0.0054397	0.0066485	0.012088	0.013297
12	0.92844	0.99735	1.1077	0.068915	0.11037	0.17928	0.64376	1.6043	0.96054	1.0324	0.98727	1.0459	0.16797	0.95261	5.8799	0.58094	0.3938	0.74967	1.152	0.56727	2.1982	1.5507	1.3083	1.2978	4.68	16.53	0.19	6.8551	-0.22951	0.076362	0.34821	0.072015	0.97809	0.27205	0.0085516	0.49037	0.00092067	-1.3642	0.22437	0.16895	-0.048437	0.020146	0.028861	0.034754	0.0411	0.005893	0.0063463	0.012239	0.016621
13	1.5824	1.6637	2.0051	0.081276	0.34138	0.42266	1.2181	2.6549	1.4369	1.7955	0.98435	1.8253	0.32836	0.91986	3.5068	0.95286	0.74159	0.51012	1.2621	0.54882	2.0226	2.1758	1.6823	0.98416	7.2	7.2	7.2	0	-0.42001	0.088611	0.87329	0.059918	0.98897	0.39172	0.04	0.48343	0.0062624	-1.0918	0.023262	0.03588	-0.0063434	0.040254	0.043215	0.048353	0.053188	0.0051375	0.0048353	0.0099728	0.028794
13	1.4214	1.5054	1.6992	0.083983	0.19383	0.27781	0.95493	1.8378	0.88282	1.5321	0.99162	1.5439	0.19039	-0.57613	3.9533	0.46818	0.33351	0.69396	1.0457	0.55482	2.6648	1.9198	0.8778	1.3921	1.7933	5.25	0.05	2.4443	-0.18143	0.10809	-0.95335	0.10435	0.97955	0.88104	0.02974	0.53259	0.0028297	-1.2146	0.068175	0.15191	-0.032225	0.027671	0.035736	0.040647	0.044727	0.0049108	0.0040798	0.0089906	0.015938
13	1.8543	1.9199	2.0019	0.065575	0.08196	0.14754	1.4498	2.5373	1.0876	1.963	0.99426	1.974	0.20849	0.4215	7.0665	1.354	1.0467	0.35454	1.1642	0.31538	1.6255	2.9127	1.2481	0.995	7.32	7.32	7.32	0	-0.25274	0.066481	0.32235	0.058423	0.9918	0.96995	0.062842	0.487	0.0029038	-1.2205	0.042027	0.11198	0.039453	0.027759	0.03838	0.043518	0.050166	0.0051375	0.0066485	0.011786	0.024551
14	5.1987	5.4671	5.7235	0.26832	0.25648	0.5248	2.2018	6.3574	4.1555	5.414	0.9894	5.449	0.61674	-3.4219	21.926	1.815	1.3851	0.14831	1.1183	0.15569	3.3904	5.4671	2.3132	1.2722	4.275	8.46	0.09	4.185	-0.098893	0.054286	-0.37045	0.058236	0.98947	0.97895	0.12982	0.50703	0.0074648	-1.8242	0.92687	0.28022	-0.58663	0.20403	0.043518	0.045935	0.047144	0.0024176	0.0012088	0.0036265	0.038682
14	4.2808	4.6341	5.2992	0.3533	0.66515	1.0184	1.6227	5.9041	4.2814	4.663	0.97738	4.7292	0.7888	-1.4576	8.2863	0.9325	0.71979	0.41507	1.0742	0.37792	7.3583	4.8505	-1.0156	6.4678	4.04	8	0.08	3.96	-0.25731	0.06514	-0.539	0.06791	0.98888	0.96539	0.08529	0.50248	0.0035891	-2.1309	1.4714	0.21026	-1.0686	0.51819	0.039589	0.0411	0.043215	0.001511	0.0021154	0.0036265	0.037498
14	4.9807	5.2157	5.4117	0.23499	0.19598	0.43098	2.5241	5.7014	3.1773	5.1221	0.99177	5.1489	0.52423	-3.7783	23.628	1.285	0.89712	0.036584	1.1044	0.089569	-0.24311	3.0448	2.5118	1.7893	6.62	6.62	6.62	0	0.049252	0.060827	-0.50833	0.064452	0.99548	0.9819	0.46003	0.50302	0.013919	-1.4723	0.41105	0.25675	-0.15832	-0.03683	0.037776	0.041402	0.04654	0.0036265	0.0051375	0.008764	0.031617
15	3.1573	3.3037	3.466	0.14633	0.16238	0.30871	2.0015	4.851	2.8495	3.3002	0.9878	3.3281	0.42954	-0.8427	16.572	1.72	1.8358	0.39156	1.22	0.26994	2.0697	4.6489	4.1992	1.773	10.74	10.74	10.74	0	-0.12063	0.048381	-0.096733	0.047666	0.99258	0.93878	0.010204	0.49489	0.019026	-1.1321	0.037191	0.055742	0.017379	0.022994	0.040798	0.044727	0.046238	0.0039287	0.001511	0.0054397	0.029012
15	5.2475	5.3733	5.4896	0.12586	0.11631	0.24217	0.14613	6.1862	6.04	5.1868	0.92991	5.2776	0.97482	-4.2414	20.804	0	0	0	1.194	0	3.3805	2.9827	2.1116	0	3.555	7	0.11	3.445	-0.039223	0.06817	-0.79154	0.084223	0.96552	0.95586	0.062069	0.49724	0.0018428	-2.0838	1.1393	0.37552	-0.69309	0.26238	0.027199	0.028105	0.032336	0.00090662	0.0042309	0.0051375	0.024322
15	4.3029	4.535	4.7561	0.23207	0.22108	0.45315	0.15731	5.0719	4.9146	4.3862	0.9454	4.4561	0.78654	-3.9511	19.891	0	0	0	1.1667	0	4.3403	3.6954	0.70729	0	3.71	7.35	0.07	3.64	-0.080224	0.076431	-0.57694	0.088577	0.97222	0.95899	0.39418	0.50861	0.0025743	-1.7695	0.66956	0.34979	-0.39641	0.14682	0.031429	0.033847	0.038078	0.0024176	0.0042309	0.0066485	0.024237
16	2.6508	2.7766	2.8948	0.12579	0.11823	0.24402	2.0686	3.495	1.4264	2.7686	0.99392	2.782	0.27288	-1.4859	15.429	0.825	0.6093	0.2943	1.0935	0.13547	4.7925	4.3836	1.0648	1.9455	7.1	7.1	7.1	0	-0.17951	0.053954	0.2013	0.051829	0.99437	0.98734	0.046414	0.48592	0.0085349	-1.2048	0.051253	0.10729	0.0022755	0.04503	0.041704	0.044727	0.048051	0.0030221	0.0033243	0.0063463	0.030523
16	2.4826	2.7311	3.0476	0.24849	0.31644	0.56493	0.31079	3.7689	3.4581	2.6906	0.9501	2.7571	0.6018	-1.4238	7.0702	0.98833	0.89594	0.39354	1.195	0.76671	6.9602	3.609	5.0106	5.3284	6.23	6.23	6.23	0	-0.41862	0.058151	-0.54809	0.062653	0.97642	0.91667	0.075472	0.46614	0.0033329	-1.5287	0.37506	0.24543	-0.10043	0.0091672	0.039589	0.045331	0.047144	0.0057419	0.0018132	0.0075552	0.019749
16	3.3409	3.4886	3.8742	0.14779	0.38557	0.53336	2.5945	4.2694	1.6748	3.5578	0.99377	3.5767	0.36707	-1.0395	9.3743	0.65875	0.47271	0.30877	1.0963	0.33804	4.4842	3.2624	-0.29491	3.574	6.75	6.75	6.75	0	-0.25466	0.050717	-0.033209	0.051284	0.99556	0.98669	0.076923	0.48593	0.015208	-1.2456	0.081774	0.15723	0.041105	-0.033533	0.04382	0.048655	0.052962	0.0048353	0.0043064	0.0091417	0.040193
17	5.3452	5.505	5.661	0.1598	0.15599	0.31579	2.3746	6.2404	3.8657	5.4224	0.98604	5.4568	0.61169	-4.6849	32.879	3.85	3.11	0.043473	1.1474	0.11756	5.0863	17.286	0.66959	0.21619	5.27	5.27	5.27	0	-0.093458	0.050188	-0.20279	0.056577	0.99244	0.98299	0.16446	0.4678	0.01377	-1.3987	0.15405	0.23573	0.017677	-0.0081428	0.031429	0.033243	0.034452	0.0018132	0.0012088	0.0030221	0.02547
17	5.4238	5.5431	5.6758	0.11933	0.13274	0.25207	2.0741	6.1025	4.0284	5.466	0.98628	5.4984	0.59581	-5.6386	40.447	0.90667	0.56539	0.06085	1.1053	0.066243	0.37269	9.0678	3.1605	3.4342	5.56	5.56	5.56	0	-0.083907	0.043853	-0.52882	0.050095	0.99106	0.98032	0.30769	0.50896	0.011201	-1.4395	0.18408	0.25873	-0.00633	0.0035829	0.028407	0.030825	0.0343	0.0024176	0.0034754	0.005893	0.025911
17	5.6084	5.9767	6.2585	0.36834	0.28182	0.65016	1.1246	6.7376	5.613	5.779	0.97276	5.8506	0.9131	-3.3932	17.344	0.35	0.15	0.0054739	1.1741	0.21096	-2.7004	5.3538	3.8332	2.7209	4.75	4.75	4.75	0	-0.1408	0.083811	-1.3791	0.051705	0.9793	0.96687	0.33333	0.48133	0.011826	-1.4502	0.2588	0.22193	-0.063782	0.033732	0.032638	0.034452	0.036869	0.0018132	0.0024177	0.0042309	0.024672
18	2.9762	3.2329	3.4446	0.25667	0.21173	0.4684	1.6213	3.9007	2.2794	3.1873	0.98912	3.2137	0.41125	-1.5241	9.4969	1.098	0.82426	0.2074	1.0944	0.26341	1.9949	2.2508	1.374	1.4118	6.84	6.84	6.84	0	-0.26303	0.060352	-0.37958	0.062493	0.99127	0.97962	0.12518	0.48688	0.0044313	-1.2665	0.046215	0.16083	0.0071226	0.052906	0.045935	0.051375	0.061197	0.0054397	0.0098217	0.015261	0.035056
18	2.032	2.4018	2.9206	0.36986	0.5188	0.88867	1.5475	3.6922	2.1447	2.483	0.97553	2.5417	0.54327	0.20392	2.2541	2.26	2.0424	0.55424	1.2376	0.38574	2.5802	1.1918	-0.99801	1.8406	7.81	7.81	7.81	0	-0.48255	0.057975	-0.19579	0.059588	0.99106	0.52235	0.02682	0.46931	0.003261	-1.2548	0.068299	0.15241	0.025741	0.0088125	0.052433	0.062557	0.071623	0.010124	0.0090662	0.01919	0.039837
18	1.8762	2.4723	2.7084	0.59608	0.23611	0.83219	1.0769	3.0912	2.0144	2.311	0.97444	2.3622	0.4895	-0.43298	2.4615	1.7675	1.3508	0.41843	1.113	0.34128	1.8326	1.121	-0.40837	1.0089	7.74	7.74	7.74	0	-0.59473	0.055202	-0.48678	0.05371	0.9872	0.76056	0.099872	0.46154	0.0066808	-1.0918	0.016093	0.055798	-0.016426	0.037127	0.057721	0.063765	0.070112	0.0060441	0.0063463	0.01239	0.032578
19	1.906	1.9991	2.1179	0.093013	0.11883	0.21184	1.0401	2.5963	1.5561	1.982	0.99046	1.9969	0.24352	-1.6652	10.084	0.633	0.82697	0.50347	1.0955	0.28103	3.3484	2.1997	1.4535	1.8921	3.39	6.64	0.14	3.25	-0.0083545	0.076244	-0.54941	0.07712	0.9808	0.94239	0.023634	0.49408	0.0026997	-1.3198	0.12802	0.18865	0.014293	-0.010457	0.044122	0.051073	0.057117	0.0069507	0.0060441	0.012995	0.026292
19	1.9337	2.0069	2.1254	0.073199	0.11842	0.19162	1.1513	2.3043	1.153	1.995	0.99347	2.0049	0.19936	-2.4863	14.733	0.75889	0.57313	0.19648	1.0925	0.21443	2.8747	1.6588	0.109	1.3485	7.35	7.35	7.35	0	0.021866	0.071332	-0.84977	0.062899	0.99321	0.97826	0.099185	0.52381	0.0022413	-1.2679	0.078617	0.12517	0.035235	0.029504	0.046842	0.051979	0.055606	0.0051375	0.0036265	0.008764	0.029616
19	2.0361	2.1833	2.2915	0.14722	0.10814	0.25536	0.97675	2.5745	1.5978	2.123	0.98713	2.1441	0.30014	-1.7526	7.3938	0.73625	0.53272	0.22439	1.1216	0.57877	1.4652	1.503	1.7758	1.1871	3.85	7.56	0.14	3.71	-0.18673	0.091771	-1.0471	0.085005	0.97927	0.93782	0.098446	0.50584	0.0018055	-1.3093	0.10191	0.18799	0.016517	0.0032597	0.042611	0.04654	0.052584	0.0039287	0.0060441	0.0099728	0.035573
20	1.7812	1.96	2.1452	0.17884	0.18517	0.36401	1.3899	2.703	1.3131	1.9592	0.98828	1.9806	0.29029	-0.15045	4.0002	2.845	2.4566	0.37068	1.248	0.43632	2.5978	3.1191	1.6778	2.0079	8.1	8.1	8.1	0	-0.41058	0.047864	-0.2623	0.044101	0.99507	0.8508	0.038224	0.4679	0.0037614	-1.1471	0.002062	0.07331	0.025818	0.046728	0.03838	0.038682	0.039589	0.0003022	0.00090662	0.0012088	0.029949
20	1.9067	2.0583	2.2784	0.15161	0.22012	0.37172	1.3758	3.3436	1.9678	2.1259	0.98628	2.156	0.35895	0.95217	5.5501	0.99167	0.768	0.53332	1.1786	0.23699	2.2523	2.6313	1.1178	0.57398	7.4	7.4	7.4	0	-0.32723	0.065297	0.13275	0.064338	0.98131	0.44993	0.017356	0.47861	0.0021322	-1.4517	0.23002	0.26376	-0.0020199	-0.039488	0.047446	0.049864	0.053188	0.0024176	0.0033243	0.0057419	0.032336
20	1.94	2.0448	2.3182	0.1048	0.27342	0.37822	0.82043	2.8479	2.0275	2.0807	0.97226	2.125	0.43136	-0.82182	4.6527	1.388	1.0386	0.44763	1.1321	0.5374	1.4003	1.489	1.8847	1.7899	2.6	7.28	0.1	3.3118	-0.39678	0.07818	-0.39016	0.084658	0.97081	0.89467	0.088832	0.49047	0.0017112	-1.3393	0.1068	0.32435	-0.17863	0.087218	0.036567	0.040496	0.04382	0.0039287	0.0033243	0.0072529	0.025346
21	1.1201	1.2905	1.5369	0.1704	0.24647	0.41687	0.8324	1.8746	1.0422	1.3273	0.98086	1.3526	0.26079	0.31119	2.1878	0.40548	0.25575	0.80332	1.0858	0.68623	2.0802	1.0469	2.0725	1.2675	2.52	9.34	0.17	3.5017	-0.49625	0.1135	-0.0092284	0.11359	0.95771	0.51762	0.041504	0.49216	0.0013268	-1.3161	0.17102	0.18468	-0.056008	0.017107	0.048051	0.053793	0.059535	0.0057419	0.0057419	0.011484	0.038308
21	1.1894	1.3053	1.3771	0.11596	0.071809	0.18777	0.78226	1.6365	0.85422	1.2639	0.98967	1.2756	0.17202	-0.84276	3.7486	0.64158	0.48283	0.76266	1.0435	0.53461	1.0328	0.58843	0.94476	0.68861	2.1683	11.28	0.14	4.0843	-0.35436	0.090637	-0.92961	0.075153	0.9526	0.76147	0.017306	0.50602	0.00097171	-1.2162	0.098268	0.17615	-0.071549	0.013797	0.051073	0.05621	0.061046	0.0051375	0.0048353	0.0099728	0.03838
21	1.0752	1.202	1.4301	0.12684	0.22813	0.35497	0.75726	1.9674	1.2101	1.2706	0.97336	1.3013	0.28108	0.33398	3.6689	0.88692	0.64228	0.50432	1.1335	0.4703	1.7045	2.0128	1.2073	0.95219	6.04	11.94	0.14	5.9	-0.38301	0.062909	0.41021	0.054517	0.99169	0.63787	0.01412	0.47714	0.00071016	-1.4515	0.25661	0.27617	-0.12176	0.041055	0.057721	0.066183	0.074947	0.0084618	0.008764	0.017226	0.040807
22	4.9024	5.2101	5.4558	0.30769	0.24572	0.55341	3.6454	6.1762	2.5307	5.1623	0.99334	5.1901	0.53682	-1.3768	10.273	5.52	4.3016	0.20356	1.1498	0.30135	2.3578	8.1511	1.9601	1.4741	19.79	19.79	19.79	0	0.17259	0.048508	-0.49854	0.039704	0.99797	0.99088	0.098278	0.49316	0.0046008	-1.2766	0.090113	0.15151	-0.072293	0.10753	0.043215	0.04926	0.054095	0.0060441	0.0048353	0.010879	0.028105
22	5.0852	5.2765	5.5643	0.19129	0.28781	0.4791	3.5218	6.0291	2.5073	5.2684	0.99146	5.2924	0.50335	-4.0944	34.3	5.6167	4.8331	0.21582	1.0789	0.28369	4.9466	15.444	1.3451	1.4505	19.36	19.36	19.36	0	0.0040849	0.051423	-0.63898	0.045405	0.99535	0.99225	0.15651	0.51163	0.0053166	-1.2831	0.12475	0.094353	0.024529	0.039636	0.044424	0.048957	0.051979	0.0045331	0.0030221	0.0075552	0.037776
22	5.0578	5.273	5.4793	0.21516	0.20632	0.42149	3.6345	6.1591	2.5247	5.2456	0.99572	5.2642	0.44206	-1.8158	14.213	2.3114	2.7916	0.25037	1.1589	0.32262	1.5151	6.1469	3.6444	3.4906	21.14	21.14	21.14	0	0.10586	0.045304	-0.5616	0.039988	0.9981	0.98435	0.010911	0.5121	0.0060639	-1.3274	0.17402	0.1485	-0.044356	0.049443	0.046238	0.050468	0.05349	0.0042309	0.0030221	0.0072529	0.040215
23	1.7107	1.9454	2.1527	0.23472	0.20727	0.44198	0.96974	2.7405	1.7707	1.9118	0.98136	1.9426	0.34441	-0.52294	3.8743	0.6225	0.38487	0.45081	1.1746	0.55369	2.915	1.9429	2.3518	1.0944	3.4967	9.54	0.1	4.2842	-0.16298	0.11032	-0.017677	0.11038	0.98382	0.78782	0.019981	0.50381	0.0019614	-1.4791	0.36747	0.20973	-0.19281	0.095353	0.020852	0.025688	0.030825	0.0048353	0.0051375	0.0099728	0.014506
23	1.6903	2.1603	2.5185	0.46994	0.3582	0.82815	0.43989	3.2053	2.7654	2.1047	0.94401	2.1855	0.58873	-0.47329	3.1092	0.67071	0.43726	0.47657	1.1833	0.57523	3.9396	2.0993	1.685	1.2707	10.03	10.03	10.03	0	-0.4748	0.094701	-0.20533	0.092884	0.98518	0.77372	0.071146	0.48566	0.0014811	-1.7075	0.56443	0.43665	-0.46037	0.16736	0.016017	0.019795	0.022968	0.0037776	0.0031732	0.0069507	0.01239
23	1.9555	2.1177	2.3076	0.16222	0.18987	0.35209	0.49536	2.9045	2.4091	2.1152	0.97094	2.1527	0.40036	-1.4018	8.2262	0.844	0.56063	0.37911	1.1698	0.58622	3.1512	3.4645	2.4244	1.3914	4.825	9.56	0.09	4.735	-0.2599	0.08065	-0.13592	0.082602	0.97651	0.94484	0.058223	0.48569	0.0010201	-1.8171	0.82086	0.38463	-0.69123	0.30322	0.014506	0.01511	0.017377	0.00060441	0.0022665	0.002871	0.013164
24	2.1744	2.3308	2.7398	0.1564	0.40895	0.56536	0.3395	4.0633	3.7238	2.4513	0.94856	2.5363	0.65102	-0.2098	5.2827	2.085	1.7232	0.40994	1.2929	0.030634	5.8092	4.7979	-2.171	2.5401	2.3	4.54	0.06	2.24	-0.35243	0.089837	0.12927	0.087307	0.95579	0.70737	0.044211	0.45992	0.0017124	-1.7038	0.59216	0.21561	-0.18142	0.078104	0.032034	0.032336	0.03294	0.0003022	0.00060441	0.00090662	0.014427
24	1.8666	1.9902	2.1294	0.12359	0.13918	0.26277	0.54608	3.0475	2.5014	2.0226	0.97493	2.0608	0.39497	-0.48085	7.0734	1.2767	0.9883	0.38796	1.2457	0.46371	2.5889	2.329	3.8439	2.9796	4.38	4.38	4.38	0	-0.24711	0.086779	-0.18695	0.087169	0.96882	0.88419	0.037862	0.49554	0.002563	-1.5004	0.25347	0.28125	-0.0078155	-0.025549	0.024781	0.026594	0.029616	0.0018132	0.0030221	0.0048353	0.014941
24	1.7586	1.8789	2.1399	0.12028	0.26101	0.38129	0.64053	3.4691	2.8286	1.997	0.97378	2.0493	0.45994	1.051	5.9097	1.072	0.84107	0.52227	1.2019	0.18669	2.879	2.8944	1.5747	0.95342	5.9	5.9	5.9	0	-0.39403	0.07008	0.41853	0.061234	0.97504	0.30616	0.028286	0.44667	0.0041661	-1.3261	0.17322	0.19478	-0.097532	0.056635	0.024781	0.02599	0.028105	0.0012088	0.0021154	0.0033243	0.014808
25	2.9139	3.2923	3.7592	0.37841	0.46689	0.84531	1.3987	4.3312	2.9325	3.2899	0.9766	3.3525	0.6448	-0.76483	3.8976	0.614	0.40757	0.39908	1.1551	0.59684	6.3191	6.8118	3.8378	1.701	1.6425	5.97	0.08	2.5018	-0.097969	0.13796	-1.1507	0.12721	0.96813	0.87709	0.12443	0.49696	0.0061837	-1.6045	0.48858	0.32519	-0.38022	0.17179	0.031429	0.035358	0.040496	0.0039287	0.0051375	0.0090662	0.022363
25	2.9304	3.3754	3.6468	0.44495	0.27143	0.71638	1.8432	4.2318	2.3886	3.2548	0.98263	3.3023	0.5583	-0.8486	3.7092	0.44688	0.29227	0.45586	1.1341	0.59004	7.4072	5.6841	4.0842	5.1183	3.67	7.27	0.07	3.6	-0.1218	0.12677	-1.4393	0.088975	0.99317	0.87568	0.056011	0.49248	0.0070002	-1.4906	0.25756	0.32233	-0.054806	-0.033637	0.02599	0.031278	0.033545	0.0052886	0.0022665	0.0075552	0.02155
25	3.085	3.3932	3.7039	0.30823	0.31072	0.61895	0.6707	4.1747	3.504	3.3136	0.96591	3.3698	0.61271	-1.9809	9.7313	0.58333	0.43279	0.37239	1.0425	0.32088	6.1761	3.7509	2.6411	4.4926	3.795	7.52	0.07	3.725	-0.32267	0.06958	-0.57596	0.0666	0.98172	0.95431	0.12663	0.48235	0.003295	-1.8419	0.80819	0.38425	-0.5326	0.18252	0.030825	0.038078	0.041327	0.0072529	0.0032487	0.010502	0.015413
26	3.7375	4.5633	4.9177	0.8258	0.35437	1.1802	1.1434	5.6131	4.4697	4.2911	0.9676	4.3859	0.90684	-1.2507	4.8968	0.83	0.5588	0.30661	1.1761	0.35835	5.082	6.7355	2.8934	0.95841	5.07	5.07	5.07	0	-0.034331	0.13775	-0.42479	0.13432	0.98051	0.87914	0.1384	0.48633	0.0073815	-1.5586	0.42312	0.23993	-0.2284	0.12465	0.030221	0.031429	0.035056	0.0012088	0.0036265	0.0048353	0.016573
26	5.2838	5.5552	5.7697	0.27137	0.21451	0.48588	1.1035	6.1138	5.0103	5.4076	0.97722	5.4636	0.78015	-4.1498	22.797	2.015	1.2627	0.035687	1.1203	0.15596	13.515	15.976	-3.0286	3.869	4.55	4.55	4.55	0	-0.030167	0.071434	-0.4441	0.080882	0.97835	0.9697	0.41558	0.47939	0.0061391	-1.6348	0.42623	0.35261	-0.26016	0.1167	0.032638	0.034754	0.038078	0.0021154	0.0033243	0.0054397	0.017543
26	5.0841	5.2608	5.5566	0.17671	0.29586	0.47256	0.94378	6.5763	5.6325	5.2386	0.97601	5.2922	0.75118	-3.8797	23.59	2.61	1.7062	0.16891	1.1433	0.10156	13.968	17.217	-6.5298	5.8648	5.56	5.56	5.56	0	-0.0053483	0.060242	-0.34976	0.06345	0.98224	0.97158	0.033748	0.51601	0.0093174	-1.5401	0.32388	0.34614	-0.20704	0.077684	0.031127	0.032034	0.034149	0.00090662	0.0021154	0.0030221	0.012294
27	3.1849	3.8332	4.3981	0.64832	0.56489	1.2132	0.85275	5.5775	4.7247	3.7705	0.96784	3.8623	0.83674	-0.60361	4.3136	0.27538	0.16538	0.35486	1.2426	0.3443	14.806	5.9348	9.8748	6.0192	1.995	3.9	0.09	1.905	0.073814	0.12345	-0.75235	0.11498	0.975	0.72	0.0175	0.49624	0.015719	-1.8753	0.90406	0.24912	-0.40301	0.12687	0.055304	0.060743	0.066485	0.0054397	0.0057419	0.011182	0.037773
27	3.629	4.0554	4.8657	0.42644	0.8103	1.2367	0.17021	7.5421	7.3719	4.1712	0.90309	4.3628	1.2786	-0.57006	5.2975	0.38667	0.23129	0.48528	1.3274	0.56663	18.068	19.915	14.589	11.412	1.7367	4.49	0.11	1.9576	-0.22493	0.11035	-0.8009	0.10185	0.94757	0.57303	0.022472	0.47655	0.012896	-2.1321	1.5523	-0.2349	-0.41292	0.22904	0.054397	0.056815	0.062254	0.0024177	0.0054397	0.0078574	0.034651
27	3.6106	4.9958	5.6443	1.3852	0.64856	2.0338	0.12283	6.3111	6.1882	4.4889	0.87223	4.7413	1.5264	-1.1076	3.6853	0.43417	0.25658	0.46659	1.2247	0.83676	8.5807	6.1139	8.3206	3.5762	2.765	5.45	0.08	2.685	-0.49884	0.14253	-2.2608	0.073203	0.92061	0.80574	0.21453	0.50254	0.0055461	-1.8784	0.85797	0.31366	-0.45786	0.16512	0.05349	0.055908	0.05893	0.0024177	0.0030221	0.0054397	0.042421
28	1.079	1.1717	1.2528	0.092716	0.081127	0.17384	0.56909	1.6845	1.1154	1.1617	0.98745	1.1746	0.17389	-0.19287	6.9933	0.67048	0.45312	0.53176	1.1512	0.55008	1.5596	1.08	1.2168	0.7352	14.64	14.64	14.64	0	-0.2243	0.067442	-0.24919	0.065009	0.98645	0.67344	0.0081301	0.48949	0.00055352	-1.4303	0.2491	0.19534	-0.0018279	-0.011806	0.029012	0.033243	0.039589	0.0042309	0.0063463	0.010577	0.010275
28	1.0238	1.1353	1.2079	0.11153	0.072575	0.18411	0.69275	1.8528	1.1601	1.1376	0.9835	1.1566	0.20841	1.0466	7.2276	0.74375	0.47296	0.58156	1.1719	0.57524	1.53	1.4853	1.0988	0.78196	13.31	13.31	13.31	0	-0.27659	0.064088	0.20494	0.064967	0.98954	0.44021	0.009716	0.50636	0.0005819	-1.4284	0.20711	0.2514	-0.048838	0.019346	0.026972	0.034452	0.042611	0.0074796	0.0081596	0.015639	0.011182
28	0.94022	1.0206	1.147	0.080382	0.12642	0.20681	0.056162	2.0149	1.9588	1.035	0.88869	1.0912	0.34549	-0.32699	5.7392	0.7615	0.49	0.89077	1.3126	0.76949	1.9407	1.1409	1.8117	1.2431	14.78	14.78	14.78	0	-0.38557	0.084494	0.099769	0.083801	0.93338	0.24556	0.0095178	0.51619	0.00080351	-1.4191	0.2001	0.23446	-0.017405	0.0028217	0.03294	0.041553	0.053188	0.0086129	0.011635	0.020248	0.020248
29	1.6572	1.8657	2.0486	0.20849	0.18289	0.39139	0.92841	2.4051	1.4767	1.8525	0.98543	1.8747	0.28769	-0.75259	5.369	0.3355	0.19772	0.55311	1.1151	0.55526	3.9481	3.0119	2.7436	1.4467	0	0	0	0	-0.18501	0.082154	-0.56197	0.080911	0.99561	0.97218	0.080527	0.52199	0.0044339	-1.3105	0.10822	0.20466	0.034238	-0.035455	0.044273	0.046842	0.051375	0.0025688	0.0045331	0.0071018	0.03349
29	1.8753	2.0751	2.3154	0.19981	0.24027	0.44008	1.0413	2.7577	1.7164	2.0662	0.98175	2.0991	0.37049	-0.58027	3.4024	0.2185	0.12759	0.46553	1.1715	0.44626	5.2814	2.0382	4.8251	1.4522	2.52	4.84	0.2	2.32	-0.2555	0.13665	-1.2609	0.12699	0.93436	0.75097	0.050193	0.46228	0.0051426	-1.4085	0.20278	0.17608	0.08811	-0.057075	0.046238	0.049562	0.053717	0.0033243	0.0041553	0.0074796	0.030124
29	2.6025	2.7822	2.9163	0.17971	0.13406	0.31376	1.8176	3.1853	1.3677	2.7417	0.99454	2.7546	0.2662	-1.5837	8.0745	0.32467	0.21779	0.32331	1.0891	0.21619	3.918	1.5065	2.0398	1.5595	0.07	0.07	0.07	0	-0.087349	0.08799	-0.89847	0.081349	0.99089	0.95811	0.071038	0.50912	0.010313	-1.1485	0.015322	0.079952	0.015463	0.038805	0.045935	0.04654	0.047144	0.00060441	0.00060441	0.0012088	0.038827
30	8.2689	8.5325	8.73	0.26368	0.19749	0.46116	0.99455	9.3954	8.4008	8.0716	0.95728	8.2236	1.5735	-3.1105	12.59	0.89	0.7754	0.099749	1.1005	0.031113	17.275	7.1029	2.3316	3.847	2.34	4.57	0.11	2.23	0.0057072	0.10032	-1.4603	0.09588	0.96617	0.93869	0.45666	0.50636	0.0062433	-1.9579	1.0228	0.17653	-0.38974	0.14845	0.050468	0.060139	0.064068	0.0096706	0.0039287	0.013599	0.021457
30	7.9729	8.2722	8.4571	0.29931	0.18491	0.48422	0.91875	9.0446	8.1259	7.8415	0.95962	7.978	1.4696	-3.3374	14.245	0	0	0	1.1714	0	-1.1833	11.93	0.51249	0	2.605	5.14	0.07	2.535	-0.09726	0.093315	-1.4941	0.084561	0.96798	0.94539	0.42938	0.50377	0.0050963	-1.7947	0.75307	0.23429	-0.37327	0.18084	0.050468	0.058628	0.061952	0.0081596	0.0033243	0.011484	0.014929
30	8.2282	8.6059	8.9959	0.37774	0.38994	0.76767	2.1596	9.8385	7.6789	8.4213	0.978	8.5096	1.2227	-3.6389	19.76	0	0	0	1.174	0	-15.56	17.541	0.63967	0	5.96	5.96	5.96	0	-0.12496	0.063696	-0.85403	0.070405	0.98173	0.97342	0.26578	0.47587	0.014339	-1.4762	0.27975	0.26061	-0.16626	0.10248	0.048957	0.059535	0.065277	0.010577	0.0057419	0.016319	0.044424
31	2.5613	2.7366	2.9449	0.17534	0.20824	0.38357	1.6926	3.5328	1.8402	2.7513	0.99051	2.7712	0.3322	-1.3215	11.275	0.38059	0.28304	0.30431	1.1492	0.36815	7.138	5.0522	4.743	4.7665	7.57	7.57	7.57	0	-0.14807	0.066641	0.0098093	0.066564	0.99341	0.97892	0.030303	0.48417	0.0093117	-1.3964	0.32394	0.15461	-0.083578	0.0023924	0.02871	0.029012	0.031429	0.0003022	0.0024176	0.0027199	0.027803
31	2.971	3.2335	3.4811	0.26245	0.24758	0.51004	1.2046	3.8172	2.6126	3.1608	0.98177	3.1968	0.47812	-2.2497	11.379	0.24484	0.1769	0.25035	1.1208	0.35504	7.5781	6.1821	7.0229	5.0358	8.6	8.6	8.6	0	-0.14318	0.085033	-0.80812	0.086448	0.9873	0.9642	0.1836	0.51445	0.0056731	-1.6859	0.82758	0.21362	-0.44378	0.088859	0.028407	0.02871	0.029012	0.00030221	0.0003022	0.00060441	0.019598
31	3.2442	3.5408	3.8092	0.29664	0.26842	0.56506	0.97435	4.1244	3.15	3.4529	0.98093	3.4922	0.5222	-2.5455	12.85	0.53333	0.39032	0.15446	1.0963	0.2286	5.3046	5.1484	3.8036	4.3477	8.99	8.99	8.99	0	-0.22947	0.068688	-0.87664	0.06516	0.98344	0.9702	0.23289	0.49392	0.003172	-1.7744	0.9496	0.14587	-0.50109	0.18029	0.028407	0.02871	0.029012	0.00030221	0.0003022	0.00060441	0.027199
32	0.90593	1.025	1.1152	0.11905	0.090174	0.20922	0.58738	1.3501	0.76271	1.0106	0.98653	1.0231	0.15899	-0.37908	3.445	0.24194	0.13536	0.39961	1.1688	0.55491	3.2434	1.5561	2.7636	1.5148	1.514	5.15	0.08	1.9074	-0.0058585	0.12577	-0.23176	0.12435	0.96883	0.74026	0.025974	0.50585	0.0018267	-1.4643	0.25525	0.26925	0.0034626	-0.061635	0.027501	0.029918	0.032638	0.0024176	0.0027199	0.0051375	0.018549
32	0.86028	0.95273	1.0284	0.092448	0.075628	0.16808	0.31606	1.2733	0.95721	0.92844	0.97839	0.94406	0.17104	-1.0533	5.0456	0.24533	0.14782	0.47557	1.1646	0.71083	2.7496	1.2955	2.7402	1.5378	1.2817	4.04	0.08	1.5669	0.14359	0.11864	-0.88432	0.10772	0.96745	0.83203	0.018229	0.50717	0.0010729	-1.5483	0.2923	0.47849	-0.21619	-0.0048284	0.027803	0.032638	0.03838	0.0048353	0.0057419	0.010577	0.02045
32	0.56636	0.73802	0.87579	0.17166	0.13777	0.30943	0.11493	1.1393	1.0243	0.71319	0.92653	0.74989	0.23172	-0.4693	2.9156	0.26515	0.16567	0.694	1.2869	0.61612	3.6767	1.3528	3.1123	1.4071	0.866	5.73	0.09	1.6332	-0.31801	0.14076	-0.59955	0.13658	0.91362	0.6268	0.015504	0.49002	0.001135	-1.5933	0.37818	0.32254	-0.057487	-0.046928	0.026896	0.031429	0.037474	0.0045331	0.0060441	0.010577	0.013901
33	2.105	2.2074	2.3234	0.10236	0.11597	0.21833	1.2476	2.7618	1.5142	2.2235	0.99215	2.238	0.25417	-1.157	9.7409	0.64	0.46791	0.30629	1.1067	0.25679	2.8162	1.6746	1.1625	1.6503	8.28	8.28	8.28	0	-0.23532	0.060897	0.13636	0.05779	0.99157	0.97831	0.03253	0.47527	0.0022975	-1.3441	0.15867	0.23057	-0.16788	0.12333	0.033243	0.037171	0.041402	0.0039287	0.0042309	0.0081596	0.026077
33	1.9397	2.0277	2.1244	0.088039	0.096653	0.18469	1.4003	2.5804	1.18	2.0261	0.99421	2.0354	0.19466	-1.6297	16.135	0.59231	0.39501	0.28817	1.1005	0.15748	2.6332	3.0778	0.96848	1.1361	8.19	8.19	8.19	0	-0.083555	0.059988	0.093674	0.05923	0.99389	0.98657	0.020757	0.48533	0.0011741	-1.5999	0.42774	0.25495	-0.06645	-0.015881	0.032638	0.037776	0.0411	0.0051375	0.0033243	0.0084618	0.022968
33	1.5318	1.6315	1.8245	0.099663	0.19297	0.29264	1.0713	2.7576	1.6863	1.7203	0.98316	1.7501	0.32129	1.014	5.4824	1.0362	0.78489	0.52313	1.1665	0.29288	2.2232	3.1815	1.4748	1.2096	8.71	8.71	8.71	0	-0.2858	0.077682	0.62349	0.062378	0.98971	0.4	0.017143	0.47826	0.0014086	-1.4928	0.14365	0.56249	-0.22728	0.014609	0.035056	0.037474	0.042611	0.0024176	0.0051375	0.0075552	0.019867
34	5.4938	5.6751	5.996	0.18129	0.32089	0.50218	0.87947	6.7006	5.8211	5.638	0.97648	5.6973	0.82004	-3.9182	22.469	0	0	0	1.2418	0	-2.8543	8.6257	0.37971	0	6.61	6.61	6.61	0	-0.21872	0.051659	-0.46705	0.060257	0.97914	0.97019	0.062593	0.46269	0.0059784	-1.5587	0.32658	0.36005	-0.18856	0.060987	0.036718	0.044727	0.048655	0.0080085	0.0039287	0.011937	0.010879
34	5.0765	5.3756	5.5845	0.29909	0.20891	0.508	0.92784	7.4664	6.5386	5.3462	0.97704	5.4111	0.83597	-2.2695	15.867	1.91	1.5	0.28777	1.2354	0.040511	6.3946	14.539	1.1561	0.89651	5.23	5.23	5.23	0	-0.22462	0.063768	-0.048132	0.064333	0.98117	0.97175	0.022599	0.48113	0.019235	-1.3028	0.078401	0.20259	-0.065579	0.088329	0.033545	0.03566	0.044424	0.0021154	0.008764	0.010879	0.012693
34	4.5688	4.7145	4.9536	0.1457	0.23908	0.38478	2.3562	7.1623	4.8061	4.8978	0.98311	4.964	0.80812	-0.24116	7.2376	0	0	0	1.4885	0	10.391	14.699	0.62546	0	6.06	6.06	6.06	0	-0.31677	0.057473	0.28148	0.051767	0.99016	0.94262	0.031148	0.44007	0.02264	-1.2218	0.017365	0.15166	0.022201	0.0315	0.0445	0.04654	0.051979	0.0020399	0.0054397	0.0074796	0.032693
35	3.2937	3.6071	4.0471	0.3134	0.44	0.75339	2.7832	4.5947	1.8115	3.6659	0.9876	3.6993	0.49645	-1.1652	9.2569	0.97857	0.66508	0.27247	1.093	0.2315	2.6257	1.5921	-1.7284	3.1524	7.33	7.33	7.33	0	-0.33728	0.046729	-0.12531	0.047956	0.9932	0.99184	0.10612	0.4891	0.012961	-1.1859	0.062491	0.086362	-0.011265	0.049115	0.035056	0.03566	0.036265	0.00060441	0.00060441	0.0012088	0.029217
35	3.3501	3.6429	3.9524	0.29272	0.30956	0.60228	0.97943	4.3138	3.3343	3.605	0.98303	3.6414	0.51295	-2.5237	14.694	1.234	0.97467	0.24626	1.1002	0.22726	2.4826	3.2978	1.3846	1.4863	7.62	7.62	7.62	0	-0.30883	0.051276	-0.46252	0.056646	0.9844	0.97789	0.21847	0.48698	0.0034595	-1.4416	0.18739	0.31488	-0.079956	0.019656	0.036869	0.039891	0.044424	0.0030221	0.0045331	0.0075552	0.022194
35	2.8686	3.0535	3.4659	0.18496	0.41234	0.5973	0.41522	4.3123	3.8971	3.1386	0.96521	3.1947	0.59611	-1.4903	10.157	0	0	0	1.3531	0	5.8916	6.2827	0.23869	0	8.42	8.42	8.42	0	-0.35899	0.052056	-0.035224	0.052995	0.97895	0.97076	0.084211	0.47424	0.0024969	-1.3348	0.0095121	0.38381	-0.1504	0.09227	0.035358	0.03566	0.036265	0.00030221	0.00060441	0.00090662	0.019946
36	2.6442	3.0552	3.9498	0.41095	0.89463	1.3056	0.64221	4.7092	4.0669	3.156	0.94867	3.2738	0.87026	-0.36001	3.3248	0.36	0.25224	0.70615	1.0719	0.75782	10.512	5.8633	8.6708	6.864	4.11	8.09	0.13	3.98	-0.49101	0.081314	-0.18512	0.083513	0.96774	0.7491	0.02509	0.48684	0.0070566	-1.741	0.71415	0.44171	-0.60633	0.1922	0.030523	0.033847	0.040496	0.0033243	0.0066485	0.0099728	0.012801
36	2.2881	2.5608	2.7845	0.27266	0.22367	0.49633	0.54604	3.3422	2.7962	2.5063	0.97415	2.5483	0.46063	-1.5001	7.8378	0.23594	0.14946	0.41075	1.1892	0.40149	8.7901	5.4774	8.1562	5.6086	7.93	7.93	7.93	0	-0.21723	0.088341	-0.99756	0.075144	0.97761	0.92537	0.022388	0.47945	0.011865	-1.3931	0.44723	0.23624	-0.53812	0.24904	0.030825	0.033545	0.036567	0.0027199	0.0030221	0.0057419	0.011913
36	2.468	2.8233	3.1575	0.35533	0.3342	0.68953	0.49348	3.619	3.1256	2.7639	0.96485	2.8204	0.5618	-1.5019	7.4284	0.2363	0.16342	0.38168	1.1685	0.31368	10.993	6.5696	11.71	7.7865	3.8	7.52	0.08	3.72	-0.064157	0.1108	-0.38453	0.11117	0.97409	0.95596	0.03886	0.4773	0.012849	-1.5014	0.46759	0.3976	-0.49187	0.12929	0.028407	0.032034	0.034754	0.0036265	0.0027199	0.0063463	0.010704
37	4.8376	5.1303	5.5141	0.29278	0.38377	0.67655	1.098	6.328	5.23	5.0919	0.97485	5.1654	0.8684	-2.3292	11.541	2.3	2.18	0.26896	1.116	0.15877	6.4068	0.68812	-8.3509	7.5383	2.79	5.47	0.11	2.68	-0.18625	0.072214	-0.77749	0.082934	0.97504	0.95544	0.18538	0.50357	0.0042848	-1.5312	0.3365	0.24753	-0.16584	0.11338	0.052886	0.057721	0.060139	0.0048353	0.0024176	0.0072529	0.040979
37	3.8919	4.1838	4.5231	0.29196	0.33931	0.63128	0.89791	5.3012	4.4033	4.1213	0.96799	4.1862	0.73433	-2.2916	11.688	0.72333	0.57097	0.26799	1.1594	0.27565	6.2206	5.0554	3.0974	1.8311	7.26	7.26	7.26	0	-0.27	0.062824	-0.35238	0.068813	0.97959	0.9619	0.080272	0.48501	0.002949	-1.7756	0.69171	0.31129	-0.32963	0.10254	0.050166	0.054397	0.059686	0.0042309	0.0052886	0.0095195	0.021964
37	4.6948	4.8978	5.0573	0.20299	0.15949	0.36248	0.10801	5.3747	5.2667	4.6639	0.93228	4.7551	0.9271	-3.5782	15.691	0	0	0	1.1584	0	9.8647	7.7977	0.36274	0	3.375	6.68	0.07	3.305	-0.14008	0.084332	-1.0031	0.10342	0.96952	0.94194	0.40929	0.47384	0.0019141	-1.7536	0.70541	0.21456	-0.34796	0.18183	0.048353	0.050166	0.053188	0.0018132	0.0030221	0.0048353	0.02773
38	3.7841	4.1643	4.4962	0.3803	0.33186	0.71216	1.9239	6.1137	4.1898	4.1672	0.98134	4.2274	0.71064	-0.47807	7.6875	0.70286	0.49002	0.41303	1.1208	0.29182	7.7348	5.6686	0.95478	4.714	5.29	5.29	5.29	0	-0.27497	0.064531	0.078039	0.06391	0.98874	0.87992	0.020638	0.48684	0.016936	-1.3875	0.192	0.19289	0.0077628	-0.0040059	0.033545	0.038078	0.044122	0.0045331	0.0060441	0.010577	0.026086
38	3.175	3.4967	3.7859	0.32173	0.28921	0.61094	1.3028	5.2773	3.9745	3.5385	0.9782	3.6002	0.66352	-0.019591	6.5435	1.172	0.96637	0.37245	1.1597	0.14807	6.5609	2.9431	-0.77705	2.5986	3.255	6.45	0.06	3.195	-0.2527	0.07437	0.47662	0.063769	0.98775	0.9173	0.062787	0.46933	0.0028169	-1.8966	0.84431	0.35606	-0.46563	0.16244	0.036265	0.040496	0.047446	0.0042309	0.0069507	0.011182	0.032638
38	3.7856	4.0433	4.2686	0.25776	0.2253	0.48306	0.45245	5.279	4.8265	3.9833	0.96794	4.0331	0.63161	-3.0312	18.776	1.68	1.0685	0.20917	1.1686	0.12817	7.3013	8.77	2.8965	6.0753	7.49	7.49	7.49	0	-0.13945	0.070454	0.1517	0.067138	0.98158	0.97368	0.021053	0.49012	0.011187	-1.3708	0.17306	0.25802	-0.025946	-0.033643	0.039891	0.044878	0.052886	0.0049864	0.0080085	0.012995	0.030221
39	2.2865	2.5156	2.8809	0.22906	0.36532	0.59438	0.88878	3.7894	2.9006	2.5654	0.97458	2.6188	0.52637	-0.40738	4.4851	0.61333	0.4965	0.43341	1.2226	0.48318	4.8042	3.418	2.6859	2.3685	4.89	4.89	4.89	0	-0.44219	0.060445	-0.18342	0.061274	0.97206	0.77246	0.01996	0.47	0.011	-1.2358	0.15723	0.13857	-0.086352	0.027493	0.039891	0.051073	0.058024	0.011182	0.0069507	0.018132	0.026594
39	2.4728	2.9002	3.424	0.42741	0.52377	0.95118	0.5496	4.8486	4.299	2.9026	0.94148	3.0295	0.8675	-0.26486	3.4083	0.08	0.04	0.035535	1.7044	0.63276	8.0982	5.7756	6.9322	6.0696	4.49	4.49	4.49	0	-0.55267	0.059039	-0.519	0.05586	0.92931	0.67775	0.04158	0.44792	0.0084311	-1.3781	0.28363	0.21494	-0.20504	0.08537	0.050468	0.059535	0.06981	0.0090662	0.010275	0.019341	0.037171
39	2.4832	2.736	3.1439	0.25281	0.40793	0.66074	0.62037	5.0883	4.4679	2.8392	0.95344	2.9476	0.79212	0.32293	4.6926	0	0	0	1.8273	0	5.2702	7.8192	0.92191	0	2.26	4.48	0.04	2.22	-0.42518	0.065616	-0.044093	0.066564	0.95117	0.49682	0.03397	0.45106	0.0043268	-1.6557	0.56537	0.41697	-0.54875	0.22277	0.049713	0.05893	0.066485	0.0092173	0.0075552	0.016772	0.037987
40	1.1386	1.2163	1.2843	0.077635	0.068033	0.14567	0.77838	1.4742	0.69585	1.2164	0.99279	1.224	0.13604	-0.97772	7.7431	0.60286	0.39859	0.32801	1.1018	0.26861	0.68912	0.99307	0.7631	0.49173	5.14	5.14	5.14	0	-0.23545	0.064752	-0.26555	0.068523	0.99225	0.96899	0.04845	0.4835	0.0015909	-1.184	0.047532	0.091825	0.013141	0.032433	0.010879	0.017528	0.022665	0.0066485	0.0051375	0.011786	0.0099728
40	1.1864	1.3273	1.3918	0.14093	0.064486	0.20542	0.64747	1.4977	0.85025	1.275	0.98834	1.2868	0.17401	-1.6674	6.6769	0.638	0.45957	0.17805	1.1302	0.39209	0.95143	0.87218	0.85207	0.66893	2.675	5.3	0.05	2.625	-0.25399	0.087149	-1.3602	0.063206	0.98513	0.93866	0.15428	0.48231	0.0012428	-1.2206	0.1007	0.1002	0.038814	-0.01858	0.025385	0.029616	0.032336	0.0042309	0.0027199	0.0069507	0.0099728
40	1.3341	1.3853	1.4793	0.051264	0.093969	0.14523	0.95027	1.667	0.71675	1.3975	0.99414	1.4043	0.13759	-1.6368	11.852	0.63444	0.48497	0.22798	1.0877	0.40972	1.4686	1.0835	1.0763	1.2903	6.19	6.19	6.19	0	-0.23873	0.054967	0.088436	0.053339	0.99356	0.97262	0.098229	0.50484	0.0029751	-1.1154	0.018833	0.044892	0.023637	0.029145	0.02327	0.027501	0.032336	0.0042309	0.0048353	0.0090662	0.010638
41	0.70321	0.8213	1.0819	0.11809	0.26058	0.37867	0.080065	1.3889	1.3088	0.8409	0.89253	0.89784	0.31467	-0.33266	2.8467	0.476	0.33091	0.39801	1.1763	0.55073	2.3154	0.955	1.2509	1.4718	0.92667	1.31	0.23	0.49345	-0.34349	0.16383	0.78767	0.15629	0.91039	0.68459	0.089606	0.51079	0.0016497	-1.337	0.16258	0.1827	-0.016032	0.0099342	0.022514	0.029616	0.03702	0.0071018	0.0074041	0.014506	0.0099728
41	0.96917	1.1284	1.3312	0.15925	0.20279	0.36204	0.37997	1.6754	1.2954	1.1264	0.9558	1.1654	0.2989	-0.55432	3.1236	0.39	0.14	0.16066	1.3536	0.21352	2.0044	3.452	1.9885	0.97647	0.605	1.14	0.07	0.535	-0.36506	0.1259	-1.7954	0.096501	0.90476	0.69841	0.071429	0.352	0.0026575	-1.3021	0.12527	0.098764	-0.033518	0.11465	0.025688	0.029314	0.037398	0.0036265	0.008084	0.01171	0.0090662
41	0.95542	1.1312	1.4691	0.17574	0.33792	0.51366	0.55656	1.9005	1.3439	1.2158	0.96185	1.2604	0.33248	0.28924	2.3418	0	0	0	1.5323	0	-0.042217	2.3007	0.98514	0	0.25333	1.25	0.03	0.44619	-0.3658	0.15265	-2.0538	0.11043	0.87179	0.4359	0.064103	0.52903	0.0042947	-1.2031	0.082868	0.076576	-0.019274	0.065317	0.028634	0.038078	0.047446	0.0094439	0.0093684	0.018812	0.013826
42	0.087148	1.4977	1.7063	1.4105	0.20862	1.6191	0.047426	2.4511	2.4036	1.1461	0.53897	1.3807	0.77003	-0.37331	1.6475	0.47364	0.3058	0.41702	1.7471	0.76791	6.49	6.0725	5.2903	3.5345	0.78	1.26	0.09	0.44849	-0.1216	0.27004	0.99617	0.25958	0.66788	0.59124	0.020073	0.47532	0.0050605	-1.4972	0.195	0.51945	-0.26777	0.054299	0.031127	0.036567	0.2086	0.0054397	0.17203	0.17747	0.010399
42	0.059741	1.071	1.5735	1.0112	0.50254	1.5138	0.045832	2.2991	2.2533	0.91255	0.4304	1.2079	0.7914	0.13814	1.4423	0.80444	0.51928	0.40131	2.173	0.73239	2.6609	1.2625	3.4782	1.4349	0.9925	1.4	0.41	0.34285	-0.26129	0.30807	0.045405	0.30801	0.55151	0.45477	0.047739	0.45409	0.0019009	-1.5669	0.23008	0.66193	-0.46386	0.14113	0.029616	0.038682	0.30553	0.0090662	0.26685	0.27591	0.019341
42	0.19048	1.3687	1.8187	1.1782	0.44999	1.6282	0.051152	2.7231	2.672	1.1855	0.56127	1.4236	0.78822	-0.24132	1.7962	0.452	0.2705	0.61464	1.7674	0.56324	6.1826	3.1127	6.7827	4.8402	0.68143	1.11	0.06	0.32361	-0.1873	0.23256	0.63936	0.22892	0.68944	0.44721	0.018634	0.50415	0.0058344	-1.5051	0.24559	0.4991	-0.39178	0.15688	0.030221	0.036265	0.15231	0.0060441	0.11605	0.12209	0.012034
43	4.4945	4.6895	4.9911	0.19496	0.30164	0.49661	1.2848	6.0321	4.7473	4.6782	0.98208	4.7218	0.6403	-2.908	19.506	0.57667	0.34577	0.14578	1.2204	0.23399	5.9025	6.1213	4.3954	3.6825	7.87	7.87	7.87	0	-0.24148	0.045809	-0.28863	0.047032	0.98741	0.97859	0.036524	0.48172	0.010129	-1.3535	0.13728	0.26291	-0.020973	-0.025305	0.037474	0.038985	0.042913	0.001511	0.0039287	0.0054397	0.015715
43	4.1827	4.3958	4.6036	0.21314	0.20774	0.42088	2.008	5.8376	3.8297	4.4113	0.98752	4.4449	0.5456	-2.1239	19.171	0	0	0	1.3756	0	5.4796	5.6092	0.26678	0	10.31	10.31	10.31	0	-0.19369	0.041567	0.088172	0.040082	0.99034	0.98454	0.036715	0.48162	0.0046922	-1.4628	0.25355	0.33057	-0.22436	0.10338	0.043518	0.045633	0.048655	0.0021154	0.0030221	0.0051375	0.037776
43	4.2877	4.474	4.7848	0.18624	0.31081	0.49705	1.2375	5.4469	4.2094	4.4546	0.98082	4.5018	0.65021	-3.2827	17.374	0	0	0	1.228	0	5.2187	8.7447	0.65401	0	6.7	6.7	6.7	0	-0.21591	0.05651	-0.41188	0.064065	0.97507	0.96481	0.042522	0.48752	0.0059799	-1.3611	0.1511	0.24399	-0.15452	0.12095	0.042082	0.04382	0.045633	0.0017377	0.0018132	0.0035509	0.033185
44	2.4198	2.7309	3.3252	0.31117	0.59421	0.90537	0.76975	4.3816	3.6119	2.854	0.96275	2.9377	0.6962	-0.0818	3.8017	1.422	1.225	0.47148	1.1103	0.54387	4.637	6.2209	2.3001	2.1719	3.85	7.55	0.15	3.7	-0.41569	0.05211	-0.073754	0.053853	0.97925	0.84047	0.066148	0.46883	0.0018993	-1.9867	1.1895	0.043582	-0.43415	0.18814	0.040193	0.044727	0.049864	0.0045331	0.0051375	0.0096706	0.030523
44	2.1561	2.3993	2.8874	0.24313	0.48813	0.73127	0.84032	3.7571	2.9167	2.5231	0.96692	2.5895	0.58299	-0.011609	3.8527	0.39368	0.28196	0.40231	1.0791	0.40378	6.7623	4.1623	5.4491	3.8791	4.19	8.27	0.11	4.08	-0.34762	0.07959	0.16258	0.075656	0.9857	0.89988	0.077473	0.47852	0.0017279	-2.1088	1.4043	-0.04244	-0.34998	0.097216	0.035056	0.037776	0.043064	0.0027199	0.0052886	0.0080085	0.019039
44	2.104	2.3123	2.6916	0.20833	0.37931	0.58764	1.2312	3.8427	2.6116	2.4248	0.97586	2.4832	0.53541	0.61506	3.5852	0.33792	0.23426	0.52434	1.1383	0.57138	7.2197	4.6402	5.5558	3.5223	2.8533	5.83	0.1	2.3446	-0.35941	0.095428	0.54555	0.08169	0.98137	0.48894	0.032596	0.48601	0.0036007	-1.7765	0.7159	0.3437	-0.28469	0.0022689	0.035056	0.038078	0.042309	0.0030221	0.0042309	0.0072529	0.020852
45	2.5089	2.7657	3.0781	0.25676	0.31246	0.56922	0.91838	3.4145	2.4961	2.7149	0.97815	2.7565	0.4775	-1.496	6.7301	0.92846	0.64955	0.57056	1.0886	0.71827	2.3885	2.6214	4.6244	3.4966	12.5	12.5	12.5	0	-0.39491	0.054726	-0.6147	0.05283	0.97951	0.93932	0.064618	0.50315	0.00084368	-1.9185	0.87382	0.4169	-0.46036	0.088297	0.048957	0.04926	0.049562	0.0003022	0.00030221	0.00060441	0.039794
45	2.2878	2.5865	2.9002	0.29873	0.31375	0.61247	1.7809	3.4965	1.7156	2.6087	0.98583	2.6441	0.4309	0.023962	2.8268	0.72778	0.51178	0.46993	1.0729	0.4451	3.8106	2.3951	1.7093	1.7004	13.72	13.72	13.72	0	-0.41575	0.069649	0.12702	0.068228	0.99416	0.80438	0.058394	0.49598	0.0019984	-1.5081	0.29541	0.30401	-0.075108	-0.01587	0.042687	0.049562	0.050166	0.0068752	0.00060441	0.0074796	0.037171
45	2.3224	2.6856	3.1018	0.36316	0.41625	0.77942	1.5759	4.2746	2.6987	2.7436	0.97201	2.8129	0.62066	0.39901	3.7837	1.5987	1.2643	0.50671	1.1599	0.54763	2.7895	1.2387	1.9977	2.3928	13.98	13.98	13.98	0	-0.44113	0.052442	0.34136	0.045289	0.99287	0.76106	0.062767	0.48108	0.0040882	-1.2706	0.13627	0.12088	-0.012365	0.02623	0.048957	0.049562	0.049864	0.00060441	0.00030221	0.00090662	0.037474
46	1.2559	1.4579	1.7057	0.20197	0.24779	0.44976	0.65809	2.9456	2.2875	1.559	0.95567	1.6323	0.48355	1.0065	3.9013	0.41067	0.32844	0.73138	1.2564	0.82863	7.36	4.6016	5.6358	4.6017	0.81188	7.53	0.12	1.7536	-0.5024	0.084046	0.61225	0.070967	0.90362	0.23207	0.029298	0.49151	0.003965	-1.547	0.47835	0.40314	-0.34801	0.014578	0.033847	0.040496	0.047749	0.0066485	0.0072529	0.013901	0.022351
46	1.2643	1.4944	1.8906	0.23011	0.39619	0.6263	0.77516	2.5463	1.7711	1.5684	0.96465	1.6215	0.41139	0.26563	2.5308	0.24016	0.16226	0.63985	1.1934	0.73529	6.754	3.8305	6.4277	5.0001	1.1515	8.97	0.15	2.3067	-0.50208	0.076545	-0.00736	0.076609	0.92541	0.45149	0.018482	0.49207	0.0025564	-1.8365	0.94385	0.17841	-0.29423	0.0093956	0.03566	0.040193	0.047446	0.0045331	0.0072529	0.011786	0.02275
46	1.7447	2.0417	2.3649	0.29698	0.32319	0.62017	0.46787	3.6744	3.2066	2.043	0.95229	2.1236	0.57932	0.14434	4.2208	0.3115	0.21467	0.69185	1.1889	0.64515	7.7962	4.2273	5.6306	3.4154	0.99231	9.38	0.13	2.4433	-0.44369	0.07886	-0.11646	0.078081	0.91094	0.40151	0.017358	0.47734	0.0029946	-1.9492	1.2446	-0.036931	-0.39656	0.13882	0.032638	0.038078	0.044727	0.0054397	0.0066485	0.012088	0.022134
47	2.8011	2.9713	3.3059	0.17021	0.33459	0.5048	0.14786	5.8186	5.6707	3.1955	0.93303	3.3286	0.93199	0.61046	6.106	2.1067	1.7908	0.50332	1.2094	0.46837	6.8122	6.1545	5.1788	6.1429	6.56	6.56	6.56	0	-0.41633	0.081171	0.50231	0.067687	0.97466	0.45007	0.04769	0.4806	0.017551	-1.1891	0.032287	0.06474	0.040058	0.053573	0.028105	0.032638	0.039589	0.0045331	0.0069507	0.011484	0.022877
47	2.1501	2.7588	3.2359	0.6087	0.47718	1.0859	0.15327	4.5102	4.357	2.6914	0.916	2.8135	0.81982	-0.52178	4.3425	0.556	0.42632	0.59623	1.0733	0.61493	7.2727	4.7344	5.4563	3.6961	2.93	5.8	0.06	2.87	-0.4661	0.080825	-0.2544	0.082471	0.95552	0.68369	0.059308	0.47195	0.0015422	-1.9592	0.85856	0.56958	-0.70255	0.23421	0.029918	0.035056	0.03974	0.0051375	0.0046842	0.0098217	0.020484
47	2.5796	2.9357	3.3832	0.35602	0.44756	0.80358	0.15032	4.4596	4.3093	2.8656	0.92209	2.9819	0.82447	-0.95405	4.5453	1.53	1.2398	0.41848	1.1553	0.39253	5.4987	4.5836	3.0982	1.814	5.38	5.38	5.38	0	-0.4779	0.075243	-0.6943	0.081198	0.94849	0.82948	0.042629	0.45552	0.0033345	-1.531	0.34317	0.42022	-0.3617	0.12981	0.030221	0.033847	0.038985	0.0036265	0.0051375	0.008764	0.022363
48	0.88017	1.0156	1.1613	0.13543	0.14569	0.28112	0.6216	1.6041	0.98246	1.0563	0.97658	1.0812	0.23067	0.5529	2.8984	0.63545	0.48477	0.56165	1.2076	0.50131	1.7602	0.84714	0.92559	0.89105	7.48	7.48	7.48	0	-0.53259	0.064851	0.24283	0.059966	0.98806	0.59151	0.046419	0.4741	0.0011534	-1.2331	0.097244	0.11872	-0.011865	0.029883	0.012995	0.015715	0.021683	0.0027199	0.0059686	0.0086884	0.010275
48	0.70197	0.79591	1.0062	0.093936	0.21025	0.30418	0.51656	1.6354	1.1188	0.88311	0.95879	0.9245	0.27355	1.1546	3.4741	1.4167	1.2853	0.7758	1.2764	0.35648	1.797	1.2527	0.99792	0.75914	0.76778	4.28	0.09	1.2884	-0.55115	0.069668	0.75675	0.052856	0.68137	0.20948	0.0066152	0.47572	0.00071485	-1.2984	0.096627	0.13294	0.036296	0.033559	0.021457	0.024479	0.029314	0.0030221	0.0048353	0.0078574	0.014524
48	0.62561	0.81052	0.88902	0.18491	0.0785	0.26341	0.036035	1.2097	1.1737	0.74879	0.88313	0.78847	0.24697	-0.98746	4.4233	1.0375	0.8263	0.88394	1.0836	0.77115	1.2953	0.78881	0.72727	0.78384	8.16	8.16	8.16	0	-0.59234	0.0803	-0.85779	0.07066	0.93234	0.74427	0.06078	0.49713	0.00040074	-1.3566	0.30153	0.13499	-0.090437	0.01106	0.017226	0.022665	0.028407	0.0054397	0.0057419	0.011182	0.011396
49	2.11	2.4232	2.7013	0.31322	0.27813	0.59135	1.1104	4.105	2.9945	2.4435	0.96918	2.5157	0.59805	0.54027	4.3522	6.86	6.6557	0.65049	1.2943	0.58159	11.526	8.4267	-2.6959	5.6316	4.6233	13.04	0.2	5.9541	-0.50753	0.052349	0.087804	0.05249	0.94181	0.54957	0.054598	0.47304	0.0016491	-1.4641	0.30236	0.19537	-0.05518	0.021861	0.046842	0.050771	0.057419	0.0039287	0.0066485	0.010577	0.01783
49	2.2657	2.5853	3.0068	0.31965	0.4215	0.74114	1.0583	4.4188	3.3604	2.651	0.96793	2.7297	0.65073	0.37075	4.0104	2.235	1.7957	0.34252	1.5428	0.7165	3.9402	5.5036	1.9268	2.1875	15.25	15.25	15.25	0	-0.50342	0.046541	0.095939	0.045117	0.9552	0.4858	0.034069	0.46907	0.0011611	-1.4982	0.3223	0.31242	-0.20519	0.068862	0.057419	0.090964	0.11212	0.033545	0.021154	0.054699	0.021154
49	2.033	2.3998	2.9718	0.3668	0.57204	0.93884	1.2558	3.9513	2.6955	2.5063	0.96209	2.5981	0.68445	0.35266	2.4286	0.56333	0.42825	0.11174	1.562	0.64854	8.3607	9.4679	5.2644	4.9219	3.2625	12.46	0.13	5.3103	-0.63152	0.04489	0.25646	0.038107	0.95849	0.54868	0.037736	0.46677	0.0014953	-1.5461	0.40168	0.25222	-0.13656	0.029	0.045331	0.045633	0.051375	0.00030221	0.0057419	0.0060441	0.022363
50	2.0443	2.1963	2.3613	0.15204	0.16503	0.31707	1.0464	2.9123	1.8659	2.1711	0.97877	2.2025	0.37039	-1.0033	7.4001	1.0033	0.83599	0.49827	1.1978	0.33704	3.5603	3.326	2.9695	2.496	19.81	19.81	19.81	0	-0.24606	0.05534	-0.23495	0.055685	0.99143	0.86737	0.0060514	0.48789	0.0014643	-1.712	0.64029	0.558	-0.73558	0.24965	0.027199	0.029012	0.032034	0.0018132	0.0030221	0.0048353	0.016319
50	2.6483	2.7946	2.9525	0.14629	0.15788	0.30417	1.8587	3.5257	1.667	2.8071	0.9928	2.8234	0.30273	-1.2085	11.579	0.69069	0.56984	0.2817	1.1347	0.45059	3.7472	3.1238	2.6766	1.7497	21.63	21.63	21.63	0	-0.14418	0.051943	-0.18307	0.054031	0.99583	0.98424	0.038462	0.4905	0.0017578	-1.6907	0.6888	0.29245	-0.39288	0.10251	0.028105	0.02871	0.031429	0.00060441	0.0027199	0.0033243	0.027501
50	2.4714	2.665	2.8507	0.19362	0.18568	0.37929	1.9504	3.476	1.5256	2.6679	0.9915	2.6867	0.31776	-0.70852	8.7261	1.0905	0.84172	0.32148	1.1218	0.35636	2.5768	2.354	2.2148	2.1298	22.17	22.17	22.17	0	-0.16965	0.057443	0.068742	0.057175	0.99638	0.98959	0.036668	0.48732	0.0012218	-1.7693	0.74201	0.43108	-0.56804	0.1644	0.028407	0.029314	0.033847	0.00090662	0.0045331	0.0054397	0.027803
51	3.2452	3.4952	3.9644	0.24996	0.46927	0.71923	1.8532	5.1902	3.337	3.6216	0.9798	3.6869	0.69104	0.010352	3.9968	0.7895	0.61189	0.57368	1.0499	0.70728	6.7535	3.7538	4.1985	3.656	16.39	16.39	16.39	0	-0.40197	0.067466	0.30123	0.060307	0.99028	0.87667	0.054678	0.4845	0.0057604	-1.5842	0.68346	0.12934	-0.3605	0.13226	0.029012	0.030221	0.03294	0.0012088	0.0027199	0.0039287	0.025824
51	3.8785	4.0083	4.2255	0.12979	0.21719	0.34697	2.2661	5.1456	2.8795	4.0229	0.98988	4.0485	0.45469	-2.6094	20.124	2.555	2.3888	0.47632	1.0757	0.49691	5.5525	3.7911	0.12362	2.3487	21.08	21.08	21.08	0	-0.18873	0.038756	-0.16467	0.040855	0.99336	0.97296	0.025617	0.49217	0.0023289	-1.7202	0.81418	0.17699	-0.37464	0.10377	0.028407	0.029012	0.031429	0.00060441	0.0024176	0.0030221	0.026615
51	3.4621	3.6532	3.8925	0.19114	0.23928	0.43042	1.6302	4.6988	3.0686	3.6653	0.98137	3.6997	0.50325	-2.3908	17.446	0.97762	0.69776	0.38311	1.104	0.74316	4.9669	4.6833	3.9137	4.4173	21.25	21.25	21.25	0	-0.128	0.065902	-0.23855	0.066949	0.99108	0.97698	0.057774	0.49906	0.0017155	-1.9177	0.95772	0.44052	-0.77705	0.29672	0.029314	0.033243	0.035963	0.0039287	0.0027199	0.0066485	0.025385
52	0.82236	0.95836	1.3168	0.136	0.35842	0.49442	0.64751	2.6101	1.9626	1.1101	0.94484	1.1851	0.41482	1.6726	6.3149	0.67074	0.43874	0.8356	1.2628	0.43507	3.0442	1.9189	2.0673	1.5119	0.87	3.39	0.24	0.8337	-0.37732	0.092585	0.99912	0.069102	0.31604	0.070231	0.0068134	0.46827	0.002491	-1.2816	0.11829	0.1644	-0.036086	0.036759	0.029918	0.034452	0.040496	0.0045331	0.0060441	0.010577	0.020248
52	0.78873	0.89613	1.068	0.1074	0.17188	0.27928	0.44244	1.8432	1.4008	0.9379	0.96376	0.96967	0.24616	1.1605	7.7451	0.5634	0.39277	0.61455	1.3039	0.419	3.5292	2.1764	2.5445	1.923	2.0621	12.44	0.31	3.0854	-0.12587	0.077629	0.45295	0.072587	0.95926	0.13934	0.007874	0.45788	0.00034651	-1.9885	0.98319	0.35436	-0.50146	0.15332	0.030825	0.038682	0.046842	0.0078574	0.0081596	0.016017	0.0088244
52	0.77653	0.91387	1.1318	0.13733	0.21798	0.35531	0.32539	1.8276	1.5022	0.97793	0.9576	1.0192	0.28699	0.87643	4.3941	0.62229	0.39529	0.62891	1.2698	0.75939	2.4907	1.7629	2.3842	2.1821	3.033	16.6	0.6	4.6658	-0.26325	0.08722	0.79727	0.071159	0.96371	0.24452	0.0075188	0.48528	0.00032953	-1.8956	0.7699	0.62085	-0.76353	0.26916	0.02055	0.034754	0.044122	0.014204	0.0093684	0.023572	0.0057419
53	1.7194	1.9742	2.3256	0.2548	0.35144	0.60623	0.96476	3.0213	2.0565	2.0097	0.97742	2.0522	0.41555	0.053974	2.9334	0.41952	0.2995	0.8752	1.1359	0.77738	5.0122	2.815	2.8915	2.0469	2.2262	16.15	0.19	5.2628	-0.47371	0.068976	-0.16666	0.069359	0.9446	0.49917	0.01385	0.48891	0.002604	-1.5136	0.41875	0.41064	-0.42845	0.11322	0.045029	0.051677	0.058628	0.0066485	0.0069507	0.013599	0.03294
53	1.6725	1.8226	1.9999	0.15005	0.17728	0.32733	1.0293	3.1754	2.1461	1.8797	0.9732	1.918	0.38166	0.62625	7.5054	1.0042	0.79557	0.50028	1.255	0.7957	3.7414	2.5174	3.1479	2.1301	19.71	19.71	19.71	0	-0.28553	0.058539	0.37199	0.051016	0.99039	0.72484	0.023268	0.50152	0.00093137	-1.649	0.44079	0.48409	-0.33909	0.063558	0.039891	0.042611	0.047446	0.0027199	0.0048353	0.0075552	0.032638
53	1.6996	1.9924	2.3316	0.29282	0.33917	0.63199	1.1772	3.8062	2.629	2.0601	0.97004	2.1221	0.50904	0.9716	4.9472	1.1224	0.86105	0.60205	1.2477	0.48634	3.0076	2.9243	2.6588	1.9399	19.85	19.85	19.85	0	-0.39022	0.046162	0.32853	0.041476	0.99445	0.45991	0.015633	0.48436	0.0007775	-1.7993	0.74491	0.32724	-0.39103	0.11844	0.0411	0.043518	0.04926	0.0024176	0.0057419	0.0081596	0.03294
54	2.4842	2.7086	2.8573	0.22444	0.14871	0.37314	1.6996	3.1791	1.4795	2.659	0.99052	2.6758	0.29979	-2.315	16.388	0.77417	0.56418	0.26706	1.0776	0.38101	3.1059	2.4696	2.2117	2.1936	19.1	19.1	19.1	0	-0.24922	0.044352	-0.29596	0.042831	0.99477	0.98744	0.088959	0.49058	0.0019382	-1.474	0.32193	0.2708	-0.062311	-0.056161	0.031429	0.034754	0.038985	0.0033243	0.0042309	0.0075551	0.02327
54	2.6027	2.7914	2.9444	0.18872	0.15295	0.34166	0.73582	3.6398	2.904	2.7576	0.97671	2.7872	0.40491	-2.3976	16.738	2.5071	2.0138	0.26632	1.1325	0.21762	3.4611	2.1234	-0.42013	2.2036	18.16	18.16	18.16	0	-0.12046	0.072033	-0.095708	0.072572	0.98906	0.97429	0.044858	0.49261	0.0014429	-1.7362	0.67332	0.32443	-0.33884	0.077547	0.025385	0.030221	0.031732	0.0048353	0.001511	0.0063463	0.022665
54	2.6962	2.8787	3.0359	0.18249	0.15722	0.33971	2.1241	3.8111	1.687	2.8866	0.99392	2.9028	0.30637	-0.11063	8.2933	0.91048	0.99001	0.53952	1.1135	0.37388	6.4115	5.5696	2.2357	2.6076	19.4	19.4	19.4	0	-0.012494	0.067879	-0.27622	0.065104	0.99638	0.97779	0.026343	0.49199	0.0018827	-1.6521	0.5475	0.19994	2.1088e-05	-0.095143	0.031732	0.032336	0.032638	0.00060441	0.00030221	0.00090662	0.027803
55	3.249	3.4936	4.1671	0.24456	0.67358	0.91814	1.5382	5.675	4.1368	3.6626	0.97993	3.7257	0.68302	0.038406	5.3156	9.19	9.01	0.4523	1.2313	0	15.143	11.851	-2.8862	2.2716	9.73	9.73	9.73	0	-0.39074	0.041731	0.12714	0.039056	0.98675	0.842	0.027523	0.47245	0.0034526	-1.3051	0.049909	0.13037	0.071585	0.053671	0.040798	0.042611	0.04382	0.0018132	0.0012088	0.0030221	0.031671
55	3.5274	4.0577	4.8152	0.53029	0.75748	1.2878	0.87195	6.355	5.4831	4.1243	0.9559	4.2524	1.0357	-0.53428	4.6158	0	0	0	1.5389	0	10.727	9.038	0.63414	0	8.9	8.9	8.9	0	-0.54719	0.048423	-0.09885	0.050637	0.95987	0.75705	0.043384	0.44083	0.0049227	-1.3472	0.10182	0.17724	0.057256	0.011278	0.034149	0.039438	0.044424	0.0052886	0.0049864	0.010275	0.033243
55	3.1732	3.7903	4.4223	0.61716	0.63202	1.2492	2.6642	5.5673	2.9031	3.8733	0.97799	3.9581	0.81489	0.36006	2.3236	0	0	0	1.4674	0	2.3972	9.5091	0.32484	0	9.38	9.38	9.38	0	-0.56691	0.03983	0.17171	0.033668	0.9936	0.61727	0.088486	0.45891	0.0048391	-1.2141	-0.0095066	0.10364	0.044931	0.075445	0.043518	0.043518	0.04382	0	0.00030221	0.00030221	0.039891
56	2.064	2.3425	2.6682	0.27841	0.32575	0.60417	1.366	5.448	4.082	2.5813	0.95356	2.7278	0.88194	1.7718	5.9483	1.7867	1.094	0.53568	1.3688	0.21378	1.1525	5.8837	1.5145	0.67005	2.6767	7.1	0.11	3.1412	-0.42746	0.086295	0.83218	0.076021	0.96573	0.16891	0.04896	0.51593	0.0085948	-1.2575	0.057596	0.18472	-0.010876	0.027225	0.022665	0.023874	0.026292	0.0012088	0.0024176	0.0036265	0.021759
56	1.9452	2.1889	2.5518	0.24373	0.36284	0.60657	1.4413	4.1438	2.7026	2.3483	0.96881	2.4304	0.62638	1.2642	4.407	0.67167	0.37583	0.67175	1.203	0.58692	2.52	1.26	2.201	2.3682	2.9367	8.34	0.21	3.8208	-0.44618	0.076317	0.51689	0.074543	0.97166	0.28345	0.040816	0.50851	0.0057527	-1.3388	0.14988	0.23046	-0.059213	0.018615	0.026292	0.030825	0.034452	0.0045331	0.0036265	0.0081596	0.022004
56	2.3929	2.6322	3.0704	0.23931	0.43819	0.6775	0.30308	3.8137	3.5106	2.6412	0.94146	2.7222	0.6588	-1.4535	6.6269	0.815	0.37932	0.34465	1.2591	0.70149	2.3594	1.9228	2.9251	1.6216	9.78	9.78	9.78	0	-0.40635	0.094567	-0.64831	0.094404	0.94655	0.92225	0.028183	0.51265	0.0022473	-1.4142	0.1801	0.29206	-0.15334	0.095908	0.022968	0.024781	0.027501	0.0018132	0.0027199	0.0045331	0.0090662
57	3.2147	3.4289	3.8529	0.21422	0.42399	0.63821	0.40836	4.6114	4.2031	3.5145	0.97024	3.5626	0.58366	-2.0234	13.865	2.17	1.6612	0.23532	1.1946	0.16155	2.4307	4.5282	2.489	2.8595	9.4	9.4	9.4	0	-0.296	0.053223	-0.1037	0.055484	0.98525	0.97998	0.076923	0.49473	0.0040962	-1.5965	0.50048	0.34941	-0.45128	0.19829	0.036567	0.037776	0.040496	0.0012088	0.0027199	0.0039287	0.029918
57	2.7549	2.9285	3.2084	0.17362	0.27982	0.45344	1.7965	4.1791	2.3826	2.9803	0.98626	3.0096	0.41934	-0.8908	11.959	0.94375	0.65487	0.40104	1.1753	0.59595	3.5802	4.424	3.2289	2.5022	8.8	8.8	8.8	0	-0.22239	0.048469	0.15237	0.046397	0.99096	0.92768	0.0056497	0.49548	0.0062476	-1.4509	0.34213	0.17981	-0.10215	0.031845	0.027501	0.031429	0.036869	0.0039287	0.0054397	0.0093684	0.024176
57	3.117	3.2831	3.5476	0.16607	0.26448	0.43054	1.8679	4.2601	2.3922	3.3424	0.98655	3.3695	0.42623	-1.9944	17.09	1.202	1.0871	0.17035	1.2161	0.23882	4.5644	2.2543	2.1287	1.7939	8.71	8.71	8.71	0	-0.21908	0.048537	-0.013805	0.048873	0.99198	0.98625	0.089347	0.5	0.001576	-1.9016	0.90373	0.39993	-0.6749	0.2731	0.033243	0.037171	0.040496	0.0039287	0.0033243	0.0072529	0.024781
58	5.2537	5.5256	5.7335	0.27193	0.20791	0.47984	1.2617	6.1013	4.8396	5.3859	0.97358	5.43	0.6902	-4.6368	31.999	4.24	3.9769	0.23292	1.0176	0.1665	7.1689	5.612	-0.11078	3.7067	13.39	13.39	13.39	0	-0.091937	0.065547	-0.80806	0.053863	0.98814	0.98369	0.43291	0.48591	0.0088718	-1.3446	0.21844	0.25898	-0.23431	0.10178	0.055908	0.060441	0.068299	0.0045331	0.0078574	0.01239	0.045935
58	5.9954	6.1896	6.3625	0.1942	0.17283	0.36703	2.6399	6.8097	4.1698	6.1037	0.98427	6.1356	0.62425	-6.0696	51.031	2.4971	2.1541	0.31666	1.0404	0.27053	14.751	12.282	0.049907	5.4585	17.86	17.86	17.86	0	-0.0896	0.041096	-0.52208	0.037835	0.99217	0.98825	0.35459	0.49916	0.0069475	-1.5838	0.66661	0.19692	-0.62815	0.34867	0.052282	0.056815	0.064672	0.0045331	0.0078574	0.01239	0.044122
58	5.6955	5.8586	6.1037	0.16307	0.24514	0.40821	3.1869	7.1333	3.9464	5.8843	0.98051	5.9192	0.64171	-4.7737	42.327	0	0	0	1.2222	0	4.1018	4.9152	0.10416	0	22.39	22.39	22.39	0	-0.17265	0.035308	-0.11766	0.036988	0.99287	0.98886	0.083742	0.48307	0.0058742	-1.4205	0.36879	0.22241	-0.37742	0.20691	0.049864	0.052282	0.060441	0.0024176	0.0081596	0.010577	0.04382
59	2.0047	2.1643	2.5181	0.15962	0.35384	0.51346	0.57308	3.3593	2.7862	2.2684	0.97406	2.3133	0.45363	-0.13259	5.6313	0.91143	0.6598	0.40971	1.2636	0.35032	3.5648	2.9163	2.9536	3.0692	6.79	13.43	0.15	6.64	-0.29913	0.074513	0.38019	0.065626	0.98677	0.87656	0.027921	0.50368	0.00064196	-2.117	1.4235	-0.18433	-0.19698	0.074996	0.039891	0.042611	0.045633	0.0027199	0.0030221	0.0057419	0.032517
59	2.3821	2.7835	3.2439	0.40137	0.46046	0.86183	0.95451	4.0106	3.0561	2.8043	0.96562	2.867	0.59602	-0.53987	5.0339	1.1055	0.78133	0.40885	1.1605	0.3947	2.564	1.6356	2.3797	1.348	13.5	13.5	13.5	0	-0.38237	0.066793	-0.30467	0.067981	0.98823	0.922	0.05298	0.47644	0.001441	-1.6421	0.39874	0.54077	-0.4078	0.11063	0.034452	0.036869	0.041704	0.0024176	0.0048353	0.0072529	0.026896
59	2.4692	2.6849	3.1079	0.21571	0.42299	0.63871	1.212	3.7254	2.5134	2.7462	0.97759	2.7888	0.48554	-0.70622	6.7298	0.95909	0.64224	0.34614	1.1366	0.30614	2.4416	1.4709	1.7686	1.5915	12.86	12.86	12.86	0	-0.30308	0.073456	0.21844	0.069511	0.98995	0.97913	0.07728	0.50039	0.0074909	-1.1402	0.072316	0.056244	-0.0040304	0.016331	0.041402	0.048353	0.049864	0.0069507	0.001511	0.0084618	0.02871
60	2.2714	2.4482	2.676	0.17679	0.22779	0.40458	1.5307	3.4068	1.876	2.4698	0.98911	2.4944	0.34907	-0.22114	5.2267	0.68862	0.44845	0.48136	1.1324	0.57048	3.2851	2.2569	2.6359	1.9347	20.46	20.46	20.46	0	0.026415	0.09164	-0.53138	0.088115	0.99122	0.8747	0.023891	0.47756	0.0013894	-1.673	0.56148	0.28332	-0.1763	0.004799	0.034149	0.035056	0.0411	0.00090662	0.0060441	0.0069507	0.031581
60	2.1642	2.4488	2.9456	0.28468	0.49678	0.78146	1.3028	4.137	2.8342	2.56	0.96833	2.6294	0.60037	0.30448	3.6287	0.86032	0.59175	0.61167	1.1745	0.34517	4.5299	3.7343	3.8781	2.789	27.05	27.05	27.05	0	-0.11288	0.10577	0.6386	0.094936	0.99448	0.68704	0.016937	0.49724	0.0020434	-1.7605	0.74476	0.32154	-0.49198	0.1866	0.039589	0.045331	0.051073	0.0057419	0.0057419	0.011484	0.026292
60	3.1872	3.4976	3.7696	0.31032	0.27206	0.58238	1.9191	4.3063	2.3873	3.4227	0.98486	3.4622	0.52161	-1.1835	6.1449	1.1142	0.8149	0.49904	1.08	0.48401	3.7581	4.6276	2.9875	2.3317	29.61	29.61	29.61	0	-0.19676	0.083868	-0.39806	0.083405	0.99561	0.95943	0.064233	0.4951	0.0011922	-1.7308	0.56986	0.44607	-0.36016	0.075215	0.038078	0.042913	0.044424	0.0048353	0.001511	0.0063463	0.033545
61	2.5363	2.7709	3.1064	0.23465	0.33549	0.57014	1.359	3.6077	2.2488	2.7775	0.98514	2.8081	0.41341	-1.1782	7.9481	0.84429	0.58307	0.37218	1.1338	0.26767	2.3855	2.3202	3.0603	3.4472	6.73	6.73	6.73	0	-0.1725	0.073417	-0.84811	0.070274	0.9926	0.97337	0.023669	0.52889	0.0041669	-1.3518	0.18881	0.17157	-0.047516	0.039469	0.035963	0.040193	0.045633	0.0042309	0.0054397	0.0096706	0.013977
61	2.5591	2.6494	2.7476	0.090325	0.098255	0.18858	1.4984	3.5542	2.0558	2.6304	0.99096	2.6472	0.29768	-1.9476	17.961	1.3567	1.0613	0.30743	1.1911	0.14832	3.6584	4.9263	1.1324	1.2981	6.74	6.74	6.74	0	-0.18377	0.03942	-0.27977	0.039439	0.99115	0.97493	0.013274	0.4904	0.0047045	-1.2752	0.081529	0.18196	-0.015941	0.028368	0.0411	0.044727	0.045633	0.0036265	0.00090662	0.0045331	0.021668
61	2.4208	2.6651	2.8307	0.24436	0.16558	0.40994	1.072	3.0845	2.0125	2.6203	0.98851	2.6408	0.32851	-2.3009	13.855	0.92571	0.71988	0.18676	1.1078	0.24969	3.5356	2.3967	-0.86531	2.53	7.02	7.02	7.02	0	-0.21156	0.064697	-0.64134	0.059833	0.98864	0.98011	0.21449	0.48649	0.0017878	-1.473	0.25197	0.16994	0.083772	-0.032277	0.028105	0.03294	0.035963	0.0048353	0.0030221	0.0078574	0.012097
62	1.1776	1.3019	1.4101	0.12428	0.10828	0.23255	0.7532	1.8039	1.0507	1.2833	0.98587	1.2998	0.20684	-0.3385	3.7349	0.19613	0.1232	0.57848	1.165	0.7342	5.4676	3.569	4.2782	2.6215	1.0533	3.98	0.09	1.355	-0.25256	0.11105	-0.10296	0.11089	0.95126	0.68396	0.02044	0.47874	0.0043035	-1.4385	0.398	0.2777	-0.35187	0.11665	0.053188	0.063765	0.070716	0.010577	0.0069507	0.017528	0.027153
62	0.9734	1.0821	1.1532	0.10873	0.071107	0.17983	0.46715	1.369	0.90183	1.0454	0.98211	1.0608	0.17997	-1.0182	4.4171	0.20485	0.1289	0.67747	1.1575	0.4828	3.9904	1.9105	3.4165	2.3222	1.406	5.86	0.13	2.2315	-0.097934	0.1126	-1.0772	0.10084	0.94028	0.77222	0.0097222	0.51739	0.0021779	-1.4424	0.36162	0.36356	-0.40968	0.12847	0.045935	0.054095	0.061952	0.0081596	0.0078574	0.016017	0.029731
62	0.9091	1.0109	1.1003	0.10177	0.089444	0.19122	0.49563	1.3882	0.89257	0.99056	0.98249	1.0059	0.17479	-0.46824	3.9857	0.22516	0.14695	0.8296	1.1644	0.51079	4.0409	2.9959	3.218	1.8559	0.704	5.76	0.07	1.6862	0.052157	0.1152	-1.1543	0.098047	0.9073	0.5	0.005618	0.48945	0.0025652	-1.4188	0.33671	0.36263	-0.41956	0.14097	0.04858	0.054699	0.061046	0.0061197	0.0063463	0.012466	0.030892
63	2.5581	3.1094	4.2205	0.55129	1.1112	1.6625	0.72684	5.2951	4.5683	3.3223	0.94017	3.49	1.0687	0.089396	2.4849	0.476	0.34522	0.5607	1.0898	0.41609	8.4055	4.5395	5.1378	2.7071	1.335	4.85	0.06	2.033	-0.60914	0.083615	-0.25842	0.087318	0.949	0.59016	0.10747	0.49635	0.0067666	-1.8458	0.86822	0.42542	-0.66095	0.21382	0.048655	0.054095	0.05893	0.0054397	0.0048353	0.010275	0.025688
63	2.3535	3.1573	3.5285	0.80388	0.3712	1.1751	0.5429	4.6973	4.1544	3.0167	0.93346	3.1628	0.95027	-0.38352	2.8533	0.32727	0.21464	0.5547	1.191	0.50327	9.9859	6.501	10.612	7.3908	1.0075	3.8	0.05	1.6125	-0.43351	0.12501	-1.5451	0.088396	0.94699	0.73735	0.1012	0.47585	0.0083476	-1.7804	0.7332	0.54112	-0.71583	0.22286	0.050468	0.055606	0.05893	0.0051375	0.0033243	0.0084618	0.031943
63	2.7986	3.3655	3.9142	0.56689	0.54877	1.1157	1.8867	5.6782	3.7916	3.445	0.96799	3.5514	0.86315	0.49623	3.2697	0.5931	0.40203	0.53713	1.0879	0.33615	6.429	4.0686	4.4483	2.4987	8.875	11.6	6.15	2.725	-0.44029	0.069197	0.35374	0.064214	0.99098	0.58568	0.029312	0.511	0.0051036	-1.7861	0.72884	0.60017	-0.81945	0.27698	0.054699	0.05893	0.064068	0.0042309	0.0051375	0.0093684	0.044947
64	2.729	2.8616	3.1065	0.1326	0.24495	0.37754	1.0137	3.6831	2.6694	2.896	0.98782	2.9218	0.38722	-1.788	11.507	1.1	0.56673	0.24906	1.168	0.7507	4.8964	6.7703	2.8033	2.7773	6.32	6.32	6.32	0	-0.27483	0.068981	-0.05707	0.070257	0.97978	0.96423	0.049767	0.45327	0.017323	-1.1268	0.03245	0.11344	-0.01312	-0.0046935	0.028407	0.034452	0.038985	0.0060441	0.0045331	0.010577	0.017353
64	2.5432	2.7387	2.9033	0.19556	0.16457	0.36013	1.3426	3.368	2.0254	2.7103	0.99032	2.7291	0.31925	-2.1294	14.267	0.59	0.43167	0.30864	1.0468	0.19632	4.4806	4.9229	1.3646	1.2188	6.33	6.33	6.33	0	-0.18236	0.062799	-0.62677	0.059557	0.98903	0.98276	0.045455	0.50549	0.0085884	-1.2061	0.089624	0.15203	-0.0024848	-0.032244	0.029012	0.037625	0.047069	0.0086129	0.0094439	0.018057	0.014506
64	2.7632	2.9034	3.0664	0.14023	0.16303	0.30326	0.94614	3.3274	2.3812	2.8681	0.98381	2.8915	0.36723	-3.7836	23.406	2.55	2.43	0.14268	1.1128	0.018168	0.76543	1.4614	0.27003	0.079136	6.98	6.98	6.98	0	-0.16038	0.058538	-0.78765	0.054631	0.98862	0.9744	0.16927	0.49288	0.0057968	-1.1275	-0.0035597	0.046569	0.016931	0.068128	0.03838	0.044122	0.048655	0.0057419	0.0045331	0.010275	0.023276
65	2.676	3.168	3.7394	0.49201	0.57134	1.0634	0.97079	4.9826	4.0118	3.2284	0.9588	3.3427	0.86636	0.010461	2.992	0.57714	0.47878	0.57829	1.2107	0.49849	6.2453	3.8738	4.7669	4.0943	1.5167	4.45	0.05	2.0742	-0.50734	0.073476	-0.43805	0.077642	0.96753	0.67749	0.071429	0.4859	0.0070207	-1.6484	0.56362	0.38599	-0.40343	0.1029	0.081067	0.095044	0.10607	0.013977	0.011031	0.025008	0.033309
65	3.8641	4.4677	4.7799	0.60367	0.31212	0.91579	1.3216	5.2582	3.9366	4.2828	0.9805	4.3397	0.70004	-1.7825	8.4094	0.61333	0.44804	0.25653	1.0625	0.2947	6.4387	5.8244	4.0337	3.8557	4.11	8.09	0.13	3.98	-0.265	0.079362	-0.49511	0.08217	0.98061	0.96727	0.16485	0.48544	0.0075905	-1.5554	0.54067	0.37169	-0.58353	0.22692	0.082502	0.096102	0.10607	0.013599	0.0099728	0.023572	0.055147
65	4.7146	4.9809	5.2203	0.2663	0.23948	0.50577	0.89573	5.7673	4.8715	4.8499	0.97369	4.9106	0.76996	-3.4925	17.632	0.6775	0.48506	0.13963	1.1159	0.14067	8.2296	6.5773	2.2253	4.2212	3.16	6.21	0.11	3.05	-0.048631	0.076386	-0.72731	0.083948	0.97642	0.96069	0.16038	0.51024	0.0083432	-1.6257	0.51255	0.55855	-0.6959	0.25092	0.092475	0.10169	0.10879	0.0092173	0.0071018	0.016319	0.047658
66	1.1919	1.3555	1.5287	0.16367	0.17313	0.3368	0.39208	1.7941	1.402	1.3541	0.97395	1.376	0.24486	-1.1679	7.6337	0.54571	0.32655	0.39358	1.1626	0.29217	2.1426	1.5258	1.7617	1.695	7.97	7.97	7.97	0	-0.29157	0.065761	0.041965	0.065327	0.98756	0.95398	0.0099502	0.50062	0.0014291	-1.5931	0.56036	0.24819	-0.35569	0.14107	0.043518	0.047749	0.053793	0.0042309	0.0060441	0.010275	0.03566
66	1.398	1.5689	1.7296	0.17095	0.16068	0.33163	0.67479	2.3265	1.6517	1.579	0.97745	1.6087	0.30757	-0.026643	5.7348	0.79	0.54895	0.37838	1.3622	0.5457	8.2735	13.502	4.8929	7.4011	6.11	6.11	6.11	0	-0.32618	0.053462	-0.095754	0.053674	0.98384	0.56704	0.003231	0.46764	0.0046673	-1.343	0.42193	0.099787	-0.23753	0.059904	0.038682	0.04382	0.048353	0.0051375	0.0045331	0.0096706	0.029314
66	1.4451	1.5841	1.6967	0.13899	0.11254	0.25152	1.104	1.9904	0.88639	1.568	0.99135	1.5803	0.19699	-0.55277	4.6178	0.41167	0.29062	0.41848	1.0861	0.35393	3.034	2.8809	2.4272	2.2167	7.8	7.8	7.8	0	-0.21515	0.089131	0.33026	0.086509	0.99361	0.88363	0.037084	0.49936	0.0031033	-1.3005	0.19152	0.25364	-0.16867	0.024889	0.043291	0.04926	0.055304	0.0059686	0.0060441	0.012013	0.031674
67	2.3414	2.5554	2.7942	0.21402	0.23885	0.45288	1.0267	3.333	2.3062	2.5338	0.98288	2.5662	0.40641	-1.3137	7.4193	0.665	0.4577	0.31949	1.1733	0.42789	4.7242	4.8518	3.2376	2.3576	4.365	8.63	0.1	4.265	-0.14771	0.083656	-0.19725	0.085461	0.98292	0.92141	0.010251	0.48347	0.0021408	-1.7354	0.65819	0.26744	-0.25192	0.062225	0.053188	0.056815	0.060139	0.0036265	0.0033243	0.0069507	0.044053
67	3.1043	3.3671	3.5793	0.26277	0.21219	0.47496	2.1612	4.0573	1.8961	3.3107	0.98894	3.3376	0.42352	-1.6492	9.8175	0.51214	0.32165	0.26533	1.1039	0.32171	4.9484	3.1722	3.0508	2.6397	14.62	14.62	14.62	0	-0.18956	0.07326	-0.56353	0.067593	0.99453	0.9836	0.084074	0.50547	0.0025589	-1.5809	0.26383	0.45774	-0.087539	-0.052787	0.052584	0.056815	0.060441	0.0042309	0.0036265	0.0078574	0.04159
67	2.2422	2.5354	2.7732	0.29322	0.23784	0.53105	1.2326	3.5654	2.3328	2.4724	0.97753	2.5189	0.48188	-0.56466	4.0037	0.50862	0.3037	0.54297	1.1361	0.45104	3.6951	2.9092	3.3455	1.7832	3.85	13.38	0.17	5.5206	-0.35745	0.080388	-0.40542	0.079241	0.97485	0.78401	0.014184	0.49806	0.0018127	-1.6229	0.39337	0.30996	0.022165	-0.1022	0.050468	0.054699	0.05893	0.0042309	0.0042309	0.0084618	0.042158
68	3.8414	4.275	5.1742	0.43365	0.89917	1.3328	0.88395	6.837	5.9531	4.4409	0.95999	4.577	1.1079	-0.22756	4.0993	0.409	0.27816	0.47933	1.1366	0.42398	7.3776	5.0849	6.5009	2.879	2.295	4.55	0.04	2.255	-0.43298	0.084601	0.089358	0.0829	0.97015	0.72495	0.034115	0.45299	0.016958	-1.51	0.49281	0.032031	-0.16268	0.14903	0.039287	0.048051	0.06437	0.008764	0.016319	0.025083	0.034452
68	3.6676	4.3876	5.1127	0.72002	0.72509	1.4451	0.86862	6.9904	6.1218	4.3782	0.9552	4.531	1.1668	-0.18336	3.7362	0.28267	0.18115	0.53982	1.1623	0.61956	11.382	4.7657	10.398	5.2514	5.04	5.04	5.04	0	-0.48397	0.082719	-0.40311	0.082321	0.96899	0.67442	0.060078	0.49903	0.013482	-1.7009	0.60018	0.32055	-0.26205	0.043068	0.04586	0.048353	0.060743	0.0024932	0.01239	0.014884	0.026942
68	4.2731	4.8932	5.5639	0.62009	0.67073	1.2908	0.81439	6.7843	5.9699	4.728	0.94617	4.8874	1.2383	-1.1498	4.6581	0.38875	0.30939	0.64678	1.1298	0.63472	16.921	9.9459	12.587	9.684	0.86	3.32	0.03	1.4203	-0.34125	0.12413	-1.0029	0.12118	0.93056	0.86111	0.066667	0.45961	0.014266	-1.9049	1.0523	0.21548	-0.60636	0.24437	0.037171	0.044575	0.05621	0.007404	0.011635	0.019039	0.034754
69	3.732	3.9948	4.2343	0.26273	0.23955	0.50227	2.3752	5.1495	2.7743	3.9738	0.98681	4.0063	0.5087	-1.9415	15.202	0.77458	0.55846	0.35336	1.0559	0.23865	5.6964	3.827	3.3425	4.6181	19.14	19.14	19.14	0	-0.19781	0.051444	-0.0028103	0.051472	0.99269	0.98747	0.039144	0.5154	0.001821	-1.9513	1.0303	0.25467	-0.48139	0.14797	0.032034	0.035056	0.040193	0.0030221	0.0051375	0.0081596	0.027894
69	2.8254	3.1018	3.3334	0.27644	0.23158	0.50802	2.2885	4.1879	1.8994	3.0912	0.98827	3.1199	0.42209	-0.70976	8.3054	0.8419	0.57916	0.35568	1.0822	0.22747	3.9333	3.7833	1.7239	3.3634	18.13	18.13	18.13	0	-0.11318	0.071827	0.54535	0.063549	0.99393	0.98564	0.032579	0.49061	0.001454	-1.9187	1.0536	0.13278	-0.42283	0.15531	0.032034	0.032638	0.034452	0.00060441	0.0018132	0.0024176	0.025385
69	2.9644	3.1432	3.2973	0.17881	0.15413	0.33293	2.1165	4.7506	2.634	3.1481	0.99053	3.1751	0.41308	0.30702	9.9197	1.5671	1.3259	0.42985	1.0809	0.21797	6.2323	5.3609	1.4593	3.4981	22.43	22.43	22.43	0	-0.16313	0.056587	0.10232	0.05667	0.99553	0.895	0.012958	0.50112	0.0010726	-1.9724	1.0709	0.28047	-0.60343	0.22468	0.032034	0.033847	0.03838	0.0018132	0.0045331	0.0063463	0.023874
70	3.777	4.0539	4.292	0.27695	0.23813	0.51508	0.60759	4.6902	4.0826	3.9124	0.96688	3.9744	0.69945	-2.9763	13.526	0.71444	0.45471	0.1903	1.145	0.15911	3.4843	1.5493	2.7897	1.9027	4.83	9.49	0.17	4.66	0.0029825	0.091526	-1.2068	0.082819	0.97134	0.95087	0.18219	0.47029	0.0010198	-1.7743	0.53362	0.52441	-0.32642	0.04279	0.045029	0.05893	0.065579	0.013901	0.0066485	0.02055	0.025688
70	3.7717	4.0865	4.294	0.31479	0.20754	0.52233	0.64322	5.165	4.5218	3.9898	0.96762	4.0443	0.66178	-3.2482	17.577	3.6533	2.4965	0.19375	1.1525	0.022799	0.65787	4.7089	2.1724	1.2327	5.965	11.71	0.22	5.745	-0.080794	0.068785	-0.85113	0.058558	0.97502	0.96753	0.024979	0.49	0.0011293	-1.9779	1.1277	0.056674	-0.35446	0.14809	0.057419	0.063463	0.069205	0.0060441	0.0057419	0.011786	0.029616
70	2.9557	3.2852	3.5237	0.32953	0.23846	0.56799	1.8769	4.2668	2.3899	3.21	0.98154	3.2509	0.51463	-1.2758	7.722	1.2662	0.92368	0.43965	1.1421	0.73637	4.0042	3.5389	2.0335	1.5095	18.12	18.12	18.12	0	-0.11804	0.083532	-0.22914	0.08351	0.99228	0.90518	0.012679	0.46222	0.00080932	-1.9588	0.93036	0.38904	-0.52184	0.16145	0.03566	0.043669	0.046842	0.0080085	0.0031732	0.011182	0.025688
71	6.5471	6.9878	7.168	0.4407	0.18026	0.62096	2.8655	7.6192	4.7537	6.8	0.98982	6.8372	0.71187	-4.6416	32.44	0	0	0	1.1256	0	8.2441	13.679	0.20034	0	9.97	9.97	9.97	0	-0.1387	0.039808	-0.59478	0.039323	0.99198	0.98395	0.47844	0.47691	0.0034629	-1.5971	0.36066	0.34	-0.16014	0.056799	0.066788	0.071018	0.073738	0.0042309	0.0027198	0.0069507	0.047724
71	7.3818	7.6328	7.8237	0.251	0.1909	0.4419	0.87926	8.1206	7.2413	7.4103	0.97062	7.4843	1.0501	-4.8839	29.532	0	0	0	1.1068	0	-4.389	10.082	0.22146	0	4.155	8.22	0.09	4.065	-0.1211	0.055709	-0.85776	0.060206	0.98208	0.97491	0.72999	0.49761	0.0023806	-1.9891	1.1336	0.025162	-0.35969	0.19023	0.071623	0.077365	0.082502	0.0057419	0.0051375	0.010879	0.034065
71	7.1919	7.4058	7.5413	0.21387	0.13551	0.34938	0.5672	7.8939	7.3267	7.1572	0.96171	7.2397	1.09	-4.795	27.586	1.422	1.1423	0.064612	1.0548	0.044528	8.1072	10.038	3.9461	3.9308	4.335	8.59	0.08	4.255	-0.10256	0.061092	-0.78123	0.062947	0.98059	0.97032	0.74543	0.49943	0.0026186	-2.0514	1.1394	0.31983	-0.70392	0.2963	0.068299	0.074947	0.079254	0.0066485	0.0043064	0.010955	0.037625
72	2.135	2.587	3.0895	0.45201	0.50244	0.95445	0.047908	3.7111	3.6632	2.4912	0.87164	2.6172	0.80226	-1.1632	4.4384	0.41583	0.26002	0.31985	1.3685	0.67352	9.424	7.4835	7.6942	4.497	1.0017	2.04	0.08	0.72137	-0.063243	0.14148	0.038127	0.14154	0.92244	0.77063	0.0082508	0.49917	0.0065288	-1.9075	0.9339	0.42234	-0.75375	0.30685	0.034452	0.038682	0.042007	0.0042309	0.0033243	0.0075552	0.021472
72	2.1498	2.4629	2.8232	0.31309	0.36022	0.67332	0.56451	3.772	3.2075	2.4531	0.96284	2.515	0.5545	-0.6498	5.1998	0.34154	0.20493	0.46756	1.2297	0.26745	7.5641	5.112	3.6946	2.7563	5.05	5.05	5.05	0	-0.1977	0.097526	-0.85209	0.085452	0.97852	0.81641	0.029297	0.49706	0.0040727	-1.8262	0.72607	0.46367	-0.51808	0.15565	0.031429	0.035056	0.037776	0.0036265	0.0027199	0.0063463	0.016519
72	2.1759	2.5279	3.3895	0.35206	0.86159	1.2136	0.72096	4.6993	3.9784	2.7973	0.94674	2.9369	0.89483	0.53851	2.7043	0.41222	0.25477	0.50136	1.33	0.44674	9.3452	5.3743	4.4429	4.0098	2.08	4.11	0.05	2.03	-0.13351	0.15364	0.99138	0.13276	0.97625	0.43943	0.061758	0.48095	0.0064014	-1.9428	1.0001	0.41663	-0.82945	0.35713	0.032034	0.038682	0.042611	0.0066485	0.0039287	0.010577	0.018495
73	4.5974	4.9385	5.3658	0.3411	0.42726	0.76837	1.7722	6.2461	4.4739	4.9588	0.98072	5.014	0.74138	-1.9129	12.81	1.158	0.91807	0.18709	1.1087	0.13664	7.9926	4.9643	-1.2922	3.6419	6.32	6.32	6.32	0	-0.21172	0.073485	-0.074916	0.07478	0.98899	0.97799	0.12736	0.48504	0.0082429	-1.5257	0.34481	0.33255	-0.29004	0.13896	0.022363	0.024781	0.027803	0.0024176	0.0030221	0.0054397	0.019341
73	4.8644	5.1121	5.4321	0.24764	0.32001	0.56765	1.2474	6.5907	5.3433	5.0879	0.97825	5.1504	0.79982	-2.2544	13.368	2.92	2.4508	0.2715	1.1555	0.026584	12.446	10.165	-9.2764	8.4365	6.16	6.16	6.16	0	-0.26593	0.049174	-0.25564	0.053351	0.98234	0.97111	0.019262	0.48232	0.0067832	-1.621	0.50811	0.25364	-0.30253	0.16234	0.029767	0.033545	0.037474	0.0037776	0.0039287	0.0077063	0.014337
73	4.8604	5.1165	5.4057	0.25611	0.28917	0.54528	1.8242	6.5085	4.6843	5.1526	0.98308	5.2088	0.76303	-1.7478	11.52	1.9067	1.7113	0.2692	1.1297	0.22557	6.6518	1.584	-2.6184	4.4177	6.63	6.63	6.63	0	-0.27321	0.05649	-0.095793	0.058701	0.98801	0.97901	0.14093	0.50901	0.0081789	-1.5348	0.36776	0.35768	-0.36751	0.17737	0.029767	0.035963	0.039287	0.0061952	0.0033243	0.0095195	0.021457
74	1.4318	1.5662	1.6491	0.13436	0.082892	0.21725	0.58606	1.7944	1.2083	1.4951	0.98008	1.5166	0.25432	-1.8525	6.5745	0.52286	0.35704	0.6382	1.0592	0.6916	3.745	4.7809	0.36006	1.23	1.2533	3.65	0.04	1.6947	-0.23123	0.1342	-1.7985	0.08175	0.97098	0.91293	0.22164	0.46296	0.0029266	-1.3556	0.21515	0.17611	-0.060636	0.026211	0.016017	0.018132	0.02327	0.0021154	0.0051375	0.0072529	0.010275
74	1.2488	1.3709	1.4815	0.12206	0.11065	0.2327	0.56093	1.6619	1.101	1.3542	0.98662	1.3677	0.19219	-1.6185	8.567	0.27167	0.16451	0.23822	1.1493	0.22487	3.0996	1.2625	2.2735	2.4446	3.6	3.6	3.6	0	-0.23595	0.089086	-0.88793	0.082229	0.98356	0.96712	0.11233	0.47802	0.0043415	-1.2702	0.22358	0.098915	-0.084185	0.033549	0.012693	0.01783	0.021457	0.0051375	0.0036265	0.008764	0.0086552
74	1.4574	1.5524	1.6517	0.095001	0.099271	0.19427	0.35083	2.0022	1.6514	1.5229	0.97588	1.5451	0.26111	-2.0634	11.369	0.622	0.49651	0.32327	1.2959	0.55807	3.9058	1.5768	2.7887	1.9058	3.96	3.96	3.96	0	-0.059553	0.073389	-0.63161	0.075947	0.9656	0.87961	0.007371	0.5	0.0040919	-1.457	0.48005	0.1415	-0.23518	0.071916	0.012088	0.015413	0.018283	0.0033243	0.002871	0.0061952	0.0090662
75	1.6401	1.8607	2.0953	0.22068	0.23451	0.45519	0.67358	4.039	3.3655	1.9702	0.95464	2.0663	0.62288	1.3502	5.4491	0.84	0.62512	0.68244	1.0823	0.29413	4.2061	3.3523	1.1307	1.7923	0.8975	5.94	0.08	1.9099	-0.37851	0.086607	0.30074	0.087535	0.94722	0.16806	0.027778	0.50209	0.001214	-1.7164	0.58518	0.22439	-0.11813	0.025566	0.041402	0.043518	0.048051	0.0021154	0.0045331	0.0066485	0.02573
75	2.432	3.2994	3.6545	0.86741	0.35508	1.2225	1.48	4.9048	3.4248	3.0731	0.96014	3.1828	0.82844	-0.086177	2.391	1.025	0.71765	0.68664	1.1321	0.42777	4.4148	5.5568	2.5177	1.131	1.706	6.58	0.14	2.4893	-0.58444	0.074059	-0.48832	0.069448	0.90778	0.58556	0.046667	0.47831	0.0031964	-1.3925	0.14169	0.18663	0.088559	-0.023885	0.048957	0.051073	0.052886	0.0021154	0.0018132	0.0039287	0.036262
75	2.3364	3.0583	3.9511	0.72194	0.89278	1.6147	0.47719	4.5587	4.0815	3.0769	0.9398	3.2044	0.89488	-0.3592	2.7542	1.1429	0.95019	0.50383	1.0772	0.65351	6.3568	3.4257	2.4766	2.1103	8.58	8.58	8.58	0	-0.57175	0.069054	-0.10799	0.069604	0.97714	0.70286	0.051429	0.46224	0.0031749	-1.4686	0.24011	0.20949	0.07223	-0.052771	0.043518	0.050468	0.051224	0.0069507	0.00075551	0.0077063	0.035884
76	1.7119	1.9298	2.2833	0.21788	0.35351	0.57139	0.66739	3.6515	2.9841	2.0556	0.9604	2.1356	0.57878	0.75036	4.0423	0.29833	0.19214	0.60494	1.1037	0.25601	5.2243	1.768	4.2333	2.4942	1.03	3.88	0.04	1.6457	-0.41388	0.089044	0.039094	0.088461	0.94787	0.30569	0.042654	0.47506	0.0040286	-1.5487	0.40188	0.21445	-0.083274	0.016914	0.03566	0.040193	0.043215	0.0045331	0.0030221	0.0075551	0.012947
76	1.9209	2.1597	2.5502	0.23875	0.39051	0.62925	0.66908	3.2503	2.5812	2.1858	0.97103	2.2359	0.47057	-0.56549	4.306	0.31111	0.20829	0.54266	1.1501	0.22889	6.4105	3.1455	3.6592	2.9832	1.615	3.17	0.06	1.555	-0.17796	0.11323	-1.2976	0.092084	0.96353	0.74164	0.018237	0.47866	0.0036386	-1.6719	0.49925	0.31951	-0.13467	-0.011013	0.039287	0.04382	0.048353	0.0045331	0.0045331	0.0090662	0.019982
76	3.2904	3.5844	4.0759	0.29393	0.49157	0.7855	0.73883	4.7761	4.0373	3.5886	0.96774	3.6592	0.71546	-1.6146	7.7379	0.555	0.36573	0.29744	1.1747	0.23123	3.8472	4.9647	3.8548	2.6395	2.245	4.39	0.1	2.145	-0.28607	0.074338	-0.8088	0.082809	0.96484	0.94945	0.083516	0.44714	0.0031872	-1.8155	0.75809	0.22709	-0.19995	0.030731	0.039891	0.040496	0.040798	0.00060441	0.00030221	0.00090662	0.023572
77	4.2638	4.9048	5.6879	0.64096	0.7831	1.4241	1.0411	6.3748	5.3337	4.821	0.95763	4.9512	1.1282	-1.3105	5.2142	4.58	4.43	0.40804	1.0956	0.34817	5.523	5.9648	7.3391	6.631	2.56	5.02	0.1	2.46	-0.47275	0.074569	-1.1354	0.06699	0.95437	0.90304	0.13688	0.46857	0.0071997	-1.6351	0.64155	0.13411	-0.22488	0.08463	0.042611	0.044424	0.046238	0.0018132	0.0018132	0.0036265	0.030523
77	4.176	4.6881	5.9312	0.51212	1.2431	1.7553	1.0556	6.4097	5.3541	4.8292	0.95856	4.9707	1.1778	-0.76326	3.9554	4.98	4.79	0.29603	1.1016	0.43717	8.3104	9.5629	1.9246	1.3862	3.1	6.13	0.07	3.03	-0.53783	0.065889	-0.69723	0.075946	0.9684	0.89731	0.26698	0.48892	0.003895	-1.8517	0.88363	0.2435	-0.43058	0.15537	0.040193	0.042913	0.045935	0.0027199	0.0030221	0.0057419	0.029096
77	3.9936	4.5294	5.7028	0.53585	1.1734	1.7092	0.90701	6.5326	5.6256	4.7103	0.95503	4.8583	1.1901	-0.65633	3.954	1.645	1.4858	0.24112	1.2523	0.69472	5.3264	5.2232	1.2213	0.21039	3.025	5.96	0.09	2.935	-0.48916	0.076407	-0.54373	0.083507	0.9644	0.92233	0.17476	0.4846	0.0041981	-1.9148	1.0263	0.2041	-0.49543	0.18008	0.038682	0.041704	0.043215	0.0030221	0.001511	0.0045331	0.034303
78	3.0469	3.3157	3.6456	0.26882	0.32989	0.59871	0.73587	4.5438	3.8079	3.2856	0.97016	3.3512	0.65959	-1.2635	6.5422	0.60714	0.4399	0.54439	1.0752	0.44489	6.5221	4.198	1.5199	6.5057	1.155	4.43	0.05	1.8909	-0.24985	0.096427	-0.6094	0.098317	0.96781	0.8927	0.051502	0.50323	0.0053436	-1.6543	0.5025	0.39634	-0.35692	0.11312	0.038682	0.042913	0.04926	0.0042309	0.0063463	0.010577	0.013886
78	3.5005	3.8567	4.1495	0.35612	0.29288	0.649	0.56796	4.6506	4.0827	3.701	0.96316	3.7711	0.72378	-2.2752	9.9246	0.42333	0.29528	0.3066	1.1205	0.28076	7.3613	4.0081	1.771	3.5948	2.215	4.35	0.08	2.135	-0.13836	0.1005	-1.1356	0.095049	0.97098	0.95536	0.14732	0.52796	0.0035766	-1.8799	0.89396	0.24759	-0.42961	0.1685	0.037171	0.040496	0.045935	0.0033243	0.0054397	0.008764	0.022753
78	3.1107	3.2821	3.441	0.17139	0.15892	0.33031	0.17054	4.1822	4.0117	3.171	0.93521	3.2441	0.68489	-2.8118	12.385	0.54833	0.41177	0.18119	1.175	0.74329	7.203	4.3208	5.6225	4.883	1.97	3.89	0.05	1.92	-0.21603	0.083902	-0.76589	0.091782	0.95813	0.94581	0.064039	0.47901	0.0033292	-1.8847	0.88131	0.32956	-0.53529	0.20983	0.033243	0.036869	0.040496	0.0036265	0.0036265	0.0072529	0.01916
79	2.3277	2.5884	2.8934	0.26071	0.30497	0.56568	0.64535	3.4011	2.7557	2.4746	0.94708	2.5662	0.67946	-0.96506	3.3638	0.43182	0.29387	0.59795	1.1813	0.70797	4.8516	2.7573	4.1492	3.4886	1.285	4.76	0.05	2.0082	-0.39637	0.15371	-1.2447	0.12874	0.9368	0.80669	0.16914	0.48603	0.0029036	-1.7521	0.72421	0.25095	-0.24893	0.026436	0.033847	0.03838	0.044727	0.0045331	0.0063463	0.010879	0.014204
79	2.3495	2.702	3.0412	0.35255	0.33922	0.69177	0.78074	3.8831	3.1023	2.6325	0.95154	2.7268	0.71084	-0.66629	3.2631	0.56273	0.38898	0.71675	1.0299	0.4491	7.2383	4.8484	4.9415	4.0559	1.115	3.54	0.06	1.466	-0.25562	0.12976	0.16492	0.12854	0.95529	0.78838	0.025335	0.49701	0.0059228	-1.7568	0.81802	0.14002	-0.2383	0.037962	0.03566	0.038078	0.042309	0.0024176	0.0042309	0.0066485	0.024207
79	2.0379	2.5107	3.4254	0.47282	0.91472	1.3875	0.99425	3.8199	2.8257	2.6683	0.95715	2.7708	0.74655	-0.046506	1.9044	0.32313	0.22471	0.53188	1.0641	0.55818	8.2271	6.1325	6.6988	4.03	5.6	5.6	5.6	0	-0.63489	0.10159	-0.13966	0.10255	0.97715	0.62742	0.16872	0.45775	0.0074093	-1.4695	0.19363	0.54097	-0.21264	-0.051584	0.038078	0.0411	0.042913	0.0030221	0.0018132	0.0048353	0.020985
80	3.4569	4.3165	4.9627	0.85963	0.6462	1.5058	1.6698	5.7899	4.1201	4.1852	0.96763	4.2957	0.96818	-0.49734	2.8801	1.95	1.5274	0.52816	1.0113	0.36855	1.8253	2.6286	2.9112	2.9682	10.61	10.61	10.61	0	-0.57114	0.040698	-0.3165	0.040009	0.98599	0.83193	0.079365	0.4757	0.0044945	-1.5003	0.26851	0.39179	-0.23253	0.072914	0.03566	0.037474	0.041251	0.0018132	0.0037776	0.0055908	0.029012
80	4.1847	4.4002	4.705	0.21545	0.30483	0.52027	1.008	5.4697	4.4617	4.4211	0.97819	4.4627	0.60801	-3.127	22.297	8.96	8.64	0.13909	1.189	0.025815	0.86061	5.1947	0.58669	0.39136	5.475	10.85	0.1	5.375	-0.19999	0.043684	-0.11859	0.0466	0.98816	0.9827	0.092896	0.47858	0.0013164	-2.0552	1.1902	0.29739	-0.78056	0.34827	0.035056	0.035056	0.03566	0	0.00060441	0.00060441	0.032034
80	4.4444	4.6929	5.0041	0.24846	0.31118	0.55965	0.99645	6.4107	5.4142	4.7154	0.97178	4.7674	0.7021	-2.5368	19.483	1.722	1.2316	0.26612	1.1476	0.12259	2.7485	4.6292	1.7625	1.9077	12.35	12.35	12.35	0	-0.24801	0.042114	-0.056184	0.043148	0.98795	0.97992	0.036145	0.5008	0.005353	-1.4232	0.23587	0.27377	-0.16543	0.079305	0.027803	0.031732	0.035358	0.0039287	0.0036265	0.0075552	0.02055
81	4.0957	5.4266	6.082	1.3309	0.65535	1.9863	0.79737	6.3055	5.5082	4.9229	0.94208	5.104	1.3476	-1.136	3.7713	0	0	0	1.2423	0	2.371	13.399	1.7074	0	0.965	1.87	0.06	0.905	-0.32793	0.15542	-2.4329	0.092195	0.94924	0.85787	0.40609	0.39796	0.0075156	-1.52	0.25792	0.27663	-0.075577	0.061904	0.040193	0.050468	0.055304	0.010275	0.0048353	0.01511	0.018302
81	3.4397	3.8247	3.975	0.38501	0.15029	0.53529	1.1458	4.8484	3.7026	3.6729	0.9753	3.7322	0.66281	-1.7033	7.9307	1.21	1.024	0.30175	1.1298	0.11471	0.63824	5.1237	2.1762	0.95621	1.625	3.22	0.03	1.595	-0.26792	0.079709	-0.88371	0.07751	0.97576	0.93939	0.069697	0.49544	0.0083562	-1.3468	0.13598	0.1766	-0.018513	0.053547	0.03566	0.040496	0.047446	0.0048353	0.0069507	0.011786	0.031127
81	3.5808	4.4061	4.6648	0.82524	0.25871	1.084	0.10974	5.5422	5.4324	4.0092	0.92077	4.1379	1.0237	-1.5877	6.2379	1.64	1.4701	0.31117	1.1778	0.24877	2.084	2.4214	1.8649	1.1711	4.57	4.57	4.57	0	-0.42665	0.084093	-1.3199	0.064804	0.96815	0.8811	0.061571	0.46809	0.011434	-1.2231	0.11215	0.11132	-0.082828	0.082974	0.044575	0.049864	0.056513	0.0052886	0.0066485	0.011937	0.036597
82	1.7128	1.9316	2.2818	0.21884	0.35019	0.56904	0.66652	3.6494	2.9829	2.0556	0.96038	2.1355	0.57884	0.75039	4.0434	0.29833	0.19294	0.60444	1.1039	0.25611	5.2558	1.7528	4.1812	2.4668	1.03	3.88	0.04	1.6457	-0.4141	0.089132	0.038776	0.088553	0.94787	0.30806	0.042654	0.47506	0.0040306	-1.5487	0.40058	0.21792	-0.086064	0.017496	0.03566	0.039891	0.043215	0.0042309	0.0033243	0.0075551	0.010641
82	1.9172	2.1583	2.5501	0.24114	0.39178	0.63292	0.66756	3.2512	2.5836	2.1859	0.97106	2.236	0.47056	-0.56325	4.2999	0.31111	0.20597	0.54374	1.15	0.22873	6.3013	3.1828	3.7711	2.9945	1.615	3.17	0.06	1.555	-0.17882	0.11334	-1.2982	0.092201	0.96353	0.74164	0.018237	0.48476	0.0036738	-1.6676	0.49547	0.31252	-0.12548	-0.013741	0.039589	0.043518	0.048655	0.0039287	0.0051375	0.0090662	0.019244
82	3.2903	3.5853	4.0747	0.29505	0.48932	0.78437	0.73922	4.7788	4.0396	3.5883	0.96775	3.6589	0.71533	-1.6147	7.7396	0.55333	0.36433	0.29744	1.1747	0.23122	3.7835	4.8431	3.8678	2.6316	2.245	4.39	0.1	2.145	-0.28569	0.074343	-0.80874	0.0828	0.96484	0.94945	0.081319	0.44934	0.0032898	-1.7854	0.68718	0.27976	-0.20712	0.026016	0.039891	0.040193	0.040798	0.00030221	0.00060441	0.00090662	0.02327
83	2.593	2.7932	2.9935	0.20026	0.20028	0.40053	1.4072	3.4624	2.0552	2.7768	0.99015	2.7976	0.34043	-1.6464	11.113	0.701	0.48011	0.27472	1.1698	0.28219	2.6091	3.5769	3.8129	2.5973	7.93	7.93	7.93	0	-0.091902	0.077601	-0.34731	0.077393	0.98869	0.96985	0.016332	0.49057	0.0026671	-1.5591	0.38063	0.2661	-0.058118	-0.029039	0.046238	0.050922	0.05621	0.0046842	0.0052886	0.0099728	0.027425
83	2.6368	2.829	3.0623	0.19227	0.23327	0.42554	1.9174	4.0976	2.1801	2.8636	0.98896	2.8931	0.41243	0.14959	5.8822	0.64364	0.45649	0.47694	1.1072	0.29661	3.6072	2.2626	2.0881	3.4448	3.84	7.61	0.07	3.77	-0.2601	0.064157	-0.11297	0.064301	0.99089	0.8138	0.02474	0.49674	0.0031905	-1.5092	0.24927	0.28566	0.099153	-0.12442	0.04382	0.050468	0.053188	0.0066485	0.0027199	0.0093684	0.042309
83	2.414	2.8694	3.1962	0.45535	0.32688	0.78224	0.6578	3.6156	2.9578	2.7866	0.96437	2.8451	0.5741	-1.3124	6.3229	0.43917	0.30419	0.27829	1.1734	0.32383	3.68	1.7212	2.5264	1.3326	7.14	7.14	7.14	0	-0.35456	0.074809	-0.96295	0.067904	0.98061	0.95429	0.12188	0.51318	0.0015447	-1.7494	0.61139	0.35533	-0.22662	0.0095754	0.041478	0.042913	0.047144	0.0014355	0.0042309	0.0056664	0.02521
84	2.4087	2.5499	2.7563	0.14118	0.20643	0.34761	1.0503	3.3617	2.3114	2.5332	0.98514	2.5634	0.39275	-1.0775	6.6155	0.502	0.33748	0.31135	1.1788	0.69999	5.5543	3.2778	3.741	3.0597	1.575	3.1	0.05	1.525	-0.010209	0.10168	-0.19751	0.10345	0.97179	0.88715	0.043887	0.51258	0.0094071	-1.3152	0.17337	0.03952	0.060146	0.043979	0.035963	0.041704	0.047144	0.0057419	0.0054397	0.011182	0.018132
84	2.0608	2.5721	3.1711	0.5113	0.59901	1.1103	1.2658	4.3701	3.1044	2.6204	0.9677	2.7028	0.66259	0.33714	2.7948	0.384	0.24725	0.69813	1.223	0.61368	5.1323	5.3298	7.5996	5.2621	0.345	1.49	0.04	0.45801	-0.051748	0.16946	0.42065	0.16807	0.79004	0.3879	0.032028	0.52143	0.016835	-1.36	0.21499	0.084056	0.052984	0.010758	0.028407	0.029918	0.037171	0.001511	0.0072529	0.008764	0.02466
84	3.0762	3.4603	4.0516	0.38415	0.59125	0.9754	1.3236	4.5302	3.2066	3.4761	0.97624	3.5429	0.68462	-0.75054	3.9997	0.36125	0.21245	0.30015	1.1444	0.30505	4.77	1.5868	2.705	2.936	1.87	3.67	0.07	1.8	-0.15901	0.13806	-1.7616	0.10473	0.96834	0.89182	0.17678	0.52116	0.008933	-1.3526	0.14097	0.23879	-0.056112	0.029802	0.03838	0.045935	0.054095	0.0075552	0.0081596	0.015715	0.02871
85	1.3324	1.6355	1.9149	0.3032	0.27932	0.58251	0.28222	3.0942	2.812	1.671	0.93053	1.768	0.57737	0.38852	3.3938	0.42048	0.27169	0.71793	1.2115	0.88583	5.1514	3.3355	4.018	2.2798	1.5483	8.08	0.15	2.922	-0.47011	0.095156	-0.022999	0.095245	0.92111	0.45522	0.036247	0.48132	0.00078212	-2.1211	1.2219	0.25718	-0.52381	0.16658	0.024781	0.030825	0.038078	0.0060441	0.0072529	0.013297	0.011898
85	1.6048	1.8982	2.443	0.29338	0.54479	0.83816	0.77271	3.4769	2.7042	2.0111	0.95116	2.0965	0.59245	0.43735	3.243	0.60667	0.37562	0.59356	1.2609	0.46944	3.792	2.7778	3.3856	1.4949	3.93	7.48	0.38	3.55	-0.46728	0.067241	0.26844	0.063955	0.98108	0.46406	0.01261	0.47727	0.0016124	-1.7088	0.42775	0.55118	-0.28631	0.016863	0.038078	0.044122	0.050771	0.0060441	0.0066485	0.012693	0.027452
85	1.381	1.6262	1.9592	0.24518	0.33302	0.5782	0.37373	2.9249	2.5511	1.6644	0.94622	1.7369	0.49634	0.057581	3.6058	0.35333	0.22737	0.53641	1.2554	0.83455	5.3903	2.7772	3.8286	1.8291	3.325	4.9	1.75	1.575	-0.41828	0.11081	0.20219	0.10847	0.94109	0.45115	0.027299	0.4705	0.0018158	-1.6894	0.5	0.28948	-0.065278	-0.033569	0.034754	0.042762	0.051375	0.0080085	0.0086129	0.016621	0.011484
86	2.892	3.0261	3.2093	0.13416	0.18317	0.31733	0.53751	3.9291	3.3916	3.0155	0.9686	3.0565	0.49864	-2.8077	15.881	0.53	0.39294	0.062052	1.3055	0.15045	5.4724	5.1319	5.512	3.9359	7.02	7.02	7.02	0	-0.23531	0.052489	-0.47934	0.059403	0.98036	0.96353	0.033661	0.49298	0.0035268	-1.4488	0.29894	0.20544	-0.051872	-0.0032846	0.035056	0.03838	0.046238	0.0033243	0.0078574	0.011182	0.0224
86	3.764	3.8558	3.9974	0.091737	0.14168	0.23341	1.006	4.8943	3.8883	3.8744	0.98317	3.9098	0.52472	-3.2575	20.62	0	0	0	1.3	0	4.2215	3.369	0.48084	0	4.58	9.07	0.09	4.49	-0.16808	0.050479	-0.2159	0.054438	0.9816	0.97186	0.055195	0.47562	0.0017749	-1.5974	0.43777	0.26786	-0.17522	0.067178	0.03838	0.045029	0.046238	0.0066485	0.0012088	0.0078574	0.033753
86	3.3538	3.75	4.0448	0.39616	0.29483	0.69099	1.8662	5.1113	3.2451	3.7378	0.98658	3.7788	0.55512	-0.71648	6.8309	0	0	0	1.4014	0	4.6233	4.4651	0.2827	0	9.48	9.48	9.48	0	-0.31887	0.038277	-0.19096	0.041044	0.98947	0.97368	0.027368	0.48472	0.0034752	-1.387	0.19386	0.21093	-0.032944	0.015439	0.043291	0.046238	0.046842	0.0029465	0.00060442	0.0035509	0.025213
87	4.2582	4.6257	5.1506	0.36744	0.52497	0.89241	2.7417	6.4754	3.7337	4.6967	0.98634	4.751	0.71581	-0.39685	6.0546	0.63	0.46163	0.39853	1.1121	0.29217	7.8185	5.3862	5.2712	3.3687	4.79	9.49	0.09	4.7	-0.25827	0.059173	0.13635	0.057065	0.99061	0.9238	0.015658	0.49112	0.0071871	-1.6619	0.51723	0.44685	-0.40114	0.099414	0.03566	0.037171	0.040496	0.001511	0.0033243	0.0048353	0.034754
87	4.1947	4.8746	5.8772	0.67997	1.0026	1.6826	2.5337	7.0045	4.4707	4.9652	0.97388	5.0823	1.0843	-0.1165	2.6274	1.4229	1.2605	0.55821	1.0931	0.39831	7.0357	5.6328	2.9054	2.4847	5.235	10.37	0.1	5.135	-0.51839	0.042805	-0.15139	0.04458	0.98676	0.72942	0.035005	0.47822	0.0067744	-1.5381	0.42285	0.22099	-0.14309	0.037678	0.040193	0.047749	0.054095	0.0075552	0.0063463	0.013901	0.031732
87	3.7614	4.1779	4.8168	0.41654	0.63891	1.0554	0.17249	6.5452	6.3727	4.1408	0.88755	4.3263	1.2533	-1.2212	5.727	1.1571	0.82332	0.42584	1.2133	0.41816	2.1713	2.5817	2.6565	1.3828	4.76	8.95	0.57	4.19	-0.14372	0.10388	-0.87485	0.10884	0.94111	0.8286	0.016824	0.49474	0.005937	-1.7299	0.65569	0.36596	-0.38227	0.090941	0.03838	0.041704	0.045633	0.0033243	0.0039287	0.0072529	0.032336
88	4.8569	5.2732	5.7427	0.41635	0.46953	0.88588	3.4857	6.4605	2.9748	5.2934	0.98897	5.3379	0.68731	-1.2069	9.0758	0.99615	0.72704	0.24583	1.0809	0.2954	4.1946	3.4581	3.0434	2.4517	14.83	14.83	14.83	0	-0.27387	0.054711	0.18551	0.050563	0.99461	0.98854	0.18948	0.50202	0.0047209	-1.6546	0.58714	0.25421	-0.30713	0.12062	0.03566	0.036567	0.040798	0.00090662	0.0042309	0.0051375	0.034754
88	4.3871	4.5326	4.8791	0.14549	0.34649	0.49198	3.63	5.4477	1.8178	4.6133	0.99399	4.6319	0.41482	-3.0509	28.164	0	0	0	1.1706	0	3.3861	3.9931	0.095455	0	15.04	15.04	15.04	0	-0.15745	0.039102	0.14498	0.034233	0.99467	0.99133	0.059333	0.49566	0.0022402	-1.5404	0.38859	0.24626	-0.22598	0.1317	0.039287	0.042007	0.047446	0.0027199	0.0054397	0.0081596	0.034754
88	4.4087	4.5473	4.644	0.13863	0.096723	0.23535	2.3741	4.875	2.5009	4.4636	0.98953	4.484	0.42688	-5.5546	45.206	0	0	0	1.0884	0	-3.6648	9.8284	0.10056	0	0.12	0.12	0.12	0	-0.030224	0.042825	-0.60761	0.034304	0.99455	0.98832	0.50312	0.50507	0.0033623	-1.406	0.19139	0.24711	-0.043746	0.011416	0.036869	0.040798	0.047144	0.0039287	0.0063463	0.010275	0.029616
89	1.7744	1.9125	2.0817	0.13809	0.16919	0.30728	1.4757	3.1453	1.6696	1.9476	0.99161	1.9653	0.26315	1.5166	8.8744	1.0079	0.62497	0.5817	1.1745	0.29432	2.3649	3.0644	1.4541	0.76969	3.305	6.42	0.19	3.115	-0.10056	0.076362	0.79775	0.059673	0.9805	0.19368	0.011432	0.48048	0.0043032	-1.1617	0.061487	0.092124	-0.022243	0.031086	0.035056	0.037474	0.040798	0.0024176	0.0033243	0.0057419	0.029314
89	2.1739	2.2807	2.4159	0.10686	0.13519	0.24205	1.8615	2.6357	0.77418	2.2785	0.99664	2.2856	0.18057	-0.7862	6.2981	0.57421	0.38856	0.36914	1.0631	0.3008	2.8457	2.6499	1.9452	1.0937	0	0	0	0	-0.040669	0.084723	-0.55699	0.07739	0.99731	0.98925	0.079749	0.49058	0.007768	-1.0715	0.0094845	0.099555	-0.057622	0.020945	0.036265	0.038078	0.040193	0.0018132	0.0021154	0.0039287	0.030523
89	2.0911	2.1731	2.2987	0.082038	0.12557	0.20761	1.4751	2.8007	1.3257	2.1934	0.99378	2.2041	0.21726	-1.6653	15.918	0.63111	0.41683	0.26428	1.107	0.092414	1.9242	1.0883	1.1877	0.70688	0.09	0.09	0.09	0	-0.068752	0.057347	-0.20965	0.058219	0.99261	0.98276	0.024631	0.50555	0.0064563	-1.0929	0.024785	0.040988	-0.0025022	0.030469	0.036265	0.038985	0.042007	0.0027199	0.0030221	0.0057419	0.029918
90	1.7074	1.8833	2.2657	0.17588	0.38247	0.55835	0.49595	2.7233	2.2273	1.905	0.96227	1.9559	0.44346	-0.66793	4.1002	1.09	0.80172	0.31149	1.2872	0.40908	2.0794	2.0111	1.3916	0.54279	5.34	5.34	5.34	0	-0.40651	0.084785	-0.58312	0.089159	0.9797	0.81734	0.055351	0.4732	0.0022518	-1.3866	0.22433	0.26811	-0.2187	0.11348	0.029616	0.035056	0.041629	0.0054397	0.006573	0.012013	0.016745
90	1.6204	1.9485	2.3374	0.32803	0.38896	0.71699	0.75551	2.7764	2.0208	1.9384	0.96611	1.9943	0.46894	-0.33385	2.581	1.2025	0.99907	0.5493	1.1401	0.28485	2.1705	1.9463	1.2953	0.67236	1.4075	5.07	0.06	2.1198	-0.46399	0.094155	-1.0088	0.075177	0.97354	0.6649	0.017637	0.48587	0.0020564	-1.3155	0.024422	0.43616	-0.27223	0.1278	0.032638	0.039589	0.048655	0.0069507	0.0090662	0.016017	0.020042
90	1.5921	1.8833	2.1411	0.29118	0.25785	0.54903	0.1968	2.7598	2.563	1.8247	0.93971	1.8899	0.49212	-0.96613	4.4942	0.92	0.61312	0.63651	1.1572	0.62934	2.1525	1.5642	2.9049	1.9156	2.1867	6.32	0.11	2.9227	-0.46111	0.088102	-0.95889	0.074393	0.9597	0.83284	0.044776	0.47384	0.0049709	-1.2059	0.10339	0.16911	-0.12273	0.057112	0.035056	0.038833	0.044727	0.0037776	0.005893	0.0096706	0.017226
91	4.5865	4.9716	5.1311	0.38514	0.15952	0.54467	1.6917	5.5992	3.9075	4.6613	0.97807	4.734	0.82642	-1.858	6.2477	0.97	0.76697	0.010797	1.1587	0.01376	3.0771	1.7506	-1.7643	3.7586	2.125	4.11	0.14	1.985	0.44949	0.08873	-1.3824	0.059866	0.96479	0.90376	0.15962	0.6	0.011885	-1.3036	0.080081	0.14573	0.0042918	0.074366	0.029314	0.029616	0.03498	0.00030221	0.0053642	0.0056664	0.029012
91	4.3625	4.5879	4.7376	0.22545	0.14965	0.3751	1.4937	4.9823	3.4886	4.4342	0.984	4.4776	0.62225	-3.2044	14.603	1.915	1.297	0.07646	1.1092	0.0027995	4.0215	2.5116	-9.058	8.3806	2.25	4.45	0.05	2.2	0.072287	0.085826	-1.1962	0.075997	0.98451	0.94912	0.44469	0.56319	0.0062575	-1.3617	0.10228	0.16458	0.059151	0.036328	0.029314	0.030523	0.040798	0.0012088	0.010275	0.011484	0.029012
91	4.6766	4.8042	4.8934	0.12755	0.089205	0.21676	1.2729	5.1128	3.8399	4.6224	0.98043	4.6701	0.66603	-3.7809	18.169	0	0	0	1.1207	0	0.98299	0	-31.049	0	2.16	4.27	0.05	2.11	0.12107	0.072399	-1.1015	0.068682	0.98161	0.96322	0.67126	0.53456	0.0050087	-1.4688	0.19149	0.21531	0.084106	-0.021522	0.043518	0.044122	0.046238	0.00060441	0.0021154	0.0027199	0.029719
92	1.3805	1.5091	1.725	0.12862	0.21586	0.34448	0.47086	1.8914	1.4205	1.5251	0.9778	1.5484	0.26784	-1.6879	7.632	0.84333	0.67748	0.29827	1.0595	0.58901	1.5713	0.96078	3.987	4.963	1.485	2.94	0.03	1.455	-0.42498	0.081632	-0.55956	0.088293	0.96393	0.95082	0.17377	0.49342	0.00277	-1.3503	0.13516	0.20341	0.029253	-0.016157	0.033545	0.036869	0.041704	0.0033243	0.0048353	0.0081596	0.017552
92	0.91483	1.252	1.3196	0.33718	0.067599	0.40478	0.03515	1.6915	1.6564	1.0254	0.66806	1.14	0.49817	-1.1258	2.8269	0.884	0.72983	0.32101	1.311	0.61147	4.0633	2.3702	-0.32145	1.9253	1.505	2.07	0.94	0.565	-0.16057	0.23226	2.2174	0.19444	0.80579	0.76033	0.047521	0.50104	0.0025741	-1.2906	0.10521	0.17109	0.019544	-0.0032441	0.030523	0.035963	0.046238	0.0054397	0.010275	0.015715	0.017528
92	1.1371	1.2171	1.3031	0.08003	0.086005	0.16603	0.040332	1.8884	1.8481	1.1482	0.85961	1.2089	0.37829	-1.397	5.3001	1.025	0.82796	0.47792	1.1848	0.44798	4.4448	2.2687	-0.51711	1.8543	1.5133	2.48	0.39	0.8604	-0.26306	0.12684	0.92401	0.12312	0.90789	0.83553	0.037281	0.45055	0.0020656	-1.4089	0.23237	0.15404	0.054223	-0.030025	0.026594	0.030523	0.03566	0.0039287	0.0051375	0.0090662	0.013796
93	2.4208	2.7045	3.6635	0.28378	0.95901	1.2428	0.89538	5.4411	4.5457	2.9735	0.95656	3.0902	0.84139	0.44354	3.7532	0.43	0.24	0.25465	1.663	0.28541	5.0862	5.37	4.401	3.8358	2.47	4.84	0.1	2.37	-0.41981	0.06668	-0.08076	0.069221	0.96223	0.36978	0.019881	0.4502	0.0047382	-1.4752	0.39114	0.15717	-0.2418	0.16943	0.031732	0.036567	0.041553	0.0048353	0.0049864	0.0098217	0.025083
93	2.2929	2.6337	3.1287	0.34078	0.495	0.83578	0.66811	4.5539	3.8858	2.695	0.94336	2.8186	0.82547	0.094683	3.6506	0.525	0.44992	0.55077	1.1873	0.43497	11.035	8.3202	6.3035	7.3449	1.81	3.5	0.12	1.69	-0.40651	0.11043	-0.59288	0.11536	0.92593	0.53175	0.074074	0.45358	0.0065583	-1.6966	0.80453	0.064535	-0.26707	0.09541	0.036265	0.041402	0.052508	0.0051375	0.011106	0.016244	0.025083
93	2.9561	3.4925	3.8799	0.53632	0.38743	0.92375	0.77167	5.2262	4.4545	3.3974	0.96345	3.4882	0.79067	-0.67798	4.6918	0.706	0.6304	0.50392	1.1407	0.47181	7.5371	3.2423	2.7951	2.183	2.34	4.59	0.09	2.25	-0.37621	0.072341	-0.55169	0.072007	0.95228	0.69502	0.018672	0.45738	0.0039364	-1.6691	0.61787	0.15189	-0.14227	0.042123	0.029314	0.036869	0.044424	0.0075552	0.0075552	0.01511	0.024781
94	2.1367	2.2226	2.3157	0.085895	0.09309	0.17899	1.9316	2.8022	0.87061	2.2362	0.9951	2.2452	0.20148	-0.9668	17.275	1.0025	0.74013	0.31255	1.1426	0.13704	2.3608	1.571	1.6055	1.3811	0	0	0	0	-0.10292	0.046359	0.15747	0.045165	0.99547	0.99321	0.00906	0.51587	0.0065847	-1.1497	0.050454	0.06093	0.03053	0.0087169	0.029314	0.030825	0.035056	0.001511	0.0042309	0.0057419	0.027501
94	2.2739	2.3812	2.4946	0.10729	0.11346	0.22075	0.65328	2.7981	2.1449	2.3428	0.98435	2.3636	0.31306	-3.3857	19.016	0.63857	0.37036	0.21099	1.152	0.16039	1.7834	2.1263	1.3091	0.52929	3.205	6.31	0.1	3.105	-0.039149	0.069119	-0.75719	0.071247	0.98134	0.9689	0.054432	0.47508	0.0012478	-1.4124	0.17472	0.20264	0.0037959	0.03161	0.028407	0.029314	0.030825	0.00090662	0.001511	0.0024176	0.024237
94	2.3014	2.4199	2.5497	0.11849	0.12981	0.24831	1.0067	3.0863	2.0797	2.4185	0.9879	2.4386	0.31233	-2.117	13.797	0.73833	0.45141	0.19564	1.192	0.1361	2.4599	2.1333	1.6251	0.87767	3.63	7.18	0.08	3.55	-0.10296	0.067784	-0.22969	0.071149	0.98762	0.96561	0.041265	0.50138	0.0012203	-1.4522	0.16813	0.27878	0.027237	-0.021573	0.028407	0.029314	0.030221	0.00090662	0.00090662	0.0018132	0.027199
95	1.3935	1.6395	2.3171	0.24602	0.67752	0.92353	0.65294	3.9409	3.2879	1.8756	0.94282	1.9922	0.67149	1.1234	4.0834	0.78143	0.674	0.68108	1.3158	0.31501	8.2197	4.2041	1.2801	2.2214	0.292	3.07	0.05	0.64725	-0.48914	0.079544	0.59103	0.065137	0.75338	0.25338	0.015203	0.47039	0.0029615	-1.7071	0.63478	0.40489	-0.49493	0.16337	0.03566	0.040798	0.04654	0.0051375	0.0057419	0.010879	0.024176
95	1.8769	2.1119	2.3511	0.23495	0.23928	0.47423	0.65421	2.9721	2.3179	2.1017	0.97673	2.1386	0.39557	-0.76142	5.6448	0.33235	0.23702	0.40221	1.1899	0.30912	8.023	4.7615	3.4299	2.513	2.95	5.84	0.06	2.89	-0.26749	0.080994	-0.22832	0.079817	0.98151	0.8437	0.020168	0.47475	0.0034007	-1.6443	0.39496	0.67381	-0.61146	0.18812	0.029918	0.034149	0.038682	0.0042309	0.0045331	0.008764	0.01783
95	1.5513	1.9083	2.4458	0.35694	0.53756	0.8945	0.78433	3.2251	2.4408	1.9894	0.94999	2.0801	0.60769	0.16099	2.3308	0.37	0.23423	0.70604	1.2386	0.73663	6.4748	2.1484	3.6063	3.6755	0.53	3.63	0.06	0.97894	-0.49578	0.12716	-0.1292	0.1272	0.9125	0.52031	0.067187	0.50078	0.0027295	-1.8213	0.67103	0.50402	-0.49047	0.13801	0.022665	0.027954	0.032638	0.0052886	0.0046842	0.0099728	0.0090662
96	5.3454	5.6102	5.7529	0.2648	0.14274	0.40754	0.7543	6.071	5.3167	5.3215	0.96221	5.4105	0.97719	-3.2651	14.084	0.93	0.72023	0.033105	1.1143	0.4811	0.36691	5.6244	2.6767	2.0709	2.25	4.44	0.06	2.19	-0.059344	0.097033	-1.5946	0.077505	0.97155	0.94748	0.60832	0.48684	0.0042742	-1.9301	0.95644	0.35668	-0.60023	0.21753	0.028105	0.032638	0.035358	0.0045331	0.0027199	0.0072529	0.021396
96	5.2026	5.4815	5.6063	0.27882	0.12487	0.40369	1.1853	5.9272	4.7419	5.1882	0.97484	5.2574	0.85015	-2.9906	13.274	0.675	0.59553	0.21628	1.0485	0.48477	7.6145	4.6473	6.515	6.0665	4.7	4.7	4.7	0	-0.2428	0.075229	-1.2367	0.066311	0.98323	0.95178	0.43396	0.51261	0.015741	-1.3912	0.23218	0.19809	0.017217	-0.055743	0.031429	0.034149	0.03838	0.0027199	0.0042309	0.0069507	0.015944
96	5.0399	5.4057	5.6162	0.3658	0.21049	0.57629	1.1155	6.2395	5.1239	5.1859	0.97423	5.256	0.85611	-2.9732	13.788	0.71667	0.5409	0.19112	1.1059	0.48847	4.7136	6.4701	3.692	3.461	2.42	4.79	0.05	2.37	-0.1945	0.071668	-1.1023	0.062974	0.97755	0.95306	0.10408	0.4683	0.0071403	-1.7106	0.65209	0.25802	-0.31201	0.11292	0.029616	0.030825	0.031958	0.0012088	0.0011333	0.0023421	0.018268
97	3.5612	4.1714	4.4629	0.6102	0.29151	0.90171	0.55369	5.2743	4.7206	3.8503	0.94034	3.9824	1.0171	-1.4943	4.7628	1.95	1.84	0.26313	1.2034	0.38475	4.4739	7.5636	2.9177	1.9292	1.355	2.67	0.04	1.315	-0.50372	0.094688	-1.3988	0.071447	0.9573	0.85053	0.071174	0.45714	0.014583	-1.2805	0.14073	0.12056	-0.14675	0.16711	0.029616	0.034149	0.039891	0.0045331	0.0057419	0.010275	0.015292
97	2.3239	2.5216	2.8208	0.19765	0.2992	0.49685	0.44267	3.9908	3.5481	2.587	0.94782	2.6827	0.70986	-0.32979	4.0259	0	0	0	1.562	0	2.6716	5.5331	0.85345	0	3.94	3.94	3.94	0	-0.55303	0.069908	-0.22408	0.073288	0.95854	0.83659	0.10244	0.46455	0.0073685	-1.3579	0.24938	0.18109	-0.16875	0.097153	0.029314	0.03294	0.037474	0.0036265	0.0045331	0.0081596	0.016649
97	4.2072	5.066	5.1794	0.85879	0.11342	0.97221	0.12512	5.3722	5.2471	4.43	0.87849	4.6274	1.3372	-1.9456	5.7698	1.23	1.1359	0.51902	0.92071	0.31941	8.5297	4.2716	0.22292	5.1877	2.97	2.97	2.97	0	-0.56778	0.14271	-2.2232	0.079964	0.9279	0.87147	0.66144	0.46541	0.024757	-1.2563	0.1027	0.21213	-0.15876	0.10125	0.038682	0.041704	0.045029	0.0030221	0.0033243	0.0063463	0.021565
98	1.2813	1.3525	1.4392	0.071207	0.086729	0.15794	1.052	1.7787	0.72677	1.3794	0.99188	1.3897	0.16894	0.0071169	6.9158	0.673	0.47484	0.3775	1.1011	0.36391	3.3196	5.8528	0.1294	1.3533	6.88	6.88	6.88	0	-0.26776	0.058519	0.31993	0.051859	0.99419	0.97097	0.027576	0.5189	0.0010916	-1.5433	0.25896	0.40621	-0.043487	-0.077596	0.014506	0.018737	0.024176	0.0042309	0.0054397	0.0096706	0.0096706
98	1.0556	1.1359	1.2468	0.080344	0.11092	0.19126	0.90219	1.4916	0.58942	1.1529	0.99112	1.1618	0.14414	-0.43028	6.6667	0.65909	0.42574	0.32616	1.1532	0.30447	1.6986	1.3748	0.75087	0.98134	7.68	7.68	7.68	0	-0.24287	0.057517	0.19335	0.054662	0.99478	0.98957	0.027379	0.50914	0.00054881	-1.6075	0.35529	0.3998	-0.062229	-0.084847	0.010275	0.012693	0.016017	0.0024176	0.0033243	0.0057419	0.0090662
98	1.5434	1.6635	1.7644	0.12009	0.10093	0.22102	1.1363	1.9891	0.85278	1.643	0.99381	1.6523	0.17532	-0.79635	4.5557	0.29895	0.19942	0.47467	1.0924	0.63454	3.7938	2.4453	2.5853	1.8528	5.79	10.21	1.37	4.42	0.0016446	0.09815	-0.43632	0.094004	0.99481	0.90043	0.015584	0.48787	0.0035977	-1.3521	0.186	0.20885	0.040259	-0.081917	0.029616	0.033545	0.034452	0.0039287	0.00090662	0.0048353	0.013297
99	1.5522	1.7653	1.9864	0.21312	0.22111	0.43423	1.0227	2.4637	1.441	1.7581	0.98099	1.7877	0.32389	-0.32984	3.5235	0.30547	0.17225	0.60933	1.1594	0.71693	3.6589	1.6972	4.3185	2.1914	20.19	20.19	20.19	0	-0.30771	0.091586	-0.2727	0.091186	0.99012	0.73715	0.01334	0.51705	0.0012618	-1.8465	0.8743	0.22501	-0.3448	0.092601	0.038078	0.03838	0.038985	0.00030221	0.00060441	0.00090662	0.037171
99	1.6879	1.9223	2.1805	0.23442	0.25819	0.49261	1.1518	2.733	1.5811	1.9299	0.98343	1.9602	0.343	-0.026144	2.9119	0.31596	0.17706	0.58141	1.1659	0.49379	4.7514	2.1268	5.1525	3.3263	3.8025	14.51	0.18	6.1821	-0.30647	0.085786	0.018177	0.085723	0.98218	0.633	0.0072607	0.52246	0.0026446	-1.702	0.6079	0.29015	-0.14881	-0.0465	0.037776	0.038078	0.038682	0.0003022	0.00060441	0.00090662	0.036567
99	1.7069	1.916	2.1389	0.20907	0.22294	0.43201	0.79197	2.7585	1.9665	1.9164	0.9706	1.9519	0.37034	-0.78969	6.4824	0.25458	0.15542	0.39817	1.1883	0.44172	7.1628	3.4559	6.4395	2.9866	12.61	12.61	12.61	0	-0.10021	0.098308	0.27584	0.095769	0.98973	0.92575	0.039494	0.50119	0.0015298	-2.291	1.7835	-0.29667	-0.3491	0.15414	0.037474	0.038078	0.038985	0.00060441	0.00090662	0.001511	0.035963
[truncated: 1,893 more columns]
