# Supplementary material for: Detecting Parkinson’s disease from sustained phonation and speech signals
Source: PLoS One. 2017 Oct 5;12(10):e0185613. doi: 10.1371/journal.pone.0185613 (PMC5628839; doi:10.1371/journal.pone.0185613)
Supplement: S3 File — (ZIP) [file pone.0185613.s003.zip › SP/phonation/SP_phonation_emobase.csv]

id	frameTime	pcm_intensity_sma_max	pcm_intensity_sma_min	pcm_intensity_sma_range	pcm_intensity_sma_maxPos	pcm_intensity_sma_minPos	pcm_intensity_sma_amean	pcm_intensity_sma_linregc1	pcm_intensity_sma_linregc2	pcm_intensity_sma_linregerrA	pcm_intensity_sma_linregerrQ	pcm_intensity_sma_stddev	pcm_intensity_sma_skewness	pcm_intensity_sma_kurtosis	pcm_intensity_sma_quartile1	pcm_intensity_sma_quartile2	pcm_intensity_sma_quartile3	pcm_intensity_sma_iqr1_2	pcm_intensity_sma_iqr2_3	pcm_intensity_sma_iqr1_3	pcm_loudness_sma_max	pcm_loudness_sma_min	pcm_loudness_sma_range	pcm_loudness_sma_maxPos	pcm_loudness_sma_minPos	pcm_loudness_sma_amean	pcm_loudness_sma_linregc1	pcm_loudness_sma_linregc2	pcm_loudness_sma_linregerrA	pcm_loudness_sma_linregerrQ	pcm_loudness_sma_stddev	pcm_loudness_sma_skewness	pcm_loudness_sma_kurtosis	pcm_loudness_sma_quartile1	pcm_loudness_sma_quartile2	pcm_loudness_sma_quartile3	pcm_loudness_sma_iqr1_2	pcm_loudness_sma_iqr2_3	pcm_loudness_sma_iqr1_3	pcm_fftMag_mfcc_sma_1__max	pcm_fftMag_mfcc_sma_1__min	pcm_fftMag_mfcc_sma_1__range	pcm_fftMag_mfcc_sma_1__maxPos	pcm_fftMag_mfcc_sma_1__minPos	pcm_fftMag_mfcc_sma_1__amean	pcm_fftMag_mfcc_sma_1__linregc1	pcm_fftMag_mfcc_sma_1__linregc2	pcm_fftMag_mfcc_sma_1__linregerrA	pcm_fftMag_mfcc_sma_1__linregerrQ
1	0	2.1842e-05	5.0315e-09	2.1837e-05	527	0	3.9185e-06	4.5046e-10	3.7672e-06	3.0294e-06	1.5473e-11	3.9346e-06	1.5256	4.8864	1.1083e-06	2.3655e-06	5.1547e-06	1.2572e-06	2.7892e-06	4.0464e-06	2.1816	0.18955	1.992	527	0	1.1424	0.00019041	1.0784	0.2842	0.11899	0.34692	0.31415	2.6392	0.89426	1.1063	1.3745	0.21206	0.26823	0.48029	3.6103	-17.89	21.5	2	488	-8.6655	-0.010391	-5.1742	3.1608	14.663
1	0	5.9862e-05	1.5733e-11	5.9862e-05	741	0	1.269e-05	1.3112e-09	1.2151e-05	8.6994e-06	1.226e-10	1.1077e-05	1.2897	4.2218	4.3152e-06	9.1795e-06	1.7535e-05	4.8643e-06	8.3554e-06	1.322e-05	3.3858	0.03015	3.3556	741	0	1.6965	0.00020331	1.6129	0.39734	0.24101	0.4933	0.022085	2.9571	1.3565	1.6793	2.0393	0.32279	0.36001	0.6828	5.2896	-13.471	18.76	2	745	-5.4081	-0.0036396	-3.9122	3.293	14.534
1	0	4.6175e-05	7.5534e-12	4.6175e-05	407	0	1.0076e-05	1.4403e-09	9.4994e-06	6.9195e-06	7.7032e-11	8.7831e-06	1.2424	3.8346	3.5626e-06	7.2296e-06	1.3703e-05	3.6669e-06	6.4737e-06	1.0141e-05	2.7716	0.027875	2.7437	407	0	1.5611	0.00037625	1.4104	0.33719	0.18234	0.43581	-0.43657	3.7275	1.2935	1.5883	1.8571	0.29475	0.26884	0.56359	4.6799	-18.993	23.673	11	0	-3.3662	0.0031485	-4.6272	2.4519	10.101
2	0	2.7276e-06	2.4795e-09	2.7252e-06	50	528	4.2059e-07	-6.9091e-10	6.5239e-07	2.6717e-07	1.4229e-13	4.0031e-07	2.0276	8.4523	1.5103e-07	2.8644e-07	5.5789e-07	1.3541e-07	2.7145e-07	4.0687e-07	1.1959	0.14935	1.0465	50	528	0.61423	-0.00025538	0.69991	0.13693	0.029218	0.17797	0.22254	2.921	0.4927	0.60715	0.72536	0.11444	0.11822	0.23266	9.4178	-4.3819	13.8	585	135	4.7242	0.0047198	3.1407	1.3953	3.2964
2	0	1.3578e-06	3.1518e-09	1.3546e-06	75	1	2.0776e-07	-2.1521e-11	2.1609e-07	1.1895e-07	2.6828e-14	1.6386e-07	2.2376	12.801	9.0945e-08	1.7763e-07	2.8532e-07	8.6682e-08	1.077e-07	1.9438e-07	0.98585	0.14092	0.84492	75	199	0.5394	4.7577e-05	0.52099	0.11755	0.020628	0.14402	-0.21119	2.5818	0.43738	0.55217	0.64651	0.1148	0.094334	0.20913	10.858	-10.209	21.068	488	471	7.1492	0.00093132	6.7888	1.2976	3.5847
2	0	9.5139e-07	1.7879e-09	9.4961e-07	70	277	1.7197e-07	-1.9852e-10	2.4284e-07	1.0341e-07	2.1641e-14	1.5271e-07	2.2129	9.1708	6.8831e-08	1.3549e-07	2.1839e-07	6.6654e-08	8.2907e-08	1.4956e-07	0.84744	0.12805	0.71939	137	548	0.49338	-8.332e-05	0.52313	0.10672	0.016898	0.13112	0.058573	2.6781	0.39087	0.50234	0.58078	0.11147	0.078441	0.18991	14.435	5.9641	8.4707	166	662	10.137	-0.0068448	12.581	0.94407	1.3408
3	0	2.799e-05	1.106e-11	2.799e-05	473	0	3.9669e-06	-1.8267e-09	4.5816e-06	3.7462e-06	2.4986e-11	5.0112e-06	1.904	6.665	5.7701e-07	1.7938e-06	5.7065e-06	1.2168e-06	3.9127e-06	5.1295e-06	2.7141	0.02899	2.6851	473	0	1.1417	-0.00026498	1.2309	0.40813	0.24839	0.50105	0.65176	2.8271	0.74427	1.05	1.483	0.30572	0.43306	0.73877	-2.1132	-14.92	12.806	544	0	-8.9847	0.003235	-10.073	1.1874	2.1637
3	0	1.4683e-05	1.1072e-08	1.4672e-05	584	9	2.4181e-06	-1.6914e-09	3.0973e-06	1.8704e-06	5.0661e-12	2.2848e-06	1.1248	4.579	4.0022e-07	2.0668e-06	3.7968e-06	1.6666e-06	1.73e-06	3.3966e-06	2.2214	0.23317	1.9882	584	9	0.99067	-0.00024799	1.0902	0.31298	0.12836	0.36286	0.17379	2.1654	0.6781	0.99324	1.2725	0.31514	0.27926	0.59439	-3.5056	-14.218	10.712	801	265	-10.453	0.0023822	-11.41	1.0067	1.5585
3	0	1.2834e-05	1.9253e-08	1.2815e-05	116	24	2.3409e-06	-3.1492e-09	3.5281e-06	1.9007e-06	5.9933e-12	2.5425e-06	1.5752	5.2728	4.3012e-07	1.4083e-06	3.5747e-06	9.7813e-07	2.1664e-06	3.1445e-06	1.9728	0.28313	1.6897	116	24	0.99539	-0.00047018	1.1726	0.3157	0.13502	0.38147	0.32789	2.2475	0.68589	0.95878	1.2745	0.27289	0.31567	0.58856	-3.953	-12.781	8.8285	754	452	-8.9919	0.0023799	-9.8892	1.0962	1.9497
4	0	3.0033e-05	3.7577e-08	2.9995e-05	83	232	4.73e-06	-3.5479e-09	5.7926e-06	4.0519e-06	3.3983e-11	5.8618e-06	2.2215	7.8474	1.0329e-06	2.5167e-06	5.7103e-06	1.4838e-06	3.1936e-06	4.6774e-06	2.4658	0.35554	2.1103	324	232	1.1636	-0.00030762	1.2557	0.31856	0.1582	0.4013	0.72526	3.1611	0.85997	1.0993	1.4028	0.23936	0.30352	0.54287	-1.1725	-14.301	13.128	409	599	-3.9883	-0.0018541	-3.433	0.92861	1.5598
4	0	6.9556e-06	4.2913e-10	6.9552e-06	12	0	2.7275e-07	-1.4257e-09	7.0759e-07	2.5258e-07	4.0332e-13	6.8305e-07	7.395	63.689	5.4083e-08	1.2136e-07	2.4811e-07	6.7274e-08	1.2676e-07	1.9403e-07	1.7855	0.074891	1.7106	12	0	0.50034	-0.00066853	0.70425	0.12392	0.032642	0.21575	2.1856	12.086	0.35916	0.46097	0.5912	0.1018	0.13024	0.23204	4.9231	-9.9969	14.92	387	0	-0.94204	0.0046415	-2.3577	1.6666	4.3981
4	0	1.6839e-06	7.5116e-13	1.6839e-06	126	641	1.6847e-07	-4.8906e-10	3.3671e-07	1.0128e-07	2.8142e-14	1.9392e-07	3.1247	18.707	4.582e-08	1.1521e-07	2.235e-07	6.9392e-08	1.0829e-07	1.7768e-07	1.1154	0.0121	1.1033	126	668	0.44747	-0.00069397	0.68619	0.13069	0.025459	0.21098	-0.32532	2.8862	0.3321	0.46498	0.59077	0.13287	0.12579	0.25867	1.8791	-27.088	28.967	598	637	-4.7236	-0.0082396	-1.8892	3.6507	24.177
5	0	9.781e-06	2.7855e-09	9.7782e-06	72	440	9.8691e-07	-1.66e-09	1.4807e-06	8.9851e-07	1.948e-12	1.4246e-06	3.1793	15.404	1.5758e-07	5.3916e-07	1.1537e-06	3.8157e-07	6.1456e-07	9.9613e-07	1.9819	0.1533	1.8286	72	440	0.81791	-0.00018306	0.87237	0.29145	0.12589	0.3562	0.5734	3.2054	0.53902	0.80322	1.027	0.2642	0.22378	0.48798	6.5338	-4.5714	11.105	595	487	0.49239	-0.0037654	1.6126	1.2543	2.6816
5	0	7.0046e-06	5.6657e-09	6.9989e-06	376	388	6.3965e-07	-3.7617e-10	7.4892e-07	6.7655e-07	1.1834e-12	1.0897e-06	3.2272	14.613	1.0546e-07	2.271e-07	5.8546e-07	1.2163e-07	3.5837e-07	4.8e-07	1.7893	0.17309	1.6162	376	107	0.69422	-0.00021176	0.75574	0.24474	0.10025	0.31862	1.109	4.0175	0.4755	0.62439	0.83969	0.1489	0.21529	0.36419	6.7494	-4.5616	11.311	135	28	2.7009	0.0069025	0.69577	1.1538	2.4512
5	0	9.5961e-06	4.452e-09	9.5916e-06	92	551	9.9245e-07	9.1121e-10	7.3139e-07	1.062e-06	2.8315e-12	1.6895e-06	2.7129	10.013	1.8113e-07	3.1922e-07	7.7376e-07	1.3809e-07	4.5454e-07	5.9262e-07	1.9674	0.15171	1.8157	92	551	0.79505	0.00027324	0.71677	0.26373	0.12956	0.36278	1.2711	4.1846	0.57232	0.68981	0.91243	0.11749	0.22263	0.34011	9.7356	-3.2564	12.992	567	8	1.7924	0.00094565	1.5214	1.2576	2.8978
6	0	6.1607e-05	1.5505e-08	6.1591e-05	18	1	6.5675e-06	-1.2026e-09	7.9751e-06	3.8507e-06	2.7938e-11	5.3478e-06	2.1514	12.547	2.7344e-06	5.4212e-06	8.7423e-06	2.6868e-06	3.3211e-06	6.0079e-06	3.4425	0.28335	3.1592	18	1	1.4296	-8.7147e-05	1.5316	0.30444	0.14667	0.38748	0.30923	3.4695	1.1576	1.4262	1.6843	0.26861	0.25804	0.52664	18.864	-0.063681	18.928	98	1428	7.5817	-0.0019599	9.8758	3.1287	13.962
6	0	2.1503e-05	1.1051e-09	2.1502e-05	128	2	2.9829e-06	-3.3397e-09	6.1873e-06	1.6677e-06	5.6697e-12	3.016e-06	2.1248	8.4514	9.6221e-07	2.0173e-06	3.7301e-06	1.0551e-06	1.7128e-06	2.7679e-06	2.4551	0.10708	2.348	128	2	1.1235	-0.00041759	1.5241	0.23461	0.088038	0.37631	0.60735	3.2656	0.8494	1.0786	1.3498	0.22925	0.27115	0.50039	18.467	-1.4495	19.917	11	1802	7.3778	-0.0047677	11.952	2.1231	7.4789
6	0	5.2063e-05	1.1099e-08	5.2052e-05	32	1	4.3958e-06	-3.9648e-09	8.6896e-06	2.4317e-06	1.5047e-11	4.6041e-06	3.2295	20.129	1.6429e-06	3.146e-06	5.3892e-06	1.5031e-06	2.2432e-06	3.7464e-06	3.2076	0.22446	2.9831	32	1	1.2733	-0.00036062	1.6638	0.2657	0.11538	0.40777	0.59783	3.6908	0.99563	1.2312	1.5038	0.23558	0.27255	0.50813	16.555	0.37236	16.183	709	1919	8.5172	-0.0018221	10.491	2.1273	7.2461
7	0	7.5175e-06	5.0775e-10	7.517e-06	63	2	9.1795e-07	-2.2658e-09	1.8175e-06	6.2366e-07	9.1531e-13	1.0889e-06	2.69	12.449	2.5964e-07	5.1355e-07	1.1286e-06	2.5391e-07	6.1505e-07	8.6896e-07	1.6813	0.085758	1.5955	108	2	0.76308	-0.00053298	0.97467	0.1813	0.054181	0.26295	0.61826	3.3016	0.57456	0.71682	0.92782	0.14226	0.211	0.35327	7.4614	-14.396	21.858	325	0	1.8133	0.0018468	1.0801	1.9669	5.607
7	0	9.5377e-06	1.0124e-08	9.5276e-06	56	706	1.3031e-06	-2.4234e-09	2.2518e-06	8.3017e-07	1.5123e-12	1.3465e-06	2.4055	10.703	4.3588e-07	8.367e-07	1.6727e-06	4.0082e-07	8.3599e-07	1.2368e-06	1.6687	0.24754	1.4212	112	706	0.84821	-0.00040322	1.0061	0.18391	0.05386	0.24938	0.40193	2.9987	0.67456	0.80749	1.0087	0.13293	0.20121	0.33414	10.409	-0.073015	10.482	755	200	4.1443	0.0047202	2.2964	1.358	2.8897
7	0	1.2939e-05	7.9265e-09	1.2931e-05	65	586	1.4921e-06	-4.5136e-09	2.9116e-06	9.975e-07	2.4886e-12	1.7783e-06	2.9143	13.705	5.0158e-07	9.1279e-07	1.7768e-06	4.1121e-07	8.6398e-07	1.2752e-06	1.8472	0.21601	1.6311	122	586	0.86988	-0.00077731	1.1143	0.20143	0.066333	0.2938	0.41222	3.2376	0.67301	0.85406	1.0527	0.18106	0.19864	0.3797	9.4328	-3.0274	12.46	385	184	3.3444	0.011405	-0.24242	1.4973	3.6011
8	0	5.095e-05	9.3484e-12	5.095e-05	191	11	6.1358e-06	-4.7224e-09	7.7437e-06	4.8155e-06	4.4202e-11	6.7131e-06	2.1946	10.419	1.1043e-06	4.1446e-06	8.9377e-06	3.0402e-06	4.7931e-06	7.8333e-06	3.2051	0.029644	3.1755	191	11	1.3333	-0.00011498	1.3724	0.43875	0.29466	0.5433	0.13809	3.0176	0.93618	1.3026	1.7367	0.36637	0.43414	0.80051	10.884	-37.627	48.51	374	12	-0.20135	0.0089108	-3.2355	4.2095	38.175
8	0	6.2835e-05	2.6301e-10	6.2835e-05	60	2	7.4286e-06	-1.5137e-08	1.3052e-05	5.0556e-06	5.361e-11	8.0112e-06	2.4712	12.039	1.9517e-06	4.8957e-06	1.0357e-05	2.944e-06	5.4612e-06	8.4052e-06	3.4581	0.070448	3.3877	60	2	1.4943	-0.00090436	1.8303	0.40216	0.25471	0.54077	0.29356	3.1176	1.119	1.4707	1.8451	0.35164	0.37447	0.72612	6.2144	-19.829	26.043	28	0	-0.94824	-0.0023134	-0.088805	1.9076	7.0401
8	0	9.4488e-05	1.1243e-08	9.4477e-05	50	1	6.855e-06	-1.3215e-08	1.2181e-05	5.3043e-06	7.5052e-11	9.194e-06	4.1556	28.572	1.5307e-06	4.3204e-06	8.4384e-06	2.7897e-06	4.1181e-06	6.9078e-06	3.9086	0.22995	3.6787	50	1	1.4028	-0.00070695	1.6877	0.422	0.28427	0.55802	0.70058	4.1129	0.99311	1.3569	1.7429	0.36378	0.386	0.74978	7.784	-15.189	22.973	696	237	-3.4129	-0.0004373	-3.2367	3.1678	16.392
9	0	1.5643e-05	6.2142e-10	1.5642e-05	103	0	3.1313e-06	-3.6316e-09	4.3352e-06	1.9926e-06	6.8383e-12	2.7061e-06	1.5527	5.8713	1.1231e-06	2.3592e-06	4.3487e-06	1.2361e-06	1.9895e-06	3.2256e-06	2.0355	0.091243	1.9443	98	0	1.1027	-0.00029811	1.2015	0.24682	0.0994	0.32041	0.047912	3.1201	0.89779	1.1028	1.3061	0.20498	0.20332	0.4083	7.1421	-4.9649	12.107	14	277	0.32955	-0.0029326	1.3017	1.6586	4.1895
9	0	3.5275e-05	6.8469e-09	3.5268e-05	21	215	4.8203e-06	-2.7996e-09	5.8226e-06	3.5488e-06	2.2308e-11	4.7585e-06	1.8894	8.6419	1.2331e-06	3.3841e-06	7.0805e-06	2.151e-06	3.6964e-06	5.8475e-06	2.663	0.19239	2.4706	21	215	1.1714	-9.8716e-05	1.2068	0.37515	0.20986	0.45856	0.38637	2.6705	0.83174	1.1109	1.5003	0.27918	0.38939	0.66857	5.0487	-12.386	17.435	7	716	-2.7309	-0.012272	1.6624	1.9641	6.6339
9	0	2.7293e-05	9.0152e-09	2.7283e-05	80	700	3.6445e-06	-3.3102e-09	4.9835e-06	2.6012e-06	1.3021e-11	3.6905e-06	2.0601	8.7521	1.0898e-06	2.575e-06	4.8064e-06	1.4852e-06	2.2314e-06	3.7166e-06	2.6257	0.23841	2.3873	80	700	1.0954	-0.0002444	1.1943	0.29804	0.14459	0.38452	0.61355	3.3427	0.83046	1.0554	1.3141	0.22496	0.25872	0.48367	4.7751	-14.71	19.485	176	809	-2.0917	-0.0016014	-1.4439	1.8211	6.2024
10	0	5.7867e-05	4.7789e-08	5.7819e-05	26	366	5.7765e-06	-1.7915e-08	1.1867e-05	4.5723e-06	5.445e-11	8.1764e-06	3.4594	17.261	1.5508e-06	3.1963e-06	6.1794e-06	1.6455e-06	2.9831e-06	4.6286e-06	3.0522	0.30397	2.7483	19	579	1.2809	-0.00098441	1.6156	0.31811	0.16923	0.45462	0.85998	4.4634	0.9854	1.2431	1.4995	0.25766	0.2564	0.51406	7.2113	-14.537	21.749	0	680	-2.3312	-0.01281	2.0244	1.4875	3.7286
10	0	5.7428e-05	4.3895e-09	5.7424e-05	31	0	6.1906e-06	-6.2319e-09	8.406e-06	4.4859e-06	4.4618e-11	6.8014e-06	2.527	12.007	1.941e-06	3.8981e-06	7.3894e-06	1.957e-06	3.4914e-06	5.4484e-06	2.9603	0.13957	2.8208	31	0	1.3385	-0.00048057	1.5093	0.32239	0.17092	0.42506	0.38037	3.1911	1.0285	1.3243	1.6064	0.29573	0.28209	0.57782	5.3337	-11.968	17.302	2	711	-2.5235	0.00033009	-2.6409	1.5781	4.4121
10	0	3.6454e-05	3.7723e-10	3.6453e-05	29	0	4.8615e-06	-6.1348e-09	7.0946e-06	3.4889e-06	2.6398e-11	5.2976e-06	2.5296	11.165	1.5636e-06	2.994e-06	6.1035e-06	1.4304e-06	3.1095e-06	4.5399e-06	2.8994	0.065616	2.8338	29	0	1.2536	-0.00037257	1.3892	0.2856	0.13638	0.37753	0.50122	4.0814	0.99228	1.2392	1.4714	0.24691	0.2322	0.47911	5.9505	-12.615	18.565	437	38	-2.4319	0.011623	-6.6627	2.0997	7.5072
11	0	4.2268e-05	9.5313e-09	4.2258e-05	164	2	1.4193e-05	1.5153e-09	1.3641e-05	7.0328e-06	7.2143e-11	8.4997e-06	0.50792	2.5633	7.65e-06	1.2603e-05	2.0682e-05	4.9528e-06	8.0795e-06	1.3032e-05	2.7693	0.23487	2.5344	570	2	1.8336	0.00027444	1.7335	0.31117	0.16878	0.41488	-0.93885	4.7328	1.6322	1.8812	2.0978	0.24904	0.21657	0.46561	5.9714	-12.581	18.552	44	669	-3.0383	-0.012975	1.6912	2.2994	7.9132
11	0	5.2854e-05	1.0648e-08	5.2844e-05	73	1	1.4391e-05	-1.4447e-08	2.0314e-05	9.8043e-06	1.3916e-10	1.2283e-05	0.95111	2.8219	4.9541e-06	9.5632e-06	2.2252e-05	4.6091e-06	1.2689e-05	1.7298e-05	2.9179	0.21429	2.7036	115	1	1.7571	-0.00048292	1.9551	0.39599	0.23479	0.49789	-0.16443	2.6193	1.3877	1.7518	2.1295	0.36409	0.37772	0.74181	-1.2131	-17.019	15.806	23	692	-8.854	-0.0052007	-6.7217	1.9978	6.8193
11	0	6.0665e-05	6.8927e-09	6.0658e-05	113	0	1.4171e-05	-1.0859e-08	1.8982e-05	8.8337e-06	1.1875e-10	1.1246e-05	1.0839	3.5932	5.5468e-06	1.0442e-05	2.0358e-05	4.8952e-06	9.9157e-06	1.4811e-05	3.1935	0.20234	2.9911	113	0	1.8009	-0.00034135	1.9522	0.38489	0.23093	0.48844	-0.28417	2.8995	1.4692	1.8361	2.156	0.36695	0.3199	0.68685	-0.2565	-18.735	18.478	383	815	-12.287	-0.0082268	-8.6422	2.8495	13.011
12	0	2.6568e-06	1.2921e-10	2.6566e-06	32	4	2.5308e-07	-1.44e-10	3.7959e-07	1.9448e-07	7.1896e-14	2.7791e-07	2.6998	15.836	6.0379e-08	1.5597e-07	3.591e-07	9.5593e-08	2.0313e-07	2.9872e-07	1.0799	0.045843	1.034	27	4	0.49218	-6.482e-05	0.54912	0.12428	0.022008	0.15195	0.42986	2.6836	0.37208	0.46923	0.60077	0.097153	0.13154	0.22869	11.908	-15.564	27.472	1317	0	8.0278	0.0014095	6.7896	0.96847	2.6237
12	0	1.1233e-06	6.0515e-12	1.1233e-06	28	4	1.992e-07	-7.0647e-11	2.6438e-07	1.3581e-07	2.8612e-14	1.7329e-07	1.3165	4.9094	6.0842e-08	1.4316e-07	2.9618e-07	8.2321e-08	1.5302e-07	2.3534e-07	0.93912	0.024224	0.9149	28	4	0.47737	-4.9097e-05	0.52266	0.11352	0.018427	0.13824	0.14814	2.5636	0.37208	0.46294	0.58761	0.090863	0.12466	0.21553	13.344	-16.708	30.052	1374	2	9.4538	0.0017862	7.806	0.95548	2.9505
12	0	1.7088e-06	5.7898e-09	1.703e-06	192	1850	1.9987e-07	-8.349e-11	2.7781e-07	1.3945e-07	3.4135e-14	1.9016e-07	2.2173	11.235	6.3085e-08	1.3355e-07	2.9228e-07	7.046e-08	1.5873e-07	2.2919e-07	0.95486	0.17353	0.78132	192	1850	0.47637	-3.3232e-05	0.5074	0.1047	0.015287	0.12493	0.22882	2.535	0.37866	0.46607	0.57612	0.087411	0.11006	0.19747	14.213	4.1831	10.03	1830	1857	9.9912	0.00040314	9.6149	0.91797	1.4525
13	0	3.1635e-06	3.9953e-09	3.1595e-06	70	662	3.734e-07	-5.1664e-10	5.5939e-07	2.3384e-07	9.9279e-14	3.3293e-07	2.3826	13.445	1.3722e-07	2.899e-07	4.9971e-07	1.5268e-07	2.098e-07	3.6248e-07	1.3129	0.17193	1.141	70	662	0.56784	-0.0001622	0.62623	0.1113	0.020181	0.14602	0.49508	4.1384	0.47579	0.56278	0.65326	0.086993	0.090475	0.17747	3.705	-4.967	8.6719	552	2	0.7778	0.00068981	0.52947	0.87699	1.2598
13	0	9.4638e-07	9.1094e-10	9.4547e-07	83	270	2.4335e-07	-1.8008e-10	2.9143e-07	1.3168e-07	2.7208e-14	1.6728e-07	1.0155	4.3203	1.0911e-07	2.1521e-07	3.4833e-07	1.061e-07	1.3313e-07	2.3922e-07	0.9398	0.12236	0.81744	122	270	0.52935	-0.00016167	0.57251	0.11618	0.01966	0.14242	-0.049059	2.6158	0.42901	0.53827	0.63499	0.10925	0.09672	0.20597	4.9124	-1.6843	6.5967	127	11	2.0819	0.0015218	1.6756	1.0109	1.5636
13	0	3.1408e-06	1.2418e-09	3.1395e-06	64	0	4.8258e-07	-5.8619e-10	6.9596e-07	3.4965e-07	2.1672e-13	4.816e-07	1.9292	7.8093	1.3308e-07	3.231e-07	6.6593e-07	1.9003e-07	3.4283e-07	5.3285e-07	1.3165	0.11135	1.2051	64	0	0.64325	-0.00011594	0.68546	0.1644	0.04167	0.20559	0.3905	2.9487	0.49626	0.61703	0.78314	0.12077	0.16611	0.28688	2.9065	-4.6086	7.5151	15	0	-0.287	0.0035718	-1.5872	0.82827	1.1793
14	0	6.9372e-05	1.7549e-08	6.9354e-05	188	2	1.2505e-05	-8.2493e-09	1.6015e-05	1.0088e-05	1.566e-10	1.2677e-05	1.2434	4.1187	1.9387e-06	8.1294e-06	1.9624e-05	6.1907e-06	1.1495e-05	1.7686e-05	3.3181	0.20975	3.1084	188	2	1.5742	-0.00030663	1.7046	0.49731	0.36312	0.60729	0.34101	2.4704	1.0795	1.5608	1.9875	0.4813	0.42678	0.90807	12.75	-6.7309	19.481	851	835	-2.2797	0.00046181	-2.4762	1.6649	5.3668
14	0	3.8518e-05	6.5578e-10	3.8517e-05	112	0	8.3686e-06	-7.4158e-09	1.135e-05	6.0553e-06	5.6488e-11	7.7109e-06	1.1968	4.0718	2.2059e-06	5.8849e-06	1.311e-05	3.679e-06	7.2251e-06	1.0904e-05	2.7779	0.11089	2.667	276	0	1.4236	-0.00044065	1.6007	0.39168	0.23545	0.49592	0.15318	2.5915	1.0636	1.3914	1.7753	0.32785	0.3839	0.71175	14.931	-5.8378	20.769	454	0	4.8412	0.0044411	3.0559	3.0635	13.293
14	0	6.342e-05	9.4382e-09	6.3411e-05	93	0	1.2077e-05	-2.2087e-09	1.2804e-05	9.7754e-06	1.4831e-10	1.2186e-05	1.2635	4.0905	2.1935e-06	7.5968e-06	1.8418e-05	5.4033e-06	1.0821e-05	1.6225e-05	3.2191	0.24584	2.9733	93	0	1.5351	-0.00015374	1.5857	0.51578	0.37738	0.61501	0.19717	2.2195	1.0151	1.5319	2.0095	0.51686	0.47759	0.99445	8.5575	-12.171	20.728	0	607	-2.5216	-0.013522	1.934	2.0289	7.2041
15	0	2.4227e-05	1.9936e-08	2.4207e-05	31	1004	3.2309e-06	-2.8769e-09	4.7744e-06	2.4317e-06	1.0462e-11	3.3552e-06	2.0471	8.6992	9.9538e-07	1.9007e-06	4.4907e-06	9.0534e-07	2.59e-06	3.4953e-06	2.1781	0.30674	1.8714	39	1004	1.1003	-0.00029394	1.258	0.25422	0.096783	0.32417	0.45907	2.9482	0.87422	1.0545	1.3028	0.18024	0.24832	0.42857	13.01	-1.684	14.694	59	767	4.7545	-0.00081911	5.1939	3.377	14.523
15	0	6.035e-05	6.6358e-12	6.035e-05	164	0	1.6219e-05	-5.3325e-09	1.8142e-05	9.0982e-06	1.466e-10	1.2159e-05	1.1913	4.3069	7.9212e-06	1.3615e-05	2.1002e-05	5.6935e-06	7.3868e-06	1.308e-05	3.3624	0.018575	3.3438	299	0	1.916	-0.00014509	1.9683	0.44244	0.34882	0.59138	-0.63186	3.9356	1.637	1.9682	2.2831	0.3312	0.31488	0.64609	21.127	-14.785	35.912	51	717	13.213	-0.011508	17.361	1.8768	11.623
15	0	3.0963e-05	2.1288e-10	3.0963e-05	663	751	7.3501e-06	-1.1034e-09	7.7645e-06	4.5372e-06	3.5175e-11	5.9357e-06	1.3222	4.6904	2.8714e-06	5.9386e-06	1.0062e-05	3.0671e-06	4.1235e-06	7.1906e-06	2.6748	0.072323	2.6025	697	751	1.5178	-8.9308e-05	1.5513	0.36052	0.2083	0.45681	-0.20571	3.2451	1.2314	1.5164	1.8341	0.28501	0.31774	0.60274	14.655	-17.101	31.755	36	751	3.1055	-0.016812	9.4185	2.2151	7.8224
16	0	1.3328e-05	1.9562e-08	1.3309e-05	19	540	1.7778e-06	-3.0211e-09	2.8457e-06	1.1408e-06	2.3979e-12	1.6671e-06	2.0753	9.9845	5.8459e-07	1.2662e-06	2.4623e-06	6.8164e-07	1.196e-06	1.8777e-06	2.1119	0.29901	1.8129	19	540	0.95454	-0.00035894	1.0814	0.22248	0.079051	0.29057	0.47952	3.1367	0.74882	0.93534	1.1327	0.18652	0.19732	0.38384	3.8742	-9.7466	13.621	707	672	-5.6161	-0.0063153	-3.3837	0.90048	1.6769
16	0	1.7192e-05	4.7327e-10	1.7191e-05	194	630	2.1354e-06	-3.6178e-09	3.2769e-06	1.5547e-06	5.9187e-12	2.5208e-06	2.6611	12.213	5.7344e-07	1.3043e-06	2.7514e-06	7.3084e-07	1.4471e-06	2.178e-06	2.3474	0.07807	2.2693	194	630	1.0074	-0.00064791	1.2118	0.29239	0.14165	0.39449	0.60024	3.4341	0.72696	0.97057	1.2428	0.24361	0.27226	0.51587	7.3014	-15.558	22.86	549	631	2.4569	0.0088865	-0.34679	1.6299	6.0792
16	0	1.5756e-05	2.2719e-09	1.5753e-05	55	0	2.8581e-06	-4.1256e-09	4.2422e-06	1.8029e-06	5.4595e-12	2.4698e-06	1.4768	5.8215	9.7752e-07	2.1051e-06	4.1642e-06	1.1276e-06	2.0591e-06	3.1867e-06	2.1004	0.1518	1.9486	55	0	1.1087	-0.00046934	1.2662	0.26596	0.10764	0.34048	0.113	2.5435	0.86914	1.1009	1.3663	0.23174	0.26543	0.49717	-1.2749	-9.9863	8.7114	659	619	-7.5644	-0.0035909	-6.3596	1.0324	2.0637
17	0	6.5934e-05	9.2557e-08	6.5842e-05	19	0	1.5838e-05	-2.2175e-09	1.642e-05	1.0373e-05	1.7279e-10	1.3149e-05	1.1709	3.9765	5.4986e-06	1.2338e-05	2.2354e-05	6.8398e-06	1.0016e-05	1.6855e-05	3.2397	0.27285	2.9668	109	0	1.8304	-0.00018578	1.8792	0.43852	0.29189	0.541	6.4807e-05	2.5406	1.455	1.82	2.2192	0.365	0.39927	0.76426	13.821	0.31816	13.503	517	24	7.1073	0.010817	4.2679	1.5886	3.8317
17	0	6.1689e-05	4.1751e-07	6.1271e-05	158	0	1.6683e-05	-4.8339e-09	1.8022e-05	9.9536e-06	1.5627e-10	1.2525e-05	0.90421	3.1822	6.6027e-06	1.3851e-05	2.315e-05	7.2485e-06	9.299e-06	1.6547e-05	3.3753	0.49805	2.8772	158	0	1.8818	-0.00010371	1.9105	0.42849	0.27787	0.52739	0.048621	2.5151	1.502	1.881	2.2444	0.37897	0.36341	0.74238	17.805	1.0985	16.706	552	21	6.7308	0.0070047	4.7905	1.4413	3.6755
17	0	8.0607e-05	1.3145e-07	8.0475e-05	271	360	1.8833e-05	-9.4383e-09	2.1089e-05	1.2585e-05	2.4581e-10	1.5732e-05	1.1045	3.8842	6.58e-06	1.4195e-05	2.8411e-05	7.6152e-06	1.4216e-05	2.1831e-05	3.6325	0.50695	3.1256	271	360	1.8925	-0.00048216	2.0077	0.47557	0.35264	0.59757	0.11121	2.6763	1.4917	1.8675	2.3045	0.37586	0.43701	0.81287	16.561	-0.939	17.5	472	13	4.1239	0.0050759	2.9108	1.541	4.4617
18	0	1.0538e-05	7.5325e-09	1.0531e-05	76	0	2.3245e-06	-2.6148e-09	3.2174e-06	1.2806e-06	2.7322e-12	1.7317e-06	1.2463	4.924	9.5781e-07	1.9642e-06	3.1736e-06	1.0064e-06	1.2094e-06	2.2158e-06	1.7886	0.22417	1.5645	66	0	1.0138	-0.00036942	1.14	0.21288	0.068231	0.2712	0.090966	2.5937	0.81077	1.002	1.2108	0.19128	0.20874	0.40002	1.5873	-8.719	10.306	65	23	-3.5684	-0.0017056	-2.9859	1.3116	2.9329
18	0	7.7576e-06	8.71e-09	7.7488e-06	112	0	1.1293e-06	-2.1217e-09	1.9546e-06	6.1415e-07	8.3009e-13	1.0285e-06	2.0698	8.7629	4.3814e-07	7.9055e-07	1.4325e-06	3.5241e-07	6.4196e-07	9.9438e-07	1.7218	0.20678	1.515	112	0	0.80444	-0.00052144	1.0073	0.15652	0.040025	0.23189	0.56524	2.9429	0.63015	0.77193	0.94771	0.14178	0.17578	0.31756	-0.043226	-13.166	13.122	545	4	-3.968	0.007633	-6.9372	1.483	3.5554
18	0	4.2079e-06	3.9074e-08	4.1689e-06	50	308	8.9128e-07	-1.6517e-09	1.5321e-06	4.3121e-07	3.9493e-13	7.2951e-07	1.667	6.0029	3.8303e-07	6.731e-07	1.1616e-06	2.9008e-07	4.8845e-07	7.7853e-07	1.3863	0.31676	1.0695	134	308	0.74546	-0.00046753	0.92686	0.13186	0.027657	0.19661	0.57722	2.9154	0.59868	0.7182	0.8652	0.11952	0.147	0.26652	1.9689	-10.436	12.405	774	21	-3.8741	0.0017415	-4.5498	1.0966	2.0547
19	0	4.3574e-06	2.042e-09	4.3554e-06	39	0	6.6707e-07	-5.6616e-10	8.5758e-07	4.1508e-07	3.2298e-13	5.7889e-07	2.0547	9.8442	2.7565e-07	5.1497e-07	8.9634e-07	2.3932e-07	3.8137e-07	6.2069e-07	1.4137	0.14735	1.2663	39	0	0.70234	-0.00010715	0.7384	0.16317	0.042106	0.20625	0.10977	3.0161	0.56138	0.69622	0.83671	0.13484	0.14049	0.27533	8.5301	-9.4051	17.935	5	541	-0.68711	-0.014244	4.1059	1.9735	6.0384
19	0	2.4623e-06	3.3425e-09	2.459e-06	131	83	6.8946e-07	-2.9105e-11	7.0011e-07	4.3829e-07	2.9596e-13	5.4406e-07	0.9261	3.2314	2.4384e-07	5.8269e-07	1.001e-06	3.3884e-07	4.1827e-07	7.5712e-07	1.2646	0.15197	1.1127	164	83	0.72704	3.0433e-05	0.7159	0.19675	0.055507	0.23569	-0.01327	2.2242	0.55147	0.72641	0.90504	0.17494	0.17863	0.35357	7.099	-9.8832	16.982	334	573	-1.654	-0.012687	2.9893	2.3073	8.3002
19	0	5.1693e-06	3.0025e-09	5.1663e-06	174	2	8.9014e-07	-8.2165e-10	1.2052e-06	6.1291e-07	6.2212e-13	8.0951e-07	1.5135	5.7818	2.8726e-07	6.3618e-07	1.2862e-06	3.4892e-07	6.5e-07	9.9892e-07	1.6061	0.15666	1.4494	174	2	0.78146	-0.00019384	0.85579	0.22051	0.071951	0.27166	0.11676	2.5467	0.58159	0.78305	0.9852	0.20146	0.20215	0.40361	6.0031	-10.981	16.984	237	730	-1.4403	-0.014945	4.291	2.3514	8.3694
20	0	5.4746e-06	6.2322e-09	5.4684e-06	41	0	7.5184e-07	-9.1135e-10	1.1191e-06	5.6005e-07	6.1796e-13	8.1427e-07	2.1645	8.1613	2.7602e-07	4.36e-07	8.1589e-07	1.5998e-07	3.7989e-07	5.3987e-07	1.4343	0.20491	1.2293	41	0	0.71712	-0.00022042	0.80595	0.14342	0.033395	0.18982	0.35787	3.192	0.58361	0.70456	0.82846	0.12095	0.12389	0.24484	12.816	-3.9143	16.73	459	27	8.2862	0.0081056	5.0196	2.1719	7.457
20	0	9.9845e-06	2.1389e-09	9.9824e-06	30	0	6.5049e-07	-1.1781e-09	1.0893e-06	5.1692e-07	6.7198e-13	8.5811e-07	4.1654	31.297	1.8678e-07	3.652e-07	7.3517e-07	1.7842e-07	3.6998e-07	5.484e-07	1.9117	0.089582	1.8221	30	0	0.65473	-0.00034184	0.78207	0.15221	0.038812	0.21031	1.1423	6.2458	0.50364	0.63457	0.7664	0.13093	0.13183	0.26276	11.106	-12.211	23.316	739	0	1.202	0.013912	-3.9801	1.6146	4.0794
20	0	3.9863e-06	5.1364e-09	3.9811e-06	97	1	6.3743e-07	-6.7141e-10	9.0028e-07	4.4163e-07	3.7895e-13	6.3406e-07	2.0309	7.8933	2.0848e-07	4.3314e-07	7.586e-07	2.2466e-07	3.2546e-07	5.5012e-07	1.2647	0.16319	1.1015	97	1	0.69859	-0.00025157	0.79708	0.15358	0.036498	0.19935	0.24089	2.7857	0.55461	0.68823	0.82418	0.13362	0.13595	0.26957	10.32	-14.33	24.65	722	2	-0.15399	0.01644	-6.5903	1.6912	4.9419
21	0	8.169e-07	1.1793e-09	8.1572e-07	92	2	1.6102e-07	-1.646e-10	2.6579e-07	8.7171e-08	1.2981e-14	1.2902e-07	1.4823	5.4383	6.6401e-08	1.2263e-07	2.1174e-07	5.6234e-08	8.9103e-08	1.4534e-07	0.88138	0.11595	0.76544	90	2	0.48102	-0.00013642	0.56786	0.09567	0.014078	0.12882	0.22486	2.6651	0.38807	0.47447	0.56872	0.086404	0.09425	0.18065	-2.5136	-17.957	15.443	1262	345	-8.3963	0.0048326	-11.472	0.96092	1.7178
21	0	4.9738e-07	1.8344e-09	4.9554e-07	420	1276	1.2775e-07	-5.9289e-11	1.6703e-07	6.5694e-08	7.4865e-15	8.9451e-08	1.2438	4.5224	6.1799e-08	1.0465e-07	1.6983e-07	4.2847e-08	6.5179e-08	1.0803e-07	0.76718	0.1238	0.64338	102	1276	0.45382	-6.7706e-05	0.49868	0.082095	0.010521	0.1058	-0.050685	2.7205	0.38164	0.45506	0.52731	0.073418	0.072252	0.14567	-2.796	-12.593	9.7966	0	1200	-8.9677	0.0010993	-9.696	1.0037	1.6338
21	0	9.6536e-07	1.8162e-10	9.6518e-07	93	4	1.4722e-07	-2.0734e-10	2.7163e-07	8.6141e-08	1.4149e-14	1.3898e-07	1.997	8.0779	4.9716e-08	1.074e-07	1.8889e-07	5.7684e-08	8.149e-08	1.3917e-07	0.95894	0.062744	0.8962	91	4	0.45634	-0.00018806	0.56917	0.094233	0.014486	0.13688	0.43312	3.356	0.35756	0.44776	0.53923	0.090194	0.091476	0.18167	-5.2694	-40.474	35.205	1079	5	-11.245	0.0066015	-15.206	1.1014	4.5124
22	0	4.9559e-05	1.4125e-08	4.9545e-05	1546	909	7.9359e-06	1.1342e-09	6.8193e-06	5.9806e-06	6.3919e-11	8.0209e-06	1.7582	5.9735	2.4928e-06	4.9384e-06	1.0151e-05	2.4456e-06	5.2122e-06	7.6578e-06	2.8851	0.24089	2.6442	1521	1967	1.4354	6.4309e-05	1.3721	0.33891	0.17845	0.42402	0.4689	3.0268	1.1288	1.39	1.6978	0.26119	0.30775	0.56895	7.3079	-16.461	23.769	1966	0	-3.5252	-0.0043403	0.74785	2.3381	9.9995
22	0	4.251e-05	1.8561e-08	4.2491e-05	1200	1931	1.0194e-05	2.2024e-10	9.9808e-06	6.8748e-06	7.5101e-11	8.667e-06	1.1663	3.6937	3.6348e-06	7.4389e-06	1.4471e-05	3.804e-06	7.0318e-06	1.0836e-05	2.8691	0.24169	2.6274	1112	1931	1.5879	1.6792e-05	1.5717	0.38211	0.21786	0.46685	0.018787	2.5515	1.2469	1.5709	1.9228	0.32402	0.35185	0.67587	13.579	-11.345	24.924	1930	4	-2.4771	-0.00090469	-1.6032	1.3413	4.168
22	0	6.7668e-05	6.534e-08	6.7602e-05	1274	1513	1.0622e-05	7.286e-10	9.856e-06	7.1204e-06	8.5293e-11	9.246e-06	1.4317	5.0513	3.8311e-06	7.6199e-06	1.4567e-05	3.7888e-06	6.947e-06	1.0736e-05	3.503	0.39221	3.1108	1274	0	1.6565	7.6196e-07	1.6557	0.39761	0.24231	0.49225	0.24061	2.7407	1.2954	1.6391	1.9806	0.34372	0.34146	0.68518	5.995	-11.224	17.219	557	2095	-0.94746	-0.003089	2.3022	1.6333	4.5546
23	0	9.0646e-06	4.7595e-09	9.0599e-06	24	1	1.205e-06	-6.9572e-10	1.5692e-06	7.6058e-07	1.0714e-12	1.0562e-06	2.1299	11.801	4.5686e-07	9.5226e-07	1.6625e-06	4.954e-07	7.102e-07	1.2056e-06	1.718	0.18744	1.5306	38	1	0.82133	-9.2661e-05	0.86984	0.20112	0.063428	0.2534	0.13603	2.8083	0.65149	0.81513	0.99167	0.16365	0.17654	0.34019	10.899	-3.424	14.323	1042	457	4.1165	0.0017022	3.2254	1.5892	4.2321
23	0	1.0752e-05	1.5341e-10	1.0752e-05	99	1007	1.697e-06	-2.1049e-09	2.7568e-06	1.1199e-06	2.2633e-12	1.6243e-06	1.7741	7.3876	4.762e-07	1.1738e-06	2.4319e-06	6.9757e-07	1.2581e-06	1.9557e-06	1.9539	0.058514	1.8954	99	1007	0.94689	-0.000387	1.1418	0.24044	0.089639	0.31988	0.2982	2.7403	0.71089	0.91366	1.1715	0.20276	0.25788	0.46064	15.479	-14.992	30.471	158	1007	7.0505	-0.0064571	10.302	2.0042	7.0552
23	0	1.1339e-05	1.4983e-11	1.1339e-05	164	0	1.981e-06	-2.2961e-09	3.1004e-06	1.1048e-06	2.0942e-12	1.5851e-06	1.4942	6.2057	8.0946e-07	1.6e-06	2.7736e-06	7.9052e-07	1.1736e-06	1.9642e-06	1.9334	0.034942	1.8985	164	0	1.0343	-0.00033512	1.1977	0.2381	0.088565	0.31222	-0.11696	2.8948	0.83176	1.0322	1.2537	0.2004	0.22151	0.42191	11.386	-9.7442	21.13	710	975	6.1819	-0.0029615	7.6257	1.9227	6.4879
24	0	1.5876e-05	4.142e-09	1.5872e-05	54	1	2.5482e-06	-4.9188e-09	3.7065e-06	1.718e-06	5.8637e-12	2.5125e-06	2.2931	9.628	8.9543e-07	1.7413e-06	3.2888e-06	8.4588e-07	1.5475e-06	2.3934e-06	2.1426	0.18112	1.9615	54	1	1.04	-0.00045171	1.1464	0.24393	0.096119	0.31608	0.20352	3.3661	0.82879	1.0225	1.2432	0.1937	0.22066	0.41436	19.921	-18.956	38.877	382	471	13.289	0.012736	10.29	2.3136	19.864
24	0	7.3516e-06	1.4154e-08	7.3374e-06	25	0	1.3549e-06	-2.2731e-09	1.8596e-06	9.687e-07	1.552e-12	1.2796e-06	1.5536	5.6872	4.1065e-07	9.0186e-07	1.9124e-06	4.9122e-07	1.0105e-06	1.5017e-06	1.5832	0.24884	1.3344	25	344	0.87077	-0.00034982	0.94843	0.21399	0.067033	0.26278	0.11096	2.4058	0.67078	0.85419	1.0685	0.18341	0.21427	0.39768	16.651	-3.9696	20.621	391	441	13.284	-0.00094024	13.493	1.2545	4.6079
24	0	1.0883e-05	1.2489e-08	1.087e-05	36	250	1.3435e-06	-3.7157e-09	2.4507e-06	1.02e-06	2.0303e-12	1.5622e-06	2.4354	11.003	3.1502e-07	7.899e-07	1.6769e-06	4.7489e-07	8.8702e-07	1.3619e-06	1.8257	0.23776	1.5879	36	250	0.83375	-0.00060951	1.0154	0.21808	0.073306	0.29041	0.48437	2.7963	0.61883	0.79432	1.0252	0.17549	0.23083	0.40632	17.863	2.8205	15.042	429	596	14.119	0.0042701	12.846	1.2706	3.1009
25	0	3.7518e-05	2.076e-08	3.7497e-05	172	0	4.4386e-06	-3.5185e-09	5.5892e-06	3.3753e-06	2.3201e-11	4.8624e-06	2.3935	11.109	1.2189e-06	2.9706e-06	5.9084e-06	1.7517e-06	2.9378e-06	4.6895e-06	2.6438	0.2673	2.3765	172	5	1.2145	-0.00030466	1.3141	0.34451	0.18639	0.43556	0.1679	2.9115	0.91944	1.2252	1.4948	0.30572	0.26969	0.57541	10.69	-5.4632	16.154	174	1	5.2728	-0.0010667	5.6216	1.7674	5.862
25	0	2.4391e-05	1.7115e-08	2.4373e-05	532	0	4.5589e-06	-1.4992e-09	5.1046e-06	2.891e-06	1.5495e-11	3.949e-06	1.748	6.9471	1.8181e-06	3.5281e-06	6.05e-06	1.71e-06	2.5219e-06	4.232e-06	2.5206	0.2005	2.3201	532	0	1.3006	-0.00020879	1.3766	0.31897	0.16173	0.40455	0.23982	2.9059	1.0123	1.285	1.5527	0.27275	0.26764	0.54039	10.572	-1.1609	11.733	8	703	6.2792	-0.0011804	6.7089	1.3337	2.939
25	0	2.3829e-05	4.5845e-09	2.3824e-05	101	3	4.7021e-06	-7.4962e-09	7.5544e-06	3.0409e-06	1.6199e-11	4.3494e-06	1.4378	4.8896	1.4565e-06	3.2047e-06	6.6969e-06	1.7482e-06	3.4922e-06	5.2404e-06	2.3655	0.16343	2.2021	150	3	1.2765	-0.00059415	1.5026	0.32758	0.16282	0.42415	0.044367	2.6304	0.96212	1.2547	1.5874	0.2926	0.33271	0.62531	8.8187	-21.11	29.928	179	761	3.5908	-0.0080452	6.652	1.6178	6.458
26	0	3.0839e-05	5.8338e-09	3.0833e-05	437	0	5.6034e-06	2.6065e-09	4.9414e-06	3.8545e-06	2.876e-11	5.3765e-06	1.9059	7.1926	1.7119e-06	4.2195e-06	7.3671e-06	2.5076e-06	3.1476e-06	5.6552e-06	2.4686	0.12263	2.346	298	0	1.3293	0.00011503	1.3001	0.31176	0.14932	0.38678	0.0027337	3.0282	1.0545	1.3316	1.5889	0.27711	0.25727	0.53438	10.457	-3.0315	13.489	2	508	4.5712	-0.0035477	5.4723	1.5858	4.3159
26	0	4.2091e-05	1.4652e-09	4.209e-05	180	0	1.0982e-05	-3.72e-09	1.1833e-05	7.7826e-06	9.954e-11	9.9891e-06	1.3634	4.0784	3.9943e-06	6.9007e-06	1.4475e-05	2.9065e-06	7.5739e-06	1.048e-05	2.8383	0.1307	2.7076	359	0	1.5793	-0.0001208	1.607	0.37641	0.22139	0.47079	0.066628	2.992	1.2648	1.5432	1.907	0.27838	0.36381	0.64219	7.708	-6.6646	14.373	31	455	3.4148	-0.0069725	5.0115	1.3335	2.9662
26	0	4.5683e-05	4.4287e-08	4.5639e-05	541	0	1.1005e-05	-1.5745e-09	1.1445e-05	6.833e-06	8.3048e-11	9.1166e-06	1.4594	4.6807	4.6182e-06	8.4544e-06	1.3778e-05	3.8362e-06	5.3237e-06	9.16e-06	2.8596	0.22973	2.6298	111	0	1.6364	-0.00015968	1.6809	0.33243	0.17224	0.41582	0.22539	2.8879	1.3527	1.6032	1.9143	0.25044	0.3111	0.56154	8.7912	-3.0529	11.844	329	554	4.1768	-0.00082746	4.4077	1.5604	3.7757
27	0	2.6949e-05	1.7774e-10	2.6949e-05	34	0	2.3426e-06	-3.0526e-09	2.9454e-06	1.9708e-06	9.0524e-12	3.0289e-06	3.1854	17.794	5.5851e-07	1.3082e-06	2.9872e-06	7.4967e-07	1.679e-06	2.4287e-06	2.6162	0.053129	2.5631	34	0	0.97455	-8.312e-05	0.99097	0.25896	0.11172	0.33439	0.56698	4.2798	0.73727	0.95436	1.1941	0.21709	0.23976	0.45685	-7.4842	-33.162	25.677	8	0	-15.663	-0.0088727	-13.91	2.0259	7.1825
27	0	2.8275e-05	2.7001e-11	2.8275e-05	31	527	3.9701e-06	-7.6331e-09	5.9929e-06	3.058e-06	2.0985e-11	4.728e-06	2.5309	10.643	9.5952e-07	2.3411e-06	4.7152e-06	1.3815e-06	2.3741e-06	3.7557e-06	2.6361	0.03553	2.6006	31	527	1.1572	-0.00051583	1.2939	0.32888	0.18476	0.43705	0.17311	3.6382	0.90277	1.1369	1.4289	0.23417	0.29195	0.52612	-2.6674	-32.835	30.168	458	530	-14.2	0.012485	-17.509	2.3186	9.6941
27	0	3.113e-05	2.4331e-11	3.113e-05	274	584	4.1663e-06	-6.1281e-09	5.9649e-06	3.0005e-06	1.8023e-11	4.3709e-06	2.1587	9.9815	1.1994e-06	2.6767e-06	5.7604e-06	1.4772e-06	3.0837e-06	4.561e-06	2.5675	0.03584	2.5317	276	584	1.1854	-0.00080531	1.4217	0.33194	0.1772	0.44259	-0.21435	2.958	0.919	1.1873	1.5025	0.26833	0.31518	0.58351	1.4205	-30.91	32.331	570	587	-14.385	0.014446	-18.625	2.8982	14.396
28	0	2.6252e-06	2.1605e-09	2.623e-06	23	1429	3.4129e-07	-2.3148e-10	5.1167e-07	1.8835e-07	6.9962e-14	2.8223e-07	2.5174	14.356	1.5218e-07	2.6513e-07	4.5445e-07	1.1295e-07	1.8933e-07	3.0228e-07	1.2063	0.12063	1.0857	23	1407	0.58056	-0.00013871	0.68265	0.11622	0.021245	0.15724	0.24529	2.9685	0.4665	0.57369	0.68557	0.10719	0.11188	0.21907	16.388	-0.20971	16.597	971	1461	11.269	0.0030662	9.0126	1.7498	5.4351
28	0	3.2217e-06	5.9413e-10	3.2211e-06	31	1187	3.4022e-07	-3.8567e-10	5.9727e-07	2.2065e-07	1.2534e-13	3.8392e-07	3.9783	25.23	1.216e-07	2.4437e-07	4.2591e-07	1.2277e-07	1.8154e-07	3.0431e-07	1.2707	0.10235	1.1683	62	782	0.55542	-0.00019696	0.6867	0.1254	0.024954	0.17524	0.57762	3.662	0.42915	0.53948	0.6616	0.11033	0.12212	0.23245	13.467	-2.2432	15.711	808	1333	9.4026	5.8712e-05	9.3634	1.2751	2.9688
28	0	4.0308e-06	1.3355e-12	4.0308e-06	59	1533	3.3285e-07	-4.4463e-10	6.8233e-07	2.2799e-07	1.2946e-13	4.1258e-07	3.4937	19.931	1.0866e-07	2.1322e-07	4.0641e-07	1.0456e-07	1.9319e-07	2.9774e-07	1.4268	0.015688	1.4111	59	1533	0.52691	-0.00028538	0.75122	0.13143	0.027341	0.21008	0.12566	4.244	0.415	0.51743	0.64841	0.10243	0.13098	0.23341	11.526	-34.72	46.246	1402	1549	5.6227	-0.00638	10.637	4.5286	57.287
29	0	5.3246e-06	2.1128e-09	5.3225e-06	275	3	1.0128e-06	-1.0369e-09	1.3648e-06	6.6995e-07	7.9008e-13	9.1187e-07	1.5461	5.9006	3.4842e-07	7.9395e-07	1.3905e-06	4.4553e-07	5.9656e-07	1.0421e-06	1.5911	0.12057	1.4706	195	3	0.76153	-0.00026343	0.85096	0.20399	0.066207	0.26245	0.13272	2.8542	0.58422	0.76151	0.93632	0.17729	0.17482	0.3521	14.851	1.7197	13.131	10	0	7.058	-0.0050357	8.7676	1.4508	3.2791
29	0	5.6255e-06	2.6821e-09	5.6228e-06	169	480	1.1419e-06	-1.1435e-09	1.4352e-06	8.3799e-07	1.0817e-12	1.0538e-06	1.1843	4.165	2.8077e-07	8.3164e-07	1.7392e-06	5.5087e-07	9.076e-07	1.4585e-06	1.6775	0.13158	1.5459	169	480	0.77854	-0.00024088	0.84033	0.22914	0.079295	0.28385	0.33417	2.7743	0.57336	0.75139	0.97814	0.17803	0.22675	0.40478	14.166	0.29413	13.872	0	236	5.8737	-0.0036067	6.7988	1.3228	3.0784
29	0	1.1649e-05	4.1732e-09	1.1645e-05	79	1	3.1469e-06	-2.1302e-09	3.7263e-06	1.78e-06	4.8768e-12	2.2336e-06	0.97642	3.3992	1.436e-06	2.5812e-06	4.4095e-06	1.1451e-06	1.8283e-06	2.9735e-06	2.0615	0.1918	1.8697	79	1	1.1749	-0.0001665	1.2202	0.2583	0.10054	0.31817	-0.044485	2.7072	0.93304	1.1863	1.4003	0.25323	0.21402	0.46725	13.529	3.4098	10.119	467	38	9.6479	0.0050098	8.2852	1.3196	2.8644
30	0	9.2478e-05	9.5528e-09	9.2469e-05	407	0	3.0503e-05	2.0674e-08	2.5655e-05	1.4178e-05	3.0387e-10	1.7656e-05	0.27794	2.5965	1.6019e-05	2.9627e-05	4.3415e-05	1.3608e-05	1.3788e-05	2.7396e-05	3.6046	0.24582	3.3587	407	0	2.3258	0.0006625	2.1704	0.46658	0.34742	0.59624	-0.67787	3.5028	1.9876	2.4083	2.7629	0.42071	0.35452	0.77524	7.2576	-19.507	26.765	0	66	-13.542	-0.0090613	-11.417	2.5457	16.769
30	0	7.6602e-05	1.6105e-08	7.6586e-05	130	1	2.5107e-05	-1.7e-08	2.9578e-05	1.1718e-05	2.1432e-10	1.4866e-05	0.51785	2.9806	1.3669e-05	2.397e-05	3.4339e-05	1.0301e-05	1.0369e-05	2.067e-05	3.4128	0.22323	3.1896	130	1	2.2239	-0.00039738	2.3284	0.44158	0.32191	0.57058	-0.69109	3.7417	1.9026	2.2913	2.612	0.38871	0.32068	0.7094	1.1183	-19.379	20.498	526	473	-13.774	-0.0073864	-11.831	2.3362	12.791
30	0	0.00010809	2.6287e-07	0.00010783	456	0	3.5437e-05	3.6067e-08	2.4653e-05	1.6353e-05	4.1275e-10	2.1252e-05	0.7136	3.2994	2.0368e-05	3.211e-05	4.6895e-05	1.1742e-05	1.4785e-05	2.6527e-05	4.0581	0.51352	3.5446	456	0	2.4816	0.0012394	2.1111	0.47243	0.34891	0.62836	-0.18765	2.9606	2.0764	2.49	2.9151	0.41363	0.42508	0.8387	-5.0516	-23.778	18.726	0	320	-17.921	0.0022866	-18.605	2.3707	9.9122
31	0	1.5454e-05	4.98e-08	1.5404e-05	128	549	3.6909e-06	-1.2096e-09	4.1475e-06	2.0353e-06	6.9443e-12	2.6484e-06	1.3035	5.1128	1.8024e-06	3.1459e-06	5.0449e-06	1.3435e-06	1.899e-06	3.2425e-06	2.1031	0.34263	1.7605	139	549	1.1872	-0.00012261	1.2334	0.23723	0.086813	0.29585	0.0056135	2.9112	0.98725	1.2006	1.3749	0.21339	0.17424	0.38763	16.593	1.9769	14.616	208	755	11.574	-0.0013412	12.08	1.4247	3.7491
31	0	2.9061e-05	4.3076e-08	2.9018e-05	107	0	6.24e-06	-1.6759e-09	6.9614e-06	3.3217e-06	1.8383e-11	4.3078e-06	1.2751	5.5014	3.0196e-06	5.2937e-06	8.5209e-06	2.2741e-06	3.2272e-06	5.5013e-06	2.4671	0.36804	2.099	107	0	1.4335	-9.8207e-05	1.4758	0.27756	0.12355	0.35235	-0.091803	3.0445	1.2134	1.4336	1.6795	0.22021	0.24584	0.46605	16.61	-3.1039	19.714	81	3	9.5083	-0.0019883	10.364	1.8887	6.9692
31	0	3.6335e-05	7.3435e-09	3.6328e-05	92	0	1.0391e-05	-9.4139e-09	1.4632e-05	4.7383e-06	3.6381e-11	6.5108e-06	0.95925	3.8293	5.659e-06	9.3411e-06	1.3947e-05	3.6821e-06	4.6058e-06	8.2879e-06	2.8326	0.21588	2.6167	92	0	1.7163	-0.00054305	1.961	0.3108	0.15555	0.41898	-0.33205	3.3192	1.4366	1.7536	1.9908	0.31705	0.23712	0.55417	16.458	-7.379	23.837	74	0	7.8109	-0.00087283	8.2041	2.2272	8.2245
32	0	1.2978e-06	4.8157e-10	1.2973e-06	509	304	1.5165e-07	2.9458e-11	1.4036e-07	1.2852e-07	3.5097e-14	1.8745e-07	2.4428	10.096	3.5743e-08	8.3997e-08	1.7966e-07	4.8254e-08	9.566e-08	1.4391e-07	1.0752	0.099155	0.97609	509	304	0.46427	4.0043e-05	0.44893	0.14673	0.033398	0.18296	0.48657	2.9778	0.32595	0.45494	0.57676	0.129	0.12181	0.25081	13.286	-1.9416	15.227	263	177	7.306	0.0042057	5.6953	1.5593	4.3184
32	0	1.222e-06	2.0499e-10	1.2218e-06	548	315	1.1668e-07	1.8772e-10	4.497e-08	1.2362e-07	3.9502e-14	2.0303e-07	2.8172	10.865	1.5992e-08	4.1289e-08	9.4733e-08	2.5297e-08	5.3443e-08	7.8741e-08	1.0605	0.067639	0.99283	548	315	0.39545	0.00021058	0.31501	0.14536	0.036766	0.1973	1.1825	4.1893	0.2534	0.36407	0.46662	0.11067	0.10255	0.21322	12.388	-9.0802	21.468	253	3	7.908	0.001652	7.2769	1.6817	6.5764
32	0	9.5038e-07	2.2536e-11	9.5036e-07	493	778	7.2874e-08	-5.9903e-11	9.9771e-08	6.6135e-08	1.0862e-14	1.0538e-07	3.2999	18.407	1.1792e-08	3.6358e-08	8.9188e-08	2.4566e-08	5.283e-08	7.7396e-08	0.98344	0.034336	0.94911	493	778	0.35373	-0.00012133	0.40821	0.12967	0.026223	0.16497	0.534	3.1706	0.2325	0.33927	0.46363	0.10676	0.12436	0.23113	13.715	-16.3	30.015	41	779	7.9228	-0.0027653	9.1644	2.8868	18.643
33	0	8.8594e-06	3.8811e-11	8.8594e-06	22	0	5.8303e-07	-6.02e-10	8.3136e-07	5.4962e-07	8.5496e-13	9.3571e-07	3.6986	22.029	1.306e-07	2.5826e-07	5.0322e-07	1.2767e-07	2.4496e-07	3.7262e-07	1.9218	0.045356	1.8765	22	0	0.65685	-0.00019893	0.73891	0.18588	0.063567	0.25655	1.2046	5.4004	0.49636	0.61507	0.75648	0.11871	0.14141	0.26012	2.3594	-4.9082	7.2676	9	175	-1.7706	0.00030938	-1.8982	1.0673	1.7609
33	0	5.4052e-06	4.9528e-10	5.4047e-06	67	15	4.8056e-07	-2.5989e-10	5.8646e-07	4.5728e-07	5.5049e-13	7.4447e-07	2.9859	13.049	1.2152e-07	2.1822e-07	4.1753e-07	9.6707e-08	1.993e-07	2.9601e-07	1.637	0.089225	1.5478	67	15	0.62	-6.9505e-05	0.64832	0.18511	0.062778	0.25109	0.86478	4.271	0.46429	0.59175	0.72583	0.12746	0.13408	0.26154	4.2357	-8.3091	12.545	10	1	0.97456	-0.0021396	1.8464	0.96006	1.7379
33	0	3.7164e-06	4.0817e-11	3.7164e-06	12	0	3.7554e-07	-4.9262e-10	5.8983e-07	3.2157e-07	2.5092e-13	5.16e-07	2.9552	13.627	9.5252e-08	1.8431e-07	3.8769e-07	8.9062e-08	2.0338e-07	2.9244e-07	1.4427	0.04765	1.395	177	0	0.57318	-0.00017616	0.64981	0.15737	0.043954	0.21428	0.96398	4.3256	0.43063	0.53511	0.67796	0.10448	0.14285	0.24733	4.1513	-5.9484	10.1	789	20	0.47119	0.0022264	-0.49728	1.3402	2.5895
34	0	5.5485e-05	3.251e-08	5.5453e-05	60	0	9.4291e-06	-4.3329e-09	1.0874e-05	6.049e-06	6.2281e-11	7.9359e-06	1.6063	6.6764	3.5736e-06	7.2214e-06	1.356e-05	3.6479e-06	6.3389e-06	9.9868e-06	3.0942	0.20395	2.8902	60	0	1.5721	-0.00024534	1.6539	0.35482	0.19611	0.44537	0.069293	2.9909	1.2846	1.5594	1.874	0.27479	0.31466	0.58945	13.36	-20.765	34.125	661	55	-10.916	0.015539	-16.098	3.1785	16.557
34	0	3.311e-05	8.4694e-09	3.3101e-05	47	0	8.0924e-06	-3.2167e-09	8.94e-06	5.3504e-06	4.5743e-11	6.7811e-06	1.3285	4.1972	3.1544e-06	5.762e-06	1.1382e-05	2.6076e-06	5.62e-06	8.2276e-06	2.7679	0.1319	2.636	47	0	1.4975	-0.00027108	1.5689	0.30082	0.14789	0.38678	0.28474	3.4325	1.2339	1.4674	1.7145	0.23355	0.2471	0.48065	9.8589	-16.778	26.637	524	25	-7.1695	0.0098044	-9.7529	2.7532	12.751
34	0	6.1344e-05	1.0114e-07	6.1243e-05	19	436	7.4059e-06	-1.0107e-08	1.0468e-05	4.2242e-06	3.6171e-11	6.2696e-06	2.8184	20.182	2.9033e-06	6.0582e-06	1.0488e-05	3.155e-06	4.4293e-06	7.5843e-06	2.6793	0.41174	2.2675	19	436	1.4228	-0.00076797	1.6555	0.30932	0.13703	0.39388	0.097704	2.4673	1.1158	1.403	1.7231	0.28719	0.3201	0.60729	8.0102	-17.924	25.934	606	12	-7.5572	0.018854	-13.27	2.6552	10.324
35	0	2.3891e-05	7.9091e-09	2.3884e-05	43	628	2.9322e-06	-4.1902e-09	4.4637e-06	2.4424e-06	1.189e-11	3.56e-06	2.1808	8.6444	5.1052e-07	1.5452e-06	4.1547e-06	1.0347e-06	2.6095e-06	3.6442e-06	2.591	0.2292	2.3618	43	628	1.1073	-0.00046214	1.2762	0.35742	0.18643	0.44268	0.56431	2.8504	0.75899	1.0437	1.41	0.2847	0.36628	0.65098	13.387	-2.0346	15.421	729	174	2.9638	0.0058732	0.81714	1.1145	2.423
35	0	1.8204e-05	3.3787e-08	1.817e-05	121	1	2.5742e-06	-5.9318e-10	2.8008e-06	2.2746e-06	1.0299e-11	3.2119e-06	2.2218	8.3187	5.57e-07	1.2677e-06	3.2601e-06	7.1068e-07	1.9924e-06	2.7031e-06	2.3869	0.28031	2.1066	121	1	1.0838	7.4183e-06	1.081	0.3437	0.17963	0.42383	0.65503	2.9858	0.76812	1.0169	1.3471	0.24874	0.33023	0.57897	9.2352	-3.4532	12.688	0	92	2.0872	0.010797	-2.0372	1.6237	4.3085
35	0	1.9622e-05	4.3737e-11	1.9621e-05	112	850	2.7312e-06	-3.8786e-09	4.3816e-06	2.4227e-06	1.1778e-11	3.562e-06	2.3168	8.5812	5.3254e-07	1.3022e-06	3.4304e-06	7.6964e-07	2.1282e-06	2.8979e-06	2.4416	0.045581	2.396	112	850	1.072	-0.00044494	1.2613	0.35854	0.20093	0.46141	0.68947	3.1615	0.73469	0.9869	1.3496	0.25222	0.36271	0.61492	16.815	-11.501	28.315	0	847	6.5635	0.0047298	4.551	1.2807	5.3051
36	0	3.964e-05	7.0496e-09	3.9633e-05	166	9	3.4908e-06	-6.3539e-09	6.134e-06	3.05e-06	2.6259e-11	5.3473e-06	3.507	17.568	8.302e-07	1.7103e-06	3.4633e-06	8.801e-07	1.753e-06	2.6331e-06	2.6611	0.18668	2.4745	162	9	1.0443	-0.00036264	1.1952	0.26608	0.12278	0.36108	0.81489	4.8204	0.8017	1.0254	1.2325	0.22365	0.20716	0.4308	24.033	-8.0871	32.12	796	832	7.508	0.010655	3.0755	2.5395	12.68
36	0	2.111e-05	8.466e-10	2.1109e-05	263	0	1.4272e-06	-1.3914e-09	1.983e-06	1.2446e-06	4.6997e-12	2.1916e-06	4.7345	34.655	2.4009e-07	7.87e-07	1.8298e-06	5.4691e-07	1.0428e-06	1.5897e-06	1.7383	0.10611	1.6322	135	0	0.79443	-0.00028034	0.90643	0.22621	0.076831	0.28464	0.33844	2.8185	0.57475	0.78455	0.97868	0.2098	0.19414	0.40394	17.082	-0.74442	17.826	783	0	7.7741	0.0069465	4.999	2.0159	6.1063
36	0	1.88e-05	2.1897e-10	1.8799e-05	524	1	2.3119e-06	9.6466e-11	2.2749e-06	2.0004e-06	8.7607e-12	2.9599e-06	2.5754	10.544	5.4176e-07	1.2232e-06	2.8193e-06	6.8139e-07	1.5962e-06	2.2776e-06	2.156	0.07854	2.0775	524	1	0.9413	7.3738e-05	0.91302	0.2645	0.11231	0.33553	0.42023	3.244	0.71074	0.90185	1.15	0.19111	0.24818	0.43929	17.368	-4.1259	21.494	748	1	9.7298	0.0012409	9.2539	3.0009	12.814
37	0	2.9671e-05	1.681e-09	2.967e-05	113	0	6.0229e-06	-2.4386e-09	6.7008e-06	4.6636e-06	3.6225e-11	6.0315e-06	1.494	4.4014	1.9156e-06	3.4675e-06	7.6778e-06	1.5519e-06	4.2103e-06	5.7622e-06	2.5059	0.13402	2.3718	32	0	1.3547	-0.00017951	1.4046	0.33428	0.16654	0.40911	0.15933	2.5729	1.0519	1.2992	1.6774	0.24737	0.3782	0.62557	0.81409	-16.241	17.055	0	35	-7.8143	0.015612	-12.155	1.7566	6.2572
37	0	2.8654e-05	1.0915e-08	2.8644e-05	24	731	4.8059e-06	-4.5081e-09	6.4536e-06	4.299e-06	3.0596e-11	5.6128e-06	1.6227	4.9381	9.569e-07	2.5075e-06	7.0691e-06	1.5506e-06	4.5616e-06	6.1122e-06	2.4122	0.1745	2.2377	26	731	1.1499	-0.00053958	1.3471	0.32853	0.1633	0.41988	0.37087	2.5078	0.83566	1.1028	1.4541	0.26715	0.35125	0.6184	1.748	-11.982	13.73	698	731	-3.4063	0.0018481	-4.0818	2.0277	6.1041
37	0	3.5183e-05	6.3018e-12	3.5183e-05	79	681	6.0822e-06	-1.3836e-09	6.5554e-06	5.0804e-06	4.8832e-11	6.9934e-06	1.7889	5.3163	1.7036e-06	3.5053e-06	6.1523e-06	1.8017e-06	2.647e-06	4.4487e-06	2.7107	0.027368	2.6833	37	681	1.2931	-0.00031161	1.3997	0.34275	0.19819	0.44943	0.12794	3.1869	1.0207	1.29	1.5127	0.26937	0.22267	0.49205	2.8937	-19.526	22.42	0	684	-4.7847	0.00034385	-4.9023	1.5219	4.7911
38	0	3.5485e-05	3.2949e-08	3.5452e-05	25	432	5.2786e-06	-1.1774e-08	8.3869e-06	3.3585e-06	2.1812e-11	5.0045e-06	2.0971	9.0862	1.8552e-06	3.6571e-06	7.0851e-06	1.8019e-06	3.4281e-06	5.23e-06	2.6243	0.35811	2.2662	27	432	1.3463	-0.00092805	1.5913	0.29242	0.13226	0.39031	0.33663	2.9536	1.0665	1.3062	1.5897	0.23968	0.28351	0.52319	3.5543	-16.594	20.148	0	23	-8.8473	0.0044439	-10.02	2.0982	7.6987
38	0	3.3832e-05	1.1965e-10	3.3832e-05	39	0	3.2217e-06	-7.6253e-09	5.6961e-06	2.1229e-06	1.3026e-11	3.8824e-06	3.9442	24.148	1.2256e-06	2.11e-06	3.6363e-06	8.8447e-07	1.5262e-06	2.4107e-06	2.5525	0.040008	2.5125	39	0	1.1513	-0.00060484	1.3476	0.24897	0.11101	0.35198	0.58177	4.3491	0.92598	1.1308	1.3257	0.20484	0.19486	0.39971	4.8772	-12.441	17.318	3	200	-6.7887	-0.0011962	-6.4005	1.7444	5.7381
38	0	2.2004e-05	4.5449e-09	2.2e-05	26	755	4.3107e-06	-4.2409e-09	5.9116e-06	2.7239e-06	1.2379e-11	3.638e-06	1.5339	5.9268	1.6141e-06	3.2917e-06	5.9492e-06	1.6777e-06	2.6575e-06	4.3352e-06	2.3275	0.18753	2.1399	17	755	1.2541	-0.00022885	1.3404	0.298	0.13277	0.36778	0.060985	2.93	1.0059	1.2495	1.5136	0.2436	0.26406	0.50766	1.3466	-15.359	16.706	0	658	-8.0694	-0.0108	-3.9926	2.1118	7.3205
39	0	1.0014e-05	7.4971e-10	1.0013e-05	120	0	1.2843e-06	-3.9781e-09	2.2709e-06	8.1303e-07	1.2937e-12	1.2726e-06	2.0891	10.026	3.5816e-07	9.1237e-07	1.7412e-06	5.5421e-07	8.2885e-07	1.3831e-06	1.9813	0.11408	1.8672	120	0	0.86524	-0.0010199	1.1182	0.21705	0.070897	0.30383	0.36487	2.903	0.63338	0.8529	1.0663	0.21952	0.21337	0.43289	-4.2959	-27.744	23.448	54	496	-12.215	-0.017158	-7.9592	2.0509	6.4162
39	0	1.2218e-05	5.0356e-09	1.2213e-05	40	472	1.8288e-06	-8.3881e-09	3.8293e-06	1.1824e-06	3.2199e-12	2.1353e-06	2.1581	8.0983	4.0364e-07	1.154e-06	2.1831e-06	7.5037e-07	1.029e-06	1.7794e-06	2.0609	0.1889	1.872	33	472	0.93484	-0.0015821	1.3122	0.22111	0.081046	0.35875	0.45936	3.072	0.66852	0.90618	1.1233	0.23765	0.21707	0.45473	-2.289	-24.17	21.881	30	453	-13.475	-0.026749	-7.0949	2.5232	8.8636
39	0	2.2841e-05	3.8393e-12	2.2841e-05	49	0	1.8995e-06	-9.0479e-09	4.0122e-06	1.3958e-06	5.6843e-12	2.6793e-06	3.7342	21.906	3.8045e-07	1.0714e-06	2.3249e-06	6.9097e-07	1.2535e-06	1.9445e-06	2.3762	0.019805	2.3564	49	0	0.95905	-0.0013532	1.275	0.26474	0.11138	0.38053	0.39522	3.1848	0.67369	0.93497	1.1978	0.26128	0.26279	0.52407	-3.7631	-26.401	22.638	5	451	-15.778	-0.020337	-11.029	3.3389	15.469
40	0	8.3919e-07	1.6828e-08	8.2236e-07	54	5	2.3754e-07	-2.6395e-10	3.0511e-07	1.0014e-07	1.7597e-14	1.3829e-07	1.2528	4.6325	1.3893e-07	2.0309e-07	3.0271e-07	6.4157e-08	9.9619e-08	1.6378e-07	0.85376	0.28226	0.5715	97	3	0.56719	-0.00011461	0.59653	0.083563	0.010651	0.10459	-0.051852	2.6769	0.49267	0.57198	0.63793	0.079315	0.065949	0.14526	7.8092	0.30457	7.5047	512	425	3.871	-0.0069655	5.6541	1.0511	1.7408
40	0	9.3591e-07	7.7013e-09	9.2821e-07	188	6	2.3716e-07	-1.9771e-10	2.8985e-07	1.2344e-07	2.9803e-14	1.753e-07	1.7999	6.0752	1.2411e-07	1.7934e-07	2.7339e-07	5.5225e-08	9.405e-08	1.4928e-07	0.86916	0.1831	0.68606	188	6	0.55379	-6.7645e-05	0.57182	0.086027	0.011924	0.1097	-0.02391	3.2219	0.47996	0.54898	0.62772	0.069021	0.078746	0.14777	7.5113	1.4627	6.0486	170	506	3.7083	-0.0039016	4.7481	0.77744	0.94447
40	0	1.0685e-06	1.1532e-08	1.057e-06	63	565	2.4206e-07	-1.5733e-10	2.9052e-07	1.361e-07	3.346e-14	1.8505e-07	1.5773	5.7356	1.1271e-07	1.9728e-07	3.0557e-07	8.4568e-08	1.0829e-07	1.9286e-07	0.93514	0.2443	0.69084	63	511	0.54719	-0.00018698	0.60478	0.10115	0.01563	0.12938	0.078823	2.7481	0.45471	0.55598	0.63269	0.10127	0.076709	0.17798	7.2011	-0.07167	7.2728	58	213	3.737	0.0014616	3.2868	1.4352	2.7703
41	0	1.1843e-06	7.8457e-12	1.1843e-06	17	135	1.2014e-07	-6.0043e-10	2.024e-07	1.0656e-07	2.685e-14	1.7065e-07	3.2818	16.25	2.5751e-08	6.3286e-08	1.3779e-07	3.7535e-08	7.4508e-08	1.1204e-07	1.0509	0.029219	1.0217	17	135	0.3945	-0.00027828	0.43263	0.12975	0.029448	0.17302	0.58288	4.3312	0.28959	0.39378	0.47713	0.10419	0.083353	0.18754	9.4312	-23.587	33.018	165	131	1.6852	0.017831	-0.75763	3.4458	33.665
41	0	1.1836e-06	4.8488e-09	1.1788e-06	25	2	1.738e-07	-1.0982e-09	2.4025e-07	1.3914e-07	4.2354e-14	2.094e-07	2.4449	9.7038	4.6103e-08	1.0521e-07	2.0488e-07	5.911e-08	9.9664e-08	1.5877e-07	1.0329	0.16712	0.86576	25	2	0.45762	-0.00046496	0.48575	0.12435	0.025737	0.16126	0.78736	4.0182	0.35262	0.44047	0.53627	0.087848	0.095802	0.18365	13.036	-4.3889	17.425	8	106	2.9931	-0.064005	6.8654	1.6046	4.6279
41	0	1.7748e-06	2.6209e-10	1.7745e-06	49	0	2.2091e-07	-1.0733e-09	3.0195e-07	1.5638e-07	6.9349e-14	2.6752e-07	3.0738	14.025	8.0905e-08	1.5275e-07	2.5968e-07	7.1845e-08	1.0693e-07	1.7878e-07	1.1692	0.083664	1.0855	49	0	0.49269	-0.00021556	0.50897	0.11937	0.025643	0.16041	0.49348	4.8126	0.39945	0.48503	0.5865	0.085576	0.10147	0.18704	9.8126	-2.6487	12.461	8	151	2.2468	-0.032733	4.7181	1.5407	3.6169
42	0	3.6274e-06	2.671e-12	3.6274e-06	121	199	2.3576e-07	-3.2898e-10	3.2524e-07	2.4867e-07	1.9098e-13	4.4006e-07	4.2698	26.516	1.9873e-10	9.3625e-08	2.8156e-07	9.3426e-08	1.8794e-07	2.8136e-07	1.1377	0.014112	1.1236	144	429	0.39758	-0.00023586	0.46173	0.22692	0.074643	0.27572	0.16645	2.1657	0.066561	0.42421	0.59465	0.35764	0.17045	0.52809	17.661	-30.589	48.249	62	399	-0.81216	-0.012596	2.6139	8.3865	96.084
42	0	2.2252e-06	1.1268e-12	2.2252e-06	303	653	2.189e-07	-2.497e-10	3.1766e-07	2.4637e-07	1.2562e-13	3.59e-07	2.3527	9.0115	2.6803e-11	4.8358e-08	2.7652e-07	4.8331e-08	2.2816e-07	2.765e-07	1.1344	0.014991	1.1195	75	653	0.34255	-0.00018766	0.41677	0.26223	0.086686	0.29753	0.37602	1.838	0.037817	0.34485	0.58587	0.30703	0.24103	0.54806	18.034	-33.293	51.327	146	197	-2.4775	-5.9398e-05	-2.454	11.276	148.11
42	0	2.9959e-06	1.6694e-12	2.9959e-06	274	157	3.0228e-07	-4.9929e-10	4.2186e-07	3.119e-07	2.2356e-13	4.7785e-07	2.8509	12.635	4.6211e-10	1.1958e-07	3.7017e-07	1.1911e-07	2.5059e-07	3.6971e-07	1.2489	0.017041	1.2318	248	157	0.43277	-0.00023372	0.48875	0.24128	0.083941	0.29153	0.086492	2.1799	0.096276	0.46996	0.64165	0.37368	0.17169	0.54538	16.878	-23.535	40.413	56	331	1.0318	0.0015439	0.66202	8.5363	105.14
43	0	7.1947e-05	7.1457e-08	7.1876e-05	20	789	1.2287e-05	-1.2414e-08	1.719e-05	7.4473e-06	9.5947e-11	1.0197e-05	1.579	6.9991	4.3682e-06	1.0393e-05	1.6858e-05	6.0245e-06	6.465e-06	1.249e-05	3.0953	0.37054	2.7247	20	0	1.6993	-0.00045088	1.8774	0.38686	0.22235	0.48264	-0.12145	2.5087	1.3551	1.7283	2.0415	0.3732	0.31326	0.68646	15.308	-6.3817	21.689	780	0	7.0576	0.0063486	4.5499	2.3567	9.6414
43	0	5.0924e-05	7.2989e-09	5.0917e-05	34	0	7.502e-06	-7.5762e-09	1.1404e-05	5.7191e-06	6.1335e-11	8.1498e-06	2.0934	8.2229	1.872e-06	4.81e-06	9.9768e-06	2.938e-06	5.1668e-06	8.1048e-06	2.959	0.22751	2.7315	161	0	1.4538	-0.00028647	1.6014	0.42114	0.26907	0.52568	0.39479	2.6679	1.0634	1.4022	1.7924	0.3388	0.39027	0.72907	9.8192	-6.3255	16.145	1025	0	1.0924	-0.0050252	3.6804	2.0688	7.5854
43	0	3.6107e-05	2.8693e-08	3.6078e-05	255	0	7.9769e-06	-8.3955e-09	1.0819e-05	4.9663e-06	4.1371e-11	6.6386e-06	1.4128	5.4132	2.7575e-06	6.7562e-06	1.145e-05	3.9987e-06	4.6941e-06	8.6929e-06	2.9057	0.23426	2.6714	207	0	1.505	-0.00047221	1.6649	0.37243	0.20561	0.46276	0.13443	2.7467	1.1655	1.5196	1.8467	0.35408	0.32708	0.68116	5.9729	-18.946	24.919	664	676	2.5147	0.0015385	1.9939	1.3643	5.9138
44	0	1.6491e-05	7.5121e-13	1.6491e-05	51	0	1.5534e-06	-2.4124e-09	2.4785e-06	1.4337e-06	4.519e-12	2.1921e-06	2.5775	11.766	1.9934e-07	6.6228e-07	1.8324e-06	4.6294e-07	1.1702e-06	1.6331e-06	2.1305	0.014466	2.1161	51	0	0.86614	-0.00042152	1.0278	0.32408	0.1679	0.42028	0.56846	2.7572	0.54497	0.80804	1.1236	0.26307	0.31551	0.57858	13.07	-19.884	32.954	767	0	4.247	0.013517	-0.93684	1.7429	5.3881
44	0	1.025e-05	2.5039e-12	1.025e-05	178	1	1.0467e-06	-2.8569e-10	1.1658e-06	1.0573e-06	2.6398e-12	1.6262e-06	2.726	11.01	1.4811e-07	4.0891e-07	1.153e-06	2.6079e-07	7.4409e-07	1.0049e-06	1.9527	0.019869	1.9328	293	1	0.75457	-0.00012958	0.80861	0.27418	0.125	0.35493	1.001	3.7595	0.4938	0.68385	0.93661	0.19005	0.25275	0.4428	16.433	-19.367	35.8	386	0	8.4735	0.0076668	5.2764	1.8263	6.705
44	0	1.7974e-05	3.579e-09	1.797e-05	77	435	1.2346e-06	-1.878e-09	2.0374e-06	1.3193e-06	4.9102e-12	2.264e-06	3.5214	17.398	1.7615e-07	3.7705e-07	1.0781e-06	2.009e-07	7.0103e-07	9.0193e-07	2.3556	0.17818	2.1774	77	435	0.77452	-0.00034181	0.92065	0.26376	0.13164	0.37252	1.5823	5.6753	0.52391	0.67549	0.89944	0.15158	0.22395	0.37552	13.975	-1.7278	15.703	60	108	7.7727	0.0050628	5.6084	1.9541	6.2323
45	0	8.3359e-06	4.7041e-09	8.3312e-06	89	1	2.4077e-06	-2.8017e-09	4.1784e-06	1.1593e-06	2.2658e-12	1.8201e-06	0.90191	3.2109	9.5623e-07	1.9436e-06	3.5134e-06	9.8739e-07	1.5698e-06	2.5572e-06	1.8468	0.15467	1.6922	437	1	1.0873	-0.00048157	1.3917	0.21003	0.070709	0.3188	-0.17452	2.7126	0.88826	1.0898	1.3218	0.2015	0.23206	0.43357	4.374	-9.3572	13.731	3	1262	-3.2283	0.001115	-3.933	1.1099	2.0818
45	0	8.0143e-06	4.5374e-09	8.0098e-06	49	0	1.672e-06	-1.83e-09	2.9209e-06	9.3829e-07	1.5387e-12	1.4351e-06	1.4403	5.1393	5.4508e-07	1.3539e-06	2.356e-06	8.0881e-07	1.0021e-06	1.811e-06	1.7535	0.16095	1.5926	32	0	0.94647	-0.00034907	1.1847	0.19171	0.056382	0.27446	0.20388	2.6026	0.73863	0.93801	1.1264	0.19938	0.18835	0.38772	3.4396	-11.03	14.469	0	23	-3.2656	0.0016312	-4.3789	1.1396	2.0892
45	0	2.1884e-05	6.4686e-09	2.1878e-05	22	0	2.4018e-06	-3.4761e-09	4.8298e-06	1.3865e-06	3.9132e-12	2.4251e-06	2.2442	11.117	7.5531e-07	1.5413e-06	3.3152e-06	7.8598e-07	1.7739e-06	2.5599e-06	2.4268	0.18996	2.2368	22	0	1.056	-0.00052435	1.4223	0.22076	0.076392	0.3481	0.51182	3.0349	0.79853	1.0059	1.2846	0.20737	0.27867	0.48604	2.5609	-10.176	12.737	1114	16	-2.0029	0.0029861	-4.0887	1.1153	2.204
46	0	4.5307e-06	1.7619e-09	4.529e-06	132	1031	4.781e-07	-6.8635e-10	9.2149e-07	3.1708e-07	2.3368e-13	5.4709e-07	2.8097	13.02	1.5179e-07	3.1771e-07	5.6298e-07	1.6592e-07	2.4527e-07	4.1119e-07	1.4554	0.11981	1.3355	49	1031	0.63901	-0.00026895	0.81276	0.15087	0.036016	0.21469	0.57549	3.6619	0.48996	0.62334	0.76252	0.13338	0.13918	0.27256	5.1771	-14.035	19.212	1283	179	-3.4724	0.0033403	-5.6302	2.1715	7.4624
46	0	5.4831e-06	1.3276e-09	5.4818e-06	46	1476	6.7272e-07	-8.5407e-10	1.3175e-06	4.3622e-07	3.7259e-13	7.151e-07	2.0357	8.1879	1.9586e-07	4.2121e-07	8.8884e-07	2.2535e-07	4.6763e-07	6.9298e-07	1.654	0.11482	1.5391	46	1476	0.71138	-0.0003019	0.93932	0.16853	0.045636	0.25095	0.57887	3.117	0.53017	0.68609	0.85791	0.15592	0.17182	0.32774	2.0391	-13.651	15.69	34	1373	-4.521	-0.0021316	-2.9116	2.1705	7.1923
46	0	1.4487e-05	7.8025e-10	1.4486e-05	60	0	1.3261e-06	-1.2918e-09	2.1787e-06	8.8683e-07	1.7221e-12	1.4017e-06	3.2626	20.554	4.75e-07	9.5643e-07	1.7205e-06	4.8143e-07	7.6404e-07	1.2455e-06	2.2067	0.11507	2.0916	60	0	0.87239	-0.00028836	1.0627	0.217	0.075244	0.29553	0.44885	4.2017	0.68731	0.86367	1.0467	0.17636	0.18302	0.35938	0.54797	-21.87	22.418	467	1301	-5.6236	-0.00013899	-5.5318	2.4299	10.82
47	0	3.834e-05	1.1881e-10	3.834e-05	31	664	2.7505e-06	-6.6275e-09	4.9608e-06	2.1462e-06	1.4469e-11	4.0127e-06	5.1734	39.312	6.8423e-07	1.7166e-06	3.2086e-06	1.0324e-06	1.4919e-06	2.5243e-06	2.418	0.06088	2.3572	37	664	0.98455	-0.00067963	1.2112	0.24518	0.096317	0.33689	0.47105	4.1761	0.76929	0.96714	1.1838	0.19784	0.21663	0.41448	15.923	-24.597	40.52	591	667	6.7412	0.0015281	6.2316	2.7479	16.615
47	0	1.8338e-05	2.3537e-11	1.8338e-05	40	0	2.1324e-06	-6.568e-09	4.1126e-06	1.7783e-06	7.5678e-12	2.9798e-06	2.8125	11.76	4.708e-07	1.0341e-06	2.5404e-06	5.6325e-07	1.5064e-06	2.0696e-06	1.9876	0.039506	1.9481	46	0	0.88371	-0.00062235	1.0713	0.24767	0.097893	0.33116	0.17165	2.8401	0.64545	0.86032	1.1148	0.21488	0.2545	0.46938	16.376	-30.579	46.955	585	599	8.1739	0.0061932	6.3067	3.3359	27.521
47	0	1.2912e-05	1.6846e-09	1.291e-05	142	558	2.5883e-06	-4.8468e-09	3.9405e-06	2.0431e-06	7.4246e-12	2.8348e-06	1.5142	4.4469	5.9284e-07	1.4409e-06	3.4565e-06	8.4805e-07	2.0156e-06	2.8636e-06	1.9264	0.12073	1.8056	407	558	0.97046	-0.00057153	1.1299	0.25832	0.10268	0.33344	0.11386	2.5971	0.7283	0.94611	1.2012	0.21781	0.25509	0.4729	17	-14.212	31.212	522	558	8.5411	0.0073775	6.4828	2.4954	11.582
48	0	1.0172e-06	2.7699e-09	1.0145e-06	115	34	2.3341e-07	-2.1127e-10	3.1253e-07	1.1261e-07	2.15e-14	1.536e-07	1.3752	5.7583	1.3218e-07	1.9312e-07	3.1581e-07	6.0941e-08	1.2268e-07	1.8362e-07	1.0031	0.15926	0.84387	115	34	0.55149	-0.00012317	0.59761	0.10349	0.016938	0.13285	0.12155	3.2774	0.46841	0.54862	0.64142	0.080206	0.092804	0.17301	12.355	-8.622	20.977	23	742	7.7844	-0.0019124	8.5006	1.3945	3.7861
48	0	2.2241e-06	5.9453e-09	2.2182e-06	27	82	1.6931e-07	-2.0265e-10	2.607e-07	7.6008e-08	2.0847e-14	1.5374e-07	6.945	76.736	9.2676e-08	1.4241e-07	2.0813e-07	4.9732e-08	6.5725e-08	1.1546e-07	1.1925	0.1847	1.0078	27	92	0.49405	-0.00014733	0.56049	0.07808	0.010904	0.11126	0.94482	7.0522	0.42483	0.488	0.55507	0.063162	0.067077	0.13024	12.846	2.2011	10.645	22	156	6.4529	0.0020198	5.5419	1.2991	3.0713
48	0	4.5333e-07	2.2536e-12	4.5333e-07	71	838	1.4227e-07	-1.0755e-10	1.8889e-07	6.9759e-08	8.299e-15	9.5001e-08	0.72596	3.1883	7.5682e-08	1.2805e-07	1.9616e-07	5.2373e-08	6.8104e-08	1.2048e-07	0.77994	0.015193	0.76475	71	827	0.44617	-0.00024484	0.55231	0.099112	0.017216	0.14485	-1.0295	4.5459	0.38703	0.45791	0.539	0.070885	0.081089	0.15197	10.105	-34.427	44.531	31	861	4.0484	-0.012576	9.5	4.2755	43.934
49	0	1.5855e-05	2.4569e-09	1.5852e-05	72	1316	1.1947e-06	-1.9897e-09	2.5746e-06	7.6517e-07	1.9553e-12	1.6096e-06	4.4196	30.098	3.9763e-07	7.4396e-07	1.359e-06	3.4634e-07	6.1507e-07	9.614e-07	2.1818	0.16463	2.0172	49	1316	0.84431	-0.00041664	1.1333	0.18503	0.058062	0.29314	1.0648	4.9913	0.64685	0.79868	0.98526	0.15182	0.18658	0.3384	4.2988	-24.901	29.2	1347	1383	-11.306	0.00094288	-11.959	3.1729	17.321
49	0	1.351e-05	8.3391e-09	1.3501e-05	64	1512	1.1494e-06	-1.2998e-09	2.1762e-06	8.3145e-07	1.9152e-12	1.5057e-06	3.9897	24.038	3.3532e-07	7.3844e-07	1.402e-06	4.0312e-07	6.6359e-07	1.0667e-06	2.1806	0.22946	1.9511	64	1499	0.83519	-0.00029406	1.0675	0.20332	0.067525	0.29247	0.8493	4.5553	0.63104	0.80828	1.0073	0.17724	0.19898	0.37622	4.1415	-30.645	34.786	1565	799	-20.695	0.0047564	-24.453	4.6336	36.987
49	0	2.6215e-05	7.4586e-10	2.6214e-05	53	1193	1.602e-06	-2.894e-09	3.5135e-06	1.3428e-06	5.1343e-12	2.5207e-06	3.8774	25.103	2.3356e-07	6.675e-07	1.9663e-06	4.3395e-07	1.2988e-06	1.7327e-06	2.6463	0.10223	2.5441	53	1193	0.90777	-0.00062129	1.3181	0.28734	0.12857	0.42987	0.67641	3.3012	0.60366	0.84321	1.1904	0.23955	0.34714	0.5867	5.2716	-13.693	18.965	1307	4	-6.5871	0.0057166	-10.363	1.8343	5.0181
50	0	1.1371e-05	2.0542e-09	1.1369e-05	321	748	2.0271e-06	-1.0655e-09	3.0808e-06	1.2763e-06	2.7167e-12	1.7571e-06	1.4194	5.0953	6.8837e-07	1.5406e-06	2.8095e-06	8.5219e-07	1.2689e-06	2.1211e-06	1.9135	0.12894	1.7846	321	748	0.99009	-0.0001521	1.1405	0.24014	0.086522	0.30671	0.09689	2.54	0.769	0.98174	1.204	0.21274	0.22223	0.43497	16.711	-18.27	34.981	1480	1978	8.6087	0.0021337	6.4985	1.6983	5.9801
50	0	1.5648e-05	2.1113e-09	1.5646e-05	323	0	4.0911e-06	-1.0272e-09	5.1974e-06	1.7148e-06	5.1463e-12	2.3568e-06	1.0291	4.7997	2.4801e-06	3.7807e-06	5.296e-06	1.3006e-06	1.5153e-06	2.8159e-06	2.1715	0.14758	2.0239	323	0	1.2645	-9.6261e-05	1.3682	0.22183	0.080072	0.28924	-0.18339	3.3993	1.0818	1.2628	1.4533	0.18109	0.19041	0.37151	14.859	-13.925	28.784	2098	0	7.842	0.0033164	4.2702	1.7243	5.7524
50	0	1.8877e-05	8.6391e-11	1.8877e-05	35	0	3.1599e-06	-1.3518e-09	4.6496e-06	1.654e-06	4.5889e-12	2.3085e-06	1.4478	6.4664	1.4389e-06	2.5687e-06	4.3426e-06	1.1298e-06	1.774e-06	2.9038e-06	2.2212	0.056475	2.1647	125	0	1.1463	-0.0001513	1.313	0.22519	0.079436	0.29784	0.13725	2.8378	0.93126	1.1317	1.3556	0.20043	0.22395	0.42437	13.305	-11.037	24.342	1812	0	6.4038	0.0013616	4.9034	1.8981	5.4053
51	0	4.7258e-05	3.0293e-08	4.7228e-05	37	1640	6.5104e-06	-5.807e-09	1.1275e-05	3.7802e-06	3.0313e-11	6.1554e-06	2.5127	11.796	2.5872e-06	4.8887e-06	8.3551e-06	2.3015e-06	3.4664e-06	5.7679e-06	3.1088	0.30104	2.8078	37	1640	1.3893	-0.00035984	1.6846	0.29851	0.14258	0.41433	0.33328	3.559	1.1025	1.3874	1.6461	0.2849	0.25877	0.54367	10.01	-0.97491	10.985	1174	379	4.5871	0.0018993	3.0287	1.5544	3.9185
51	0	5.9236e-05	2.0858e-08	5.9215e-05	82	1453	9.4012e-06	-5.6086e-09	1.5301e-05	5.3385e-06	5.0617e-11	7.8888e-06	1.7869	7.8252	3.826e-06	7.5198e-06	1.3048e-05	3.6938e-06	5.5283e-06	9.2221e-06	3.2568	0.29964	2.9572	82	1453	1.5684	-0.00025916	1.8411	0.33523	0.17772	0.45002	0.18303	3.201	1.2756	1.5605	1.8569	0.28493	0.29639	0.58132	14.173	-4.8788	19.052	389	2104	7.5915	-0.0012775	8.9354	1.9887	6.5254
51	0	3.5313e-05	7.3367e-10	3.5312e-05	81	2124	7.4214e-06	-2.351e-09	9.9181e-06	4.5303e-06	3.3981e-11	6.005e-06	1.1911	3.9716	2.9606e-06	5.6617e-06	1.0362e-05	2.7011e-06	4.7001e-06	7.4012e-06	2.8823	0.076983	2.8054	81	2124	1.4632	-0.00016216	1.6354	0.33897	0.18094	0.43685	0.12058	2.7821	1.1602	1.4383	1.7583	0.2781	0.31995	0.59805	16.845	-12	28.845	676	2123	9.6941	-0.0023061	12.143	2.8531	13.221
52	0	1.0776e-05	8.3443e-10	1.0775e-05	21	636	2.2492e-07	-2.558e-10	4.6831e-07	1.9786e-07	2.3003e-13	4.998e-07	12.135	213.49	5.5217e-08	1.1409e-07	2.2422e-07	5.8876e-08	1.1012e-07	1.69e-07	1.8637	0.077523	1.7862	21	236	0.47854	-0.00010465	0.57812	0.12836	0.027491	0.1755	1.2619	7.041	0.34985	0.44969	0.57611	0.099834	0.12642	0.22626	12.956	-19.772	32.728	856	0	6.7141	0.0032083	3.6614	2.1549	8.6424
52	0	3.2574e-06	1.5859e-11	3.2574e-06	36	2914	1.5159e-07	-3.3874e-11	2.0099e-07	1.2912e-07	5.0435e-14	2.2638e-07	5.5084	51.648	3.853e-08	7.6984e-08	1.8003e-07	3.8454e-08	1.0305e-07	1.415e-07	1.3234	0.03579	1.2876	36	2914	0.42742	-3.3843e-05	0.47678	0.11899	0.022799	0.15366	1.0319	4.8804	0.31973	0.39962	0.51137	0.079887	0.11175	0.19164	12.684	-23.404	36.088	2719	2	5.7754	0.0019039	2.9985	1.7496	7.7703
52	0	2.1716e-06	5.4573e-10	2.171e-06	24	0	1.9766e-07	-1.1793e-12	1.9946e-07	1.3225e-07	3.6961e-14	1.9226e-07	2.742	16.042	7.2453e-08	1.4159e-07	2.5202e-07	6.9133e-08	1.1043e-07	1.7956e-07	1.2	0.08751	1.1125	24	1093	0.47645	2.7408e-05	0.43459	0.10636	0.018768	0.13911	0.31812	3.3059	0.38048	0.46853	0.5694	0.088059	0.10086	0.18892	14.266	-41.015	55.281	2046	0	7.0333	0.003485	1.7099	2.4355	12.469
53	0	4.7224e-06	1.9078e-09	4.7205e-06	57	452	5.1544e-07	-3.9547e-10	8.7156e-07	3.8923e-07	3.4108e-13	6.192e-07	2.7459	12.67	1.4267e-07	3.1666e-07	6.2456e-07	1.7399e-07	3.0791e-07	4.8189e-07	1.5001	0.13378	1.3663	33	127	0.61711	-9.3763e-05	0.70155	0.16393	0.043283	0.21369	0.56448	3.6835	0.46737	0.60192	0.75158	0.13455	0.14966	0.28421	7.5712	-11.921	19.492	413	1789	-1.6393	0.00065753	-2.2314	2.0541	6.6542
53	0	3.1868e-06	2.0867e-11	3.1868e-06	169	1972	3.8463e-07	-2.9685e-10	6.7733e-07	2.8702e-07	1.857e-13	4.6291e-07	2.6825	11.73	1.104e-07	2.2339e-07	4.6058e-07	1.1299e-07	2.3719e-07	3.5018e-07	1.3013	0.039003	1.2623	125	1972	0.57768	-7.9848e-05	0.65641	0.14305	0.032153	0.18499	0.40082	3.2396	0.45046	0.56001	0.69399	0.10955	0.13398	0.24353	8.3361	-23.276	31.613	385	1972	0.9844	-0.00082274	1.7956	2.4152	10.193
53	0	1.0415e-05	1.5437e-09	1.0413e-05	77	1968	6.8659e-07	-7.0663e-10	1.3854e-06	4.8918e-07	6.0816e-13	8.7814e-07	3.6806	25.506	1.5862e-07	4.0358e-07	8.8085e-07	2.4496e-07	4.7727e-07	7.2223e-07	1.8464	0.12154	1.7249	77	1963	0.66765	-0.00021804	0.88329	0.17204	0.046805	0.24964	0.58624	3.2266	0.48783	0.63294	0.82401	0.14511	0.19107	0.33618	5.4703	-10.64	16.11	939	828	1.1162	0.002485	-1.3415	1.3753	3.7882
54	0	5.3107e-06	1.5186e-08	5.2955e-06	1802	1878	1.5155e-06	-1.3924e-10	1.6483e-06	8.428e-07	1.0659e-12	1.0353e-06	0.87178	3.1966	7.1166e-07	1.2412e-06	2.1914e-06	5.2953e-07	9.5025e-07	1.4798e-06	1.5472	0.2134	1.3338	1810	1859	0.90936	-6.6461e-05	0.97273	0.15943	0.040446	0.20442	0.1115	3.0365	0.77519	0.90051	1.0381	0.12532	0.13754	0.26286	18.875	-0.98077	19.856	1897	1907	9.7419	0.0062953	3.7394	1.1591	2.3798
54	0	1.1029e-05	3.7601e-11	1.1029e-05	1287	1823	2.5992e-06	2.5263e-10	2.3688e-06	1.5289e-06	3.5413e-12	1.8865e-06	0.95456	3.7885	1.1159e-06	2.2045e-06	3.8236e-06	1.0887e-06	1.6191e-06	2.7078e-06	1.9893	0.044588	1.9447	1287	1823	1.0451	3.1266e-05	1.0166	0.20416	0.068024	0.26133	-0.095161	3.5031	0.87579	1.0525	1.218	0.17669	0.16553	0.34222	17.328	-22.888	40.216	773	1820	10.317	0.0022346	8.2793	2.6627	16.13
54	0	2.3661e-05	3.096e-08	2.363e-05	1081	596	3.6114e-06	8.6356e-10	2.7772e-06	2.3776e-06	9.7e-12	3.1515e-06	1.639	7.0513	1.1939e-06	2.7849e-06	5.1173e-06	1.5909e-06	2.3324e-06	3.9233e-06	2.5015	0.31421	2.1873	1081	596	1.1603	9.0396e-05	1.073	0.27484	0.11686	0.34555	0.30069	2.9363	0.90811	1.1517	1.3826	0.24356	0.23092	0.47448	13.961	-2.8545	16.815	953	1922	8.7854	0.00025778	8.5363	1.9139	5.8048
55	0	2.8803e-05	2.264e-08	2.878e-05	23	0	3.3689e-06	-5.5766e-09	6.0931e-06	2.1713e-06	1.0605e-11	3.6171e-06	3.2171	17.529	1.2155e-06	2.389e-06	4.0419e-06	1.1735e-06	1.6529e-06	2.8264e-06	2.3549	0.26728	2.0876	23	0	1.0996	-0.00053002	1.3585	0.21221	0.072821	0.30857	0.5985	3.9774	0.89973	1.0787	1.2715	0.17897	0.19279	0.37176	4.77	-11.655	16.425	977	20	-2.3223	0.0048403	-4.6868	1.3892	3.2332
55	0	3.1789e-05	8.0784e-09	3.1781e-05	41	894	4.9168e-06	-6.3229e-09	7.8159e-06	3.4025e-06	2.2348e-11	5.0155e-06	2.1932	8.4242	1.7289e-06	3.4716e-06	5.7607e-06	1.7427e-06	2.2891e-06	4.0318e-06	2.6671	0.23501	2.4321	41	894	1.3128	-0.00055738	1.5684	0.32382	0.16712	0.43467	0.23996	3.3674	1.0343	1.3057	1.5372	0.27142	0.23154	0.50296	5.9915	-38.372	44.363	885	895	-4.7246	0.0048452	-6.9461	3.6367	37.915
55	0	3.6919e-05	5.3086e-08	3.6866e-05	139	1	5.9015e-06	-9.5253e-09	1.0345e-05	3.7112e-06	2.5591e-11	5.6733e-06	1.7898	6.421	2.0035e-06	4.0238e-06	7.7883e-06	2.0203e-06	3.7645e-06	5.7848e-06	2.9387	0.32198	2.6167	139	1	1.3345	-0.00064098	1.6336	0.30748	0.15007	0.4242	0.49906	3.131	1.0244	1.2899	1.5896	0.26547	0.29972	0.56519	10.45	-8.7795	19.229	840	23	4.0644	0.012101	-1.5807	1.8504	5.2773
56	0	3.5986e-05	2.2412e-09	3.5984e-05	40	0	2.9659e-06	-1.0345e-08	7.171e-06	2.3112e-06	1.3932e-11	4.4543e-06	3.5456	18.299	6.9634e-07	1.565e-06	3.0885e-06	8.687e-07	1.5234e-06	2.3922e-06	2.4951	0.14385	2.3513	34	0	1.0766	-0.001035	1.4973	0.24969	0.1021	0.40156	0.84044	3.936	0.80202	1.0336	1.2859	0.23162	0.25227	0.4839	5.1348	-4.3485	9.4833	139	2	1.3795	-0.00025889	1.4848	1.2743	2.5578
56	0	1.9364e-05	1.2937e-08	1.9351e-05	36	0	2.3326e-06	-5.3675e-09	4.6889e-06	1.4369e-06	4.4054e-12	2.5021e-06	2.4626	10.974	7.3637e-07	1.544e-06	2.9202e-06	8.0767e-07	1.3762e-06	2.1838e-06	2.4324	0.16874	2.2636	36	0	1.0282	-0.00075412	1.3593	0.24366	0.090528	0.35657	0.6232	3.5441	0.78443	0.99456	1.2242	0.21013	0.22961	0.43975	8.4258	-2.892	11.318	281	2	1.994	-0.0060805	4.6633	1.458	3.3276
56	0	1.4021e-05	1.1224e-08	1.401e-05	91	958	2.3842e-06	-3.7736e-09	4.3181e-06	1.3739e-06	3.6136e-12	2.2052e-06	1.6338	5.9343	8.4526e-07	1.7048e-06	3.1545e-06	8.5951e-07	1.4498e-06	2.3093e-06	2.1815	0.22362	1.9579	91	958	1.0437	-0.00057427	1.338	0.23548	0.085077	0.33765	0.33049	2.8052	0.81183	1.0262	1.2497	0.21438	0.22351	0.43789	8.862	-7.3214	16.183	995	1025	1.1538	0.002407	-0.079734	1.2311	2.8239
57	0	2.1439e-05	3.6061e-10	2.1439e-05	381	944	3.9265e-06	-2.4555e-09	5.0854e-06	2.5419e-06	1.0379e-11	3.2905e-06	1.3064	4.9864	1.3604e-06	3.0331e-06	5.753e-06	1.6727e-06	2.7199e-06	4.3926e-06	2.2914	0.087803	2.2036	381	944	1.1559	-0.00021337	1.2566	0.24775	0.096856	0.31661	-0.13221	2.9379	0.92538	1.1604	1.3885	0.23502	0.22808	0.46309	13.197	-26.77	39.967	723	944	6.5046	0.0091866	2.1685	2.3959	15.068
57	0	9.7097e-06	1.9581e-08	9.6901e-06	33	0	2.0729e-06	-9.6736e-10	2.4991e-06	1.3791e-06	3.1476e-12	1.7912e-06	1.4475	4.5503	8.6805e-07	1.3685e-06	2.7261e-06	5.0046e-07	1.3576e-06	1.858e-06	1.8709	0.28381	1.5871	33	0	0.9677	-0.00016756	1.0415	0.177	0.051527	0.23097	0.33408	3.456	0.81453	0.94573	1.105	0.13121	0.15923	0.29043	9.7615	-10.366	20.128	840	881	3.5113	0.0037346	1.8662	1.2698	3.018
57	0	1.7687e-05	3.5557e-11	1.7687e-05	117	0	2.8884e-06	-1.5535e-09	3.5627e-06	1.9614e-06	6.9133e-12	2.658e-06	1.991	8.4394	9.979e-07	2.1028e-06	4.0196e-06	1.1049e-06	1.9167e-06	3.0217e-06	1.9786	0.035937	1.9426	292	0	1.0491	-0.0001795	1.127	0.25446	0.093188	0.30857	0.15677	2.719	0.81508	1.0242	1.275	0.20916	0.25077	0.45993	14.843	-17.95	32.792	861	0	8.1606	0.0055357	5.7582	1.9827	7.2229
58	0	3.9406e-05	6.2715e-10	3.9405e-05	1014	1344	4.791e-06	-2.4949e-09	6.4675e-06	3.9682e-06	4.355e-11	6.67e-06	2.8974	11.591	1.2944e-06	2.636e-06	4.9762e-06	1.3416e-06	2.3401e-06	3.6817e-06	2.6988	0.1075	2.5913	1014	1344	1.2146	-0.00023632	1.3734	0.30741	0.15059	0.39876	0.44062	3.2129	0.93728	1.1716	1.4641	0.23434	0.29252	0.52686	8.1095	-17.5	25.609	1335	1344	-5.5532	-0.0014958	-4.548	2.9827	12.397
58	0	5.9968e-05	5.2042e-11	5.9968e-05	567	0	7.1873e-06	-2.3232e-09	9.2584e-06	5.2651e-06	7.8644e-11	8.9485e-06	3.068	13.549	2.2898e-06	4.7348e-06	7.9708e-06	2.445e-06	3.236e-06	5.681e-06	3.0234	0.037094	2.9863	139	0	1.4183	-0.00021947	1.6139	0.3336	0.18357	0.44311	0.34182	3.3547	1.1055	1.3994	1.6979	0.29394	0.29847	0.59241	7.3855	-14.153	21.539	1778	18	-8.1634	-0.0017092	-6.6396	1.3602	3.8275
58	0	6.9654e-05	1.146e-10	6.9653e-05	48	2240	6.8593e-06	5.7807e-10	6.2119e-06	5.6426e-06	8.3076e-11	9.1223e-06	2.8409	11.736	1.9964e-06	3.8766e-06	6.9436e-06	1.8802e-06	3.067e-06	4.9473e-06	3.2317	0.060739	3.1709	48	2240	1.3775	2.6409e-05	1.3479	0.34093	0.19108	0.43746	0.58129	3.4321	1.0825	1.3174	1.6164	0.23496	0.29891	0.53387	6.3964	-17.462	23.859	1641	2240	-2.9465	0.0036615	-7.0473	2.2985	7.4938
59	0	9.4176e-06	7.6756e-10	9.4169e-06	38	3	1.1327e-06	-6.7766e-10	1.5925e-06	8.0404e-07	1.1247e-12	1.0933e-06	2.0049	9.5476	3.2278e-07	8.1659e-07	1.5608e-06	4.9381e-07	7.442e-07	1.238e-06	1.7719	0.11353	1.6584	38	3	0.78855	-0.00011287	0.86514	0.20851	0.066378	0.26141	0.27898	2.8883	0.59522	0.77971	0.95474	0.18449	0.17503	0.35952	14.203	-36.537	50.74	906	3	4.2413	0.0076915	-0.97742	2.4174	13.651
59	0	1.8793e-05	4.6574e-10	1.8792e-05	111	0	2.0705e-06	-2.1476e-09	3.5255e-06	1.6686e-06	5.9108e-12	2.5724e-06	2.6405	12.181	4.8365e-07	1.1458e-06	2.6317e-06	6.6211e-07	1.4859e-06	2.1481e-06	2.1656	0.09712	2.0684	111	0	0.91948	-0.00031784	1.1348	0.25413	0.10031	0.34027	0.62444	3.4299	0.66975	0.88346	1.1252	0.21371	0.24171	0.45542	7.9084	-21.553	29.461	1271	1353	2.404	0.0021464	0.94979	1.4065	4.5777
59	0	1.732e-05	4.9159e-09	1.7315e-05	183	1120	1.6982e-06	-1.1487e-09	2.4391e-06	1.2939e-06	3.4801e-12	1.914e-06	2.7101	14.352	4.4299e-07	1.0657e-06	2.3152e-06	6.2271e-07	1.2495e-06	1.8722e-06	2.1332	0.18863	1.9446	183	1221	0.88166	-0.00020777	1.0157	0.23207	0.083885	0.2998	0.37569	3.0948	0.67301	0.86134	1.0774	0.18833	0.21603	0.40436	8.2799	-7.0606	15.34	1280	1290	-1.6243	0.0013373	-2.4868	1.9192	5.8643
60	0	2.261e-05	6.1103e-09	2.2603e-05	1588	1797	2.032e-06	4.9463e-10	1.526e-06	1.7625e-06	6.2557e-12	2.5182e-06	2.5392	11.941	4.5822e-07	1.0601e-06	2.6333e-06	6.019e-07	1.5732e-06	2.1751e-06	2.3264	0.19687	2.1296	1588	2041	0.94923	6.6783e-05	0.88091	0.28399	0.12524	0.35609	0.67441	3.1782	0.6838	0.8972	1.1592	0.2134	0.26195	0.47536	19.727	-4.9379	24.664	484	2032	10.588	0.0011007	9.4621	3.092	15.378
60	0	4.0132e-05	4.4379e-10	4.0131e-05	63	2712	2.4872e-06	-7.7215e-10	3.5343e-06	2.0728e-06	1.1327e-11	3.4195e-06	3.4994	19.925	6.5117e-07	1.409e-06	2.738e-06	7.5786e-07	1.3289e-06	2.0868e-06	2.7475	0.083636	2.6639	63	2712	1.0181	-5.3436e-05	1.0906	0.28579	0.13836	0.37432	0.92681	4.3913	0.76626	0.97126	1.2112	0.205	0.23993	0.44493	16.556	-23.898	40.454	487	2690	0.54778	-0.0075698	10.812	3.8251	21.182
60	0	4.5181e-05	2.3954e-09	4.5179e-05	1536	2953	6.0342e-06	-1.3709e-09	8.0582e-06	4.7115e-06	4.3023e-11	6.6626e-06	2.0411	7.8563	1.5912e-06	3.6307e-06	7.8997e-06	2.0395e-06	4.2689e-06	6.3084e-06	3.1297	0.15594	2.9738	1536	2953	1.3681	-8.6496e-05	1.4958	0.40069	0.25085	0.50626	0.54504	3.0378	1.0034	1.2985	1.6926	0.29511	0.39408	0.68919	18.864	-14.54	33.404	1995	2953	12.939	-0.0016179	15.328	2.2355	8.5438
61	0	1.3908e-05	8.5475e-09	1.3899e-05	234	0	1.9524e-06	-8.5665e-10	2.2402e-06	1.3803e-06	3.7721e-12	1.9493e-06	2.2975	10.505	6.6123e-07	1.3699e-06	2.746e-06	7.0864e-07	1.3761e-06	2.0848e-06	2.1941	0.12024	2.0739	234	0	1.034	-0.00011034	1.0711	0.2908	0.12768	0.35796	0.33625	2.8425	0.78373	1.0005	1.2975	0.21678	0.29695	0.51373	6.7668	-8.4495	15.216	355	51	0.75394	0.0086883	-2.1653	2.0724	6.7982
61	0	7.7932e-06	4.1751e-09	7.789e-06	352	537	1.5671e-06	-6.3076e-10	1.7794e-06	1.2482e-06	2.7614e-12	1.6663e-06	1.6713	5.3104	4.4309e-07	9.744e-07	2.1352e-06	5.3131e-07	1.1608e-06	1.6921e-06	1.8459	0.18049	1.6654	352	537	0.95264	-0.00013013	0.99643	0.29363	0.1358	0.36938	0.23613	2.6151	0.69746	0.93621	1.1765	0.23875	0.24027	0.47903	10.128	1.766	8.3624	634	113	5.5538	0.005044	3.8565	0.9684	1.5688
61	0	7.0841e-06	5.9739e-09	7.0782e-06	30	1	1.8382e-06	-5.7557e-10	2.0393e-06	1.0935e-06	1.8982e-12	1.3827e-06	1.0483	3.699	7.6683e-07	1.5109e-06	2.5338e-06	7.4405e-07	1.0229e-06	1.7669e-06	1.7751	0.20885	1.5663	414	1	1.0071	-6.5331e-05	1.0299	0.22688	0.07941	0.28211	-0.09228	2.7476	0.82597	1.0004	1.2092	0.17441	0.20881	0.38322	13.187	-0.74042	13.928	676	0	7.1103	0.0062525	4.925	1.6132	4.154
62	0	2.8767e-06	7.4519e-10	2.876e-06	23	237	1.8693e-07	-6.9582e-10	4.0646e-07	1.8705e-07	1.021e-13	3.4382e-07	4.1809	23.825	3.4337e-08	7.313e-08	1.6689e-07	3.8794e-08	9.3762e-08	1.3256e-07	1.3709	0.10716	1.2638	23	237	0.4347	-0.00034845	0.54464	0.13493	0.033735	0.19436	1.7987	7.7076	0.31196	0.39665	0.49945	0.084684	0.1028	0.18748	4.1886	-16.221	20.41	8	629	-4.7022	-0.014523	-0.1202	1.6714	4.2577
62	0	5.1073e-07	6.255e-10	5.1011e-07	55	9	1.0485e-07	-6.1705e-11	1.2691e-07	6.8477e-08	7.7019e-15	8.8682e-08	1.4172	5.4093	3.5953e-08	7.905e-08	1.5056e-07	4.3097e-08	7.1511e-08	1.1461e-07	0.8096	0.090731	0.71887	55	9	0.40697	-5.1908e-05	0.42553	0.098015	0.014989	0.1229	0.18919	2.9243	0.32013	0.40285	0.48771	0.082715	0.084863	0.16758	4.2406	-12.865	17.105	19	713	-5.8586	-0.0097294	-2.3804	1.6682	4.6844
62	0	5.3355e-07	1.7126e-09	5.3184e-07	569	13	8.1511e-08	-2.8819e-11	9.1698e-08	5.2104e-08	4.8004e-15	6.9535e-08	1.6898	7.053	3.0903e-08	6.0282e-08	1.113e-07	2.9378e-08	5.1023e-08	8.0401e-08	0.82554	0.12634	0.6992	569	13	0.37956	-3.4244e-05	0.39167	0.085112	0.01101	0.10516	0.3452	3.0043	0.30244	0.36812	0.45339	0.065684	0.085271	0.15095	4.2237	-14.215	18.439	2	706	-6.2008	-0.011823	-2.0216	1.3726	2.9878
63	0	3.2782e-05	1.7103e-08	3.2765e-05	36	1	2.8779e-06	-1.0373e-08	5.7044e-06	2.243e-06	1.4162e-11	4.1031e-06	3.4173	18.109	5.9479e-07	1.4908e-06	3.5596e-06	8.9598e-07	2.0689e-06	2.9648e-06	2.6441	0.2558	2.3883	36	1	1.0194	-0.0012947	1.3722	0.25868	0.11723	0.39858	0.91224	4.1656	0.74162	0.96504	1.2289	0.22341	0.26382	0.48723	10.396	-11.485	21.881	374	22	-1.0655	0.028075	-8.716	2.2897	8.4608
63	0	2.2952e-05	1.0015e-09	2.2951e-05	64	0	2.6213e-06	-7.7958e-09	4.2233e-06	2.5987e-06	1.5456e-11	4.0392e-06	2.5802	10.038	3.2288e-07	8.6577e-07	3.278e-06	5.4289e-07	2.4123e-06	2.9552e-06	2.3561	0.10031	2.2558	64	2	0.92291	-0.00086241	1.1001	0.32401	0.17526	0.43102	0.81911	3.5475	0.61415	0.82579	1.1874	0.21164	0.36161	0.57325	6.0442	-10.908	16.952	362	14	-2.0484	0.019832	-6.1238	2.1544	7.1862
63	0	3.3414e-05	6.3313e-09	3.3408e-05	117	1330	2.7479e-06	-2.7166e-09	5.1522e-06	2.1833e-06	1.1395e-11	3.6501e-06	3.3171	19.44	5.4956e-07	1.4685e-06	3.6376e-06	9.1895e-07	2.1691e-06	3.088e-06	2.4512	0.18911	2.2621	37	1471	1.0113	-0.00035311	1.3238	0.27079	0.11294	0.38149	0.58594	3.1154	0.71494	0.97195	1.2476	0.25701	0.27568	0.53269	3.5819	-13.999	17.581	1482	236	-3.8149	0.0021801	-5.7443	1.6483	4.2262
64	0	1.5706e-05	4.0331e-08	1.5666e-05	132	1	3.3574e-06	-6.0443e-09	5.2886e-06	2.1009e-06	7.1665e-12	2.9006e-06	1.4968	5.0729	1.2396e-06	2.1445e-06	4.663e-06	9.0493e-07	2.5184e-06	3.4234e-06	2.1121	0.34018	1.7719	57	1	1.1067	-0.00060501	1.3	0.17498	0.055829	0.26139	0.52666	4.2276	0.95274	1.0748	1.2383	0.12202	0.16355	0.28557	4.7975	-8.3712	13.169	24	637	-1.2805	-0.0016136	-0.76497	1.1893	2.475
64	0	1.2999e-05	1.1307e-07	1.2886e-05	82	440	3.2537e-06	-2.17e-09	3.9405e-06	1.8112e-06	5.6068e-12	2.4009e-06	1.3134	4.6391	1.464e-06	2.6537e-06	4.2984e-06	1.1897e-06	1.6447e-06	2.8344e-06	1.9778	0.48215	1.4957	99	59	1.1042	-0.00028993	1.1959	0.18635	0.057095	0.24477	0.42313	3.3733	0.94316	1.0934	1.2481	0.15023	0.15467	0.30489	3.9111	-5.9816	9.8927	3	19	-1.3589	-3.9845e-06	-1.3576	1.1709	2.2699
64	0	2.1415e-05	3.9163e-09	2.1411e-05	156	0	3.9882e-06	-4.4127e-09	5.5283e-06	2.1762e-06	8.5611e-12	3.0584e-06	1.5441	6.0191	1.892e-06	3.1483e-06	5.3341e-06	1.2564e-06	2.1858e-06	3.4421e-06	2.3129	0.17455	2.1384	156	0	1.1433	-0.00035438	1.267	0.18747	0.057936	0.2511	-0.087459	4.0192	0.99252	1.1551	1.2998	0.16262	0.14463	0.30725	7.9048	-17.369	25.274	3	698	-1.2809	-0.0050254	0.47298	1.3434	3.5315
65	0	1.7596e-05	1.9369e-09	1.7594e-05	44	0	1.6151e-06	-4.6573e-09	2.6817e-06	1.315e-06	5.1859e-12	2.3594e-06	3.9257	22.039	4.2272e-07	8.8338e-07	1.7968e-06	4.6067e-07	9.1346e-07	1.3741e-06	1.9594	0.11068	1.8487	44	0	0.88286	-0.00064868	1.0314	0.22642	0.080579	0.29659	0.52549	3.2034	0.67082	0.84812	1.0749	0.1773	0.22681	0.40411	2.1459	-24.077	26.223	435	0	-7.5837	0.020639	-12.31	1.7393	5.6442
65	0	3.1088e-05	4.3847e-08	3.1044e-05	315	1	3.227e-06	-4.1902e-09	4.9471e-06	2.6155e-06	1.6311e-11	4.1592e-06	3.0996	16.34	7.3156e-07	1.67e-06	4.3539e-06	9.3841e-07	2.6839e-06	3.6223e-06	2.4545	0.30299	2.1515	66	1	1.058	-0.00046542	1.2491	0.26053	0.10959	0.34898	0.59676	3.2825	0.79832	1.0079	1.2809	0.20957	0.273	0.48257	-5.6727	-24.979	19.307	13	337	-16.993	0.0033536	-18.37	1.7691	6.0742
65	0	3.2031e-05	1.172e-08	3.2019e-05	483	1	4.1038e-06	1.294e-09	3.6949e-06	3.3989e-06	1.9695e-11	4.4442e-06	1.9814	8.9381	1.0426e-06	2.1717e-06	6.031e-06	1.129e-06	3.8593e-06	4.9884e-06	2.3208	0.26283	2.058	483	1	1.1511	7.3122e-05	1.128	0.2891	0.1262	0.3555	0.29115	2.8343	0.88204	1.1071	1.3826	0.22503	0.27549	0.50052	-7.7457	-21.14	13.395	25	115	-16.892	-0.0018908	-16.295	1.6407	5.1004
66	0	1.7435e-06	3.8774e-10	1.7431e-06	81	800	1.5661e-07	-1.4713e-10	2.1546e-07	1.1547e-07	3.5128e-14	1.9049e-07	3.847	24.141	5.1371e-08	9.9727e-08	1.9049e-07	4.8355e-08	9.0763e-08	1.3912e-07	0.97199	0.079855	0.89213	318	800	0.43661	-0.00010628	0.47912	0.10084	0.01735	0.13399	0.6889	4.2245	0.34753	0.42694	0.51221	0.079414	0.085265	0.16468	10.299	-18.55	28.849	446	0	4.7897	-0.004816	6.7161	2.9451	19.314
66	0	3.2674e-06	3.8399e-09	3.2635e-06	19	4	2.563e-07	-5.3071e-10	4.1922e-07	1.8672e-07	9.7826e-14	3.2666e-07	4.382	33.43	8.2311e-08	1.5594e-07	3.2304e-07	7.3631e-08	1.671e-07	2.4073e-07	1.2017	0.16717	1.0346	19	4	0.50259	-0.00023262	0.57401	0.11721	0.022768	0.15644	0.609	3.9582	0.39284	0.49271	0.59461	0.099863	0.1019	0.20176	11.381	-11.267	22.648	496	614	4.9592	0.010664	1.6853	1.9568	8.6387
66	0	1.6702e-06	4.963e-10	1.6697e-06	35	610	2.2889e-07	-2.6699e-10	3.3275e-07	1.8099e-07	6.9445e-14	2.7028e-07	2.4625	10.188	5.4806e-08	1.3311e-07	2.9264e-07	7.8306e-08	1.5953e-07	2.3783e-07	0.92403	0.092691	0.83134	53	610	0.46381	-0.00010246	0.50367	0.11074	0.018997	0.13974	0.39685	2.9597	0.36109	0.44995	0.54739	0.088861	0.097439	0.1863	9.1092	-17.681	26.79	449	774	3.6177	-0.0072524	6.4389	2.1501	10.073
67	0	6.0565e-06	4.5841e-09	6.0519e-06	15	0	1.0098e-06	-7.6954e-10	1.3457e-06	6.5365e-07	7.6624e-13	8.9662e-07	1.7465	7.1601	3.4163e-07	7.6113e-07	1.39e-06	4.1949e-07	6.2888e-07	1.0484e-06	1.6042	0.19732	1.4068	32	0	0.79768	-0.00020436	0.88688	0.19063	0.055872	0.24193	0.37352	2.8801	0.62533	0.76603	0.96681	0.1407	0.20078	0.34148	8.0472	-6.6033	14.651	0	469	-1.0495	0.0065892	-3.9256	1.7932	5.5234
67	0	1.2008e-05	8.4969e-09	1.1999e-05	938	1388	1.9917e-06	-8.2516e-10	2.5937e-06	1.5967e-06	4.2333e-12	2.0867e-06	1.559	5.1245	4.5549e-07	1.1563e-06	2.784e-06	7.0079e-07	1.6277e-06	2.3285e-06	1.8885	0.22954	1.659	662	1388	0.91552	-0.00018595	1.0512	0.23511	0.087126	0.3054	0.59301	3.1966	0.68879	0.88204	1.0959	0.19325	0.21384	0.40709	9.5484	-5.291	14.839	1456	1081	0.042804	-0.0019995	1.5015	1.2736	3.2527
67	0	8.6948e-06	7.6979e-09	8.6871e-06	23	1270	1.0754e-06	-1.0156e-09	1.861e-06	7.3908e-07	1.0569e-12	1.1238e-06	2.155	9.7269	2.9768e-07	6.7892e-07	1.5651e-06	3.8124e-07	8.8615e-07	1.2674e-06	1.7207	0.18688	1.5338	27	2	0.78123	-0.0002927	1.0076	0.18477	0.053789	0.26627	0.4656	3.0252	0.57969	0.75745	0.96133	0.17777	0.20387	0.38164	9.1305	-8.6015	17.732	1487	15	2.3301	0.00086427	1.6616	2.0237	6.8003
68	0	4.3409e-05	1.6472e-09	4.3408e-05	32	0	5.7299e-06	-1.7465e-08	9.7906e-06	3.6891e-06	2.7951e-11	5.7854e-06	2.4016	11.288	2.0687e-06	4.0471e-06	7.2609e-06	1.9783e-06	3.2138e-06	5.1921e-06	2.8896	0.11044	2.7792	32	0	1.3435	-0.0010265	1.5822	0.32498	0.17017	0.43502	0.37651	3.3221	1.0507	1.3096	1.5855	0.25889	0.27589	0.53478	4.0135	-21.443	25.457	453	0	-7.4165	0.01904	-11.843	2.6482	12.301
68	0	2.3968e-05	3.6797e-09	2.3964e-05	42	0	4.7519e-06	-8.643e-09	6.9645e-06	2.6391e-06	1.2032e-11	3.6973e-06	1.5039	6.5637	1.9529e-06	3.8386e-06	6.9052e-06	1.8857e-06	3.0666e-06	4.9523e-06	2.3523	0.1853	2.167	136	0	1.3084	-0.00080344	1.5141	0.26294	0.10897	0.3509	-0.048522	2.9311	1.0653	1.2945	1.5673	0.22923	0.27278	0.50201	1.7772	-32.756	34.533	475	512	-9.7243	0.027929	-16.874	2.9853	18.353
68	0	3.8967e-05	8.0523e-09	3.8959e-05	36	4	7.0707e-06	-1.9253e-08	1.0488e-05	4.607e-06	3.8063e-11	6.4791e-06	1.4174	5.0876	2.3577e-06	5.0321e-06	9.7885e-06	2.6744e-06	4.7564e-06	7.4308e-06	2.9535	0.22531	2.7282	36	4	1.4192	-0.0016458	1.7113	0.36924	0.22615	0.50473	0.015199	2.8364	1.0958	1.4002	1.7273	0.3044	0.32711	0.63151	2.4904	-17.547	20.037	104	348	-6.7897	-0.024482	-2.4442	2.7515	10.478
69	0	2.8203e-05	1.5154e-08	2.8188e-05	76	2	4.6625e-06	-2.6882e-09	7.2311e-06	3.7105e-06	2.2336e-11	4.9535e-06	1.5333	5.2448	9.9915e-07	2.5717e-06	7.002e-06	1.5725e-06	4.4303e-06	6.0028e-06	2.3686	0.2057	2.1629	113	2	1.17	-0.00022493	1.3849	0.31776	0.15101	0.40795	0.22723	2.4551	0.85689	1.155	1.4578	0.29809	0.30284	0.60093	10.917	-13.187	24.104	288	1910	4.2471	-0.0017126	5.8835	2.1064	7.3812
69	0	2.0121e-05	1.3443e-08	2.0108e-05	54	2	2.7131e-06	-1.214e-09	3.8099e-06	1.7807e-06	5.9269e-12	2.5156e-06	1.951	8.8152	9.3941e-07	1.9116e-06	3.67e-06	9.7217e-07	1.7584e-06	2.7306e-06	2.0314	0.26276	1.7687	54	1361	1.0626	-0.00016215	1.2091	0.23241	0.084878	0.30338	0.1999	2.7815	0.84306	1.0522	1.2621	0.20911	0.20991	0.41902	9.0302	-7.4219	16.452	598	1771	0.80523	-0.0021073	2.7092	2.1549	6.842
69	0	2.8489e-05	3.5563e-09	2.8485e-05	32	1	3.1397e-06	-1.0925e-09	4.3595e-06	1.9782e-06	8.2598e-12	2.9591e-06	2.8889	16.329	1.2919e-06	2.3036e-06	3.9312e-06	1.0117e-06	1.6276e-06	2.6393e-06	2.4265	0.18065	2.2459	32	1	1.1071	-6.7295e-05	1.1823	0.24298	0.095701	0.31239	0.45975	3.6053	0.89476	1.0897	1.2941	0.19495	0.2044	0.39935	12.827	-7.662	20.489	1021	207	2.5719	-0.0023959	5.247	3.1697	14.947
70	0	1.6332e-05	7.1695e-10	1.6332e-05	329	967	3.0771e-06	-8.2571e-10	3.4788e-06	2.4597e-06	1.0098e-11	3.1862e-06	1.5386	4.8161	8.6245e-07	1.7658e-06	4.5042e-06	9.0339e-07	2.7384e-06	3.6418e-06	2.1081	0.10243	2.0056	151	967	1.0383	-0.00017212	1.1221	0.26765	0.1109	0.33652	0.082771	2.7999	0.81316	1.0034	1.2774	0.19022	0.27403	0.46425	12.165	-17.644	29.809	7	972	-5.4853	-0.0055891	-2.7662	2.8845	13.291
70	0	2.4388e-05	1.1318e-10	2.4388e-05	45	1195	2.6517e-06	-1.8207e-09	3.7404e-06	2.1773e-06	1.0287e-11	3.2684e-06	2.5991	11.322	6.781e-07	1.406e-06	3.0972e-06	7.2788e-07	1.6912e-06	2.4191e-06	2.6061	0.060853	2.5452	45	1195	0.97907	-0.00014609	1.0664	0.25063	0.1016	0.32272	0.72675	4.4232	0.75653	0.93399	1.167	0.17745	0.233	0.41046	9.5166	-16.016	25.532	0	1193	-6.4934	-0.00071093	-6.0683	2.521	9.6191
70	0	1.4646e-05	6.1493e-09	1.464e-05	540	2	2.0477e-06	-5.289e-10	2.5261e-06	1.5544e-06	4.8033e-12	2.209e-06	2.1738	8.4048	6.2629e-07	1.1955e-06	2.5957e-06	5.6925e-07	1.4001e-06	1.9694e-06	2.1154	0.15532	1.96	1684	2	0.94625	-3.2627e-05	0.97576	0.22106	0.078544	0.28078	0.59163	3.6201	0.74814	0.90817	1.1185	0.16002	0.21035	0.37038	8.7399	-28.637	37.377	1	1809	-0.47715	0.00062651	-1.0438	2.1069	8.6941
71	0	6.8426e-05	1.4731e-08	6.8411e-05	151	0	1.0171e-05	-5.5563e-09	1.2927e-05	7.0783e-06	1.0517e-10	1.0378e-05	2.3648	10.156	3.6035e-06	7.0075e-06	1.2787e-05	3.404e-06	5.7799e-06	9.1839e-06	3.1832	0.2796	2.9036	140	0	1.5386	-0.0002601	1.6676	0.3527	0.19772	0.45087	0.40402	3.1707	1.219	1.5115	1.8145	0.29254	0.30299	0.59553	10.14	-12.698	22.839	4	969	-8.8399	-0.005467	-6.1283	1.0363	3.739
71	0	8.1915e-05	4.2594e-09	8.1911e-05	187	3	1.3599e-05	-6.8949e-09	1.6467e-05	1.0481e-05	2.1086e-10	1.4615e-05	1.92	6.6667	3.845e-06	7.6444e-06	1.7478e-05	3.7994e-06	9.8334e-06	1.3633e-05	3.1584	0.17875	2.9796	187	3	1.6684	-0.00031381	1.799	0.3599	0.21164	0.46619	0.10757	3.2859	1.3685	1.6433	1.9765	0.27478	0.33315	0.60793	12.441	-17.526	29.967	4	621	-12.945	-0.0092105	-9.113	2.765	15.771
71	0	7.1916e-05	7.5265e-09	7.1909e-05	293	0	1.146e-05	-4.5052e-09	1.3422e-05	8.2205e-06	1.3769e-10	1.1789e-05	2.2025	8.7029	3.7818e-06	7.7277e-06	1.5077e-05	3.9459e-06	7.3498e-06	1.1296e-05	3.1989	0.20236	2.9965	293	0	1.5752	-0.00022172	1.6717	0.34373	0.19501	0.44511	0.13786	3.5226	1.2806	1.5674	1.8466	0.28678	0.27924	0.56602	10.823	-18.806	29.629	4	767	-14.315	-0.0065641	-11.456	2.0182	11.975
72	0	1.0927e-05	4.5905e-13	1.0927e-05	470	384	1.1518e-06	3.0841e-10	1.0591e-06	9.4433e-07	1.9431e-12	1.395e-06	2.8036	14.674	2.1763e-07	7.0669e-07	1.5461e-06	4.8906e-07	8.3939e-07	1.3285e-06	1.7821	0.0089627	1.7732	470	384	0.767	-6.4106e-05	0.78627	0.25245	0.10287	0.32092	-0.11578	3.0099	0.55284	0.78556	0.9759	0.23271	0.19035	0.42306	12.251	-20.565	32.817	16	392	4.8722	-0.0084525	7.4122	2.9133	23.33
72	0	2.9957e-05	1.2353e-11	2.9957e-05	492	0	1.6084e-06	1.308e-09	1.2768e-06	1.4952e-06	6.6467e-12	2.5852e-06	5.3997	46.752	3.0413e-07	7.4608e-07	2.0237e-06	4.4195e-07	1.2777e-06	1.7196e-06	2.6903	0.015615	2.6747	492	0	0.85865	-0.00017962	0.90418	0.2897	0.13741	0.37162	0.8303	4.4089	0.58512	0.81019	1.086	0.22507	0.27582	0.50089	13.479	-6.8805	20.36	493	507	7.5944	0.0017701	7.1457	2.4185	9.5318
72	0	1.8186e-05	4.2617e-10	1.8186e-05	401	3	2.5477e-06	-4.3687e-09	3.4586e-06	2.4548e-06	1.1698e-11	3.4606e-06	2.0633	7.1074	3.6442e-07	1.0592e-06	3.0435e-06	6.9481e-07	1.9842e-06	2.6791e-06	2.2135	0.078524	2.135	75	0	0.96879	-7.6688e-05	0.98477	0.35061	0.18969	0.43563	0.62686	2.852	0.63237	0.89799	1.2233	0.26562	0.32527	0.59088	12.804	-23.955	36.759	10	164	4.6771	0.0024392	4.1686	3.1387	19.592
73	0	0.00010451	2.8842e-08	0.00010449	32	0	9.7266e-06	-1.1539e-08	1.3373e-05	7.4994e-06	1.4199e-10	1.2101e-05	3.0695	15.201	3.3946e-06	5.5295e-06	1.011e-05	2.1349e-06	4.5808e-06	6.7157e-06	3.5622	0.30655	3.2556	32	0	1.573	-0.0004421	1.7127	0.33358	0.19432	0.44816	0.6703	4.2328	1.2669	1.544	1.8103	0.27717	0.26625	0.54342	15.731	0.62614	15.105	504	632	10.334	0.0025376	9.5326	1.538	3.8631
73	0	4.6152e-05	6.0281e-08	4.6091e-05	74	0	6.508e-06	-9.5126e-09	9.4474e-06	4.1662e-06	4.401e-11	6.8483e-06	2.8387	12.795	2.7092e-06	4.6015e-06	7.2616e-06	1.8923e-06	2.6601e-06	4.5524e-06	2.8903	0.35788	2.5324	218	0	1.4167	-0.00057703	1.595	0.29178	0.14709	0.39714	0.46139	3.8404	1.1494	1.4007	1.6269	0.25134	0.22617	0.47751	11.832	-4.639	16.471	374	618	7.7784	0.0028576	6.8954	1.3599	3.3672
73	0	8.8347e-05	2.2617e-08	8.8324e-05	122	0	9.3153e-06	-1.1353e-08	1.3079e-05	6.8046e-06	1.1127e-10	1.0771e-05	2.7263	12.377	3.156e-06	5.3516e-06	1.0464e-05	2.1956e-06	5.1121e-06	7.3077e-06	3.5609	0.31772	3.2432	122	0	1.5534	-0.00059278	1.7499	0.36199	0.22058	0.48321	0.92317	3.9936	1.1974	1.4709	1.7906	0.27344	0.31976	0.5932	14.239	-7.0137	21.253	257	663	10.113	0.0013948	9.6505	1.3544	3.9361
74	0	2.4803e-06	6.2027e-09	2.4741e-06	229	358	5.624e-07	-2.5574e-11	5.6719e-07	3.5065e-07	1.8716e-13	4.3263e-07	1.0564	4.0301	2.3552e-07	4.4521e-07	8.006e-07	2.0968e-07	3.5539e-07	5.6507e-07	1.3008	0.18105	1.1197	229	358	0.7046	-7.9674e-05	0.71954	0.17665	0.046907	0.21675	0.030843	2.5031	0.54482	0.68935	0.86806	0.14453	0.17871	0.32324	9.6948	-10.734	20.429	325	5	2.7885	0.01136	0.65857	2.8316	11.862
74	0	4.4032e-06	3.9559e-09	4.3993e-06	167	204	7.0695e-07	-1.7523e-10	7.3849e-07	5.9338e-07	7.6577e-13	8.7527e-07	2.1985	7.6132	1.3931e-07	4.0894e-07	8.6229e-07	2.6963e-07	4.5335e-07	7.2297e-07	1.5599	0.15906	1.4009	167	204	0.73132	-2.514e-06	0.73177	0.2474	0.09583	0.30956	0.551	2.9067	0.48973	0.71044	0.91759	0.22071	0.20715	0.42786	11.217	-7.9548	19.172	336	258	4.4097	0.0020138	4.0472	2.0826	7.3402
74	0	3.5072e-06	9.6825e-10	3.5063e-06	94	274	7.2253e-07	-1.313e-09	9.8709e-07	5.7307e-07	5.3698e-13	7.4862e-07	1.4592	4.5899	1.6924e-07	4.6289e-07	1.0061e-06	2.9365e-07	5.4317e-07	8.3683e-07	1.4525	0.11618	1.3363	266	274	0.75801	-0.00048056	0.85484	0.24521	0.091222	0.30718	0.081479	2.3725	0.54349	0.74771	0.96595	0.20422	0.21824	0.42247	6.2472	-17.666	23.913	386	67	1.3539	-0.0039506	2.1499	1.9803	9.4344
75	0	8.624e-06	4.8896e-10	8.6235e-06	48	1	6.6407e-07	-2.0391e-09	1.393e-06	5.4483e-07	9.8582e-13	1.0786e-06	4.3868	25.316	1.9236e-07	3.5535e-07	6.6779e-07	1.6299e-07	3.1244e-07	4.7543e-07	1.8393	0.078861	1.7604	48	1	0.66999	-0.00050846	0.85177	0.15849	0.048147	0.24329	1.367	6.7378	0.51766	0.63728	0.77721	0.11962	0.13993	0.25955	9.0523	-5.6528	14.705	674	56	2.2112	0.01043	-1.5173	1.3018	3.3833
75	0	1.928e-05	3.2833e-09	1.9277e-05	17	884	1.974e-06	-3.9602e-09	3.7482e-06	1.3135e-06	4.0161e-12	2.2511e-06	2.5508	13.179	5.1529e-07	1.132e-06	2.5e-06	6.1675e-07	1.368e-06	1.9847e-06	2.2192	0.16704	2.0522	17	884	0.94322	-0.00064004	1.23	0.22407	0.081648	0.33033	0.49259	2.8713	0.69633	0.89888	1.1546	0.20255	0.25575	0.4583	9.2166	-4.3702	13.587	4	635	3.8267	0.002993	2.4858	1.6757	4.4172
75	0	1.765e-05	5.7673e-11	1.765e-05	18	870	2.6154e-06	-6.8395e-09	5.5906e-06	1.5363e-06	5.0291e-12	2.826e-06	1.7889	6.6113	6.1699e-07	1.4778e-06	3.6289e-06	8.6082e-07	2.1511e-06	3.0119e-06	2.3488	0.039064	2.3097	18	870	1.0358	-0.0010108	1.4755	0.23759	0.088963	0.39186	0.30601	2.6813	0.73184	1.0035	1.3022	0.27163	0.29878	0.5704	10.343	-16.916	27.259	323	869	5.0527	-0.0069197	8.0628	1.9826	7.0822
76	0	9.7545e-06	3.0585e-09	9.7514e-06	52	1	1.291e-06	-4.6685e-09	2.2644e-06	9.4618e-07	2.0519e-12	1.5392e-06	2.5609	10.721	2.9987e-07	8.4855e-07	1.5874e-06	5.4868e-07	7.3889e-07	1.2876e-06	1.6827	0.14111	1.5416	43	1	0.77445	-0.00064589	0.90912	0.21073	0.072159	0.2797	0.54814	3.3893	0.58021	0.75763	0.93079	0.17742	0.17316	0.35058	16.842	4.1921	12.649	307	9	12.652	0.010638	10.434	1.5232	3.8282
76	0	4.833e-06	1.3726e-10	4.8329e-06	158	0	1.0054e-06	-1.7976e-09	1.2966e-06	6.5431e-07	8.1027e-13	9.1581e-07	1.5806	5.7789	3.5227e-07	7.441e-07	1.4299e-06	3.9184e-07	6.8581e-07	1.0776e-06	1.4286	0.059564	1.369	115	0	0.7525	-0.00041993	0.82053	0.19343	0.057768	0.24356	0.094989	2.6651	0.57545	0.73991	0.91207	0.16446	0.17216	0.33662	13.568	2.9185	10.649	197	8	9.3399	0.0072555	8.1645	1.4409	3.2587
76	0	2.6384e-05	1.6225e-09	2.6382e-05	29	2	4.7775e-06	-1.3295e-08	7.7688e-06	2.8509e-06	1.4965e-11	4.238e-06	1.5043	6.0291	1.6218e-06	3.5734e-06	7.0102e-06	1.9516e-06	3.4368e-06	5.3884e-06	2.3465	0.1331	2.2134	29	2	1.235	-0.0010903	1.4803	0.27746	0.1317	0.38968	0.013318	2.8788	0.97466	1.2397	1.487	0.26504	0.24731	0.51235	12.577	-1.17	13.747	97	0	6.0568	-0.0062268	7.4578	1.9199	6.0724
77	0	4.79e-05	2.4606e-09	4.7898e-05	94	1	7.5233e-06	-2.0684e-08	1.2911e-05	5.2816e-06	5.777e-11	8.2149e-06	2.0175	7.4198	1.9231e-06	4.6668e-06	1.0036e-05	2.7436e-06	5.3694e-06	8.1131e-06	3.0422	0.14092	2.9013	94	1	1.415	-0.0013394	1.7639	0.35288	0.21215	0.50287	0.36683	3.1158	1.084	1.3669	1.7267	0.28287	0.35977	0.64264	10.213	-25.339	35.552	509	519	0.55152	0.0024416	-0.084522	2.3108	16.316
77	0	5.6161e-05	3.0527e-09	5.6158e-05	33	1	7.8205e-06	-2.2649e-08	1.4932e-05	5.4691e-06	6.6075e-11	9.1098e-06	2.3538	9.5908	2.0524e-06	4.3997e-06	9.8068e-06	2.3474e-06	5.4071e-06	7.7544e-06	3.2333	0.15386	3.0794	33	1	1.4111	-0.0013444	1.8333	0.35531	0.21524	0.52424	0.71261	3.6971	1.0581	1.3323	1.6953	0.27418	0.36309	0.63727	13.246	-25.824	39.07	619	626	3.3329	0.014871	-1.3367	1.6512	11.28
77	0	4.945e-05	5.9621e-09	4.9444e-05	86	0	8.0008e-06	-2.2577e-08	1.4921e-05	5.1042e-06	5.6708e-11	8.5277e-06	2.0336	7.8519	2.0443e-06	5.2454e-06	1.1065e-05	3.2011e-06	5.8199e-06	9.0211e-06	3.1832	0.18881	2.9944	86	0	1.4617	-0.001402	1.8914	0.36279	0.21999	0.53079	0.33157	2.9545	1.0718	1.4153	1.8211	0.34355	0.40584	0.74939	11.352	-26.483	37.835	599	611	4.4903	0.0060425	2.6383	1.89	15.645
78	0	2.2738e-05	6.6152e-09	2.2731e-05	58	4	3.2722e-06	-5.4806e-09	4.5382e-06	2.5635e-06	1.2541e-11	3.6164e-06	2.189	8.8696	8.7808e-07	1.9745e-06	4.5332e-06	1.0964e-06	2.5587e-06	3.6551e-06	2.4183	0.11328	2.3051	58	4	1.0664	-0.0003295	1.1425	0.2873	0.13198	0.36595	0.28744	3.2902	0.81674	1.0611	1.2801	0.24437	0.21901	0.46337	8.2132	-13.224	21.438	402	277	-4.1661	0.0080496	-6.0255	3.4053	16.654
78	0	1.6085e-05	1.9187e-08	1.6066e-05	414	0	3.9077e-06	-5.1371e-10	4.0215e-06	2.6289e-06	1.1556e-11	3.4001e-06	1.4193	4.6471	1.5693e-06	2.7936e-06	5.4062e-06	1.2243e-06	2.6126e-06	3.8368e-06	2.2377	0.30317	1.9345	414	10	1.1915	0.0001313	1.1624	0.27745	0.11967	0.34634	0.016879	2.876	0.9542	1.1814	1.4307	0.22717	0.24929	0.47647	5.1431	-10.581	15.724	109	288	-3.3905	0.0019043	-3.8123	2.8546	12.269
78	0	1.3742e-05	5.237e-10	1.3741e-05	112	401	3.4266e-06	-1.793e-09	3.7861e-06	2.4032e-06	8.5541e-12	2.9321e-06	0.99259	3.3692	1.0737e-06	2.5304e-06	5.3432e-06	1.4567e-06	2.8128e-06	4.2695e-06	2.0569	0.097512	1.9594	53	401	1.0941	-0.00026714	1.1477	0.28282	0.12387	0.35331	-0.05843	2.7392	0.86836	1.097	1.3476	0.22865	0.25062	0.47927	6.804	-12.338	19.143	350	401	1.1744	-0.0029579	1.7674	2.121	7.4266
79	0	1.2391e-05	3.0752e-09	1.2388e-05	72	3	1.2866e-06	-1.9267e-09	1.8011e-06	1.0921e-06	2.5155e-12	1.6137e-06	2.5636	11.984	2.7282e-07	6.934e-07	1.6477e-06	4.2057e-07	9.5429e-07	1.3749e-06	1.9316	0.17468	1.757	72	3	0.82722	-0.0003361	0.91696	0.25653	0.10456	0.32749	0.7532	3.2918	0.59068	0.76432	1.0365	0.17363	0.27222	0.44585	7.7408	-13.295	21.036	488	534	-1.612	0.020113	-6.9821	2.8775	14.078
79	0	1.5614e-05	7.4005e-10	1.5614e-05	60	3	1.8975e-06	-2.4042e-09	2.6993e-06	1.3993e-06	3.8592e-12	2.0184e-06	2.4436	11.323	5.8802e-07	1.2217e-06	2.4748e-06	6.3364e-07	1.2532e-06	1.8868e-06	1.9749	0.099849	1.875	60	3	0.92208	-0.00019241	0.98625	0.22966	0.083449	0.29125	0.28595	3.2171	0.71424	0.92777	1.0947	0.21353	0.16691	0.38044	7.058	-10.867	17.925	239	37	-2.4249	0.0081406	-5.1398	2.5223	10.108
79	0	1.2359e-05	5.9151e-09	1.2353e-05	38	207	2.0782e-06	-7.6673e-09	4.2404e-06	1.3668e-06	3.8921e-12	2.3358e-06	1.808	6.2647	4.6519e-07	1.1292e-06	2.9778e-06	6.6403e-07	1.8486e-06	2.5126e-06	2.0828	0.18758	1.8952	233	207	0.98419	-0.0012747	1.3437	0.24699	0.10125	0.3801	0.37221	2.5709	0.69881	0.95158	1.2591	0.25277	0.30752	0.56029	2.0604	-16.005	18.066	3	349	-7.85	0.00096185	-8.1212	2.4175	9.6454
80	0	3.7637e-05	1.8475e-08	3.7619e-05	76	0	5.4364e-06	-7.4492e-09	9.4106e-06	3.9222e-06	3.1862e-11	6.094e-06	2.1519	8.2466	1.4508e-06	3.1551e-06	7.1343e-06	1.7043e-06	3.9792e-06	5.6835e-06	2.8359	0.27273	2.5631	87	0	1.3091	-0.00066976	1.6664	0.3261	0.16416	0.45475	0.44305	2.8175	0.96666	1.2458	1.6068	0.27914	0.36104	0.64017	11.636	0.93017	10.705	76	1033	7.971	-0.0026743	9.3977	1.3923	2.9475
80	0	4.4088e-05	5.0498e-11	4.4088e-05	180	0	1.0134e-05	-3.8441e-09	1.2235e-05	6.1329e-06	6.8964e-11	8.3927e-06	1.5045	4.9757	4.3778e-06	7.7873e-06	1.2849e-05	3.4095e-06	5.0621e-06	8.4716e-06	2.7418	0.045268	2.6965	180	0	1.6067	-0.00012289	1.6739	0.33749	0.1869	0.43405	-0.011737	3.271	1.3194	1.5905	1.8765	0.27113	0.286	0.55713	15.149	-19.578	34.727	1091	1	10.072	0.0020669	8.942	1.0855	4.6922
80	0	4.9447e-05	2.7172e-10	4.9447e-05	47	1241	1.0256e-05	-4.525e-09	1.3064e-05	6.0616e-06	6.5472e-11	8.2525e-06	1.378	4.7314	4.3747e-06	7.7827e-06	1.3704e-05	3.4079e-06	5.9215e-06	9.3294e-06	2.8082	0.050854	2.7573	47	1241	1.5928	-0.00017465	1.7012	0.33327	0.17749	0.42592	-0.06083	3.1534	1.3069	1.5767	1.875	0.26976	0.2983	0.56806	16.398	-18.213	34.611	1229	1241	7.5025	-0.002486	9.0451	1.2246	4.3247
81	0	2.6554e-05	4.0117e-08	2.6514e-05	90	0	6.7016e-06	-6.1114e-09	7.2914e-06	4.8458e-06	3.7779e-11	6.156e-06	1.311	4.2369	1.8059e-06	4.8363e-06	1.0019e-05	3.0304e-06	5.1823e-06	8.2128e-06	2.3966	0.33039	2.0662	90	0	1.3608	0.00061451	1.3015	0.34679	0.18195	0.42794	0.0035717	2.5895	1.0361	1.3533	1.6855	0.31718	0.33222	0.6494	-8.2711	-19.028	10.756	4	30	-13.998	0.029296	-16.825	1.4712	4.5222
81	0	1.3342e-05	1.4323e-08	1.3328e-05	46	0	2.9347e-06	-5.0267e-09	3.7541e-06	2.1589e-06	7.4986e-12	2.7792e-06	1.3954	4.461	9.7682e-07	1.7201e-06	4.3406e-06	7.4323e-07	2.6205e-06	3.3637e-06	1.907	0.25107	1.6559	83	0	1.0563	-0.00022676	1.0933	0.24817	0.096845	0.31193	0.032814	2.7366	0.85145	1.0516	1.2833	0.20019	0.23163	0.43181	-4.5713	-13.362	8.7909	0	75	-10.515	-0.0019295	-10.201	0.83564	1.2557
81	0	2.1875e-05	7.0532e-12	2.1875e-05	63	467	3.6367e-06	-7.0099e-09	5.2735e-06	2.9523e-06	1.51e-11	3.9996e-06	1.6631	5.6903	7.7008e-07	1.9953e-06	5.0612e-06	1.2252e-06	3.0659e-06	4.2911e-06	2.162	0.020019	2.1419	142	467	1.0876	-0.00048682	1.2013	0.33249	0.16456	0.41095	0.42415	2.7295	0.78878	1.0097	1.3552	0.22092	0.34555	0.56647	-5.1835	-18.648	13.465	458	16	-11.291	0.0088682	-13.361	1.4566	3.7961
82	0	1.4493e-05	3.0789e-09	1.449e-05	45	281	1.2984e-06	-4.9719e-09	2.335e-06	1.0047e-06	2.792e-12	1.7754e-06	3.6337	19.716	3.3029e-07	7.5851e-07	1.5298e-06	4.2822e-07	7.7125e-07	1.1995e-06	1.8714	0.14685	1.7246	45	1	0.77831	-0.00074607	0.93386	0.20104	0.067787	0.27548	0.64424	3.8283	0.58121	0.75191	0.95037	0.1707	0.19845	0.36916	16.778	4.0229	12.755	307	9	12.636	0.010645	10.416	1.5065	3.7468
82	0	7.4536e-06	7.9132e-09	7.4457e-06	37	1	1.1905e-06	-2.6072e-09	1.6129e-06	9.1047e-07	1.4938e-12	1.2464e-06	1.786	6.9564	2.8954e-07	7.3746e-07	1.7182e-06	4.4792e-07	9.8077e-07	1.4287e-06	1.6934	0.21021	1.4832	41	13	0.76521	-0.00048165	0.84323	0.21886	0.075384	0.27826	0.43004	2.9775	0.55398	0.75882	0.94374	0.20484	0.18492	0.38976	13.631	3.0394	10.592	197	8	9.3335	0.0074262	8.1305	1.4296	3.2396
82	0	2.135e-05	1.6903e-09	2.1348e-05	70	2	4.3108e-06	-1.2669e-08	7.1612e-06	2.3989e-06	1.0414e-11	3.6242e-06	1.2738	4.854	1.591e-06	3.2484e-06	6.4181e-06	1.6574e-06	3.1697e-06	4.8271e-06	2.2673	0.11362	2.1537	70	2	1.2229	-0.0011832	1.4891	0.26886	0.12577	0.38664	-0.010252	2.8402	0.95802	1.2216	1.4777	0.26357	0.25611	0.51968	12.715	-1.1707	13.886	129	0	6.0191	-0.0059272	7.3527	1.9164	6.0028
83	0	6.1251e-06	4.2832e-09	6.1208e-06	244	2	1.4805e-06	-7.5321e-11	1.5104e-06	7.9848e-07	1.0995e-12	1.0487e-06	1.2998	4.7351	6.9663e-07	1.2314e-06	1.9395e-06	5.3479e-07	7.0808e-07	1.2429e-06	1.6095	0.15991	1.4496	690	2	0.92297	-4.8441e-06	0.92488	0.18123	0.052586	0.22932	0.056735	3.1171	0.7715	0.91964	1.0659	0.14814	0.14628	0.29442	2.1141	-17.729	19.843	0	319	-10.634	-0.0025263	-9.6339	1.5262	4.4717
83	0	1.2209e-05	9.8801e-09	1.22e-05	46	0	2.01e-06	-9.9813e-10	2.3908e-06	1.1142e-06	2.1556e-12	1.4846e-06	1.665	8.8429	8.9136e-07	1.7657e-06	2.8038e-06	8.7438e-07	1.0381e-06	1.9125e-06	2.0483	0.20091	1.8474	46	0	1.0334	-9.828e-05	1.0709	0.22773	0.081599	0.28648	-0.1033	2.9378	0.8502	1.043	1.2417	0.19278	0.19873	0.39151	1.8168	-12.156	13.973	723	11	-3.6817	0.0099383	-7.4731	1.16	2.2063
83	0	9.0982e-06	6.4683e-09	9.0917e-06	153	15	1.9421e-06	-3.2764e-09	3.1167e-06	1.0256e-06	1.7544e-12	1.4885e-06	0.96804	4.1558	7.5681e-07	1.7312e-06	2.7665e-06	9.7435e-07	1.0354e-06	2.0097e-06	1.8776	0.18721	1.6904	153	15	0.95588	-0.00066772	1.1953	0.2282	0.083739	0.32077	-0.015511	2.6623	0.74608	0.9627	1.1756	0.21662	0.21294	0.42956	10.764	-14.847	25.611	709	717	-1.1782	0.0095234	-4.5923	1.7816	5.9559
84	0	1.0065e-05	2.6812e-08	1.0038e-05	297	37	1.5396e-06	-5.0218e-10	1.6185e-06	1.2647e-06	2.8491e-12	1.6885e-06	1.929	7.3583	4.763e-07	8.435e-07	1.9459e-06	3.6721e-07	1.1023e-06	1.4696e-06	1.6764	0.28761	1.3888	244	314	0.86813	-0.00016319	0.89375	0.22933	0.080295	0.28375	0.49675	2.7203	0.65428	0.81949	1.0544	0.16521	0.23486	0.40007	7.9958	-4.6468	12.643	3	219	1.0397	0.0051739	0.22736	1.7142	4.7925
84	0	1.2886e-05	8.7603e-09	1.2877e-05	261	219	1.628e-06	2.9702e-09	1.2181e-06	1.4914e-06	4.7833e-12	2.1999e-06	2.531	10.047	3.3397e-07	7.9694e-07	1.8098e-06	4.6297e-07	1.0129e-06	1.4758e-06	2.0929	0.20281	1.8901	60	219	0.90852	0.00017039	0.885	0.2741	0.1245	0.35311	0.68839	3.4837	0.65586	0.8704	1.0999	0.21454	0.22947	0.44401	6.1596	-8.5584	14.718	224	67	-1.2914	0.024413	-4.6604	2.7721	10.325
84	0	1.7644e-05	9.2516e-09	1.7635e-05	106	0	2.9288e-06	-3.0691e-09	3.5043e-06	2.1357e-06	8.8567e-12	2.9946e-06	2.0255	7.6341	9.1218e-07	1.9762e-06	3.8449e-06	1.064e-06	1.8687e-06	2.9327e-06	2.3381	0.19393	2.1441	106	0	1.1193	-0.00034232	1.1834	0.29009	0.13675	0.37166	0.3825	3.1563	0.87564	1.0938	1.3314	0.21817	0.23762	0.45579	2.0706	-12.624	14.694	0	65	-5.1797	0.0099308	-7.0417	2.5224	9.2196
85	0	5.7225e-06	2.6877e-11	5.7225e-06	421	0	4.9876e-07	-1.0497e-09	9.8843e-07	4.2374e-07	5.112e-13	7.6896e-07	3.1815	14.752	1.0528e-07	2.1554e-07	4.96e-07	1.1026e-07	2.8046e-07	3.9072e-07	1.4539	0.040231	1.4137	428	0	0.60228	-0.00038427	0.78154	0.15377	0.040727	0.22685	0.95234	4.2246	0.44272	0.56659	0.70639	0.12387	0.1398	0.26367	5.4146	-21.736	27.151	770	933	-3.6054	0.010448	-8.4795	1.9833	8.2473
85	0	8.0162e-06	3.3264e-09	8.0129e-06	33	573	8.2595e-07	-2.3069e-09	1.736e-06	6.019e-07	8.2839e-13	1.0513e-06	2.8773	13.945	1.8076e-07	4.9639e-07	1.0465e-06	3.1563e-07	5.5012e-07	8.6575e-07	1.5017	0.17386	1.3279	80	573	0.70391	-0.00060586	0.94293	0.16994	0.045695	0.25453	0.41883	2.8197	0.49514	0.69045	0.86893	0.19531	0.17848	0.37378	1.1765	-12.815	13.992	434	789	-4.7559	0.0034929	-6.1338	1.6733	4.2642
85	0	3.8393e-06	3.0345e-10	3.839e-06	19	682	5.4019e-07	-1.3405e-09	1.0033e-06	3.62e-07	2.7026e-13	5.8478e-07	2.1775	9.35	1.2833e-07	3.6159e-07	7.5768e-07	2.3326e-07	3.9609e-07	6.2934e-07	1.2463	0.083127	1.1632	19	682	0.63656	-0.00051064	0.81298	0.16889	0.044202	0.23368	0.031974	2.5611	0.46649	0.63378	0.79103	0.16729	0.15724	0.32453	4.0584	-16.388	20.447	3	684	-3.0933	-0.0036502	-1.8322	2.0921	8.225
86	0	1.0531e-05	4.0869e-10	1.053e-05	132	709	2.6103e-06	-2.5574e-09	3.5169e-06	1.294e-06	2.8328e-12	1.7628e-06	1.0399	4.4762	1.2935e-06	2.3891e-06	3.4946e-06	1.0956e-06	1.1055e-06	2.2011e-06	1.9753	0.083704	1.8916	181	709	1.0612	-0.00024753	1.1489	0.24274	0.095094	0.31252	0.21237	3.0827	0.85503	1.0296	1.2451	0.17457	0.21553	0.3901	6.1304	-12.474	18.605	649	709	-1.5494	0.0047642	-3.2383	2.0122	6.3825
86	0	1.7705e-05	2.07e-08	1.7684e-05	47	920	4.2e-06	-2.1862e-09	5.2057e-06	2.2155e-06	7.7892e-12	2.8508e-06	1.0278	4.3679	2.0806e-06	3.6395e-06	5.7882e-06	1.5588e-06	2.1487e-06	3.7075e-06	2.239	0.30068	1.9384	47	920	1.2746	-0.00011435	1.3272	0.27674	0.11831	0.3453	-0.01795	2.7312	1.026	1.2611	1.5133	0.23509	0.25223	0.48732	3.6686	-17.183	20.852	2	920	-2.7061	0.004908	-4.9638	1.6025	4.5473
86	0	1.9385e-05	2.8252e-08	1.9357e-05	32	943	4.2129e-06	-3.9114e-09	6.061e-06	2.0469e-06	6.99e-12	2.8515e-06	1.1024	4.86	2.1898e-06	3.6534e-06	5.7091e-06	1.4635e-06	2.0557e-06	3.5193e-06	2.3404	0.28975	2.0507	21	1	1.2482	-0.00030667	1.3931	0.26081	0.10656	0.337	0.032489	2.9007	1.0229	1.2441	1.4611	0.22114	0.21706	0.4382	5.2077	-10.349	15.557	632	173	-0.60008	0.010061	-5.3541	1.6633	4.7138
87	0	5.7361e-05	2.8631e-08	5.7333e-05	32	1	7.2258e-06	-3.7963e-09	9.0366e-06	4.6242e-06	4.8076e-11	7.0122e-06	2.6581	13.502	2.9867e-06	5.434e-06	8.6381e-06	2.4473e-06	3.2041e-06	5.6514e-06	2.8877	0.24766	2.6401	696	1	1.4559	-0.0001953	1.5491	0.3278	0.17785	0.42515	0.35038	3.3387	1.1784	1.4283	1.7151	0.24991	0.2868	0.53671	13.518	-5.3423	18.86	834	40	6.8791	0.0094081	2.3915	1.6792	5.0872
87	0	4.3955e-05	8.8688e-09	4.3946e-05	208	1	6.1664e-06	-7.2878e-09	1.0003e-05	4.4802e-06	4.41e-11	7.0012e-06	2.5355	10.585	1.8905e-06	4.0201e-06	7.8132e-06	2.1296e-06	3.7931e-06	5.9226e-06	2.9257	0.22129	2.7044	50	1	1.3192	-0.00040058	1.5301	0.33897	0.18106	0.44262	0.3831	3.0403	1.0054	1.2815	1.6101	0.27604	0.32865	0.60469	15.176	-5.0717	20.248	1018	83	4.0855	0.010824	-1.6134	1.5764	4.0027
87	0	4.384e-05	3.5475e-12	4.384e-05	95	37	5.1896e-06	-4.2518e-09	7.2029e-06	4.0856e-06	3.3029e-11	5.8637e-06	2.3722	10.813	1.4306e-06	2.9806e-06	7.2244e-06	1.5501e-06	4.2438e-06	5.7938e-06	2.6009	0.016944	2.584	95	37	1.1987	5.0144e-06	1.1963	0.35585	0.2109	0.45924	-0.23755	3.4607	0.93929	1.1858	1.5117	0.24656	0.32582	0.57238	13.562	-40.765	54.327	910	34	4.1007	0.018128	-4.483	3.4009	34.077
88	0	5.9722e-05	6.8731e-09	5.9715e-05	1442	1	1.5749e-05	-3.0319e-09	1.799e-05	8.2782e-06	1.0935e-10	1.0537e-05	0.95164	3.7178	7.9451e-06	1.3562e-05	2.2032e-05	5.617e-06	8.4703e-06	1.4087e-05	3.1294	0.18799	2.9414	1442	1	1.9192	-0.00017522	2.0487	0.36236	0.20345	0.45721	-0.21973	2.8253	1.5944	1.943	2.24	0.34852	0.29699	0.64551	0.41769	-14.258	14.676	756	59	-6.0349	0.0028659	-8.1528	2.5396	8.8996
88	0	4.3927e-05	3.0943e-08	4.3896e-05	102	0	8.056e-06	5.0689e-10	7.6771e-06	5.2686e-06	4.7033e-11	6.8616e-06	1.4901	5.1776	3.1601e-06	5.7151e-06	1.0774e-05	2.555e-06	5.059e-06	7.614e-06	2.6849	0.30761	2.3773	57	2	1.4752	0.00014743	1.365	0.28992	0.13219	0.36911	0.10417	2.9655	1.2283	1.4549	1.7158	0.22665	0.2609	0.48755	2.6486	-6.2773	8.9259	1220	21	-0.85257	0.0015236	-1.9915	0.90273	1.4612
88	0	4.5128e-05	5.7173e-11	4.5128e-05	450	0	7.8951e-06	1.2861e-09	7.072e-06	5.1774e-06	4.9039e-11	7.0189e-06	1.7049	6.1444	3.0497e-06	5.6964e-06	1.043e-05	2.6467e-06	4.7334e-06	7.3801e-06	2.7755	0.044425	2.731	893	0	1.4818	0.00015176	1.3846	0.30421	0.15093	0.39253	-0.035704	3.3675	1.2319	1.4791	1.7328	0.24713	0.25375	0.50088	3.0416	-17.015	20.057	6	0	-5.6587	0.0024545	-7.2296	1.1103	2.31
89	0	1.4806e-05	1.2461e-08	1.4793e-05	21	660	1.0928e-06	-2.182e-10	1.2545e-06	7.9896e-07	1.2439e-12	1.1192e-06	3.0638	24.236	3.2646e-07	7.2807e-07	1.5405e-06	4.0161e-07	8.1242e-07	1.214e-06	2.132	0.22934	1.9027	21	533	0.74439	-4.8509e-05	0.78034	0.16862	0.043885	0.21051	0.47617	4.0711	0.59055	0.72995	0.88511	0.13939	0.15516	0.29455	20.659	7.9491	12.71	4	662	12.644	-0.0014193	13.696	1.6193	3.8672
89	0	5.8502e-06	1.1575e-09	5.849e-06	746	778	1.2856e-06	-4.332e-11	1.3096e-06	9.6146e-07	1.4114e-12	1.1881e-06	1.1349	3.5209	3.4644e-07	8.6659e-07	1.9258e-06	5.2015e-07	1.0592e-06	1.5794e-06	1.4845	0.11906	1.3654	443	778	0.79764	1.4858e-05	0.78938	0.20777	0.065555	0.25608	0.11793	2.5525	0.61559	0.78521	0.9721	0.16962	0.18689	0.35651	16.818	6.2624	10.555	280	86	10.941	-0.00078209	11.375	1.6901	4.4581
89	0	7.5801e-06	4.1951e-09	7.5759e-06	152	543	1.0784e-06	-6.0704e-10	1.3233e-06	9.3287e-07	1.4158e-12	1.1983e-06	1.6264	6.0678	1.8821e-07	5.5303e-07	1.603e-06	3.6481e-07	1.0499e-06	1.4148e-06	1.5597	0.17688	1.3828	156	543	0.70818	-6.519e-05	0.73449	0.21655	0.065677	0.25672	0.25485	2.2909	0.50704	0.68666	0.9091	0.17963	0.22243	0.40206	18.71	4.017	14.693	18	143	7.6626	-0.0050778	9.7115	1.0641	3.1911
90	0	3.3453e-06	3.2089e-09	3.3421e-06	332	0	6.1647e-07	-1.2124e-09	9.4262e-07	4.3576e-07	3.4429e-13	6.1634e-07	1.6824	6.0073	1.6706e-07	3.8518e-07	9.0803e-07	2.1812e-07	5.2285e-07	7.4098e-07	1.331	0.14192	1.189	332	538	0.67193	-0.00039944	0.77938	0.16359	0.042013	0.21419	0.30017	2.6927	0.50276	0.65319	0.82607	0.15043	0.17289	0.32331	4.3461	-12.383	16.729	13	538	-2.7514	0.0098326	-5.3964	2.7944	11.988
90	0	3.856e-06	6.2602e-11	3.8559e-06	51	0	6.7304e-07	-1.2356e-09	1.0203e-06	4.8455e-07	4.4151e-13	6.9414e-07	1.7977	6.195	1.9783e-07	4.1876e-07	9.0866e-07	2.2093e-07	4.899e-07	7.1083e-07	1.4658	0.053547	1.4123	51	0	0.68646	-0.00035676	0.78671	0.17164	0.047349	0.22519	0.44615	3.1722	0.5337	0.66126	0.82731	0.12755	0.16606	0.29361	5.9769	-12.413	18.39	490	271	-4.9659	0.019217	-10.366	2.6431	11.509
90	0	4.0602e-06	3.2803e-11	4.0602e-06	334	665	6.4187e-07	-1.3689e-09	1.0977e-06	4.5256e-07	4.0166e-13	6.8639e-07	1.8834	6.8677	1.775e-07	3.8067e-07	8.5116e-07	2.0317e-07	4.7049e-07	6.7366e-07	1.4378	0.043136	1.3947	334	665	0.68745	-0.00054557	0.86913	0.17478	0.048039	0.24305	0.28712	2.8828	0.52201	0.66129	0.84192	0.13928	0.18063	0.31991	8.7912	-23.99	32.781	572	666	-1.2416	0.011274	-4.9958	2.2199	10.44
91	0	4.0777e-05	7.1973e-08	4.0705e-05	333	0	1.4183e-05	2.9902e-08	7.8737e-06	5.8401e-06	5.6082e-11	8.3315e-06	0.6909	3.2518	7.9873e-06	1.3452e-05	1.8606e-05	5.4643e-06	5.1549e-06	1.0619e-05	2.9464	0.31469	2.6317	333	0	1.9104	0.001621	1.5684	0.34044	0.18129	0.46955	-0.48427	3.0756	1.6229	1.9293	2.242	0.3064	0.31265	0.61905	11.992	-0.30506	12.297	362	15	7.6929	0.018149	3.8635	1.4505	3.4227
91	0	3.8982e-05	1.039e-07	3.8878e-05	198	1	1.448e-05	7.0211e-09	1.2907e-05	7.4954e-06	7.9342e-11	8.9538e-06	0.37639	2.2112	7.4422e-06	1.3326e-05	2.0677e-05	5.8836e-06	7.3517e-06	1.3235e-05	2.9462	0.36513	2.5811	198	1	1.8898	0.00061643	1.7517	0.40985	0.24112	0.49749	-0.44191	2.5009	1.5243	1.9401	2.2893	0.41576	0.34928	0.76503	11.517	0.91819	10.599	393	0	7.143	0.0060703	5.7832	1.5175	3.2411
91	0	4.482e-05	1.7332e-07	4.4647e-05	184	0	1.6267e-05	9.7719e-09	1.4166e-05	8.8763e-06	1.1065e-10	1.0589e-05	0.39931	2.1611	7.6729e-06	1.5051e-05	2.409e-05	7.3783e-06	9.0387e-06	1.6417e-05	3.1072	0.48255	2.6246	184	0	1.9437	0.00070806	1.7915	0.46718	0.31078	0.56439	-0.34924	2.3277	1.5499	1.9902	2.4008	0.44034	0.41059	0.85093	8.0923	-0.53237	8.6247	334	17	5.2514	0.0043176	4.3231	1.0194	1.6908
92	0	2.1294e-06	7.3682e-09	2.122e-06	103	173	5.2193e-07	-9.0337e-10	6.5788e-07	3.2743e-07	1.7563e-13	4.2641e-07	1.174	3.8144	2.1412e-07	4.0345e-07	6.9681e-07	1.8933e-07	2.9336e-07	4.827e-07	1.0351	0.20183	0.83323	57	173	0.61236	-0.00056246	0.69701	0.12727	0.026106	0.16885	0.015773	2.6311	0.50952	0.60306	0.73654	0.093546	0.13348	0.22702	15.138	4.4494	10.689	73	300	11.796	0.0066558	10.794	1.297	3.1817
92	0	1.6196e-06	4.5907e-13	1.6196e-06	44	291	2.8117e-07	-3.652e-11	2.8993e-07	2.3025e-07	8.084e-14	2.8437e-07	1.1781	4.2618	3.479e-08	1.9422e-07	4.3825e-07	1.5943e-07	2.4403e-07	4.0346e-07	0.95515	0.012013	0.94313	393	291	0.44422	-5.3552e-05	0.45707	0.1981	0.05834	0.24165	-0.49864	2.2363	0.31007	0.49493	0.61823	0.18486	0.1233	0.30816	21.994	-21.507	43.501	306	231	9.0688	0.0050784	7.85	9.6716	158.36
92	0	2.1573e-06	1.8362e-12	2.1573e-06	41	274	3.0656e-07	-6.5852e-10	4.5539e-07	2.0853e-07	8.5092e-14	3.0415e-07	2.3292	11.467	9.6696e-08	2.4466e-07	4.0816e-07	1.4796e-07	1.6351e-07	3.1147e-07	1.0895	0.014949	1.0746	41	274	0.51757	-0.00032191	0.59032	0.14941	0.038728	0.20125	-0.50006	3.6603	0.4217	0.53589	0.64162	0.11419	0.10573	0.21992	21.199	-20.408	41.607	295	277	13.252	-0.0045511	14.281	4.4403	64.054
93	0	3.5342e-05	7.1666e-10	3.5341e-05	34	1	2.9983e-06	-1.455e-08	6.6212e-06	2.5105e-06	1.6524e-11	4.5735e-06	3.3902	17.283	6.6632e-07	1.3334e-06	2.8009e-06	6.6712e-07	1.4675e-06	2.1346e-06	2.8355	0.097963	2.7376	34	1	1.0211	-0.0013353	1.3536	0.2691	0.13437	0.41397	1.1972	5.2538	0.75969	0.94932	1.1803	0.18962	0.23098	0.4206	5.696	-13.863	19.559	460	498	-0.42738	0.010244	-2.9782	1.8255	5.8785
93	0	2.8288e-05	1.8179e-09	2.8287e-05	35	364	2.1304e-06	-9.3917e-09	3.8867e-06	1.8726e-06	9.7829e-12	3.2889e-06	4.0697	26.201	4.3509e-07	9.7258e-07	2.4842e-06	5.3749e-07	1.5116e-06	2.0491e-06	2.5158	0.13629	2.3795	35	364	0.88936	-0.00094502	1.0661	0.25978	0.11511	0.35437	0.7847	4.4811	0.65521	0.84233	1.1084	0.18712	0.26608	0.4532	8.9624	-11.479	20.441	75	374	-0.30028	0.019334	-3.9158	2.1827	9.6927
93	0	4.1068e-05	3.4951e-09	4.1065e-05	42	1	4.2366e-06	-1.2074e-08	7.1223e-06	3.6943e-06	3.1005e-11	5.8132e-06	2.781	12.185	1.0226e-06	1.9043e-06	5.3808e-06	8.8177e-07	3.4765e-06	4.3582e-06	2.8713	0.16968	2.7016	42	1	1.1316	-0.00083763	1.3318	0.30063	0.15255	0.40739	0.8063	3.9763	0.86028	1.0664	1.335	0.20609	0.26863	0.47472	8.8822	-15.322	24.204	2	478	1.6866	0.0016782	1.2856	2.7196	14.147
94	0	4.7777e-06	5.6349e-09	4.772e-06	48	0	1.0557e-06	-2.1191e-10	1.1487e-06	6.5706e-07	7.2459e-13	8.5292e-07	1.4264	4.8714	4.5591e-07	7.6507e-07	1.3981e-06	3.0916e-07	6.3303e-07	9.4219e-07	1.5241	0.21147	1.3126	48	0	0.8401	-4.7045e-05	0.86075	0.17619	0.049749	0.22336	0.33835	3.0436	0.68775	0.81934	0.97914	0.13159	0.1598	0.29139	9.7616	-0.74224	10.504	0	19	3.9669	0.001586	3.2707	0.7405	1.0942
94	0	5.0066e-06	6.424e-09	5.0002e-06	567	0	1.1336e-06	1.3209e-10	1.0914e-06	6.7083e-07	8.3658e-13	9.1497e-07	1.6726	5.6604	5.657e-07	8.3745e-07	1.3188e-06	2.7174e-07	4.8132e-07	7.5306e-07	1.5587	0.19354	1.3652	478	7	0.87793	4.0718e-05	0.86494	0.17772	0.054254	0.23305	0.35595	3.4908	0.72969	0.85451	1.0023	0.12482	0.1478	0.27262	9.7233	-0.48388	10.207	10	72	1.9422	-0.0026575	2.7899	0.8627	1.4622
94	0	5.9056e-06	3.0262e-09	5.9026e-06	640	2	1.3436e-06	-1.0289e-10	1.3807e-06	8.7331e-07	1.2763e-12	1.1299e-06	1.4385	4.6441	5.4664e-07	9.1811e-07	1.7368e-06	3.7147e-07	8.1871e-07	1.1902e-06	1.6613	0.10081	1.5605	640	2	0.92447	-5.2537e-05	0.94344	0.20044	0.063143	0.25152	0.31849	2.9748	0.75746	0.87923	1.0787	0.12177	0.19944	0.32121	6.4416	-3.6715	10.113	2	26	0.31886	0.00053224	0.12672	1.2123	2.4583
95	0	5.289e-06	1.1172e-10	5.2889e-06	12	0	7.2794e-07	-2.2903e-09	1.4013e-06	5.2428e-07	6.2518e-13	8.8138e-07	2.4649	9.7748	1.9112e-07	4.0815e-07	8.5969e-07	2.1703e-07	4.5154e-07	6.6857e-07	1.5136	0.041466	1.4721	142	0	0.70234	-0.00054059	0.86128	0.1895	0.058622	0.25898	0.56049	3.0365	0.51423	0.66646	0.8612	0.15223	0.19474	0.34696	-3.0752	-14.395	11.32	106	0	-8.2381	0.00035868	-8.3435	1.6327	4.2066
95	0	6.6917e-06	3.4664e-10	6.6913e-06	243	1	1.2118e-06	-9.6068e-10	1.4952e-06	7.6004e-07	1.057e-12	1.0411e-06	1.7364	6.7322	4.8153e-07	9.4951e-07	1.6008e-06	4.6798e-07	6.5132e-07	1.1193e-06	1.7328	0.068693	1.6642	243	1	0.87973	-0.00013767	0.92035	0.20722	0.068376	0.26254	0.15119	3.2343	0.70106	0.87674	1.0407	0.17568	0.16399	0.33966	-1.1405	-24.667	23.527	144	0	-6.6279	-0.0048422	-5.1995	1.4975	4.071
95	0	1.3665e-05	4.4015e-09	1.366e-05	153	0	1.4736e-06	-2.6805e-09	2.326e-06	1.1152e-06	3.029e-12	1.8089e-06	2.9005	14.376	4.0274e-07	8.3774e-07	1.8853e-06	4.35e-07	1.0476e-06	1.4826e-06	2.1853	0.19549	1.9898	153	0	0.89865	-0.00055492	1.0751	0.24869	0.10448	0.33896	0.74285	3.6426	0.6554	0.84485	1.0892	0.18945	0.24434	0.43379	0.7562	-16.117	16.874	478	82	-4.7658	0.0046174	-6.2341	1.7459	4.9442
96	0	5.5581e-05	6.0274e-09	5.5575e-05	77	1	1.6106e-05	-2.9938e-08	2.2872e-05	8.9574e-06	1.3381e-10	1.2212e-05	1.1928	3.8722	7.5747e-06	1.3248e-05	2.0825e-05	5.6736e-06	7.5763e-06	1.325e-05	3.2901	0.19967	3.0904	77	1	1.9333	-0.00095509	2.1491	0.4002	0.26593	0.53059	0.034305	3.2721	1.5669	1.8995	2.2609	0.33255	0.36139	0.69394	8.9473	-11.137	20.084	11	183	-5.2072	0.0055168	-6.454	2.4071	13.317
96	0	6.8788e-05	2.9547e-07	6.8493e-05	33	0	1.535e-05	-3.5046e-08	2.3638e-05	7.5244e-06	1.0097e-10	1.1134e-05	1.3722	5.3109	7.3267e-06	1.2923e-05	2.0739e-05	5.5966e-06	7.8157e-06	1.3412e-05	3.4536	0.68705	2.7665	33	0	1.9298	-0.0013849	2.2573	0.35669	0.20674	0.49259	0.14546	2.9012	1.5544	1.9685	2.2424	0.41412	0.27386	0.68798	8.8514	-12.3	21.152	467	27	-3.2423	0.011234	-5.8991	1.9472	7.5032
96	0	6.6649e-05	1.0823e-07	6.6541e-05	24	0	1.5264e-05	-2.3353e-08	2.0938e-05	8.2229e-06	1.2151e-10	1.1502e-05	1.7143	6.7204	7.2932e-06	1.2769e-05	1.9465e-05	5.4759e-06	6.6955e-06	1.2171e-05	3.405	0.41153	2.9934	75	0	1.936	-0.00067075	2.099	0.39589	0.25338	0.51212	0.081092	3.0849	1.6079	1.9464	2.2646	0.33847	0.31827	0.65674	9.4826	-10.83	20.313	482	26	-3.8879	0.0057327	-5.2809	1.7733	7.3433
97	0	2.3832e-05	5.4405e-08	2.3778e-05	134	3	4.6001e-06	-1.9168e-08	7.2453e-06	3.3871e-06	2.1693e-11	4.9033e-06	1.6058	5.0602	1.0329e-06	2.9528e-06	6.2162e-06	1.9199e-06	3.2635e-06	5.1833e-06	2.2938	0.39368	1.9002	52	259	1.1595	-0.001833	1.4125	0.29916	0.14201	0.40434	0.27508	2.5778	0.85162	1.1593	1.4478	0.30766	0.28847	0.59613	16.273	3.6516	12.621	121	17	11.053	0.0060293	10.221	1.6682	4.7374
97	0	1.784e-05	1.0418e-08	1.7829e-05	51	373	1.8373e-06	-1.0651e-08	3.9993e-06	1.3491e-06	4.3622e-12	2.4348e-06	2.6873	12.175	3.1961e-07	9.9983e-07	2.2061e-06	6.8021e-07	1.2063e-06	1.8865e-06	2.1652	0.22722	1.938	53	379	0.89293	-0.0017441	1.247	0.24926	0.10044	0.37739	0.64778	3.0543	0.59928	0.85337	1.1584	0.25409	0.30505	0.55914	14.178	-1.7916	15.969	353	406	8.8014	0.00097896	8.6027	1.7103	4.6603
97	0	2.5492e-05	1.9457e-09	2.549e-05	63	314	5.2025e-06	-1.7831e-08	8.002e-06	4.0879e-06	2.7738e-11	5.5106e-06	1.4659	4.7709	9.6794e-07	3.0163e-06	8.0461e-06	2.0484e-06	5.0297e-06	7.0781e-06	2.306	0.12447	2.1815	63	314	1.1847	-0.0019036	1.4836	0.36635	0.19123	0.47031	0.017329	2.3999	0.84028	1.191	1.5366	0.35074	0.3456	0.69634	14.718	-10.969	25.688	176	314	10.191	-0.0099059	11.747	2.2958	11.419
98	0	1.7043e-06	7.6988e-09	1.6966e-06	412	276	3.0112e-07	-2.2403e-10	3.7774e-07	1.8123e-07	5.9507e-14	2.4793e-07	1.7422	6.7142	1.2815e-07	2.1681e-07	3.9604e-07	8.8662e-08	1.7924e-07	2.679e-07	1.1639	0.23076	0.93315	412	276	0.58827	-0.00014177	0.63676	0.10972	0.019822	0.14355	0.56787	3.3272	0.48297	0.57436	0.67174	0.091385	0.097384	0.18877	8.8056	-1.9492	10.755	480	46	2.0538	0.0023645	1.2451	1.2555	2.6166
98	0	2.8233e-06	6.0181e-10	2.8227e-06	26	0	2.7158e-07	-4.8693e-10	4.5734e-07	2.1041e-07	1.0459e-13	3.4077e-07	3.2929	17.808	8.3528e-08	1.5597e-07	3.1283e-07	7.2447e-08	1.5685e-07	2.293e-07	1.3644	0.1079	1.2565	26	0	0.55667	-0.00026598	0.65814	0.1461	0.036723	0.20041	0.8299	4.2772	0.4332	0.52789	0.65593	0.094686	0.12805	0.22273	11.367	-8.5003	19.867	291	0	3.5371	0.0030921	2.3575	1.936	6.3972
98	0	2.3592e-06	7.8201e-09	2.3513e-06	799	1063	4.6833e-07	-1.5596e-10	5.5808e-07	3.2225e-07	1.8889e-13	4.377e-07	1.5515	5.1195	1.5636e-07	3.346e-07	5.9235e-07	1.7825e-07	2.5774e-07	4.3599e-07	1.2477	0.20729	1.0404	799	204	0.66777	-5.5117e-05	0.69949	0.17306	0.04509	0.21313	0.16892	2.4938	0.50496	0.67335	0.80643	0.16839	0.13308	0.30147	14.028	-5.3358	19.364	1111	3	4.4998	-0.0009647	5.055	1.9058	5.7519
99	0	6.0029e-06	6.6977e-09	5.9962e-06	48	5	1.1593e-06	-5.8885e-10	1.754e-06	6.4747e-07	7.2893e-13	9.203e-07	1.3964	5.5985	4.5912e-07	9.1973e-07	1.6491e-06	4.6061e-07	7.2932e-07	1.1899e-06	1.7047	0.19871	1.506	346	5	0.89702	-0.00015322	1.0518	0.19587	0.060078	0.2609	0.1228	2.6473	0.70996	0.89185	1.0766	0.1819	0.18479	0.36669	20.482	-13.414	33.895	60	1372	12.84	-0.0011611	14.012	1.6497	7.5734
99	0	9.1235e-06	9.3902e-09	9.1141e-06	206	0	1.2796e-06	-9.5156e-10	1.998e-06	7.3549e-07	1.0111e-12	1.0878e-06	1.8081	8.1524	4.8912e-07	9.9332e-07	1.732e-06	5.042e-07	7.3864e-07	1.2428e-06	1.8939	0.23426	1.6597	206	0	0.90563	-0.00022525	1.0757	0.19649	0.061874	0.26745	0.30946	3.0091	0.7179	0.89124	1.0739	0.17334	0.18262	0.35597	18.501	1.5004	17.001	726	1181	13.532	0.00076068	12.958	1.6762	4.4618
99	0	6.1906e-06	5.3629e-11	6.1905e-06	84	1261	1.0553e-06	-4.4316e-10	1.3347e-06	6.9377e-07	8.7141e-13	9.4735e-07	1.742	6.7961	3.7242e-07	7.8951e-07	1.4147e-06	4.1709e-07	6.2516e-07	1.0422e-06	1.685	0.036577	1.6484	803	1261	0.84634	-8.4454e-05	0.89959	0.21075	0.068973	0.26442	0.30421	2.9933	0.66101	0.82155	1.0163	0.16054	0.19477	0.35531	17.142	-15.659	32.801	231	1261	12.342	0.00033139	12.133	2.2416	12.594
[truncated: 941 more columns]
