# Supplementary material for: Detecting Parkinson’s disease from sustained phonation and speech signals
Source: PLoS One. 2017 Oct 5;12(10):e0185613. doi: 10.1371/journal.pone.0185613 (PMC5628839; doi:10.1371/journal.pone.0185613)
Supplement: S3 File — (ZIP) [file pone.0185613.s003.zip › SP/phonation/SP_phonation_emobase2010.csv]

id	pcm_loudness_sma_maxPos	pcm_loudness_sma_minPos	pcm_loudness_sma_amean	pcm_loudness_sma_linregc1	pcm_loudness_sma_linregc2	pcm_loudness_sma_linregerrA	pcm_loudness_sma_linregerrQ	pcm_loudness_sma_stddev	pcm_loudness_sma_skewness	pcm_loudness_sma_kurtosis	pcm_loudness_sma_quartile1	pcm_loudness_sma_quartile2	pcm_loudness_sma_quartile3	pcm_loudness_sma_iqr1_2	pcm_loudness_sma_iqr2_3	pcm_loudness_sma_iqr1_3	pcm_loudness_sma_percentile1_0	pcm_loudness_sma_percentile99_0	pcm_loudness_sma_pctlrange0_1	pcm_loudness_sma_upleveltime75	pcm_loudness_sma_upleveltime90	pcm_fftMag_mfcc_sma_0__maxPos	pcm_fftMag_mfcc_sma_0__minPos	pcm_fftMag_mfcc_sma_0__amean	pcm_fftMag_mfcc_sma_0__linregc1	pcm_fftMag_mfcc_sma_0__linregc2	pcm_fftMag_mfcc_sma_0__linregerrA	pcm_fftMag_mfcc_sma_0__linregerrQ	pcm_fftMag_mfcc_sma_0__stddev	pcm_fftMag_mfcc_sma_0__skewness	pcm_fftMag_mfcc_sma_0__kurtosis	pcm_fftMag_mfcc_sma_0__quartile1	pcm_fftMag_mfcc_sma_0__quartile2	pcm_fftMag_mfcc_sma_0__quartile3	pcm_fftMag_mfcc_sma_0__iqr1_2	pcm_fftMag_mfcc_sma_0__iqr2_3	pcm_fftMag_mfcc_sma_0__iqr1_3	pcm_fftMag_mfcc_sma_0__percentile1_0	pcm_fftMag_mfcc_sma_0__percentile99_0	pcm_fftMag_mfcc_sma_0__pctlrange0_1	pcm_fftMag_mfcc_sma_0__upleveltime75	pcm_fftMag_mfcc_sma_0__upleveltime90	pcm_fftMag_mfcc_sma_1__maxPos	pcm_fftMag_mfcc_sma_1__minPos	pcm_fftMag_mfcc_sma_1__amean	pcm_fftMag_mfcc_sma_1__linregc1	pcm_fftMag_mfcc_sma_1__linregc2	pcm_fftMag_mfcc_sma_1__linregerrA	pcm_fftMag_mfcc_sma_1__linregerrQ
1	0.19552	0	0.91319	0.00014252	0.86552	0.23786	0.084189	0.29146	0.24037	2.6537	0.70405	0.88335	1.1203	0.1793	0.23699	0.4163	0.32228	1.5577	1.2354	0.043284	0.0059701	0.99851	0	5.5732	0.0036771	4.3432	1.1313	3.3212	1.9563	-3.9642	40.764	4.8087	5.713	6.6	0.90428	0.88696	1.7912	-0.75589	9.3901	10.146	0.91642	0.070149	0.0029851	0.72836	-7.0418	-0.0097162	-3.7918	3.0493	13.741
1	0.90366	0.0012195	1.3712	0.00014819	1.3105	0.32787	0.16506	0.40779	-0.025399	2.9714	1.099	1.3588	1.6502	0.2598	0.2914	0.5512	0.44782	2.2714	1.8235	0.057317	0.0036585	0.9061	0	8.5077	-0.00050512	8.7145	2.376	19.41	4.4073	-8.6036	133.75	6.5548	8.3631	10.292	1.8083	1.9293	3.7376	2.6994	15.721	13.022	0.99512	0.36707	0.0036585	0	-3.5271	-0.003808	-1.9678	3.2861	14.484
1	0.50939	0.0050063	1.2611	0.0003144	1.1357	0.28022	0.12439	0.36006	-0.40415	3.6222	1.0292	1.2795	1.4999	0.2503	0.22048	0.47078	0.12721	2.0433	1.9161	0.08761	0.0075094	0.09637	0	5.9751	0.0033654	4.6323	2.8251	70.75	8.4471	-9.3517	99.28	5.5955	6.6675	8.0789	1.072	1.4114	2.4834	-16.327	13.215	29.543	0.98874	0.93742	0.013767	0	-1.5307	0.0030589	-2.7512	2.4567	10.395
2	0.074738	0.69955	0.49897	-0.00021004	0.56912	0.11311	0.019996	0.14711	0.17795	2.9127	0.39712	0.49496	0.59207	0.097846	0.097105	0.19495	0.19416	0.83725	0.6431	0.046338	0.0029895	0.20179	0	-16.321	-0.012821	-12.039	1.959	7.8012	3.7326	-0.43668	3.7447	-18.308	-16.003	-13.796	2.3042	2.2076	4.5118	-25.417	-8.426	16.991	0.16741	0.016442	0.87444	0	5.2274	0.005671	3.3333	1.4418	3.5043
2	0.09715	0.75518	0.43686	4.2075e-05	0.42064	0.097596	0.014236	0.11968	-0.25939	2.6105	0.35832	0.45108	0.52531	0.092766	0.074227	0.16699	0.15687	0.66662	0.50975	0.03886	0.003886	0.6101	0	-25.805	2.1959e-05	-25.814	2.2755	14.124	3.7582	-2.6112	15.321	-26.853	-25.292	-24.13	1.561	1.1627	2.7237	-43	-20.309	22.691	0.12176	0.003886	0.63212	0.6101	7.4825	0.00080268	7.1731	1.3568	3.8603
2	0.20646	0.58287	0.39995	-6.8536e-05	0.42432	0.086992	0.011234	0.10692	0.030722	2.7411	0.3208	0.4072	0.47085	0.086392	0.063654	0.15005	0.16434	0.65232	0.48798	0.10674	0.025281	0.082865	0	-28.174	-0.007375	-25.552	1.4423	4.0504	2.5195	-0.18427	4.3116	-30.257	-28.31	-26.242	1.9472	2.0679	4.0151	-32.55	-22.317	10.233	0.33146	0.029494	0.18961	0.92978	10.505	-0.0074596	13.157	0.99544	1.4973
3	0.70492	0	0.91753	-0.00019649	0.98335	0.33572	0.16759	0.41114	0.6259	2.8015	0.59705	0.852	1.2028	0.25495	0.35082	0.60577	0.27402	2.0297	1.7557	0.059613	0.011923	0.12817	0	-0.86103	-0.0094881	2.3175	2.8106	18.572	4.685	-2.0226	11.862	-2.6125	-0.077046	2.7424	2.5355	2.8194	5.3549	-16.921	4.856	21.777	0.85246	0.4456	0.81073	0	-7.442	0.003671	-8.6718	1.0192	1.6279
3	0.72909	0.011236	0.79449	-0.00018768	0.86956	0.25765	0.087772	0.29942	0.16519	2.1492	0.54504	0.79453	1.03	0.24949	0.23548	0.48497	0.27093	1.4181	1.1471	0.017478	0.0024969	0.30337	0	-1.9758	-0.0047125	-0.090763	1.6812	7.6969	2.9807	-1.7271	9.1201	-3.2222	-1.831	-0.088008	1.3913	1.743	3.1342	-13.577	2.624	16.201	0.71036	0.17353	0.99875	0.32959	-8.1146	0.0018734	-8.864	1.0056	1.4732
3	0.1516	0.0079787	0.80072	-0.00036482	0.93771	0.25638	0.090003	0.31028	0.32641	2.3018	0.54833	0.77082	1.0225	0.22249	0.25171	0.4742	0.25199	1.4977	1.2457	0.082447	0.011968	0.086436	0	-3.4477	-0.0083602	-0.30839	2.4437	14.573	4.2269	-1.5469	6.5759	-6.16	-1.8832	-0.32775	4.2769	1.5554	5.8323	-17.173	1.4461	18.619	0.67952	0.3617	0	0.60106	-7.0515	0.001619	-7.6595	1.0378	1.6883
4	0.54271	0.38861	0.93858	-0.00023814	1.0095	0.266	0.11048	0.33491	0.67532	3.078	0.68009	0.89105	1.137	0.21096	0.24592	0.45688	0.39818	1.8569	1.4587	0.055276	0.01675	0.095477	0.0050251	4.7791	-0.007529	7.0227	0.90497	2.5939	2.0682	-1.1215	7.0549	3.4517	4.82	6.2828	1.3682	1.4628	2.831	-1.5194	8.0314	9.5508	0.56616	0.18258	0.68509	0	-3.0504	-0.0020076	-2.4521	0.88983	1.2739
4	0.019737	0	0.40293	-0.00055048	0.57	0.10103	0.021529	0.17568	2.0872	11.456	0.28635	0.37393	0.47743	0.087579	0.1035	0.19108	0.13979	1.1365	0.99674	0.011513	0.0098684	0.034539	0.93092	-23.907	-0.03203	-14.186	2.6931	12.204	6.6187	0.58051	2.8715	-28.853	-25.069	-19.398	3.7845	5.6711	9.4555	-35.58	-6.0575	29.523	0.049342	0.023026	0.019737	0	-0.77877	0.003429	-1.8195	1.6358	4.2285
4	0.18367	0.92128	0.36127	-0.00054751	0.5488	0.10829	0.017418	0.1708	-0.31068	2.8716	0.265	0.37334	0.47607	0.10834	0.10273	0.21107	0.010768	0.71321	0.70244	0.01895	0.0029155	0.19825	0.96356	-28.861	-0.067594	-5.7103	9.9658	196.14	19.373	-2.3141	7.2308	-27.574	-24.248	-19.863	3.3258	4.3852	7.711	-90.597	-10.874	79.723	0.83236	0.1691	0.87172	0.93003	-4.5508	-0.0087166	-1.5654	3.5442	23.537
5	0.12142	0.74199	0.65869	-0.00013593	0.69892	0.24074	0.085434	0.29322	0.53198	3.1638	0.43008	0.64593	0.83808	0.21585	0.19215	0.40799	0.15248	1.506	1.3535	0.038786	0.011804	0.084317	0	-11.958	-0.0077828	-9.6547	1.2401	5.4621	2.6902	-1.5033	11.836	-13.689	-11.594	-10.354	2.0949	1.2403	3.3351	-19.905	-6.1535	13.752	0.57167	0.052277	0.24452	0.82462	2.9506	-0.0045432	4.2953	1.2559	2.6247
5	0.64767	0.67358	0.55772	-0.00016998	0.60684	0.20242	0.068518	0.2633	0.9825	3.8025	0.38471	0.50252	0.66979	0.11781	0.16727	0.28508	0.13206	1.3454	1.2134	0.046632	0.015544	0.5734	0	-11.183	0.0026382	-11.946	1.3456	3.8064	2.0002	-3.5962	28.215	-11.968	-10.829	-9.9529	1.1395	0.87597	2.0154	-18.182	-8.5778	9.6043	0.94646	0.41105	0.23316	0.048359	5.3846	0.0063174	3.5589	1.1745	2.4968
5	0.16112	0.96497	0.64564	0.00024477	0.57589	0.21785	0.088527	0.30026	1.2298	4.0934	0.46296	0.56472	0.74626	0.10176	0.18154	0.2833	0.1666	1.5233	1.3567	0.082312	0.021016	0.099825	0	-12.821	-0.0070265	-10.818	1.5318	7.8484	3.0315	-2.594	13.679	-13.803	-12.215	-11.101	1.5879	1.1142	2.7021	-25.455	-9.1162	16.339	0.85464	0.27496	0.99299	0.014011	4.3266	-0.0002347	4.3935	1.2323	2.801
6	0.0076956	0.00042753	1.1518	-6.6975e-05	1.2301	0.255	0.10222	0.3229	0.26213	3.3811	0.92621	1.1486	1.3597	0.2224	0.21105	0.43345	0.4503	1.9961	1.5458	0.0025652	0.00042753	0.0076956	0.99872	-4.64	-0.00038524	-4.1896	1.7552	6.8833	2.6365	-1.8225	20.498	-5.7403	-4.6242	-3.3704	1.1161	1.2537	2.3698	-10.979	2.2992	13.278	0.064985	0.0047029	0.041898	0.61223	9.4425	-0.0018348	11.587	3.1027	13.707
6	0.066771	0.0010433	0.90719	-0.00033724	1.2303	0.19517	0.06064	0.30898	0.5762	3.2269	0.68067	0.87088	1.0895	0.19021	0.21864	0.40885	0.34582	1.7672	1.4213	0.042254	0.0057381	0.056338	0	-8.9545	-0.0027913	-6.2804	1.6692	9.0259	3.3782	-3.7006	28.578	-9.9172	-8.5987	-7.4086	1.3186	1.1901	2.5087	-23.442	-3.214	20.228	0.94053	0.099113	0.0057381	0.94001	9.3216	-0.0047037	13.828	2.1494	7.6358
6	0.014787	0.99584	1.0292	-0.00029345	1.3465	0.21903	0.07907	0.33567	0.57584	3.6854	0.7987	0.99826	1.22	0.19956	0.2217	0.42126	0.33211	1.9525	1.6204	0.0055453	0.00092421	0.019871	0	-7.3535	-0.0032426	-3.8466	1.6012	6.5214	3.2595	-1.5501	23.735	-9.1439	-7.8541	-6.0848	1.2898	1.7693	3.0591	-13.098	0.6539	13.751	0.89695	0.097043	0.32763	0.88678	10.048	-0.0017142	11.902	2.1577	7.2562
7	0.13636	0.0025253	0.61495	-0.00043042	0.78518	0.15079	0.037244	0.21663	0.62012	3.2634	0.46067	0.57794	0.75595	0.11726	0.17801	0.29527	0.21469	1.2346	1.02	0.039141	0.011364	0.07702	0	-12.76	-0.015663	-6.5655	1.4902	8.6127	4.63	-1.246	8.9792	-15.426	-12.361	-9.8493	3.0653	2.5112	5.5765	-25.725	-4.2342	21.491	0.6654	0.11111	0.97727	0	3.2427	0.0034567	1.8756	1.8677	5.1413
7	0.14341	0.90525	0.68273	-0.00032622	0.80996	0.15362	0.037204	0.20643	0.37243	3.019	0.53946	0.65204	0.82029	0.11258	0.16825	0.28083	0.25215	1.1972	0.94504	0.047375	0.0051216	0.15493	0	-10.627	-0.01047	-6.5434	1.3771	4.96	3.2453	-0.64961	5.0696	-12.424	-11.066	-8.3093	1.3581	2.7563	4.1144	-18.311	-4.5593	13.752	0.44558	0.11524	0.96671	0.25608	5.9235	0.0072459	3.0976	1.289	2.6543
7	0.19458	0.83254	0.70183	-0.00059122	0.88689	0.16502	0.044806	0.23719	0.39775	3.2527	0.53688	0.6947	0.85025	0.15782	0.15555	0.31337	0.20225	1.3454	1.1431	0.035088	0.0079745	0.10207	0	-10.008	-0.016315	-4.9008	1.5285	8.0922	4.1004	-1.0205	8.4943	-12.473	-10.929	-6.4685	1.5434	4.4608	6.0042	-21.863	-1.7747	20.088	0.47528	0.065391	0.61404	0.29346	5.3717	0.013384	1.1827	1.3975	3.1733
8	0.2813	0.0044183	1.0743	-0.00010542	1.1101	0.361	0.19845	0.44596	0.15619	3.015	0.75395	1.0507	1.4044	0.29679	0.35366	0.65045	0.028364	2.1653	2.137	0.019146	0.005891	0.35641	0.010309	-0.79375	0.013538	-5.3833	5.3137	120.46	11.292	-5.3278	32.685	-1.2358	1.4928	3.1816	2.7285	1.6889	4.4174	-71.209	7.7475	78.957	0.97202	0.68041	0.55081	0.017673	1.8893	0.0097469	-1.4149	4.2935	41.206
8	0.080972	0.0026991	1.2008	-0.00071691	1.4661	0.33468	0.17657	0.44731	0.30052	3.1766	0.89687	1.1863	1.4927	0.28942	0.30638	0.5958	0.29593	2.355	2.0591	0.024292	0.0053981	0.17679	0	4.5016	-0.011585	8.7879	1.5498	7.8753	3.7438	-2.4708	29.075	1.8774	4.2602	7.612	2.3828	3.3518	5.7346	-1.0807	10.67	11.751	0.98785	0.34548	0.036437	0	1.4092	-0.0022794	2.2526	1.9039	7.1059
8	0.062189	0.0012438	1.13	-0.00055328	1.3521	0.34911	0.19436	0.45919	0.71232	4.1435	0.79762	1.0922	1.4097	0.2946	0.31751	0.61211	0.28058	2.5314	2.2508	0.012438	0.0049751	0.20896	0	5.158	-0.0077935	8.2871	2.5577	10.966	3.7733	-0.1034	5.6383	2.5156	4.7686	7.1055	2.2529	2.3369	4.5899	-2.5187	13.065	15.583	0.4801	0.13806	0.86567	0.29478	-1.028	-0.00038864	-0.87194	3.0752	15.683
9	0.15582	0	0.89101	-0.00023393	0.9682	0.20329	0.067275	0.26319	0.022441	3.1283	0.72555	0.8919	1.0609	0.16635	0.16899	0.33534	0.29728	1.5424	1.2451	0.089259	0.015129	0.99697	0	-4.4735	-0.0027478	-3.5667	2.7576	14.538	3.8487	-2.2042	15.904	-6.6231	-3.643	-1.9178	2.9801	1.7252	4.7053	-12.053	1.5382	13.591	0.80182	0.20121	0.02118	0.0015129	2.2635	-0.0029849	3.2485	1.6058	3.953
9	0.029412	0.02381	0.94754	-7.2883e-05	0.97352	0.30705	0.14046	0.37508	0.35867	2.6697	0.67259	0.89358	1.2085	0.22099	0.31492	0.53591	0.24055	1.8808	1.6403	0.030812	0.0070028	0.036415	0	2.2182	0.008537	-0.82527	2.6271	18.44	4.6407	-3.328	28.526	0.30192	2.5861	4.1321	2.2842	1.546	3.8302	-16.831	11.341	28.172	0.85294	0.095238	0.57843	0.97619	-0.6184	-0.012232	3.7423	1.982	6.7311
9	0.099133	0.86741	0.88416	-0.00019412	0.96239	0.24797	0.098653	0.31733	0.58226	3.2772	0.6614	0.85693	1.0709	0.19553	0.21396	0.40949	0.30452	1.7171	1.4125	0.01487	0.0037175	0.012392	0	0.070625	-0.003645	1.5396	2.3267	9.7293	3.2327	0.49357	4.2995	-1.9692	-0.27459	1.7282	1.6946	2.0028	3.6974	-6.5166	9.4106	15.927	0.090458	0.016109	0.21809	0.0074349	-0.03388	-0.0013052	0.4921	1.7864	5.959
10	0.028024	0.42625	1.0331	-0.00078923	1.3002	0.26374	0.11572	0.37361	0.8619	4.4639	0.79135	0.99394	1.2156	0.20259	0.22171	0.4243	0.32869	2.205	1.8763	0.026549	0.0073746	0.042773	0.99853	7.6172	-0.0064231	9.7915	1.2323	4.6964	2.5053	-2.7281	23.232	6.5883	7.6969	8.8068	1.1086	1.11	2.2186	0.12221	13.851	13.729	0.59735	0.025074	0	0.99853	-0.84482	-0.012356	3.3378	1.4656	3.6244
10	0.043724	0	1.0806	-0.00036731	1.2107	0.26811	0.11622	0.3491	0.3533	3.0718	0.82644	1.0575	1.3044	0.23103	0.24695	0.47797	0.40214	1.9469	1.5448	0.025388	0.0042313	0.26657	0	7.4442	-0.0061262	9.6129	1.5457	10.334	3.4505	-4.5948	36.928	6.3903	7.7858	9.274	1.3955	1.4882	2.8837	-7.1816	11.898	19.079	0.96615	0.36812	0.0014104	0.99859	-1.0382	0.00069902	-1.2856	1.5614	4.1287
10	0.039945	0	1.0095	-0.00029345	1.1159	0.23766	0.09429	0.31317	0.50233	4.0911	0.78927	1.0008	1.1933	0.2115	0.1925	0.404	0.33652	1.879	1.5425	0.012397	0.0041322	0.057851	0	6.1953	-0.011098	10.218	1.6833	9.2246	3.8254	-1.9325	15.969	3.9681	6.294	8.5221	2.3259	2.2281	4.554	-3.6695	12.689	16.358	0.82782	0.19559	0.60193	0.052342	-0.89827	0.011785	-5.1702	2.0962	7.381
11	0.78404	0.0013755	1.4823	0.00023482	1.3971	0.2551	0.1119	0.33813	-0.85476	4.582	1.3041	1.5213	1.705	0.21723	0.18368	0.40091	0.36377	2.1473	1.7835	0.19257	0.024759	0.65199	0	4.4985	0.0080202	1.5871	2.1678	19.044	4.6773	-5.725	46.577	3.4674	4.9692	6.6602	1.5018	1.691	3.1928	-19.618	9.7728	29.391	0.97387	0.4608	0.060523	0.80605	-2.2851	-0.01259	2.2851	2.2701	7.7133
11	0.14914	0.0012225	1.4126	-0.00040007	1.576	0.33411	0.16604	0.41829	-0.17912	2.5285	1.1094	1.4263	1.7285	0.31689	0.30226	0.61915	0.43348	2.2363	1.8028	0.19682	0.03423	0.1088	0	7.7431	-0.0035628	9.1985	1.4192	9.6273	3.2148	-5.4119	55.962	7.1117	7.9091	8.9395	0.79736	1.0304	1.8278	-3.0758	12.985	16.061	0.97066	0.21027	0.79462	0.84597	-7.0061	-0.0050664	-4.9365	2.0082	6.8904
11	0.12783	0	1.4518	-0.00025223	1.5631	0.32164	0.15984	0.40495	-0.30721	2.8166	1.1775	1.4789	1.7395	0.30138	0.26064	0.56202	0.40384	2.2563	1.8525	0.098416	0.0045249	0.095023	0	9.3625	0.0010373	8.9045	1.8094	10.872	3.3079	-5.3556	47.516	8.7254	10.105	10.881	1.3794	0.77644	2.1558	-6.0558	12.905	18.961	0.97738	0.68778	0.43326	0.8043	-10.471	-0.0080335	-6.9245	2.8272	12.94
12	0.015385	0.0022792	0.39659	-5.1788e-05	0.442	0.10209	0.014922	0.12494	0.44071	2.7131	0.29932	0.37868	0.48656	0.079361	0.10788	0.18724	0.17227	0.70702	0.53475	0.02735	0.0011396	0.015385	0.0011396	-25.46	-0.0041086	-21.857	1.8948	8.9744	3.6479	-1.0356	18.342	-27.358	-26.029	-24.119	1.3291	1.9097	3.2388	-31.932	-15.843	16.089	0.30427	0.026211	0.75043	0.0011396	8.1459	0.0013327	6.9771	0.97721	2.6183
12	0.015193	0.0021704	0.38569	-4.0648e-05	0.42312	0.09268	0.012361	0.11327	0.12069	2.6147	0.30124	0.37563	0.47731	0.074393	0.10168	0.17607	0.14042	0.63723	0.49681	0.03147	0.0032556	0.028215	0.0010852	-29.038	-0.0018337	-27.349	1.628	8.9347	3.1443	-5.7106	72.497	-30.545	-28.911	-27.615	1.6342	1.2954	2.9296	-33.252	-23.332	9.9203	0.99186	0.12914	0.74552	0.0010852	9.5391	0.0018365	7.8477	1.002	3.0662
12	0.10295	0.99196	0.38413	-2.5872e-05	0.40824	0.086057	0.010396	0.10291	0.19489	2.5814	0.30316	0.37592	0.46586	0.072755	0.089943	0.1627	0.17161	0.61454	0.44292	0.010188	0.0010724	0.042359	0.99517	-29.261	-0.00299	-26.474	1.7815	5.4534	2.8363	-0.076653	5.8333	-30.888	-29.545	-27.896	1.3436	1.6486	2.9922	-37.595	-21.449	16.146	0.080965	0.01126	0.97855	0.99571	10.029	0.00039461	9.6608	0.9822	1.6259
13	0.097493	0.92201	0.45837	-0.00013192	0.50566	0.093687	0.014149	0.12205	0.41009	3.9463	0.38243	0.45511	0.53279	0.072684	0.077675	0.15036	0.20285	0.80564	0.60279	0.0083565	0.0013928	0.1351	0.99861	-15.633	-0.011461	-11.525	1.6538	3.9171	3.0919	0.90127	2.7498	-17.828	-16.904	-13.218	0.9234	3.6868	4.6102	-19.766	-8.0742	11.692	0.12117	0.043175	0.016713	0.0027855	1.0926	-0.00044739	1.253	0.85711	1.2024
13	0.22932	0.50752	0.42567	-0.00012645	0.45925	0.096057	0.013673	0.11853	-0.07269	2.635	0.33906	0.42937	0.51287	0.090312	0.083499	0.17381	0.16771	0.70208	0.53437	0.097744	0.018797	0.56955	0	-18.859	-0.0049713	-17.539	1.5811	4.8453	2.3299	-0.5296	4.1049	-20.311	-19.165	-16.779	1.146	2.3866	3.5326	-25.449	-15.012	10.437	0.28571	0.0037594	0.23872	0.078947	2.1641	0.00072163	1.9725	0.96196	1.352
13	0.088154	0	0.51707	-8.702e-05	0.54861	0.13849	0.029382	0.17238	0.34598	2.8756	0.38941	0.49911	0.63942	0.1097	0.14031	0.25001	0.16135	0.94437	0.78302	0.057851	0.0096419	0.090909	0	-13.68	-0.0068697	-11.19	1.0149	2.4476	2.1261	0.39903	6.1582	-15.03	-14.213	-12.962	0.81755	1.2514	2.0689	-16.915	-8.0836	8.8316	0.18595	0.061983	0.92287	0.2989	0.76101	0.0039503	-0.67099	0.8057	1.0785
14	0.298	0.0023557	1.2644	-0.00024946	1.3702	0.41025	0.24589	0.49963	0.34226	2.4689	0.85903	1.2477	1.6095	0.38868	0.36179	0.75047	0.33309	2.4311	2.098	0.06596	0.010601	0.13781	0	5.4004	-0.00032879	5.5398	1.3643	7.7391	2.7831	-6.1447	54.938	4.6916	5.7577	6.5798	1.0661	0.82207	1.8882	-7.6581	8.8417	16.5	0.98233	0.46054	0	0.98351	-1.0173	-0.00023953	-0.91572	1.557	4.3723
14	0.35162	0	1.1472	-0.00033259	1.2804	0.32288	0.15868	0.40572	0.14238	2.5631	0.85732	1.1288	1.4393	0.27147	0.3105	0.58197	0.32756	2.0569	1.7294	0.10599	0.018703	0.1409	0	0.71682	-0.0051492	2.7791	2.3135	17.767	4.3805	-5.112	52.645	-1.2187	0.95158	3.3966	2.1703	2.445	4.6153	-10.659	6.579	17.238	0.98628	0.4601	0.56608	0	6.0673	0.0042483	4.3659	3.0536	13.184
14	0.14155	0	1.2508	-0.00012444	1.2916	0.42328	0.25242	0.50297	0.18219	2.2215	0.83577	1.2501	1.6172	0.41434	0.36708	0.78142	0.30105	2.303	2.0019	0.070015	0.0045662	0.92237	0	4.5134	0.0065165	2.376	1.2648	4.0104	2.3533	-2.8827	20.357	3.3811	4.6505	5.964	1.2694	1.3135	2.5829	-4.3579	7.9909	12.349	0.82192	0.18113	0	0.9239	-1.2861	-0.014456	3.4555	1.9292	6.0784
15	0.035481	0.7479	0.88536	-0.00022785	1.0073	0.21104	0.067202	0.26863	0.40285	2.8602	0.69367	0.85301	1.0587	0.15934	0.20568	0.36502	0.38013	1.5612	1.1811	0.046685	0.0028011	0.0065359	0.99907	-1.6442	-0.0024483	-0.33435	2.0785	7.2991	2.8057	-0.42643	6.4878	-3.2905	-1.5347	0.11556	1.7558	1.6503	3.406	-10.382	6.4637	16.846	0.040149	0.010271	0.067227	0.71615	5.408	-0.00075438	5.8116	3.4265	14.97
15	0.41586	0	1.5529	-8.8892e-05	1.5848	0.36229	0.23191	0.48193	-0.57372	3.7615	1.3364	1.5891	1.8512	0.25272	0.26213	0.51485	0.20447	2.6154	2.4109	0.11405	0.023644	0.12239	0	3.9358	0.00080991	3.645	3.0181	73.876	8.5967	-6.0932	42.245	4.1527	5.2554	6.538	1.1027	1.2826	2.3853	-50.959	8.2956	59.255	0.9694	0.95549	0.070932	0.99722	14.487	-0.010819	18.371	1.8684	10.887
15	0.93057	0.99866	1.2285	-3.796e-05	1.2427	0.29463	0.13873	0.37256	-0.18277	3.0424	0.98784	1.2383	1.4876	0.25044	0.2493	0.49975	0.26832	2.0649	1.7966	0.11081	0.025367	0.88652	0.99866	4.8773	0.00059054	4.6565	2.423	47.841	6.9179	-6.7893	54.319	5.2905	5.9595	6.7543	0.66896	0.79488	1.4638	-33.073	8.5878	41.661	0.97063	0.94927	0.048064	0.99866	4.0273	-0.016715	10.279	2.1843	7.3109
16	0.02695	0.33901	0.7704	-0.00028458	0.87057	0.1854	0.05537	0.24233	0.43329	3.2207	0.6017	0.75566	0.91733	0.15397	0.16167	0.31563	0.30779	1.4	1.0922	0.012766	0.0014184	0.035461	0.99858	-4.2476	-0.0024828	-3.3737	1.0751	2.0046	1.5033	-0.67622	6.4745	-5.0115	-4.2374	-3.2859	0.77419	0.95148	1.7257	-7.903	-0.64429	7.2587	0.18298	0.028369	0	0.95319	-4.8314	-0.0070386	-2.3538	0.83924	1.1559
16	0.30843	0.99841	0.81072	-0.00048409	0.96273	0.24203	0.096026	0.32211	0.62594	3.3749	0.57512	0.77919	1.0017	0.20407	0.22247	0.42653	0.22824	1.6962	1.468	0.038156	0.0095389	0.031796	0.99841	-6.7933	-0.02072	-0.28712	1.9584	16.456	5.5328	-2.6465	15.99	-8.2526	-6.3875	-3.8725	1.865	2.515	4.38	-30.442	2.3288	32.771	0.79173	0.10175	0.87281	0.030207	5.0275	0.0091727	2.1473	1.5851	4.9637
16	0.082212	0	0.88676	-0.00038947	1.0168	0.22422	0.076399	0.28646	0.10445	2.5284	0.68403	0.86935	1.0919	0.18532	0.22257	0.40789	0.28501	1.5355	1.2505	0.06577	0.0089686	0.20927	0.98505	1.0438	-0.0068078	3.3176	1.0281	1.9699	1.9231	-0.53226	3.6656	0.071462	1.0309	2.4179	0.95941	1.387	2.3464	-4.2159	4.7489	8.9648	0.26906	0.037369	0.98505	0.92526	-6.5653	-0.0033693	-5.4399	0.9771	1.8769
17	0.20841	0	1.4851	-7.8513e-05	1.5056	0.35641	0.19314	0.43964	0.0022294	2.5507	1.1688	1.4668	1.8054	0.29803	0.33857	0.63659	0.54369	2.4313	1.8876	0.12428	0.011472	0.75526	0	8.401	-0.00065516	8.572	1.1869	4.2728	2.0694	-3.6902	24.876	7.9396	8.6474	9.321	0.70778	0.67366	1.3814	-1.2031	11.332	12.535	0.92161	0.16635	0.98853	0.045889	7.8349	0.0097324	5.2947	1.4983	3.3974
17	0.28623	0	1.5259	-4.5967e-05	1.5386	0.35311	0.18807	0.43373	-0.0019558	2.5069	1.2182	1.5402	1.8489	0.322	0.30872	0.63072	0.6095	2.4463	1.8368	0.07971	0.0054348	0.81159	0	8.847	0.0022558	8.2255	1.0642	3.8659	1.9988	-4.9539	39.489	8.4165	9.0983	9.8523	0.68183	0.75399	1.4358	0.11374	11.042	10.929	0.96558	0.45833	0.99819	0.12319	7.4471	0.0057922	5.8514	1.3755	3.3212
17	0.56933	0.64706	1.525	-0.000353	1.6089	0.39223	0.24024	0.49254	0.11177	2.6457	1.1852	1.5094	1.8722	0.32421	0.36275	0.68696	0.53353	2.6882	2.1546	0.060924	0.012605	0.61555	0.9979	10.205	-0.00082989	10.402	1.955	12.501	3.5375	-4.305	27.27	9.5241	10.905	11.984	1.3807	1.0787	2.4594	-8.9957	13.343	22.338	0.93908	0.57563	0.9916	0.037815	5.0395	0.0036218	4.1793	1.5067	4.4101
18	0.1116	0	0.81531	-0.00028668	0.91279	0.17732	0.047047	0.2241	0.085571	2.5757	0.64797	0.80255	0.98529	0.15458	0.18273	0.33731	0.32929	1.2834	0.95409	0.076358	0.0044053	0.16446	0	-2.752	-0.005576	-0.85613	1.2755	4.2882	2.343	-1.9869	11.845	-4.1091	-2.3189	-1.0194	1.7902	1.2995	3.0897	-11.032	0.38172	11.413	0.78708	0.29075	0.095448	0.035242	-1.7585	-0.0018697	-1.1228	1.2638	2.6888
18	0.14433	0	0.64757	-0.00042951	0.81401	0.12892	0.027118	0.19072	0.53842	2.9092	0.50675	0.61714	0.76724	0.11039	0.1501	0.26049	0.31867	1.1146	0.79592	0.0090206	0.0012887	0.11469	0	-7.9717	-0.01669	-1.5043	1.5902	5.8661	4.4548	0.10237	1.9034	-11.747	-7.8723	-4.3235	3.8751	3.5488	7.4239	-15.688	0.80347	16.491	0.27706	0.054124	0.99485	0.0051546	-2.1804	0.0073101	-5.0131	1.4438	3.3311
18	0.17313	0.010336	0.59681	-0.00038114	0.74412	0.11144	0.020173	0.1656	0.52583	2.9762	0.47315	0.5792	0.69455	0.10605	0.11535	0.2214	0.2929	1.0153	0.72238	0.047804	0.0064599	0.13695	0.99871	-9.3235	-0.017258	-2.6535	1.3648	3.6406	4.3022	-0.49827	2.1919	-13.348	-7.8686	-5.7565	5.4793	2.112	7.5914	-17.457	-3.2277	14.23	0.55297	0.16279	0.99871	0.027132	-2.1627	0.0010546	-2.5703	1.0237	1.7547
19	0.059613	0	0.56272	-9.5129e-05	0.59458	0.13783	0.029818	0.17366	0.042897	2.9046	0.43823	0.56247	0.68306	0.12424	0.1206	0.24484	0.16625	0.97371	0.80746	0.032787	0.0044709	0.062593	0	-11.903	0.0066091	-14.117	2.065	10.788	3.5252	-3.008	17.734	-13.097	-11.679	-9.7119	1.4181	1.9671	3.3852	-27.505	-6.7775	20.728	0.83905	0.19523	0.0074516	0.80626	1.0632	-0.014579	5.947	1.9427	5.7828
19	0.22466	0	0.58776	2.7515e-05	0.57774	0.16602	0.039684	0.19929	-0.097217	2.2992	0.44677	0.59407	0.7407	0.1473	0.14663	0.29393	0.15795	0.97614	0.8182	0.16027	0.028767	0.76849	0	-10.941	0.0062541	-13.22	1.6078	4.8884	2.574	-0.84091	6.0527	-12.813	-10.705	-9.0061	2.1074	1.6991	3.8065	-17.117	-5.6828	11.435	0.47123	0.038356	0.45753	0.78493	0.21804	-0.012326	4.7108	2.2739	8.134
19	0.22745	0.0026144	0.62896	-0.0001591	0.68974	0.18337	0.049993	0.22633	0.10639	2.5558	0.45815	0.62753	0.79291	0.16938	0.16538	0.33476	0.16251	1.1583	0.99583	0.043137	0.0065359	0.87582	0	-9.9075	0.0026495	-10.92	1.8194	9.1715	3.0845	-3.2427	18.889	-10.392	-9.5764	-8.4641	0.8151	1.1123	1.9274	-23.759	-4.8352	18.923	0.86405	0.067974	0.3098	0.95425	0.39529	-0.014666	5.9977	2.3594	8.532
20	0.050995	0.71766	0.57986	-0.00016789	0.64727	0.11858	0.023015	0.15663	0.30291	3.2132	0.475	0.57106	0.67328	0.096057	0.10222	0.19828	0.25214	0.98386	0.73172	0.032338	0.0024876	0.017413	0.96269	-14.73	-0.013016	-9.5042	1.2008	2.3698	3.3905	0.31085	3.4782	-16.803	-14.614	-12.726	2.1886	1.8884	4.077	-21.855	-5.6499	16.205	0.064677	0.034826	0.47388	0.033582	9.787	0.0075399	6.7597	2.1674	7.3949
20	0.040377	0	0.52324	-0.00026991	0.62338	0.12686	0.026917	0.17398	1.0168	5.7327	0.40135	0.51042	0.618	0.10907	0.10758	0.21665	0.20565	1.0502	0.84455	0.0053836	0.0013459	0.040377	0	-11.484	-0.01181	-7.1026	1.6689	5.7029	3.4813	0.063288	4.1445	-14.197	-11.683	-9.1497	2.5145	2.5329	5.0474	-19.966	-3.2106	16.756	0.27995	0.068641	0.99462	0	2.7859	0.013417	-2.1916	1.591	3.9593
20	0.1242	0.0012804	0.56548	-0.00019501	0.64154	0.12658	0.024892	0.16378	0.22918	2.7809	0.44554	0.56274	0.66791	0.11721	0.10517	0.22238	0.23727	0.9574	0.72013	0.096031	0.024328	0.076825	0.99872	-10.399	-0.015834	-4.2239	2.1711	12.733	5.0475	-1.3015	5.9249	-12.09	-10.531	-7.3059	1.5593	3.2247	4.784	-28.545	-2.4427	26.102	0.30346	0.10115	0.92446	0.0025608	1.2813	0.01598	-4.9507	1.6465	4.697
21	0.033832	0.0015736	0.38244	-0.0001051	0.44918	0.081547	0.010225	0.10822	0.22934	2.6798	0.3026	0.379	0.45469	0.076397	0.075685	0.15208	0.1579	0.62618	0.46828	0.066876	0.0055075	0.033832	0	-20.923	-0.0080004	-15.843	1.8162	5.9468	3.8162	0.082394	2.2984	-23.86	-21.575	-17.759	2.2852	3.8163	6.1014	-29.447	-13.494	15.952	0.23446	0.039339	0.99292	0.27144	-6.5528	0.0045051	-9.4136	0.89211	1.4409
21	0.077098	0.96447	0.36199	-5.5384e-05	0.3986	0.070422	0.0076902	0.090208	-0.12762	2.7759	0.30276	0.36534	0.42498	0.062572	0.059641	0.12221	0.15088	0.5544	0.40351	0.078609	0.0037793	0.10129	0	-21.023	-0.0055803	-17.334	1.4755	4.8359	3.0623	-1.1588	3.9608	-22.113	-20.027	-19.027	2.0857	0.99971	3.0854	-29.884	-15.613	14.271	0.47392	0.035525	0	0.22449	-7.1202	0.0010576	-7.8192	0.94809	1.4471
21	0.07596	0.0033389	0.36537	-0.00015169	0.45615	0.078796	0.010171	0.11368	0.41897	3.3435	0.28826	0.3615	0.43352	0.073242	0.072024	0.14527	0.14308	0.67625	0.53317	0.043406	0.0083472	0.017529	0.0016694	-20.762	-0.0088514	-15.464	1.7334	15.396	4.9766	-2.0088	17.939	-23.381	-21.486	-18.091	1.8949	3.3952	5.2901	-29.425	-11.419	18.006	0.58598	0.13105	0.90067	0.0041736	-9.4162	0.0061395	-13.091	1.0895	5.0336
22	0.77326	0.46213	1.1527	5.3296e-05	1.1003	0.2796	0.12164	0.35008	0.44338	3.0104	0.90111	1.1186	1.3712	0.21745	0.25261	0.47006	0.46453	2.0746	1.6101	0.038638	0.0050839	0.011185	0	8.4511	0.0023959	6.096	1.7251	5.2849	2.6713	-0.82276	4.2654	6.2101	9.2966	10.523	3.0865	1.2268	4.3133	1.4506	12.486	11.036	0.61566	0.15709	0.99949	0	-1.3455	-0.0044731	3.0516	2.231	9.4398
22	0.62176	0	1.2735	1.5385e-05	1.2586	0.31897	0.15059	0.38815	0.023813	2.4498	0.98517	1.2702	1.5557	0.285	0.28552	0.57052	0.45422	2.116	1.6617	0.11347	0.01399	0.8544	0.99948	7.9398	-0.00033667	8.2645	1.4374	5.6114	2.3762	-5.6841	62.072	7.3901	8.5346	9.1737	1.1445	0.63917	1.7837	-0.17988	10.235	10.415	0.98549	0.78756	0.99948	0.0020725	-0.42305	-0.00098719	0.5291	1.3041	3.7621
22	0.60609	0	1.3294	6.7959e-06	1.3223	0.33339	0.16966	0.41192	0.21018	2.7037	1.0283	1.3112	1.5989	0.28287	0.2877	0.57057	0.47768	2.2934	1.8157	0.018078	0.00047574	0.77783	0	6.6177	0.0021404	4.3692	1.1491	2.4167	2.0257	-1.1282	8.1998	5.3505	6.8407	7.9482	1.4902	1.1074	2.5977	1.1155	10.3	9.1841	0.70029	0.098002	0.26451	0.99667	1.105	-0.003113	4.3752	1.6346	4.6014
23	0.036364	0.1866	0.66261	-7.069e-05	0.69951	0.16521	0.043031	0.20853	0.11064	2.8332	0.52291	0.65585	0.80494	0.13294	0.14908	0.28203	0.21582	1.1502	0.93434	0.02488	0.00095694	0.031579	0	-12.204	-0.004483	-9.8642	2.5678	12.8	3.8247	-1.6589	9.7513	-13.968	-11.586	-9.6114	2.382	1.9747	4.3567	-23.227	-5.0396	18.188	0.73014	0.075598	0.99713	0.43732	5.3076	0.0014224	4.5651	1.5548	4.0399
23	0.14925	0.43284	0.76707	-0.00029992	0.91763	0.1976	0.060557	0.26101	0.33698	2.6956	0.57174	0.73785	0.9594	0.16611	0.22154	0.38766	0.25517	1.3691	1.114	0.046766	0.0059701	0.16418	0.99901	-11.855	-0.01231	-5.675	3.1883	21.616	5.8627	-1.8642	10.742	-14.967	-10.645	-7.54	4.3217	3.1054	7.4271	-26.49	-4.0554	22.435	0.83881	0.36915	0.15721	0.99901	8.0693	-0.0063844	11.274	1.9627	6.402
23	0.16855	0	0.83837	-0.00026327	0.96632	0.19465	0.059282	0.25446	-0.11031	2.9038	0.67341	0.83471	1.02	0.1613	0.18532	0.34662	0.24443	1.4169	1.1725	0.070915	0.0092497	0.24974	0	-10.752	-0.0044943	-8.5676	2.4889	19.483	4.591	-3.7751	26.284	-12.098	-10.128	-8.5087	1.9697	1.6191	3.5889	-31.785	-4.1677	27.617	0.95067	0.24666	0.19527	0.99897	6.915	-0.0030931	8.4182	1.8518	5.7324
24	0.11514	0.0063966	0.84598	-0.00032157	0.92123	0.20099	0.065734	0.26006	0.24813	3.3357	0.6739	0.83817	1.0105	0.16428	0.17233	0.33661	0.23767	1.5312	1.2935	0.03838	0.0085288	0.076759	0.99787	-11.33	-0.027507	-4.8935	3.1368	24.184	6.1688	-0.74797	7.0127	-14.063	-12.724	-7.9244	1.339	4.8	6.1391	-35.04	0.92925	35.97	0.28571	0.10661	0.8145	0.99787	14.311	0.014079	11.016	1.915	13.056
24	0.056561	0.4819	0.7055	-0.00025341	0.76138	0.17565	0.045438	0.2156	0.10647	2.4629	0.54663	0.69281	0.86286	0.14618	0.17005	0.31623	0.25562	1.1808	0.9252	0.074661	0.0067873	0.074661	0	-14.644	-0.0098724	-12.467	1.8895	8.487	3.1739	-1.0488	10.241	-15.897	-15.019	-13.591	0.87705	1.4282	2.3053	-25.805	-6.853	18.952	0.23982	0.052036	0.88462	0.99774	14.029	0.00028177	13.966	1.1419	3.3686
24	0.060606	0.42088	0.67429	-0.00047618	0.81547	0.18033	0.050069	0.23819	0.47456	2.7931	0.49874	0.64589	0.83019	0.14714	0.1843	0.33144	0.2389	1.2169	0.97801	0.02862	0.0050505	0.053872	0.99832	-15.34	-0.018444	-9.8717	1.9	7.6245	4.1984	0.85576	4.7426	-17.918	-16.498	-13.115	1.4201	3.3838	4.8038	-23.468	-2.7758	20.692	0.085859	0.025253	0.58081	0.99832	14.817	0.0043324	13.533	1.1979	2.5117
25	0.2638	0.0076687	0.98348	-0.00022753	1.0575	0.28649	0.12772	0.35994	0.13	2.8575	0.74286	0.98713	1.218	0.24427	0.23084	0.47512	0.26585	1.8655	1.5996	0.026074	0.006135	0.66258	0	-6.3477	-0.0010472	-6.0068	2.1523	10.534	3.2516	-2.2005	12.314	-7.6189	-5.9786	-4.4713	1.6403	1.5073	3.1476	-18.433	-1.6117	16.821	0.83436	0.19785	0.26687	0.0015337	6.3164	-0.0011511	6.6911	1.8199	6.0241
25	0.73278	0.0068871	1.0479	-0.00017822	1.1125	0.2667	0.11328	0.33863	0.18956	2.8859	0.81605	1.0354	1.2609	0.21937	0.22551	0.44488	0.3021	1.8665	1.5644	0.070248	0.011019	0.38567	0	-6.2635	-0.0024827	-5.3635	2.0616	8.8765	3.0244	-2.7745	21.819	-7.5887	-5.7606	-4.4031	1.8281	1.3574	3.1856	-13.886	-0.97144	12.915	0.84848	0.097796	0.011019	0.96832	6.4523	-0.0011281	6.8613	1.3831	3.1242
25	0.2332	0.0039526	1.0325	-0.00046178	1.2075	0.27035	0.11035	0.34725	0.087111	2.5318	0.77112	1.0168	1.2994	0.24565	0.28261	0.52827	0.25717	1.7908	1.5336	0.11199	0.019763	0.79842	0	-4.4179	-0.0058262	-2.2098	1.5351	10.182	3.4368	-4.7434	37.279	-5.3417	-3.892	-2.6945	1.4497	1.1975	2.6472	-20.375	-0.13881	20.236	0.96047	0.39921	0.23452	0.99868	4.0021	-0.0075662	6.8697	1.4228	4.2993
26	0.58893	0	1.0775	0.00011667	1.048	0.25579	0.1014	0.31889	0.0027574	3.0351	0.85385	1.0788	1.2926	0.22498	0.21376	0.43875	0.32132	1.8422	1.5209	0.077075	0.011858	0.6581	0	4.6435	0.003331	3.8024	3.4683	20.265	4.5279	-1.6359	8.2222	1.8845	6.0685	7.3009	4.184	1.2324	5.4164	-7.2413	11.645	18.886	0.71146	0.13043	0.0039526	0.6581	5.479	-0.0039109	6.4664	1.553	4.0901
26	0.78728	0	1.2713	-9.6746e-06	1.2735	0.31059	0.15174	0.38955	0.012818	2.9925	1.0138	1.2501	1.5404	0.23633	0.29026	0.52658	0.34583	2.1836	1.8377	0.13377	0.024123	0.75658	0	8.546	0.0043536	7.5555	1.4662	8.7603	3.0147	-5.6857	47.714	7.9133	8.65	9.9257	0.73661	1.2757	2.0123	-6.1626	11.709	17.871	0.97807	0.57456	0.017544	0.99781	4.4229	-0.0064735	5.8956	1.3212	2.8233
26	0.19964	0	1.3226	-4.6607e-05	1.3355	0.27791	0.1192	0.34534	0.16522	2.8395	1.0884	1.3029	1.5594	0.2145	0.25651	0.47101	0.59048	2.128	1.5375	0.10612	0.01259	0.96942	0.9982	7.9581	0.0017336	7.477	1.6118	7.6756	2.7844	-4.3557	34.336	7.0281	8.1624	9.12	1.1343	0.95761	2.0919	-5.0434	12.047	17.091	0.96763	0.20144	0.59173	0.9964	5.1312	-0.00043551	5.2521	1.5787	3.9556
27	0.086514	0	0.77836	-0.00010078	0.79812	0.21705	0.077878	0.2793	0.54965	4.1708	0.57487	0.75965	0.95743	0.18478	0.19778	0.38256	0.23097	1.4864	1.2554	0.0050891	0.0025445	0.071247	0	2.0946	0.014668	-0.7803	3.582	28.103	5.5563	-2.7805	16.443	-0.73638	2.8198	5.5459	3.5562	2.7261	6.2823	-28.589	10.475	39.064	0.69975	0.12723	0.022901	0	-14.974	-0.0099575	-13.022	1.9876	7.0319
27	0.058712	0.015152	0.93337	-0.00034713	1.0248	0.27016	0.12088	0.35168	0.21546	3.4295	0.70825	0.91738	1.1577	0.20913	0.24027	0.4494	0.067163	1.8192	1.752	0.032197	0.0056818	0.047348	0.011364	2.4811	-0.014616	6.3324	5.0663	110.84	10.761	-3.9325	21.625	0.88062	3.9593	7.0704	3.0787	3.111	6.1897	-56.752	15.784	72.536	0.92424	0.17992	0.86932	0.05303	-13.173	0.01164	-16.24	2.219	8.4909
27	0.47179	0.99829	0.94989	-0.00056241	1.1141	0.27199	0.1174	0.35556	-0.12907	2.9136	0.72123	0.94067	1.1951	0.21944	0.25445	0.47389	0.057738	1.6862	1.6284	0.032479	0.0017094	0.50427	0.99829	3.2145	-0.040295	14.981	6.4442	121.98	12.973	-3.3579	17.008	0.20651	7.0635	10.401	6.857	3.3377	10.195	-63.256	13.495	76.751	0.91966	0.60513	0.97436	0.98632	-13.426	0.013894	-17.483	2.7504	12.934
28	0.015646	0.53878	0.46788	-0.00011468	0.55211	0.095831	0.014628	0.13037	0.2166	2.9937	0.37668	0.46325	0.55484	0.086568	0.091592	0.17816	0.19744	0.77959	0.58215	0.014286	0.0020408	0.023129	0.99524	-29.763	-0.0063239	-25.118	1.3742	3.6194	3.2895	-0.074063	4.9317	-31.761	-29.935	-27.829	1.8251	2.1064	3.9316	-36.235	-20.933	15.302	0.096599	0.013605	0.71497	0.9932	11.937	0.0027985	9.8811	1.7576	5.4447
28	0.046582	0.89181	0.44865	-0.00016086	0.55562	0.10377	0.0172	0.14498	0.55061	3.7166	0.34444	0.43699	0.53663	0.092548	0.099637	0.19219	0.15886	0.87648	0.71762	0.018032	0.0060105	0.056349	0.99925	-29.7	-0.0048578	-26.469	1.8387	6.3682	3.1388	1.2113	6.3755	-31.5	-30.149	-28.676	1.3506	1.4736	2.8242	-34.356	-19.284	15.072	0.053343	0.022539	0.60706	0.99925	10.009	-0.00012036	10.089	1.2487	2.7795
28	0.03758	0.96369	0.42526	-0.00023068	0.60622	0.1081	0.018529	0.17164	0.12045	4.1652	0.33411	0.41825	0.5238	0.084142	0.10554	0.18969	0.017372	0.9064	0.88903	0.014013	0.0012739	0.017834	0.97771	-32.131	-0.013821	-21.289	5.6321	86.463	11.211	-3.2684	14.339	-32.161	-30.509	-28.14	1.6527	2.3681	4.0208	-83.592	-16.846	66.746	0.79172	0.046497	0.72357	0.98662	6.4117	-0.0068771	11.807	4.4397	57.117
29	0.4062	0.0044313	0.61231	-0.00021628	0.68541	0.16835	0.045131	0.21661	0.17328	2.8573	0.46337	0.60869	0.74971	0.14531	0.14102	0.28634	0.14971	1.1205	0.97082	0.054653	0.0059084	0.13294	0	-16.562	-0.0017856	-15.958	2.3118	14.847	3.869	-3.5807	27.373	-18.072	-16.105	-14.528	1.9663	1.577	3.5433	-32.018	-11.095	20.923	0.9675	0.31758	0.014771	0	8.6049	-0.0051691	10.352	1.5352	3.5748
29	0.33072	0.93933	0.62759	-0.00016853	0.67056	0.19203	0.055299	0.23647	0.29663	2.7286	0.45647	0.60469	0.79311	0.14822	0.18842	0.33664	0.14605	1.1992	1.0531	0.037182	0.0097847	0.20744	0	-13.966	-0.0057819	-12.491	2.7689	14.996	3.9653	-1.3088	5.2385	-15.666	-13.33	-11.189	2.3355	2.1413	4.4769	-25.917	-8.2054	17.712	0.53033	0.12133	0	0.46184	7.708	-0.0037456	8.6632	1.331	3.0919
29	0.14576	0.001845	0.95097	-0.00010749	0.98005	0.21363	0.069671	0.26449	-0.13912	2.7656	0.76069	0.96697	1.1354	0.20628	0.16846	0.37474	0.31361	1.493	1.1793	0.10701	0.0073801	0.34871	0	-10.618	-0.001781	-10.136	1.6191	6.1191	2.4893	-2.6113	16.525	-11.771	-10.262	-9.0823	1.5093	1.1795	2.6888	-19.647	-6.9141	12.733	0.81919	0.18819	0.86162	0.070111	11.7	0.0063546	9.9806	1.365	2.9218
30	0.87152	0	1.8618	0.0006772	1.704	0.39475	0.2466	0.50491	-0.6269	3.2465	1.5529	1.9381	2.2043	0.38521	0.26618	0.65139	0.52095	2.7868	2.2658	0.22484	0.03212	0.16488	0	14.747	0.011237	12.129	3.0056	41.469	6.6154	-5.3719	36.362	15.28	16.315	16.898	1.0354	0.58322	1.6186	-22.946	18.601	41.546	0.96146	0.90578	0.0042827	0.14133	-10.893	-0.0096253	-8.6504	2.3434	14.333
30	0.24809	0.0019084	1.7877	-0.00021911	1.8449	0.37268	0.22671	0.47729	-0.57619	3.5122	1.5022	1.8123	2.1111	0.3101	0.29883	0.60893	0.41762	2.6744	2.2568	0.24046	0.057252	0.10878	0	14.6	0.0029645	13.825	2.4871	27.814	5.2929	-4.8268	29.82	15.087	15.897	16.465	0.80973	0.56844	1.3782	-13.562	18.304	31.866	0.94466	0.87786	0.99237	0.89313	-11.223	-0.0080489	-9.1183	2.1399	10.354
30	0.7651	0	1.9968	0.0010953	1.671	0.38712	0.2317	0.51692	-0.14669	2.7828	1.6619	1.9967	2.3705	0.33477	0.37374	0.70851	0.84278	3.0596	2.2168	0.14094	0.025168	0.1594	0	16.828	-0.0040219	18.024	1.7888	11.689	3.4882	-3.8104	23.042	16.178	17.524	18.7	1.3457	1.1767	2.5224	1.2751	20.37	19.095	0.94631	0.49664	0	0.53691	-15.42	0.001778	-15.949	2.219	8.3658
31	0.1846	0.72908	0.95698	-9.0179e-05	0.99089	0.19776	0.060449	0.24664	-0.020633	2.9498	0.79125	0.97254	1.1134	0.18129	0.14087	0.32217	0.39557	1.5064	1.1108	0.066401	0.0066401	0.022576	0.15803	-8.747	-0.0033031	-7.5051	1.4203	3.5438	2.0148	-0.036943	3.91	-10.079	-8.9002	-7.406	1.1788	1.4941	2.6729	-14.074	-3.8377	10.236	0.11155	0.021248	0.33599	0.002656	12.404	-0.00097461	12.77	1.4052	3.5954
31	0.12456	0.0069849	1.1611	-6.6124e-05	1.1895	0.22822	0.083111	0.28876	-0.10115	3.0964	0.98047	1.1605	1.3625	0.17999	0.20204	0.38203	0.45384	1.8137	1.3598	0.072177	0.0058207	0.71944	0.99884	-5.6282	-0.0016564	-4.9177	1.9638	8.3384	2.9167	-2.1826	12.097	-6.9476	-5.1126	-3.8362	1.835	1.2764	3.1114	-18.228	-0.88408	17.344	0.64377	0.051222	0.094296	0.0093132	10.211	-0.0017295	10.953	1.87	6.7633
31	0.10234	0	1.3895	-0.00042874	1.582	0.25681	0.10447	0.34184	-0.2668	3.0803	1.1459	1.4155	1.614	0.26968	0.19841	0.46809	0.52075	2.1131	1.5924	0.1168	0.014461	0.20912	0	-3.7898	-0.0042158	-1.8969	2.2726	12.316	3.676	-2.6573	15.519	-5.5016	-3.0174	-1.3694	2.4842	1.648	4.1322	-20.316	1.0706	21.387	0.85095	0.2614	0.082314	0	8.4486	-0.00061529	8.7249	2.1766	7.7989
32	0.66623	0.39791	0.37388	4.1381e-05	0.35809	0.12223	0.023138	0.15238	0.42582	2.942	0.25954	0.36559	0.46701	0.10605	0.10142	0.20747	0.095699	0.77215	0.67645	0.041885	0.0078534	0.12958	0	-27.533	-0.0025655	-26.554	2.4438	10.215	3.2458	-0.79065	4.792	-29.353	-27.374	-25.373	1.9784	2.0016	3.98	-36.663	-20.613	16.051	0.34293	0.032723	0.34424	0.23429	8.9165	0.0034683	7.5933	1.5465	4.3223
32	0.71916	0.069554	0.31985	0.00017705	0.25248	0.12034	0.025138	0.16326	1.1599	4.1419	0.20467	0.29259	0.37709	0.087924	0.084494	0.17242	0.077172	0.79858	0.72141	0.06168	0.013123	0.89633	0	-29.129	0.005203	-31.108	2.7127	15.401	4.0879	-2.217	10.735	-30.327	-28.307	-26.787	2.0203	1.5196	3.5399	-48.488	-22.283	26.205	0.49475	0.027559	0.33071	0.003937	9.656	0.0014979	9.086	1.7057	7.0887
32	0.55022	0.46429	0.2846	-9.8369e-05	0.32862	0.1067	0.017745	0.13562	0.50066	3.1344	0.18506	0.27206	0.37466	0.087005	0.1026	0.18961	0.038129	0.63435	0.59622	0.018973	0.0033482	0.59933	0.86942	-35.832	-0.014987	-29.126	4.8623	50.305	8.0828	-1.9868	8.0459	-38.318	-34.121	-30.782	4.1979	3.3385	7.5364	-68.1	-25.743	42.357	0.69978	0.20313	0.046875	0.86942	9.5393	-0.0036546	11.175	3.0389	20.91
33	0.026731	0	0.52547	-0.00016099	0.59164	0.15381	0.043123	0.21115	1.1155	5.1706	0.39447	0.49552	0.61407	0.10106	0.11854	0.2196	0.16726	1.2158	1.0485	0.013366	0.0036452	0.1616	0	-9.2618	-0.0047606	-7.3052	1.3815	4.213	2.3435	-1.7824	17.826	-10.383	-9.4287	-8.4506	0.95395	0.97815	1.9321	-15.453	-4.6538	10.799	0.774	0.13852	0.33293	0.113	0.99356	0.00021527	0.90509	1.0393	1.7002
33	0.082411	0.01845	0.49963	-4.9307e-05	0.51965	0.15191	0.042426	0.2063	0.83005	4.3098	0.36786	0.48286	0.58545	0.115	0.10259	0.21759	0.10556	1.1302	1.0246	0.02583	0.0061501	0.03075	0	-11.754	-0.00064745	-11.492	1.2075	3.7266	1.9364	-4.8562	67.749	-12.699	-11.652	-10.862	1.0467	0.78974	1.8364	-14.995	-7.4672	7.5276	0.98278	0.070111	0.01353	0.00123	3.8078	-0.001917	4.5861	0.92509	1.7451
33	0.20392	0	0.4618	-0.0001356	0.52058	0.12973	0.029772	0.17586	0.93875	4.3369	0.35052	0.43298	0.54637	0.082456	0.11339	0.19585	0.13832	0.99623	0.85792	0.029954	0.0034562	0.023041	0	-15.101	-0.0075886	-11.811	2.2702	8.3822	3.4638	0.23998	6.9886	-17.42	-15.969	-13.063	1.4514	2.906	4.3574	-20.469	-5.5178	14.951	0.21774	0.024194	0.90899	0.023041	3.0936	0.0020916	2.1869	1.3424	2.5695
34	0.090226	0	1.2636	-0.00016457	1.3183	0.29795	0.13803	0.37287	0.031234	2.9766	1.0164	1.2548	1.5288	0.23836	0.27406	0.51242	0.41365	2.1377	1.7241	0.042105	0.0045113	0.087218	0.9985	7.6663	-0.0089562	10.64	1.9793	16.819	4.4469	-5.1186	39.853	6.4287	8.3388	9.4249	1.9101	1.0861	2.9962	-14.487	13.026	27.513	0.96391	0.28421	0.99398	0.082707	-9.9154	0.014831	-14.839	2.9813	14.647
34	0.089524	0	1.2108	-0.00021796	1.2679	0.24946	0.1022	0.32139	0.2395	3.3953	0.99042	1.184	1.3914	0.19356	0.20742	0.40097	0.44061	2.0082	1.5676	0.091429	0.0095238	0.030476	0.9981	6.0301	-0.0086727	8.3024	1.9941	11.145	3.5879	-4.1089	36.956	4.9646	6.1592	7.5809	1.1946	1.4217	2.6163	-6.9162	12.762	19.678	0.92	0.099048	0.9981	0.028571	-6.5069	0.0087189	-8.7913	2.6042	11.403
34	0.031457	0.72185	1.1403	-0.00059088	1.3185	0.26082	0.09917	0.33134	0.018168	2.4853	0.89634	1.1288	1.3902	0.23249	0.26142	0.49391	0.46088	1.8297	1.3688	0.028146	0.0049669	0.021523	0.99834	5.2122	-0.017267	10.418	1.8201	5.6594	3.8371	-0.14195	4.6095	3.5579	4.2806	6.6425	0.72274	2.3619	3.0846	-5.8661	13.738	19.604	0.24338	0.043046	0.99834	0.019868	-6.3555	0.016538	-11.342	2.5177	9.1852
35	0.058985	0.85871	0.89463	-0.00038032	1.0331	0.29354	0.12727	0.36562	0.58625	2.9132	0.60954	0.84149	1.1441	0.23195	0.30259	0.53454	0.22641	1.8732	1.6467	0.042524	0.0082305	0.078189	0.99863	-3.284	-0.012194	1.1545	1.101	2.253	2.9728	0.21221	1.8124	-5.8722	-4.0218	-0.74532	1.8504	3.2765	5.1269	-8.0653	2.8033	10.869	0.22359	0.050754	0.99863	0.079561	5.3796	0.0054619	3.3915	0.9888	1.9166
35	0.15879	0.0013123	0.87808	1.3092e-05	0.8731	0.28063	0.12079	0.34755	0.62358	3.0478	0.62078	0.83347	1.0935	0.21268	0.26004	0.47273	0.28948	1.8593	1.5698	0.048556	0.015748	0.30184	0.99869	-3.4624	-0.010832	0.65915	1.3704	5.5818	3.3555	-1.8335	12.412	-5.7371	-3.2292	-0.65095	2.5078	2.5783	5.0861	-12.613	1.2391	13.852	0.78609	0.34514	0.82677	0.007874	4.6891	0.010238	0.79356	1.5619	4.0352
35	0.13192	0.99882	0.86862	-0.00036048	1.0215	0.29185	0.13312	0.3754	0.69186	3.1176	0.58947	0.80983	1.108	0.22036	0.29817	0.51853	0.20414	1.9043	1.7002	0.071849	0.027091	0.060071	0.99882	-7.6962	-0.014178	-1.6849	1.715	14.276	5.1331	-3.3182	24.901	-9.7958	-8.116	-4.9832	1.6798	3.1328	4.8126	-31.164	0.79444	31.958	0.93757	0.18021	0	0.99764	9.1492	0.0055519	6.7952	1.2167	4.9459
36	0.2	0.010843	0.8438	-0.00027382	0.9573	0.21799	0.082292	0.29427	0.83675	4.8281	0.64698	0.82907	0.99498	0.18209	0.16591	0.348	0.26919	1.7964	1.5272	0.013253	0.0036145	0.022892	0	-4.2324	-0.022705	5.1789	2.8235	19.18	6.9839	-0.95955	4.914	-7.9321	-4.5342	2.0009	3.3979	6.5351	9.933	-28.767	6.2437	35.011	0.38193	0.18313	0.95904	0.99759	8.4725	0.010907	3.9514	2.4902	11.78
36	0.16939	0	0.64237	-0.00022719	0.73279	0.1858	0.051685	0.23327	0.33984	2.8123	0.46159	0.63412	0.79524	0.17253	0.16111	0.33365	0.19656	1.2517	1.0551	0.041405	0.0025094	0.33124	0	-8.4793	-0.0089682	-4.9099	2.7292	16.381	4.543	-2.1068	12.106	-10.43	-7.8517	-5.7296	2.5782	2.1221	4.7003	-25.4	-1.0409	24.359	0.66625	0.081556	0.98243	0	8.8122	0.006721	6.1372	1.9791	6.0034
36	0.68497	0.0013072	0.75813	7.9623e-05	0.72772	0.21771	0.075708	0.27571	0.39228	3.1888	0.57191	0.7307	0.93101	0.15879	0.20031	0.3591	0.17254	1.4537	1.2811	0.027451	0.0065359	0.082353	0	-7.1933	-0.0012717	-6.7075	3.7622	33.33	5.78	-3.6103	27.353	-9.8468	-6.4079	-3.3582	3.4389	3.0497	6.4886	-32.701	0.075339	32.777	0.9451	0.30719	0.97778	0	10.721	0.0016662	10.084	2.9426	12.232
37	0.057762	0	1.0947	-0.00012629	1.1296	0.27573	0.11306	0.33684	0.14981	2.5406	0.84923	1.0602	1.3678	0.21101	0.30753	0.51854	0.35643	1.8212	1.4647	0.079422	0.0054152	0.20036	0	8.6715	-0.0040104	9.7803	2.3699	25.371	5.0776	-4.5143	31.676	7.7734	9.2345	10.543	1.461	1.3084	2.7694	-17.841	14.326	32.167	0.96209	0.3556	0.95848	0.063177	-5.5619	0.016758	-10.196	1.6327	5.4103
37	0.035665	0	0.92489	-0.00039289	1.0679	0.27249	0.1114	0.34386	0.37996	2.4417	0.67426	0.87817	1.1775	0.20392	0.29931	0.50322	0.32422	1.6799	1.3557	0.046639	0.005487	0.067215	0.99863	3.9071	-0.0087374	7.0875	1.9123	16.227	4.428	-3.81	23.677	2.9528	4.243	5.681	1.2902	1.438	2.7281	-18.332	9.7009	28.033	0.93964	0.22771	0.95748	0.028807	-0.92469	0.0020388	-1.6668	2.0072	5.8482
37	0.054252	0.99853	1.041	-0.00021636	1.1146	0.28512	0.13529	0.37027	0.22809	3.0109	0.79947	1.0266	1.2332	0.22716	0.2066	0.43376	0.21818	1.8856	1.6674	0.07478	0.0043988	0.043988	0.99853	5.5261	-0.0064542	7.7238	3.0123	59.595	7.8236	-6.1972	47.255	6.4477	6.9993	7.6766	0.55158	0.67728	1.2289	-34.89	9.2866	44.176	0.96041	0.93988	0.97801	0.99853	-1.8681	0.0014374	-2.3576	1.462	4.1133
38	0.051331	0.82129	1.0857	-0.00072188	1.2752	0.24418	0.091199	0.32127	0.34485	2.9681	0.86967	1.0558	1.2786	0.18611	0.22282	0.40893	0.4242	1.9046	1.4804	0.041825	0.0057034	0.043726	0.81369	2.9819	-0.016473	7.3062	1.6584	5.6878	3.4561	0.46451	4.7395	0.74157	2.6379	4.8683	1.8964	2.2304	4.1268	-6.1069	13.3	19.407	0.058935	0.011407	0	0.043726	-7.8762	0.0032563	-8.731	2.1214	7.9536
38	0.060278	0	0.92444	-0.00045743	1.0722	0.20818	0.07677	0.28995	0.55494	4.3373	0.74471	0.91008	1.0735	0.16537	0.16342	0.32879	0.30645	1.7675	1.461	0.02473	0.007728	0.074189	0	-1.1715	-0.0095527	1.914	2.3365	16.461	4.4322	-2.6074	27.214	-3.4463	-1.3167	0.74472	2.1296	2.0614	4.191	-8.409	8.26	16.669	0.87635	0.10665	0.0046368	0.30912	-5.8831	-0.0013155	-5.4581	1.7159	5.7561
38	0.022576	0.99867	1.006	-0.00016008	1.0661	0.24873	0.092769	0.30656	0.027982	2.8075	0.7922	0.99894	1.23	0.20673	0.23103	0.43777	0.32122	1.7521	1.4309	0.063745	0.011952	0.022576	0.99867	2.3728	-0.0017068	3.0145	2.6899	17.774	4.2323	-4.6775	42.429	0.40856	2.8979	4.9653	2.4893	2.0674	4.5568	-12.683	7.97	20.653	0.98274	0.42231	0	0.74635	-7.31	-0.011291	-3.0645	2.1631	7.5075
39	0.24291	0	0.69248	-0.00077486	0.88348	0.18239	0.050261	0.24994	0.30459	2.7915	0.50093	0.68426	0.85821	0.18333	0.17395	0.35728	0.2036	1.2782	1.0746	0.026316	0.0040486	0.04251	0.99798	-2.7752	-0.021106	2.4274	1.7927	6.6212	3.9598	-1.298	6.1788	-4.67	-2.8271	0.18507	1.8429	3.0122	4.8551	-17.139	3.8526	20.992	0.48178	0.093117	0.10931	0.99798	-10.24	-0.018617	-5.651	1.898	5.3943
39	0.12421	0.99368	0.75018	-0.0012585	1.0484	0.18712	0.057745	0.29584	0.51503	3.1264	0.5281	0.72803	0.90438	0.19993	0.17636	0.37628	0.18764	1.5512	1.3635	0.046316	0.014737	0.073684	0.99789	-1.0121	-0.037054	7.7696	2.8998	20.799	6.8274	-1.885	7.748	-2.7653	0.71642	3.1444	3.4817	2.428	5.9096	-28.406	8.5843	36.99	0.70526	0.10105	0.063158	0.95368	-11.578	-0.029719	-4.5349	2.3991	7.7807
39	0.10538	0.0021505	0.77167	-0.0010495	1.0152	0.22506	0.079076	0.31452	0.38455	3.1161	0.53129	0.75648	0.96597	0.2252	0.20948	0.43468	0.17383	1.5513	1.3774	0.03871	0.0043011	0.064516	0	-0.98369	-0.025235	4.8708	2.2799	25.659	6.0937	-2.9609	20.039	-2.3854	-0.78591	2.3485	1.5995	3.1344	4.734	-23.048	9.5137	32.562	0.87312	0.090323	0.017204	0.96989	-13.512	-0.02191	-8.4289	3.0751	13.858
40	0.1902	0.0098039	0.45838	-8.1134e-05	0.47903	0.069511	0.0074578	0.087181	-0.13107	2.7431	0.39881	0.46415	0.51872	0.065343	0.054562	0.11991	0.251	0.64534	0.39434	0.068627	0.0058824	0.10196	0	-23.285	-0.0045326	-22.131	1.0413	2.6006	1.7452	-1.3104	9.2944	-24.069	-23.278	-22.385	0.79114	0.89223	1.6834	-29.64	-19.848	9.7928	0.25098	0.015686	0.32157	0.83333	3.6305	-0.0076471	5.5767	1.0126	1.5698
40	0.35405	0.011299	0.44827	-5.0108e-05	0.46155	0.071597	0.0081443	0.090572	-0.017347	3.0992	0.38665	0.44642	0.50949	0.059777	0.063062	0.12284	0.22112	0.65717	0.43605	0.12053	0.015066	0.10546	0	-22.869	-0.0041506	-21.769	1.5465	6.1764	2.5654	-2.2903	10.012	-23.867	-22.042	-21.263	1.8256	0.77817	2.6038	-33.602	-20.01	13.592	0.76836	0.27684	0.32015	0.9548	3.5843	-0.0047725	4.849	0.75395	0.89067
40	0.10912	0.86971	0.44308	-0.0001516	0.48955	0.083528	0.010696	0.10686	0.042278	2.7496	0.37255	0.45207	0.51301	0.079517	0.06094	0.14046	0.22038	0.70049	0.48011	0.039088	0.004886	0.95765	0.99023	-21.44	-0.006406	-19.476	0.89801	1.6851	1.7246	-0.76359	4.4091	-22.69	-21.212	-20.116	1.478	1.0955	2.5735	-27.563	-18.57	8.9929	0.31107	0.022801	0.011401	0.34691	4.3854	0.0025632	3.5998	1.5755	3.3304
41	0.0625	0.49632	0.31802	-0.00020836	0.34626	0.10868	0.020143	0.14287	0.5576	4.2365	0.22898	0.32276	0.38736	0.093784	0.064601	0.15838	0.029641	0.73333	0.70369	0.022059	0.0073529	0.15441	0.49632	-32.038	-0.035842	-27.181	6.9369	116.15	11.139	-2.2354	8.8918	-33.919	-30.628	-25.332	3.2909	5.2962	8.5871	-76.319	-19.887	56.433	0.76103	0.25	0.60662	0.48162	2.9907	0.014289	1.0546	3.7465	38.637
41	0.21008	0.016807	0.36723	-0.00020836	0.37952	0.10349	0.017823	0.13369	0.83027	4.0618	0.27805	0.35881	0.4342	0.080755	0.075397	0.15615	0.16024	0.77524	0.61501	0.02521	0.016807	0.17647	0	-24.259	-0.012442	-23.525	3.5253	28.424	5.3485	-1.7475	7.5591	-26.098	-23.94	-21.061	2.1578	2.8785	5.0363	-44.353	-15.51	28.843	0.47899	0.07563	0.067227	0.89076	5.0065	-0.068195	9.0299	1.7071	5.0537
41	0.32886	0	0.39693	-0.00010833	0.40495	0.096688	0.016775	0.1296	0.35428	4.595	0.32919	0.40021	0.46475	0.071024	0.064541	0.13556	0.093341	0.72623	0.63289	0.020134	0.0067114	0.27517	0	-22.903	-0.027145	-20.895	3.8849	26.61	5.289	-0.21368	2.8415	-26.549	-23.473	-18.558	3.0766	4.9145	7.9911	-36.925	-13.446	23.479	0.32215	0.10738	0.053691	0.89262	3.803	-0.043815	7.0453	1.5262	3.5891
42	0.26568	0.79151	0.31698	-0.00020758	0.37313	0.18318	0.048788	0.22325	0.18557	2.181	0.049609	0.33592	0.47032	0.28631	0.1344	0.42072	0.011631	0.83386	0.82223	0.049815	0.01107	0.25646	0.69926	-36.075	-0.012887	-32.589	25.426	808.08	28.498	-0.83104	1.8845	-74.299	-19.181	-15.468	55.119	3.7125	58.831	-86.942	-7.5862	79.356	0.63284	0.18266	0.11439	0.73616	0.14369	-0.014709	4.1224	8.9561	109.2
42	0.095057	0.77567	0.27577	-0.0001487	0.33436	0.21358	0.057397	0.24196	0.38729	1.855	0.029488	0.27319	0.47038	0.2437	0.19719	0.44089	0.010699	0.79389	0.78319	0.050697	0.0050697	0.30925	0.51077	-45.266	-0.020597	-37.151	29.142	926.08	30.791	-0.27303	1.2375	-81.591	-26.583	-17.946	55.008	8.6366	63.645	-87.5	-8.4447	79.056	0.51711	0.18504	0.18504	0.24968	-1.7453	-0.00072611	-1.4592	12.029	167.03
42	0.51992	0.32914	0.34955	-0.00019557	0.3961	0.19705	0.055534	0.23719	0.082284	2.1896	0.062832	0.38583	0.51644	0.323	0.13061	0.45361	0.013516	0.90528	0.89176	0.027254	0.0083857	0.067086	0.67925	-34.658	-0.02192	-29.441	23.771	748.83	27.531	-0.93313	2.1385	-62.138	-21.375	-14.423	40.763	6.9522	47.715	-85.264	-5.4047	79.859	0.61635	0.15304	0.1174	0.69392	1.9851	-0.00024478	2.0433	9.0984	118.66
43	0.025381	0	1.375	-0.00032205	1.5017	0.31893	0.15126	0.39576	-0.1248	2.5247	1.0916	1.388	1.6566	0.29635	0.26858	0.56493	0.52593	2.2127	1.6868	0.060914	0.0038071	0.025381	0.99873	3.6002	-0.010229	7.6253	1.4826	6.4874	3.4499	-1.5868	19.01	1.8935	3.6279	4.7237	1.7344	1.0958	2.8302	-5.8041	13.461	19.265	0.46954	0.046954	0.98985	0	7.9763	0.0069726	5.2326	2.2928	8.7758
43	0.10895	0	1.1749	-0.00021281	1.2842	0.35216	0.1884	0.43862	0.32818	2.6225	0.85851	1.1363	1.4653	0.27774	0.32904	0.60678	0.31757	2.2287	1.9111	0.080739	0.013619	0.033074	0	4.9857	-0.0026717	6.3576	1.4203	5.3067	2.4363	-1.7066	22.116	3.8341	4.7956	5.9153	0.96146	1.1197	2.0812	0.4721	12.002	11.53	0.32393	0.043774	0.99708	0	2.1124	-0.0050591	4.7102	2.1147	7.9161
43	0.30667	0	1.2186	-0.00033975	1.3331	0.30664	0.13925	0.37898	0.15482	2.7707	0.93317	1.2145	1.4923	0.28134	0.27775	0.55909	0.39285	2.1538	1.7609	0.041481	0.0088889	0.028148	0	3.8163	-0.0070935	6.2068	1.378	9.8564	3.4303	-4.1395	27.957	2.8845	3.812	5.4273	0.92749	1.6153	2.5428	-15.148	9.5187	24.666	0.94963	0.088889	0.98074	0.99852	3.691	0.0023343	2.9043	1.2695	4.246
44	0.066667	0	0.69685	-0.00031987	0.81904	0.26904	0.11523	0.34672	0.57548	2.7664	0.43667	0.65427	0.88879	0.2176	0.23452	0.45212	0.12686	1.5463	1.4194	0.070588	0.0078431	0.066667	0	-6.5048	-0.014954	-0.79223	2.0981	27.937	6.2325	-2.9957	25.866	-9.2752	-6.7507	-2.3817	2.5245	4.3691	6.8935	-28.269	3.1684	31.438	0.95425	0.26536	0.98954	0	6.0887	0.013256	1.025	1.745	5.546
44	0.35216	0.0012019	0.60665	-0.00010088	0.64857	0.22747	0.085282	0.29303	0.99752	3.7376	0.39142	0.54465	0.75857	0.15323	0.21392	0.36715	0.16988	1.4864	1.3165	0.054087	0.018029	0.12139	0	-9.4802	-0.010998	-4.9106	2.8357	26.844	5.8155	-3.0406	29.503	-12.36	-9.9551	-6.1792	2.4051	3.7758	6.1809	-24.812	0.215	25.027	0.96274	0.2488	0.46394	0	10.452	0.007652	7.2722	1.8222	6.8867
44	0.09027	0.50996	0.62439	-0.00028523	0.7459	0.21569	0.088359	0.30544	1.5672	5.6356	0.42129	0.54211	0.72469	0.12082	0.18258	0.3034	0.20854	1.6931	1.4846	0.029308	0.003517	0.11372	0	-9.8325	-0.010419	-5.394	2.8654	15.475	4.6965	0.015173	4.5447	-12.377	-10.576	-7.0759	1.8015	3.4997	5.3012	-20.555	1.0507	21.605	0.22157	0.053927	0.07034	0.12661	9.7245	0.004992	7.5979	1.9336	5.9989
45	0.35261	0.0023772	0.87589	-0.0003855	1.1189	0.17699	0.050526	0.26505	-0.21362	2.738	0.70242	0.88059	1.0715	0.17817	0.19096	0.36913	0.23435	1.4088	1.1745	0.14897	0.022979	0.033281	0	-10.421	-0.0077789	-5.5165	1.5084	8.4357	4.0579	-2.6877	14.669	-11.533	-9.9954	-7.7281	1.5376	2.2673	3.8049	-30.808	-4.9922	25.816	0.86609	0.22742	0.0023772	0.99921	-0.80586	0.0012479	-1.5927	1.0888	1.9952
45	0.020543	0	0.76154	-0.00028124	0.95307	0.16197	0.040469	0.2296	0.16664	2.6034	0.59336	0.75804	0.91549	0.16469	0.15745	0.32214	0.30298	1.2844	0.98139	0.069699	0.0073368	0.032282	0	-10.922	-0.0061718	-6.7194	1.4792	4.8669	3.2808	-0.20181	5.2737	-13.087	-11.137	-8.9848	1.95	2.1523	4.1023	-17.343	-3.8538	13.489	0.42186	0.076302	0	0.016141	-0.83313	0.0017667	-2.0362	1.1363	2.0821
45	0.015771	0	0.84982	-0.00041499	1.1391	0.18679	0.055077	0.28811	0.50385	3.1009	0.63911	0.81199	1.0316	0.17289	0.21962	0.3925	0.29734	1.5764	1.2791	0.017921	0.0035842	0.047312	0.99928	-10.73	-0.01066	-3.2998	1.5295	4.4704	4.7853	0.46473	3.1382	-14.18	-11.014	-7.9225	3.1658	3.092	6.2578	-20.015	0.57008	20.585	0.14624	0.0681	0.79857	0.01147	0.47252	0.0030331	-1.6416	1.074	2.0647
46	0.037984	0.82868	0.51659	-0.00021701	0.65645	0.1256	0.025207	0.17815	0.55799	3.7134	0.39406	0.50621	0.62149	0.11215	0.11528	0.22743	0.1599	1.0028	0.84292	0.021705	0.0054264	0.075194	0.99922	-17.625	-0.013833	-8.7103	2.4801	11.97	6.2052	0.066475	3.3636	-21.338	-18.197	-14.602	3.1406	3.5947	6.7353	-32.072	-3.3325	28.74	0.19457	0.054264	0.99457	0.13876	-2.0149	0.0031573	-4.0498	2.2036	7.8836
46	0.031167	0.51989	0.57162	-0.00024089	0.75313	0.14125	0.032034	0.20744	0.5448	3.0784	0.42453	0.54585	0.69413	0.12131	0.14828	0.2696	0.18412	1.11	0.92592	0.03183	0.0019894	0.030504	0	-17.397	-0.0088687	-10.714	2.4365	11.961	5.1833	-0.47119	3.7658	-20.798	-17.214	-14.043	3.5844	3.1713	6.7557	-30.585	-6.7414	23.844	0.30371	0.048408	0.022546	0.89655	-3.1305	-0.0022255	-1.4536	2.203	7.4729
46	0.045524	0.98483	0.70571	-0.00023024	0.85732	0.18011	0.051407	0.24307	0.43643	4.1572	0.54958	0.69474	0.85405	0.14517	0.15931	0.30448	0.14703	1.3922	1.2452	0.011381	0.0022762	0.037936	0.99772	-11.882	-0.012715	-3.509	3.0941	18.925	6.506	-1.3369	6.6373	-14.768	-10.948	-8.0524	3.8192	2.8959	6.7152	-38.335	0.045442	38.381	0.35129	0.052352	0.73217	0.9871	-3.9085	-4.9289e-05	-3.8761	2.6139	12.557
47	0.055639	0.9985	0.79943	-0.00053267	0.97628	0.20212	0.065318	0.27527	0.53042	4.128	0.61761	0.78756	0.96682	0.16996	0.17926	0.34922	0.22341	1.6861	1.4627	0.015038	0.0045113	0.043609	0.9985	-3.6993	-0.026156	4.9844	3.3698	36.119	7.8314	-3.4682	27.615	-6.117	-4.7201	-1.256	1.3969	3.4641	4.861	-41.347	10.438	51.784	0.94887	0.13083	0.88872	0.99699	7.8073	0.0022573	7.0579	2.5668	13.547
47	0.076539	0	0.71493	-0.00046688	0.85499	0.20339	0.066052	0.26947	0.19166	2.7621	0.51063	0.7053	0.90386	0.19467	0.19856	0.39323	0.1235	1.3295	1.206	0.033278	0.0033278	0.044925	0	-8.086	-0.032757	1.7412	3.9566	52.189	9.1917	-2.3817	12.16	-13.083	-5.5149	-2.7711	7.568	2.7438	10.312	-51.136	5.6147	56.75	0.69717	0.10982	0.97338	0.99667	9.1201	0.0068045	7.0788	3.1219	23.766
47	0.73201	0.9964	0.79121	-0.00042207	0.90834	0.21033	0.067748	0.26896	0.14562	2.4922	0.59083	0.77984	0.98108	0.189	0.20124	0.39024	0.24433	1.3753	1.131	0.093525	0.0089928	0.071942	0.9982	-6.697	-0.034897	2.9868	3.4079	34.503	8.1163	-2.1083	9.2884	-8.7124	-5.5194	-1.3629	3.1931	4.1565	7.3496	-37.086	4.5225	41.608	0.80755	0.21043	0.93885	0.9982	9.5719	0.0082646	7.2785	2.3622	8.9908
48	0.15395	0.045515	0.44849	-9.7144e-05	0.48472	0.085148	0.011469	0.10912	0.085326	3.3065	0.38003	0.44615	0.52114	0.066123	0.074988	0.14111	0.2052	0.73427	0.52907	0.041499	0.0066934	0.14458	0.99866	-27.509	-0.0146	-22.063	1.4569	3.8873	3.7147	0.47843	2.2598	-30.609	-28.131	-25.226	2.4784	2.9051	5.3835	-33.849	-19.474	14.374	0.19946	0.057564	0.03079	0.99331	7.4848	-0.0030395	8.6185	1.4092	3.8301
48	0.03	0.10222	0.39975	-0.00011893	0.45321	0.064557	0.0074714	0.091794	0.92069	6.9492	0.34487	0.39537	0.45142	0.050494	0.056051	0.10655	0.21553	0.65144	0.43592	0.0066667	0.0022222	0.027778	0.98333	-31.006	-0.017313	-23.224	1.5532	4.1885	4.9417	0.48097	2.3116	-34.693	-31.76	-28.029	2.9336	3.7305	6.6642	-39.824	-20.826	18.998	0.18444	0.021111	0.024444	0.17333	6.2703	0.00085398	5.8864	1.3653	3.4752
48	0.082081	0.95607	0.36154	-0.00019315	0.44498	0.081731	0.011636	0.11816	-1.0088	4.5122	0.31381	0.37243	0.43706	0.058615	0.06463	0.12325	0.014976	0.57576	0.56078	0.13179	0.010405	0.084393	0.96416	-35.844	-0.029807	-22.968	5.6746	95.911	12.301	-3.4448	15.036	-36.858	-32.281	-30.357	4.577	1.9239	6.501	-93.081	-26.054	67.027	0.92139	0.50867	0.035838	0.99538	4.3573	-0.012451	9.7361	4.0977	42.478
49	0.066426	0.95162	0.6776	-0.00033682	0.91068	0.1565	0.041006	0.24319	1.0252	4.8106	0.51614	0.64527	0.79948	0.12913	0.1542	0.28334	0.24544	1.4567	1.2113	0.018773	0.0036101	0.067148	0	-7.2939	-0.011088	0.3791	1.4823	5.416	5.0069	-0.7263	4.2551	-9.7109	-6.9232	-4.38	2.7877	2.5433	5.3309	-21.713	2.4832	24.196	0.21805	0.062816	0.97256	0.99856	-9.7525	0.00064709	-10.2	3.3878	19.421
49	0.040558	0.90241	0.65768	-0.00022602	0.83589	0.1752	0.050493	0.24717	0.83052	4.5668	0.48398	0.63424	0.80034	0.15026	0.1661	0.31636	0.19438	1.4163	1.2219	0.010139	0.0031686	0.069708	0	-4.754	-0.010331	3.3917	1.5193	7.5025	5.445	-0.89122	5.2522	-7.4655	-4.5327	-1.4331	2.9328	3.0996	6.0324	-23.421	5.8538	29.274	0.31369	0.079848	0.99176	0.50634	-20.06	0.0032977	-22.66	4.7486	40.294
49	0.040182	0.90447	0.7304	-0.00049357	1.0557	0.23946	0.089438	0.35321	0.65293	3.2278	0.48168	0.67988	0.96257	0.19821	0.28269	0.4809	0.12424	1.7187	1.5944	0.013647	0.0030326	0.040182	0	-7.3476	-0.014336	2.0999	1.2855	4.6463	5.8688	-0.2224	2.9358	-10.885	-7.9527	-2.7812	2.9322	5.1715	8.1037	-23.022	2.8063	25.828	0.3207	0.15087	0.99318	0.0030326	-4.1692	0.00569	-7.9189	1.7635	4.4804
50	0.16245	0.37854	0.80088	-0.00012038	0.91976	0.19708	0.058247	0.25092	0.10675	2.5047	0.62029	0.79202	0.97965	0.17173	0.18763	0.35937	0.28399	1.3549	1.071	0.065283	0.0045547	0.01164	0	-11.368	-0.0049692	-6.4607	1.9305	8.9551	4.1219	-1.406	10.176	-12.958	-10.791	-9.163	2.1666	1.6281	3.7947	-20.527	-4.0191	16.508	0.41043	0.0080972	0.74899	0.99949	9.4522	0.0019042	7.5718	1.6446	4.8838
50	0.15009	0	1.0212	-7.7055e-05	1.1041	0.18372	0.054934	0.23922	-0.15503	3.3032	0.87227	1.0186	1.1732	0.1463	0.15467	0.30097	0.38262	1.5518	1.1692	0.095725	0.0083643	0.0078996	0	-6.6094	-0.0026632	-3.7452	1.4248	3.6058	2.5185	-0.018555	4.6655	-8.4133	-6.8612	-4.956	1.5521	1.9052	3.4573	-11.342	-0.73954	10.602	0.36013	0.052974	0.97491	0	8.5527	0.0034544	4.8375	1.7213	5.5611
50	0.056767	0	0.92501	-0.00012343	1.0608	0.18734	0.054814	0.24692	0.11848	2.8189	0.74629	0.91246	1.0961	0.16617	0.18364	0.34981	0.40263	1.4895	1.0869	0.042688	0.0018165	0.021344	0	-7.1553	-0.0018593	-5.1092	1.8885	7.7633	3.0266	-2.5975	35.373	-8.9899	-7.0113	-5.4821	1.9786	1.5292	3.5078	-12.18	-0.17619	12.003	0.97639	0.10627	0.82289	0	7.0006	0.0014605	5.3934	1.887	5.3778
51	0.022575	0.62477	1.1247	-0.00028688	1.3596	0.24604	0.097066	0.33984	0.34403	3.5829	0.88992	1.1213	1.3429	0.23134	0.22159	0.45293	0.39272	2.0505	1.6578	0.015253	0.0012203	0.14338	0.99939	-1.125	-0.0064203	4.1333	1.7413	6.2705	3.9368	-0.45432	4.1861	-3.4058	-1.6732	1.8651	1.7326	3.5382	5.2709	-11.875	6.0284	17.904	0.41062	0.15436	0.04942	0.23124	6.1613	0.0016691	4.7943	1.5163	3.7997
51	0.03901	0.98049	1.2661	-0.00021013	1.4868	0.27726	0.1221	0.37197	0.15605	3.1891	1.0262	1.2658	1.4992	0.23966	0.23334	0.473	0.42868	2.214	1.7853	0.02902	0.001903	0.028544	0.99952	-0.43481	-0.0014306	1.068	1.3881	5.5915	2.5189	-3.4087	33.979	-1.2194	-0.45971	0.43711	0.75967	0.89682	1.6565	-9.4482	5.2241	14.672	0.91675	0.050428	0.18506	0.99572	9.0398	-0.0012395	10.342	2.0398	6.862
51	0.038172	0.11074	1.1827	-0.00012826	1.3187	0.27833	0.12142	0.3572	0.13668	2.7138	0.93497	1.1615	1.4277	0.2265	0.26619	0.4927	0.39878	1.9826	1.5839	0.057964	0.0014138	0.022149	0.99953	-3.1887	-0.0012436	-1.8698	1.7404	10.778	3.3702	-6.6354	85.771	-4.182	-3.1379	-2.1432	1.0441	0.99464	2.0387	-13.366	3.4429	16.809	0.98303	0.18238	0.31857	0.99953	10.783	-0.002196	13.112	2.8805	13.169
52	0.011047	0.12415	0.386	-8.2848e-05	0.4647	0.10511	0.018404	0.14308	1.1865	6.5775	0.28179	0.36396	0.46636	0.082173	0.10239	0.18457	0.14792	0.7944	0.64648	0.0015781	0.0010521	0.012099	0.40347	-26.326	-0.0095291	-17.274	4.1974	25.902	7.2971	1.1752	3.5819	-31.677	-28.915	-22.15	2.762	6.7646	9.5265	-35.198	-5.4255	29.773	0.060494	0.019463	0.45029	0	6.9773	0.0032688	3.8719	2.151	8.5538
52	0.01235	0.99966	0.34469	-2.6623e-05	0.38348	0.097826	0.015443	0.12627	1.0237	4.8261	0.25389	0.3225	0.41597	0.068609	0.093475	0.16208	0.13436	0.71793	0.58356	0.0037736	0.0010292	0.012007	0.99966	-28.636	-0.0025096	-24.98	3.4665	23.912	5.3265	-0.71249	13.89	-31.364	-29.183	-25.798	2.1811	3.3847	5.5659	-40.235	-12.128	28.107	0.16329	0.011321	0.93276	0.00068611	5.95	0.0019161	3.1583	1.7241	7.1422
52	0.0078611	0	0.38478	2.435e-05	0.34763	0.087322	0.012636	0.11444	0.29618	3.2758	0.30498	0.37994	0.46073	0.074967	0.080785	0.15575	0.14316	0.6758	0.53265	0.003603	0.00032755	0.012447	0	-27.212	-0.0046458	-20.123	3.9348	26.394	6.5695	0.17293	4.1289	-31.702	-28.317	-23.178	3.3848	5.1387	8.5234	-45.465	-11.735	33.73	0.20177	0.021291	0.67016	0	7.176	0.0033152	2.117	2.3665	11.976
53	0.018344	0.25125	0.49531	-7.4521e-05	0.56231	0.13684	0.030067	0.17767	0.52596	3.578	0.37156	0.48127	0.60572	0.10971	0.12445	0.23417	0.14661	1.0032	0.85659	0.019455	0.0033352	0.018899	0	-13.754	-0.0067645	-7.6729	2.0149	8.887	4.6074	-0.59236	3.7866	-16.991	-13.187	-10.434	3.8048	2.753	6.5578	-27.333	-4.375	22.958	0.27349	0.023902	0.22957	0.99444	0.13832	0.00021013	-0.050589	2.0428	6.544
53	0.063452	0.29086	0.4642	-5.9772e-05	0.52305	0.11821	0.021971	0.15207	0.41386	3.2214	0.36042	0.44981	0.56156	0.089384	0.11176	0.20114	0.15183	0.88114	0.72932	0.024365	0.0025381	0.030457	0.99949	-15.607	-0.0036802	-11.984	2.2138	12.376	4.0934	-1.6515	29.091	-17.265	-16.144	-14.653	1.1216	1.4905	2.6121	-23.387	-2.193	21.194	0.68223	0.043655	0.19543	0.99949	2.6819	-0.00084085	3.5097	2.3615	9.4031
53	0.038968	0.99595	0.53583	-0.00017465	0.70829	0.1426	0.032012	0.20478	0.56869	3.203	0.38686	0.51094	0.66056	0.12408	0.14962	0.2737	0.15426	1.0663	0.91209	0.0055668	0.00050607	0.044028	0	-14.796	-0.007735	-7.1573	1.6625	6.3002	5.0762	0.63242	3.839	-18.382	-15.284	-11.931	3.0989	3.3521	6.451	-25.861	-0.3733	25.487	0.082996	0.044028	0.4752	0.41903	2.8257	0.0025601	0.29758	1.3414	3.5762
54	0.96535	0.97585	0.73351	-5.0693e-05	0.78177	0.13371	0.028348	0.17066	0.095583	3.0257	0.62149	0.72836	0.83849	0.10688	0.11013	0.21701	0.34618	1.1309	0.78472	0.080315	0.0068241	0.015223	0.99948	-9.9127	-0.0048981	-5.2497	1.052	2.8992	3.1866	-1.3751	9.5016	-12.389	-9.1756	-7.7075	3.2137	1.4681	4.6817	-18.39	-3.8396	14.55	0.66982	0.066667	0.9958	0.0036745	11.631	0.006279	5.6536	1.1018	2.0019
54	0.70637	0.99945	0.84561	2.7338e-05	0.82072	0.16701	0.045219	0.21313	-0.041474	3.2929	0.70438	0.85143	0.98496	0.14705	0.13352	0.28058	0.32409	1.3637	1.0396	0.03787	0.0038419	0.025796	0.99945	-9.8995	-0.003427	-6.7792	2.3465	14.2	4.1772	-3.8878	41.209	-11.524	-10.169	-8.302	1.3553	1.8669	3.2222	-20.975	-0.9092	20.066	0.96926	0.10538	0.42371	0.99835	12.069	0.0023322	9.946	2.5913	14.722
54	0.5601	0.11347	0.93491	7.3422e-05	0.86409	0.22843	0.080763	0.28712	0.24038	2.9497	0.73006	0.92844	1.1204	0.19838	0.19192	0.3903	0.35392	1.6334	1.2794	0.019171	0.0025907	0.0067358	0	-9.9098	-0.00052931	-9.3993	1.6989	5.4108	2.3447	1.1261	6.271	-11.416	-10.361	-9.1823	1.0549	1.1784	2.2332	-13.234	-2.5048	10.729	0.12332	0.036269	0.43679	0.99585	10.619	0.00029566	10.334	1.908	5.8785
55	0.02359	0	0.88817	-0.00042115	1.0933	0.17879	0.051953	0.25691	0.55156	3.8556	0.7218	0.86486	1.0298	0.14306	0.16498	0.30804	0.3461	1.6328	1.2867	0.024615	0.0051282	0.017436	0.99897	-2.9399	-0.010601	2.2225	1.0892	3.3627	3.5021	-0.14645	5.7756	-4.9417	-3.5723	-0.44808	1.3694	3.1242	4.4937	-12.303	6.7663	19.069	0.1641	0.028718	0.99487	0.020513	-1.0103	0.004722	-3.3099	1.4565	3.4911
55	0.044809	0.97377	1.0596	-0.0004382	1.2599	0.26699	0.11252	0.35484	0.28379	3.3165	0.82788	1.0425	1.2601	0.21461	0.2176	0.43221	0.249	1.9493	1.7003	0.063388	0.0076503	0.037158	0.99891	-1.0167	-0.020645	8.4179	1.6915	9.1753	6.2378	-1.0225	6.1124	-4.7937	-1.0343	3.0932	3.7594	4.1276	7.8869	-23.052	9.7409	32.793	0.39235	0.16066	0.96721	0.97814	-3.6391	0.0046427	-5.7608	3.44	35.287
55	0.1493	0.0010741	1.0702	-0.00051167	1.3081	0.25523	0.1036	0.35002	0.4552	3.1021	0.81192	1.0456	1.2782	0.23368	0.23263	0.46631	0.38993	2.0073	1.6174	0.026853	0.0021482	0.026853	0	-5.1897	-0.018075	3.2154	1.205	3.7135	5.2261	0.42364	2.141	-9.945	-5.348	-2.0443	4.597	3.3038	7.9007	-12.65	6.0297	18.68	0.1869	0.023631	0.90226	0.024705	5.1973	0.012055	-0.40821	1.9085	5.5614
56	0.027127	0	0.87179	-0.00085033	1.2162	0.20649	0.069488	0.33033	0.80001	3.8738	0.6502	0.83703	1.0508	0.18683	0.21378	0.40061	0.28938	1.8951	1.6057	0.046856	0.01603	0.055487	0.99877	-6.1199	-0.016115	0.40677	2.9859	15.362	5.4403	1.2079	4.7122	-9.1559	-7.2345	-4.6999	1.9215	2.5346	4.4561	-15.798	9.7175	25.515	0.092478	0.05672	0.17139	0.0024661	1.8673	-0.00035986	2.0131	1.2401	2.415
56	0.041096	0	0.83194	-0.00060781	1.0979	0.2016	0.061982	0.29259	0.62294	3.5668	0.6281	0.80514	0.99986	0.17704	0.19472	0.37176	0.29897	1.6566	1.3576	0.027397	0.0045662	0.074201	0.32078	-7.9824	-0.01186	-2.7937	2.5953	11.645	4.5431	0.97694	3.6371	-11.185	-8.6449	-6.473	2.5402	2.172	4.7121	-15.981	4.007	19.988	0.082192	0.022831	0.32078	0.8242	2.429	-0.0064623	5.2562	1.471	3.3501
56	0.088954	0.93646	0.84709	-0.00046126	1.0828	0.19282	0.05751	0.2758	0.32803	2.7889	0.65301	0.83119	1.0159	0.17819	0.18468	0.36286	0.34164	1.5386	1.1969	0.040078	0.0039101	0.090909	0.99804	-5.8391	-0.015087	1.8702	3.9593	44.144	7.9996	-3.5318	17.071	-6.8418	-4.9991	-1.8483	1.8428	3.1508	4.9936	-45.501	2.2747	47.775	0.93255	0.26002	0.97361	0.98827	1.6755	0.0020819	0.61162	1.2344	2.9207
57	0.40446	0.0010616	0.93536	-0.00016172	1.0114	0.20473	0.065084	0.25888	-0.031743	2.7256	0.74526	0.93926	1.1219	0.19399	0.1826	0.37659	0.35418	1.5022	1.148	0.015924	0.0010616	0.047771	0.99894	-3.1862	-0.012484	2.6877	1.8039	11.76	4.8255	-2.8475	25.678	-6.1993	-3.7116	0.12717	2.4876	3.8388	6.3264	-12.24	4.4441	16.684	0.92994	0.23461	0.76752	0.99894	7.5181	0.0098788	2.8702	2.2795	11.693
57	0.037543	0.78043	0.78341	-0.00013015	0.84054	0.14559	0.035144	0.19035	0.23301	3.4978	0.66017	0.77166	0.89758	0.11149	0.12592	0.23741	0.33665	1.2705	0.93382	0.026166	0.003413	0.020478	0.99886	-3.8206	-0.0074433	-0.55297	1.3305	3.9743	2.7462	-0.89046	11.513	-5.7188	-3.8989	-1.8732	1.8199	2.0257	3.8457	-8.7239	2.8272	11.551	0.50739	0.032992	0.95563	0	4.4474	0.0037532	2.7997	1.2414	2.6108
57	0.33718	0	0.84764	-0.000151	0.91295	0.21231	0.064371	0.25651	0.1507	2.6622	0.65422	0.81895	1.04	0.16473	0.2211	0.38583	0.31553	1.4389	1.1234	0.077367	0.0092379	0.070439	0	-3.4642	-0.007419	-0.25544	1.4204	6.4873	3.1508	-2.7832	35.561	-5.3693	-3.8924	-1.3389	1.4769	2.5535	4.0304	-8.5985	2.4893	11.088	0.98383	0.25404	0.99423	0	9.2984	0.0052814	7.0142	2.0002	7.3846
58	0.75559	0.99851	0.97434	-0.0001904	1.102	0.25746	0.10457	0.33167	0.42491	3.1152	0.74179	0.94384	1.1823	0.20205	0.23846	0.44051	0.29049	1.8502	1.5597	0.018629	0.00074516	0.43741	0.99925	6.3864	-0.0035742	8.7829	1.8539	13.959	3.9846	-8.133	96.848	5.966	7.2796	8.039	1.3136	0.75944	2.073	-6.5362	9.526	16.062	0.98957	0.88599	0.99478	0.74888	-3.274	-0.001325	-2.3856	2.901	11.673
58	0.014599	0	1.1417	-0.00018332	1.3048	0.27926	0.12785	0.36977	0.3153	3.2645	0.88365	1.1258	1.37	0.24215	0.24418	0.48633	0.37162	2.1706	1.799	0.042673	0.0089837	0.010107	0	10.167	-0.0020782	12.016	0.95725	6.569	2.7768	-8.1101	97.728	9.7136	10.401	11.259	0.68692	0.85894	1.5459	2.7349	13.395	10.66	0.98933	0.64795	0.99832	0.00056148	-5.9683	-0.0015841	-4.5584	1.3476	3.6817
58	0.021448	0.99955	1.1071	1.7942e-05	1.0871	0.28214	0.13062	0.3616	0.58412	3.4056	0.85946	1.061	1.3033	0.20152	0.24234	0.44386	0.39669	2.061	1.6643	0.014745	0.00044683	0.058981	0.99955	8.6173	-0.0022246	11.105	1.1393	11.729	3.7141	-12.166	200.42	7.7957	8.4956	9.6871	0.69996	1.1915	1.8915	4.9734	13.129	8.1557	0.99374	0.98525	0.73324	0.99955	-0.58645	0.0038268	-4.8667	2.2994	7.3358
59	0.028044	0.0051661	0.63354	-8.3594e-05	0.69013	0.17294	0.045687	0.21623	0.23576	2.8483	0.47678	0.62423	0.77328	0.14745	0.14905	0.2965	0.17851	1.1434	0.96492	0.027306	0.001476	0.072325	0	-12.373	-0.009078	-6.2274	2.561	17.293	5.4683	-0.72881	9.8344	-15.452	-13.729	-9.1486	1.7229	4.5809	6.3038	-22.085	0.071619	22.157	0.35941	0.082657	0.66863	0.002214	5.8707	0.007603	0.72346	2.4231	13.582
59	0.08204	0	0.74516	-0.0002538	0.91673	0.20817	0.067709	0.27845	0.63179	3.4245	0.54437	0.72061	0.91217	0.17624	0.19156	0.3678	0.23629	1.5292	1.2929	0.03252	0.0081301	0.074649	0.99926	-6.6595	-0.008952	-0.60796	1.9582	12.2	4.9422	-2.6971	23.762	-9.4036	-6.4256	-3.1805	2.9781	3.2451	6.2232	-17.97	1.1397	19.11	0.94678	0.32668	0.94087	0.99926	4.2544	0.0022367	2.7423	1.3818	3.722
59	0.14208	0.48835	0.70992	-0.00015778	0.81145	0.19134	0.056844	0.24553	0.357	3.0406	0.53364	0.69489	0.87391	0.16125	0.17901	0.34026	0.23251	1.3285	1.096	0.015528	0.0015528	0.14441	0.99922	-5.9383	-0.0066287	-1.6728	2.0566	9.4344	3.9381	-2.3512	18.648	-7.7953	-5.8856	-3.3191	1.9098	2.5664	4.4762	-15.501	0.0036815	15.504	0.90373	0.29736	0.99379	0.0069876	0.01125	0.001135	-0.71909	1.9493	5.9619
60	0.77691	0.00048924	0.76577	5.7104e-05	0.70744	0.23342	0.084866	0.29326	0.66629	3.2043	0.54804	0.72633	0.93886	0.17829	0.21254	0.39083	0.25687	1.5434	1.2866	0.01908	0.0019569	0.24168	0	-12.81	-0.0013909	-11.39	1.9906	6.9517	2.7614	-0.52022	6.1982	-14.631	-12.91	-10.936	1.7211	1.9738	3.695	-19.115	-7.0247	12.09	0.53229	0.067515	0.23679	0.99413	12.425	0.00091995	11.485	3.0701	15.212
60	0.023247	0.5952	0.82118	-4.4343e-05	0.88125	0.23661	0.094209	0.30889	0.90391	4.3389	0.60917	0.78466	0.98235	0.17549	0.19769	0.37318	0.25344	1.7959	1.5425	0.012915	0.001476	0.78229	0.99963	-10.029	0.00065514	-10.917	3.4976	21.068	4.6185	-0.63626	9.0722	-13.029	-10.208	-7.0739	2.8209	3.1337	5.9546	-19.261	0.38426	19.645	0.53838	0.043542	0.1797	0.99262	2.2224	-0.0077238	12.684	3.901	21.96
60	0.5205	0.56489	1.103	-6.6706e-05	1.2014	0.32812	0.16829	0.41415	0.54417	3.0332	0.80132	1.0522	1.3678	0.25085	0.31562	0.56647	0.34768	2.2071	1.8595	0.035242	0.0060996	0.0037276	0.99966	-8.2049	-0.0020438	-5.1902	2.1037	7.4473	3.2371	-0.91835	5.5713	-9.7958	-7.8705	-6.2219	1.9253	1.6486	3.5739	-16.71	-2.019	14.691	0.38123	0.025076	0.66893	0.99966	14.897	-0.0017031	17.409	2.1949	8.2328
61	0.34925	0	0.83347	-0.00010049	0.86709	0.2371	0.084984	0.29217	0.36164	2.8393	0.62683	0.80879	1.047	0.18196	0.23819	0.42015	0.27921	1.5771	1.2979	0.038806	0.0074627	0.11791	0	-5.2233	-0.0075561	-2.6958	1.616	5.8174	2.8201	-0.31942	5.5006	-6.9876	-5.5531	-2.9983	1.4345	2.5548	3.9893	-12.61	2.0268	14.637	0.19552	0.020896	0.52985	0.076119	3.7632	0.0090386	0.73983	2.1016	7.0054
61	0.52459	0.8003	0.76938	-7.9587e-05	0.79604	0.24936	0.097443	0.31254	0.1605	2.5594	0.55133	0.76642	0.96611	0.21509	0.1997	0.41478	0.17045	1.4642	1.2938	0.10283	0.052161	0.028316	0	-7.3156	-0.0076172	-4.7638	1.0161	2.9469	2.2636	-0.52152	6.3142	-8.3574	-7.2493	-6.1271	1.1082	1.1222	2.2304	-14.759	-0.84686	13.912	0.074516	0.013413	0.94486	0.16692	8.608	0.0053421	6.8184	0.89626	1.4091
61	0.59397	0.0014347	0.81039	-5.9341e-05	0.83104	0.18656	0.05362	0.23187	-0.095222	2.7259	0.6564	0.8131	0.97988	0.1567	0.16678	0.32348	0.29262	1.3348	1.0422	0.084648	0.012912	0.035868	0	-7.4706	-0.0061036	-5.3465	1.3074	6.1688	2.7707	-3.3088	28.911	-8.8837	-7.1418	-5.6969	1.7418	1.4449	3.1867	-14.815	-3.0869	11.728	0.91535	0.24677	0.96987	0	10.124	0.0068017	7.7567	1.6169	4.0319
62	0.036566	0.95707	0.34836	-0.00028445	0.43768	0.112	0.022886	0.15985	1.7272	7.4059	0.244	0.32046	0.40435	0.07646	0.083894	0.16035	0.11489	0.97713	0.86224	0.022258	0.0063593	0.84102	0	-18.24	-0.0042995	-16.89	2.3209	9.3086	3.1493	-0.71875	3.8927	-19.733	-17.937	-16.284	1.7964	1.6525	3.449	-27.124	-12.084	15.04	0.22734	0.058824	0.012719	0.99841	-4.2887	-0.015057	0.4392	1.662	4.182
62	0.27069	0.012623	0.32773	-3.8177e-05	0.34132	0.08204	0.010406	0.10231	0.17938	2.8709	0.25517	0.32563	0.398	0.070462	0.072371	0.14283	0.11095	0.57976	0.46882	0.047686	0.0084151	0.95091	0	-21.639	-0.00081078	-21.35	2.9659	18.269	4.2774	-1.9513	8.0721	-22.712	-20.56	-18.971	2.1516	1.5892	3.7409	-39.731	-15.989	23.742	0.62973	0.042076	0.02805	0.9986	-6.012	-0.00948	-2.6371	1.6919	4.8466
62	0.80709	0.50213	0.30545	-2.7294e-05	0.31506	0.071363	0.0077964	0.088472	0.34943	3.0452	0.24124	0.29706	0.37	0.055829	0.072932	0.12876	0.13499	0.50964	0.37464	0.0070922	0.0014184	0.80709	0.017021	-22.835	0.0043014	-24.349	2.87	16.013	4.0963	-1.3869	6.0795	-24.339	-22.091	-20.287	2.248	1.8039	4.052	-38.411	-15.741	22.67	0.24397	0.019858	0.0028369	0.91915	-6.3817	-0.011547	-2.317	1.378	3.0333
63	0.066298	0.0018416	0.81679	-0.0010126	1.0912	0.21266	0.077072	0.31979	0.88033	4.1354	0.59018	0.77106	0.98194	0.18087	0.21089	0.39176	0.26763	1.8175	1.5498	0.014733	0.0073665	0.042357	0	-1.7899	-0.035423	7.8098	2.8672	21.689	7.2471	-0.44594	3.3427	-6.7345	-2.3234	4.604	4.4111	6.9274	11.339	-22.429	9.4768	31.905	0.39042	0.19889	0.68877	0.040516	0.3069	0.027388	-7.1152	2.2189	7.7009
63	0.3423	0.00489	0.73837	-0.00064369	0.86968	0.26534	0.11716	0.35063	0.85215	3.6284	0.48633	0.66533	0.94081	0.179	0.27548	0.45448	0.15314	1.7883	1.6352	0.04401	0.017115	0.14425	0	-3.2773	-0.032354	3.323	4.371	37.315	7.2047	-1.1513	4.7732	-6.4804	-1.7638	1.3457	4.7166	3.1095	7.8261	-25.714	6.9091	32.623	0.6088	0.17115	0.88509	0.03423	-0.95473	0.019843	-5.0026	2.0462	6.4018
63	0.21719	0.75226	0.81254	-0.00028714	1.0662	0.22288	0.077024	0.31385	0.55477	3.0967	0.56697	0.7878	1.0069	0.22083	0.21914	0.43997	0.25753	1.6922	1.4347	0.021493	0.0050905	0.024887	0	-0.0096677	-0.007081	6.2464	2.2479	11.292	4.9348	-0.40112	5.3591	-3.4345	0.14009	3.0766	3.5746	2.9365	6.5111	-10.174	10.317	20.49	0.44457	0.084276	0.83824	0.13348	-2.6706	0.0018288	-4.2864	1.6261	4.107
64	0.089482	0	0.89469	-0.0004657	1.0428	0.14674	0.03987	0.21726	0.48339	4.1779	0.77374	0.87203	1.0124	0.098288	0.14036	0.23864	0.40718	1.5435	1.1363	0.039246	0.0078493	0.20879	0.99843	-5.3504	-0.0054483	-3.6178	1.2531	4.7219	2.3928	-3.4293	25.611	-6.2884	-5.3805	-3.9316	0.90786	1.4489	2.3568	-15.996	-1.1849	14.811	0.73626	0.053375	0.039246	0.99843	1.2595	-0.0018552	1.8494	1.179	2.4277
64	0.15689	0.093502	0.89251	-0.00023677	0.96709	0.15518	0.039472	0.2033	0.37554	3.3069	0.75499	0.88951	1.0114	0.13452	0.12187	0.25639	0.49711	1.4026	0.90548	0.041204	0.0047544	0.15689	0.99842	-7.6222	-0.0032648	-6.5938	1.2292	3.0677	1.8497	-1.6427	9.5289	-8.5685	-7.4061	-6.3254	1.1624	1.0807	2.2431	-13.319	-4.6238	8.6951	0.65452	0.071315	0.0063391	0.022187	1.0943	0.00035521	0.98243	1.1686	2.3005
64	0.22414	0	0.92341	-0.00027594	1.0193	0.15584	0.039843	0.20716	-0.072801	3.893	0.7965	0.93458	1.0404	0.13808	0.10584	0.24392	0.44255	1.4076	0.96507	0.0071839	0.0014368	0.40661	0.99856	-7.2722	-0.0037202	-5.9794	1.3028	5.3258	2.4258	-3.0053	19.748	-8.278	-7.0774	-5.8252	1.2006	1.2522	2.4528	-17.626	-3.8808	13.745	0.80316	0.08908	0.0043103	0.99856	1.2977	-0.0045478	2.8781	1.245	2.763
65	0.1886	0	0.69689	-0.00042809	0.79428	0.19119	0.056886	0.24507	0.44941	2.9397	0.52776	0.66934	0.86065	0.14158	0.19131	0.33289	0.23467	1.3806	1.1459	0.057018	0.015351	0.096491	0	1.5423	-0.029498	8.2532	2.1044	16.911	5.6558	-0.50468	5.1776	-1.6944	1.6728	4.5896	3.3672	2.9168	6.284	-11.763	12.832	24.595	0.39912	0.096491	0.95395	0	-6.3173	0.020531	-10.988	1.6788	5.3345
65	0.080586	0.54579	0.83639	-0.0003527	0.98064	0.22187	0.078235	0.29187	0.49382	3.2072	0.62444	0.8055	1.0127	0.18107	0.20718	0.38825	0.28466	1.6422	1.3576	0.014652	0.003663	0.083028	0	7.1814	-0.0076623	10.315	1.9399	13.624	4.1117	-2.7983	18.764	4.994	8.0206	10.044	3.0267	2.0233	5.05	-8.1331	12.41	20.543	0.89744	0.39927	0.015873	0.41148	-15.351	0.0031463	-16.638	1.7827	5.8475
65	0.76667	0.65238	0.91814	8.0937e-05	0.89268	0.24074	0.089453	0.29945	0.3239	2.8145	0.69777	0.88569	1.1147	0.18792	0.22897	0.41688	0.25949	1.6458	1.3863	0.069841	0.011111	0.085714	0	9.3769	0.0013252	8.9601	2.0798	24.089	4.914	-6.5682	54.578	8.8647	9.9881	11.208	1.1235	1.2201	2.3436	-17.203	13.239	30.442	0.9746	0.87302	0.039683	0.085714	-15.017	-0.0017148	-14.478	1.5911	4.3216
66	0.3985	0.99875	0.35228	-8.3833e-05	0.38569	0.084157	0.011917	0.11086	0.67371	4.0284	0.27695	0.34565	0.41795	0.068693	0.072307	0.141	0.13462	0.68662	0.552	0.021303	0.0050125	0.025063	0.99875	-20.238	-0.0075674	-17.222	2.1854	10.73	3.7107	-2.0349	17.134	-22.417	-20.156	-17.678	2.2611	2.4784	4.7395	-27.905	-13.642	14.264	0.76942	0.11278	0.5589	0	5.58	-0.0044567	7.356	2.9371	19.07
66	0.031046	0.78268	0.40495	-0.00018328	0.46094	0.098292	0.015937	0.13033	0.55563	3.8815	0.31265	0.39709	0.4836	0.084431	0.086518	0.17095	0.15538	0.78342	0.62805	0.013072	0.003268	0.17484	0.99837	-16.954	-0.018301	-11.363	1.8358	6.0549	4.0631	0.1082	3.5831	-19.592	-17.169	-14.738	2.4223	2.4316	4.8538	-26.397	-7.4159	18.981	0.081699	0.003268	0.81046	0.39379	5.9084	0.011145	2.5034	1.8834	7.7711
66	0.068299	0.78608	0.37274	-8.2443e-05	0.40469	0.092404	0.013202	0.11637	0.34766	2.9408	0.28988	0.36188	0.44645	0.071998	0.084575	0.15657	0.13354	0.67257	0.53904	0.05799	0.010309	0.94974	0	-16.663	-0.0021866	-15.815	1.6572	4.8817	2.2631	-0.12154	3.5367	-18.166	-16.475	-15.119	1.6917	1.3557	3.0474	-21.764	-11.724	10.04	0.016753	0.0025773	0.57861	0.99742	4.5623	-0.0074288	7.4409	2.1849	10.428
67	0.036739	0	0.6417	-0.00017	0.71566	0.1598	0.038962	0.20196	0.35019	2.8467	0.49745	0.61845	0.78252	0.121	0.16407	0.28507	0.24185	1.1419	0.90006	0.037887	0.0034443	0.01837	0	-9.3949	-0.005232	-7.119	2.2328	12.723	3.8018	-2.4524	14.278	-10.988	-8.7793	-6.912	2.2091	1.8672	4.0763	-22.339	-3.4212	18.918	0.86108	0.2101	0	0.53846	0.90823	0.0065283	-1.9316	1.7628	5.4041
67	0.45436	0.19561	0.73456	-0.00014765	0.84205	0.19611	0.061028	0.25472	0.51349	3.1368	0.55205	0.71106	0.88997	0.15901	0.1789	0.33791	0.24832	1.4301	1.1818	0.056966	0.016472	0.73439	0.99931	-5.1044	-0.0017188	-3.8531	1.7874	5.9915	2.5523	-1.8664	12.109	-6.2569	-4.6888	-3.4963	1.568	1.1926	2.7606	-13.208	-0.66635	12.542	0.80988	0.13246	0	0.74194	2.1446	-0.0022449	3.7788	1.2234	2.9117
67	0.017476	0.8246	0.62547	-0.00023842	0.80954	0.1531	0.037307	0.22049	0.42219	3.0048	0.46097	0.60498	0.76725	0.144	0.16227	0.30628	0.19688	1.204	1.0071	0.034304	0.0058252	0.016181	0.99935	-11.277	-0.0062857	-6.4244	2.5737	11.452	4.3945	-0.96755	5.7351	-12.578	-10.709	-8.898	1.8697	1.8108	3.6804	-25.999	-0.11187	25.887	0.11003	0.013592	0.96505	0.0097087	4.327	0.00052146	3.9244	1.9835	6.5872
68	0.069114	0	1.0799	-0.00079647	1.2639	0.27487	0.12016	0.36262	0.32	3.3309	0.84385	1.0522	1.2871	0.20835	0.23489	0.44325	0.27654	1.9951	1.7185	0.036717	0.0043197	0.049676	0.99784	5.0344	-0.027443	11.374	2.8502	17.683	5.58	-1.084	6.2392	2.3853	5.1015	8.4725	2.7161	3.371	6.0871	-16.089	15.288	31.376	0.34125	0.073434	0.9784	0	-5.0368	0.020013	-9.6599	2.7773	12.997
68	0.26667	0	1.0484	-0.00059455	1.1997	0.21752	0.072514	0.28315	-0.017541	2.6363	0.83276	1.0438	1.2469	0.21104	0.20307	0.41411	0.41703	1.6667	1.2496	0.094118	0.0078431	0.088235	0.99804	4.4054	-0.036037	13.577	2.864	17.024	6.7211	-0.72703	4.5063	0.26794	5.0692	9.1231	4.8012	4.0539	8.8551	-15.388	17.203	32.591	0.36667	0.062745	0.93137	0.99804	-7.697	0.029836	-15.29	3.0032	15.261
68	0.10198	0.011331	1.1491	-0.0012472	1.3686	0.30799	0.15461	0.41323	0.059076	2.8688	0.87945	1.1426	1.4147	0.26317	0.27205	0.53522	0.21755	2.0352	1.8177	0.050992	0.0028329	0.13598	0	6.0892	-0.016699	9.0282	4.1826	42.447	6.7337	-2.5775	12.925	4.1947	6.8274	10.419	2.6327	3.5916	6.2242	-18.174	14.417	32.591	0.87819	0.33428	0.29462	0.98584	-4.4029	-0.025488	0.082996	2.7713	11.09
69	0.059193	0.0010477	0.94229	-0.00017934	1.1134	0.26339	0.10359	0.33669	0.2154	2.4618	0.68563	0.92687	1.1859	0.24123	0.25904	0.50027	0.28142	1.724	1.4426	0.047669	0.006286	0.99267	0	-0.44576	-0.00078723	0.30526	1.461	5.5955	2.4049	-3.4292	40.551	-1.4438	-0.38315	0.56815	1.0607	0.9513	2.012	-5.0042	5.7038	10.708	0.93033	0.046097	0.15086	0.99948	6.4605	-0.0015847	7.9723	2.1195	7.3854
69	0.89307	0.30305	0.85659	-0.00013097	0.97473	0.19344	0.059023	0.25235	0.1626	2.7894	0.67755	0.84756	1.0227	0.17001	0.17514	0.34515	0.32168	1.4487	1.1271	0.055402	0.0055402	0.012742	0	-4.0639	-0.00072657	-3.4086	2.1033	8.8197	2.9938	-1.8288	22.149	-5.6976	-3.8658	-2.3698	1.8318	1.496	3.3278	-9.7747	4.1559	13.931	0.68587	0.032133	0.49806	0.98116	2.5712	-0.0019756	4.3532	2.1622	6.8431
69	0.016584	0.00044823	0.89355	-5.7594e-05	0.95777	0.202	0.065908	0.25939	0.42573	3.5257	0.71663	0.88043	1.0498	0.16379	0.16935	0.33314	0.34992	1.6048	1.2549	0.021067	0.0026894	0.02017	0	-3.9973	-0.00033781	-3.6206	2.3049	9.0531	3.0167	-0.52153	12.264	-6.0989	-4.0099	-2.149	2.089	1.8609	3.9499	-9.7603	5.6036	15.364	0.48947	0.023308	0.45764	0.092784	4.2396	-0.0024169	6.9345	3.1827	14.985
70	0.15551	0.99588	0.8413	-0.00014685	0.91252	0.22234	0.076039	0.27881	0.11472	2.7572	0.6527	0.8128	1.0344	0.16011	0.22161	0.38172	0.16463	1.4631	1.2985	0.046344	0.0030896	0.15551	0	3.9925	0.0026649	2.7	3.3758	46.077	6.829	-4.9032	32.109	3.7762	5.2369	6.876	1.4608	1.639	3.0998	-29.985	9.2761	39.261	0.95469	0.79918	0.012358	0.99897	-3.1961	-0.0056408	-0.46032	2.8195	12.368
70	0.037688	0.99916	0.78894	-0.00011013	0.85463	0.20219	0.065891	0.25948	0.73863	4.2521	0.6078	0.75308	0.94307	0.14528	0.18999	0.33527	0.26318	1.5353	1.2721	0.0075377	0.00083752	0.054439	0	4.1869	-0.0012756	4.9478	2.3177	32.424	5.7111	-5.326	35.687	3.5556	4.7804	6.3473	1.2248	1.5669	2.7917	-32.353	9.7343	42.087	0.97152	0.30486	0	0.99916	-4.3152	-0.00077449	-3.8532	2.5395	9.6149
70	0.94521	0.0011068	0.76176	-2.549e-05	0.78478	0.18268	0.053511	0.23171	0.57222	3.5552	0.60219	0.73302	0.90804	0.13084	0.17502	0.30586	0.32562	1.3661	1.0405	0.017709	0.0033204	0.36857	0	-1.0983	-0.0026358	1.2818	2.4521	13.734	3.9528	-2.8032	21.528	-2.6586	-0.17312	1.2901	2.4855	1.4632	3.9487	-13.348	5.6892	19.037	0.88821	0.13171	0.0005534	0.99945	2.0353	0.0010773	1.0625	1.9983	7.2261
71	0.14141	0	1.229	-0.00020326	1.3295	0.30033	0.14389	0.38376	0.34008	3.164	0.95842	1.2126	1.4698	0.25421	0.25717	0.51138	0.40318	2.2645	1.8613	0.044444	0.010101	0.54747	0	14.152	9.607e-05	14.105	1.1261	9.8074	3.1318	-10.333	134.16	13.916	14.627	15.115	0.71111	0.48805	1.1992	3.6452	15.952	12.307	0.9899	0.97576	0.0040404	0.97879	-7.4414	-0.0060941	-4.4279	1.0072	3.1943
71	0.09759	0.0036145	1.327	-0.00019862	1.4093	0.30976	0.15175	0.39244	0.09463	3.0932	1.0492	1.3274	1.5784	0.27819	0.25103	0.52923	0.36408	2.2995	1.9354	0.061446	0.0048193	0.43614	0	15.598	0.00046197	15.406	1.8367	24.471	4.9481	-8.44	87.057	15.673	16.583	16.996	0.90926	0.41382	1.3231	-6.6615	18.049	24.71	0.98313	0.96265	0.0048193	0.74819	-11.07	-0.0097134	-7.0441	2.7106	14.499
71	0.33717	0	1.2548	-0.00018183	1.3337	0.28891	0.14191	0.37946	0.17207	3.4145	1.0019	1.2554	1.475	0.25346	0.21967	0.47313	0.34865	2.2207	1.872	0.035673	0.0080552	0.066743	0	14.989	0.00024458	14.883	1.9101	30.882	5.5575	-7.4768	65.746	15.156	15.948	16.558	0.79211	0.61035	1.4025	-14.224	17.624	31.848	0.97929	0.96318	0.004603	0.88262	-12.506	-0.0067723	-9.5668	1.953	10.832
72	0.78464	0.64107	0.61926	-5.3073e-05	0.63513	0.20921	0.06964	0.26405	-0.070433	2.9679	0.44974	0.63629	0.79057	0.18655	0.15428	0.34083	0.016775	1.2187	1.2019	0.03005	0.0050083	0.86644	0.65442	-12.2	-0.005412	-10.582	7.8284	216.43	14.741	-3.7213	17.831	-12.449	-9.1194	-5.2475	3.3293	3.8719	7.2012	-86.981	-0.83515	86.146	0.91486	0.46411	0.2621	0.65442	6.7762	-0.0080461	9.1819	3.0743	27.378
72	0.97426	0	0.69287	-0.00013356	0.72653	0.23977	0.093683	0.3067	0.79375	4.2428	0.45647	0.65689	0.87319	0.20042	0.2163	0.41671	0.13738	1.5778	1.4404	0.0079208	0.0019802	0.14455	0	-9.873	-0.010283	-7.2817	3.0427	17.428	4.4356	-0.98823	5.8912	-12.435	-9.2812	-6.7961	3.1535	2.4851	5.6386	-21.727	-1.125	20.602	0.46139	0.053465	0.97624	0.49109	9.8713	0.0034767	8.9951	2.4845	9.6218
72	0.18072	0	0.78173	-3.3819e-05	0.78873	0.28062	0.12219	0.34958	0.64182	2.9102	0.53087	0.72328	0.98973	0.19241	0.26645	0.45886	0.17955	1.6799	1.5004	0.093976	0.021687	0.91566	0	-7.9673	-0.0033034	-7.2835	4.7757	38.244	6.1968	-0.66905	7.0616	-12.166	-9.1265	-3.4842	3.0395	5.6423	8.6817	-18.915	3.7688	22.684	0.43855	0.13494	0.026506	0.39518	6.4848	0.0066716	5.1038	3.3763	21.692
73	0.050794	0.97937	1.2688	-0.00032949	1.3724	0.27497	0.13165	0.36775	0.62828	4.2371	1.0235	1.2426	1.4747	0.21907	0.23213	0.4512	0.51675	2.2013	1.6846	0.0079365	0.0031746	0.1381	0	6.7163	-0.0077012	9.1383	1.471	5.7978	2.7856	-2.28	18.185	5.4843	6.6265	8.1092	1.1422	1.4827	2.6248	-2.6259	11.321	13.947	0.86984	0.2	0.8	0.99683	11.737	0.0029882	10.797	1.543	3.6983
73	0.3539	0	1.1451	-0.00041735	1.2734	0.24272	0.10063	0.32578	0.46327	3.8098	0.93289	1.1249	1.3269	0.19204	0.20197	0.39401	0.42503	2.0656	1.6405	0.029221	0.0081169	0.10877	0	7.5022	-0.0087273	10.186	1.1947	7.0965	3.083	-3.7357	28.995	6.5462	7.4967	8.5469	0.95054	1.0502	2.0008	-5.1756	11.942	17.117	0.95617	0.22565	0.60714	0.99838	9.3389	0.0036065	8.2299	1.3761	2.9897
73	0.18457	0	1.2517	-0.00046766	1.406	0.30035	0.15151	0.39934	0.9018	3.897	0.95966	1.1905	1.4638	0.23085	0.27332	0.50417	0.59128	2.4176	1.8263	0.028744	0.0030257	0.11195	0	6.9438	-0.0080832	9.6112	1.4492	5.9235	2.8814	-1.8511	16.447	5.6211	6.6976	7.9896	1.0766	1.292	2.3686	-2.0671	12.096	14.163	0.85628	0.19213	0.3888	0.99849	11.701	0.0020374	11.029	1.297	2.9322
74	0.61394	0.94638	0.57078	-4.638e-05	0.57941	0.14389	0.03116	0.17659	0.010255	2.4968	0.44222	0.56486	0.7029	0.12264	0.13804	0.26068	0.19944	0.92204	0.72259	0.085791	0.0053619	0.44772	0.98123	-18.103	-0.014248	-15.452	3.3363	19.333	4.6569	-2.062	7.4628	-18.989	-16.928	-15.214	2.0613	1.7135	3.7748	-35.875	-12.971	22.904	0.76944	0.26273	0.87131	0.013405	5.4882	0.0099172	3.6436	2.705	11.147
74	0.46927	0.70112	0.59168	4.9701e-05	0.5828	0.20248	0.064239	0.25351	0.50183	2.8851	0.40607	0.58013	0.74094	0.17405	0.16082	0.33487	0.15378	1.2158	1.0621	0.089385	0.041899	0.72346	0.99721	-20.568	-0.0083056	-19.085	1.8695	6.0997	2.6147	-0.88603	3.5229	-22.422	-19.903	-18.633	2.5192	1.2691	3.7883	-27.948	-16.388	11.56	0.42179	0.027933	0.93855	0.72067	7.1018	0.0016179	6.813	2.029	6.8879
74	0.23441	0.84539	0.61423	-0.00037961	0.69015	0.20371	0.06294	0.2547	0.036684	2.3705	0.43494	0.60894	0.78884	0.17401	0.1799	0.3539	0.099167	1.1332	1.034	0.1596	0.027431	0.16708	0.99751	-17.43	0.00054887	-17.539	1.9118	12.481	3.5334	-2.6226	17.244	-18.091	-17.222	-16.151	0.86947	1.0709	1.9404	-33.728	-11.494	22.235	0.022444	0.0074813	0.28928	0.16708	4.3498	-0.002627	4.8752	1.9001	8.7949
75	0.067321	0	0.53693	-0.00042117	0.68687	0.13402	0.033941	0.20361	1.288	6.4219	0.40824	0.51364	0.62863	0.10541	0.11499	0.22039	0.14062	1.2682	1.1276	0.023843	0.0056101	0.065919	0	-16.479	-0.018361	-9.9426	3.1458	23.52	6.1483	-0.42817	9.2548	-19.204	-17.061	-14.846	2.1428	2.2146	4.3574	-35.235	-1.3934	33.842	0.36746	0.10519	0.86536	0.030856	2.8613	0.0084025	-0.12999	1.2708	3.1521
75	0.019016	0.98881	0.7558	-0.00050279	0.98029	0.18898	0.057938	0.27345	0.49181	2.8778	0.55129	0.71673	0.93397	0.16544	0.21724	0.38268	0.24286	1.4075	1.1646	0.0089485	0.0011186	0.026846	0	-8.051	-0.017752	-0.12496	1.8508	9.8629	5.5543	-0.73298	3.4797	-11.423	-6.163	-4.2008	5.2604	1.9622	7.2226	-21.363	1.4568	22.819	0.54139	0.076063	0.0044743	0.71029	5.195	0.0024583	4.0974	1.7238	4.6303
75	0.020737	0.93318	0.83493	-0.00080603	1.1843	0.19637	0.060713	0.3186	0.32506	2.6543	0.59139	0.80926	1.0536	0.21787	0.24438	0.46225	0.22493	1.5985	1.3736	0.047235	0.0011521	0.029954	0.99885	-8.4607	-0.017593	-0.83432	2.1564	19.557	6.2441	-3.3386	25.989	-11.733	-7.7323	-3.8211	4.0009	3.9112	7.9121	-28.569	-0.26271	28.306	0.96198	0.43548	0.18203	0.99885	6.4353	-0.0079249	9.8708	1.9964	6.291
76	0.10361	0.0024096	0.62759	-0.0005144	0.73407	0.17484	0.049656	0.2312	0.4867	3.3216	0.47003	0.61279	0.7603	0.14275	0.14751	0.29026	0.16982	1.2704	1.1006	0.050602	0.016867	0.11084	0	-16.95	-0.029969	-10.746	2.6799	16.264	5.3994	0.45624	4.0917	-20.22	-18.127	-14.212	2.0929	3.915	6.008	-28.856	-3.2525	25.604	0.19036	0.057831	0.73976	0.021687	13.729	0.011813	11.283	1.2623	2.6443
76	0.35714	0	0.60874	-0.00031164	0.65876	0.15952	0.039004	0.19961	0.066927	2.6826	0.46175	0.60526	0.74642	0.14351	0.14115	0.28466	0.21575	1.0431	0.82738	0.099379	0.0093168	0.1118	0	-13.76	-0.007281	-12.591	3.0522	20.217	4.547	-1.9823	12.577	-15.788	-13.753	-10.606	2.0344	3.1468	5.1812	-30.462	-5.473	24.989	0.5559	0.071429	0.6118	0	11.133	0.0087652	9.7263	1.4999	3.5975
76	0.064732	0.0044643	0.99997	-0.00086218	1.1927	0.22829	0.090026	0.32009	0.0022514	2.8678	0.78509	0.99201	1.2079	0.20691	0.21587	0.42279	0.24606	1.7037	1.4576	0.087054	0.0089286	0.0625	0	-4.0563	-0.0069574	-2.5013	1.9877	19.627	4.5206	-4.0687	28.136	-5.0859	-3.8382	-2.2414	1.2477	1.5968	2.8445	-24.454	2.3893	26.844	0.95982	0.1942	0.29241	0	7.5124	-0.0042323	8.4584	1.8833	5.7862
77	0.18112	0.0019268	1.1442	-0.0010393	1.4134	0.28816	0.14111	0.40664	0.41661	3.1728	0.87301	1.1066	1.3945	0.23357	0.28792	0.52149	0.36129	2.2355	1.8742	0.040462	0.0077071	0.065511	0	6.4005	-0.022545	12.24	2.068	21.864	5.7683	-2.2743	10.732	4.8305	7.8441	9.7455	3.0136	1.9014	4.915	-18.628	14.299	32.927	0.73603	0.12139	0.97881	0.99615	2.7055	0.003684	1.7513	2.2352	13.743
77	0.052716	0.0015974	1.1422	-0.0010591	1.4732	0.29593	0.14948	0.43141	0.75888	3.6757	0.84227	1.0647	1.3707	0.22242	0.30602	0.52844	0.30961	2.3891	2.0795	0.041534	0.0095847	0.055911	0	5.8067	-0.023957	13.293	1.9484	20.735	6.2831	-1.9301	11.07	2.6705	5.9707	10.67	3.3002	4.6994	7.9995	-19.911	13.995	33.906	0.84665	0.35942	0.98882	0.9984	5.2622	0.015537	0.40683	1.441	6.4196
77	0.14075	0	1.1813	-0.0011009	1.5171	0.29852	0.14795	0.43088	0.3381	2.9202	0.86771	1.1479	1.476	0.28015	0.32814	0.60829	0.2656	2.2989	2.0333	0.037643	0.0065466	0.094926	0	4.6468	-0.020862	11.01	2.2457	24.296	6.151	-2.2473	14.242	1.5937	4.3575	9.0021	2.7638	4.6446	7.4084	-17.663	12.959	30.622	0.92471	0.36334	0.98036	0.99836	6.4879	0.0069466	4.3692	1.6553	11.663
78	0.12609	0.0086957	0.86185	-0.00027646	0.9253	0.23572	0.089159	0.30084	0.29864	3.263	0.6605	0.84992	1.0474	0.18941	0.19752	0.38694	0.17321	1.6118	1.4386	0.026087	0.0043478	0.071739	0	1.3569	-0.011331	3.9573	3.3124	27.091	5.418	-2.7437	17.144	-0.78644	2.0665	4.6475	2.853	2.581	5.434	-17.793	9.2009	26.994	0.85435	0.23043	0.87391	0.60217	-3.1051	0.0067674	-4.6582	3.3769	16.355
78	0.93878	0.022676	0.96493	0.00011736	0.93911	0.22944	0.082191	0.28708	0.040076	2.876	0.77114	0.95276	1.1649	0.18162	0.21217	0.39379	0.30501	1.6077	1.3027	0.056689	0.0045351	0.11338	0	3.8547	-0.0025829	4.4229	3.0617	30.024	5.4892	-4.313	28.983	2.6034	4.9654	6.7718	2.362	1.8064	4.1684	-25.89	10.298	36.188	0.93651	0.39909	0.24717	0.65306	-2.1646	0.0009946	-2.3834	2.8353	12.074
78	0.13283	0.99248	0.88567	-0.00011039	0.90764	0.23145	0.081287	0.28539	0.036543	2.5514	0.68074	0.87669	1.0961	0.19595	0.21943	0.41537	0.2756	1.5105	1.2349	0.067669	0.010025	0.0802	0.99749	-0.2481	-0.010768	1.8948	2.7687	44.336	6.773	-5.1944	33.683	-0.48648	0.77891	1.8639	1.2654	1.085	2.3503	-40.567	6.8323	47.4	0.96241	0.36591	0.87719	0.99749	2.4777	-0.0028564	3.0461	2.0078	6.3299
79	0.13534	0.0037594	0.66565	-0.00026464	0.73591	0.20987	0.070515	0.26864	0.74624	3.3106	0.4613	0.62043	0.83499	0.15913	0.21455	0.37369	0.2169	1.3927	1.1758	0.041353	0.0075188	0.13534	0	-10.386	-0.029987	-2.4249	4.7479	39.274	7.777	-1.2106	4.0681	-11.727	-9.3854	-4.0466	2.3411	5.3389	7.68	-33.699	-0.88764	32.811	0.56015	0.25188	0	0.99812	-0.18233	0.018466	-5.0851	2.6379	11.585
79	0.090226	0.0045113	0.74164	-0.00012515	0.78319	0.19219	0.058073	0.24218	0.2548	3.1561	0.57481	0.738	0.88869	0.16319	0.15069	0.31388	0.22477	1.3278	1.103	0.02406	0.006015	0.091729	0.0015038	-9.5518	-0.014086	-4.8754	4.9305	49.422	7.5322	-1.6654	8.0534	-11.311	-8.5479	-5.2365	2.7634	3.3113	6.0747	-32.084	1.4955	33.579	0.75038	0.15188	0.3594	0.99398	-0.015004	0.0065235	-2.1808	2.4151	9.1096
79	0.41637	0.47865	0.79614	-0.0010219	1.0828	0.20424	0.06873	0.31018	0.33262	2.491	0.56832	0.76958	1.0172	0.20126	0.24763	0.44889	0.23482	1.5191	1.2843	0.081851	0.012456	0.067616	0.99822	-8.9736	-0.034009	0.56599	2.7932	14.524	6.7057	-0.36902	2.2099	-13.634	-8.6268	-2.6568	5.0069	5.9699	10.977	-24.68	0.56659	25.246	0.40214	0.20107	0.99466	0.621	-6.853	0.0038154	-7.9233	2.5513	11.577
80	0.08169	0	1.0612	-0.0005349	1.3457	0.26625	0.10971	0.3698	0.4349	2.8152	0.78777	1.0188	1.3051	0.23107	0.28623	0.51729	0.36019	2.0203	1.6601	0.034742	0.0028169	0.056338	0.99906	0.89046	-0.014873	8.8028	1.3541	4.6299	5.0535	-0.68987	3.5882	-3.0385	1.9477	4.4094	4.9862	2.4618	7.4479	-11.933	8.3373	20.27	0.53991	0.19906	0.0723	0.96995	9.763	-0.0033067	11.522	1.3613	2.8262
80	0.16499	0	1.2981	-9.5575e-05	1.3502	0.2781	0.1265	0.35695	-0.03099	3.2499	1.0586	1.2889	1.5271	0.23033	0.2382	0.46853	0.46663	2.0899	1.6233	0.15215	0.029331	0.053162	0	1.8468	-0.0043931	4.241	1.5498	21.33	4.8212	-8.6302	105.3	0.64573	2.0225	3.7941	1.3767	1.7716	3.1484	-8.3058	7.1787	15.485	0.99083	0.70119	0.99908	0.00091659	11.536	0.002048	10.42	1.0703	4.9401
80	0.037934	0.99919	1.2845	-0.00013077	1.3654	0.27627	0.12015	0.34976	0.0073191	2.8817	1.0476	1.2786	1.5189	0.23094	0.2403	0.47123	0.52745	2.0622	1.5348	0.10815	0.0088781	0.028249	0.99919	4.3392	-0.0062138	8.1856	1.4271	16.038	4.5801	-7.9627	86.897	3.456	4.6362	5.9799	1.1802	1.3437	2.5238	-8.686	9.8964	18.582	0.98789	0.60048	0.99193	0.99919	9.0348	-0.0021906	10.391	1.1431	3.1432
81	0.4712	0	1.0865	0.00074773	1.0155	0.29304	0.12866	0.36105	0.024988	2.4901	0.81844	1.0879	1.3522	0.26943	0.26432	0.53375	0.32437	1.9256	1.6013	0.099476	0.020942	0.37696	0	8.1655	-0.025832	10.62	4.4448	41.873	6.6259	-2.0898	9.8875	4.5038	10.386	13.35	5.882	2.964	8.846	-15.201	14.204	29.405	0.80105	0.5288	0.020942	0.15707	-12.769	0.024837	-15.128	1.5171	5.0489
81	0.25617	0	0.85688	-0.00016411	0.88339	0.20523	0.066849	0.25901	0.037352	2.7945	0.67977	0.85391	1.035	0.17414	0.18107	0.35521	0.28454	1.3792	1.0947	0.089506	0.0061728	0.1358	0	1.8899	-0.016588	4.5689	1.8694	10.365	3.5738	-2.1208	10.785	0.6875	2.742	3.5639	2.0545	0.82193	2.8764	-12.459	7.6485	20.108	0.70679	0.10494	0	0.76543	-9.2733	-0.0052002	-8.4335	0.81664	1.2069
81	0.30538	0.99785	0.87585	-0.00037873	0.96371	0.27372	0.11017	0.33579	0.49116	2.6212	0.62461	0.81362	1.1043	0.18901	0.29064	0.47965	0.28215	1.6779	1.3957	0.096774	0.023656	0.13118	0.99785	3.1526	-0.032713	10.742	3.0963	43.836	7.9448	-4.5981	32.899	1.6154	5.618	6.9173	4.0026	1.2993	5.3019	-34.888	11.157	46.045	0.95054	0.5957	0	0.062366	-10.177	0.006825	-11.761	1.4224	3.534
82	0.10843	0.0024096	0.62824	-0.00060437	0.75335	0.16447	0.045394	0.22502	0.64032	3.8782	0.47264	0.60587	0.769	0.13323	0.16313	0.29636	0.15481	1.3284	1.1736	0.014458	0.0048193	0.11084	0	-16.953	-0.02996	-10.751	2.6815	16.294	5.4016	0.46042	4.1003	-20.234	-18.107	-14.201	2.1268	3.9064	6.0332	-28.862	-3.2393	25.623	0.19036	0.057831	0.73976	0.021687	13.723	0.011814	11.277	1.2408	2.5693
82	0.12733	0	0.61998	-0.00038655	0.68202	0.17971	0.051002	0.22868	0.4404	2.9953	0.43547	0.61662	0.76038	0.18115	0.14376	0.32491	0.19644	1.1741	0.97764	0.037267	0.0062112	0.1118	0	-13.753	-0.0073467	-12.574	3.0534	20.151	4.5406	-1.9558	12.416	-15.768	-13.733	-10.605	2.0355	3.1277	5.1632	-30.284	-5.5463	24.738	0.53416	0.065217	0.6118	0	11.143	0.0087403	9.7401	1.4909	3.5652
82	0.14509	0.0044643	0.98655	-0.00096879	1.2031	0.22508	0.086046	0.31897	-0.034388	2.7454	0.76038	0.98681	1.1999	0.22642	0.2131	0.43952	0.24719	1.6704	1.4232	0.11161	0.013393	0.0625	0	-4.0714	-0.0068515	-2.5401	1.9966	19.643	4.5197	-4.0803	28.224	-5.0851	-3.8253	-2.2074	1.2599	1.6179	2.8778	-24.479	2.3885	26.867	0.95982	0.19866	0.29241	0	7.4733	-0.0039846	8.3638	1.8725	5.6783
83	0.87342	0.0025316	0.74272	8.6012e-06	0.73933	0.14954	0.035492	0.1884	0.08243	3.0234	0.61763	0.73723	0.86438	0.1196	0.12715	0.24675	0.33417	1.1806	0.84641	0.086076	0.0088608	0.4	0	-5.5431	-0.0032581	-4.2578	1.6133	6.0315	2.5658	-2.3064	21.82	-6.9072	-5.4623	-4.0995	1.4448	1.3628	2.8077	-11.258	-0.50357	10.755	0.63924	0.025316	0	0.4038	-9.5827	-0.0039927	-8.0076	1.5048	4.2084
83	0.060447	0	0.83117	-6.1757e-05	0.85464	0.19205	0.058341	0.24192	-0.16961	2.9087	0.67623	0.84478	1.0061	0.16855	0.16133	0.32989	0.25138	1.3711	1.1197	0.031537	0.0026281	0.063075	0	-6.7796	-0.010434	-2.8148	1.4443	5.4073	3.2651	-0.53608	6.8233	-9.0198	-6.7895	-4.8181	2.2303	1.9714	4.2017	-12.616	0.68689	13.303	0.42444	0.070959	0.95007	0.014455	-3.16	0.009704	-6.8475	1.1502	2.1849
83	0.21399	0.023776	0.77541	-0.00054463	0.96984	0.18786	0.057769	0.26534	-0.025365	2.6624	0.59653	0.77875	0.95491	0.18222	0.17616	0.35839	0.1972	1.3378	1.1406	0.074126	0.0083916	0.095105	0	-7.2514	-0.013001	-2.6102	2.1281	14.616	4.6708	-2.1578	11.241	-9.6908	-6.1935	-4.0923	3.4973	2.1012	5.5985	-27.737	-1.1235	26.613	0.72308	0.23776	0.99161	0.095105	-0.58983	0.009508	-3.9842	1.6743	5.0067
84	0.78205	0.11859	0.70914	-6.9841e-05	0.72	0.18561	0.052202	0.22857	0.53599	2.773	0.53596	0.66932	0.86214	0.13336	0.19282	0.32618	0.2862	1.274	0.98776	0.076923	0.016026	0.70192	0	-6.1589	-0.0028342	-5.7182	2.3332	12.912	3.6023	-2.186	11.114	-7.2574	-5.7735	-4.2359	1.4838	1.5376	3.0215	-21.204	-0.7077	20.497	0.67949	0.14744	0.0096154	0.70192	3.2801	0.0045346	2.575	1.6436	4.4344
84	0.95255	0.79927	0.72972	0.00016249	0.70754	0.22244	0.081948	0.28655	0.70241	3.5416	0.52202	0.70072	0.88718	0.17871	0.18646	0.36517	0.23894	1.604	1.365	0.025547	0.014599	0.22993	0	-6.5102	-0.016046	-4.3199	4.3597	26.027	5.2572	-0.089019	1.9978	-11.013	-6.9021	-1.2998	4.1105	5.6022	9.7127	-15.721	1.7082	17.429	0.37226	0.21533	0.81752	0.24453	1.2277	0.020868	-1.6208	2.9007	11.362
84	0.28418	0	0.90462	-0.00017044	0.93632	0.23586	0.089085	0.29903	0.39345	3.0612	0.70613	0.88695	1.0888	0.18082	0.20181	0.38264	0.27661	1.6991	1.4225	0.072386	0.016086	0.28418	0	-0.19908	-0.0067739	1.0609	3.2551	19.915	4.5219	-1.2499	6.231	-2.7524	-0.13993	3.7997	2.6125	3.9396	6.5521	-15.265	5.9041	21.169	0.58445	0.29759	0	0.55764	-2.8655	0.011238	-4.9557	2.5653	9.2241
85	0.03652	0	0.48626	-0.00029876	0.62518	0.12541	0.027006	0.1829	0.9609	4.1522	0.35296	0.45909	0.57286	0.10613	0.11376	0.21989	0.17762	1.0251	0.84749	0.035446	0.0085929	0.45435	0	-16.743	-0.021007	-6.9752	3.7382	31.116	7.9366	-0.85964	6.4375	-20.383	-16.754	-12.929	3.6292	3.8256	7.4548	-39.399	-2.1556	37.243	0.50269	0.1203	0.83996	0.99893	-3.0482	0.0096189	-7.521	1.9305	6.7169
85	0.10165	0.72808	0.57047	-0.00048215	0.75996	0.14159	0.031438	0.20841	0.43797	2.8303	0.40499	0.56207	0.7048	0.15708	0.14273	0.29981	0.18528	1.1018	0.91649	0.041931	0.010165	0.036849	0.99873	-13.005	-0.021015	-4.7462	2.275	9.6173	5.6932	-0.27967	2.7291	-17.429	-12.933	-7.7472	4.4957	5.1858	9.6815	-24.746	-2.5545	22.192	0.36213	0.043202	0.83736	0.33799	-4.4545	0.0052388	-6.5134	1.7317	4.3104
85	0.027576	0.98984	0.51635	-0.00040991	0.65736	0.13797	0.029472	0.19005	0.045698	2.5488	0.3832	0.51595	0.64567	0.13274	0.12972	0.26246	0.097778	0.94615	0.84837	0.1045	0.020319	0.039187	0.99274	-17.305	-0.019634	-10.55	4.113	33.225	6.9624	-1.5583	7.695	-20.356	-17.075	-12.42	3.2811	4.6551	7.9362	-44.843	-5.8171	39.026	0.418	0.07402	0.95646	0.99274	-2.4951	0.0001589	-2.5497	2.0675	8.8941
86	0.1867	0	0.85999	-0.0001814	0.92402	0.19793	0.063127	0.25396	0.26465	2.9707	0.68353	0.8424	1.0066	0.15887	0.16421	0.32309	0.32036	1.4579	1.1375	0.076379	0.0084866	0.042433	0.99859	-5.2034	-0.010188	-1.607	1.7721	13.149	4.18	-4.0818	29.07	-6.3432	-4.6517	-3.325	1.6915	1.3267	3.0182	-24.958	0.76612	25.724	0.95757	0.20368	0.91796	0.14993	-0.11104	0.0058715	-2.1837	2.0034	5.902
86	0.051198	0.0010893	1.0282	-8.6464e-05	1.0679	0.22868	0.079953	0.28369	-0.016613	2.6254	0.82305	1.0257	1.2239	0.20262	0.19826	0.40088	0.39205	1.6482	1.2561	0.10893	0.015251	0.050109	0	-0.68844	-0.0055066	1.8363	1.4368	10.361	3.5342	-4.0366	32.877	-1.7761	-1.2009	0.58646	0.5752	1.7874	2.3626	-18.696	5.8767	24.573	0.97386	0.10566	0.0021786	0.99891	-0.82412	0.0058352	-3.4995	1.5891	4.0349
86	0.022269	0.614	1.0073	-0.00024843	1.1243	0.21692	0.074007	0.28032	0.015187	2.8565	0.82563	1.0041	1.1899	0.17845	0.18584	0.36428	0.37986	1.6319	1.2521	0.055143	0.0031813	0.04666	0	-2.0997	-0.011296	3.2206	1.1264	4.9253	3.7921	-0.00082729	3.4604	-5.328	-1.8123	-0.02159	3.5157	1.7907	5.3064	-8.7619	6.5597	15.322	0.24814	0.039236	0.99258	0.18346	1.1249	0.010512	-3.8262	1.6664	4.5136
87	0.73109	0.0010504	1.1771	-0.00013863	1.243	0.27527	0.12361	0.35364	0.3833	3.2843	0.94246	1.1487	1.3994	0.20624	0.25065	0.45689	0.43093	2.137	1.7061	0.05042	0.010504	0.033613	0	2.1106	-0.0093268	6.5455	1.7464	8.891	3.932	-1.137	12.277	-0.16727	1.7199	4.7904	1.8871	3.0706	4.9577	-4.5974	10.551	15.148	0.50525	0.066176	0.87605	0.040966	8.0994	0.0094937	3.5852	1.685	5.0577
87	0.047574	0.92674	1.0601	-0.00030232	1.2188	0.2819	0.12553	0.36598	0.37187	3.0355	0.806	1.032	1.2965	0.22604	0.26449	0.49053	0.3409	1.9955	1.6546	0.023787	0.001903	0.055186	0	5.3882	-0.014044	12.761	1.4484	9.1863	5.2288	-0.89095	5.1628	2.5015	5.7239	9.4511	3.2224	3.7273	6.9497	-7.804	14.047	21.851	0.63654	0.16365	0.9686	0.079924	5.2125	0.010798	-0.45635	1.5775	3.962
87	0.10053	0.039153	0.96259	1.0183e-05	0.95779	0.29261	0.14042	0.37473	-0.23496	3.3197	0.75267	0.94694	1.2254	0.19427	0.27846	0.47273	0.036097	1.7813	1.7452	0.035979	0.0063492	0.16614	0.039153	-0.32128	0.0052497	-2.7991	7.4736	180.46	13.51	-3.4594	15.304	-0.405	2.2255	5.6095	2.6305	3.384	6.0145	-62.186	11.27	73.456	0.92169	0.31958	0.96296	0.035979	5.0747	0.018338	-3.581	3.5061	36.199
88	0.97696	0.00067751	1.5465	-0.00012974	1.6422	0.30181	0.14131	0.37995	-0.24954	2.8534	1.2835	1.5717	1.8146	0.28819	0.24291	0.5311	0.64552	2.3119	1.6663	0.14702	0.0088076	0.044715	0	8.3075	-0.0055451	12.397	1.5623	5.3914	3.3127	-0.22985	7.3255	6.0729	7.4446	9.9635	1.3716	2.5189	3.8905	2.7641	15.033	12.269	0.52236	0.17276	0.5122	0.039973	-4.646	0.0026203	-6.5784	2.6262	9.3978
88	0.038178	0.0013396	1.1873	0.00012944	1.0908	0.24244	0.092378	0.30902	0.082866	2.9537	0.97954	1.1711	1.3906	0.19156	0.21946	0.41102	0.4708	1.8622	1.3914	0.042197	0.0026792	0.046885	0	5.3922	-0.0028976	7.5538	0.8898	4.2698	2.4144	-5.1168	67.514	4.1009	4.8415	6.9598	0.74063	2.1182	2.8589	2.4583	9.9302	7.4719	0.99397	0.30476	0.81648	0.014066	0.26694	0.0016156	-0.93828	0.90914	1.5122
88	0.69875	0	1.1888	0.00012337	1.11	0.25408	0.10488	0.32703	-0.059575	3.2407	0.97855	1.1989	1.3994	0.22034	0.20047	0.4208	0.41016	1.9326	1.5224	0.071205	0.0046948	0.043818	0	6.373	-0.0021149	7.7234	1.299	16.313	4.1136	-10.026	136.33	5.7921	6.8575	8.0042	1.0655	1.1467	2.2121	-2.8423	9.9767	12.819	0.99218	0.93975	0.0046948	0	-4.9062	0.002539	-6.5274	1.1295	2.4297
89	0.014189	0.58243	0.59951	-3.8389e-05	0.62789	0.14088	0.030623	0.17576	0.4169	3.907	0.47112	0.58797	0.71544	0.11685	0.12746	0.24432	0.23538	1.0376	0.8022	0.00067568	0.00067568	0.013514	0	-19.447	-0.0018028	-18.113	1.7713	5.5911	2.4868	0.72452	6.1432	-21.157	-19.609	-18.019	1.548	1.5899	3.1379	-24.05	-10.114	13.936	0.028378	0.012838	0.0047297	0.4473	13.912	-0.0014872	15.011	1.7092	4.2362
89	0.39946	0.70153	0.64222	1.9233e-05	0.63157	0.1737	0.045733	0.21394	0.070985	2.5261	0.49006	0.63344	0.7937	0.14338	0.16027	0.30365	0.1853	1.0896	0.90428	0.12173	0.010821	0.070334	0	-15.854	-0.00096855	-15.317	1.4774	4.1668	2.0647	-1.2968	10.829	-16.913	-15.703	-14.534	1.2101	1.1688	2.3789	-21.093	-11.002	10.091	0.51758	0.024346	0.25248	0.078449	12.138	-0.00082713	12.596	1.7137	4.5297
89	0.19379	0.67453	0.5716	-5.2786e-05	0.59282	0.18031	0.045885	0.21456	0.20087	2.2862	0.40238	0.55831	0.74491	0.15592	0.1866	0.34252	0.17531	1.0279	0.85263	0.028571	0.0024845	0.17764	0	-15.09	8.1749e-05	-15.123	1.5452	8.9186	2.9865	-4.7465	40.406	-15.86	-15.012	-13.891	0.84821	1.1216	1.9698	-27.371	-9.4213	17.949	0.95404	0.052174	0.02236	0.17764	8.8295	-0.005185	10.914	1.0502	3.097
90	0.11381	0	0.54238	-0.00030083	0.62285	0.13675	0.029227	0.17718	0.27765	2.6297	0.40947	0.52658	0.67469	0.11711	0.14811	0.26522	0.20644	0.96118	0.75474	0.063433	0.0093284	0.10634	0.99813	-13.247	-0.022297	-7.2822	2.7277	15.468	5.2316	-1.026	5.2728	-15.315	-13.228	-9.2672	2.0871	3.9608	6.0479	-31.273	-4.9813	26.292	0.47388	0.14366	0.024254	0.070896	-0.81168	0.0099699	-3.4786	2.5388	10.237
90	0.091071	0	0.54832	-0.00025201	0.61876	0.14584	0.034202	0.18937	0.36831	3.1668	0.42537	0.53024	0.66738	0.10486	0.13714	0.242	0.17282	1.0118	0.839	0.048214	0.0053571	0.083929	0	-12.754	-0.024541	-5.8946	2.8837	17.932	5.8026	-0.9106	4.5042	-16.472	-12.285	-7.9542	4.1865	4.331	8.5175	-26.612	-4.0802	22.532	0.51071	0.13393	0.875	0.48393	-2.8404	0.017429	-7.7117	2.3788	9.363
90	0.50301	0.99699	0.55723	-0.00042922	0.69952	0.14195	0.03158	0.19583	0.32989	2.7801	0.42524	0.53286	0.68195	0.10762	0.14909	0.25671	0.15313	1.0036	0.85043	0.085843	0.0075301	0.14307	0.99849	-15.452	-0.027143	-6.4538	3.3168	28.252	7.4378	-2.5124	12.193	-17.706	-13.877	-10.917	3.8286	2.9602	6.7888	-44.602	-5.9881	38.614	0.85542	0.2997	0.86145	0.99849	0.53985	0.010575	-2.9657	2.1051	8.3026
91	0.79286	0	1.5359	0.0013044	1.2626	0.28675	0.12877	0.39216	-0.44613	2.9657	1.2935	1.5676	1.8102	0.27403	0.24261	0.51664	0.56972	2.287	1.7172	0.20476	0.030952	0.99048	0	-0.73848	0.018774	-4.6716	1.9909	9.8505	3.8771	-3.2015	15.635	-0.76535	0.32813	1.1692	1.0935	0.84111	1.9346	-18.458	3.0196	21.478	0.89048	0.34524	0.8619	0.035714	8.0046	0.019727	3.8717	1.3818	3.0282
91	0.44395	0.0022422	1.5216	0.0004912	1.4123	0.3455	0.171	0.41832	-0.44044	2.4402	1.238	1.5524	1.8773	0.31442	0.32496	0.63937	0.55684	2.2251	1.6682	0.25785	0.022422	0.53363	0	-1.5762	0.0042358	-2.5187	1.963	9.309	3.0994	-3.9632	24.992	-2.2636	-0.80135	-0.028066	1.4622	0.77329	2.2355	-15.462	1.7218	17.184	0.93946	0.51121	0.88117	0	7.5234	0.0061559	6.1537	1.5159	3.2081
91	0.42991	0	1.5685	0.0005544	1.4501	0.38965	0.21725	0.4711	-0.35856	2.3201	1.2163	1.6169	1.9475	0.4006	0.33058	0.73118	0.53931	2.3258	1.7865	0.23131	0.018692	0.97897	0	-0.58059	0.0093949	-2.5864	1.5598	8.1717	3.0853	-5.3399	37.639	-0.68723	0.055656	0.54275	0.74288	0.4871	1.23	-16.42	1.8438	18.264	0.95561	0.76168	0.78037	0.03972	5.773	0.0036905	4.9851	1.0023	1.5915
92	0.19064	0.41806	0.49803	-0.00044313	0.56406	0.10379	0.017445	0.1375	0.021304	2.6324	0.41146	0.48778	0.60214	0.076318	0.11436	0.19068	0.19009	0.79283	0.60274	0.093645	0.016722	0.19064	0.99666	-20.892	-0.023307	-17.42	1.7015	7.9639	3.4657	-1.8031	10.719	-23.227	-20.866	-18.471	2.3616	2.3944	4.756	-35.778	-14.613	21.165	0.46823	0.043478	0.9097	0.99666	13.449	0.008733	12.148	1.1829	2.4916
92	0.82218	0.61297	0.35761	-3.6701e-05	0.36636	0.16305	0.039001	0.19755	-0.48797	2.2027	0.24629	0.40307	0.49798	0.15678	0.09491	0.25169	0.0071255	0.69705	0.68993	0.10669	0.016736	0.075314	0.60669	-37.662	-0.018511	-33.248	18.105	557.48	23.749	-1.6261	3.9137	-34.333	-26.43	-24.786	7.9028	1.6449	9.5477	-93.75	-19.754	73.996	0.77197	0.51674	0.64017	0.48326	10.153	0.0047511	9.0198	10.184	174.53
92	0.091111	0.59333	0.41619	-0.0002659	0.47589	0.12424	0.026272	0.16573	-0.45216	3.5118	0.33168	0.42974	0.51911	0.098058	0.089366	0.18742	0.013843	0.79264	0.7788	0.048889	0.013333	0.082222	0.61778	-30.76	-0.021946	-25.833	7.6335	190.19	14.082	-3.1567	12.452	-28.627	-27.169	-25.456	1.4575	1.7128	3.1703	-91.266	-17.913	73.353	0.88667	0.19556	0.65556	0.61556	14.637	-0.0044676	15.64	4.633	70.617
93	0.068548	0.0020161	0.82522	-0.001066	1.0891	0.22335	0.091776	0.33923	1.1146	4.9333	0.6083	0.76938	0.95455	0.16109	0.18517	0.34625	0.18755	1.8107	1.6231	0.020161	0.0080645	0.068548	0	-4.5927	-0.022664	1.0167	2.2513	23.775	5.8571	-1.2231	9.5386	-8.096	-5.274	-0.4051	2.8221	4.8689	7.6909	-27.488	7.2802	34.769	0.33871	0.078629	0.92742	0.99798	1.4186	0.011391	-1.4008	1.6781	4.4952
93	0.094086	0.97581	0.72342	-0.00068406	0.85031	0.21209	0.076387	0.28598	0.74662	4.3354	0.52786	0.69042	0.89631	0.16256	0.20589	0.36846	0.1952	1.4178	1.2226	0.0080645	0.0053763	0.12366	0	-6.2215	-0.029241	-0.79735	3.9758	43.076	7.2757	-1.3004	6.8359	-9.2561	-5.9127	-1.2585	3.3433	4.6543	7.9976	-31.107	6.313	37.42	0.45699	0.10215	0.20161	0.034946	1.6694	0.02042	-2.1186	2.0988	8.4563
93	0.088235	0.0021008	0.91288	-0.00061996	1.0601	0.24516	0.10219	0.33083	0.82568	3.9844	0.69577	0.85421	1.0714	0.15844	0.21719	0.37563	0.28635	1.8081	1.5217	0.010504	0.0021008	0.069328	0	-1.7324	-0.015967	2.0598	2.4281	22.762	5.2512	-2.2788	14.592	-3.5332	-1.3549	0.55752	2.1783	1.9124	4.0907	-23.145	8.1808	31.326	0.64706	0.098739	0.0042017	0.9937	3.4847	0.0025566	2.8775	2.622	13.071
94	0.042237	0	0.67793	-3.0028e-05	0.69107	0.14484	0.033669	0.18365	0.38368	3.0896	0.55029	0.66056	0.79225	0.11027	0.13169	0.24196	0.2941	1.1551	0.86104	0.062785	0.011416	0.020548	0	-14.516	-0.0029566	-13.223	1.0114	4.2036	2.1823	-5.2761	67.849	-15.467	-14.621	-13.691	0.8453	0.93007	1.7754	-17.207	-9.4615	7.746	0.98858	0.063927	0	0.02169	4.8883	0.001746	4.1244	0.75726	1.1004
94	0.88994	0.0078616	0.70999	3.5908e-05	0.69859	0.14725	0.037358	0.19339	0.34905	3.3958	0.59058	0.69114	0.80888	0.10055	0.11775	0.2183	0.21356	1.194	0.98039	0.095912	0.018868	0.1195	0	-11.864	0.00312	-12.855	1.7058	14.241	3.8169	-6.558	53.466	-12.238	-11.278	-10.54	0.95995	0.73825	1.6982	-34.763	-8.535	26.228	0.97799	0.62264	0.015723	0.11321	3.4119	-0.0017392	3.9641	0.99387	1.8458
94	0.88889	0.0027778	0.74489	-5.0475e-05	0.76303	0.16526	0.043464	0.20874	0.27089	2.9749	0.61159	0.71259	0.87903	0.101	0.16644	0.26744	0.25067	1.2148	0.9641	0.10139	0.0097222	0.19167	0	-11.145	-0.0012476	-10.696	1.3825	9.0808	3.0246	-6.1332	58.901	-11.82	-10.909	-10.153	0.9107	0.75671	1.6674	-21.028	-6.4357	14.593	0.96944	0.1375	0.0069444	0.0375	1.6066	0.00093134	1.2718	1.3083	2.94
95	0.24232	0	0.56735	-0.00043686	0.69513	0.15544	0.039253	0.21146	0.5245	3.0464	0.41202	0.53663	0.70323	0.12461	0.1666	0.29122	0.15987	1.1239	0.96403	0.056314	0.010239	0.054608	0	-10.962	-0.030906	-1.9217	2.9033	19.905	6.873	0.3697	3.161	-16.205	-12.731	-5.33	3.4731	7.4014	10.875	-25.7	5.9571	31.657	0.17406	0.051195	0.18089	0	-6.4396	-0.00020457	-6.3797	1.6395	4.3254
95	0.41327	0.0017007	0.70931	-0.00010911	0.74133	0.17202	0.046533	0.21651	0.14884	3.2083	0.55595	0.70979	0.84818	0.15384	0.13838	0.29222	0.21409	1.2604	1.0463	0.035714	0.005102	0.073129	0	-8.5348	-0.010633	-5.4139	2.1589	13.604	4.1063	-2.9043	26.144	-10.579	-8.4144	-6.0628	2.1646	2.3516	4.5162	-18.044	-1.4934	16.551	0.83163	0.11905	0.2449	0	-4.618	-0.0048078	-3.2069	1.5773	4.6508
95	0.24132	0	0.72542	-0.00043182	0.8621	0.20551	0.071029	0.27798	0.73684	3.6205	0.52227	0.68806	0.88919	0.1658	0.20113	0.36693	0.20082	1.5268	1.326	0.025237	0.0078864	0.12934	0	-10.248	-0.023337	-2.8623	3.9225	26.771	6.7092	-0.47157	3.1275	-14.2	-10.138	-5.2052	4.0624	4.9328	8.9952	-27.406	0.9891	28.395	0.32965	0.091483	0.75394	0.12934	-2.7071	0.0055029	-4.4488	1.8266	5.192
96	0.22667	0.0022222	1.5692	-0.00066327	1.7181	0.32931	0.17984	0.43274	0.044671	3.2045	1.2825	1.5612	1.8643	0.27868	0.30307	0.58175	0.54454	2.6128	2.0683	0.12889	0.037778	0.74222	0	10.924	0.0047469	9.8582	2.6064	27.019	5.2344	-4.8968	31.861	11.398	12.285	12.765	0.88691	0.47976	1.3667	-13.93	14.251	28.181	0.95333	0.86444	0.024444	0.40667	-3.4237	0.0035693	-4.225	2.2381	11.38
96	0.070064	0.53291	1.5705	-0.0010684	1.8216	0.29238	0.13908	0.40023	0.13019	2.9495	1.2758	1.5957	1.8288	0.31989	0.23306	0.55295	0.68438	2.5663	1.8819	0.050955	0.010616	0.70701	0.99788	10.174	-0.0071354	11.851	1.8507	13.479	3.7974	-3.9602	21.505	10.176	11.166	11.715	0.9896	0.54906	1.5387	-8.0274	13.597	21.625	0.92994	0.35669	0.99151	0.057325	-1.7195	0.0089268	-3.8173	1.918	6.8507
96	0.15496	0	1.5702	-0.00046403	1.6822	0.32473	0.16985	0.4172	0.064672	3.111	1.3077	1.5757	1.8521	0.26791	0.27641	0.54433	0.66752	2.616	1.9485	0.07438	0.018595	0.051653	0	10.566	-0.0024271	11.152	1.9229	17.068	4.1452	-4.5962	28.761	10.483	11.236	12.16	0.75303	0.92394	1.677	-10.538	15.013	25.552	0.95455	0.30785	0.99587	0.051653	-2.3733	0.0036162	-3.2466	1.6715	6.41
97	0.18978	0.85401	0.93932	-0.0014026	1.1308	0.2497	0.098052	0.33221	0.27362	2.5968	0.7024	0.92327	1.1711	0.22087	0.2478	0.46867	0.33238	1.7649	1.4325	0.083942	0.018248	0.069343	0.99635	-0.17826	-0.046005	6.1014	2.7515	19.794	5.7476	-1.9299	6.6245	-0.82073	1.4458	3.014	2.2666	1.5682	3.8348	-20.319	6.8688	27.188	0.75182	0.14234	0.44161	0.062044	11.615	0.0056507	10.844	1.6591	4.7122
97	0.13119	0.93812	0.72499	-0.0013886	1.0048	0.20392	0.066642	0.30474	0.65977	3.1251	0.49004	0.6852	0.92916	0.19515	0.24396	0.43912	0.22896	1.5377	1.3087	0.034653	0.0074257	0.09901	0.99752	-8.8902	-0.036916	-1.4516	2.318	12.776	5.5957	-1.4853	7.9411	-10.37	-8.8793	-7.1065	1.4906	1.7728	3.2634	-30.522	0.70349	31.226	0.42574	0.16089	0.87376	0.42327	9.4176	0.00090912	9.2344	1.6353	4.0404
97	0.20192	0.99038	0.96446	-0.0014666	1.1925	0.29602	0.12508	0.37753	0.06645	2.3627	0.69268	0.95937	1.2443	0.26669	0.28497	0.55166	0.20192	1.8099	1.608	0.125	0.016026	0.66346	0.99679	1.3496	-0.056284	10.102	4.9412	61.331	9.3289	-3.4284	15.684	3.0483	4.7047	5.4628	1.6564	0.75809	2.4145	-42.336	6.5445	48.88	0.90064	0.77885	0.5641	0.99679	11.232	-0.006855	12.298	2.0322	8.51
98	0.60557	0.40469	0.47638	-0.00011082	0.51412	0.08955	0.01326	0.1172	0.5747	3.3958	0.39157	0.46527	0.53983	0.0737	0.074557	0.14826	0.2619	0.77634	0.51444	0.019062	0.0029326	0.080645	0	-20.512	-0.0082046	-17.719	1.3499	3.6824	2.5083	-0.37165	7.4416	-22.047	-20.719	-19.205	1.3276	1.5141	2.8417	-26.363	-14.804	11.559	0.45894	0.10411	0.70381	0.082111	4.286	0.0022505	3.5197	1.3268	2.8569
98	0.034166	0.6912	0.44997	-0.00021254	0.53073	0.11916	0.024395	0.16302	0.81596	4.2667	0.35118	0.42757	0.53065	0.076385	0.10308	0.17946	0.13328	0.96276	0.82948	0.023653	0.0078844	0.093298	0	-24.325	-0.0082113	-21.205	1.683	7.2792	3.2455	-1.8727	19.663	-26.378	-24.499	-21.881	1.8799	2.6181	4.4979	-30.133	-18.188	11.945	0.76216	0.098555	0.010512	0	5.9007	0.0025063	4.9483	1.9791	6.7533
98	0.69539	0.8564	0.53971	-4.3237e-05	0.56453	0.14304	0.030916	0.17641	0.12607	2.5144	0.40659	0.54269	0.6565	0.13609	0.11381	0.2499	0.18527	0.93426	0.74899	0.089643	0.020017	0.002611	0.88599	-18.934	-0.00028034	-18.773	1.9798	6.5977	2.5703	-0.92866	4.6415	-20.379	-18.573	-17.229	1.806	1.3443	3.1502	-26.105	-14.32	11.785	0.39687	0.046997	0.96693	0.002611	5.6654	-0.00093077	6.1997	1.8694	5.6039
99	0.17146	0.12934	0.72099	-0.00011958	0.84159	0.16538	0.04284	0.21839	0.094311	2.6687	0.56685	0.7218	0.87492	0.15494	0.15313	0.30807	0.26943	1.2131	0.94367	0.058474	0.0069376	0.67988	0.00049554	-23.859	-0.0027918	-21.043	2.4624	10.574	3.6357	-0.46829	5.2133	-26.242	-23.887	-21.333	2.3552	2.5543	4.9095	-32.524	-16.105	16.419	0.11001	0.0039643	0.029732	0.67988	14.365	-0.0010759	15.45	1.6115	7.4138
99	0.1366	0.60411	0.73049	-0.00017699	0.86385	0.16457	0.043362	0.22203	0.24716	2.9964	0.57519	0.71934	0.87312	0.14414	0.15379	0.29793	0.24766	1.2776	1.0299	0.025199	0.0019894	0.13528	0	-21.258	-0.0052612	-17.294	2.3412	9.9248	3.8949	-0.085548	3.928	-24.066	-21.49	-18.485	2.576	3.0046	5.5806	-29.135	-12.683	16.452	0.19828	0.0092838	0.35146	0.78316	15.283	0.0007888	14.689	1.6656	4.4605
99	0.06672	0	0.68476	-6.4033e-05	0.72503	0.17372	0.046966	0.21796	0.31176	2.9076	0.52941	0.66415	0.82531	0.13475	0.16115	0.2959	0.24745	1.222	0.97453	0.07228	0.0079428	0.68149	0.99921	-20.568	-0.0021024	-19.245	3.0624	19.172	4.4448	-1.1068	13.46	-23.019	-20.848	-18.452	2.1713	2.3963	4.5676	-30.575	-9.3083	21.267	0.3471	0.023828	0.65052	0.95631	14.23	0.00081749	13.716	2.2221	11.201
[truncated: 1,534 more columns]
