# Supplementary material for: Detecting Parkinson’s disease from sustained phonation and speech signals
Source: PLoS One. 2017 Oct 5;12(10):e0185613. doi: 10.1371/journal.pone.0185613 (PMC5628839; doi:10.1371/journal.pone.0185613)
Supplement: S3 File — (ZIP) [file pone.0185613.s003.zip › SP/phonation/SP_phonation_emo_large - Copy.csv]

id	frameTime	pcm_LOGenergy_sma_range	pcm_LOGenergy_sma_maxPos	pcm_LOGenergy_sma_minPos	pcm_LOGenergy_sma_maxameandist	pcm_LOGenergy_sma_minameandist	pcm_LOGenergy_sma_linregc1	pcm_LOGenergy_sma_linregc2	pcm_LOGenergy_sma_linregerrA	pcm_LOGenergy_sma_linregerrQ	pcm_LOGenergy_sma_qregc1	pcm_LOGenergy_sma_qregc2	pcm_LOGenergy_sma_qregc3	pcm_LOGenergy_sma_qregerrA	pcm_LOGenergy_sma_qregerrQ	pcm_LOGenergy_sma_centroid	pcm_LOGenergy_sma_variance	pcm_LOGenergy_sma_stddev	pcm_LOGenergy_sma_skewness	pcm_LOGenergy_sma_kurtosis	pcm_LOGenergy_sma_quartile1	pcm_LOGenergy_sma_quartile2	pcm_LOGenergy_sma_quartile3	pcm_LOGenergy_sma_iqr1_2	pcm_LOGenergy_sma_iqr2_3	pcm_LOGenergy_sma_iqr1_3	pcm_LOGenergy_sma_percentile95_0	pcm_LOGenergy_sma_percentile98_0	pcm_LOGenergy_sma_zcr	pcm_LOGenergy_sma_numPeaks	pcm_LOGenergy_sma_meanPeakDist	pcm_LOGenergy_sma_peakMean	pcm_LOGenergy_sma_peakMeanMeanDist	pcm_LOGenergy_sma_amean	pcm_LOGenergy_sma_absmean	pcm_LOGenergy_sma_qmean	pcm_LOGenergy_sma_nzabsmean	pcm_LOGenergy_sma_nzqmean	pcm_LOGenergy_sma_nzgmean	pcm_LOGenergy_sma_nnz	mfcc_sma_0__range	mfcc_sma_0__maxPos	mfcc_sma_0__minPos	mfcc_sma_0__maxameandist	mfcc_sma_0__minameandist	mfcc_sma_0__linregc1	mfcc_sma_0__linregc2	mfcc_sma_0__linregerrA	mfcc_sma_0__linregerrQ
1	0.0125	5.175295	42	0	0.955441	4.219854	0.0001591366	-8.655989	0.2869689	0.1797542	1.215562e-06	-0.0006589364	-8.564364	186.8591	120.0125	0.4982191	0.1807128	0.4251033	-2.907985	27.26798	-8.793061	-8.59976	-8.330351	0.1933012	0.2694092	0.4627104	-8.043704	-7.888851	0	9	81	-8.103905	0.4985323	-8.602439	8.602439	74.18267	8.602439	74.18267	8.592684	674	10.96623	4	489	6.693437	4.272795	-0.004962492	-7.377942	1.489391	3.288672
1	0.0125	11.21379	745	0	0.9778399	10.23594	0.0004116213	-8.071825	0.2074979	0.3873738	-1.429407e-06	0.001588023	-8.232991	189.575	314.8841	0.4958165	0.3969605	0.630048	-11.8956	172.9623	-7.982191	-7.886386	-7.746144	0.09580469	0.1402421	0.2360468	-7.502377	-7.280427	0	0	825	0	7.902443	-7.902442	7.902442	62.84555	7.902442	62.84555	7.886027	824	12.59579	4	0	6.145195	6.450591	-0.001356743	-6.770658	1.510593	3.152849
1	0.0125	11.48823	328	0	1.040525	10.44771	0.0006393843	-8.447084	0.4035325	1.069732	-9.200799e-06	0.008018425	-9.432186	325.8991	701.9759	0.4941537	1.091699	1.044844	-7.707769	70.09837	-8.194431	-8.052218	-7.884593	0.1422129	0.1676259	0.3098388	-7.657961	-7.543565	0	1	804	-7.594566	0.5961227	-8.190691	8.190691	68.17912	8.190691	68.17912	8.148026	803	10.85488	13	2	3.70417	7.150706	0.00160006	-7.056636	1.120928	2.130554
2	0.0125	5.094967	134	0	1.402626	3.692341	-0.0018989	-11.27423	0.3232782	0.2324841	-5.29846e-06	0.001661664	-11.67242	209.6373	134.929	0.5081971	0.368582	0.6071095	-0.7919992	5.497692	-12.28514	-11.86119	-11.44516	0.4239445	0.4160309	0.8399754	-11.03036	-10.93861	0	2	537	-11.44847	0.4637918	-11.91226	11.91226	142.2706	11.91226	142.2706	11.89712	673	7.318686	588	136	2.277672	5.041014	0.002289504	-3.068624	0.7248073	0.9589463
2	0.0125	5.926509	473	0	2.316415	3.610094	-9.185637e-05	-12.93475	0.3035176	0.2605071	-2.901228e-06	0.002156596	-13.2248	243.6415	188.9951	0.4998136	0.2609304	0.5108135	-2.214695	15.85103	-13.13464	-12.94469	-12.75167	0.1899529	0.193017	0.3829699	-12.28041	-12.18312	0	4	231.3333	-12.10632	0.8640223	-12.97035	12.97035	168.4909	12.97035	168.4909	12.96077	776	11.52891	489	473	1.85077	9.678143	0.0002134778	-1.129041	0.6368169	0.9318323
2	0.0125	4.078274	61	0	0.8967142	3.18156	-0.001183778	-12.74399	0.2369157	0.1323594	-1.441861e-06	-0.0001528472	-12.86667	175.0513	92.59593	0.5046659	0.1922259	0.4384357	-0.7611878	8.232206	-13.47001	-13.29677	-12.7863	0.1732407	0.5104685	0.6837091	-12.48993	-12.39836	0	1	717	-12.32729	0.8398991	-13.16719	13.16719	173.5672	13.16719	173.5672	13.15999	716	4.1608	167	663	1.970936	2.189864	-0.003558188	1.5991	0.4342432	0.3076377
3	0.0125	9.550644	70	0	1.238923	8.311722	-0.0020685	-8.336365	0.3561234	0.5231085	-1.040547e-05	0.004944786	-9.123022	220.6666	268.8109	0.5121395	0.6855652	0.8279887	-3.087056	26.07367	-9.348846	-8.993913	-8.498112	0.3549337	0.495801	0.8507347	-8.043369	-7.970885	0	0	676	0	9.033444	-9.033449	9.033449	82.28876	9.033449	82.28876	9.000124	675	7.133124	545	0	3.383691	3.749433	0.002163002	-10.0951	0.5304238	0.4606877
3	0.0125	4.620219	148	0	0.9011278	3.719091	-0.001366314	-8.678523	0.2674307	0.2175772	-5.844504e-06	0.003332667	-9.307404	185.2168	110.9994	0.5093116	0.318389	0.5642597	-1.400313	7.319063	-9.571961	-9.148037	-8.803746	0.4239244	0.3442907	0.7682152	-8.537406	-8.477165	0	1	806	-8.558453	0.6693268	-9.227781	9.227781	85.47034	9.227781	85.47034	9.211334	805	5.767392	0	180	3.933208	1.834185	0.001176714	-10.22256	0.4830181	0.385328
3	0.0125	5.736115	131	0	1.034223	4.701892	-0.001621109	-8.79353	0.3509606	0.3766981	-8.079171e-06	0.004478665	-9.560068	235.9784	195.2341	0.5101972	0.5018645	0.7084239	-1.4519	7.860179	-9.834381	-9.271737	-8.83605	0.562644	0.4356871	0.9983311	-8.529332	-8.445888	0	1	757	-8.393554	1.011943	-9.405499	9.405499	88.96526	9.405499	88.96526	9.380327	756	7.315753	0	432	5.728893	1.58686	0.0007778601	-9.503093	0.5018305	0.4689999
4	0.0125	3.628139	54	0	0.5833778	3.044761	-0.001510752	-8.195564	0.1539241	0.0908126	-4.627018e-06	0.001265459	-8.472722	91.29121	45.25226	0.5079165	0.1595117	0.3993891	-1.544761	9.835494	-8.91374	-8.560564	-8.378217	0.3531761	0.1823473	0.5355234	-8.132945	-8.103683	0	1	602	-8.07087	0.5779152	-8.648789	8.648789	74.96107	8.648789	74.96107	8.639931	601	5.554499	151	600	1.343317	4.211183	-0.0009743926	-7.163428	0.4713265	0.3745233
4	0.0125	5.176396	22	0	2.659066	2.51733	-0.003651122	-11.50739	0.3687661	0.2569471	9.170847e-06	-0.00925451	-10.93771	189.1182	117.1377	0.5139346	0.6730228	0.8203797	0.8734432	3.629407	-13.20739	-12.8248	-12.13751	0.3825893	0.6872902	1.06988	-11.10438	-10.32572	0	12	30.81818	-12.57961	0.04319	-12.6228	12.6228	160.0082	12.6228	160.0082	12.59494	612	11.96281	388	0	2.938073	9.02474	0.002100544	-6.438569	0.7619061	1.014886
4	0.0125	7.573256	137	654	2.49889	5.074366	-0.006365123	-10.80648	0.8501725	1.343609	-2.109807e-05	0.008150351	-12.4685	498.9393	541.7695	0.5273954	2.946373	1.7165	-1.806792	5.784092	-13.11972	-12.71634	-12.13962	0.4033813	0.5767212	0.9801025	-10.96893	-10.83971	0	2	329	-11.88363	1.11245	-12.99608	12.99608	171.8444	12.99608	171.8444	12.89661	689	13.37671	599	640	3.00701	10.3697	-0.003499535	-6.327764	1.61833	4.775404
5	0.0125	5.190582	49	0	0.8202496	4.370333	-0.0008893841	-10.81848	0.2032081	0.1535491	-4.687065e-06	0.001904106	-11.0955	121.4911	82.41326	0.5031546	0.1770422	0.4207638	-3.581726	33.21018	-11.2768	-11.04127	-10.85968	0.2355289	0.1815968	0.4171257	-10.55891	-10.32841	0	1	598	-10.26758	0.8159437	-11.08352	11.08352	123.0214	11.08352	123.0214	11.07611	597	5.964134	596	489	3.385346	2.578788	-0.001717189	-4.204766	0.595112	0.6544656
5	0.0125	4.541664	255	0	0.4454021	4.096262	0.0004917743	-11.18377	0.1890842	0.1022361	-6.566481e-06	0.004313466	-11.55383	92.95219	43.46989	0.4969784	0.1090861	0.3302819	-6.030315	63.58713	-11.14864	-11.00773	-10.87069	0.1409092	0.137043	0.2779522	-10.72541	-10.68539	0	0	584	0	11.04066	-11.04066	11.04066	122.0053	11.04066	122.0053	11.0362	583	5.056453	136	29	1.878704	3.177749	0.00255041	-4.310327	0.5584391	0.5302548
5	0.0125	4.586257	42	0	0.6060848	3.980172	-0.0009020466	-10.98072	0.2394028	0.1964493	-9.51121e-06	0.004547876	-11.50028	125.5106	81.44677	0.502968	0.21879	0.4677499	-3.298062	21.27737	-11.34159	-11.14223	-10.98035	0.1993618	0.1618824	0.3612442	-10.77069	-10.73395	0	1	575	-10.66919	0.5699539	-11.23915	11.23915	126.5374	11.23915	126.5374	11.23017	574	6.116201	573	9	3.605617	2.510584	0.0003604615	-4.187551	0.604149	0.6305674
6	0.0125	7.124637	112	0	1.190464	5.934173	-4.561892e-05	-8.626838	0.3588164	0.2790782	3.612031e-07	-0.0008915567	-8.296782	725.3419	602.7011	0.5008127	0.2800303	0.5291789	-2.876626	26.92002	-8.943172	-8.680992	-8.391159	0.2621803	0.2898331	0.5520134	-7.872779	-7.713259	0	0	2344	0	8.680265	-8.680258	8.680258	75.6269	8.680258	75.6269	8.665446	2343	8.61928	250	1434	4.943273	3.676007	-0.0008778698	0.4663042	1.440807	2.927451
6	0.0125	7.868127	112	0	1.380523	6.487604	-0.0008526486	-8.975322	0.2673236	0.252287	-6.57119e-08	-0.0007265475	-9.015632	522.2168	483.7652	0.5136697	0.4756243	0.6896552	-1.926391	15.82866	-10.12468	-9.844255	-9.460853	0.2804279	0.3834028	0.6638308	-8.679971	-8.57536	0	3	459.5	-9.626256	0.1671896	-9.793438	9.793438	96.38705	9.793438	96.38705	9.770668	1920	9.596509	141	1803	5.246191	4.350318	-0.002542017	1.77361	0.9462239	1.507398
6	0.0125	8.526438	31	0	1.841729	6.68471	-0.0007061801	-8.654507	0.2428875	0.1928796	-1.334879e-07	-0.0004170453	-8.758837	529.8553	413.2395	0.5133079	0.3880285	0.6229193	-1.821087	19.17113	-9.694175	-9.413338	-9.107363	0.2808371	0.305975	0.586812	-8.402573	-8.215288	0	2	946	-8.657371	0.7619352	-9.4193	9.4193	89.11125	9.4193	89.11125	9.399762	2167	7.623684	711	1945	3.772493	3.85119	-0.001164759	1.045401	0.9532267	1.442069
7	0.0125	6.298023	62	1	2.094652	4.203371	-0.003091279	-9.473932	0.2779976	0.278848	-4.192963e-06	0.0002421267	-9.915053	220.5038	190.7501	0.518531	0.7834163	0.8851081	-0.5467903	4.287383	-11.34302	-10.59173	-10.16938	0.7512856	0.4223585	1.173644	-9.316998	-9.05041	0	4	29.33333	-9.036366	1.666348	-10.70272	10.70272	115.3316	10.70272	115.3316	10.6668	796	7.903578	768	2	3.360418	4.54316	0.00164265	-4.753531	1.009514	1.422966
7	0.0125	4.735691	122	0	1.633225	3.102466	-0.002061752	-9.456161	0.2756978	0.1906771	-3.328222e-06	0.000547574	-9.796679	209.9235	131.3376	0.512503	0.4089658	0.6395044	-0.4776445	4.543098	-10.58977	-10.33465	-9.835759	0.2551231	0.4988899	0.7540131	-9.200887	-8.992866	0	9	23.75	-9.133858	1.130513	-10.26437	10.26437	105.7662	10.26437	105.7662	10.2447	785	5.39598	0	201	3.057994	2.337986	0.002563936	-4.074235	0.6668805	0.7293052
7	0.0125	7.906165	71	0	2.053398	5.852767	-0.003370133	-9.095073	0.3309508	0.3938088	-6.551445e-06	0.0007572774	-9.527763	227.4201	224.6403	0.5166555	0.7706602	0.8778726	-0.8878928	7.54564	-10.69442	-10.33584	-9.473607	0.3585768	0.8622322	1.220809	-8.902182	-8.510378	0	3	88	-8.692086	1.464581	-10.15666	10.15666	103.9285	10.15666	103.9285	10.11989	631	6.232112	386	152	3.39922	2.832892	0.005687274	-5.056573	0.7087781	0.8427391
8	0.0125	9.039133	208	6	1.296407	7.742726	0.0008292655	-9.462093	0.7115304	1.503195	-2.29239e-05	0.01644044	-11.23136	381.1584	594.4321	0.4941328	1.52985	1.236871	-4.195539	23.92303	-9.364113	-8.921034	-8.593473	0.443079	0.3275604	0.7706394	-8.170195	-8.109276	0	2	187	-8.69769	0.4820375	-9.179729	9.179729	85.79727	9.179729	85.79727	9.116702	682	22.35229	387	13	4.935826	17.41647	0.004898694	-6.882693	2.005826	8.798962
8	0.0125	7.19574	26	0	0.9577079	6.238032	-0.001759458	-7.938855	0.2305072	0.2197443	8.310445e-07	-0.002377755	-7.862289	163.8032	162.8289	0.5120401	0.3629262	0.6024336	-2.882019	29.47582	-8.950265	-8.694584	-8.107511	0.255681	0.5870733	0.8427544	-7.773431	-7.694061	0	0	746	0	8.593372	-8.593373	8.593373	74.20899	8.593373	74.20899	8.574103	745	12.83726	28	0	3.563689	9.273567	-0.0006239124	-5.23371	0.9742224	1.801895
8	0.0125	6.389822	47	0	1.341133	5.048689	-0.001721184	-7.991284	0.3797297	0.2757233	4.243646e-06	-0.005145806	-7.531244	250.1982	188.3292	0.512724	0.436897	0.6609818	-0.3315972	7.748305	-9.127591	-8.947906	-8.164547	0.1796846	0.7833595	0.9630442	-7.577538	-7.522024	0	0	809	0	8.685788	-8.685782	8.685782	75.87972	8.685782	75.87972	8.660649	808	10.45806	697	0	5.040654	5.417402	0.0003661209	-6.75698	1.467116	3.562626
9	0.0125	5.82447	109	0	0.8899498	4.93452	-0.0008677959	-9.579526	0.3879435	0.3304342	-4.592131e-06	0.002181379	-9.916459	261.0317	204.5031	0.5041217	0.3581863	0.5984867	-2.382334	16.58886	-10.20245	-9.761525	-9.426398	0.4409285	0.3351269	0.7760553	-9.170095	-9.04892	0	5	137.75	-9.404158	0.4634819	-9.867634	9.867634	97.72839	9.867634	97.72839	9.850826	665	5.152166	15	277	2.923265	2.228901	-0.001597385	-3.84822	0.7725541	0.8743755
9	0.0125	7.149823	17	0	1.042725	6.107099	0.0007114937	-9.665202	0.3275889	0.3627746	6.92499e-07	0.0002156644	-9.606115	231.4653	259.6045	0.4947852	0.3844616	0.6200497	-4.882569	40.61261	-9.538812	-9.368446	-9.157101	0.1703653	0.2113457	0.381711	-8.68073	-8.479031	0	2	177	-8.77297	0.637516	-9.410487	9.410487	88.94173	9.410487	88.94173	9.393197	717	8.104707	8	711	4.080797	4.02391	-0.005961194	-3.84151	0.9529745	1.607997
9	0.0125	5.766706	12	0	1.200874	4.565831	-0.0005921731	-9.401362	0.2966569	0.1916798	3.283808e-06	-0.003252057	-9.042721	213.986	134.4346	0.5035345	0.2109001	0.4592386	-1.591829	18.4475	-9.899971	-9.623256	-9.413406	0.2767153	0.2098494	0.4865646	-8.840776	-8.732948	0	5	144.25	-9.214766	0.4264221	-9.641192	9.641192	93.16349	9.641192	93.16349	9.630636	811	9.202938	177	810	3.216769	5.986168	-0.0004759709	-5.579818	0.8809326	1.51169
10	0.0125	4.525602	26	680	1.191762	3.333839	-0.001374494	-8.451457	0.2577407	0.1727876	2.567331e-06	-0.003122846	-8.25331	156.8783	112.4386	0.5080249	0.2460144	0.4959984	-1.817578	14.95757	-9.135895	-8.946953	-8.679995	0.188942	0.2669582	0.4559002	-8.12991	-7.783759	0	1	683	-8.500179	0.4192896	-8.919472	8.919472	79.803	8.919472	79.803	8.906359	682	9.803215	85	681	4.353131	5.450084	-0.006815061	-3.353297	0.7113138	0.8353493
10	0.0125	6.118274	32	0	0.8663297	5.251945	-0.0008887597	-8.476228	0.2957346	0.3362242	-3.847297e-06	0.001850516	-8.800832	226.6737	224.5755	0.5053046	0.3696873	0.6080192	-4.481952	33.15678	-8.954103	-8.772685	-8.502277	0.1814175	0.2704077	0.4518251	-8.062956	-8.002594	0	1	714	-8.005066	0.7875557	-8.792626	8.792626	77.67996	8.792626	77.67996	8.774769	713	9.407499	0	712	4.703511	4.703989	-0.0002901691	-5.704919	0.7572627	1.052817
10	0.0125	8.487175	34	0	1.213916	7.273259	-0.001312945	-8.407347	0.3040057	0.324435	-2.799613e-06	0.0007279729	-8.654978	232.4215	227.8109	0.5083035	0.4009874	0.6332357	-3.977447	39.85211	-9.143694	-8.895269	-8.533366	0.2484245	0.3619032	0.6103277	-8.092231	-7.931541	0	0	731	0	8.885918	-8.885915	8.885915	79.36047	8.885915	79.36047	8.866158	730	8.633888	433	39	3.729255	4.904634	0.005140053	-7.548024	0.9621117	1.613305
11	0.0125	8.450215	461	0	1.219382	7.230834	0.001048937	-8.353388	0.3293447	0.6584948	-7.825633e-06	0.006761649	-9.047482	271.1511	410.3448	0.4912993	0.7074898	0.8411242	-5.733664	40.3978	-7.990652	-7.8776	-7.681955	0.1130514	0.1956453	0.3086967	-7.440603	-7.260372	0	0	732	0	7.97053	-7.970526	7.970526	64.23678	7.970526	64.23678	7.937862	731	10.07763	47	587	4.57243	5.505198	-0.006563132	-3.863704	1.148258	2.006063
11	0.0125	7.831127	91	0	0.7299662	7.101161	-0.0008576456	-7.325199	0.2334663	0.3862289	-4.588089e-06	0.002909176	-7.839998	220.9795	273.592	0.507044	0.4276457	0.6539463	-5.719026	48.11087	-7.767866	-7.602125	-7.37883	0.165741	0.2232952	0.3890362	-7.148753	-7.050331	0	0	823	0	7.677265	-7.677263	7.677263	59.36801	7.677263	59.36801	7.655429	822	7.981108	51	784	3.971266	4.009842	-0.002868321	-8.012519	0.9436366	1.493443
11	0.0125	8.642162	71	0	0.6737623	7.9684	-0.0001911839	-7.477137	0.2617553	0.4386592	-3.762015e-06	0.003145724	-7.969887	276.6086	346.1154	0.5013078	0.4410611	0.6641243	-6.595199	57.75636	-7.606545	-7.464324	-7.360321	0.142221	0.104003	0.2462239	-7.12885	-7.047384	0	0	889	0	7.56193	-7.561927	7.561927	57.6238	7.561927	57.6238	7.540104	888	8.720768	384	652	5.459362	3.261407	-0.00393843	-8.942404	1.330269	2.865354
12	0.0125	5.971128	30	4	1.984584	3.986544	-0.0005886661	-12.09491	0.2748216	0.1741659	3.81921e-07	-0.001260083	-11.8983	459.0717	292.7117	0.5065573	0.263515	0.5133371	-0.2085825	10.76982	-12.89862	-12.68799	-12.4146	0.2106314	0.2733927	0.484024	-11.62573	-11.40115	0	17	107.8125	-11.95357	0.6587849	-12.61235	12.61235	159.3349	12.61235	159.3349	12.60188	1759	12.37951	1622	3	2.022855	10.35666	0.0005585213	-2.082611	0.432842	0.5227435
12	0.0125	5.313636	53	3	0.992734	4.320902	-0.0002026178	-12.84306	0.2270621	0.1391571	1.103361e-08	-0.0002229858	-12.8368	419.07	257.0086	0.5021227	0.1508282	0.388366	-3.530683	39.0108	-13.23425	-13.02808	-12.84621	0.2061701	0.1818638	0.3880339	-12.46719	-12.26095	0	9	227	-12.3824	0.647666	-13.03008	13.03008	169.9337	13.03008	169.9337	13.02461	1847	14.49299	1376	3	2.638743	11.85425	0.0007393539	-1.624272	0.4640839	0.6488382
12	0.0125	2.700928	76	0	1.483601	1.217327	-0.0003604063	-12.71972	0.2218972	0.08507238	3.238943e-07	-0.0009651171	-12.53166	382.0432	145.6593	0.5040294	0.122843	0.3504897	0.9341922	5.188172	-13.27774	-13.1346	-12.90416	0.1431408	0.2304382	0.373579	-12.39054	-12.15102	0	23	83.31818	-12.69726	0.3588829	-13.05616	13.05616	170.5863	13.05616	170.5863	13.05137	1868	5.784851	0	1858	2.883951	2.9009	8.306729e-05	-0.8211126	0.4527741	0.3535294
13	0.0125	2.683389	99	721	1.459558	1.223831	-0.001827069	-10.90894	0.2727414	0.1070761	5.276902e-06	-0.005631715	-10.45238	139.1155	46.95803	0.5088106	0.252088	0.5020837	0.9750741	2.942643	-11.92294	-11.78785	-11.15996	0.135088	0.6278963	0.7629843	-10.50959	-10.37537	0	4	216	-10.63713	0.9304705	-11.5676	11.5676	134.0614	11.5676	134.0614	11.55637	722	4.136541	573	4	1.38104	2.755501	0.0002303136	-5.195071	0.3900081	0.2604117
13	0.0125	3.230001	304	0	0.823307	2.406694	-0.0004458784	-12.00129	0.2329776	0.1252232	-6.966756e-06	0.003281336	-12.33302	124.634	55.19072	0.5007103	0.129983	0.3605315	-1.691664	10.25748	-12.29667	-12.14865	-11.84167	0.1480265	0.3069763	0.4550028	-11.67183	-11.633	0	3	219	-11.64857	0.4719934	-12.12057	12.12057	147.0381	12.12057	147.0381	12.11536	536	3.07791	306	12	1.670818	1.407092	0.0002766343	-4.705303	0.4455339	0.3059405
13	0.0125	3.703827	71	0	0.9980288	2.705798	-0.001151009	-10.71028	0.1791275	0.07760842	2.20757e-06	-0.00275812	-10.51555	107.205	51.00212	0.505597	0.1362807	0.3691622	0.1103481	8.82513	-11.3501	-11.23216	-11.00363	0.1179352	0.2285328	0.346468	-10.32369	-10.22	0	2	30	-10.19062	0.9386292	-11.12925	11.12925	123.9964	11.12925	123.9964	11.12308	729	3.622366	15	104	1.934247	1.688119	0.001417678	-6.361156	0.4339579	0.3224345
14	0.0125	6.136446	74	0	0.5905728	5.545873	-2.448625e-05	-7.863165	0.2506278	0.2714401	-2.883197e-06	0.002431998	-8.211576	230.8132	210.6831	0.4996349	0.2714765	0.5210341	-6.020924	50.83079	-7.972838	-7.804363	-7.649935	0.1684747	0.1544285	0.3229032	-7.463499	-7.399348	0	0	854	0	7.873595	-7.873596	7.873596	62.26499	7.873596	62.26499	7.859631	853	10.00787	852	836	7.783995	2.223872	-0.0001020536	-5.299865	0.8363045	1.386862
14	0.0125	7.827336	113	1	0.8556504	6.971685	-0.0009244006	-8.025285	0.3311114	0.4854169	-5.439037e-06	0.003454024	-8.611994	285.0042	335.3418	0.5067735	0.5316771	0.7291619	-4.7588	40.57883	-8.628571	-8.37521	-7.896537	0.2533607	0.478673	0.7320337	-7.724015	-7.668033	0	1	807	-7.582493	0.8148661	-8.397356	8.397356	71.04727	8.397356	71.04727	8.371408	806	14.75935	455	0	5.27899	9.480364	0.001995661	-2.634124	1.493999	3.261374
14	0.0125	5.653418	511	0	0.5330667	5.120351	0.0008137479	-8.338673	0.2190104	0.1809891	-4.11941e-06	0.003532558	-8.637289	157.86	107.7378	0.4936893	0.2050992	0.4528788	-5.421155	46.3636	-8.153522	-8.006775	-7.850609	0.1467476	0.1561661	0.3029137	-7.701668	-7.651079	0	1	662	-7.797099	0.2730422	-8.070136	8.070136	65.33219	8.070136	65.33219	8.059354	661	10.98637	0	608	6.153859	4.832512	-0.007125417	-3.179849	0.9571122	1.724774
15	0.0125	5.131973	9	1074	1.331052	3.800921	-0.000731277	-9.087972	0.2426194	0.1340918	-1.149241e-06	0.0005030083	-9.308702	244.6929	133.6148	0.5064448	0.1855909	0.4308027	-2.489798	18.5953	-9.609842	-9.417133	-9.283537	0.192709	0.1335964	0.3263054	-9.042061	-8.722801	0	2	275	-9.061514	0.4191504	-9.480667	9.480667	90.06864	9.480667	90.06864	9.471468	1075	6.879586	74	765	3.85125	3.028337	-0.0003927267	-1.790054	1.572197	3.110024
15	0.0125	10.29192	91	0	0.5766959	9.715224	-0.0001319371	-8.226063	0.4874007	1.615022	-1.355598e-05	0.009655481	-9.402184	429.8275	965.975	0.5002692	1.615781	1.271134	-5.371044	32.29831	-8.092535	-8.025741	-7.958535	0.0667944	0.06720543	0.1339998	-7.847722	-7.76373	0	0	724	0	8.273688	-8.273692	8.273692	70.06976	8.273692	70.06976	8.208653	723	19.43615	52	0	3.616005	15.82014	-0.004992123	3.796613	0.9105501	3.31169
15	0.0125	7.6353	667	752	0.6009531	7.034347	-0.0002764987	-8.756018	0.379543	0.8722879	-6.718548e-06	0.00477585	-9.388404	349.4862	596.1243	0.5012943	0.8759003	0.9358954	-5.303358	32.87091	-8.842704	-8.691922	-8.529685	0.1507816	0.1622372	0.3130188	-8.372515	-8.326549	0	0	754	0	8.859985	-8.859982	8.859982	79.37518	8.859982	79.37518	8.82315	753	15.67935	38	752	5.354124	10.32523	-0.00788976	0.1569985	0.9915879	1.654777
16	0.0125	4.315084	10	0	1.562344	2.752741	-0.0007825073	-9.703537	0.2026201	0.09928078	2.127844e-06	-0.002286893	-9.526521	141.3123	65.81607	0.5039197	0.1248584	0.3533531	0.171377	13.64748	-10.15363	-9.995829	-9.855192	0.1578035	0.1406364	0.29844	-9.367508	-8.87565	0	2	380	-9.631132	0.3490152	-9.980153	9.980153	99.72832	9.980153	99.72832	9.973824	708	7.464137	0	571	5.662854	1.801283	-0.002896706	-7.04287	0.4291334	0.3682148
16	0.0125	7.324654	21	632	1.32783	5.996823	-0.00329439	-9.018821	0.3530645	0.4983274	-1.27421e-05	0.004758617	-9.865728	223.5983	223.7726	0.5164846	0.8607172	0.9277484	-2.646859	13.25803	-10.23625	-9.87425	-9.521595	0.3619967	0.3526554	0.7146521	-9.051206	-8.995303	0	2	26	-10.64744	-0.5875931	-10.05985	10.05985	102.0612	10.05985	102.0612	10.02232	633	10.43668	528	632	2.226965	8.209711	0.004055651	-5.020419	0.784573	1.311384
16	0.0125	2.488194	99	0	0.7711382	1.717056	-0.001156325	-8.887331	0.1802233	0.06087094	1.324257e-06	-0.002046225	-8.78781	111.3364	39.6211	0.5062484	0.1113378	0.3336732	-0.09656817	3.928584	-9.500056	-9.35991	-9.038945	0.1401463	0.3209648	0.4611111	-8.739545	-8.633221	0	8	92.28571	-9.087395	0.1884604	-9.275856	9.275856	86.15285	9.275856	86.15285	9.269856	673	4.574083	660	637	3.511732	1.062351	-0.001015704	-8.420197	0.4628764	0.4281166
17	0.0125	5.130065	37	0	0.4841728	4.645892	-0.0004457849	-8.126979	0.1865435	0.1576022	-1.534038e-06	0.000359585	-8.197314	106.368	82.37233	0.5014197	0.162184	0.4027207	-6.117965	56.42064	-8.315259	-8.197366	-8.070475	0.1178932	0.1268911	0.2447844	-7.885119	-7.822575	0	0	527	0	8.243999	-8.243998	8.243998	68.12568	8.243998	68.12568	8.235644	526	6.837029	518	25	3.665167	3.171862	0.005646756	-1.839284	0.7162125	0.7790214
17	0.0125	5.837266	180	0	0.4995394	5.337727	-0.0005859743	-7.994078	0.1503039	0.1887435	-6.57676e-06	0.003064128	-8.331104	101.1835	92.17362	0.5024293	0.1975891	0.44451	-7.182172	68.12971	-8.200663	-8.099167	-8.002507	0.1014957	0.09665966	0.1981554	-7.878662	-7.729493	0	0	557	0	8.156688	-8.156686	8.156686	66.72911	8.156686	66.72911	8.146883	556	8.281145	553	69	5.290988	2.990157	0.00346763	-1.698914	0.7478505	0.9595367
17	0.0125	5.707786	244	479	0.5246568	5.183129	-0.001054675	-7.740368	0.3157802	0.4182147	-2.337006e-05	0.01013958	-8.632177	115.526	123.4316	0.5042363	0.4395715	0.6630019	-4.870778	31.76526	-8.026773	-7.864062	-7.683936	0.1627111	0.1801267	0.3428378	-7.551446	-7.535525	0	0	481	0	7.992963	-7.992962	7.992962	64.32702	7.992962	64.32702	7.970815	480	9.320677	473	14	6.425741	2.894937	0.003694651	-2.759932	0.7374023	1.059972
18	0.0125	4.731963	90	0	0.701416	4.030547	-0.0009891503	-9.406474	0.2016899	0.1394512	-2.60904e-06	0.0007954332	-9.609619	146.2255	89.8207	0.5050644	0.1777095	0.4215561	-2.929979	23.21662	-9.940021	-9.696774	-9.496549	0.2432461	0.2002258	0.4434719	-9.179768	-9.100509	0	1	686	-9.053641	0.6911221	-9.744763	9.744763	95.13811	9.744763	95.13811	9.736262	685	4.974862	0	25	2.794934	2.179929	-0.0003165044	-6.499922	0.5978799	0.5916451
18	0.0125	5.03547	84	0	1.524619	3.510851	-0.002445453	-9.316892	0.2127429	0.1384177	-1.981203e-06	-0.0009020956	-9.517014	173.4345	101.6699	0.5148374	0.441615	0.6645412	-0.1759906	3.112411	-10.77649	-10.34839	-9.760109	0.4280949	0.5882816	1.016376	-9.237218	-9.114509	0	1	781	-8.746682	1.522716	-10.2694	10.2694	105.9021	10.2694	105.9021	10.24795	780	7.033932	0	5	2.2184	4.815532	0.003027791	-8.241199	0.6907116	0.8168343
18	0.0125	3.799083	39	777	1.249413	2.54967	-0.002634261	-9.512258	0.1552462	0.05437473	-1.5404e-06	-0.00143737	-9.667055	123.0896	38.5461	0.5155677	0.404396	0.6359214	-0.3417291	2.665892	-11.09048	-10.3634	-10.0566	0.7270842	0.3068008	1.033885	-9.637403	-9.484296	0	2	367	-9.6763	0.8593645	-10.53567	10.53567	111.4047	10.53567	111.4047	10.51667	778	5.649047	776	23	2.463272	3.185775	0.0005842509	-7.059993	0.5086948	0.4716337
19	0.0125	5.267087	39	0	0.9904299	4.276657	0.0007850793	-11.15029	0.2892177	0.2290097	-5.63365e-06	0.004576526	-11.57493	197.1525	129.8282	0.4952076	0.2523422	0.5023367	-3.173484	21.71619	-11.04032	-10.86594	-10.61839	0.1743784	0.2475576	0.421936	-10.26813	-10.18581	0	5	152.5	-10.24994	0.6361647	-10.88611	10.88611	118.7597	10.88611	118.7597	10.87544	674	7.778725	6	542	3.914923	3.863801	-0.005851015	-2.930144	0.9404414	1.350332
19	0.0125	3.765099	563	0	1.041189	2.723909	0.0008248384	-11.04421	0.2713202	0.1507376	-5.016871e-06	0.004502205	-11.49285	181.6775	80.85134	0.494622	0.1812832	0.4257737	-1.042195	7.563813	-10.9837	-10.73073	-10.41601	0.2529688	0.314723	0.5676918	-10.16923	-9.961433	0	9	85.125	-10.274	0.4679117	-10.74191	10.74191	115.5699	10.74191	115.5699	10.73366	734	7.880572	335	580	3.977077	3.903494	-0.005660669	-3.216491	1.086788	1.865265
19	0.0125	5.458887	672	0	1.132056	4.326831	6.587579e-05	-10.65829	0.3299267	0.2749205	-4.914436e-06	0.003840162	-11.14077	256.0623	175.3305	0.4989528	0.2751343	0.5245325	-2.461093	14.51301	-10.76226	-10.56551	-10.35397	0.1967411	0.2115459	0.408287	-10.01027	-9.883819	0	4	170.3333	-9.779516	0.8534737	-10.63299	10.63299	113.3356	10.63299	113.3356	10.62092	769	8.016083	238	732	3.563743	4.45234	-0.006725695	-2.597025	1.131337	1.952292
20	0.0125	3.541755	47	0	0.8908587	2.650896	-0.001333231	-10.59901	0.1653356	0.05944382	-1.890501e-06	0.0001924035	-10.80395	119.436	41.19243	0.5074418	0.1561491	0.395157	-0.771934	5.645206	-11.35131	-11.07713	-10.87947	0.2741842	0.1976585	0.4718428	-10.54647	-10.32575	0	1	809	-10.26311	0.8738651	-11.13697	11.13697	124.1882	11.13697	124.1882	11.13007	808	7.932656	382	28	2.094642	5.838014	0.003532959	-2.459369	1.026108	1.674524
20	0.0125	4.689932	31	1	2.051148	2.638783	-0.002096364	-10.14453	0.2635253	0.1589743	1.460512e-06	-0.003185906	-10.00925	192.3044	115.9974	0.511274	0.3633332	0.6027713	0.6287174	5.06951	-11.30272	-11.00572	-10.61766	0.2970028	0.3880577	0.6850605	-9.723543	-9.255495	0	6	119.2	-10.34534	0.5811434	-10.92648	10.92648	119.7512	10.92648	119.7512	10.90934	747	16.77003	740	0	4.420496	12.34954	0.007027537	-6.860312	0.7522292	1.004187
20	0.0125	4.196342	62	0	1.192622	3.00372	-0.00230373	-10.08198	0.2917171	0.2479048	-4.285998e-06	0.001056493	-10.52049	255.7529	164.1843	0.5130819	0.5204391	0.7214146	-1.235567	5.332572	-11.26788	-10.99142	-10.49037	0.2764616	0.5010529	0.7775145	-10.02363	-9.948003	0	3	334	-10.72441	0.2606297	-10.98505	10.98505	121.1917	10.98505	121.1917	10.96242	785	11.66813	723	0	5.088096	6.580033	0.008174164	-8.350802	0.7821718	1.076253
21	0.0125	3.554057	44	0	1.277785	2.276272	-0.00127007	-10.9361	0.3406394	0.1859769	2.489946e-07	-0.00158704	-10.8689	426.0537	235.7786	0.5110886	0.4041551	0.6357319	0.1493904	2.274773	-12.2313	-11.85038	-11.22944	0.3809147	0.6209402	1.001855	-10.67961	-10.59522	0	12	108.2727	-11.47554	0.2689533	-11.7445	11.7445	138.3373	11.7445	138.3373	11.72715	1274	7.723159	1263	346	3.496546	4.226613	0.002141811	-11.1458	0.4873794	0.4414556
21	0.0125	3.731234	151	0	0.7850227	2.946211	-0.0004273226	-11.58077	0.2417885	0.1278872	-1.43865e-06	0.001480327	-12.00204	285.84	122.3918	0.5036062	0.1546832	0.3932978	-1.600132	7.991052	-11.98045	-11.77905	-11.61933	0.2013988	0.1597261	0.361125	-11.40068	-11.23492	0	7	203.6667	-11.77259	0.09149551	-11.86408	11.86408	140.9111	11.86408	140.9111	11.85777	1327	7.557215	0	777	5.790421	1.766793	0.0003599636	-10.01696	0.5052493	0.4330091
21	0.0125	4.484444	94	2	1.439963	3.04448	-0.001626874	-10.6016	0.2340213	0.1675692	-1.346816e-07	-0.001465256	-10.6339	284.3086	200.9988	0.5136471	0.4857045	0.696925	-0.2400525	3.273131	-12.04841	-11.66059	-11.0171	0.3878193	0.6434898	1.031309	-10.46678	-10.37314	0	6	209	-11.36622	0.2115059	-11.57772	11.57772	134.5294	11.57772	134.5294	11.55685	1201	15.65667	1079	7	2.736951	12.91971	0.003340697	-13.1295	0.5197335	0.8547149
22	0.0125	3.677	23	0	1.006442	2.670558	0.0003340529	-8.544956	0.1790066	0.0950146	-2.57657e-07	0.0008416371	-8.711528	352.9485	176.3028	0.493068	0.1311408	0.3621337	-0.6321355	7.702005	-8.379324	-8.236805	-8.05318	0.142519	0.1836252	0.3261442	-7.58008	-7.410453	0	2	610	-8.433337	-0.2174187	-8.215914	8.215914	67.63238	8.215914	67.63238	8.208032	1971	11.58347	1968	1	5.495734	6.087732	-0.001636429	-4.707672	1.179953	2.398734
22	0.0125	6.525575	1532	1933	0.9272213	5.598353	6.436905e-05	-8.123374	0.2231475	0.1682706	-5.460007e-07	0.001119788	-8.463219	435.134	280.6232	0.4984545	0.1695621	0.4117792	-6.104301	69.71687	-8.204007	-8.015479	-7.872844	0.1885281	0.1426349	0.3311629	-7.621131	-7.467886	0	1	1935	-7.684893	0.376267	-8.061161	8.061161	65.15188	8.061161	65.15188	8.052183	1934	11.81123	1931	5	7.525575	4.285655	-0.0002944077	-5.536492	0.65799	0.9417689
22	0.0125	4.147678	1426	0	1.143016	3.004662	0.0001512857	-8.07443	0.3018441	0.1528736	-6.930047e-07	0.001610061	-8.585974	532.4691	211.419	0.4964082	0.1613328	0.4016625	-0.4256369	6.140527	-8.145287	-7.951993	-7.674394	0.1932936	0.2775993	0.4708929	-7.255906	-7.095858	0	21	101.3	-7.367716	0.5474863	-7.915202	7.915202	62.81176	7.915202	62.81176	7.905092	2106	8.227584	563	2096	3.214875	5.012709	-0.001447254	-3.305532	0.7747269	1.029095
23	0.0125	5.90677	30	0	1.167454	4.739316	-0.0005099551	-11.11729	0.4101862	0.3094468	-3.263154e-07	-0.0001679766	-11.17697	432.9016	323.8583	0.5034391	0.3332938	0.577316	-1.672105	11.65721	-11.69423	-11.31555	-10.99041	0.3786774	0.325139	0.7038164	-10.6767	-10.32817	0	3	188.5	-10.80065	0.5838652	-11.38451	11.38451	129.9403	11.38451	129.9403	11.37053	1049	6.689777	1044	458	3.33576	3.354018	0.0009791955	-3.46351	0.7678941	0.9514695
23	0.0125	6.52414	103	1008	1.405583	5.118557	-0.002052383	-10.09952	0.4556757	0.4466982	-1.564847e-06	-0.0004750175	-10.36426	456.2991	436.491	0.515004	0.8040673	0.896698	-1.268136	6.31172	-11.69561	-10.93273	-10.51565	0.7628832	0.4170799	1.179963	-10.0084	-9.888993	0	7	122.5	-10.53965	0.5942764	-11.13392	11.13392	124.7683	11.13392	124.7683	11.09973	1009	14.75951	159	1008	4.089856	10.66965	-0.003084323	0.2110793	0.9518886	1.636535
23	0.0125	7.806779	150	0	1.240869	6.56591	-0.001048732	-10.53608	0.3275904	0.3894256	-1.292959e-06	0.0002119028	-10.74072	340.0572	371.8542	0.5072087	0.476732	0.6904578	-3.350781	24.85375	-11.23175	-11.02735	-10.73788	0.2043991	0.2894726	0.4938717	-10.08183	-9.955639	0	0	977	0	11.04735	-11.04734	11.04734	122.5204	11.04734	122.5204	11.02802	976	13.82567	191	0	2.950328	10.87534	-0.0015363	-1.137683	0.9213945	1.551938
24	0.0125	6.324862	31	0	1.547555	4.777308	-0.002734723	-9.722034	0.4401098	0.6098919	-8.630014e-06	0.001338644	-10.04179	226.2241	278.683	0.5093402	0.7493251	0.8656356	-2.38764	12.05847	-10.57166	-10.34143	-9.988835	0.2302294	0.3525944	0.5828238	-9.1494	-8.953218	0	1	474	-10.13282	0.2345982	-10.36743	10.36743	108.2329	10.36743	108.2329	10.33495	473	19.08241	383	472	3.171016	15.91139	0.005597277	0.6920019	1.120185	4.623981
24	0.0125	5.756451	35	0	1.395074	4.361377	-0.001892883	-10.67213	0.3776396	0.3439102	-7.36724e-06	0.00138554	-10.91473	169.0283	148.0628	0.5052208	0.4033026	0.6350611	-1.738924	12.37655	-11.32087	-11.10076	-10.84757	0.220109	0.2531939	0.4733028	-9.993655	-9.806254	0	0	447	0	11.09329	-11.09329	11.09329	123.4645	11.09329	123.4645	11.07603	446	10.26357	392	442	1.617235	8.646338	-0.0007587354	2.340926	0.6477145	1.145586
24	0.0125	4.938867	25	0	1.71791	3.220957	-0.002545848	-10.40731	0.2897523	0.2098877	1.905495e-06	-0.003683428	-10.29431	165.233	123.9703	0.5105246	0.4030332	0.634849	-0.08255558	6.681821	-11.49133	-11.29376	-10.96284	0.1975641	0.330924	0.5284882	-9.765416	-9.5943	0	3	186.5	-10.81457	0.3526754	-11.16724	11.16724	125.1103	11.16724	125.1103	11.14908	598	6.913896	400	597	1.747844	5.166051	0.001751696	2.021706	0.5975333	0.6765619
25	0.0125	5.423069	624	0	0.9838934	4.439176	-0.0004777996	-9.258593	0.5026829	0.4434496	-9.723971e-06	0.005891401	-9.952835	300.7244	227.0868	0.502012	0.4516363	0.672039	-1.438779	7.375793	-9.76777	-9.323854	-8.929036	0.4439154	0.3948183	0.8387337	-8.594799	-8.544402	0	5	132	-8.545191	0.8698874	-9.415071	9.415071	89.09521	9.415071	89.09521	9.392394	656	6.913322	155	611	2.662142	4.251181	-0.0001496287	-2.803468	0.8091584	1.139796
25	0.0125	6.381344	281	0	0.8976812	5.483663	-0.0006302068	-9.317636	0.4452935	0.3697859	-9.574294e-06	0.006349454	-10.1645	239.9544	164.3707	0.5033306	0.387423	0.6224331	-2.439951	16.4918	-9.781253	-9.372599	-9.133996	0.4086542	0.2386026	0.6472569	-8.891826	-8.772802	0	6	112.8	-9.115338	0.4320078	-9.547346	9.547346	91.53925	9.547346	91.53925	9.528706	730	5.667776	8	704	2.191401	3.476374	-0.000665621	-2.045671	0.6625042	0.6978873
25	0.0125	6.624131	106	0	0.9004107	5.723721	-0.001525417	-8.604258	0.3414322	0.4007819	-6.222346e-06	0.003216011	-9.205628	246.0072	250.1731	0.5099039	0.5136684	0.7167066	-3.435434	21.5682	-9.376976	-9.035695	-8.775915	0.3412809	0.2597799	0.6010609	-8.498297	-8.430179	0	2	18	-9.411463	-0.2260237	-9.185441	9.185441	84.886	9.185441	84.886	9.161192	763	14.04418	49	762	2.699638	11.34454	-0.004358501	-1.90681	0.7807906	1.393124
26	0.0125	5.643772	335	0	0.9441719	4.6996	4.852964e-05	-9.130983	0.5544831	0.5617127	-4.031117e-06	0.002100368	-9.304706	280.3041	283.3588	0.4987934	0.5617638	0.749509	-1.975083	9.293404	-9.444843	-8.910152	-8.615271	0.5346909	0.2948818	0.8295727	-8.335475	-8.247637	0	2	165	-8.428261	0.6903696	-9.118632	9.118632	83.71121	9.118632	83.71121	9.09046	510	6.742469	9	509	2.914993	3.827476	-0.001783929	-1.789233	0.7807004	1.040583
26	0.0125	6.061195	16	0	0.5119596	5.549235	7.808445e-05	-8.253124	0.2473427	0.349198	-8.911404e-06	0.004159507	-8.563993	130.2078	151.2938	0.498548	0.3493051	0.5910203	-6.038308	45.28692	-8.27597	-8.127069	-8.026972	0.148901	0.1000977	0.2489986	-7.89002	-7.862699	0	0	460	0	8.235248	-8.235243	8.235243	68.16853	8.235243	68.16853	8.218462	459	11.80244	10	0	2.135274	9.667161	-0.002896911	-2.264359	0.6532146	0.9448081
26	0.0125	5.956649	540	559	0.8516126	5.105037	-0.0001070877	-8.272167	0.2619343	0.3196812	-4.33952e-06	0.002318704	-8.497766	158.6586	173.2599	0.4997091	0.3199809	0.5656685	-5.491331	41.30218	-8.425963	-8.24329	-8.064086	0.1826735	0.179204	0.3618774	-7.844619	-7.627594	0	0	561	0	8.302099	-8.302098	8.302098	69.24481	8.302098	69.24481	8.286336	560	5.682403	330	555	2.23038	3.452023	-7.435175e-05	-2.387862	0.7624318	0.9326065
27	0.0125	6.030691	32	4	1.540267	4.490423	0.001847675	-9.255157	0.5935891	0.6532705	-2.48888e-05	0.01170364	-9.904008	219.0265	225.4112	0.4918641	0.6981089	0.8355291	-1.658638	9.572179	-9.403539	-8.805737	-8.286312	0.5978012	0.5194254	1.117227	-7.81215	-7.549566	0	12	32.45454	-8.114964	0.7743492	-8.889318	8.889318	79.71808	8.889318	79.71808	8.852948	397	25.833	10	0	4.627578	21.20543	-0.003773959	-12.20083	1.055534	3.290679
27	0.0125	10.07289	27	7	2.493731	7.579158	-0.001994817	-8.298431	0.8494856	2.141354	-3.216248e-05	0.01508346	-9.807013	402.839	894.3069	0.5090778	2.235207	1.495061	-3.108342	14.8785	-9.078926	-8.578068	-8.105099	0.5008583	0.4729691	0.9738274	-7.361433	-6.802017	0	6	92.6	-7.738352	1.089705	-8.828055	8.828055	80.16977	8.828055	80.16977	8.729366	532	13.50581	466	531	5.452907	8.052899	0.007446409	-14.12062	1.088796	2.091739
27	0.0125	9.962004	210	585	1.405832	8.556171	-0.004863972	-7.240828	0.9870613	2.472721	-4.743234e-05	0.02302624	-9.96942	360.2481	570.4068	0.5266847	3.156681	1.776705	-2.805398	11.55981	-8.926233	-8.014377	-7.663446	0.9118567	0.3509302	1.262787	-7.44975	-7.403444	0	1	590	-7.286604	1.384233	-8.670835	8.670835	78.34007	8.670835	78.34007	8.532969	589	14.59207	571	588	7.82621	6.765861	0.008242939	-14.47181	1.512154	3.984813
28	0.0125	4.151587	20	0	1.495472	2.656115	-0.0005267396	-11.8029	0.278333	0.1322697	-5.497559e-07	0.0002830508	-12.00157	389.3804	183.2826	0.5049682	0.1825047	0.4272057	-0.312555	5.780926	-12.38638	-12.17263	-11.94106	0.2137413	0.231576	0.4453173	-11.66424	-11.15499	0	15	103.5714	-11.88387	0.3069611	-12.19084	12.19084	148.7991	12.19084	148.7991	12.18339	1474	8.323441	974	1463	2.728663	5.594777	0.001220057	-1.122477	0.85142	1.267183
28	0.0125	4.270375	75	0	1.703609	2.566767	-0.0008660509	-11.67144	0.2747177	0.1310487	1.652011e-07	-0.001086429	-11.62248	370.2692	174.3071	0.5074912	0.2424437	0.4923857	0.4811049	5.29746	-12.52224	-12.21223	-12.03803	0.3100052	0.1742001	0.4842052	-11.443	-10.78878	0	9	154.375	-11.82387	0.4252176	-12.24909	12.24909	150.2828	12.24909	150.2828	12.23903	1335	7.220788	381	1334	1.785163	5.435624	-0.0002304251	-0.9451655	0.6276683	0.6957283
28	0.0125	7.627427	31	1536	2.477338	5.150089	-0.00161393	-11.33852	0.5629478	0.8189247	-8.433555e-07	-0.000287332	-11.68608	920.9841	1250.813	0.5164729	1.356697	1.164773	-2.512959	11.64577	-12.76416	-12.50856	-12.19315	0.2556019	0.3154125	0.5710144	-11.18505	-10.68395	0	8	198.7143	-11.77614	0.8317223	-12.60787	12.60787	160.3151	12.60787	160.3151	12.56038	1574	21.95398	0	1550	2.960539	18.99345	-0.002975013	-0.4692828	2.088079	12.18792
29	0.0125	6.024626	32	1	0.8982687	5.126357	-0.0008903121	-10.65666	0.3474978	0.3854009	-7.164571e-06	0.003974432	-11.20637	238.9006	220.6109	0.5038683	0.4159445	0.6449376	-3.030584	20.34967	-11.26787	-10.88062	-10.52459	0.387249	0.3560324	0.7432814	-10.24801	-10.1928	0	6	134	-10.81787	0.1410427	-10.95892	10.95892	120.5138	10.95892	120.5138	10.9417	680	6.372964	11	462	3.715699	2.657265	-0.002727914	-1.033836	0.6811635	0.7058427
29	0.0125	4.204762	108	0	1.007174	3.197589	-0.001194295	-10.37716	0.4020119	0.3582451	-1.531625e-05	0.00667826	-11.05026	199.9758	137.2834	0.5038264	0.3897702	0.6243157	-1.561918	6.664194	-10.91655	-10.56247	-10.31806	0.3540764	0.2444134	0.5984898	-9.885778	-9.787658	0	16	27.93333	-10.14441	0.5396843	-10.68409	10.68409	114.5396	10.68409	114.5396	10.6668	515	9.964368	0	238	7.310338	2.65403	-0.002075135	-1.950174	0.67013	0.8982554
29	0.0125	4.730891	57	0	0.6264725	4.104419	-0.0003939793	-9.464362	0.231774	0.1979858	-8.627178e-06	0.004307833	-9.890659	126.6276	88.03611	0.5009571	0.2018419	0.4492682	-3.825692	26.95844	-9.714105	-9.528837	-9.327612	0.1852674	0.2012253	0.3864927	-9.088767	-9.039456	0	1	547	-8.966004	0.6057196	-9.571721	9.571721	91.81969	9.571721	91.81969	9.562198	546	6.662501	0	39	3.503944	3.158557	0.002217487	-1.473876	0.6700434	0.7739703
30	0.0125	10.15118	68	0	0.6128435	9.53834	0.001883494	-7.11951	0.5657364	1.372023	-3.959567e-05	0.02045386	-8.567998	264.2484	445.0938	0.4878892	1.437327	1.198886	-5.019254	31.38017	-6.499247	-6.366227	-6.275511	0.1330194	0.09071636	0.2237358	-6.180377	-6.144141	0	0	471	0	6.677829	-6.67783	6.67783	46.03074	6.67783	46.03074	6.606765	470	14.33751	0	64	11.60746	2.730047	-0.004870791	-9.571713	1.106484	3.383456
30	0.0125	9.394051	121	0	0.6176362	8.776414	-0.0004789611	-6.67254	0.4552066	1.079815	-2.739956e-05	0.0139606	-7.938408	253.9611	398.9927	0.5021527	1.085144	1.041703	-5.013998	31.20648	-6.744335	-6.554624	-6.432202	0.1897116	0.1224213	0.3121328	-6.264678	-6.221316	0	0	529	0	6.798745	-6.798746	6.798746	47.30809	6.798746	47.30809	6.743611	528	12.92556	0	332	9.70781	3.217751	-0.0050582	-9.788644	1.093173	2.778704
30	0.0125	6.961244	78	0	0.5197754	6.441468	0.0003203585	-6.472414	0.2924674	0.4837834	-7.380871e-06	0.004741501	-6.913054	215.6339	266.7362	0.4966546	0.4868623	0.6977552	-6.017019	44.92394	-6.4276	-6.231724	-6.117146	0.1958761	0.1145782	0.3104544	-5.963757	-5.893645	0	0	601	0	6.376469	-6.376467	6.376467	41.14619	6.376467	41.14619	6.348921	600	12.88013	0	334	9.538314	3.341818	0.0002774704	-12.84675	1.107525	2.143406
31	0.0125	3.256738	134	755	1.154347	2.10239	-0.000622629	-9.708817	0.2663083	0.1318911	7.985651e-07	-0.001225546	-9.633051	198.9339	98.83482	0.5032833	0.1503547	0.387756	-0.2882869	5.394685	-10.18765	-9.938435	-9.701733	0.2492123	0.236702	0.4859142	-9.307949	-9.095084	0	15	43.21429	-9.526295	0.4175653	-9.94386	9.94386	99.03072	9.94386	99.03072	9.93633	756	6.858974	210	3	2.521664	4.337311	-0.0003524813	1.61065	0.6541334	0.8263017
31	0.0125	5.039618	56	862	0.8346157	4.205002	-0.0003565643	-9.261561	0.3101424	0.2804681	-3.551538e-06	0.002704861	-9.700875	281.226	208.5001	0.5021442	0.2883587	0.5369905	-3.401666	21.06518	-9.561048	-9.339078	-9.119716	0.2219696	0.2193623	0.4413319	-8.883216	-8.748919	0	9	86.5	-8.921558	0.4936829	-9.41524	9.41524	88.93511	9.41524	88.93511	9.401508	863	10.84433	82	0	3.22695	7.617382	-0.0009575402	0.7983375	0.934248	1.774077
31	0.0125	5.367338	188	902	0.7752323	4.592106	-0.0008337636	-8.562117	0.2645718	0.3218469	-4.216753e-06	0.002969748	-9.133277	254.1609	231.3185	0.5064657	0.3690834	0.6075223	-3.965209	24.55723	-9.073397	-8.811626	-8.634497	0.2617702	0.1771297	0.4389	-8.370989	-8.293055	0	1	904	-8.221316	0.7168293	-8.938144	8.938144	80.2595	8.938144	80.2595	8.920347	903	13.93823	75	0	4.103171	9.835059	-0.0004230048	-0.2878362	1.076859	2.008219
32	0.0125	3.450867	100	0	0.8252859	2.625581	0.0001839119	-13.1719	0.2898174	0.1460922	-9.187456e-07	0.0008885898	-13.26186	220.9538	110.9459	0.4984505	0.1477546	0.3843887	-1.156248	8.591877	-13.34031	-13.06836	-12.8584	0.2719469	0.2099619	0.4819088	-12.5315	-12.39002	0	23	30.13636	-12.70245	0.3989105	-13.10137	13.10137	171.7936	13.10137	171.7936	13.09584	768	6.647005	264	178	2.541963	4.105042	0.001666218	-2.185233	0.6863858	0.8468282
32	0.0125	3.39652	685	0	0.8858938	2.510626	0.0006771556	-13.63216	0.307048	0.1830087	-4.174552e-06	0.003870688	-14.0388	215.9528	114.6524	0.496115	0.2054297	0.4532435	-1.825111	9.018487	-13.52101	-13.31823	-13.11712	0.2027817	0.2011147	0.4038963	-12.80921	-12.69878	0	24	30.91304	-13.00864	0.3645144	-13.37315	13.37315	179.0465	13.37315	179.0465	13.36575	766	10.08406	33	4	1.964511	8.119547	0.0009197058	-1.568337	0.8192478	1.537919
32	0.0125	4.239774	538	780	1.291788	2.947986	-0.001200397	-13.32214	0.4375256	0.4232032	-3.131383e-06	0.001614716	-13.74347	383.534	348.7163	0.5059393	0.5204679	0.7214347	-1.647638	6.450461	-14.10883	-13.71007	-13.40165	0.3987598	0.3084164	0.7071762	-13.01139	-12.88939	0	24	35.95652	-13.28979	0.5719223	-13.86172	13.86172	192.6678	13.86172	192.6678	13.84389	900	14.47969	618	781	3.098381	11.38131	-0.001111989	-0.4857047	1.492756	4.665189
33	0.0125	4.615954	135	0	0.8860092	3.729945	-0.0007157291	-10.64708	0.2034686	0.1087314	7.679825e-07	-0.001350083	-10.55986	156.7177	88.65339	0.503903	0.1379274	0.3713858	-2.65597	24.71008	-11.10848	-10.96061	-10.79818	0.1478691	0.162425	0.3102942	-10.3843	-10.31186	0	2	151	-10.80217	0.1405106	-10.94268	10.94268	119.8802	10.94268	119.8802	10.93668	827	8.777699	518	0	2.011561	6.766138	0.0004201827	-5.863979	0.5247852	0.488448
33	0.0125	4.748982	26	0	1.025382	3.7236	-0.0003103718	-11.12412	0.2032803	0.1015928	1.000043e-06	-0.001126407	-11.01327	161.1156	80.97897	0.5012662	0.1069511	0.3270338	-2.727217	34.0498	-11.39953	-11.24887	-11.09128	0.1506577	0.1575861	0.3082438	-10.81162	-10.43572	0	3	263	-10.77468	0.4760733	-11.25075	11.25075	126.6863	11.25075	126.6863	11.24619	817	7.43848	327	0	1.707948	5.730532	-0.0006410049	-3.941636	0.516705	0.5262235
33	0.0125	4.815044	21	0	1.808532	3.006513	-0.001236765	-11.08674	0.3130926	0.1735926	3.027954e-06	-0.003874113	-10.70433	216.4399	125.6921	0.5071573	0.2705155	0.520111	0.3145736	6.438741	-11.91897	-11.75804	-11.42915	0.1609325	0.3288937	0.4898262	-10.58965	-10.32595	0	3	414.5	-11.02301	0.6023455	-11.62535	11.62535	135.4194	11.62535	135.4194	11.61354	872	6.695019	818	0	1.804192	4.890827	0.0007776763	-5.062163	0.6329492	0.5950081
34	0.0125	8.487908	58	0	0.9130278	7.574881	-0.001459281	-7.288132	0.2622002	0.4735183	-7.040594e-06	0.003236795	-7.809396	209.1162	279.6815	0.5096998	0.5527045	0.743441	-5.540339	42.09454	-7.872218	-7.714026	-7.435495	0.1581912	0.2785316	0.4367228	-7.160939	-7.12413	0	0	669	0	7.774803	-7.774802	7.774802	61.00025	7.774802	61.00025	7.74755	668	15.3432	662	52	10.44989	4.893314	0.008702206	-12.7052	1.469649	3.369077
34	0.0125	6.539392	16	528	1.411386	5.128006	-0.002281513	-7.422904	0.2879626	0.3209384	-4.052944e-06	-0.0001415588	-7.610863	160.8771	165.9959	0.5115873	0.4423255	0.6650756	-3.896542	28.87348	-8.245675	-8.00759	-7.831144	0.2380848	0.1764464	0.4145312	-7.1376	-6.946486	0	0	530	0	8.02522	-8.025223	8.025223	64.84653	8.025223	64.84653	8.001721	529	11.55428	525	7	6.610483	4.943795	0.004811131	-8.981635	1.305038	2.7419
34	0.0125	4.628522	21	0	1.469311	3.159211	-0.002288446	-7.673841	0.2580976	0.1411977	3.275921e-06	-0.004273654	-7.473666	144.2169	80.79411	0.5130108	0.3019944	0.5495401	-0.1834015	6.813341	-8.598889	-8.518798	-8.285568	0.08009148	0.2332296	0.3133211	-7.445415	-7.029951	0	0	608	0	8.367247	-8.36724	8.36724	70.3127	8.36724	70.3127	8.349119	607	11.75791	606	15	6.486508	5.271399	0.008219819	-10.55079	1.296517	2.422757
35	0.0125	5.011987	58	732	0.7175989	4.294388	-0.001500635	-8.689545	0.1619325	0.08196816	-1.263617e-06	-0.0005756673	-8.802237	122.1769	58.20566	0.5092395	0.1827953	0.4275457	-1.949692	18.62912	-9.551792	-9.258148	-8.910625	0.293644	0.3475227	0.6411667	-8.620126	-8.565578	0	1	734	-9.192332	0.0464468	-9.238777	9.238777	85.5378	9.238777	85.5378	9.229333	733	7.567252	731	179	5.471188	2.096065	0.00243578	-3.78711	0.5554772	0.6103354
35	0.0125	5.879152	35	765	0.7571716	5.121981	-0.001216404	-8.784642	0.2084711	0.2773638	-3.684644e-06	0.001602348	-9.143563	181.5276	192.5697	0.5077416	0.3497128	0.5913652	-5.006448	38.64726	-9.440919	-9.177732	-8.950509	0.2631865	0.2272234	0.4904099	-8.706032	-8.594673	0	0	767	0	9.249914	-9.249917	9.249917	85.91068	9.249917	85.91068	9.233986	766	10.9663	0	123	7.95322	3.013083	0.005010404	-5.26363	0.8480502	1.304299
35	0.0125	8.814397	33	852	1.109939	7.704458	-0.00174529	-8.957695	0.296725	0.6136655	-3.100111e-06	0.0008960044	-9.332319	304.9998	499.345	0.512202	0.7983585	0.8935091	-5.070062	36.04073	-9.884556	-9.686759	-9.325936	0.1977968	0.3608227	0.5586195	-8.746163	-8.660364	0	0	854	0	9.701188	-9.701189	9.701189	94.91143	9.701189	94.91143	9.66874	853	15.18841	0	848	6.442742	8.745669	0.001662818	-2.013839	0.6819509	1.356186
36	0.0125	7.100585	22	0	1.431023	5.669562	-0.002591946	-8.823395	0.4457828	0.5415798	-4.498331e-06	0.001155164	-9.342994	398.0468	406.3193	0.5175911	0.9309856	0.9648759	-1.662955	8.138946	-10.33245	-9.842505	-9.145948	0.4899492	0.696557	1.186506	-8.726183	-8.626788	0	9	51.875	-9.955314	-0.05236912	-9.90294	9.90294	98.9992	9.90294	98.9992	9.859709	834	14.91242	797	833	7.857787	7.054631	0.005403587	-3.045883	1.250004	3.031347
36	0.0125	6.178162	229	0	1.163069	5.015093	-0.001074647	-10.20928	0.3743125	0.3593604	-7.457605e-06	0.004891437	-11.00377	245.8115	185.9689	0.5061181	0.4211075	0.648928	-2.669833	15.77728	-10.88074	-10.53834	-10.26716	0.3424053	0.2711773	0.6135826	-9.90126	-9.7641	0	3	282.5	-10.08761	0.5515318	-10.63914	10.63914	113.6125	10.63914	113.6125	10.62106	801	7.987718	784	2	4.311646	3.676072	0.003980148	-1.775503	0.9664914	1.458314
36	0.0125	7.214091	65	0	1.041899	6.172193	-0.0002366782	-10.20061	0.502677	0.6267751	-5.329541e-06	0.003856409	-10.72385	389.1292	439.5539	0.5008236	0.6295356	0.7934328	-3.560913	23.01709	-10.61694	-10.12518	-9.800548	0.4917603	0.3246279	0.8163881	-9.537821	-9.44962	0	4	199.3333	-9.66129	0.6302147	-10.2915	10.2915	106.5445	10.2915	106.5445	10.26505	769	11.18816	750	2	4.079879	7.108278	0.001123796	0.08523752	1.446468	2.976629
37	0.0125	8.374646	93	0	0.9162865	7.45836	-0.0006087815	-8.153468	0.3483384	0.6297055	-1.125383e-05	0.0056596	-8.734338	225.6668	313.3137	0.5025051	0.6393218	0.799576	-4.819666	36.02247	-8.449772	-8.307209	-7.934964	0.1425629	0.3722453	0.5148082	-7.537563	-7.502896	0	0	559	0	8.323012	-8.323013	8.323013	69.91187	8.323013	69.91187	8.292461	558	10.44821	0	53	6.427073	4.02114	0.00683027	-10.90813	0.8161836	1.524833
37	0.0125	6.973952	23	0	1.091206	5.882746	-0.001311755	-8.55406	0.2984598	0.4432164	-4.978268e-06	0.002332337	-8.998033	246.2387	295.7437	0.5081871	0.5202591	0.7212899	-4.389701	29.20958	-9.150443	-8.933185	-8.699101	0.2172585	0.2340832	0.4513416	-8.386445	-8.235555	0	1	734	-7.975197	1.058969	-9.034163	9.034163	82.13635	9.034163	82.13635	9.010246	733	8.433034	0	34	4.844513	3.588521	0.0008167542	-7.429576	0.9291886	1.308688
37	0.0125	9.096039	29	685	0.8765602	8.219479	-0.001031764	-8.30724	0.4658424	1.200694	-1.258453e-05	0.00758864	-9.289967	397.4377	690.0106	0.5060815	1.242441	1.114648	-5.074463	31.00749	-8.548754	-8.433155	-8.324259	0.1155987	0.1088963	0.2244949	-8.126174	-7.98532	0	0	687	0	8.660609	-8.66062	8.66062	76.24879	8.66062	76.24879	8.609026	686	14.224	0	685	7.891762	6.332242	0.0004819804	-7.784756	0.7607273	1.18949
38	0.0125	4.569296	24	0	1.315245	3.254051	-0.001633559	-8.203277	0.3235879	0.215086	-2.770512e-07	-0.001486999	-8.216174	171.7446	113.9777	0.5074117	0.2775516	0.5268317	-1.375675	8.584887	-8.938835	-8.573256	-8.29911	0.3655787	0.2741461	0.6397247	-7.93534	-7.717637	0	2	91	-8.577331	0.05802155	-8.635353	8.635353	74.84687	8.635353	74.84687	8.61998	530	10.94969	0	23	7.413495	3.536191	0.0018615	-9.675666	0.9977162	1.80593
38	0.0125	8.645355	43	0	1.374106	7.27125	-0.001243765	-8.850175	0.3488501	0.4565431	2.688073e-06	-0.002988324	-8.661762	209.4382	292.0953	0.5065111	0.5110084	0.7148485	-3.95069	37.82485	-9.598989	-9.271492	-8.910692	0.3274965	0.3607998	0.6882963	-8.144099	-7.994617	0	0	651	0	9.253775	-9.253777	9.253777	86.14339	9.253777	86.14339	9.229769	650	8.781862	4	539	6.019444	2.762419	-0.0009755364	-7.907007	0.8502502	1.405487
38	0.0125	7.280713	20	756	0.9716034	6.30911	-4.88282e-05	-8.613708	0.378431	0.47052	-2.318069e-06	0.001703632	-8.834227	306.0255	348.7626	0.4996963	0.4706338	0.6860275	-5.081492	39.84183	-8.827837	-8.550649	-8.286927	0.2771883	0.2637215	0.5409098	-7.987029	-7.894949	0	2	143	-7.796226	0.8359404	-8.632166	8.632166	74.98493	8.632166	74.98493	8.60998	757	9.506189	0	626	5.749725	3.756464	-0.005392422	-6.464756	1.062681	1.785135
39	0.0125	3.392216	19	497	0.9800549	2.412161	-0.002207713	-9.292779	0.2486427	0.1361025	-8.339325e-06	0.001936931	-9.635403	123.2739	55.94516	0.5083056	0.236833	0.4866549	-1.099482	6.254436	-10.12519	-9.883966	-9.424278	0.2412271	0.4596882	0.7009153	-9.218087	-9.12175	0	3	183.5	-9.305137	0.5362597	-9.841395	9.841395	97.0899	9.841395	97.0899	9.829725	498	11.40818	55	496	4.056466	7.351718	-0.007774096	-8.709326	1.133243	1.916649
39	0.0125	6.008831	28	478	1.252284	4.756547	-0.004318148	-8.384714	0.3597529	0.4131207	-2.312669e-05	0.006736408	-9.263552	156.7775	122.9608	0.5172603	0.7696404	0.8772915	-1.979689	9.187829	-9.75885	-9.308319	-8.844096	0.450531	0.4642229	0.9147539	-8.401752	-8.309282	0	1	480	-8.184299	1.232457	-9.416752	9.416752	89.44485	9.416752	89.44485	9.379727	479	11.05674	74	455	5.318172	5.738572	-0.01257643	-8.404386	1.399857	2.650391
39	0.0125	7.072376	31	1	1.399711	5.672665	-0.002330902	-8.840137	0.2897176	0.4632081	-1.347576e-05	0.003962276	-9.328908	150.9544	194.1321	0.5086184	0.5623726	0.7499151	-3.479729	24.5186	-9.593296	-9.35183	-9.020839	0.2414665	0.3309908	0.5724573	-8.521159	-8.123559	0	1	469	-8.02958	1.354818	-9.384403	9.384403	88.6294	9.384403	88.6294	9.358372	468	10.43873	6	452	6.132541	4.306187	-0.008991943	-10.5435	1.825104	4.415313
40	0.0125	2.95392	54	0	0.7202492	2.233671	-0.001097293	-12.242	0.1839585	0.08766934	-2.092792e-06	-2.578404e-05	-12.33325	100.1473	44.10989	0.5027712	0.114075	0.3377499	-1.000303	8.880855	-12.72298	-12.54184	-12.35669	0.1811361	0.1851501	0.3662863	-11.96913	-11.91575	0	2	421	-12.1325	0.390398	-12.5229	12.5229	156.9372	12.5229	156.9372	12.51842	513	5.255286	0	426	3.788485	1.466802	-0.00329334	-2.300688	0.4612397	0.3344424
40	0.0125	3.797951	68	0	0.703887	3.094064	-0.001269479	-11.99605	0.2519793	0.1778719	-1.334653e-05	0.00585757	-12.62917	97.52166	51.78769	0.5036538	0.2163111	0.4650926	-2.12979	10.82373	-12.5367	-12.21126	-12.04159	0.3254404	0.1696634	0.4951038	-11.83763	-11.7599	0	0	536	0	12.335	-12.335	12.335	152.3686	12.335	152.3686	12.32665	535	5.387823	0	443	4.291022	1.096801	-0.002498672	-2.605976	0.3483499	0.21575
40	0.0125	2.182847	40	617	0.8535433	1.329304	-0.001433711	-11.61154	0.1591183	0.05253569	1.913534e-06	-0.002614361	-11.49033	87.92384	30.63337	0.5053164	0.1179565	0.343448	-0.04585302	3.919416	-12.26083	-12.1321	-11.79958	0.1287346	0.3325148	0.4612494	-11.43166	-11.37734	0	3	274.5	-11.64495	0.4088993	-12.05384	12.05384	145.413	12.05384	145.413	12.04895	618	3.45866	58	224	1.529064	1.929597	0.0007355395	-3.359872	0.6500035	0.5869062
41	0.0125	5.356917	43	138	1.365932	3.990986	-0.002829178	-13.04978	0.7059814	1.073126	4.912479e-05	-0.01633849	-12.43286	188.4165	274.712	0.5030304	1.123936	1.060159	-1.803252	6.773674	-13.59886	-13.3453	-12.74885	0.2535591	0.596447	0.8500061	-12.26805	-12.17015	0	2	136	-12.4998	0.9389982	-13.4388	13.4388	181.7252	13.4388	181.7252	13.40026	276	15.65456	170	133	3.511326	12.14324	0.005366003	-4.964562	1.702163	7.871468
41	0.0125	4.410142	23	0	0.8775091	3.532633	0.001711739	-12.73816	0.508856	0.5835272	-0.0004483802	0.05641413	-13.84133	48.15836	40.33952	0.4945463	0.5872211	0.7663035	-2.491164	10.19866	-12.749	-12.49234	-12.20492	0.256669	0.2874174	0.5440865	-11.87507	-11.80686	0	0	124	0	12.63375	-12.63375	12.63375	160.1988	12.63375	160.1988	12.6125	123	9.208769	9	107	5.123438	4.08533	-0.03802384	-1.202779	0.8437298	1.162891
41	0.0125	4.703371	47	0	1.325512	3.377859	-0.0006589291	-12.37942	0.5687445	0.6164596	-0.000324949	0.04873333	-13.62246	64.01471	45.14586	0.4974079	0.6173066	0.7856886	-1.192637	6.15265	-12.87842	-12.54278	-11.81284	0.3356361	0.7299433	1.065579	-11.27947	-11.22233	0	1	154	-11.12999	1.299516	-12.4295	12.4295	155.1098	12.4295	155.1098	12.40567	153	6.759313	9	152	4.165754	2.593559	-0.02040184	-2.331151	0.807501	0.9839305
42	0.0125	7.517645	30	387	3.113249	4.404396	-0.001703295	-13.04207	2.28813	6.505404	3.565408e-05	-0.02109911	-11.28674	1162.372	3205.881	0.5048105	6.577215	2.564608	-0.761365	1.854493	-16.56888	-12.04802	-11.65833	4.520867	0.3896837	4.910551	-10.87013	-10.61867	0	5	106.25	-12.04003	1.465336	-13.50536	13.50536	188.972	13.50536	188.972	13.28029	545	22.75369	63	401	8.105661	14.64803	-0.005915612	-3.352432	4.094945	22.72621
42	0.0125	7.372027	235	378	3.753448	3.618579	-0.002028877	-13.55169	2.5662	7.203918	9.944347e-07	-0.00281647	-13.44786	2034.468	5710.984	0.5087093	7.419631	2.7239	-0.203363	1.252533	-17.56583	-12.97521	-11.97773	4.590619	0.9974842	5.588103	-11.04408	-10.82563	0	6	132.6	-12.13374	2.221383	-14.35513	14.35513	213.4893	14.35513	213.4893	14.09993	793	25.16302	148	198	9.842463	15.32055	-5.347387e-05	-5.779328	5.563348	35.56861
42	0.0125	7.969362	32	325	3.442386	4.526977	-0.002518862	-12.8306	2.145695	6.131193	3.996254e-05	-0.02166092	-11.30562	970.0554	2716.91	0.5064583	6.25301	2.500602	-0.8115156	2.044985	-15.85832	-12.37309	-11.54886	3.485229	0.8242264	4.309456	-10.88493	-10.52622	0	5	92.5	-10.91699	2.516878	-13.43387	13.43387	186.7219	13.43387	186.7219	13.21931	480	20.26158	0	333	8.353594	11.90798	0.000475238	-4.090399	4.234119	25.43804
43	0.0125	6.071179	45	790	0.7293143	5.341865	-0.001083527	-7.746973	0.2446465	0.2645682	-2.635279e-06	0.001000979	-8.021433	201.2136	197.5154	0.5081159	0.3259372	0.5709091	-5.344526	43.77778	-8.28661	-8.107391	-7.879824	0.1792183	0.2275677	0.406786	-7.68495	-7.574285	0	1	793	-7.468981	0.7065287	-8.175508	8.175508	67.16486	8.175508	67.16486	8.15909	792	12.77309	781	0	3.974279	8.798809	0.003783015	-2.527058	1.139527	2.347399
43	0.0125	6.260636	37	0	1.102873	5.157763	-0.0007003097	-8.191077	0.1989208	0.1761528	1.137958e-07	-0.0008176332	-8.170937	203.0485	181.7055	0.5065578	0.2196799	0.4687002	-4.254574	42.0973	-8.727387	-8.559087	-8.386749	0.1683006	0.1723375	0.3406382	-7.941478	-7.57178	0	0	1033	0	8.552088	-8.552087	8.552087	73.35786	8.552087	73.35786	8.540659	1032	7.462215	1026	1	4.130528	3.331687	-0.002229675	-2.63649	1.062001	2.001944
43	0.0125	4.740959	48	0	0.809917	3.931042	-0.001013289	-8.093939	0.2236312	0.2629654	-4.58112e-06	0.002092711	-8.444399	182.5242	161.7259	0.5060589	0.3024129	0.5499209	-4.267241	25.13884	-8.522827	-8.402069	-8.218557	0.1207581	0.1835117	0.3042698	-7.871476	-7.751945	0	1	680	-7.670675	0.7667747	-8.437444	8.437444	71.49287	8.437444	71.49287	8.422121	679	12.91657	259	677	1.549918	11.36666	0.001118248	-3.576011	0.6912796	1.529314
44	0.0125	9.030649	21	0	1.846851	7.183798	-0.002354367	-9.423352	0.3243628	0.5946611	-3.384534e-06	0.0002415706	-9.754766	272.6429	439.6967	0.5139408	0.8671125	0.9311888	-2.12712	15.68869	-10.75216	-10.37134	-9.750515	0.3808222	0.6208258	1.001648	-8.953905	-8.827069	0	1	769	-8.508991	1.817262	-10.32625	10.32625	107.4986	10.32625	107.4986	10.28782	768	18.59598	767	0	4.404216	14.19176	0.00658634	-5.284327	0.8740876	1.540849
44	0.0125	8.384767	84	0	1.416064	6.968702	-0.00157922	-10.02268	0.3911185	0.5116435	-3.138957e-07	-0.001317117	-10.05911	331.4367	427.5105	0.5097014	0.6568936	0.8104897	-2.442122	20.39528	-11.08459	-10.77736	-10.14655	0.3072319	0.6308041	0.938036	-9.533157	-9.4239	0	3	345.5	-10.11715	0.5648575	-10.682	10.682	114.7621	10.682	114.7621	10.65382	836	17.21181	386	1	3.900783	13.31103	0.003375067	-2.065683	0.8908365	1.738569
44	0.0125	6.117959	99	0	1.628908	4.489051	-0.001492013	-10.13994	0.388187	0.3250997	2.409513e-06	-0.003554556	-9.846023	291.0713	263.6999	0.5093024	0.4613464	0.6792248	-0.387351	6.940217	-11.16385	-10.89132	-10.39141	0.2725315	0.4999065	0.772438	-9.564878	-9.327091	0	7	133	-10.21603	0.5624905	-10.77852	10.77852	116.6378	10.77852	116.6378	10.75723	857	7.507117	61	111	2.707088	4.800029	0.002433014	-2.117903	0.9539876	1.467631
45	0.0125	5.869928	32	1	1.193909	4.67602	-0.00153003	-8.557417	0.2414153	0.2254268	-1.958401e-06	0.0009473469	-9.079317	296.8344	216.0966	0.5165516	0.5380973	0.7335511	-1.89535	9.250449	-9.811188	-9.41729	-8.955303	0.393898	0.4619865	0.8558846	-8.719048	-8.644099	0	3	597.5	-9.544347	-0.01917839	-9.525161	9.525161	91.26678	9.525161	91.26678	9.499086	1266	8.214384	0	24	5.455492	2.758892	0.0004782598	-6.907464	0.5406446	0.543418
45	0.0125	5.631254	44	0	1.345738	4.285516	-0.001074604	-9.07236	0.2081077	0.1130688	1.124294e-07	-0.001228183	-9.037421	282.1112	154.2299	0.5121176	0.2928946	0.5411974	-0.6641183	6.791366	-10.21072	-9.757236	-9.425356	0.4534817	0.3318806	0.7853622	-8.972906	-8.857868	0	4	131.3333	-9.884009	-0.07768822	-9.806314	9.806314	96.4567	9.806314	96.4567	9.791628	1367	10.49708	0	24	6.396766	4.100314	0.0009800082	-7.282987	0.6012352	0.6077057
45	0.0125	6.482476	22	1398	1.842194	4.640283	-0.001499769	-8.538198	0.2285082	0.1253743	5.389634e-07	-0.00225324	-8.362764	289.3893	166.7502	0.5178815	0.4922369	0.701596	-0.362356	5.285991	-10.07616	-9.560947	-9.09724	0.5152111	0.463707	0.9789181	-8.374458	-8.232708	0	4	77	-9.872048	-0.2855186	-9.586536	9.586536	92.39391	9.586536	92.39391	9.561035	1399	6.097969	784	49	2.133991	3.963979	0.001327709	-6.715564	0.5899401	0.595239
46	0.0125	5.049733	155	0	1.9004	3.149333	-0.001767493	-10.0813	0.3179538	0.1873284	6.354072e-07	-0.002589075	-9.904386	394.1191	234.2654	0.5165946	0.6232437	0.7894579	0.3910527	3.068969	-11.71609	-11.32859	-10.86952	0.3875046	0.4590645	0.8465691	-9.645557	-9.535213	0	16	83.13333	-10.93979	0.2841988	-11.22398	11.22398	126.6011	11.22398	126.6011	11.19553	1294	9.804499	1284	181	4.412963	5.391536	0.002003711	-7.673527	1.177624	2.199215
46	0.0125	5.711428	47	0	1.632553	4.078875	-0.001192948	-10.04335	0.2915447	0.1942277	-8.671292e-07	0.000117284	-10.37309	430.035	260.6621	0.5134031	0.4653508	0.6821662	-0.5373582	3.741121	-11.45019	-10.92592	-10.39296	0.5242682	0.532958	1.057226	-9.970466	-9.812853	0	18	85.52941	-10.84306	0.1015663	-10.94462	10.94462	120.2501	10.94462	120.2501	10.92372	1512	8.430977	35	532	3.571936	4.85904	-0.001100738	-6.127899	1.096954	1.899567
46	0.0125	7.337913	43	0	2.176235	5.161677	-0.001479533	-9.410933	0.3720627	0.2939108	-9.524921e-08	-0.001353709	-9.438615	492.363	388.3465	0.5153123	0.6127205	0.7827647	-0.475459	6.015132	-10.83351	-10.36581	-9.91431	0.4677048	0.4514952	0.9191999	-9.152643	-8.60181	0	6	238.4	-9.38989	0.9982862	-10.38817	10.38817	108.5267	10.38817	108.5267	10.35897	1322	11.00563	0	1304	3.395033	7.6106	-0.0002156372	-7.528409	1.245811	2.690327
47	0.0125	8.099977	16	668	1.905234	6.194743	-0.003266135	-8.840295	0.4038885	0.4826768	1.107304e-07	-0.003340103	-8.832072	269.5411	322.9016	0.5175874	0.8805439	0.938373	-2.737387	19.99557	-10.19732	-9.973214	-9.733029	0.2241058	0.2401848	0.4642906	-8.410567	-8.108575	0	0	670	0	9.931182	-9.931184	9.931184	99.50896	9.931184	99.50896	9.891751	669	19.68844	593	668	4.216558	15.47189	0.0003493163	-1.183815	1.314075	3.901239
47	0.0125	9.292811	24	0	1.72115	7.571661	-0.003517332	-9.278506	0.4906482	0.8951471	-1.100305e-05	0.003128512	-9.946413	311.294	487.0479	0.5163224	1.272506	1.128054	-2.622711	14.33121	-10.86627	-10.09282	-9.674956	0.7734547	0.41786	1.191315	-8.902881	-8.757687	0	5	51.5	-10.6043	-0.2635622	-10.34074	10.34074	108.2034	10.34074	108.2034	10.28742	605	23.21648	412	600	3.695844	19.52064	0.003132938	-1.346545	1.589594	6.673104
47	0.0125	7.364215	43	559	1.462759	5.901456	-0.004225151	-8.99304	0.4632554	0.7047918	-1.953942e-05	0.006697381	-10.00884	279.8403	277.8722	0.5184873	1.17132	1.082275	-2.240748	9.664284	-10.3277	-10.01817	-9.51458	0.3095322	0.5035877	0.8131199	-9.031052	-8.812554	0	2	19	-10.20396	-0.02999592	-10.17397	10.17397	104.681	10.17397	104.681	10.12332	560	15.36893	523	559	4.275178	11.09375	0.003316561	-1.144426	1.181708	2.643312
48	0.0125	5.766219	743	0	3.040252	2.725967	-0.001597654	-12.17559	0.2477118	0.1575031	2.440636e-06	-0.003428131	-11.94708	165.5109	110.3793	0.5071611	0.2774706	0.5267548	0.8318846	5.5087	-13.13908	-12.90161	-12.60335	0.2374678	0.2982588	0.5357265	-11.76846	-11.63841	0	1	752	-10.66114	2.113575	-12.77471	12.77471	163.4706	12.77471	163.4706	12.76355	751	10.92113	24	743	2.65925	8.261878	-0.001842668	-0.8500969	0.6427776	0.8320834
48	0.0125	4.350555	26	0	1.914095	2.43646	-0.002112958	-12.22236	0.2574943	0.1289943	2.965617e-06	-0.004790911	-11.81977	170.4348	87.1123	0.5115273	0.4330393	0.6580572	0.969299	3.110244	-13.61902	-13.39085	-12.85723	0.2281694	0.5336142	0.7617836	-11.85033	-11.68542	0	1	905	-12.23809	0.9382725	-13.17636	13.17636	174.0495	13.17636	174.0495	13.15934	904	4.945886	17	156	3.149153	1.796733	0.0006478815	-2.674766	0.6034189	0.6660189
48	0.0125	5.88696	89	843	1.327717	4.559243	-0.002587894	-12.40296	0.4621147	0.6394117	-7.921937e-06	0.004288347	-13.39658	371.6192	382.8719	0.5132798	1.060867	1.029984	-2.877787	12.19307	-13.71495	-13.26971	-13.05864	0.4452381	0.2110672	0.6563053	-12.47841	-12.35865	0	2	773	-13.39233	0.13377	-13.52611	13.52611	184.0164	13.52611	184.0164	13.49155	869	20.86522	32	862	2.937512	17.9277	-0.005591016	-1.137625	1.988037	9.401764
49	0.0125	5.758796	62	0	1.789742	3.969053	-0.001741537	-8.853315	0.3002601	0.2152273	-1.325644e-06	9.845653e-05	-9.278661	380.355	248.4742	0.5196742	0.7028557	0.8383649	-0.7886988	4.410408	-10.45185	-9.890588	-9.546388	0.5612659	0.3442001	0.9054661	-8.614645	-8.382438	0	2	305	-10.51279	-0.4508514	-10.06194	10.06194	101.9455	10.06194	101.9455	10.02812	1389	13.83958	1349	1384	7.660924	6.178658	0.000380975	-10.75493	1.541055	4.143216
49	0.0125	6.903028	110	0	1.049421	5.853606	-0.001235696	-8.030231	0.4490047	0.4806727	-2.549559e-06	0.002795156	-9.091688	526.7178	402.5842	0.5177704	0.7991325	0.8939421	-2.298895	9.486834	-9.31445	-8.637276	-8.464365	0.6771746	0.1729107	0.8500853	-8.277624	-8.141256	0	0	1583	0	9.007046	-9.007048	9.007048	81.92604	9.007048	81.92604	8.96795	1582	15.96262	1566	861	11.60885	4.353772	0.002076219	-16.4235	2.215189	8.406818
49	0.0125	6.407348	30	0	1.748638	4.65871	-0.00236159	-8.526471	0.1856919	0.1299633	-7.272384e-07	-0.001400908	-8.737821	241.7414	159.9473	0.525416	0.942214	0.9706771	-0.2837013	2.607867	-10.77016	-10.03408	-9.285036	0.7360802	0.7490425	1.485123	-8.684136	-8.592771	0	1	1323	-8.363971	1.722334	-10.0863	10.0863	102.6757	10.0863	102.6757	10.04003	1322	9.424443	1311	5	5.773573	3.650871	0.002680894	-9.557033	0.8167974	1.007898
50	0.0125	5.674691	24	0	1.290242	4.384449	-0.000526158	-10.09901	0.276172	0.1806209	-4.052493e-07	0.0002758302	-10.3634	554.8008	329.8643	0.5079225	0.2710652	0.5206392	-2.045121	14.00576	-10.82299	-10.57314	-10.30098	0.2498484	0.2721634	0.5220118	-9.943656	-9.816477	0	8	99	-10.11985	0.4997902	-10.61965	10.61965	113.0479	10.61965	113.0479	10.60757	1980	16.47034	1481	1979	3.699883	12.77046	0.0008930964	-1.558454	0.8156884	1.372584
50	0.0125	4.076292	18	0	1.247046	2.829246	-0.0004246985	-9.262677	0.1714433	0.06211188	-6.957738e-08	-0.0002748288	-9.316456	373.4638	132.6012	0.5076145	0.131915	0.3632011	-0.8893906	7.748219	-9.920653	-9.696254	-9.495076	0.2243996	0.2011776	0.4255772	-9.187568	-9.049435	0	12	167.1818	-9.600451	0.1196194	-9.720078	9.720078	94.61182	9.720078	94.61182	9.713412	2155	14.37782	2099	5	3.651323	10.72649	0.00181214	-2.780234	0.8522889	1.410251
50	0.0125	6.584461	125	0	0.9372101	5.647251	-0.0003852675	-9.605269	0.198806	0.1160589	-8.905155e-08	-0.0001889088	-9.677398	441.6224	253.7243	0.5068346	0.1762531	0.4198251	-2.781068	31.81683	-10.2727	-10.01085	-9.764481	0.2618494	0.2463665	0.5082159	-9.432113	-9.284901	0	0	2207	0	10.03002	-10.03003	10.03003	100.7777	10.03003	100.7777	10.02174	2206	20.6906	1813	0	3.424513	17.26609	0.0008897469	-2.695189	0.8882659	1.302265
51	0.0125	5.431786	41	0	1.441055	3.99073	-0.0009965387	-8.471225	0.2604262	0.1774582	6.805985e-08	-0.001108293	-8.44066	422.7934	291.2557	0.5143837	0.4008569	0.6331326	-0.7908524	6.311085	-9.593418	-9.339547	-8.904213	0.253871	0.4353342	0.6892052	-8.292346	-8.026155	0	5	269.5	-9.136142	0.1532316	-9.289383	9.289383	86.6935	9.289383	86.6935	9.268333	1643	5.576427	82	236	2.80134	2.775087	0.0009165128	-2.980914	0.7354125	0.9006081
51	0.0125	6.524576	83	0	1.199625	5.32495	-0.0004592747	-8.373654	0.173146	0.1543303	-7.782475e-08	-0.0002954536	-8.431102	384.0467	323.6255	0.508863	0.2322916	0.4819664	-3.726809	35.06879	-9.018335	-8.909842	-8.644916	0.1084929	0.2649269	0.3734198	-8.113965	-7.96806	0	2	2004	-8.721881	0.1351604	-8.857041	8.857041	78.67947	8.857041	78.67947	8.84521	2106	8.809852	390	2105	3.066067	5.743784	-0.0005830335	-0.206949	0.937965	1.432526
51	0.0125	7.311433	80	2125	0.7921181	6.519315	-0.0002798369	-8.761019	0.2613258	0.2650546	-3.995061e-07	0.0005691136	-9.061547	576.0272	524.9948	0.505238	0.2945502	0.5427247	-5.881816	57.50163	-9.204123	-9.033752	-8.829424	0.1703701	0.2043285	0.3746986	-8.467871	-8.372016	0	4	81	-9.201073	-0.1427202	-9.058346	9.058346	82.34818	9.058346	82.34818	9.044776	2126	14.5199	681	2124	3.391322	11.12857	-0.0011142	1.455729	1.344878	3.006578
52	0.0125	4.451857	26	771	3.199127	1.252729	-0.0009824998	-11.78328	0.4949476	0.3756483	1.374897e-06	-0.003600303	-10.953	722.5681	452.1333	0.5120008	0.667575	0.8170526	1.193395	4.243851	-13.31861	-12.94378	-12.3074	0.3748302	0.6363802	1.01121	-11.07467	-10.58503	0	26	72.4	-12.13999	0.5786371	-12.71862	12.71862	162.4309	12.71862	162.4309	12.6908	1905	15.65621	857	1	3.946604	11.70961	0.001487751	-2.809537	0.9916799	1.884072
52	0.0125	6.852086	36	2917	2.464561	4.387525	-0.0001708335	-12.65782	0.415114	0.3206243	2.570933e-07	-0.0009207748	-12.29335	1138.344	857.8977	0.5030472	0.341332	0.5842362	0.2098241	8.890758	-13.26098	-12.98199	-12.60008	0.2789841	0.381916	0.6609001	-11.95951	-11.46463	0	34	85.36364	-12.08398	0.8229866	-12.90699	12.90699	166.9316	12.90699	166.9316	12.89357	2918	18.47706	2452	3	3.674968	14.80209	0.001153968	-3.300015	0.8825133	1.921718
52	0.0125	5.444285	39	3056	2.602959	2.841327	-0.0003750825	-12.34328	0.4668503	0.3589659	4.697181e-07	-0.001810541	-11.61239	1149.254	770.1077	0.5072342	0.4685292	0.6844919	0.864406	4.125913	-13.40259	-13.0741	-12.54227	0.3284941	0.531827	0.860321	-11.49943	-11.1491	0	32	96.29032	-12.27392	0.6424818	-12.9164	12.9164	167.302	12.9164	167.302	12.89761	3057	27.71839	2047	0	3.344222	24.37417	0.001649756	-3.222563	1.157919	3.127925
53	0.0125	5.134223	36	0	1.483735	3.650488	-0.00087014	-10.28412	0.2820094	0.1907278	-3.692068e-07	-0.0002048294	-10.48382	510.8903	329.453	0.5115349	0.3958385	0.6291569	-0.7463507	5.100322	-11.41002	-11.08752	-10.59763	0.3224974	0.4898968	0.8123941	-10.12999	-9.966105	0	12	149.4545	-10.46872	0.5993977	-11.06812	11.06812	122.899	11.06812	122.899	11.05062	1803	9.915429	415	1791	4.602659	5.31277	0.0001968788	-5.831358	1.062129	1.781591
53	0.0125	7.124655	61	1973	1.636645	5.488009	-0.0007365474	-10.53434	0.2771592	0.219181	1.189847e-07	-0.0009713042	-10.45719	534.1414	430.306	0.5105062	0.3953434	0.6287634	-1.685703	16.82038	-11.57856	-11.2959	-10.94564	0.2826586	0.3502655	0.6329241	-10.23877	-9.845501	0	9	235.375	-10.57327	0.6876631	-11.26095	11.26095	127.2043	11.26095	127.2043	11.24414	1974	15.21549	386	1973	3.634396	11.5811	-0.0005171834	-3.622442	1.163769	2.336667
53	0.0125	6.649528	78	0	1.972297	4.677231	-0.001039938	-9.878745	0.2402149	0.1567044	1.480004e-07	-0.00133283	-9.782188	460.188	306.5714	0.5154784	0.5100209	0.7141575	-0.1376324	4.754441	-11.40464	-10.97758	-10.38023	0.4270535	0.5973568	1.02441	-9.75436	-9.405194	0	5	463.25	-10.3371	0.5706587	-10.90776	10.90776	119.4893	10.90776	119.4893	10.88433	1980	8.596997	940	829	2.127682	6.469315	0.001169449	-5.248288	0.688029	0.969647
54	0.0125	4.954063	719	1908	0.6568937	4.29717	-0.0003977109	-9.751476	0.1970841	0.1161644	-4.953373e-07	0.0005473926	-10.05186	340.5161	187.1994	0.5059832	0.1642005	0.4052166	-3.935498	34.05094	-10.32812	-10.06518	-9.875604	0.2629433	0.1895752	0.4525185	-9.694551	-9.629323	0	6	197	-9.850559	0.2803411	-10.13089	10.13089	102.7992	10.13089	102.7992	10.12347	1909	8.770558	1898	1908	3.822545	4.948013	0.002941404	-2.677489	0.4843639	0.4344225
54	0.0125	7.91248	88	1825	0.9283915	6.984089	-0.0001742928	-9.77503	0.349071	0.3732859	-3.962934e-07	0.0005489427	-9.994894	656.5336	663.9085	0.5023959	0.3817267	0.6178404	-5.441206	47.15866	-10.10278	-9.832979	-9.652647	0.2698021	0.1803322	0.4501343	-9.379237	-9.187574	0	1	1827	-9.672009	0.2620592	-9.934072	9.934072	99.06752	9.934072	99.06752	9.917987	1826	19.64785	774	1820	3.331073	16.31678	0.0009987154	-0.4740593	1.188033	3.403622
54	0.0125	6.02963	1077	0	1.128511	4.901118	0.0001283644	-9.720173	0.2754625	0.158267	-5.549245e-07	0.001201033	-10.06557	490.9839	259.7993	0.4975856	0.163403	0.4042313	-2.256084	23.47408	-9.840556	-9.56753	-9.341748	0.2730265	0.2257814	0.4988079	-9.066688	-8.831466	0	7	308.6667	-9.285704	0.3104086	-9.596108	9.596108	92.2487	9.596108	92.2487	9.588001	1934	8.551473	954	1923	2.743612	5.807861	0.0001201318	-0.377791	0.8578127	1.199129
55	0.0125	6.144685	20	0	1.624609	4.520077	-0.001845028	-8.365691	0.1745218	0.1545271	-2.549356e-07	-0.001595701	-8.40629	175.658	150.9573	0.5157306	0.426414	0.6530038	-1.286055	10.26349	-9.646578	-9.373125	-8.764463	0.2734528	0.6086617	0.8821144	-8.465659	-7.880987	0	0	980	0	9.267912	-9.26791	9.26791	86.32058	9.26791	86.32058	9.245848	979	7.744065	0	20	3.605897	4.138168	0.002164516	-6.964111	0.6827601	0.7550702
55	0.0125	5.647729	20	918	1.296321	4.351408	-0.002118606	-7.898475	0.255908	0.2653127	-2.442249e-06	0.0001233789	-8.241125	272.8156	222.1015	0.517746	0.5812133	0.7623734	-2.281876	12.01931	-9.115108	-8.831799	-8.470913	0.2833099	0.3608856	0.6441956	-7.947345	-7.620625	0	0	920	0	8.870911	-8.870915	8.870915	79.27435	8.870915	79.27435	8.841363	919	21.35945	674	896	5.19585	16.1636	0.002021187	-7.771534	1.770421	8.866777
55	0.0125	5.307995	28	0	1.046672	4.261323	-0.001767754	-7.887597	0.1250573	0.1018874	-5.949601e-07	-0.001212061	-7.974007	127.3035	93.85941	0.5152733	0.3295464	0.5740613	-0.6254771	6.581428	-9.172709	-8.706691	-8.27254	0.4660177	0.4341507	0.9001684	-7.857737	-7.786824	0	0	936	0	8.713136	-8.713138	8.713138	76.24831	8.713138	76.24831	8.694549	935	8.417226	827	28	2.888471	5.528754	0.005032231	-5.449455	0.8138099	1.033282
56	0.0125	4.639005	46	0	2.471399	2.167606	-0.002732852	-9.216693	0.4470519	0.3332714	4.281156e-06	-0.006213432	-8.745655	336.1855	234.8944	0.5173355	0.7456519	0.8635114	1.054328	4.133547	-10.85417	-10.48345	-10.1051	0.370719	0.3783579	0.7490768	-8.230312	-7.971615	0	3	215	-9.287155	1.040443	-10.3276	10.3276	107.4049	10.3276	107.4049	10.28885	814	5.100194	229	0	1.790114	3.31008	0.0002401212	-3.784864	0.6152217	0.6158056
56	0.0125	4.476942	65	0	1.826445	2.650497	-0.002132603	-9.61702	0.3277253	0.1906291	6.288516e-07	-0.002685363	-9.536132	290.8358	166.5942	0.5142496	0.4841259	0.6957916	0.5018313	3.244879	-10.9954	-10.64866	-10.18166	0.346736	0.4670038	0.8137398	-9.087821	-8.901812	0	4	120.6667	-9.45659	1.097713	-10.5543	10.5543	111.8773	10.5543	111.8773	10.53071	880	5.480623	282	724	3.059338	2.421284	-0.002865163	-2.15168	0.7056261	0.7825456
56	0.0125	5.544812	94	0	1.381723	4.163089	-0.002013318	-9.335348	0.4816372	0.524978	-3.968884e-06	0.002054789	-10.02964	497.3528	439.1326	0.5161169	0.8805578	0.9383804	-2.190128	9.150687	-10.6354	-10.32143	-9.740524	0.3139725	0.5809059	0.8948784	-9.323505	-9.179334	0	3	138	-9.155837	1.211338	-10.36717	10.36717	108.3588	10.36717	108.3588	10.32911	1026	7.699482	997	1025	3.689551	4.009931	0.001161873	-4.480408	0.6376429	0.7475415
57	0.0125	6.41011	47	945	0.9457941	5.464316	-0.0009716844	-8.928079	0.2396948	0.2814577	-9.297108e-07	-9.310769e-05	-9.066308	245.5845	262.6208	0.5076316	0.3518702	0.5931865	-5.226438	42.35442	-9.559707	-9.40974	-9.125003	0.1499662	0.2847376	0.4347038	-8.731961	-8.613251	0	0	947	0	9.387195	-9.387199	9.387199	88.47139	9.387199	88.47139	9.37146	946	19.93489	816	945	3.306072	16.62881	0.004879705	-3.648132	1.212981	3.731064
57	0.0125	4.838383	20	881	1.302672	3.53571	-0.0008834887	-9.469855	0.1810252	0.1089622	6.404034e-07	-0.001447684	-9.387106	153.7334	94.88857	0.5060196	0.1595631	0.3994536	-2.534039	24.64234	-10.05901	-9.893522	-9.62243	0.1654921	0.2710924	0.4365845	-9.347877	-8.98243	0	0	883	0	9.859026	-9.859032	9.859032	97.36007	9.859032	97.36007	9.851363	882	7.260077	840	881	3.067196	4.192881	0.002103058	-3.66443	0.6062867	0.6383838
57	0.0125	6.651033	66	0	0.791625	5.859408	-0.0005433573	-9.424904	0.1716045	0.1657476	-3.05892e-07	-0.0002775371	-9.463359	154.4038	143.9413	0.5035028	0.1843695	0.4293827	-6.62443	80.25432	-9.81245	-9.683512	-9.513963	0.1289387	0.169549	0.2984877	-9.087711	-8.986222	0	0	871	0	9.660993	-9.660993	9.660993	93.51915	9.660993	93.51915	9.652795	870	17.56728	864	0	3.213369	14.35391	0.002732937	-1.560947	1.019364	2.047192
58	0.0125	8.585638	1010	1345	0.6041903	7.981448	-0.0001922608	-7.960023	0.3252728	0.4414189	-2.141026e-06	0.002687419	-8.605071	398.2061	481.6386	0.5022944	0.4469996	0.6685803	-7.178487	69.46967	-8.216666	-7.995925	-7.80948	0.2207413	0.1864452	0.4071865	-7.607864	-7.565853	0	0	1347	0	8.089314	-8.089318	8.089318	65.88407	8.089318	65.88407	8.068664	1346	11.75238	1337	1345	6.082512	5.669868	-0.0008276519	-6.874728	1.383688	2.715923
58	0.0125	7.884449	27	1784	0.6221027	7.262346	-9.886968e-05	-7.61271	0.170187	0.2586131	-5.124648e-07	0.0008153676	-7.884391	324.4729	435.1855	0.5016297	0.2612087	0.5110857	-9.790661	115.4014	-7.733002	-7.653736	-7.56237	0.07926559	0.09136581	0.1706314	-7.423723	-7.367861	0	0	1786	0	7.700898	-7.700902	7.700902	59.56511	7.700902	59.56511	7.688662	1785	11.50401	1779	0	7.125235	4.378773	-0.000817668	-7.741104	0.6838467	0.9478607
58	0.0125	9.361586	58	2241	0.7126918	8.648894	-0.000349824	-7.518698	0.1790726	0.2755787	-2.636947e-07	0.0002411158	-7.739316	447.7493	595.9646	0.5080391	0.3268401	0.5716993	-9.642484	121.1836	-8.016165	-7.896098	-7.727826	0.1200666	0.168272	0.2883387	-7.46572	-7.323198	0	0	2243	0	7.910677	-7.910676	7.910676	62.90563	7.910676	62.90563	7.895847	2242	11.25764	1642	2241	4.434297	6.823342	0.001668828	-7.984521	1.111124	1.773807
59	0.0125	5.120933	99	0	1.637815	3.483118	-0.0007009059	-10.04442	0.3081558	0.188736	6.408237e-07	-0.001570504	-9.847889	390.5912	245.7668	0.5071717	0.2642344	0.5140373	-0.7338839	8.17196	-10.80691	-10.55602	-10.21842	0.2508926	0.337594	0.5884867	-9.675273	-9.506102	0	10	141.2222	-9.792762	0.727212	-10.51998	10.51998	110.9343	10.51998	110.9343	10.50762	1358	24.39093	897	5	4.424306	19.96662	0.003686168	-4.979773	1.15535	3.15358
59	0.0125	6.796986	102	1355	1.455587	5.341398	-0.001314217	-9.081758	0.3325819	0.2953937	-1.203784e-06	0.0003169103	-9.449849	459.0643	363.6462	0.5145234	0.5600444	0.7483612	-1.877023	13.07181	-10.41747	-9.946005	-9.46771	0.471468	0.4782953	0.9497633	-8.921421	-8.713057	0	4	369.6667	-9.023834	0.9483032	-9.97214	9.97214	100.0036	9.97214	100.0036	9.945948	1356	14.15684	8	1354	2.577497	11.57934	0.0009820445	-4.153184	0.6317148	1.015552
59	0.0125	6.002354	185	1290	1.350685	4.651669	-0.0009176699	-9.379069	0.3574695	0.2507212	6.129076e-07	-0.001708321	-9.209211	438.1386	316.1971	0.509514	0.3676825	0.6063682	-1.603418	13.29824	-10.30118	-10.01227	-9.590492	0.2889023	0.4217815	0.7106838	-9.050478	-8.938166	0	6	143.2	-9.699237	0.2717333	-9.970966	9.970966	99.78786	9.970966	99.78786	9.953386	1291	7.654474	0	10	4.818678	2.835796	0.0005214136	-5.720508	0.8696758	1.22876
60	0.0125	5.748841	1600	0	1.336052	4.412789	0.0002577149	-10.46553	0.3205358	0.1913683	-3.664183e-07	0.001007773	-10.7213	639.9153	365.0487	0.4954445	0.2145826	0.4632306	-0.7865446	10.56965	-10.48322	-10.1921	-9.940263	0.2911243	0.2518339	0.5429583	-9.482731	-9.114253	0	12	148	-9.591025	0.6107368	-10.20176	10.20176	104.2905	10.20176	104.2905	10.1914	2048	12.62864	485	2033	4.740646	7.887993	0.0004907281	0.07093439	1.549945	3.855759
60	0.0125	7.498183	2137	2712	1.494967	6.003216	-2.806447e-05	-9.745654	0.4251753	0.3297652	1.655896e-07	-0.0004771435	-9.542746	1109.188	872.264	0.5004642	0.3302482	0.5746723	-1.926082	19.2806	-10.11916	-9.780328	-9.408402	0.3388367	0.3719254	0.710762	-8.97691	-8.775155	0	7	435	-8.983497	0.8002043	-9.78371	9.78371	96.05123	9.78371	96.05123	9.767707	2713	19.31989	115	2691	8.09169	11.2282	-0.003678502	0.5521259	1.87698	5.04129
60	0.0125	6.983949	1559	0	0.9804602	6.003489	-0.0002861471	-8.598744	0.3992656	0.3027644	-4.14007e-07	0.0009368294	-9.200652	1010.646	680.1194	0.5076416	0.3623464	0.6019521	-2.104727	13.81421	-9.258884	-8.914496	-8.63467	0.344388	0.2798262	0.6242142	-8.281569	-8.195525	0	6	498.8	-9.020036	0.001343727	-9.021383	9.021383	81.7477	9.021383	81.7477	9.002741	2955	15.88247	1790	2954	2.967243	12.91523	-0.0009533226	3.255336	1.075527	1.985965
61	0.0125	4.273441	80	0	0.8899975	3.383444	-0.0007152581	-9.686037	0.3554966	0.2654549	-9.656377e-06	0.005783483	-10.4139	196.3629	106.8637	0.5033052	0.2848218	0.5336871	-1.557105	9.062498	-10.24562	-9.824448	-9.551241	0.4211769	0.2732067	0.6943836	-9.252502	-9.155939	0	3	171.5	-9.260388	0.6663256	-9.926722	9.926722	98.82462	9.926722	98.82462	9.91303	674	8.351603	356	52	3.137381	5.214221	0.004801344	-5.705231	0.9954925	1.615469
61	0.0125	4.234393	16	0	1.052264	3.182129	-0.0005167842	-9.932117	0.1669652	0.0984223	-3.300893e-06	0.001708017	-10.18167	104.1349	57.95278	0.5021356	0.1085623	0.3294879	-3.485833	28.92735	-10.19389	-10.08185	-9.942864	0.1120443	0.1389809	0.2510252	-9.798234	-9.696247	0	2	249	-9.415863	0.6904173	-10.10627	10.10627	102.2453	10.10627	102.2453	10.10124	675	3.860728	635	114	1.856739	2.003989	0.002224786	-2.747481	0.4567064	0.3404572
61	0.0125	6.017906	243	0	0.7547369	5.263169	-0.0008334261	-9.810984	0.2708904	0.2328846	-6.777253e-06	0.003910651	-10.36367	156.3466	120.0582	0.5041059	0.2613283	0.5112028	-4.118004	35.38504	-10.32307	-9.99989	-9.788964	0.3231764	0.2109261	0.5341024	-9.597992	-9.49657	0	1	702	-9.381713	0.7209644	-10.10268	10.10268	102.3255	10.10268	102.3255	10.09112	701	6.244397	450	195	2.765211	3.479187	0.002545882	-2.158877	0.7778264	0.9521936
62	0.0125	4.316248	531	0	1.129173	3.187075	0.0003038688	-12.1815	0.2849384	0.1554036	-1.137026e-06	0.001022469	-12.25707	181.8697	97.64059	0.4978838	0.1584867	0.3981039	-1.078717	10.7397	-12.29295	-12.11678	-11.84269	0.1761656	0.2740889	0.4502544	-11.43945	-11.33898	0	12	52.72727	-11.49736	0.5881071	-12.08547	12.08547	146.2171	12.08547	146.2171	12.07904	633	9.812181	5	630	4.246435	5.565745	-0.007420581	-3.89735	0.8149071	1.026546
62	0.0125	4.601089	679	0	0.9935818	3.607507	0.0006465205	-12.57479	0.3645279	0.2873019	-9.605698e-06	0.007524201	-13.39439	202.8255	108.8601	0.4961731	0.3052089	0.5524572	-2.340061	11.32956	-12.45747	-12.24578	-11.9993	0.211688	0.24648	0.458168	-11.77284	-11.68118	0	9	74.25	-11.93256	0.4107819	-12.34334	12.34334	152.6633	12.34334	152.6633	12.33173	717	8.51095	17	714	4.947186	3.563764	-0.005058972	-5.276976	0.8111647	1.092925
62	0.0125	4.614031	649	0	1.52943	3.0846	0.0009619357	-12.85018	0.3368078	0.2345576	-7.923499e-06	0.006571773	-13.5112	196.4472	103.8141	0.4947515	0.2733196	0.5227998	-1.546119	8.401751	-12.72306	-12.44362	-12.21695	0.2794342	0.2266674	0.5061016	-11.82239	-11.59224	0	6	131.6	-11.83403	0.6756144	-12.50965	12.50965	156.7647	12.50965	156.7647	12.49913	709	8.956313	3	649	5.024776	3.931538	-0.005828661	-5.085107	0.6686599	0.7186756
63	0.0125	6.87721	49	0	2.045392	4.831818	-0.004926069	-8.083927	0.4350703	0.5738834	-7.762816e-06	-0.0006875712	-8.468925	254.334	297.5198	0.5229009	1.178936	1.085788	-0.5038892	4.158675	-10.14435	-9.497136	-8.516876	0.6472101	0.9802599	1.62747	-7.746516	-7.589946	0	5	116.5	-8.833508	0.5952387	-9.428744	9.428744	90.08015	9.428744	90.08015	9.367379	547	10.92512	375	36	5.554656	5.370466	0.01408073	-8.448733	1.131244	2.06541
63	0.0125	7.095639	127	0	1.64541	5.45023	-0.004772601	-8.899363	0.6945124	0.9821391	-5.804489e-05	0.01908385	-10.52955	180.2136	182.4496	0.515371	1.304336	1.142075	-1.272829	5.307763	-10.36221	-9.569822	-9.179942	0.7923889	0.3898802	1.182269	-8.435951	-8.36576	0	3	68	-8.450049	1.430083	-9.880132	9.880132	98.92133	9.880132	98.92133	9.818954	412	8.136771	363	15	3.973518	4.163253	0.01044138	-7.305085	1.053134	1.678278
63	0.0125	7.163121	44	0	1.78137	5.381751	-0.001010551	-8.380214	0.3645031	0.3019235	3.098725e-07	-0.001559336	-8.218322	627.3706	525.6886	0.5158067	0.5691397	0.7544134	-0.4911476	6.554548	-9.805691	-9.271562	-8.816682	0.5341291	0.4548798	0.9890089	-7.964284	-7.685018	0	8	91	-8.927847	0.3472109	-9.275057	9.275057	86.59582	9.275057	86.59582	9.244692	1772	8.598711	1484	237	3.651425	4.947286	0.001180938	-7.089333	0.7916859	0.9775505
64	0.0125	3.277475	134	640	0.946538	2.330937	-0.001553927	-9.287743	0.1855228	0.1011584	-2.075295e-06	-0.000225738	-9.429194	128.6909	62.2534	0.5077029	0.1838378	0.4287631	-1.743157	11.14372	-9.993361	-9.796378	-9.567631	0.1969833	0.2287474	0.4257307	-9.149262	-8.980458	0	4	170	-9.249023	0.5359802	-9.784999	9.784999	95.93003	9.784999	95.93003	9.776	641	6.66588	26	638	3.446657	3.219223	-0.0008576757	-5.992749	0.583852	0.5869259
64	0.0125	3.097328	105	634	0.8926401	2.204688	-0.0008349012	-9.640474	0.2109342	0.1010851	-5.19391e-06	0.002458038	-9.98788	120.7614	48.71606	0.5036729	0.124508	0.3528568	-1.372318	9.783484	-10.11259	-9.867351	-9.708212	0.2452364	0.1591387	0.4043751	-9.374712	-9.217759	0	5	68.75	-9.523285	0.3818512	-9.905138	9.905138	98.23626	9.905138	98.23626	9.899025	635	5.198398	4	16	3.08052	2.117877	-0.000118426	-5.967076	0.5320352	0.4726274
64	0.0125	4.582196	159	699	0.6482382	3.933958	-0.0006884694	-9.422094	0.1983759	0.1396034	-5.716477e-06	0.003307348	-9.886941	127.21	67.21022	0.503442	0.1589578	0.3986951	-4.201088	31.20092	-9.785015	-9.612207	-9.436309	0.1728077	0.1758986	0.3487062	-9.297997	-9.242985	0	1	701	-9.283276	0.3794479	-9.662714	9.662714	93.52701	9.662714	93.52701	9.655269	700	11.89216	4	699	4.785357	7.106803	-0.001863345	-5.116921	0.5580314	0.6971366
65	0.0125	4.727336	33	0	1.852912	2.874424	-0.005782047	-7.54264	0.2298288	0.15461	-4.827034e-06	-0.003571266	-7.711028	108.7091	68.32883	0.5238536	0.741566	0.8611423	0.03096909	2.524652	-9.594133	-8.85879	-8.351784	0.735343	0.5070066	1.24235	-7.430324	-7.245109	0	1	460	-7.146885	1.719844	-8.866729	8.866729	79.36044	8.866729	79.36044	8.824433	459	17.24767	436	0	4.873332	12.37434	0.01100867	-11.29281	0.882	1.612542
65	0.0125	2.928859	111	4	0.770494	2.158365	-0.001025346	-7.706743	0.2363541	0.1466308	-1.543107e-06	0.0002430875	-7.880307	203.7541	115.6824	0.5080441	0.2059723	0.4538417	-1.19526	6.217986	-8.423231	-8.058105	-7.789033	0.3651257	0.2690725	0.6341982	-7.521175	-7.450937	0	3	245.5	-7.775629	0.3525386	-8.12816	8.12816	66.27296	8.12816	66.27296	8.115956	823	9.497267	14	0	5.553211	3.944057	0.001240857	-13.99137	0.8369522	1.40973
65	0.0125	7.750933	108	0	0.9550405	6.795892	-0.000300422	-7.754822	0.3209337	0.5304809	-8.363161e-06	0.004993459	-8.312444	240.085	296.5224	0.5012333	0.5335041	0.7304136	-5.063961	36.3857	-7.937655	-7.802786	-7.540734	0.1348696	0.2620516	0.3969212	-7.220222	-7.110986	0	0	635	0	7.849901	-7.849905	7.849905	62.15452	7.849905	62.15452	7.823172	634	8.638502	0	116	6.567944	2.070559	-0.001391817	-12.99665	0.8511993	1.436521
66	0.0125	7.058764	715	801	3.167301	3.891462	-0.0006693924	-11.91299	0.3607717	0.3536045	2.226713e-06	-0.00245299	-11.67518	274.4361	274.4511	0.5030493	0.3776222	0.6145098	0.1833452	11.37717	-12.52546	-12.22673	-11.87591	0.2987328	0.3508205	0.6495533	-11.41825	-10.48035	0	6	28.8	-10.4305	1.75058	-12.18108	12.18108	148.7564	12.18108	148.7564	12.16527	802	14.36556	447	0	2.572959	11.7926	-0.002366734	-1.341121	1.503525	5.101299
66	0.0125	5.009678	274	0	2.301733	2.707945	-0.002348702	-11.17315	0.2814893	0.2189636	-1.776338e-06	-0.001256254	-11.28494	175.9664	133.3268	0.5093239	0.3933991	0.6272153	0.1215195	4.268356	-12.31416	-11.92744	-11.51663	0.3867235	0.4108086	0.7975321	-10.79459	-10.64446	0	4	152.3333	-10.56769	1.327685	-11.89538	11.89538	141.8934	11.89538	141.8934	11.87868	616	11.47181	497	242	3.010867	8.460946	0.005047486	-3.571665	0.9753514	2.275151
66	0.0125	5.014277	775	0	2.550359	2.463919	-0.0002940358	-11.76907	0.2974526	0.179536	3.143305e-06	-0.002739527	-11.45238	212.6154	124.112	0.5009644	0.1839082	0.4288452	0.4140268	7.494895	-12.15979	-11.87883	-11.64242	0.2809649	0.2364025	0.5173674	-11.27433	-10.90136	0	8	53.42857	-11.08523	0.7982378	-11.88345	11.88345	141.4004	11.88345	141.4004	11.8756	779	13.66886	451	775	2.604422	11.06444	-0.004179615	-1.068106	1.082083	2.648738
67	0.0125	6.749917	17	0	1.407061	5.342856	-0.0004304598	-9.858197	0.3417802	0.2987473	-1.331866e-06	0.0007335913	-10.02757	306.8159	256.3494	0.5025529	0.3105696	0.5572878	-2.978328	21.63389	-10.21117	-9.986678	-9.722882	0.224494	0.2637959	0.4882898	-9.481566	-9.293473	0	3	364	-9.202601	0.8437042	-10.04631	10.04631	101.2389	10.04631	101.2389	10.03217	875	10.53369	0	470	7.753347	2.780344	0.002890953	-6.407928	0.8514194	1.3533
67	0.0125	5.715881	603	0	0.6677713	5.04811	-0.0004864521	-9.055024	0.2591661	0.1658084	-1.019831e-06	0.001002501	-9.417089	345.3875	203.7834	0.5059516	0.2079	0.4559605	-3.594327	30.47981	-9.559587	-9.327807	-9.144025	0.2317791	0.1837826	0.4155617	-8.905791	-8.827241	0	7	214.5	-9.01158	0.3985596	-9.410134	9.410134	88.75854	9.410134	88.75854	9.400081	1461	7.247179	0	1082	4.727316	2.519863	-0.001059387	-3.496337	0.6143582	0.725499
67	0.0125	5.890875	20	0	1.727998	4.162877	-0.001117969	-9.271045	0.3708622	0.2704364	-1.151357e-06	0.0006643313	-9.730581	558.5188	353.2302	0.5139142	0.5203444	0.721349	-1.393376	6.41008	-10.44232	-9.943181	-9.704713	0.4991436	0.2384682	0.7376118	-9.292833	-9.061188	0	11	78.6	-9.935589	0.2007637	-10.13635	10.13635	103.266	10.13635	103.266	10.11206	1549	9.381888	0	15	4.001652	5.380236	0.0003176932	-3.564941	0.9113637	1.431919
68	0.0125	5.279932	359	466	2.044637	3.235295	-0.003425335	-7.639477	0.4807315	0.5084137	-5.397375e-06	-0.0009101583	-7.834403	229.4444	233.8344	0.514728	0.7216474	0.8494983	-0.6176907	4.349831	-8.94611	-8.463753	-7.834896	0.482357	0.6288567	1.111214	-7.140744	-6.927228	0	13	31.66667	-7.490695	0.9468861	-8.43758	8.43758	71.91441	8.43758	71.91441	8.395864	467	13.38488	454	0	4.961629	8.423248	0.008503687	-11.07178	1.313814	3.093958
68	0.0125	5.673501	46	0	1.956141	3.71736	-0.004916103	-7.092955	0.4322713	0.403336	-8.413876e-06	-0.0006081976	-7.459844	222.9238	192.938	0.5241901	0.9333569	0.966104	-0.2179856	2.794532	-9.104683	-8.371419	-7.619472	0.733264	0.7519469	1.485211	-6.787205	-6.650909	0	17	27	-7.622891	0.7285824	-8.351477	8.351477	70.68053	8.351477	70.68053	8.295743	513	14.11997	476	512	5.386656	8.733315	0.01448155	-13.72527	1.391418	3.71418
68	0.0125	8.373745	31	0	1.268528	7.105218	-0.002082832	-8.188447	0.5687703	0.9254649	-4.266075e-05	0.01310439	-9.087024	204.6026	271.7624	0.5058389	0.9715393	0.9856669	-3.067543	17.36727	-8.754025	-8.387364	-8.003531	0.3666601	0.3838339	0.750494	-7.518533	-7.419918	0	0	358	0	8.559188	-8.559191	8.559191	74.23129	8.559191	74.23129	8.511621	357	9.411293	96	349	4.475606	4.935687	-0.01214779	-6.108325	1.274799	2.318927
69	0.0125	7.124541	55	0	0.9717884	6.152753	-0.0005036163	-8.67725	0.233039	0.1831894	-9.245278e-08	-0.0003268466	-8.733551	453.2685	349.2246	0.5085046	0.2605368	0.5104281	-3.422081	32.30218	-9.396203	-9.142457	-8.868806	0.253746	0.2736511	0.5273972	-8.513609	-8.303701	0	4	613.6667	-8.696168	0.4625416	-9.158707	9.158707	84.14245	9.158707	84.14245	9.145791	1913	12.29776	289	1912	3.052393	9.245364	-0.0008138062	-1.324911	1.003337	1.758419
69	0.0125	6.966767	61	0	1.054996	5.911772	-0.0001947178	-9.634649	0.3498535	0.2525361	7.246063e-07	-0.001504081	-9.24053	558.0014	400.232	0.5027139	0.2628642	0.5127028	-2.716922	26.71227	-10.10274	-9.758863	-9.482887	0.3438778	0.2759762	0.619854	-9.122876	-8.923567	0	1	1809	-9.597308	0.213274	-9.810576	9.810576	96.51028	9.810576	96.51028	9.798101	1808	7.931202	599	1773	4.12524	3.805962	-0.00086214	-2.925928	1.015035	1.557028
69	0.0125	7.292365	37	0	1.514688	5.777678	-0.000303179	-9.450116	0.280432	0.1789413	-4.26034e-08	-0.000208003	-9.485538	624.9523	399.3715	0.5055448	0.2172039	0.4660514	-2.16559	26.749	-9.971933	-9.768281	-9.585787	0.2036524	0.1824942	0.3861465	-9.120629	-8.805317	0	2	229	-9.567577	0.2211876	-9.788767	9.788767	96.03716	9.788767	96.03716	9.778189	2235	9.688564	1022	208	4.892614	4.795949	-0.001366395	-1.527319	1.459258	3.196906
70	0.0125	8.537372	721	0	0.8957291	7.641643	0.000540615	-9.493635	0.4292801	0.7477453	-6.281513e-06	0.006652527	-10.48377	412.727	536.1509	0.4947329	0.7708504	0.8779809	-4.872821	32.10287	-9.250948	-9.067081	-8.861567	0.1838665	0.2055149	0.3893814	-8.623624	-8.45846	0	1	975	-8.554279	0.6763515	-9.230626	9.230626	85.9753	9.230626	85.9753	9.197827	974	14.47577	8	973	8.999252	5.476513	-0.002974772	-5.78212	1.398309	3.142332
70	0.0125	8.222109	66	0	0.9964476	7.225661	4.647595e-05	-9.154318	0.364655	0.6314194	-3.437434e-06	0.004161084	-9.974497	413.407	594.4539	0.4990743	0.6316777	0.7947816	-5.157809	34.54949	-9.24162	-9.022521	-8.832016	0.219099	0.190505	0.4096041	-8.464641	-8.38829	0	1	1199	-8.130969	0.9955215	-9.126502	9.126502	83.92472	9.126502	83.92472	9.099211	1198	13.94992	0	1195	9.416288	4.533627	-1.178943e-05	-7.447194	1.203597	2.262649
70	0.0125	7.358126	667	0	1.295151	6.062975	-0.0002750599	-9.666157	0.4089662	0.3410155	-2.304309e-07	0.00014202	-9.791906	742.4933	611.8323	0.5039105	0.3616933	0.6014094	-2.357785	18.07449	-10.16182	-9.82391	-9.56974	0.3379078	0.2541695	0.5920773	-9.16347	-8.969011	0	2	246	-9.165405	0.7496815	-9.915086	9.915086	98.67063	9.915086	98.67063	9.898153	1811	21.31004	0	1810	7.334762	13.97528	0.0003438383	-5.089639	0.9861549	1.911938
71	0.0125	8.476015	28	0	0.3102584	8.165756	-1.714795e-05	-6.829342	0.1955987	0.3260078	-2.957642e-06	0.002919791	-7.314916	177.5092	276.8947	0.4997047	0.326032	0.5709922	-9.788939	116.9505	-6.875191	-6.732348	-6.661883	0.1428423	0.07046509	0.2133074	-6.595242	-6.576034	0	0	995	0	6.83786	-6.837856	6.837856	47.08231	6.837856	47.08231	6.821662	994	12.56055	0	957	10.51647	2.044076	-0.002792248	-7.741837	0.5391409	1.059222
71	0.0125	9.472996	411	0	0.488337	8.984658	0.0002618177	-6.598315	0.3441509	0.8501821	-8.374135e-06	0.007237472	-7.565606	290.1227	551.8582	0.4965964	0.8541554	0.9242052	-7.034039	57.7702	-6.453815	-6.335442	-6.208201	0.1183734	0.1272402	0.2456136	-6.098747	-6.065883	0	0	835	0	6.489271	-6.489268	6.489268	42.96476	6.489268	42.96476	6.447639	834	15.2658	5	521	12.78758	2.478224	-0.004846055	-9.148415	1.389444	4.05138
71	0.0125	9.009062	564	1	0.4789171	8.530145	-0.0001081568	-6.598331	0.3717215	1.005264	-7.373821e-06	0.006321815	-7.531749	350.1851	724.4233	0.5006113	1.006007	1.002999	-6.417069	46.80738	-6.598342	-6.440426	-6.354379	0.1579161	0.08604717	0.2439632	-6.265533	-6.238517	0	1	874	-6.183945	0.4615393	-6.645488	6.645488	45.16851	6.645488	45.16851	6.597354	873	15.18125	4	762	12.95747	2.223783	-0.003258415	-10.44314	1.012417	3.075588
72	0.0125	8.95664	521	393	1.951916	7.004725	-0.0007734256	-10.68312	0.9543713	2.409276	3.468445e-06	-0.00286143	-10.47397	583.489	1447.465	0.5027311	2.427402	1.558012	-2.736959	11.33348	-11.1972	-10.56321	-10.02432	0.633996	0.5388842	1.17288	-9.591218	-9.476558	0	8	71.28571	-9.631376	1.284544	-10.91592	10.91592	121.5847	10.91592	121.5847	10.8252	603	16.46424	204	387	3.954731	12.50951	-0.003595734	-1.081608	1.445771	5.749081
72	0.0125	7.331122	494	0	1.502945	5.828177	-0.00111103	-10.48847	0.4941093	0.5402855	-1.765393e-05	0.007857164	-11.24629	224.722	215.8508	0.5033931	0.5669362	0.7529516	-2.0865	14.0126	-11.07752	-10.73132	-10.26525	0.346199	0.4660702	0.8122692	-9.863975	-9.4706	0	6	84	-9.666453	1.104216	-10.77067	10.77067	116.5744	10.77067	116.5744	10.74626	509	13.45107	426	0	2.634285	10.81678	0.001316773	-1.41907	1.200497	2.477082
72	0.0125	9.714434	165	0	3.11898	6.595454	-0.0005788736	-10.13073	0.8815773	1.302544	1.996491e-05	-0.008904239	-9.553505	341.0887	516.2061	0.5007707	1.307423	1.143426	-0.7230624	7.20318	-11.01514	-10.38612	-9.256207	0.6290188	1.129912	1.758931	-8.446641	-8.371581	0	4	74	-8.525267	1.726162	-10.25143	10.25143	106.3992	10.25143	106.3992	10.18908	418	17.1449	240	165	3.713827	13.43108	0.001967069	-2.715955	1.625936	5.278427
73	0.0125	6.269759	89	0	0.8205276	5.449231	-0.001021604	-8.327025	0.3059623	0.2528701	-2.127499e-06	0.0003229756	-8.46843	201.9777	157.5112	0.5054402	0.287719	0.5363944	-3.816109	32.42882	-8.882825	-8.632669	-8.297051	0.2501554	0.335618	0.5857735	-8.002894	-7.930102	0	2	233	-8.19	0.4598503	-8.649852	8.649852	75.10766	8.649852	75.10766	8.635121	633	6.183291	505	632	2.470665	3.712626	0.00124446	-0.04757731	0.7341552	0.836409
73	0.0125	6.450741	23	0	1.121066	5.329676	-0.001472777	-8.052828	0.2495223	0.2992812	-3.449442e-06	0.0006624272	-8.272755	169.0282	179.4983	0.5081366	0.3687633	0.6072589	-4.121343	29.66355	-8.60841	-8.480913	-8.30255	0.1274967	0.1783628	0.3058596	-7.831376	-7.741365	0	1	621	-8.360776	0.1478729	-8.508653	8.508653	72.76594	8.508653	72.76594	8.490078	620	7.74743	376	619	1.962052	5.785378	0.001627729	-1.169628	0.6422496	0.730773
73	0.0125	6.303445	69	0	0.8603239	5.443121	-0.00121549	-8.054124	0.2505969	0.2419373	-1.572046e-06	-0.0001732234	-8.169121	175.3056	158.8743	0.5071998	0.2962198	0.5442608	-3.880807	31.90154	-8.610809	-8.423975	-8.240341	0.1868343	0.1836338	0.3704681	-7.79774	-7.684259	0	1	665	-8.220876	0.2361822	-8.457059	8.457059	71.81805	8.457059	71.81805	8.441654	664	9.013752	259	663	1.984452	7.0293	0.0007608919	0.02111539	0.6384981	0.76096
74	0.0125	4.118493	56	0	0.7139988	3.404494	-0.001945227	-11.52205	0.3440498	0.2423522	-3.201178e-05	0.0100912	-12.27432	91.02231	48.01202	0.5038145	0.287169	0.5358815	-2.37568	10.18184	-11.95516	-11.72797	-11.56891	0.2271919	0.1590614	0.3862534	-11.44117	-11.30315	0	3	167	-12.12538	-0.2376356	-11.88775	11.88775	141.6058	11.88775	141.6058	11.87643	377	9.594957	326	6	3.303678	6.29128	0.005675094	-4.586643	1.258832	2.450805
74	0.0125	2.676691	260	361	0.8301497	1.846541	-0.002050368	-11.64149	0.2778926	0.1496493	-2.164102e-05	0.005762039	-12.11023	93.35983	37.99945	0.5037681	0.1955583	0.4422198	-0.7611768	4.35532	-12.24621	-11.99563	-11.72311	0.2505751	0.2725229	0.523098	-11.34325	-11.29449	0	10	33.33333	-11.55804	0.4535446	-12.01158	12.01158	144.4736	12.01158	144.4736	12.00357	362	9.467478	337	260	2.816039	6.651439	0.0004954213	-2.845567	0.9090106	1.500666
74	0.0125	4.559336	68	404	1.789169	2.770166	-0.0006589497	-11.61612	0.3111104	0.2301378	-1.266258e-05	0.004456731	-11.95972	130.7893	83.50001	0.5006583	0.236073	0.4858735	-1.828444	11.04736	-11.92004	-11.68256	-11.50837	0.2374763	0.1741924	0.4116688	-11.20086	-10.98961	0	5	76.25	-10.92446	0.8247662	-11.74923	11.74923	138.2804	11.74923	138.2804	11.73961	405	12.14133	302	68	2.207026	9.934307	-0.002022707	-3.721333	0.9060126	2.196651
75	0.0125	7.568631	42	1	2.330411	5.23822	-0.002761443	-10.06639	0.4664765	0.5054873	-5.013273e-07	-0.002402493	-10.10917	334.0012	362.1698	0.5142277	0.832172	0.9122346	-0.3385783	7.347321	-11.48503	-11.12751	-10.7687	0.3575211	0.3588085	0.7163296	-9.306661	-8.920068	0	2	672	-10.23963	0.8153496	-11.05499	11.05499	123.0449	11.05499	123.0449	11.01729	717	6.9856	618	26	3.827069	3.158532	0.003789223	-5.03133	0.6675804	0.8860646
75	0.0125	6.583778	21	0	1.72182	4.861959	-0.002773708	-8.522712	0.3854699	0.3481959	-4.853417e-06	0.001574953	-9.171388	307.3327	236.3367	0.5206743	0.8640462	0.9295408	-0.7545692	3.665168	-10.39412	-9.432834	-9.073182	0.9612856	0.3596516	1.320937	-8.549544	-8.229879	0	6	101.4	-9.57271	0.1926174	-9.765333	9.765333	96.22578	9.765333	96.22578	9.722681	897	7.222657	875	636	2.694114	4.528543	0.0008455698	-3.064775	0.775267	0.9361356
75	0.0125	8.327256	26	870	1.561892	6.765365	-0.003484838	-8.207309	0.3647971	0.4598044	-2.900455e-06	-0.0009585413	-8.573622	321.1212	377.3862	0.5254659	1.229319	1.108747	-1.717311	9.980879	-10.43015	-9.618319	-8.76254	0.8118267	0.8557787	1.667605	-8.466562	-8.321017	0	4	266	-9.514874	0.2100811	-9.724956	9.724956	95.80407	9.724956	95.80407	9.667314	872	13.59115	341	870	2.731637	10.85952	-0.003782341	-0.5957694	0.8964736	1.517374
76	0.0125	6.328593	47	0	1.919748	4.408845	-0.003509264	-10.44356	0.4557264	0.5270071	-1.027175e-05	0.0007843287	-10.74197	194.6899	213.2463	0.5097695	0.707174	0.8409364	-0.7321787	6.540324	-11.58345	-11.18633	-10.73302	0.3971205	0.4533091	0.8504295	-9.622799	-9.409445	0	9	44.75	-10.8869	0.2900915	-11.177	11.177	125.6324	11.177	125.6324	11.14606	419	5.820823	261	10	1.880011	3.940812	0.004267218	0.1144252	0.6736599	0.7742373
76	0.0125	6.014782	38	0	1.46136	4.553422	-0.001584764	-10.8477	0.5063301	0.564733	-5.963167e-05	0.01779553	-11.89424	128.5884	111.3672	0.502343	0.5869754	0.7661432	-1.800501	10.55573	-11.46194	-11.06466	-10.52053	0.3972864	0.5441256	0.941412	-10.21839	-9.93363	0	4	56	-10.07586	1.029367	-11.10522	11.10522	123.913	11.10522	123.913	11.08048	326	7.079632	291	0	1.807984	5.271648	0.00367023	-1.224638	0.6897818	0.7983791
76	0.0125	6.572233	148	0	0.9466877	5.625546	-0.001815665	-8.981483	0.3671657	0.6371679	-2.369724e-05	0.00887179	-9.783043	189.6673	229.1421	0.5061764	0.6932941	0.8326429	-3.310606	18.39388	-9.613142	-9.337084	-8.834891	0.2760582	0.5021925	0.7782507	-8.607303	-8.503379	0	1	453	-8.46382	0.9270983	-9.390916	9.390916	88.88259	9.390916	88.88259	9.359347	452	6.603797	132	24	3.369685	3.234112	-0.003281789	-1.180819	0.9098018	1.358877
77	0.0125	7.48052	61	0	0.9579101	6.52261	-0.002990949	-7.876562	0.3763004	0.5862401	-2.190643e-05	0.008444209	-8.869515	170.8698	202.283	0.5141014	0.7901506	0.8889042	-2.641436	14.10157	-8.884221	-8.514387	-8.013497	0.3698339	0.5008898	0.8707237	-7.842837	-7.773279	0	0	524	0	8.657203	-8.6572	8.6572	75.73725	8.6572	75.73725	8.617548	523	17.50497	510	520	5.048917	12.45605	0.0006666117	-4.426927	1.199022	3.996315
77	0.0125	7.904482	70	0	1.093124	6.811358	-0.003054397	-7.740074	0.3218425	0.5389978	-9.551226e-06	0.002953324	-8.368882	235.1239	289.2717	0.5176365	0.8475655	0.9206333	-2.323402	14.36253	-9.102016	-8.763794	-7.943331	0.3382225	0.8204632	1.158686	-7.684568	-7.638446	0	1	631	-10.92548	-2.224811	-8.700682	8.700682	76.54942	8.700682	76.54942	8.657404	630	18.84293	620	628	4.724528	14.1184	0.007284586	-5.182818	0.8542978	2.74626
77	0.0125	8.89259	61	0	1.32818	7.56441	-0.002784947	-7.914464	0.3861609	0.6778798	-9.816756e-06	0.003242541	-8.530272	265.0939	369.7946	0.5154626	0.9223361	0.9603833	-2.705379	17.82135	-9.169581	-8.80775	-8.085692	0.3618317	0.7220573	1.083889	-7.679365	-7.632148	0	0	616	0	8.769437	-8.769443	8.769443	77.82546	8.769443	77.82546	8.723695	615	18.44619	602	612	3.41921	15.02698	0.003181126	-3.344623	0.9388419	3.75302
78	0.0125	7.61109	34	0	1.335752	6.275337	-0.001625864	-9.199697	0.5085564	0.6823417	-1.876801e-05	0.007044956	-9.865904	240.5097	274.2894	0.5054714	0.7295642	0.8541453	-2.783102	17.75788	-9.859391	-9.518359	-9.047993	0.341032	0.4703665	0.8113985	-8.555671	-8.429857	0	2	221	-9.856071	-0.280798	-9.575271	9.575271	92.41537	9.575271	92.41537	9.541644	463	10.053	403	266	5.757838	4.295158	0.003426065	-7.732556	1.656216	3.931095
78	0.0125	7.797423	287	0	1.091508	6.705915	0.0002435191	-9.315927	0.5191727	0.8173252	-3.278279e-05	0.01479908	-10.39061	209.2942	259.524	0.4979014	0.8183038	0.9046015	-4.005625	24.63084	-9.40015	-9.079624	-8.852078	0.3205261	0.2275457	0.5480719	-8.442447	-8.244017	0	1	446	-8.893276	0.3685894	-9.261866	9.261866	86.60046	9.261866	86.60046	9.225763	445	7.348673	0	289	3.958806	3.389867	0.000315756	-6.444995	1.3229	2.656975
78	0.0125	7.40914	34	0	1.061869	6.347271	-0.001248048	-9.655364	0.4159513	0.8894573	-3.080423e-05	0.01113525	-10.48298	197.0618	302.416	0.5029903	0.9105381	0.9542212	-4.409394	23.90418	-9.906326	-9.736465	-9.571089	0.1698608	0.1653767	0.3352375	-9.247021	-9.135875	0	1	404	-9.461883	0.4443407	-9.906221	9.906221	99.04377	9.906221	99.04377	9.869744	403	9.282681	351	402	2.84845	6.434231	-0.002080311	-3.851153	1.045819	1.770799
79	0.0125	6.207768	75	0	1.109306	5.098462	-0.002149155	-9.876058	0.6851463	0.8304445	-2.130951e-05	0.009230124	-10.88692	313.0603	333.7187	0.5082346	0.9406142	0.9698527	-1.715315	6.126078	-10.61427	-10.17981	-9.842236	0.4344645	0.3375731	0.7720375	-9.505331	-9.440318	0	3	243.5	-10.42399	0.02589226	-10.44988	10.44988	110.1406	10.44988	110.1406	10.40878	535	13.21111	0	534	7.945135	5.265975	0.008713031	-8.532148	1.424236	3.502878
79	0.0125	6.967283	49	3	1.521712	5.445571	-0.001331743	-9.806231	0.6814613	0.9112884	-9.925916e-07	-0.0006696844	-9.879721	456.0052	608.0126	0.5064838	0.9772377	0.9885533	-1.684729	7.095515	-10.53289	-10.02841	-9.6556	0.5044718	0.3728151	0.8772869	-9.135577	-9.060345	0	6	117.2	-10.10141	0.1489544	-10.25037	10.25037	106.0473	10.25037	106.0473	10.20673	668	10.82303	0	662	7.03168	3.791355	0.003153051	-7.516698	1.224451	2.519408
79	0.0125	4.929296	112	0	1.384495	3.544802	-0.003801969	-8.905845	0.4806725	0.4234243	-2.868466e-06	-0.002181286	-9.058189	275.3592	237.0029	0.5170853	0.8093178	0.8996209	-0.3590389	2.712058	-10.68927	-10.00833	-9.078413	0.6809349	0.9299202	1.610855	-8.797014	-8.72531	0	6	82.4	-9.782709	0.1971931	-9.979901	9.979901	100.4077	9.979901	100.4077	9.939908	566	12.80854	0	351	8.616879	4.191657	0.0001465083	-8.987786	1.247824	2.744465
80	0.0125	6.440375	32	0	1.169201	5.271173	-0.001878372	-7.935417	0.258216	0.2129087	-2.682207e-06	0.0009862251	-8.444839	239.3378	171.8037	0.5182527	0.5489064	0.7408822	-1.90245	9.548886	-9.336449	-8.705251	-8.440528	0.6311979	0.2647228	0.8959208	-8.080893	-7.943098	0	0	1070	0	8.938468	-8.938468	8.938468	80.44512	8.938468	80.44512	8.910265	1069	7.703286	52	0	1.871908	5.831378	-0.001987878	0.3405403	0.650337	0.714896
80	0.0125	9.886774	80	0	0.7559648	9.130809	-0.0003202262	-8.448937	0.196455	0.4933823	-1.268561e-06	0.00106758	-8.701749	263.6106	526.1796	0.5029317	0.5036284	0.7096679	-8.923335	97.13501	-8.716387	-8.602169	-8.430148	0.1142178	0.1720209	0.2862387	-8.095163	-8.010114	0	0	1096	0	8.624093	-8.624101	8.624101	74.87874	8.624101	74.87874	8.603626	1095	16.4949	1092	2	2.045734	14.44917	0.0007124525	0.03987182	0.5404087	1.314267
80	0.0125	8.8038	45	1242	1.365047	7.438752	-0.0007804601	-8.058421	0.2516869	0.3898939	-3.954762e-07	-0.0002892787	-8.160014	334.1778	482.0599	0.5090607	0.4683204	0.6843394	-6.499125	60.51893	-8.67967	-8.536022	-8.3645	0.1436481	0.1715221	0.3151703	-7.847609	-7.49583	0	0	1244	0	8.543092	-8.543087	8.543087	73.45265	8.543087	73.45265	8.52183	1243	16.72286	1230	1242	3.353823	13.36904	-0.001355033	0.4647359	0.5761032	1.033396
81	0.0125	6.680815	50	0	0.9582076	5.722608	-0.002161599	-8.0466	0.7021869	1.119604	-0.0002790966	0.05198314	-9.788256	92.04106	96.32494	0.5016903	1.134409	1.065087	-2.434887	10.85894	-8.635923	-7.910913	-7.515481	0.7250099	0.3954325	1.120442	-7.370807	-7.347957	0	0	196	0	8.256275	-8.256275	8.256275	69.30048	8.256275	69.30048	8.197865	195	5.459314	0	31	2.785257	2.674057	0.01266161	-13.04911	0.6892773	1.057079
81	0.0125	5.669985	46	0	0.7691736	4.900811	-0.0004258066	-9.056553	0.3321251	0.3719293	-3.471728e-05	0.01089203	-9.669602	111.4642	96.58661	0.4997424	0.373545	0.6111833	-4.018739	25.22169	-9.169804	-8.993378	-8.866226	0.1764259	0.1271515	0.3035774	-8.612614	-8.495291	0	1	328	-8.847823	0.278141	-9.125959	9.125959	83.65668	9.125959	83.65668	9.108324	327	7.127098	0	250	5.825386	1.301712	-0.001116909	-10.09577	0.441274	0.4564064
81	0.0125	8.808266	62	468	1.128186	7.680079	-0.003777772	-8.012622	0.5050586	0.9898297	-3.527005e-05	0.01272861	-9.297369	225.4753	307.4127	0.5155298	1.251427	1.118672	-4.078878	23.82838	-8.972138	-8.583432	-8.427563	0.3887062	0.1558695	0.5445757	-7.935542	-7.837093	0	0	470	0	8.896623	-8.896621	8.896621	80.40129	8.896621	80.40129	8.842152	469	7.920953	0	33	4.470438	3.450515	0.004601109	-11.47766	0.6823016	0.894145
82	0.0125	6.309582	47	0	1.919574	4.390008	-0.00350825	-10.44379	0.4556946	0.5272826	-1.02898e-05	0.0007928862	-10.74272	194.6924	213.3351	0.5097663	0.7073455	0.8410383	-0.7322498	6.529854	-11.58376	-11.18654	-10.73233	0.3972282	0.4542017	0.8514299	-9.622612	-9.409291	0	9	44.75	-10.88702	0.2899923	-11.17701	11.17701	125.633	11.17701	125.633	11.14607	419	5.773198	308	10	1.885499	3.887699	0.004285507	0.09589199	0.6712602	0.7626554
82	0.0125	6.019711	38	0	1.461356	4.558354	-0.001595047	-10.84588	0.5059314	0.5635223	-5.956983e-05	0.01776515	-11.89133	128.5213	111.1234	0.5023682	0.5860544	0.7655419	-1.795651	10.53345	-11.4615	-11.06444	-10.52216	0.3970537	0.5422831	0.9393368	-10.21838	-9.932629	0	5	47	-10.13655	0.9685154	-11.10507	11.10507	123.9087	11.10507	123.9087	11.08036	326	5.916287	289	0	1.863399	4.052888	0.003459539	-1.15433	0.6846557	0.7469524
82	0.0125	6.589067	148	0	0.9464607	5.642606	-0.001812509	-8.982311	0.3674695	0.6385748	-2.371744e-05	0.008884058	-9.784554	189.8151	229.6773	0.5061636	0.6945057	0.8333701	-3.317646	18.46243	-9.613441	-9.336145	-8.834699	0.2772951	0.5014467	0.7787418	-8.607651	-8.503284	0	1	453	-8.463444	0.9275894	-9.391032	9.391032	88.886	9.391032	88.886	9.359422	452	6.502253	132	23	3.325051	3.177202	-0.003140546	-1.218194	0.8983467	1.330538
83	0.0125	6.610814	318	0	0.9420443	5.66877	-9.466982e-05	-9.706803	0.2979594	0.2382969	-3.388091e-06	0.002592087	-10.06145	234.7166	169.0826	0.5000131	0.2387678	0.4886387	-4.557987	43.12565	-9.943428	-9.693061	-9.48954	0.2503672	0.2035208	0.4538879	-9.211591	-9.101466	0	1	795	-8.808953	0.9353905	-9.74434	9.74434	95.19093	9.74434	95.19093	9.733481	794	13.55953	0	321	10.17234	3.387194	-0.0008602348	-9.049524	0.720571	1.105858
83	0.0125	6.375099	51	0	1.43439	4.940709	-0.0007230203	-9.371855	0.3066246	0.2357924	-1.259263e-06	0.0002390566	-9.494199	235.7994	178.073	0.5041238	0.2612867	0.5111621	-2.407539	24.23408	-9.885086	-9.67033	-9.377107	0.214756	0.2932234	0.5079794	-8.92278	-8.548971	0	4	236	-8.945196	0.7028561	-9.648048	9.648048	93.34612	9.648048	93.34612	9.635317	765	10.68122	0	13	6.292202	4.389014	0.003841581	-7.747525	0.567171	0.635534
83	0.0125	6.751101	72	0	1.177795	5.573306	-0.002205078	-9.200885	0.3615445	0.4746834	-9.385528e-06	0.004533731	-10.00617	247.793	247.2634	0.5125266	0.6841543	0.8271362	-2.302708	12.83556	-10.41905	-9.845849	-9.429861	0.5731993	0.415988	0.9891872	-9.013373	-8.948787	0	1	720	-9.933125	0.05938053	-9.992508	9.992508	100.5344	9.992508	100.5344	9.961544	719	13.43297	0	718	6.682952	6.750017	0.00357308	-6.201888	0.8979715	1.510655
84	0.0125	4.441658	299	0	1.019195	3.422463	0.0007994513	-10.43248	0.3112274	0.2457207	-1.079144e-05	0.004198755	-10.61038	101.4261	75.60928	0.4963751	0.2510391	0.501038	-2.639099	16.7618	-10.42781	-10.28757	-10.06453	0.1402349	0.2230453	0.3632803	-9.663721	-9.463254	0	3	58	-9.693427	0.6131401	-10.30657	10.30657	106.4764	10.30657	106.4764	10.29524	316	5.95004	5	220	3.082851	2.867188	0.002768522	-4.822516	0.8489516	1.151752
84	0.0125	5.204604	256	0	1.844584	3.36002	-0.0004704489	-10.02804	0.613602	0.5930738	1.267108e-05	-0.003980339	-9.866589	169.4758	163.3935	0.4992812	0.5944992	0.7710378	-0.2417616	4.032547	-10.67245	-10.10348	-9.434532	0.5689669	0.6689463	1.237913	-9.079434	-8.307342	0	3	42.5	-9.082439	1.010759	-10.0932	10.0932	102.4672	10.0932	102.4672	10.06383	278	7.202323	226	80	3.453547	3.748776	0.01242567	-7.096581	1.341679	2.45821
84	0.0125	4.974347	107	0	1.02274	3.951607	-0.001324838	-8.935085	0.4814977	0.4799736	-4.40176e-05	0.01522578	-9.969499	146.6824	98.97681	0.5032057	0.5007621	0.7076455	-1.446136	7.411441	-9.566565	-9.168605	-8.599069	0.3979597	0.5695362	0.9674959	-8.302009	-8.240527	0	5	57	-8.5732	0.6109552	-9.184155	9.184155	84.84946	9.184155	84.84946	9.158469	377	6.994877	366	207	3.724594	3.270283	0.005313736	-8.108578	1.226048	2.106249
85	0.0125	8.70621	425	0	2.486305	6.219905	-0.002871571	-10.35035	0.5249512	0.6273881	-2.035071e-06	-0.0009708148	-10.64592	502.3361	570.1663	0.5186027	1.22812	1.108206	-0.5600419	5.319547	-12.29821	-11.66597	-11.15048	0.6322365	0.5154924	1.147729	-9.85197	-9.585978	0	9	82.375	-11.26513	0.426239	-11.69137	11.69137	137.9163	11.69137	137.9163	11.63975	935	12.6415	783	934	4.777201	7.864301	0.005235463	-9.602492	0.9618507	1.917119
85	0.0125	6.155726	31	790	1.996198	4.159529	-0.002866502	-9.80946	0.3705501	0.2787668	-3.44667e-07	-0.002594215	-9.845265	293.5649	220.3002	0.5166366	0.7071934	0.8409479	-0.4358946	4.349333	-11.44561	-10.96716	-10.33144	0.4784479	0.6357212	1.114169	-9.591897	-9.342811	0	10	80.66666	-10.20694	0.7347822	-10.94173	10.94173	120.4286	10.94173	120.4286	10.90981	791	8.153918	0	790	5.052607	3.101311	0.001595556	-8.245289	0.7693036	0.9247181
85	0.0125	6.139074	38	0	1.821341	4.317734	-0.002469443	-10.66519	0.5407071	0.589621	-4.16103e-06	0.0004099892	-10.99681	389.1852	393.2331	0.5116583	0.8336726	0.9130567	-1.517095	7.043441	-11.8781	-11.40546	-10.99251	0.4726448	0.4129486	0.8855934	-10.32771	-9.952817	0	11	53.4	-10.92126	0.5983467	-11.51962	11.51962	133.5353	11.51962	133.5353	11.48571	693	11.39153	0	685	5.666861	5.724666	-0.001416947	-6.334153	0.9218447	1.616626
86	0.0125	6.551928	27	709	1.002543	5.549384	-0.001463489	-9.358208	0.2296606	0.3140014	-6.179279e-06	0.00291762	-9.875178	192.0619	184.6683	0.5080625	0.4039748	0.6355901	-4.490046	30.52529	-9.978079	-9.787212	-9.614582	0.1908665	0.1726303	0.3634968	-9.257355	-9.141391	0	0	711	0	9.877014	-9.877014	9.877014	97.95938	9.877014	97.95938	9.859562	710	7.861457	652	709	3.411421	4.450037	0.002678924	-6.359375	0.904698	1.258563
86	0.0125	7.109269	49	0	1.004959	6.10431	-0.0004593206	-8.910282	0.2368064	0.3382348	-1.651488e-06	0.0010617	-9.143505	239.6779	301.7571	0.5033266	0.3531805	0.59429	-5.627824	43.48495	-9.17959	-9.088124	-8.994231	0.09146595	0.09389305	0.185359	-8.523838	-8.356391	0	0	923	0	9.12181	-9.121799	9.121799	83.56039	9.121799	83.56039	9.105911	922	11.06979	0	921	4.227412	6.842378	0.002750294	-6.914708	0.8884848	1.404203
86	0.0125	6.433291	31	0	1.371865	5.061426	-0.000990035	-8.665588	0.1541649	0.1592961	-4.444791e-07	-0.0005695578	-8.731813	156.0748	150.0174	0.5080259	0.2325477	0.482232	-2.589606	26.07075	-9.378336	-9.146476	-8.933537	0.2318602	0.2129383	0.4447985	-8.406556	-8.147256	0	0	948	0	9.133873	-9.133875	9.133875	83.66022	9.133875	83.66022	9.121964	947	9.89027	0	31	4.863719	5.026551	0.004877773	-6.962569	0.8058987	1.167394
87	0.0125	7.352451	34	0	1.674294	5.678157	-0.001003744	-8.03982	0.2646945	0.271895	6.016641e-07	-0.001577732	-7.948652	245.4194	258.0621	0.5088537	0.3484674	0.5903112	-2.560739	27.65905	-8.789415	-8.530769	-8.27146	0.258646	0.2593098	0.5179558	-7.649519	-7.167344	0	1	956	-6.899867	1.618737	-8.518606	8.518606	72.91512	8.518606	72.91512	8.499633	955	9.785996	836	0	3.440153	6.345844	0.00456423	-3.067101	0.8053424	1.168399
87	0.0125	7.890802	31	0	1.780551	6.11025	-0.002412349	-7.284072	0.2514809	0.2815492	-5.014496e-07	-0.001884323	-7.376653	274.2762	294.9358	0.5242953	0.8202901	0.9056987	-0.5488782	5.647848	-9.159904	-8.652246	-7.779434	0.507658	0.8728123	1.38047	-7.12062	-6.953976	0	1	1055	-8.152036	0.4021378	-8.554174	8.554174	73.99419	8.554174	73.99419	8.507033	1054	9.59042	1020	84	5.268892	4.321528	0.005114442	-4.960539	0.776892	0.9692932
87	0.0125	9.914072	82	38	2.239235	7.674836	0.0003159772	-9.476563	0.866483	2.442048	-9.502493e-06	0.009324341	-10.89838	857.0243	1931.376	0.4967939	2.449541	1.565101	-2.955101	12.75181	-9.425186	-9.136038	-8.657956	0.2891483	0.4780817	0.76723	-7.743108	-7.327047	0	2	41	-10.3287	-1.001908	-9.326789	9.326789	89.43853	9.326789	89.43853	9.224014	949	26.9222	911	35	4.537901	22.3843	0.009224368	-6.686529	1.716461	8.778287
88	0.0125	7.337962	58	0	0.6410494	6.696913	-0.0003143511	-7.484962	0.2068522	0.1701079	1.952877e-07	-0.0006031816	-7.413814	291.8167	250.2552	0.5046859	0.1881454	0.4337572	-6.050132	74.13191	-7.887215	-7.694436	-7.491957	0.1927786	0.2024794	0.3952579	-7.238191	-7.178715	0	1	1481	-7.172143	0.5452781	-7.717425	7.717425	59.7468	7.717425	59.7468	7.707094	1480	8.101735	0	82	4.13329	3.968445	0.001145799	-8.262062	1.222213	2.059752
88	0.0125	7.467751	75	0	0.6922884	6.775462	-0.0002954265	-8.121128	0.1810372	0.1651038	2.602359e-07	-0.0006847393	-8.024124	244.0736	244.3318	0.5040839	0.1814028	0.425914	-7.550638	101.731	-8.516204	-8.394343	-8.119366	0.1218605	0.2749777	0.3968382	-7.85346	-7.794858	0	0	1498	0	8.342113	-8.342107	8.342107	69.77215	8.342107	69.77215	8.333101	1497	5.289578	0	22	2.134685	3.154893	0.0009462605	-5.33287	0.4575068	0.3914989
88	0.0125	9.536375	919	0	0.5507083	8.985667	0.0001140287	-8.315018	0.2521139	0.4065816	-1.73185e-06	0.002330796	-8.787559	343.798	463.3542	0.4981328	0.4083596	0.6390302	-9.204935	108.1354	-8.279271	-8.163932	-8.042352	0.1153393	0.1215801	0.2369194	-7.839414	-7.78719	0	1	1282	-7.713187	0.5288587	-8.24204	8.24204	68.33958	8.24204	68.33958	8.22444	1281	9.852505	7	1	4.296975	5.555529	0.001639886	-8.164072	0.5408971	0.569463
89	0.0125	4.867075	20	0	1.524862	3.342213	-0.0001311974	-10.76044	0.2683187	0.1370853	1.030704e-06	-0.001659731	-10.3829	323.1622	160.9565	0.5011574	0.1402442	0.3744919	-0.3520942	11.99893	-11.09265	-10.87601	-10.64127	0.2166414	0.2347412	0.4513826	-10.29976	-10.17608	0	2	304	-10.63655	0.2211714	-10.85773	10.85773	118.0305	10.85773	118.0305	10.85128	1484	6.168869	5	669	3.725393	2.443476	-0.0007466149	2.254576	0.8128872	0.9539815
89	0.0125	4.652761	462	0	0.4357119	4.217049	-3.688158e-05	-10.51636	0.1765367	0.07889761	-1.442495e-06	0.001567173	-10.81338	169.3726	68.06929	0.4998754	0.07903803	0.281137	-5.465636	69.68038	-10.65272	-10.52572	-10.36365	0.1270018	0.1620731	0.2890749	-10.20409	-10.17824	0	1	1114	-10.15262	0.3842497	-10.53687	10.53687	111.1046	10.53687	111.1046	10.53341	1113	5.239291	281	88	2.96229	2.277001	-0.0004410663	1.003262	0.8078274	1.030349
89	0.0125	5.879642	145	0	0.81318	5.066462	-0.0002044313	-10.58953	0.1961151	0.1635249	-1.828285e-06	0.001272823	-10.78823	161.6796	125.8565	0.5006734	0.1658042	0.4071907	-6.208744	66.45487	-10.80805	-10.67483	-10.50202	0.1332197	0.1728058	0.3060255	-10.23139	-10.05155	0	1	810	-9.893304	0.77882	-10.67212	10.67212	114.0601	10.67212	114.0601	10.6653	809	6.774174	19	634	5.303624	1.470549	-0.002765489	0.4588737	0.5124325	0.6899381
90	0.0125	5.185294	218	0	1.379498	3.805796	-0.003521214	-10.3812	0.4018642	0.3635586	-9.341761e-06	0.001513995	-10.83269	227.6646	174.0604	0.5130592	0.6648514	0.8153842	-0.847811	4.939137	-11.69031	-11.39111	-10.61888	0.2991991	0.7722301	1.071429	-10.15258	-10.06093	0	2	406	-10.67838	0.6517944	-11.33017	11.33017	129.0376	11.33017	129.0376	11.30174	540	9.067949	19	539	3.815461	5.252488	0.005064433	-7.294009	1.597557	3.801944
90	0.0125	5.919022	48	0	1.403853	4.515168	-0.00342853	-10.21908	0.443977	0.4437316	-1.816338e-05	0.006797452	-11.17691	182.4173	145.6696	0.5135213	0.7553266	0.8690953	-0.974853	4.690928	-11.7771	-11.08582	-10.46421	0.6912775	0.6216154	1.312893	-10.16985	-9.939249	0	0	565	0	11.18421	-11.18421	11.18421	125.8418	11.18421	125.8418	11.15179	564	10.60811	492	273	6.15167	4.456444	0.01060816	-10.19918	1.463301	3.590469
90	0.0125	6.640574	98	665	1.592223	5.048351	-0.003642532	-10.18065	0.4572819	0.438402	-1.19009e-05	0.004295367	-11.06175	251.979	188.196	0.5170452	0.9317765	0.9652857	-1.567743	7.185007	-11.78679	-11.23605	-10.74644	0.5507336	0.4896164	1.04035	-10.23862	-9.991891	0	2	463	-11.72958	-0.3341379	-11.39543	11.39543	130.7876	11.39543	130.7876	11.35738	668	15.40364	573	667	5.089499	10.31414	0.007389954	-8.090685	1.158539	2.717438
91	0.0125	5.339512	410	0	0.4956355	4.843877	0.004057263	-8.886361	0.3138929	0.2549242	-2.824164e-05	0.01600348	-9.726578	85.04977	47.36863	0.4809643	0.5015368	0.7081927	-3.068122	15.11442	-8.085835	-7.689276	-7.650529	0.3965597	0.03874636	0.4353061	-7.579165	-7.560994	0	0	425	0	8.028249	-8.02825	8.02825	64.95434	8.02825	64.95434	8.001348	424	6.293621	349	15	2.082756	4.210865	0.009033205	-3.618439	0.7034042	0.8162647
91	0.0125	6.04064	135	0	0.4618192	5.578821	0.001502398	-8.423113	0.3038255	0.3667029	-2.110424e-05	0.0109782	-9.13064	141.7885	119.3582	0.4919212	0.4047928	0.6362333	-5.008443	33.18867	-8.047392	-7.945893	-7.833665	0.1014986	0.1122284	0.213727	-7.739329	-7.700078	0	0	451	0	8.085821	-8.085825	8.085825	65.78535	8.085825	65.78535	8.065607	450	4.483112	394	10	2.027863	2.455249	0.003821573	-2.640138	0.7058012	0.7195018
91	0.0125	5.668965	272	0	0.2974515	5.371513	0.001617807	-8.209673	0.3174483	0.3680393	-2.454052e-05	0.01219477	-8.967689	122.7795	108.6542	0.4914338	0.4087434	0.6393304	-5.368891	35.39389	-7.789776	-7.713376	-7.653094	0.07640028	0.06028175	0.136682	-7.593693	-7.57767	0	0	433	0	7.861031	-7.861035	7.861035	62.20462	7.861035	62.20462	7.840524	432	4.463091	174	4	1.256209	3.206882	0.002048152	-2.908788	0.5288743	0.4870972
92	0.0125	4.354036	38	0	0.619894	3.734142	-0.003221096	-11.57261	0.2409497	0.235533	-2.567256e-05	0.004532016	-11.96156	81.78846	62.01552	0.5050943	0.314912	0.5611702	-2.697069	14.71994	-12.3292	-12.06146	-11.65257	0.2677479	0.4088898	0.6766376	-11.50513	-11.47919	0	0	304	0	12.059	-12.059	12.059	145.7344	12.059	145.7344	12.04687	303	6.027185	0	301	2.241693	3.785492	0.003906893	0.1900495	0.6192567	0.7758366
92	0.0125	6.51936	37	263	1.925081	4.594278	-0.001451181	-13.1839	1.63226	4.283556	6.509374e-05	-0.03276127	-10.67909	678.6893	1452.279	0.5032699	4.324327	2.079502	-1.47888	3.467886	-13.3006	-12.51762	-12.381	0.782979	0.1366186	0.9195976	-11.91536	-11.72722	0	1	483	-12.44833	1.084582	-13.53291	13.53291	187.4639	13.53291	187.4639	13.39282	482	20.78593	307	233	6.041203	14.74473	0.001603499	-0.9937595	4.570354	35.46591
92	0.0125	6.85956	37	279	1.637759	5.221801	-0.002434727	-12.37092	0.7661359	1.714946	2.886758e-05	-0.01551174	-11.38578	349.3629	689.2925	0.5060269	1.816766	1.347875	-2.649361	9.679865	-12.75717	-12.59415	-12.40146	0.1630163	0.1926947	0.355711	-11.68862	-11.4375	0	3	143.5	-12.19826	0.7241297	-12.92239	12.92239	168.8048	12.92239	168.8048	12.8623	454	20.27569	0	278	4.130034	16.14566	-0.002514554	1.958533	2.114364	14.50836
93	0.0125	6.670648	36	0	2.409133	4.261515	-0.005159616	-8.715286	0.3287154	0.376252	1.364878e-06	-0.00584069	-8.658757	158.5691	187.8026	0.5204927	0.9308683	0.9648151	0.08323308	3.625586	-10.74822	-10.21945	-9.142704	0.5287724	1.076743	1.605515	-8.311187	-8.068928	0	0	501	0	10.00261	-10.00261	10.00261	100.9831	10.00261	100.9831	9.955197	500	9.298462	202	499	2.721386	6.577075	0.004836407	-5.616517	0.9454581	1.602728
93	0.0125	7.722816	31	0	2.250504	5.472313	-0.0051266	-9.215016	0.5164425	0.8377187	-2.524912e-05	0.004316572	-9.802067	206.9677	287.8806	0.5144137	1.14571	1.070378	-0.9560965	6.832248	-10.58994	-10.28624	-9.628984	0.3037014	0.6572542	0.9609556	-8.277173	-8.156924	0	1	376	-9.89687	0.2768173	-10.17369	10.17369	104.6497	10.17369	104.6497	10.11955	375	9.728065	77	16	4.301671	5.426394	0.01008693	-6.332207	1.072321	2.339792
93	0.0125	7.747698	34	0	1.74653	6.001168	-0.003637284	-8.631085	0.3394082	0.5366668	-1.21354e-05	0.002175574	-9.094177	174.299	236.7537	0.5142696	0.7906792	0.8892014	-1.826781	11.80533	-9.989158	-9.46649	-8.932677	0.5226679	0.5338125	1.05648	-8.154642	-8.009723	0	1	481	-7.829548	1.672667	-9.502215	9.502215	91.08277	9.502215	91.08277	9.46385	480	12.74714	0	474	4.034841	8.712299	0.0006345508	-3.700062	1.35656	3.537158
94	0.0125	6.503895	39	0	1.106492	5.397403	-0.0001729594	-10.38659	0.1941411	0.1537886	2.401026e-07	-0.0003840095	-10.35571	169.7585	135.1649	0.5006441	0.1557191	0.3946126	-6.714873	83.34731	-10.58101	-10.45655	-10.32239	0.124464	0.1341572	0.2586212	-9.974106	-9.817294	0	0	881	0	10.46261	-10.46261	10.46261	109.6219	10.46261	109.6219	10.4561	880	4.893222	0	21	3.164965	1.728257	0.001042373	-3.295111	0.3760621	0.2851129
94	0.0125	6.666129	77	0	0.6890059	5.977123	0.0003744405	-10.52965	0.2736615	0.3613788	-7.472353e-06	0.005149274	-11.03737	190.6318	197.975	0.4973004	0.3661645	0.6051153	-6.236825	50.76104	-10.45931	-10.33156	-10.18279	0.1277514	0.1487722	0.2765236	-9.961633	-9.89896	0	1	641	-9.736207	0.6738119	-10.41002	10.41002	108.7346	10.41002	108.7346	10.3956	640	5.52777	0	557	4.065828	1.461942	-0.001015287	-3.233536	0.4257245	0.3378668
94	0.0125	6.587104	139	0	0.8421011	5.745003	-7.579472e-05	-10.22346	0.2853019	0.2905048	-1.480953e-06	0.0009949339	-10.35231	219.8724	207.9017	0.4997555	0.2907557	0.5392177	-5.345007	48.64135	-10.40268	-10.23787	-10.00857	0.1648092	0.2292986	0.3941078	-9.666603	-9.55278	0	1	725	-9.442523	0.8083429	-10.25086	10.25086	105.371	10.25086	105.371	10.23866	724	7.007497	0	25	4.882216	2.125281	-4.713113e-05	-4.381089	0.6015779	0.6353294
95	0.0125	6.556304	32	0	2.257889	4.298415	-0.002739259	-10.09743	0.3946381	0.3747691	7.996019e-06	-0.007448914	-9.635883	203.275	195.7198	0.5115038	0.592434	0.7696974	0.3565855	5.904366	-11.44464	-11.03876	-10.48434	0.4058886	0.5544157	0.9603043	-9.236476	-8.924199	0	4	152	-10.53524	0.3688955	-10.90414	10.90414	119.4927	10.90414	119.4927	10.87617	590	5.595208	126	69	2.521806	3.073401	0.0008728259	-9.218642	0.8572516	1.167451
95	0.0125	5.365693	577	0	0.9815722	4.384121	-0.0002329708	-10.55491	0.3059626	0.2312104	-1.114941e-06	0.0004259594	-10.6197	182	136.3744	0.5002372	0.2327955	0.4824889	-3.19568	25.85978	-10.83388	-10.5703	-10.38387	0.2635727	0.1864347	0.4500074	-10.00712	-9.821985	0	7	88.83334	-9.922885	0.7008638	-10.62375	10.62375	113.0968	10.62375	113.0968	10.61363	592	12.25496	145	0	3.110057	9.144908	-0.002715574	-7.450606	0.7899913	1.267233
95	0.0125	5.6854	83	0	1.61686	4.06854	-0.002457728	-10.01671	0.4790794	0.421981	-3.872682e-06	9.170503e-06	-10.2782	304.4832	260.4164	0.5113158	0.6268736	0.7917535	-0.7305909	4.287826	-11.29634	-10.75333	-10.19309	0.5430107	0.5602388	1.10325	-9.652036	-9.56084	0	13	46.91667	-10.16316	0.6363363	-10.7995	10.7995	117.256	10.7995	117.256	10.77125	638	8.212643	541	83	2.586797	5.625845	0.002117925	-8.154896	0.8310823	1.140436
96	0.0125	7.941922	335	0	0.7496715	7.192251	-1.648287e-06	-7.973572	0.4474667	0.8092953	-3.478951e-05	0.015758	-9.160799	197.6326	237.7341	0.4989065	0.8092953	0.8996084	-4.606312	27.52616	-7.850941	-7.746558	-7.659051	0.104383	0.08750677	0.1918898	-7.520154	-7.435968	0	0	455	0	7.973945	-7.973945	7.973945	64.3931	7.973945	64.3931	7.935173	454	9.615657	12	185	6.446112	3.169544	0.002285504	-7.795653	1.174142	3.04663
96	0.0125	5.408168	22	474	0.714323	4.693845	-0.00201981	-7.603098	0.325451	0.4136481	-2.094224e-05	0.007906813	-8.385647	164.6654	137.5669	0.50884	0.4903532	0.7002522	-3.499139	18.21037	-8.112516	-7.906012	-7.744459	0.2065043	0.1615529	0.3680573	-7.538442	-7.437601	0	1	476	-8.131157	-0.04936504	-8.081793	8.081793	65.80573	8.081793	65.80573	8.056113	475	10.45099	468	28	5.912911	4.538076	0.004787221	-7.456598	0.9501356	1.836276
96	0.0125	7.30052	27	0	0.927568	6.372952	-0.001159853	-7.835379	0.3329445	0.5375362	-1.949519e-05	0.008334303	-8.604406	163.7195	203.8831	0.5047858	0.5642335	0.7511548	-4.430977	28.0124	-8.175609	-7.931722	-7.803512	0.2438869	0.1282101	0.372097	-7.60218	-7.428755	0	1	489	-7.808943	0.3088565	-8.117804	8.117804	66.46296	8.117804	66.46296	8.08979	488	10.01882	483	27	6.579058	3.43976	0.003294614	-7.408763	0.8620628	1.706722
97	0.0125	5.214812	30	277	1.221602	3.99321	-0.007028952	-8.343098	0.4824107	0.6220714	-9.494639e-05	0.0192712	-9.552904	110.122	89.7822	0.5156794	0.9402589	0.9696695	-1.937226	6.493923	-9.412371	-8.989053	-8.828218	0.4233179	0.1608343	0.5841522	-8.317591	-8.212735	0	0	279	0	9.31661	-9.316607	9.316607	87.73944	9.316607	87.73944	9.271624	278	5.818162	122	18	2.21965	3.598512	0.002465828	0.8405415	0.7983115	1.096902
97	0.0125	5.739969	41	0	1.587326	4.152643	-0.0059744	-9.219898	0.3307686	0.3303858	-1.534878e-05	0.0002725545	-9.642609	149.277	120.0008	0.5182393	0.8255226	0.9085827	-1.123635	6.014416	-10.6918	-10.44167	-10.0668	0.2501259	0.3748674	0.6249933	-9.071292	-8.990037	0	0	409	0	10.43569	-10.43569	10.43569	109.7291	10.43569	109.7291	10.39802	408	7.85675	354	407	2.703669	5.153081	0.0003222634	-0.1702833	0.8406287	1.170284
97	0.0125	7.767152	46	315	0.9034719	6.86368	-0.00887772	-7.596345	0.7245811	1.267739	-0.0001144522	0.02717471	-9.483088	173.1807	171.3129	0.5244086	1.923568	1.386927	-2.888442	11.46592	-8.829705	-8.451228	-8.335747	0.3784771	0.1154814	0.4939585	-8.16577	-8.13165	0	1	317	-10.10884	-1.11425	-8.994586	8.994586	82.82615	8.994586	82.82615	8.91002	316	12.78273	162	315	2.18834	10.59439	-0.005038641	1.377469	1.151329	2.874849
98	0.0125	4.727703	7	0	1.131132	3.596571	-0.001087816	-11.79707	0.1907839	0.09394491	1.726967e-06	-0.002270789	-11.66221	121.9841	61.929	0.5043811	0.1403514	0.374635	-1.480773	19.88295	-12.38578	-12.21383	-12.00844	0.1719465	0.20539	0.3773365	-11.47049	-11.40173	0	3	109	-12.10971	0.05994129	-12.16964	12.16964	148.2406	12.16964	148.2406	12.16401	686	4.909757	482	158	2.901273	2.008484	0.0009374357	-3.953697	0.5782423	0.5338121
98	0.0125	4.238168	72	1	0.8319912	3.406177	-0.0008787604	-12.36102	0.1826778	0.102126	6.001115e-07	-0.001337245	-12.30272	135	77.6022	0.5037587	0.139786	0.3738796	-2.641401	25.43616	-12.91999	-12.73233	-12.44534	0.1876583	0.2869911	0.4746494	-12.16062	-12.07445	0	3	142.5	-12.12053	0.5761881	-12.69671	12.69671	161.3463	12.69671	161.3463	12.69144	765	8.053357	293	1	3.071755	4.981602	0.001127323	-3.407223	0.8018849	1.124658
98	0.0125	3.287916	11	0	0.9920378	2.295878	0.0001319919	-11.81046	0.2683566	0.123715	-9.498726e-07	0.001225295	-12.02001	293.021	132.3495	0.4984861	0.1256417	0.3544598	-0.8100078	5.334515	-11.9483	-11.70048	-11.49232	0.2478189	0.2081575	0.4559765	-11.24526	-11.11164	0	28	42.07407	-11.45776	0.276741	-11.7345	11.7345	137.8241	11.7345	137.8241	11.72922	1152	9.53762	1112	4	4.256141	5.281479	-0.000243887	-2.944525	0.7967123	1.048528
99	0.0125	5.75768	1374	0	1.799707	3.957973	-0.0006391363	-10.0096	0.363447	0.2601733	-4.969464e-07	0.0003651924	-10.34773	726.2986	479.6996	0.5098597	0.3993511	0.6319423	-1.314895	6.72455	-10.95997	-10.55096	-10.21837	0.4090052	0.3325968	0.7416019	-9.869175	-9.721921	0	32	63.09678	-10.15444	0.5009985	-10.65545	10.65545	113.938	10.65545	113.938	10.63751	2022	16.51926	56	1373	3.343533	13.17573	-0.0006686563	1.701553	0.8103507	1.906321
99	0.0125	5.705383	65	0	1.262284	4.443099	-0.0007607835	-10.03576	0.3598004	0.2556088	-3.349073e-07	-0.0002547386	-10.16311	548.2278	381.5565	0.5087036	0.365876	0.6048769	-1.116313	6.835872	-10.95167	-10.54468	-10.17262	0.4069939	0.3720598	0.7790537	-9.788718	-9.633901	0	29	49.85714	-10.09578	0.5147448	-10.61053	10.61053	112.9492	10.61053	112.9492	10.59387	1512	8.524885	1463	1182	2.070864	6.454021	0.0002231998	1.370357	0.7381756	0.914507
99	0.0125	7.734229	75	0	1.196048	6.538181	-0.0002726747	-10.61357	0.4802766	0.5090021	3.894014e-07	-0.0007640993	-10.51029	600.9867	640.1624	0.502265	0.5188857	0.7203372	-2.958833	21.43162	-11.08301	-10.69038	-10.3383	0.3926296	0.3520756	0.7447052	-9.955558	-9.784182	0	23	44.86364	-10.15696	0.6286736	-10.78563	10.78563	116.8488	10.78563	116.8488	10.76393	1263	15.94456	1166	1205	2.206547	13.73802	4.497359e-05	0.9598406	0.9550186	2.540173
[truncated: 5,000 more columns]
