# Supplementary material for: Detecting Parkinson’s disease from sustained phonation and speech signals
Source: PLoS One. 2017 Oct 5;12(10):e0185613. doi: 10.1371/journal.pone.0185613 (PMC5628839; doi:10.1371/journal.pone.0185613)
Supplement: S3 File — (ZIP) [file pone.0185613.s003.zip › SP/phonation/SP_phonation_emo_large.csv]

id	frameTime	pcm_LOGenergy_sma_range	pcm_LOGenergy_sma_maxPos	pcm_LOGenergy_sma_minPos	pcm_LOGenergy_sma_maxameandist	pcm_LOGenergy_sma_minameandist	pcm_LOGenergy_sma_linregc1	pcm_LOGenergy_sma_linregc2	pcm_LOGenergy_sma_linregerrA	pcm_LOGenergy_sma_linregerrQ	pcm_LOGenergy_sma_qregc1	pcm_LOGenergy_sma_qregc2	pcm_LOGenergy_sma_qregc3	pcm_LOGenergy_sma_qregerrA	pcm_LOGenergy_sma_qregerrQ	pcm_LOGenergy_sma_centroid	pcm_LOGenergy_sma_variance	pcm_LOGenergy_sma_stddev	pcm_LOGenergy_sma_skewness	pcm_LOGenergy_sma_kurtosis	pcm_LOGenergy_sma_quartile1	pcm_LOGenergy_sma_quartile2	pcm_LOGenergy_sma_quartile3	pcm_LOGenergy_sma_iqr1_2	pcm_LOGenergy_sma_iqr2_3	pcm_LOGenergy_sma_iqr1_3	pcm_LOGenergy_sma_percentile95_0	pcm_LOGenergy_sma_percentile98_0	pcm_LOGenergy_sma_zcr	pcm_LOGenergy_sma_numPeaks	pcm_LOGenergy_sma_meanPeakDist	pcm_LOGenergy_sma_peakMean	pcm_LOGenergy_sma_peakMeanMeanDist	pcm_LOGenergy_sma_amean	pcm_LOGenergy_sma_absmean	pcm_LOGenergy_sma_qmean	pcm_LOGenergy_sma_nzabsmean	pcm_LOGenergy_sma_nzqmean	pcm_LOGenergy_sma_nzgmean	pcm_LOGenergy_sma_nnz	mfcc_sma_0__range	mfcc_sma_0__maxPos	mfcc_sma_0__minPos	mfcc_sma_0__maxameandist	mfcc_sma_0__minameandist	mfcc_sma_0__linregc1	mfcc_sma_0__linregc2	mfcc_sma_0__linregerrA	mfcc_sma_0__linregerrQ
1	0.0125	5.1753	42	0	0.95544	4.2199	0.00015914	-8.656	0.28697	0.17975	1.2156e-06	-0.00065894	-8.5644	186.86	120.01	0.49822	0.18071	0.4251	-2.908	27.268	-8.7931	-8.5998	-8.3304	0.1933	0.26941	0.46271	-8.0437	-7.8889	0	9	81	-8.1039	0.49853	-8.6024	8.6024	74.183	8.6024	74.183	8.5927	674	10.966	4	489	6.6934	4.2728	-0.0049625	-7.3779	1.4894	3.2887
1	0.0125	11.214	745	0	0.97784	10.236	0.00041162	-8.0718	0.2075	0.38737	-1.4294e-06	0.001588	-8.233	189.57	314.88	0.49582	0.39696	0.63005	-11.896	172.96	-7.9822	-7.8864	-7.7461	0.095805	0.14024	0.23605	-7.5024	-7.2804	0	0	825	0	7.9024	-7.9024	7.9024	62.846	7.9024	62.846	7.886	824	12.596	4	0	6.1452	6.4506	-0.0013567	-6.7707	1.5106	3.1528
1	0.0125	11.488	328	0	1.0405	10.448	0.00063938	-8.4471	0.40353	1.0697	-9.2008e-06	0.0080184	-9.4322	325.9	701.98	0.49415	1.0917	1.0448	-7.7078	70.098	-8.1944	-8.0522	-7.8846	0.14221	0.16763	0.30984	-7.658	-7.5436	0	1	804	-7.5946	0.59612	-8.1907	8.1907	68.179	8.1907	68.179	8.148	803	10.855	13	2	3.7042	7.1507	0.0016001	-7.0566	1.1209	2.1306
2	0.0125	5.095	134	0	1.4026	3.6923	-0.0018989	-11.274	0.32328	0.23248	-5.2985e-06	0.0016617	-11.672	209.64	134.93	0.5082	0.36858	0.60711	-0.792	5.4977	-12.285	-11.861	-11.445	0.42394	0.41603	0.83998	-11.03	-10.939	0	2	537	-11.448	0.46379	-11.912	11.912	142.27	11.912	142.27	11.897	673	7.3187	588	136	2.2777	5.041	0.0022895	-3.0686	0.72481	0.95895
2	0.0125	5.9265	473	0	2.3164	3.6101	-9.1856e-05	-12.935	0.30352	0.26051	-2.9012e-06	0.0021566	-13.225	243.64	189	0.49981	0.26093	0.51081	-2.2147	15.851	-13.135	-12.945	-12.752	0.18995	0.19302	0.38297	-12.28	-12.183	0	4	231.33	-12.106	0.86402	-12.97	12.97	168.49	12.97	168.49	12.961	776	11.529	489	473	1.8508	9.6781	0.00021348	-1.129	0.63682	0.93183
2	0.0125	4.0783	61	0	0.89671	3.1816	-0.0011838	-12.744	0.23692	0.13236	-1.4419e-06	-0.00015285	-12.867	175.05	92.596	0.50467	0.19223	0.43844	-0.76119	8.2322	-13.47	-13.297	-12.786	0.17324	0.51047	0.68371	-12.49	-12.398	0	1	717	-12.327	0.8399	-13.167	13.167	173.57	13.167	173.57	13.16	716	4.1608	167	663	1.9709	2.1899	-0.0035582	1.5991	0.43424	0.30764
3	0.0125	9.5506	70	0	1.2389	8.3117	-0.0020685	-8.3364	0.35612	0.52311	-1.0405e-05	0.0049448	-9.123	220.67	268.81	0.51214	0.68557	0.82799	-3.0871	26.074	-9.3488	-8.9939	-8.4981	0.35493	0.4958	0.85073	-8.0434	-7.9709	0	0	676	0	9.0334	-9.0334	9.0334	82.289	9.0334	82.289	9.0001	675	7.1331	545	0	3.3837	3.7494	0.002163	-10.095	0.53042	0.46069
3	0.0125	4.6202	148	0	0.90113	3.7191	-0.0013663	-8.6785	0.26743	0.21758	-5.8445e-06	0.0033327	-9.3074	185.22	111	0.50931	0.31839	0.56426	-1.4003	7.3191	-9.572	-9.148	-8.8037	0.42392	0.34429	0.76822	-8.5374	-8.4772	0	1	806	-8.5585	0.66933	-9.2278	9.2278	85.47	9.2278	85.47	9.2113	805	5.7674	0	180	3.9332	1.8342	0.0011767	-10.223	0.48302	0.38533
3	0.0125	5.7361	131	0	1.0342	4.7019	-0.0016211	-8.7935	0.35096	0.3767	-8.0792e-06	0.0044787	-9.5601	235.98	195.23	0.5102	0.50186	0.70842	-1.4519	7.8602	-9.8344	-9.2717	-8.8361	0.56264	0.43569	0.99833	-8.5293	-8.4459	0	1	757	-8.3936	1.0119	-9.4055	9.4055	88.965	9.4055	88.965	9.3803	756	7.3158	0	432	5.7289	1.5869	0.00077786	-9.5031	0.50183	0.469
4	0.0125	3.6281	54	0	0.58338	3.0448	-0.0015108	-8.1956	0.15392	0.090813	-4.627e-06	0.0012655	-8.4727	91.291	45.252	0.50792	0.15951	0.39939	-1.5448	9.8355	-8.9137	-8.5606	-8.3782	0.35318	0.18235	0.53552	-8.1329	-8.1037	0	1	602	-8.0709	0.57792	-8.6488	8.6488	74.961	8.6488	74.961	8.6399	601	5.5545	151	600	1.3433	4.2112	-0.00097439	-7.1634	0.47133	0.37452
4	0.0125	5.1764	22	0	2.6591	2.5173	-0.0036511	-11.507	0.36877	0.25695	9.1708e-06	-0.0092545	-10.938	189.12	117.14	0.51393	0.67302	0.82038	0.87344	3.6294	-13.207	-12.825	-12.138	0.38259	0.68729	1.0699	-11.104	-10.326	0	12	30.818	-12.58	0.04319	-12.623	12.623	160.01	12.623	160.01	12.595	612	11.963	388	0	2.9381	9.0247	0.0021005	-6.4386	0.76191	1.0149
4	0.0125	7.5733	137	654	2.4989	5.0744	-0.0063651	-10.806	0.85017	1.3436	-2.1098e-05	0.0081504	-12.469	498.94	541.77	0.5274	2.9464	1.7165	-1.8068	5.7841	-13.12	-12.716	-12.14	0.40338	0.57672	0.9801	-10.969	-10.84	0	2	329	-11.884	1.1124	-12.996	12.996	171.84	12.996	171.84	12.897	689	13.377	599	640	3.007	10.37	-0.0034995	-6.3278	1.6183	4.7754
5	0.0125	5.1906	49	0	0.82025	4.3703	-0.00088938	-10.818	0.20321	0.15355	-4.6871e-06	0.0019041	-11.095	121.49	82.413	0.50315	0.17704	0.42076	-3.5817	33.21	-11.277	-11.041	-10.86	0.23553	0.1816	0.41713	-10.559	-10.328	0	1	598	-10.268	0.81594	-11.084	11.084	123.02	11.084	123.02	11.076	597	5.9641	596	489	3.3853	2.5788	-0.0017172	-4.2048	0.59511	0.65447
5	0.0125	4.5417	255	0	0.4454	4.0963	0.00049177	-11.184	0.18908	0.10224	-6.5665e-06	0.0043135	-11.554	92.952	43.47	0.49698	0.10909	0.33028	-6.0303	63.587	-11.149	-11.008	-10.871	0.14091	0.13704	0.27795	-10.725	-10.685	0	0	584	0	11.041	-11.041	11.041	122.01	11.041	122.01	11.036	583	5.0565	136	29	1.8787	3.1777	0.0025504	-4.3103	0.55844	0.53025
5	0.0125	4.5863	42	0	0.60608	3.9802	-0.00090205	-10.981	0.2394	0.19645	-9.5112e-06	0.0045479	-11.5	125.51	81.447	0.50297	0.21879	0.46775	-3.2981	21.277	-11.342	-11.142	-10.98	0.19936	0.16188	0.36124	-10.771	-10.734	0	1	575	-10.669	0.56995	-11.239	11.239	126.54	11.239	126.54	11.23	574	6.1162	573	9	3.6056	2.5106	0.00036046	-4.1876	0.60415	0.63057
6	0.0125	7.1246	112	0	1.1905	5.9342	-4.5619e-05	-8.6268	0.35882	0.27908	3.612e-07	-0.00089156	-8.2968	725.34	602.7	0.50081	0.28003	0.52918	-2.8766	26.92	-8.9432	-8.681	-8.3912	0.26218	0.28983	0.55201	-7.8728	-7.7133	0	0	2344	0	8.6803	-8.6803	8.6803	75.627	8.6803	75.627	8.6654	2343	8.6193	250	1434	4.9433	3.676	-0.00087787	0.4663	1.4408	2.9275
6	0.0125	7.8681	112	0	1.3805	6.4876	-0.00085265	-8.9753	0.26732	0.25229	-6.5712e-08	-0.00072655	-9.0156	522.22	483.77	0.51367	0.47562	0.68966	-1.9264	15.829	-10.125	-9.8443	-9.4609	0.28043	0.3834	0.66383	-8.68	-8.5754	0	3	459.5	-9.6263	0.16719	-9.7934	9.7934	96.387	9.7934	96.387	9.7707	1920	9.5965	141	1803	5.2462	4.3503	-0.002542	1.7736	0.94622	1.5074
6	0.0125	8.5264	31	0	1.8417	6.6847	-0.00070618	-8.6545	0.24289	0.19288	-1.3349e-07	-0.00041705	-8.7588	529.86	413.24	0.51331	0.38803	0.62292	-1.8211	19.171	-9.6942	-9.4133	-9.1074	0.28084	0.30598	0.58681	-8.4026	-8.2153	0	2	946	-8.6574	0.76194	-9.4193	9.4193	89.111	9.4193	89.111	9.3998	2167	7.6237	711	1945	3.7725	3.8512	-0.0011648	1.0454	0.95323	1.4421
7	0.0125	6.298	62	1	2.0947	4.2034	-0.0030913	-9.4739	0.278	0.27885	-4.193e-06	0.00024213	-9.9151	220.5	190.75	0.51853	0.78342	0.88511	-0.54679	4.2874	-11.343	-10.592	-10.169	0.75129	0.42236	1.1736	-9.317	-9.0504	0	4	29.333	-9.0364	1.6663	-10.703	10.703	115.33	10.703	115.33	10.667	796	7.9036	768	2	3.3604	4.5432	0.0016427	-4.7535	1.0095	1.423
7	0.0125	4.7357	122	0	1.6332	3.1025	-0.0020618	-9.4562	0.2757	0.19068	-3.3282e-06	0.00054757	-9.7967	209.92	131.34	0.5125	0.40897	0.6395	-0.47764	4.5431	-10.59	-10.335	-9.8358	0.25512	0.49889	0.75401	-9.2009	-8.9929	0	9	23.75	-9.1339	1.1305	-10.264	10.264	105.77	10.264	105.77	10.245	785	5.396	0	201	3.058	2.338	0.0025639	-4.0742	0.66688	0.72931
7	0.0125	7.9062	71	0	2.0534	5.8528	-0.0033701	-9.0951	0.33095	0.39381	-6.5514e-06	0.00075728	-9.5278	227.42	224.64	0.51666	0.77066	0.87787	-0.88789	7.5456	-10.694	-10.336	-9.4736	0.35858	0.86223	1.2208	-8.9022	-8.5104	0	3	88	-8.6921	1.4646	-10.157	10.157	103.93	10.157	103.93	10.12	631	6.2321	386	152	3.3992	2.8329	0.0056873	-5.0566	0.70878	0.84274
8	0.0125	9.0391	208	6	1.2964	7.7427	0.00082927	-9.4621	0.71153	1.5032	-2.2924e-05	0.01644	-11.231	381.16	594.43	0.49413	1.5298	1.2369	-4.1955	23.923	-9.3641	-8.921	-8.5935	0.44308	0.32756	0.77064	-8.1702	-8.1093	0	2	187	-8.6977	0.48204	-9.1797	9.1797	85.797	9.1797	85.797	9.1167	682	22.352	387	13	4.9358	17.416	0.0048987	-6.8827	2.0058	8.799
8	0.0125	7.1957	26	0	0.95771	6.238	-0.0017595	-7.9389	0.23051	0.21974	8.3104e-07	-0.0023778	-7.8623	163.8	162.83	0.51204	0.36293	0.60243	-2.882	29.476	-8.9503	-8.6946	-8.1075	0.25568	0.58707	0.84275	-7.7734	-7.6941	0	0	746	0	8.5934	-8.5934	8.5934	74.209	8.5934	74.209	8.5741	745	12.837	28	0	3.5637	9.2736	-0.00062391	-5.2337	0.97422	1.8019
8	0.0125	6.3898	47	0	1.3411	5.0487	-0.0017212	-7.9913	0.37973	0.27572	4.2436e-06	-0.0051458	-7.5312	250.2	188.33	0.51272	0.4369	0.66098	-0.3316	7.7483	-9.1276	-8.9479	-8.1645	0.17968	0.78336	0.96304	-7.5775	-7.522	0	0	809	0	8.6858	-8.6858	8.6858	75.88	8.6858	75.88	8.6606	808	10.458	697	0	5.0407	5.4174	0.00036612	-6.757	1.4671	3.5626
9	0.0125	5.8245	109	0	0.88995	4.9345	-0.0008678	-9.5795	0.38794	0.33043	-4.5921e-06	0.0021814	-9.9165	261.03	204.5	0.50412	0.35819	0.59849	-2.3823	16.589	-10.202	-9.7615	-9.4264	0.44093	0.33513	0.77606	-9.1701	-9.0489	0	5	137.75	-9.4042	0.46348	-9.8676	9.8676	97.728	9.8676	97.728	9.8508	665	5.1522	15	277	2.9233	2.2289	-0.0015974	-3.8482	0.77255	0.87438
9	0.0125	7.1498	17	0	1.0427	6.1071	0.00071149	-9.6652	0.32759	0.36277	6.925e-07	0.00021566	-9.6061	231.47	259.6	0.49479	0.38446	0.62005	-4.8826	40.613	-9.5388	-9.3684	-9.1571	0.17037	0.21135	0.38171	-8.6807	-8.479	0	2	177	-8.773	0.63752	-9.4105	9.4105	88.942	9.4105	88.942	9.3932	717	8.1047	8	711	4.0808	4.0239	-0.0059612	-3.8415	0.95297	1.608
9	0.0125	5.7667	12	0	1.2009	4.5658	-0.00059217	-9.4014	0.29666	0.19168	3.2838e-06	-0.0032521	-9.0427	213.99	134.43	0.50353	0.2109	0.45924	-1.5918	18.448	-9.9	-9.6233	-9.4134	0.27672	0.20985	0.48656	-8.8408	-8.7329	0	5	144.25	-9.2148	0.42642	-9.6412	9.6412	93.163	9.6412	93.163	9.6306	811	9.2029	177	810	3.2168	5.9862	-0.00047597	-5.5798	0.88093	1.5117
10	0.0125	4.5256	26	680	1.1918	3.3338	-0.0013745	-8.4515	0.25774	0.17279	2.5673e-06	-0.0031228	-8.2533	156.88	112.44	0.50802	0.24601	0.496	-1.8176	14.958	-9.1359	-8.947	-8.68	0.18894	0.26696	0.4559	-8.1299	-7.7838	0	1	683	-8.5002	0.41929	-8.9195	8.9195	79.803	8.9195	79.803	8.9064	682	9.8032	85	681	4.3531	5.4501	-0.0068151	-3.3533	0.71131	0.83535
10	0.0125	6.1183	32	0	0.86633	5.2519	-0.00088876	-8.4762	0.29573	0.33622	-3.8473e-06	0.0018505	-8.8008	226.67	224.58	0.5053	0.36969	0.60802	-4.482	33.157	-8.9541	-8.7727	-8.5023	0.18142	0.27041	0.45183	-8.063	-8.0026	0	1	714	-8.0051	0.78756	-8.7926	8.7926	77.68	8.7926	77.68	8.7748	713	9.4075	0	712	4.7035	4.704	-0.00029017	-5.7049	0.75726	1.0528
10	0.0125	8.4872	34	0	1.2139	7.2733	-0.0013129	-8.4073	0.30401	0.32443	-2.7996e-06	0.00072797	-8.655	232.42	227.81	0.5083	0.40099	0.63324	-3.9774	39.852	-9.1437	-8.8953	-8.5334	0.24842	0.3619	0.61033	-8.0922	-7.9315	0	0	731	0	8.8859	-8.8859	8.8859	79.36	8.8859	79.36	8.8662	730	8.6339	433	39	3.7293	4.9046	0.0051401	-7.548	0.96211	1.6133
11	0.0125	8.4502	461	0	1.2194	7.2308	0.0010489	-8.3534	0.32934	0.65849	-7.8256e-06	0.0067616	-9.0475	271.15	410.34	0.4913	0.70749	0.84112	-5.7337	40.398	-7.9907	-7.8776	-7.682	0.11305	0.19565	0.3087	-7.4406	-7.2604	0	0	732	0	7.9705	-7.9705	7.9705	64.237	7.9705	64.237	7.9379	731	10.078	47	587	4.5724	5.5052	-0.0065631	-3.8637	1.1483	2.0061
11	0.0125	7.8311	91	0	0.72997	7.1012	-0.00085765	-7.3252	0.23347	0.38623	-4.5881e-06	0.0029092	-7.84	220.98	273.59	0.50704	0.42765	0.65395	-5.719	48.111	-7.7679	-7.6021	-7.3788	0.16574	0.2233	0.38904	-7.1488	-7.0503	0	0	823	0	7.6773	-7.6773	7.6773	59.368	7.6773	59.368	7.6554	822	7.9811	51	784	3.9713	4.0098	-0.0028683	-8.0125	0.94364	1.4934
11	0.0125	8.6422	71	0	0.67376	7.9684	-0.00019118	-7.4771	0.26176	0.43866	-3.762e-06	0.0031457	-7.9699	276.61	346.12	0.50131	0.44106	0.66412	-6.5952	57.756	-7.6065	-7.4643	-7.3603	0.14222	0.104	0.24622	-7.1288	-7.0474	0	0	889	0	7.5619	-7.5619	7.5619	57.624	7.5619	57.624	7.5401	888	8.7208	384	652	5.4594	3.2614	-0.0039384	-8.9424	1.3303	2.8654
12	0.0125	5.9711	30	4	1.9846	3.9865	-0.00058867	-12.095	0.27482	0.17417	3.8192e-07	-0.0012601	-11.898	459.07	292.71	0.50656	0.26352	0.51334	-0.20858	10.77	-12.899	-12.688	-12.415	0.21063	0.27339	0.48402	-11.626	-11.401	0	17	107.81	-11.954	0.65878	-12.612	12.612	159.33	12.612	159.33	12.602	1759	12.38	1622	3	2.0229	10.357	0.00055852	-2.0826	0.43284	0.52274
12	0.0125	5.3136	53	3	0.99273	4.3209	-0.00020262	-12.843	0.22706	0.13916	1.1034e-08	-0.00022299	-12.837	419.07	257.01	0.50212	0.15083	0.38837	-3.5307	39.011	-13.234	-13.028	-12.846	0.20617	0.18186	0.38803	-12.467	-12.261	0	9	227	-12.382	0.64767	-13.03	13.03	169.93	13.03	169.93	13.025	1847	14.493	1376	3	2.6387	11.854	0.00073935	-1.6243	0.46408	0.64884
12	0.0125	2.7009	76	0	1.4836	1.2173	-0.00036041	-12.72	0.2219	0.085072	3.2389e-07	-0.00096512	-12.532	382.04	145.66	0.50403	0.12284	0.35049	0.93419	5.1882	-13.278	-13.135	-12.904	0.14314	0.23044	0.37358	-12.391	-12.151	0	23	83.318	-12.697	0.35888	-13.056	13.056	170.59	13.056	170.59	13.051	1868	5.7849	0	1858	2.884	2.9009	8.3067e-05	-0.82111	0.45277	0.35353
13	0.0125	2.6834	99	721	1.4596	1.2238	-0.0018271	-10.909	0.27274	0.10708	5.2769e-06	-0.0056317	-10.452	139.12	46.958	0.50881	0.25209	0.50208	0.97507	2.9426	-11.923	-11.788	-11.16	0.13509	0.6279	0.76298	-10.51	-10.375	0	4	216	-10.637	0.93047	-11.568	11.568	134.06	11.568	134.06	11.556	722	4.1365	573	4	1.381	2.7555	0.00023031	-5.1951	0.39001	0.26041
13	0.0125	3.23	304	0	0.82331	2.4067	-0.00044588	-12.001	0.23298	0.12522	-6.9668e-06	0.0032813	-12.333	124.63	55.191	0.50071	0.12998	0.36053	-1.6917	10.257	-12.297	-12.149	-11.842	0.14803	0.30698	0.455	-11.672	-11.633	0	3	219	-11.649	0.47199	-12.121	12.121	147.04	12.121	147.04	12.115	536	3.0779	306	12	1.6708	1.4071	0.00027663	-4.7053	0.44553	0.30594
13	0.0125	3.7038	71	0	0.99803	2.7058	-0.001151	-10.71	0.17913	0.077608	2.2076e-06	-0.0027581	-10.516	107.21	51.002	0.5056	0.13628	0.36916	0.11035	8.8251	-11.35	-11.232	-11.004	0.11794	0.22853	0.34647	-10.324	-10.22	0	2	30	-10.191	0.93863	-11.129	11.129	124	11.129	124	11.123	729	3.6224	15	104	1.9342	1.6881	0.0014177	-6.3612	0.43396	0.32243
14	0.0125	6.1364	74	0	0.59057	5.5459	-2.4486e-05	-7.8632	0.25063	0.27144	-2.8832e-06	0.002432	-8.2116	230.81	210.68	0.49963	0.27148	0.52103	-6.0209	50.831	-7.9728	-7.8044	-7.6499	0.16847	0.15443	0.3229	-7.4635	-7.3993	0	0	854	0	7.8736	-7.8736	7.8736	62.265	7.8736	62.265	7.8596	853	10.008	852	836	7.784	2.2239	-0.00010205	-5.2999	0.8363	1.3869
14	0.0125	7.8273	113	1	0.85565	6.9717	-0.0009244	-8.0253	0.33111	0.48542	-5.439e-06	0.003454	-8.612	285	335.34	0.50677	0.53168	0.72916	-4.7588	40.579	-8.6286	-8.3752	-7.8965	0.25336	0.47867	0.73203	-7.724	-7.668	0	1	807	-7.5825	0.81487	-8.3974	8.3974	71.047	8.3974	71.047	8.3714	806	14.759	455	0	5.279	9.4804	0.0019957	-2.6341	1.494	3.2614
14	0.0125	5.6534	511	0	0.53307	5.1204	0.00081375	-8.3387	0.21901	0.18099	-4.1194e-06	0.0035326	-8.6373	157.86	107.74	0.49369	0.2051	0.45288	-5.4212	46.364	-8.1535	-8.0068	-7.8506	0.14675	0.15617	0.30291	-7.7017	-7.6511	0	1	662	-7.7971	0.27304	-8.0701	8.0701	65.332	8.0701	65.332	8.0594	661	10.986	0	608	6.1539	4.8325	-0.0071254	-3.1798	0.95711	1.7248
15	0.0125	5.132	9	1074	1.3311	3.8009	-0.00073128	-9.088	0.24262	0.13409	-1.1492e-06	0.00050301	-9.3087	244.69	133.61	0.50644	0.18559	0.4308	-2.4898	18.595	-9.6098	-9.4171	-9.2835	0.19271	0.1336	0.32631	-9.0421	-8.7228	0	2	275	-9.0615	0.41915	-9.4807	9.4807	90.069	9.4807	90.069	9.4715	1075	6.8796	74	765	3.8512	3.0283	-0.00039273	-1.7901	1.5722	3.11
15	0.0125	10.292	91	0	0.5767	9.7152	-0.00013194	-8.2261	0.4874	1.615	-1.3556e-05	0.0096555	-9.4022	429.83	965.98	0.50027	1.6158	1.2711	-5.371	32.298	-8.0925	-8.0257	-7.9585	0.066794	0.067205	0.134	-7.8477	-7.7637	0	0	724	0	8.2737	-8.2737	8.2737	70.07	8.2737	70.07	8.2087	723	19.436	52	0	3.616	15.82	-0.0049921	3.7966	0.91055	3.3117
15	0.0125	7.6353	667	752	0.60095	7.0343	-0.0002765	-8.756	0.37954	0.87229	-6.7185e-06	0.0047758	-9.3884	349.49	596.12	0.50129	0.8759	0.9359	-5.3034	32.871	-8.8427	-8.6919	-8.5297	0.15078	0.16224	0.31302	-8.3725	-8.3265	0	0	754	0	8.86	-8.86	8.86	79.375	8.86	79.375	8.8232	753	15.679	38	752	5.3541	10.325	-0.0078898	0.157	0.99159	1.6548
16	0.0125	4.3151	10	0	1.5623	2.7527	-0.00078251	-9.7035	0.20262	0.099281	2.1278e-06	-0.0022869	-9.5265	141.31	65.816	0.50392	0.12486	0.35335	0.17138	13.647	-10.154	-9.9958	-9.8552	0.1578	0.14064	0.29844	-9.3675	-8.8757	0	2	380	-9.6311	0.34902	-9.9802	9.9802	99.728	9.9802	99.728	9.9738	708	7.4641	0	571	5.6629	1.8013	-0.0028967	-7.0429	0.42913	0.36821
16	0.0125	7.3247	21	632	1.3278	5.9968	-0.0032944	-9.0188	0.35306	0.49833	-1.2742e-05	0.0047586	-9.8657	223.6	223.77	0.51648	0.86072	0.92775	-2.6469	13.258	-10.236	-9.8743	-9.5216	0.362	0.35266	0.71465	-9.0512	-8.9953	0	2	26	-10.647	-0.58759	-10.06	10.06	102.06	10.06	102.06	10.022	633	10.437	528	632	2.227	8.2097	0.0040557	-5.0204	0.78457	1.3114
16	0.0125	2.4882	99	0	0.77114	1.7171	-0.0011563	-8.8873	0.18022	0.060871	1.3243e-06	-0.0020462	-8.7878	111.34	39.621	0.50625	0.11134	0.33367	-0.096568	3.9286	-9.5001	-9.3599	-9.0389	0.14015	0.32096	0.46111	-8.7395	-8.6332	0	8	92.286	-9.0874	0.18846	-9.2759	9.2759	86.153	9.2759	86.153	9.2699	673	4.5741	660	637	3.5117	1.0624	-0.0010157	-8.4202	0.46288	0.42812
17	0.0125	5.1301	37	0	0.48417	4.6459	-0.00044578	-8.127	0.18654	0.1576	-1.534e-06	0.00035958	-8.1973	106.37	82.372	0.50142	0.16218	0.40272	-6.118	56.421	-8.3153	-8.1974	-8.0705	0.11789	0.12689	0.24478	-7.8851	-7.8226	0	0	527	0	8.244	-8.244	8.244	68.126	8.244	68.126	8.2356	526	6.837	518	25	3.6652	3.1719	0.0056468	-1.8393	0.71621	0.77902
17	0.0125	5.8373	180	0	0.49954	5.3377	-0.00058597	-7.9941	0.1503	0.18874	-6.5768e-06	0.0030641	-8.3311	101.18	92.174	0.50243	0.19759	0.44451	-7.1822	68.13	-8.2007	-8.0992	-8.0025	0.1015	0.09666	0.19816	-7.8787	-7.7295	0	0	557	0	8.1567	-8.1567	8.1567	66.729	8.1567	66.729	8.1469	556	8.2811	553	69	5.291	2.9902	0.0034676	-1.6989	0.74785	0.95954
17	0.0125	5.7078	244	479	0.52466	5.1831	-0.0010547	-7.7404	0.31578	0.41821	-2.337e-05	0.01014	-8.6322	115.53	123.43	0.50424	0.43957	0.663	-4.8708	31.765	-8.0268	-7.8641	-7.6839	0.16271	0.18013	0.34284	-7.5514	-7.5355	0	0	481	0	7.993	-7.993	7.993	64.327	7.993	64.327	7.9708	480	9.3207	473	14	6.4257	2.8949	0.0036947	-2.7599	0.7374	1.06
18	0.0125	4.732	90	0	0.70142	4.0305	-0.00098915	-9.4065	0.20169	0.13945	-2.609e-06	0.00079543	-9.6096	146.23	89.821	0.50506	0.17771	0.42156	-2.93	23.217	-9.94	-9.6968	-9.4965	0.24325	0.20023	0.44347	-9.1798	-9.1005	0	1	686	-9.0536	0.69112	-9.7448	9.7448	95.138	9.7448	95.138	9.7363	685	4.9749	0	25	2.7949	2.1799	-0.0003165	-6.4999	0.59788	0.59165
18	0.0125	5.0355	84	0	1.5246	3.5109	-0.0024455	-9.3169	0.21274	0.13842	-1.9812e-06	-0.0009021	-9.517	173.43	101.67	0.51484	0.44161	0.66454	-0.17599	3.1124	-10.776	-10.348	-9.7601	0.42809	0.58828	1.0164	-9.2372	-9.1145	0	1	781	-8.7467	1.5227	-10.269	10.269	105.9	10.269	105.9	10.248	780	7.0339	0	5	2.2184	4.8155	0.0030278	-8.2412	0.69071	0.81683
18	0.0125	3.7991	39	777	1.2494	2.5497	-0.0026343	-9.5123	0.15525	0.054375	-1.5404e-06	-0.0014374	-9.6671	123.09	38.546	0.51557	0.4044	0.63592	-0.34173	2.6659	-11.09	-10.363	-10.057	0.72708	0.3068	1.0339	-9.6374	-9.4843	0	2	367	-9.6763	0.85936	-10.536	10.536	111.4	10.536	111.4	10.517	778	5.649	776	23	2.4633	3.1858	0.00058425	-7.06	0.50869	0.47163
19	0.0125	5.2671	39	0	0.99043	4.2767	0.00078508	-11.15	0.28922	0.22901	-5.6336e-06	0.0045765	-11.575	197.15	129.83	0.49521	0.25234	0.50234	-3.1735	21.716	-11.04	-10.866	-10.618	0.17438	0.24756	0.42194	-10.268	-10.186	0	5	152.5	-10.25	0.63616	-10.886	10.886	118.76	10.886	118.76	10.875	674	7.7787	6	542	3.9149	3.8638	-0.005851	-2.9301	0.94044	1.3503
19	0.0125	3.7651	563	0	1.0412	2.7239	0.00082484	-11.044	0.27132	0.15074	-5.0169e-06	0.0045022	-11.493	181.68	80.851	0.49462	0.18128	0.42577	-1.0422	7.5638	-10.984	-10.731	-10.416	0.25297	0.31472	0.56769	-10.169	-9.9614	0	9	85.125	-10.274	0.46791	-10.742	10.742	115.57	10.742	115.57	10.734	734	7.8806	335	580	3.9771	3.9035	-0.0056607	-3.2165	1.0868	1.8653
19	0.0125	5.4589	672	0	1.1321	4.3268	6.5876e-05	-10.658	0.32993	0.27492	-4.9144e-06	0.0038402	-11.141	256.06	175.33	0.49895	0.27513	0.52453	-2.4611	14.513	-10.762	-10.566	-10.354	0.19674	0.21155	0.40829	-10.01	-9.8838	0	4	170.33	-9.7795	0.85347	-10.633	10.633	113.34	10.633	113.34	10.621	769	8.0161	238	732	3.5637	4.4523	-0.0067257	-2.597	1.1313	1.9523
20	0.0125	3.5418	47	0	0.89086	2.6509	-0.0013332	-10.599	0.16534	0.059444	-1.8905e-06	0.0001924	-10.804	119.44	41.192	0.50744	0.15615	0.39516	-0.77193	5.6452	-11.351	-11.077	-10.879	0.27418	0.19766	0.47184	-10.546	-10.326	0	1	809	-10.263	0.87387	-11.137	11.137	124.19	11.137	124.19	11.13	808	7.9327	382	28	2.0946	5.838	0.003533	-2.4594	1.0261	1.6745
20	0.0125	4.6899	31	1	2.0511	2.6388	-0.0020964	-10.145	0.26353	0.15897	1.4605e-06	-0.0031859	-10.009	192.3	116	0.51127	0.36333	0.60277	0.62872	5.0695	-11.303	-11.006	-10.618	0.297	0.38806	0.68506	-9.7235	-9.2555	0	6	119.2	-10.345	0.58114	-10.926	10.926	119.75	10.926	119.75	10.909	747	16.77	740	0	4.4205	12.35	0.0070275	-6.8603	0.75223	1.0042
20	0.0125	4.1963	62	0	1.1926	3.0037	-0.0023037	-10.082	0.29172	0.2479	-4.286e-06	0.0010565	-10.52	255.75	164.18	0.51308	0.52044	0.72141	-1.2356	5.3326	-11.268	-10.991	-10.49	0.27646	0.50105	0.77751	-10.024	-9.948	0	3	334	-10.724	0.26063	-10.985	10.985	121.19	10.985	121.19	10.962	785	11.668	723	0	5.0881	6.58	0.0081742	-8.3508	0.78217	1.0763
21	0.0125	3.5541	44	0	1.2778	2.2763	-0.0012701	-10.936	0.34064	0.18598	2.4899e-07	-0.001587	-10.869	426.05	235.78	0.51109	0.40416	0.63573	0.14939	2.2748	-12.231	-11.85	-11.229	0.38091	0.62094	1.0019	-10.68	-10.595	0	12	108.27	-11.476	0.26895	-11.745	11.745	138.34	11.745	138.34	11.727	1274	7.7232	1263	346	3.4965	4.2266	0.0021418	-11.146	0.48738	0.44146
21	0.0125	3.7312	151	0	0.78502	2.9462	-0.00042732	-11.581	0.24179	0.12789	-1.4387e-06	0.0014803	-12.002	285.84	122.39	0.50361	0.15468	0.3933	-1.6001	7.9911	-11.98	-11.779	-11.619	0.2014	0.15973	0.36112	-11.401	-11.235	0	7	203.67	-11.773	0.091496	-11.864	11.864	140.91	11.864	140.91	11.858	1327	7.5572	0	777	5.7904	1.7668	0.00035996	-10.017	0.50525	0.43301
21	0.0125	4.4844	94	2	1.44	3.0445	-0.0016269	-10.602	0.23402	0.16757	-1.3468e-07	-0.0014653	-10.634	284.31	201	0.51365	0.4857	0.69693	-0.24005	3.2731	-12.048	-11.661	-11.017	0.38782	0.64349	1.0313	-10.467	-10.373	0	6	209	-11.366	0.21151	-11.578	11.578	134.53	11.578	134.53	11.557	1201	15.657	1079	7	2.737	12.92	0.0033407	-13.13	0.51973	0.85471
22	0.0125	3.677	23	0	1.0064	2.6706	0.00033405	-8.545	0.17901	0.095015	-2.5766e-07	0.00084164	-8.7115	352.95	176.3	0.49307	0.13114	0.36213	-0.63214	7.702	-8.3793	-8.2368	-8.0532	0.14252	0.18363	0.32614	-7.5801	-7.4105	0	2	610	-8.4333	-0.21742	-8.2159	8.2159	67.632	8.2159	67.632	8.208	1971	11.583	1968	1	5.4957	6.0877	-0.0016364	-4.7077	1.18	2.3987
22	0.0125	6.5256	1532	1933	0.92722	5.5984	6.4369e-05	-8.1234	0.22315	0.16827	-5.46e-07	0.0011198	-8.4632	435.13	280.62	0.49845	0.16956	0.41178	-6.1043	69.717	-8.204	-8.0155	-7.8728	0.18853	0.14263	0.33116	-7.6211	-7.4679	0	1	1935	-7.6849	0.37627	-8.0612	8.0612	65.152	8.0612	65.152	8.0522	1934	11.811	1931	5	7.5256	4.2857	-0.00029441	-5.5365	0.65799	0.94177
22	0.0125	4.1477	1426	0	1.143	3.0047	0.00015129	-8.0744	0.30184	0.15287	-6.93e-07	0.0016101	-8.586	532.47	211.42	0.49641	0.16133	0.40166	-0.42564	6.1405	-8.1453	-7.952	-7.6744	0.19329	0.2776	0.47089	-7.2559	-7.0959	0	21	101.3	-7.3677	0.54749	-7.9152	7.9152	62.812	7.9152	62.812	7.9051	2106	8.2276	563	2096	3.2149	5.0127	-0.0014473	-3.3055	0.77473	1.0291
23	0.0125	5.9068	30	0	1.1675	4.7393	-0.00050996	-11.117	0.41019	0.30945	-3.2632e-07	-0.00016798	-11.177	432.9	323.86	0.50344	0.33329	0.57732	-1.6721	11.657	-11.694	-11.316	-10.99	0.37868	0.32514	0.70382	-10.677	-10.328	0	3	188.5	-10.801	0.58387	-11.385	11.385	129.94	11.385	129.94	11.371	1049	6.6898	1044	458	3.3358	3.354	0.0009792	-3.4635	0.76789	0.95147
23	0.0125	6.5241	103	1008	1.4056	5.1186	-0.0020524	-10.1	0.45568	0.4467	-1.5648e-06	-0.00047502	-10.364	456.3	436.49	0.515	0.80407	0.8967	-1.2681	6.3117	-11.696	-10.933	-10.516	0.76288	0.41708	1.18	-10.008	-9.889	0	7	122.5	-10.54	0.59428	-11.134	11.134	124.77	11.134	124.77	11.1	1009	14.76	159	1008	4.0899	10.67	-0.0030843	0.21108	0.95189	1.6365
23	0.0125	7.8068	150	0	1.2409	6.5659	-0.0010487	-10.536	0.32759	0.38943	-1.293e-06	0.0002119	-10.741	340.06	371.85	0.50721	0.47673	0.69046	-3.3508	24.854	-11.232	-11.027	-10.738	0.2044	0.28947	0.49387	-10.082	-9.9556	0	0	977	0	11.047	-11.047	11.047	122.52	11.047	122.52	11.028	976	13.826	191	0	2.9503	10.875	-0.0015363	-1.1377	0.92139	1.5519
24	0.0125	6.3249	31	0	1.5476	4.7773	-0.0027347	-9.722	0.44011	0.60989	-8.63e-06	0.0013386	-10.042	226.22	278.68	0.50934	0.74933	0.86564	-2.3876	12.058	-10.572	-10.341	-9.9888	0.23023	0.35259	0.58282	-9.1494	-8.9532	0	1	474	-10.133	0.2346	-10.367	10.367	108.23	10.367	108.23	10.335	473	19.082	383	472	3.171	15.911	0.0055973	0.692	1.1202	4.624
24	0.0125	5.7565	35	0	1.3951	4.3614	-0.0018929	-10.672	0.37764	0.34391	-7.3672e-06	0.0013855	-10.915	169.03	148.06	0.50522	0.4033	0.63506	-1.7389	12.377	-11.321	-11.101	-10.848	0.22011	0.25319	0.4733	-9.9937	-9.8063	0	0	447	0	11.093	-11.093	11.093	123.46	11.093	123.46	11.076	446	10.264	392	442	1.6172	8.6463	-0.00075874	2.3409	0.64771	1.1456
24	0.0125	4.9389	25	0	1.7179	3.221	-0.0025458	-10.407	0.28975	0.20989	1.9055e-06	-0.0036834	-10.294	165.23	123.97	0.51052	0.40303	0.63485	-0.082556	6.6818	-11.491	-11.294	-10.963	0.19756	0.33092	0.52849	-9.7654	-9.5943	0	3	186.5	-10.815	0.35268	-11.167	11.167	125.11	11.167	125.11	11.149	598	6.9139	400	597	1.7478	5.1661	0.0017517	2.0217	0.59753	0.67656
25	0.0125	5.4231	624	0	0.98389	4.4392	-0.0004778	-9.2586	0.50268	0.44345	-9.724e-06	0.0058914	-9.9528	300.72	227.09	0.50201	0.45164	0.67204	-1.4388	7.3758	-9.7678	-9.3239	-8.929	0.44392	0.39482	0.83873	-8.5948	-8.5444	0	5	132	-8.5452	0.86989	-9.4151	9.4151	89.095	9.4151	89.095	9.3924	656	6.9133	155	611	2.6621	4.2512	-0.00014963	-2.8035	0.80916	1.1398
25	0.0125	6.3813	281	0	0.89768	5.4837	-0.00063021	-9.3176	0.44529	0.36979	-9.5743e-06	0.0063495	-10.165	239.95	164.37	0.50333	0.38742	0.62243	-2.44	16.492	-9.7813	-9.3726	-9.134	0.40865	0.2386	0.64726	-8.8918	-8.7728	0	6	112.8	-9.1153	0.43201	-9.5473	9.5473	91.539	9.5473	91.539	9.5287	730	5.6678	8	704	2.1914	3.4764	-0.00066562	-2.0457	0.6625	0.69789
25	0.0125	6.6241	106	0	0.90041	5.7237	-0.0015254	-8.6043	0.34143	0.40078	-6.2223e-06	0.003216	-9.2056	246.01	250.17	0.5099	0.51367	0.71671	-3.4354	21.568	-9.377	-9.0357	-8.7759	0.34128	0.25978	0.60106	-8.4983	-8.4302	0	2	18	-9.4115	-0.22602	-9.1854	9.1854	84.886	9.1854	84.886	9.1612	763	14.044	49	762	2.6996	11.345	-0.0043585	-1.9068	0.78079	1.3931
26	0.0125	5.6438	335	0	0.94417	4.6996	4.853e-05	-9.131	0.55448	0.56171	-4.0311e-06	0.0021004	-9.3047	280.3	283.36	0.49879	0.56176	0.74951	-1.9751	9.2934	-9.4448	-8.9102	-8.6153	0.53469	0.29488	0.82957	-8.3355	-8.2476	0	2	165	-8.4283	0.69037	-9.1186	9.1186	83.711	9.1186	83.711	9.0905	510	6.7425	9	509	2.915	3.8275	-0.0017839	-1.7892	0.7807	1.0406
26	0.0125	6.0612	16	0	0.51196	5.5492	7.8084e-05	-8.2531	0.24734	0.3492	-8.9114e-06	0.0041595	-8.564	130.21	151.29	0.49855	0.34931	0.59102	-6.0383	45.287	-8.276	-8.1271	-8.027	0.1489	0.1001	0.249	-7.89	-7.8627	0	0	460	0	8.2352	-8.2352	8.2352	68.169	8.2352	68.169	8.2185	459	11.802	10	0	2.1353	9.6672	-0.0028969	-2.2644	0.65321	0.94481
26	0.0125	5.9566	540	559	0.85161	5.105	-0.00010709	-8.2722	0.26193	0.31968	-4.3395e-06	0.0023187	-8.4978	158.66	173.26	0.49971	0.31998	0.56567	-5.4913	41.302	-8.426	-8.2433	-8.0641	0.18267	0.1792	0.36188	-7.8446	-7.6276	0	0	561	0	8.3021	-8.3021	8.3021	69.245	8.3021	69.245	8.2863	560	5.6824	330	555	2.2304	3.452	-7.4352e-05	-2.3879	0.76243	0.93261
27	0.0125	6.0307	32	4	1.5403	4.4904	0.0018477	-9.2552	0.59359	0.65327	-2.4889e-05	0.011704	-9.904	219.03	225.41	0.49186	0.69811	0.83553	-1.6586	9.5722	-9.4035	-8.8057	-8.2863	0.5978	0.51943	1.1172	-7.8121	-7.5496	0	12	32.455	-8.115	0.77435	-8.8893	8.8893	79.718	8.8893	79.718	8.8529	397	25.833	10	0	4.6276	21.205	-0.003774	-12.201	1.0555	3.2907
27	0.0125	10.073	27	7	2.4937	7.5792	-0.0019948	-8.2984	0.84949	2.1414	-3.2162e-05	0.015083	-9.807	402.84	894.31	0.50908	2.2352	1.4951	-3.1083	14.879	-9.0789	-8.5781	-8.1051	0.50086	0.47297	0.97383	-7.3614	-6.802	0	6	92.6	-7.7384	1.0897	-8.8281	8.8281	80.17	8.8281	80.17	8.7294	532	13.506	466	531	5.4529	8.0529	0.0074464	-14.121	1.0888	2.0917
27	0.0125	9.962	210	585	1.4058	8.5562	-0.004864	-7.2408	0.98706	2.4727	-4.7432e-05	0.023026	-9.9694	360.25	570.41	0.52668	3.1567	1.7767	-2.8054	11.56	-8.9262	-8.0144	-7.6634	0.91186	0.35093	1.2628	-7.4497	-7.4034	0	1	590	-7.2866	1.3842	-8.6708	8.6708	78.34	8.6708	78.34	8.533	589	14.592	571	588	7.8262	6.7659	0.0082429	-14.472	1.5122	3.9848
28	0.0125	4.1516	20	0	1.4955	2.6561	-0.00052674	-11.803	0.27833	0.13227	-5.4976e-07	0.00028305	-12.002	389.38	183.28	0.50497	0.1825	0.42721	-0.31256	5.7809	-12.386	-12.173	-11.941	0.21374	0.23158	0.44532	-11.664	-11.155	0	15	103.57	-11.884	0.30696	-12.191	12.191	148.8	12.191	148.8	12.183	1474	8.3234	974	1463	2.7287	5.5948	0.0012201	-1.1225	0.85142	1.2672
28	0.0125	4.2704	75	0	1.7036	2.5668	-0.00086605	-11.671	0.27472	0.13105	1.652e-07	-0.0010864	-11.622	370.27	174.31	0.50749	0.24244	0.49239	0.4811	5.2975	-12.522	-12.212	-12.038	0.31001	0.1742	0.48421	-11.443	-10.789	0	9	154.38	-11.824	0.42522	-12.249	12.249	150.28	12.249	150.28	12.239	1335	7.2208	381	1334	1.7852	5.4356	-0.00023043	-0.94517	0.62767	0.69573
28	0.0125	7.6274	31	1536	2.4773	5.1501	-0.0016139	-11.339	0.56295	0.81892	-8.4336e-07	-0.00028733	-11.686	920.98	1250.8	0.51647	1.3567	1.1648	-2.513	11.646	-12.764	-12.509	-12.193	0.2556	0.31541	0.57101	-11.185	-10.684	0	8	198.71	-11.776	0.83172	-12.608	12.608	160.32	12.608	160.32	12.56	1574	21.954	0	1550	2.9605	18.993	-0.002975	-0.46928	2.0881	12.188
29	0.0125	6.0246	32	1	0.89827	5.1264	-0.00089031	-10.657	0.3475	0.3854	-7.1646e-06	0.0039744	-11.206	238.9	220.61	0.50387	0.41594	0.64494	-3.0306	20.35	-11.268	-10.881	-10.525	0.38725	0.35603	0.74328	-10.248	-10.193	0	6	134	-10.818	0.14104	-10.959	10.959	120.51	10.959	120.51	10.942	680	6.373	11	462	3.7157	2.6573	-0.0027279	-1.0338	0.68116	0.70584
29	0.0125	4.2048	108	0	1.0072	3.1976	-0.0011943	-10.377	0.40201	0.35825	-1.5316e-05	0.0066783	-11.05	199.98	137.28	0.50383	0.38977	0.62432	-1.5619	6.6642	-10.917	-10.562	-10.318	0.35408	0.24441	0.59849	-9.8858	-9.7877	0	16	27.933	-10.144	0.53968	-10.684	10.684	114.54	10.684	114.54	10.667	515	9.9644	0	238	7.3103	2.654	-0.0020751	-1.9502	0.67013	0.89826
29	0.0125	4.7309	57	0	0.62647	4.1044	-0.00039398	-9.4644	0.23177	0.19799	-8.6272e-06	0.0043078	-9.8907	126.63	88.036	0.50096	0.20184	0.44927	-3.8257	26.958	-9.7141	-9.5288	-9.3276	0.18527	0.20123	0.38649	-9.0888	-9.0395	0	1	547	-8.966	0.60572	-9.5717	9.5717	91.82	9.5717	91.82	9.5622	546	6.6625	0	39	3.5039	3.1586	0.0022175	-1.4739	0.67004	0.77397
30	0.0125	10.151	68	0	0.61284	9.5383	0.0018835	-7.1195	0.56574	1.372	-3.9596e-05	0.020454	-8.568	264.25	445.09	0.48789	1.4373	1.1989	-5.0193	31.38	-6.4992	-6.3662	-6.2755	0.13302	0.090716	0.22374	-6.1804	-6.1441	0	0	471	0	6.6778	-6.6778	6.6778	46.031	6.6778	46.031	6.6068	470	14.338	0	64	11.607	2.73	-0.0048708	-9.5717	1.1065	3.3835
30	0.0125	9.3941	121	0	0.61764	8.7764	-0.00047896	-6.6725	0.45521	1.0798	-2.74e-05	0.013961	-7.9384	253.96	398.99	0.50215	1.0851	1.0417	-5.014	31.206	-6.7443	-6.5546	-6.4322	0.18971	0.12242	0.31213	-6.2647	-6.2213	0	0	529	0	6.7987	-6.7987	6.7987	47.308	6.7987	47.308	6.7436	528	12.926	0	332	9.7078	3.2178	-0.0050582	-9.7886	1.0932	2.7787
30	0.0125	6.9612	78	0	0.51978	6.4415	0.00032036	-6.4724	0.29247	0.48378	-7.3809e-06	0.0047415	-6.9131	215.63	266.74	0.49665	0.48686	0.69776	-6.017	44.924	-6.4276	-6.2317	-6.1171	0.19588	0.11458	0.31045	-5.9638	-5.8936	0	0	601	0	6.3765	-6.3765	6.3765	41.146	6.3765	41.146	6.3489	600	12.88	0	334	9.5383	3.3418	0.00027747	-12.847	1.1075	2.1434
31	0.0125	3.2567	134	755	1.1543	2.1024	-0.00062263	-9.7088	0.26631	0.13189	7.9857e-07	-0.0012255	-9.6331	198.93	98.835	0.50328	0.15035	0.38776	-0.28829	5.3947	-10.188	-9.9384	-9.7017	0.24921	0.2367	0.48591	-9.3079	-9.0951	0	15	43.214	-9.5263	0.41757	-9.9439	9.9439	99.031	9.9439	99.031	9.9363	756	6.859	210	3	2.5217	4.3373	-0.00035248	1.6106	0.65413	0.8263
31	0.0125	5.0396	56	862	0.83462	4.205	-0.00035656	-9.2616	0.31014	0.28047	-3.5515e-06	0.0027049	-9.7009	281.23	208.5	0.50214	0.28836	0.53699	-3.4017	21.065	-9.561	-9.3391	-9.1197	0.22197	0.21936	0.44133	-8.8832	-8.7489	0	9	86.5	-8.9216	0.49368	-9.4152	9.4152	88.935	9.4152	88.935	9.4015	863	10.844	82	0	3.227	7.6174	-0.00095754	0.79834	0.93425	1.7741
31	0.0125	5.3673	188	902	0.77523	4.5921	-0.00083376	-8.5621	0.26457	0.32185	-4.2168e-06	0.0029697	-9.1333	254.16	231.32	0.50647	0.36908	0.60752	-3.9652	24.557	-9.0734	-8.8116	-8.6345	0.26177	0.17713	0.4389	-8.371	-8.2931	0	1	904	-8.2213	0.71683	-8.9381	8.9381	80.26	8.9381	80.26	8.9203	903	13.938	75	0	4.1032	9.8351	-0.000423	-0.28784	1.0769	2.0082
32	0.0125	3.4509	100	0	0.82529	2.6256	0.00018391	-13.172	0.28982	0.14609	-9.1875e-07	0.00088859	-13.262	220.95	110.95	0.49845	0.14775	0.38439	-1.1562	8.5919	-13.34	-13.068	-12.858	0.27195	0.20996	0.48191	-12.531	-12.39	0	23	30.136	-12.702	0.39891	-13.101	13.101	171.79	13.101	171.79	13.096	768	6.647	264	178	2.542	4.105	0.0016662	-2.1852	0.68639	0.84683
32	0.0125	3.3965	685	0	0.88589	2.5106	0.00067716	-13.632	0.30705	0.18301	-4.1746e-06	0.0038707	-14.039	215.95	114.65	0.49611	0.20543	0.45324	-1.8251	9.0185	-13.521	-13.318	-13.117	0.20278	0.20111	0.4039	-12.809	-12.699	0	24	30.913	-13.009	0.36451	-13.373	13.373	179.05	13.373	179.05	13.366	766	10.084	33	4	1.9645	8.1195	0.00091971	-1.5683	0.81925	1.5379
32	0.0125	4.2398	538	780	1.2918	2.948	-0.0012004	-13.322	0.43753	0.4232	-3.1314e-06	0.0016147	-13.743	383.53	348.72	0.50594	0.52047	0.72143	-1.6476	6.4505	-14.109	-13.71	-13.402	0.39876	0.30842	0.70718	-13.011	-12.889	0	24	35.957	-13.29	0.57192	-13.862	13.862	192.67	13.862	192.67	13.844	900	14.48	618	781	3.0984	11.381	-0.001112	-0.4857	1.4928	4.6652
33	0.0125	4.616	135	0	0.88601	3.7299	-0.00071573	-10.647	0.20347	0.10873	7.6798e-07	-0.0013501	-10.56	156.72	88.653	0.5039	0.13793	0.37139	-2.656	24.71	-11.108	-10.961	-10.798	0.14787	0.16243	0.31029	-10.384	-10.312	0	2	151	-10.802	0.14051	-10.943	10.943	119.88	10.943	119.88	10.937	827	8.7777	518	0	2.0116	6.7661	0.00042018	-5.864	0.52479	0.48845
33	0.0125	4.749	26	0	1.0254	3.7236	-0.00031037	-11.124	0.20328	0.10159	1e-06	-0.0011264	-11.013	161.12	80.979	0.50127	0.10695	0.32703	-2.7272	34.05	-11.4	-11.249	-11.091	0.15066	0.15759	0.30824	-10.812	-10.436	0	3	263	-10.775	0.47607	-11.251	11.251	126.69	11.251	126.69	11.246	817	7.4385	327	0	1.7079	5.7305	-0.000641	-3.9416	0.5167	0.52622
33	0.0125	4.815	21	0	1.8085	3.0065	-0.0012368	-11.087	0.31309	0.17359	3.028e-06	-0.0038741	-10.704	216.44	125.69	0.50716	0.27052	0.52011	0.31457	6.4387	-11.919	-11.758	-11.429	0.16093	0.32889	0.48983	-10.59	-10.326	0	3	414.5	-11.023	0.60235	-11.625	11.625	135.42	11.625	135.42	11.614	872	6.695	818	0	1.8042	4.8908	0.00077768	-5.0622	0.63295	0.59501
34	0.0125	8.4879	58	0	0.91303	7.5749	-0.0014593	-7.2881	0.2622	0.47352	-7.0406e-06	0.0032368	-7.8094	209.12	279.68	0.5097	0.5527	0.74344	-5.5403	42.095	-7.8722	-7.714	-7.4355	0.15819	0.27853	0.43672	-7.1609	-7.1241	0	0	669	0	7.7748	-7.7748	7.7748	61	7.7748	61	7.7476	668	15.343	662	52	10.45	4.8933	0.0087022	-12.705	1.4696	3.3691
34	0.0125	6.5394	16	528	1.4114	5.128	-0.0022815	-7.4229	0.28796	0.32094	-4.0529e-06	-0.00014156	-7.6109	160.88	166	0.51159	0.44233	0.66508	-3.8965	28.873	-8.2457	-8.0076	-7.8311	0.23808	0.17645	0.41453	-7.1376	-6.9465	0	0	530	0	8.0252	-8.0252	8.0252	64.847	8.0252	64.847	8.0017	529	11.554	525	7	6.6105	4.9438	0.0048111	-8.9816	1.305	2.7419
34	0.0125	4.6285	21	0	1.4693	3.1592	-0.0022884	-7.6738	0.2581	0.1412	3.2759e-06	-0.0042737	-7.4737	144.22	80.794	0.51301	0.30199	0.54954	-0.1834	6.8133	-8.5989	-8.5188	-8.2856	0.080091	0.23323	0.31332	-7.4454	-7.03	0	0	608	0	8.3672	-8.3672	8.3672	70.313	8.3672	70.313	8.3491	607	11.758	606	15	6.4865	5.2714	0.0082198	-10.551	1.2965	2.4228
35	0.0125	5.012	58	732	0.7176	4.2944	-0.0015006	-8.6895	0.16193	0.081968	-1.2636e-06	-0.00057567	-8.8022	122.18	58.206	0.50924	0.1828	0.42755	-1.9497	18.629	-9.5518	-9.2581	-8.9106	0.29364	0.34752	0.64117	-8.6201	-8.5656	0	1	734	-9.1923	0.046447	-9.2388	9.2388	85.538	9.2388	85.538	9.2293	733	7.5673	731	179	5.4712	2.0961	0.0024358	-3.7871	0.55548	0.61034
35	0.0125	5.8792	35	765	0.75717	5.122	-0.0012164	-8.7846	0.20847	0.27736	-3.6846e-06	0.0016023	-9.1436	181.53	192.57	0.50774	0.34971	0.59137	-5.0064	38.647	-9.4409	-9.1777	-8.9505	0.26319	0.22722	0.49041	-8.706	-8.5947	0	0	767	0	9.2499	-9.2499	9.2499	85.911	9.2499	85.911	9.234	766	10.966	0	123	7.9532	3.0131	0.0050104	-5.2636	0.84805	1.3043
35	0.0125	8.8144	33	852	1.1099	7.7045	-0.0017453	-8.9577	0.29673	0.61367	-3.1001e-06	0.000896	-9.3323	305	499.35	0.5122	0.79836	0.89351	-5.0701	36.041	-9.8846	-9.6868	-9.3259	0.1978	0.36082	0.55862	-8.7462	-8.6604	0	0	854	0	9.7012	-9.7012	9.7012	94.911	9.7012	94.911	9.6687	853	15.188	0	848	6.4427	8.7457	0.0016628	-2.0138	0.68195	1.3562
36	0.0125	7.1006	22	0	1.431	5.6696	-0.0025919	-8.8234	0.44578	0.54158	-4.4983e-06	0.0011552	-9.343	398.05	406.32	0.51759	0.93099	0.96488	-1.663	8.1389	-10.332	-9.8425	-9.1459	0.48995	0.69656	1.1865	-8.7262	-8.6268	0	9	51.875	-9.9553	-0.052369	-9.9029	9.9029	98.999	9.9029	98.999	9.8597	834	14.912	797	833	7.8578	7.0546	0.0054036	-3.0459	1.25	3.0313
36	0.0125	6.1782	229	0	1.1631	5.0151	-0.0010746	-10.209	0.37431	0.35936	-7.4576e-06	0.0048914	-11.004	245.81	185.97	0.50612	0.42111	0.64893	-2.6698	15.777	-10.881	-10.538	-10.267	0.34241	0.27118	0.61358	-9.9013	-9.7641	0	3	282.5	-10.088	0.55153	-10.639	10.639	113.61	10.639	113.61	10.621	801	7.9877	784	2	4.3116	3.6761	0.0039801	-1.7755	0.96649	1.4583
36	0.0125	7.2141	65	0	1.0419	6.1722	-0.00023668	-10.201	0.50268	0.62678	-5.3295e-06	0.0038564	-10.724	389.13	439.55	0.50082	0.62954	0.79343	-3.5609	23.017	-10.617	-10.125	-9.8005	0.49176	0.32463	0.81639	-9.5378	-9.4496	0	4	199.33	-9.6613	0.63021	-10.291	10.291	106.54	10.291	106.54	10.265	769	11.188	750	2	4.0799	7.1083	0.0011238	0.085238	1.4465	2.9766
37	0.0125	8.3746	93	0	0.91629	7.4584	-0.00060878	-8.1535	0.34834	0.62971	-1.1254e-05	0.0056596	-8.7343	225.67	313.31	0.50251	0.63932	0.79958	-4.8197	36.022	-8.4498	-8.3072	-7.935	0.14256	0.37225	0.51481	-7.5376	-7.5029	0	0	559	0	8.323	-8.323	8.323	69.912	8.323	69.912	8.2925	558	10.448	0	53	6.4271	4.0211	0.0068303	-10.908	0.81618	1.5248
37	0.0125	6.974	23	0	1.0912	5.8827	-0.0013118	-8.5541	0.29846	0.44322	-4.9783e-06	0.0023323	-8.998	246.24	295.74	0.50819	0.52026	0.72129	-4.3897	29.21	-9.1504	-8.9332	-8.6991	0.21726	0.23408	0.45134	-8.3864	-8.2356	0	1	734	-7.9752	1.059	-9.0342	9.0342	82.136	9.0342	82.136	9.0102	733	8.433	0	34	4.8445	3.5885	0.00081675	-7.4296	0.92919	1.3087
37	0.0125	9.096	29	685	0.87656	8.2195	-0.0010318	-8.3072	0.46584	1.2007	-1.2585e-05	0.0075886	-9.29	397.44	690.01	0.50608	1.2424	1.1146	-5.0745	31.007	-8.5488	-8.4332	-8.3243	0.1156	0.1089	0.22449	-8.1262	-7.9853	0	0	687	0	8.6606	-8.6606	8.6606	76.249	8.6606	76.249	8.609	686	14.224	0	685	7.8918	6.3322	0.00048198	-7.7848	0.76073	1.1895
38	0.0125	4.5693	24	0	1.3152	3.2541	-0.0016336	-8.2033	0.32359	0.21509	-2.7705e-07	-0.001487	-8.2162	171.74	113.98	0.50741	0.27755	0.52683	-1.3757	8.5849	-8.9388	-8.5733	-8.2991	0.36558	0.27415	0.63972	-7.9353	-7.7176	0	2	91	-8.5773	0.058022	-8.6354	8.6354	74.847	8.6354	74.847	8.62	530	10.95	0	23	7.4135	3.5362	0.0018615	-9.6757	0.99772	1.8059
38	0.0125	8.6454	43	0	1.3741	7.2713	-0.0012438	-8.8502	0.34885	0.45654	2.6881e-06	-0.0029883	-8.6618	209.44	292.1	0.50651	0.51101	0.71485	-3.9507	37.825	-9.599	-9.2715	-8.9107	0.3275	0.3608	0.6883	-8.1441	-7.9946	0	0	651	0	9.2538	-9.2538	9.2538	86.143	9.2538	86.143	9.2298	650	8.7819	4	539	6.0194	2.7624	-0.00097554	-7.907	0.85025	1.4055
38	0.0125	7.2807	20	756	0.9716	6.3091	-4.8828e-05	-8.6137	0.37843	0.47052	-2.3181e-06	0.0017036	-8.8342	306.03	348.76	0.4997	0.47063	0.68603	-5.0815	39.842	-8.8278	-8.5506	-8.2869	0.27719	0.26372	0.54091	-7.987	-7.8949	0	2	143	-7.7962	0.83594	-8.6322	8.6322	74.985	8.6322	74.985	8.61	757	9.5062	0	626	5.7497	3.7565	-0.0053924	-6.4648	1.0627	1.7851
39	0.0125	3.3922	19	497	0.98005	2.4122	-0.0022077	-9.2928	0.24864	0.1361	-8.3393e-06	0.0019369	-9.6354	123.27	55.945	0.50831	0.23683	0.48665	-1.0995	6.2544	-10.125	-9.884	-9.4243	0.24123	0.45969	0.70092	-9.2181	-9.1218	0	3	183.5	-9.3051	0.53626	-9.8414	9.8414	97.09	9.8414	97.09	9.8297	498	11.408	55	496	4.0565	7.3517	-0.0077741	-8.7093	1.1332	1.9166
39	0.0125	6.0088	28	478	1.2523	4.7565	-0.0043181	-8.3847	0.35975	0.41312	-2.3127e-05	0.0067364	-9.2636	156.78	122.96	0.51726	0.76964	0.87729	-1.9797	9.1878	-9.7589	-9.3083	-8.8441	0.45053	0.46422	0.91475	-8.4018	-8.3093	0	1	480	-8.1843	1.2325	-9.4168	9.4168	89.445	9.4168	89.445	9.3797	479	11.057	74	455	5.3182	5.7386	-0.012576	-8.4044	1.3999	2.6504
39	0.0125	7.0724	31	1	1.3997	5.6727	-0.0023309	-8.8401	0.28972	0.46321	-1.3476e-05	0.0039623	-9.3289	150.95	194.13	0.50862	0.56237	0.74992	-3.4797	24.519	-9.5933	-9.3518	-9.0208	0.24147	0.33099	0.57246	-8.5212	-8.1236	0	1	469	-8.0296	1.3548	-9.3844	9.3844	88.629	9.3844	88.629	9.3584	468	10.439	6	452	6.1325	4.3062	-0.0089919	-10.544	1.8251	4.4153
40	0.0125	2.9539	54	0	0.72025	2.2337	-0.0010973	-12.242	0.18396	0.087669	-2.0928e-06	-2.5784e-05	-12.333	100.15	44.11	0.50277	0.11408	0.33775	-1.0003	8.8809	-12.723	-12.542	-12.357	0.18114	0.18515	0.36629	-11.969	-11.916	0	2	421	-12.133	0.3904	-12.523	12.523	156.94	12.523	156.94	12.518	513	5.2553	0	426	3.7885	1.4668	-0.0032933	-2.3007	0.46124	0.33444
40	0.0125	3.798	68	0	0.70389	3.0941	-0.0012695	-11.996	0.25198	0.17787	-1.3347e-05	0.0058576	-12.629	97.522	51.788	0.50365	0.21631	0.46509	-2.1298	10.824	-12.537	-12.211	-12.042	0.32544	0.16966	0.4951	-11.838	-11.76	0	0	536	0	12.335	-12.335	12.335	152.37	12.335	152.37	12.327	535	5.3878	0	443	4.291	1.0968	-0.0024987	-2.606	0.34835	0.21575
40	0.0125	2.1828	40	617	0.85354	1.3293	-0.0014337	-11.612	0.15912	0.052536	1.9135e-06	-0.0026144	-11.49	87.924	30.633	0.50532	0.11796	0.34345	-0.045853	3.9194	-12.261	-12.132	-11.8	0.12873	0.33251	0.46125	-11.432	-11.377	0	3	274.5	-11.645	0.4089	-12.054	12.054	145.41	12.054	145.41	12.049	618	3.4587	58	224	1.5291	1.9296	0.00073554	-3.3599	0.65	0.58691
41	0.0125	5.3569	43	138	1.3659	3.991	-0.0028292	-13.05	0.70598	1.0731	4.9125e-05	-0.016338	-12.433	188.42	274.71	0.50303	1.1239	1.0602	-1.8033	6.7737	-13.599	-13.345	-12.749	0.25356	0.59645	0.85001	-12.268	-12.17	0	2	136	-12.5	0.939	-13.439	13.439	181.73	13.439	181.73	13.4	276	15.655	170	133	3.5113	12.143	0.005366	-4.9646	1.7022	7.8715
41	0.0125	4.4101	23	0	0.87751	3.5326	0.0017117	-12.738	0.50886	0.58353	-0.00044838	0.056414	-13.841	48.158	40.34	0.49455	0.58722	0.7663	-2.4912	10.199	-12.749	-12.492	-12.205	0.25667	0.28742	0.54409	-11.875	-11.807	0	0	124	0	12.634	-12.634	12.634	160.2	12.634	160.2	12.613	123	9.2088	9	107	5.1234	4.0853	-0.038024	-1.2028	0.84373	1.1629
41	0.0125	4.7034	47	0	1.3255	3.3779	-0.00065893	-12.379	0.56874	0.61646	-0.00032495	0.048733	-13.622	64.015	45.146	0.49741	0.61731	0.78569	-1.1926	6.1527	-12.878	-12.543	-11.813	0.33564	0.72994	1.0656	-11.279	-11.222	0	1	154	-11.13	1.2995	-12.43	12.43	155.11	12.43	155.11	12.406	153	6.7593	9	152	4.1658	2.5936	-0.020402	-2.3312	0.8075	0.98393
42	0.0125	7.5176	30	387	3.1132	4.4044	-0.0017033	-13.042	2.2881	6.5054	3.5654e-05	-0.021099	-11.287	1162.4	3205.9	0.50481	6.5772	2.5646	-0.76136	1.8545	-16.569	-12.048	-11.658	4.5209	0.38968	4.9106	-10.87	-10.619	0	5	106.25	-12.04	1.4653	-13.505	13.505	188.97	13.505	188.97	13.28	545	22.754	63	401	8.1057	14.648	-0.0059156	-3.3524	4.0949	22.726
42	0.0125	7.372	235	378	3.7534	3.6186	-0.0020289	-13.552	2.5662	7.2039	9.9443e-07	-0.0028165	-13.448	2034.5	5711	0.50871	7.4196	2.7239	-0.20336	1.2525	-17.566	-12.975	-11.978	4.5906	0.99748	5.5881	-11.044	-10.826	0	6	132.6	-12.134	2.2214	-14.355	14.355	213.49	14.355	213.49	14.1	793	25.163	148	198	9.8425	15.321	-5.3474e-05	-5.7793	5.5633	35.569
42	0.0125	7.9694	32	325	3.4424	4.527	-0.0025189	-12.831	2.1457	6.1312	3.9963e-05	-0.021661	-11.306	970.06	2716.9	0.50646	6.253	2.5006	-0.81152	2.045	-15.858	-12.373	-11.549	3.4852	0.82423	4.3095	-10.885	-10.526	0	5	92.5	-10.917	2.5169	-13.434	13.434	186.72	13.434	186.72	13.219	480	20.262	0	333	8.3536	11.908	0.00047524	-4.0904	4.2341	25.438
43	0.0125	6.0712	45	790	0.72931	5.3419	-0.0010835	-7.747	0.24465	0.26457	-2.6353e-06	0.001001	-8.0214	201.21	197.52	0.50812	0.32594	0.57091	-5.3445	43.778	-8.2866	-8.1074	-7.8798	0.17922	0.22757	0.40679	-7.6849	-7.5743	0	1	793	-7.469	0.70653	-8.1755	8.1755	67.165	8.1755	67.165	8.1591	792	12.773	781	0	3.9743	8.7988	0.003783	-2.5271	1.1395	2.3474
43	0.0125	6.2606	37	0	1.1029	5.1578	-0.00070031	-8.1911	0.19892	0.17615	1.138e-07	-0.00081763	-8.1709	203.05	181.71	0.50656	0.21968	0.4687	-4.2546	42.097	-8.7274	-8.5591	-8.3867	0.1683	0.17234	0.34064	-7.9415	-7.5718	0	0	1033	0	8.5521	-8.5521	8.5521	73.358	8.5521	73.358	8.5407	1032	7.4622	1026	1	4.1305	3.3317	-0.0022297	-2.6365	1.062	2.0019
43	0.0125	4.741	48	0	0.80992	3.931	-0.0010133	-8.0939	0.22363	0.26297	-4.5811e-06	0.0020927	-8.4444	182.52	161.73	0.50606	0.30241	0.54992	-4.2672	25.139	-8.5228	-8.4021	-8.2186	0.12076	0.18351	0.30427	-7.8715	-7.7519	0	1	680	-7.6707	0.76677	-8.4374	8.4374	71.493	8.4374	71.493	8.4221	679	12.917	259	677	1.5499	11.367	0.0011182	-3.576	0.69128	1.5293
44	0.0125	9.0306	21	0	1.8469	7.1838	-0.0023544	-9.4234	0.32436	0.59466	-3.3845e-06	0.00024157	-9.7548	272.64	439.7	0.51394	0.86711	0.93119	-2.1271	15.689	-10.752	-10.371	-9.7505	0.38082	0.62083	1.0016	-8.9539	-8.8271	0	1	769	-8.509	1.8173	-10.326	10.326	107.5	10.326	107.5	10.288	768	18.596	767	0	4.4042	14.192	0.0065863	-5.2843	0.87409	1.5408
44	0.0125	8.3848	84	0	1.4161	6.9687	-0.0015792	-10.023	0.39112	0.51164	-3.139e-07	-0.0013171	-10.059	331.44	427.51	0.5097	0.65689	0.81049	-2.4421	20.395	-11.085	-10.777	-10.147	0.30723	0.6308	0.93804	-9.5332	-9.4239	0	3	345.5	-10.117	0.56486	-10.682	10.682	114.76	10.682	114.76	10.654	836	17.212	386	1	3.9008	13.311	0.0033751	-2.0657	0.89084	1.7386
44	0.0125	6.118	99	0	1.6289	4.4891	-0.001492	-10.14	0.38819	0.3251	2.4095e-06	-0.0035546	-9.846	291.07	263.7	0.5093	0.46135	0.67922	-0.38735	6.9402	-11.164	-10.891	-10.391	0.27253	0.49991	0.77244	-9.5649	-9.3271	0	7	133	-10.216	0.56249	-10.779	10.779	116.64	10.779	116.64	10.757	857	7.5071	61	111	2.7071	4.8	0.002433	-2.1179	0.95399	1.4676
45	0.0125	5.8699	32	1	1.1939	4.676	-0.00153	-8.5574	0.24142	0.22543	-1.9584e-06	0.00094735	-9.0793	296.83	216.1	0.51655	0.5381	0.73355	-1.8954	9.2504	-9.8112	-9.4173	-8.9553	0.3939	0.46199	0.85588	-8.719	-8.6441	0	3	597.5	-9.5443	-0.019178	-9.5252	9.5252	91.267	9.5252	91.267	9.4991	1266	8.2144	0	24	5.4555	2.7589	0.00047826	-6.9075	0.54064	0.54342
45	0.0125	5.6313	44	0	1.3457	4.2855	-0.0010746	-9.0724	0.20811	0.11307	1.1243e-07	-0.0012282	-9.0374	282.11	154.23	0.51212	0.29289	0.5412	-0.66412	6.7914	-10.211	-9.7572	-9.4254	0.45348	0.33188	0.78536	-8.9729	-8.8579	0	4	131.33	-9.884	-0.077688	-9.8063	9.8063	96.457	9.8063	96.457	9.7916	1367	10.497	0	24	6.3968	4.1003	0.00098001	-7.283	0.60124	0.60771
45	0.0125	6.4825	22	1398	1.8422	4.6403	-0.0014998	-8.5382	0.22851	0.12537	5.3896e-07	-0.0022532	-8.3628	289.39	166.75	0.51788	0.49224	0.7016	-0.36236	5.286	-10.076	-9.5609	-9.0972	0.51521	0.46371	0.97892	-8.3745	-8.2327	0	4	77	-9.872	-0.28552	-9.5865	9.5865	92.394	9.5865	92.394	9.561	1399	6.098	784	49	2.134	3.964	0.0013277	-6.7156	0.58994	0.59524
46	0.0125	5.0497	155	0	1.9004	3.1493	-0.0017675	-10.081	0.31795	0.18733	6.3541e-07	-0.0025891	-9.9044	394.12	234.27	0.51659	0.62324	0.78946	0.39105	3.069	-11.716	-11.329	-10.87	0.3875	0.45906	0.84657	-9.6456	-9.5352	0	16	83.133	-10.94	0.2842	-11.224	11.224	126.6	11.224	126.6	11.196	1294	9.8045	1284	181	4.413	5.3915	0.0020037	-7.6735	1.1776	2.1992
46	0.0125	5.7114	47	0	1.6326	4.0789	-0.0011929	-10.043	0.29154	0.19423	-8.6713e-07	0.00011728	-10.373	430.04	260.66	0.5134	0.46535	0.68217	-0.53736	3.7411	-11.45	-10.926	-10.393	0.52427	0.53296	1.0572	-9.9705	-9.8129	0	18	85.529	-10.843	0.10157	-10.945	10.945	120.25	10.945	120.25	10.924	1512	8.431	35	532	3.5719	4.859	-0.0011007	-6.1279	1.097	1.8996
46	0.0125	7.3379	43	0	2.1762	5.1617	-0.0014795	-9.4109	0.37206	0.29391	-9.5249e-08	-0.0013537	-9.4386	492.36	388.35	0.51531	0.61272	0.78276	-0.47546	6.0151	-10.834	-10.366	-9.9143	0.4677	0.4515	0.9192	-9.1526	-8.6018	0	6	238.4	-9.3899	0.99829	-10.388	10.388	108.53	10.388	108.53	10.359	1322	11.006	0	1304	3.395	7.6106	-0.00021564	-7.5284	1.2458	2.6903
47	0.0125	8.1	16	668	1.9052	6.1947	-0.0032661	-8.8403	0.40389	0.48268	1.1073e-07	-0.0033401	-8.8321	269.54	322.9	0.51759	0.88054	0.93837	-2.7374	19.996	-10.197	-9.9732	-9.733	0.22411	0.24018	0.46429	-8.4106	-8.1086	0	0	670	0	9.9312	-9.9312	9.9312	99.509	9.9312	99.509	9.8918	669	19.688	593	668	4.2166	15.472	0.00034932	-1.1838	1.3141	3.9012
47	0.0125	9.2928	24	0	1.7212	7.5717	-0.0035173	-9.2785	0.49065	0.89515	-1.1003e-05	0.0031285	-9.9464	311.29	487.05	0.51632	1.2725	1.1281	-2.6227	14.331	-10.866	-10.093	-9.675	0.77345	0.41786	1.1913	-8.9029	-8.7577	0	5	51.5	-10.604	-0.26356	-10.341	10.341	108.2	10.341	108.2	10.287	605	23.216	412	600	3.6958	19.521	0.0031329	-1.3465	1.5896	6.6731
47	0.0125	7.3642	43	559	1.4628	5.9015	-0.0042252	-8.993	0.46326	0.70479	-1.9539e-05	0.0066974	-10.009	279.84	277.87	0.51849	1.1713	1.0823	-2.2407	9.6643	-10.328	-10.018	-9.5146	0.30953	0.50359	0.81312	-9.0311	-8.8126	0	2	19	-10.204	-0.029996	-10.174	10.174	104.68	10.174	104.68	10.123	560	15.369	523	559	4.2752	11.094	0.0033166	-1.1444	1.1817	2.6433
48	0.0125	5.7662	743	0	3.0403	2.726	-0.0015977	-12.176	0.24771	0.1575	2.4406e-06	-0.0034281	-11.947	165.51	110.38	0.50716	0.27747	0.52675	0.83188	5.5087	-13.139	-12.902	-12.603	0.23747	0.29826	0.53573	-11.768	-11.638	0	1	752	-10.661	2.1136	-12.775	12.775	163.47	12.775	163.47	12.764	751	10.921	24	743	2.6593	8.2619	-0.0018427	-0.8501	0.64278	0.83208
48	0.0125	4.3506	26	0	1.9141	2.4365	-0.002113	-12.222	0.25749	0.12899	2.9656e-06	-0.0047909	-11.82	170.43	87.112	0.51153	0.43304	0.65806	0.9693	3.1102	-13.619	-13.391	-12.857	0.22817	0.53361	0.76178	-11.85	-11.685	0	1	905	-12.238	0.93827	-13.176	13.176	174.05	13.176	174.05	13.159	904	4.9459	17	156	3.1492	1.7967	0.00064788	-2.6748	0.60342	0.66602
48	0.0125	5.887	89	843	1.3277	4.5592	-0.0025879	-12.403	0.46211	0.63941	-7.9219e-06	0.0042883	-13.397	371.62	382.87	0.51328	1.0609	1.03	-2.8778	12.193	-13.715	-13.27	-13.059	0.44524	0.21107	0.65631	-12.478	-12.359	0	2	773	-13.392	0.13377	-13.526	13.526	184.02	13.526	184.02	13.492	869	20.865	32	862	2.9375	17.928	-0.005591	-1.1376	1.988	9.4018
49	0.0125	5.7588	62	0	1.7897	3.9691	-0.0017415	-8.8533	0.30026	0.21523	-1.3256e-06	9.8457e-05	-9.2787	380.36	248.47	0.51967	0.70286	0.83836	-0.7887	4.4104	-10.452	-9.8906	-9.5464	0.56127	0.3442	0.90547	-8.6146	-8.3824	0	2	305	-10.513	-0.45085	-10.062	10.062	101.95	10.062	101.95	10.028	1389	13.84	1349	1384	7.6609	6.1787	0.00038097	-10.755	1.5411	4.1432
49	0.0125	6.903	110	0	1.0494	5.8536	-0.0012357	-8.0302	0.449	0.48067	-2.5496e-06	0.0027952	-9.0917	526.72	402.58	0.51777	0.79913	0.89394	-2.2989	9.4868	-9.3145	-8.6373	-8.4644	0.67717	0.17291	0.85009	-8.2776	-8.1413	0	0	1583	0	9.007	-9.007	9.007	81.926	9.007	81.926	8.968	1582	15.963	1566	861	11.609	4.3538	0.0020762	-16.424	2.2152	8.4068
49	0.0125	6.4073	30	0	1.7486	4.6587	-0.0023616	-8.5265	0.18569	0.12996	-7.2724e-07	-0.0014009	-8.7378	241.74	159.95	0.52542	0.94221	0.97068	-0.2837	2.6079	-10.77	-10.034	-9.285	0.73608	0.74904	1.4851	-8.6841	-8.5928	0	1	1323	-8.364	1.7223	-10.086	10.086	102.68	10.086	102.68	10.04	1322	9.4244	1311	5	5.7736	3.6509	0.0026809	-9.557	0.8168	1.0079
50	0.0125	5.6747	24	0	1.2902	4.3844	-0.00052616	-10.099	0.27617	0.18062	-4.0525e-07	0.00027583	-10.363	554.8	329.86	0.50792	0.27107	0.52064	-2.0451	14.006	-10.823	-10.573	-10.301	0.24985	0.27216	0.52201	-9.9437	-9.8165	0	8	99	-10.12	0.49979	-10.62	10.62	113.05	10.62	113.05	10.608	1980	16.47	1481	1979	3.6999	12.77	0.0008931	-1.5585	0.81569	1.3726
50	0.0125	4.0763	18	0	1.247	2.8292	-0.0004247	-9.2627	0.17144	0.062112	-6.9577e-08	-0.00027483	-9.3165	373.46	132.6	0.50761	0.13192	0.3632	-0.88939	7.7482	-9.9207	-9.6963	-9.4951	0.2244	0.20118	0.42558	-9.1876	-9.0494	0	12	167.18	-9.6005	0.11962	-9.7201	9.7201	94.612	9.7201	94.612	9.7134	2155	14.378	2099	5	3.6513	10.726	0.0018121	-2.7802	0.85229	1.4103
50	0.0125	6.5845	125	0	0.93721	5.6473	-0.00038527	-9.6053	0.19881	0.11606	-8.9052e-08	-0.00018891	-9.6774	441.62	253.72	0.50683	0.17625	0.41983	-2.7811	31.817	-10.273	-10.011	-9.7645	0.26185	0.24637	0.50822	-9.4321	-9.2849	0	0	2207	0	10.03	-10.03	10.03	100.78	10.03	100.78	10.022	2206	20.691	1813	0	3.4245	17.266	0.00088975	-2.6952	0.88827	1.3023
51	0.0125	5.4318	41	0	1.4411	3.9907	-0.00099654	-8.4712	0.26043	0.17746	6.806e-08	-0.0011083	-8.4407	422.79	291.26	0.51438	0.40086	0.63313	-0.79085	6.3111	-9.5934	-9.3395	-8.9042	0.25387	0.43533	0.68921	-8.2923	-8.0262	0	5	269.5	-9.1361	0.15323	-9.2894	9.2894	86.694	9.2894	86.694	9.2683	1643	5.5764	82	236	2.8013	2.7751	0.00091651	-2.9809	0.73541	0.90061
51	0.0125	6.5246	83	0	1.1996	5.325	-0.00045927	-8.3737	0.17315	0.15433	-7.7825e-08	-0.00029545	-8.4311	384.05	323.63	0.50886	0.23229	0.48197	-3.7268	35.069	-9.0183	-8.9098	-8.6449	0.10849	0.26493	0.37342	-8.114	-7.9681	0	2	2004	-8.7219	0.13516	-8.857	8.857	78.679	8.857	78.679	8.8452	2106	8.8099	390	2105	3.0661	5.7438	-0.00058303	-0.20695	0.93797	1.4325
51	0.0125	7.3114	80	2125	0.79212	6.5193	-0.00027984	-8.761	0.26133	0.26505	-3.9951e-07	0.00056911	-9.0615	576.03	524.99	0.50524	0.29455	0.54272	-5.8818	57.502	-9.2041	-9.0338	-8.8294	0.17037	0.20433	0.3747	-8.4679	-8.372	0	4	81	-9.2011	-0.14272	-9.0583	9.0583	82.348	9.0583	82.348	9.0448	2126	14.52	681	2124	3.3913	11.129	-0.0011142	1.4557	1.3449	3.0066
52	0.0125	4.4519	26	771	3.1991	1.2527	-0.0009825	-11.783	0.49495	0.37565	1.3749e-06	-0.0036003	-10.953	722.57	452.13	0.512	0.66758	0.81705	1.1934	4.2439	-13.319	-12.944	-12.307	0.37483	0.63638	1.0112	-11.075	-10.585	0	26	72.4	-12.14	0.57864	-12.719	12.719	162.43	12.719	162.43	12.691	1905	15.656	857	1	3.9466	11.71	0.0014878	-2.8095	0.99168	1.8841
52	0.0125	6.8521	36	2917	2.4646	4.3875	-0.00017083	-12.658	0.41511	0.32062	2.5709e-07	-0.00092077	-12.293	1138.3	857.9	0.50305	0.34133	0.58424	0.20982	8.8908	-13.261	-12.982	-12.6	0.27898	0.38192	0.6609	-11.96	-11.465	0	34	85.364	-12.084	0.82299	-12.907	12.907	166.93	12.907	166.93	12.894	2918	18.477	2452	3	3.675	14.802	0.001154	-3.3	0.88251	1.9217
52	0.0125	5.4443	39	3056	2.603	2.8413	-0.00037508	-12.343	0.46685	0.35897	4.6972e-07	-0.0018105	-11.612	1149.3	770.11	0.50723	0.46853	0.68449	0.86441	4.1259	-13.403	-13.074	-12.542	0.32849	0.53183	0.86032	-11.499	-11.149	0	32	96.29	-12.274	0.64248	-12.916	12.916	167.3	12.916	167.3	12.898	3057	27.718	2047	0	3.3442	24.374	0.0016498	-3.2226	1.1579	3.1279
53	0.0125	5.1342	36	0	1.4837	3.6505	-0.00087014	-10.284	0.28201	0.19073	-3.6921e-07	-0.00020483	-10.484	510.89	329.45	0.51153	0.39584	0.62916	-0.74635	5.1003	-11.41	-11.088	-10.598	0.3225	0.4899	0.81239	-10.13	-9.9661	0	12	149.45	-10.469	0.5994	-11.068	11.068	122.9	11.068	122.9	11.051	1803	9.9154	415	1791	4.6027	5.3128	0.00019688	-5.8314	1.0621	1.7816
53	0.0125	7.1247	61	1973	1.6366	5.488	-0.00073655	-10.534	0.27716	0.21918	1.1898e-07	-0.0009713	-10.457	534.14	430.31	0.51051	0.39534	0.62876	-1.6857	16.82	-11.579	-11.296	-10.946	0.28266	0.35027	0.63292	-10.239	-9.8455	0	9	235.38	-10.573	0.68766	-11.261	11.261	127.2	11.261	127.2	11.244	1974	15.215	386	1973	3.6344	11.581	-0.00051718	-3.6224	1.1638	2.3367
53	0.0125	6.6495	78	0	1.9723	4.6772	-0.0010399	-9.8787	0.24021	0.1567	1.48e-07	-0.0013328	-9.7822	460.19	306.57	0.51548	0.51002	0.71416	-0.13763	4.7544	-11.405	-10.978	-10.38	0.42705	0.59736	1.0244	-9.7544	-9.4052	0	5	463.25	-10.337	0.57066	-10.908	10.908	119.49	10.908	119.49	10.884	1980	8.597	940	829	2.1277	6.4693	0.0011694	-5.2483	0.68803	0.96965
54	0.0125	4.9541	719	1908	0.65689	4.2972	-0.00039771	-9.7515	0.19708	0.11616	-4.9534e-07	0.00054739	-10.052	340.52	187.2	0.50598	0.1642	0.40522	-3.9355	34.051	-10.328	-10.065	-9.8756	0.26294	0.18958	0.45252	-9.6946	-9.6293	0	6	197	-9.8506	0.28034	-10.131	10.131	102.8	10.131	102.8	10.123	1909	8.7706	1898	1908	3.8225	4.948	0.0029414	-2.6775	0.48436	0.43442
54	0.0125	7.9125	88	1825	0.92839	6.9841	-0.00017429	-9.775	0.34907	0.37329	-3.9629e-07	0.00054894	-9.9949	656.53	663.91	0.5024	0.38173	0.61784	-5.4412	47.159	-10.103	-9.833	-9.6526	0.2698	0.18033	0.45013	-9.3792	-9.1876	0	1	1827	-9.672	0.26206	-9.9341	9.9341	99.068	9.9341	99.068	9.918	1826	19.648	774	1820	3.3311	16.317	0.00099872	-0.47406	1.188	3.4036
54	0.0125	6.0296	1077	0	1.1285	4.9011	0.00012836	-9.7202	0.27546	0.15827	-5.5492e-07	0.001201	-10.066	490.98	259.8	0.49759	0.1634	0.40423	-2.2561	23.474	-9.8406	-9.5675	-9.3417	0.27303	0.22578	0.49881	-9.0667	-8.8315	0	7	308.67	-9.2857	0.31041	-9.5961	9.5961	92.249	9.5961	92.249	9.588	1934	8.5515	954	1923	2.7436	5.8079	0.00012013	-0.37779	0.85781	1.1991
55	0.0125	6.1447	20	0	1.6246	4.5201	-0.001845	-8.3657	0.17452	0.15453	-2.5494e-07	-0.0015957	-8.4063	175.66	150.96	0.51573	0.42641	0.653	-1.2861	10.263	-9.6466	-9.3731	-8.7645	0.27345	0.60866	0.88211	-8.4657	-7.881	0	0	980	0	9.2679	-9.2679	9.2679	86.321	9.2679	86.321	9.2458	979	7.7441	0	20	3.6059	4.1382	0.0021645	-6.9641	0.68276	0.75507
55	0.0125	5.6477	20	918	1.2963	4.3514	-0.0021186	-7.8985	0.25591	0.26531	-2.4422e-06	0.00012338	-8.2411	272.82	222.1	0.51775	0.58121	0.76237	-2.2819	12.019	-9.1151	-8.8318	-8.4709	0.28331	0.36089	0.6442	-7.9473	-7.6206	0	0	920	0	8.8709	-8.8709	8.8709	79.274	8.8709	79.274	8.8414	919	21.359	674	896	5.1959	16.164	0.0020212	-7.7715	1.7704	8.8668
55	0.0125	5.308	28	0	1.0467	4.2613	-0.0017678	-7.8876	0.12506	0.10189	-5.9496e-07	-0.0012121	-7.974	127.3	93.859	0.51527	0.32955	0.57406	-0.62548	6.5814	-9.1727	-8.7067	-8.2725	0.46602	0.43415	0.90017	-7.8577	-7.7868	0	0	936	0	8.7131	-8.7131	8.7131	76.248	8.7131	76.248	8.6945	935	8.4172	827	28	2.8885	5.5288	0.0050322	-5.4495	0.81381	1.0333
56	0.0125	4.639	46	0	2.4714	2.1676	-0.0027329	-9.2167	0.44705	0.33327	4.2812e-06	-0.0062134	-8.7457	336.19	234.89	0.51734	0.74565	0.86351	1.0543	4.1335	-10.854	-10.483	-10.105	0.37072	0.37836	0.74908	-8.2303	-7.9716	0	3	215	-9.2872	1.0404	-10.328	10.328	107.4	10.328	107.4	10.289	814	5.1002	229	0	1.7901	3.3101	0.00024012	-3.7849	0.61522	0.61581
56	0.0125	4.4769	65	0	1.8264	2.6505	-0.0021326	-9.617	0.32773	0.19063	6.2885e-07	-0.0026854	-9.5361	290.84	166.59	0.51425	0.48413	0.69579	0.50183	3.2449	-10.995	-10.649	-10.182	0.34674	0.467	0.81374	-9.0878	-8.9018	0	4	120.67	-9.4566	1.0977	-10.554	10.554	111.88	10.554	111.88	10.531	880	5.4806	282	724	3.0593	2.4213	-0.0028652	-2.1517	0.70563	0.78255
56	0.0125	5.5448	94	0	1.3817	4.1631	-0.0020133	-9.3353	0.48164	0.52498	-3.9689e-06	0.0020548	-10.03	497.35	439.13	0.51612	0.88056	0.93838	-2.1901	9.1507	-10.635	-10.321	-9.7405	0.31397	0.58091	0.89488	-9.3235	-9.1793	0	3	138	-9.1558	1.2113	-10.367	10.367	108.36	10.367	108.36	10.329	1026	7.6995	997	1025	3.6896	4.0099	0.0011619	-4.4804	0.63764	0.74754
57	0.0125	6.4101	47	945	0.94579	5.4643	-0.00097168	-8.9281	0.23969	0.28146	-9.2971e-07	-9.3108e-05	-9.0663	245.58	262.62	0.50763	0.35187	0.59319	-5.2264	42.354	-9.5597	-9.4097	-9.125	0.14997	0.28474	0.4347	-8.732	-8.6133	0	0	947	0	9.3872	-9.3872	9.3872	88.471	9.3872	88.471	9.3715	946	19.935	816	945	3.3061	16.629	0.0048797	-3.6481	1.213	3.7311
57	0.0125	4.8384	20	881	1.3027	3.5357	-0.00088349	-9.4699	0.18103	0.10896	6.404e-07	-0.0014477	-9.3871	153.73	94.889	0.50602	0.15956	0.39945	-2.534	24.642	-10.059	-9.8935	-9.6224	0.16549	0.27109	0.43658	-9.3479	-8.9824	0	0	883	0	9.859	-9.859	9.859	97.36	9.859	97.36	9.8514	882	7.2601	840	881	3.0672	4.1929	0.0021031	-3.6644	0.60629	0.63838
57	0.0125	6.651	66	0	0.79163	5.8594	-0.00054336	-9.4249	0.1716	0.16575	-3.0589e-07	-0.00027754	-9.4634	154.4	143.94	0.5035	0.18437	0.42938	-6.6244	80.254	-9.8125	-9.6835	-9.514	0.12894	0.16955	0.29849	-9.0877	-8.9862	0	0	871	0	9.661	-9.661	9.661	93.519	9.661	93.519	9.6528	870	17.567	864	0	3.2134	14.354	0.0027329	-1.5609	1.0194	2.0472
58	0.0125	8.5856	1010	1345	0.60419	7.9814	-0.00019226	-7.96	0.32527	0.44142	-2.141e-06	0.0026874	-8.6051	398.21	481.64	0.50229	0.447	0.66858	-7.1785	69.47	-8.2167	-7.9959	-7.8095	0.22074	0.18645	0.40719	-7.6079	-7.5659	0	0	1347	0	8.0893	-8.0893	8.0893	65.884	8.0893	65.884	8.0687	1346	11.752	1337	1345	6.0825	5.6699	-0.00082765	-6.8747	1.3837	2.7159
58	0.0125	7.8844	27	1784	0.6221	7.2623	-9.887e-05	-7.6127	0.17019	0.25861	-5.1246e-07	0.00081537	-7.8844	324.47	435.19	0.50163	0.26121	0.51109	-9.7907	115.4	-7.733	-7.6537	-7.5624	0.079266	0.091366	0.17063	-7.4237	-7.3679	0	0	1786	0	7.7009	-7.7009	7.7009	59.565	7.7009	59.565	7.6887	1785	11.504	1779	0	7.1252	4.3788	-0.00081767	-7.7411	0.68385	0.94786
58	0.0125	9.3616	58	2241	0.71269	8.6489	-0.00034982	-7.5187	0.17907	0.27558	-2.6369e-07	0.00024112	-7.7393	447.75	595.96	0.50804	0.32684	0.5717	-9.6425	121.18	-8.0162	-7.8961	-7.7278	0.12007	0.16827	0.28834	-7.4657	-7.3232	0	0	2243	0	7.9107	-7.9107	7.9107	62.906	7.9107	62.906	7.8958	2242	11.258	1642	2241	4.4343	6.8233	0.0016688	-7.9845	1.1111	1.7738
59	0.0125	5.1209	99	0	1.6378	3.4831	-0.00070091	-10.044	0.30816	0.18874	6.4082e-07	-0.0015705	-9.8479	390.59	245.77	0.50717	0.26423	0.51404	-0.73388	8.172	-10.807	-10.556	-10.218	0.25089	0.33759	0.58849	-9.6753	-9.5061	0	10	141.22	-9.7928	0.72721	-10.52	10.52	110.93	10.52	110.93	10.508	1358	24.391	897	5	4.4243	19.967	0.0036862	-4.9798	1.1554	3.1536
59	0.0125	6.797	102	1355	1.4556	5.3414	-0.0013142	-9.0818	0.33258	0.29539	-1.2038e-06	0.00031691	-9.4498	459.06	363.65	0.51452	0.56004	0.74836	-1.877	13.072	-10.417	-9.946	-9.4677	0.47147	0.4783	0.94976	-8.9214	-8.7131	0	4	369.67	-9.0238	0.9483	-9.9721	9.9721	100	9.9721	100	9.9459	1356	14.157	8	1354	2.5775	11.579	0.00098204	-4.1532	0.63171	1.0156
59	0.0125	6.0024	185	1290	1.3507	4.6517	-0.00091767	-9.3791	0.35747	0.25072	6.1291e-07	-0.0017083	-9.2092	438.14	316.2	0.50951	0.36768	0.60637	-1.6034	13.298	-10.301	-10.012	-9.5905	0.2889	0.42178	0.71068	-9.0505	-8.9382	0	6	143.2	-9.6992	0.27173	-9.971	9.971	99.788	9.971	99.788	9.9534	1291	7.6545	0	10	4.8187	2.8358	0.00052141	-5.7205	0.86968	1.2288
60	0.0125	5.7488	1600	0	1.3361	4.4128	0.00025771	-10.466	0.32054	0.19137	-3.6642e-07	0.0010078	-10.721	639.92	365.05	0.49544	0.21458	0.46323	-0.78654	10.57	-10.483	-10.192	-9.9403	0.29112	0.25183	0.54296	-9.4827	-9.1143	0	12	148	-9.591	0.61074	-10.202	10.202	104.29	10.202	104.29	10.191	2048	12.629	485	2033	4.7406	7.888	0.00049073	0.070934	1.5499	3.8558
60	0.0125	7.4982	2137	2712	1.495	6.0032	-2.8064e-05	-9.7457	0.42518	0.32977	1.6559e-07	-0.00047714	-9.5427	1109.2	872.26	0.50046	0.33025	0.57467	-1.9261	19.281	-10.119	-9.7803	-9.4084	0.33884	0.37193	0.71076	-8.9769	-8.7752	0	7	435	-8.9835	0.8002	-9.7837	9.7837	96.051	9.7837	96.051	9.7677	2713	19.32	115	2691	8.0917	11.228	-0.0036785	0.55213	1.877	5.0413
60	0.0125	6.9839	1559	0	0.98046	6.0035	-0.00028615	-8.5987	0.39927	0.30276	-4.1401e-07	0.00093683	-9.2007	1010.6	680.12	0.50764	0.36235	0.60195	-2.1047	13.814	-9.2589	-8.9145	-8.6347	0.34439	0.27983	0.62421	-8.2816	-8.1955	0	6	498.8	-9.02	0.0013437	-9.0214	9.0214	81.748	9.0214	81.748	9.0027	2955	15.882	1790	2954	2.9672	12.915	-0.00095332	3.2553	1.0755	1.986
61	0.0125	4.2734	80	0	0.89	3.3834	-0.00071526	-9.686	0.3555	0.26545	-9.6564e-06	0.0057835	-10.414	196.36	106.86	0.50331	0.28482	0.53369	-1.5571	9.0625	-10.246	-9.8244	-9.5512	0.42118	0.27321	0.69438	-9.2525	-9.1559	0	3	171.5	-9.2604	0.66633	-9.9267	9.9267	98.825	9.9267	98.825	9.913	674	8.3516	356	52	3.1374	5.2142	0.0048013	-5.7052	0.99549	1.6155
61	0.0125	4.2344	16	0	1.0523	3.1821	-0.00051678	-9.9321	0.16697	0.098422	-3.3009e-06	0.001708	-10.182	104.13	57.953	0.50214	0.10856	0.32949	-3.4858	28.927	-10.194	-10.082	-9.9429	0.11204	0.13898	0.25103	-9.7982	-9.6962	0	2	249	-9.4159	0.69042	-10.106	10.106	102.25	10.106	102.25	10.101	675	3.8607	635	114	1.8567	2.004	0.0022248	-2.7475	0.45671	0.34046
61	0.0125	6.0179	243	0	0.75474	5.2632	-0.00083343	-9.811	0.27089	0.23288	-6.7773e-06	0.0039107	-10.364	156.35	120.06	0.50411	0.26133	0.5112	-4.118	35.385	-10.323	-9.9999	-9.789	0.32318	0.21093	0.5341	-9.598	-9.4966	0	1	702	-9.3817	0.72096	-10.103	10.103	102.33	10.103	102.33	10.091	701	6.2444	450	195	2.7652	3.4792	0.0025459	-2.1589	0.77783	0.95219
62	0.0125	4.3162	531	0	1.1292	3.1871	0.00030387	-12.182	0.28494	0.1554	-1.137e-06	0.0010225	-12.257	181.87	97.641	0.49788	0.15849	0.3981	-1.0787	10.74	-12.293	-12.117	-11.843	0.17617	0.27409	0.45025	-11.439	-11.339	0	12	52.727	-11.497	0.58811	-12.085	12.085	146.22	12.085	146.22	12.079	633	9.8122	5	630	4.2464	5.5657	-0.0074206	-3.8973	0.81491	1.0265
62	0.0125	4.6011	679	0	0.99358	3.6075	0.00064652	-12.575	0.36453	0.2873	-9.6057e-06	0.0075242	-13.394	202.83	108.86	0.49617	0.30521	0.55246	-2.3401	11.33	-12.457	-12.246	-11.999	0.21169	0.24648	0.45817	-11.773	-11.681	0	9	74.25	-11.933	0.41078	-12.343	12.343	152.66	12.343	152.66	12.332	717	8.5109	17	714	4.9472	3.5638	-0.005059	-5.277	0.81116	1.0929
62	0.0125	4.614	649	0	1.5294	3.0846	0.00096194	-12.85	0.33681	0.23456	-7.9235e-06	0.0065718	-13.511	196.45	103.81	0.49475	0.27332	0.5228	-1.5461	8.4018	-12.723	-12.444	-12.217	0.27943	0.22667	0.5061	-11.822	-11.592	0	6	131.6	-11.834	0.67561	-12.51	12.51	156.76	12.51	156.76	12.499	709	8.9563	3	649	5.0248	3.9315	-0.0058287	-5.0851	0.66866	0.71868
63	0.0125	6.8772	49	0	2.0454	4.8318	-0.0049261	-8.0839	0.43507	0.57388	-7.7628e-06	-0.00068757	-8.4689	254.33	297.52	0.5229	1.1789	1.0858	-0.50389	4.1587	-10.144	-9.4971	-8.5169	0.64721	0.98026	1.6275	-7.7465	-7.5899	0	5	116.5	-8.8335	0.59524	-9.4287	9.4287	90.08	9.4287	90.08	9.3674	547	10.925	375	36	5.5547	5.3705	0.014081	-8.4487	1.1312	2.0654
63	0.0125	7.0956	127	0	1.6454	5.4502	-0.0047726	-8.8994	0.69451	0.98214	-5.8045e-05	0.019084	-10.53	180.21	182.45	0.51537	1.3043	1.1421	-1.2728	5.3078	-10.362	-9.5698	-9.1799	0.79239	0.38988	1.1823	-8.436	-8.3658	0	3	68	-8.45	1.4301	-9.8801	9.8801	98.921	9.8801	98.921	9.819	412	8.1368	363	15	3.9735	4.1633	0.010441	-7.3051	1.0531	1.6783
63	0.0125	7.1631	44	0	1.7814	5.3818	-0.0010106	-8.3802	0.3645	0.30192	3.0987e-07	-0.0015593	-8.2183	627.37	525.69	0.51581	0.56914	0.75441	-0.49115	6.5545	-9.8057	-9.2716	-8.8167	0.53413	0.45488	0.98901	-7.9643	-7.685	0	8	91	-8.9278	0.34721	-9.2751	9.2751	86.596	9.2751	86.596	9.2447	1772	8.5987	1484	237	3.6514	4.9473	0.0011809	-7.0893	0.79169	0.97755
64	0.0125	3.2775	134	640	0.94654	2.3309	-0.0015539	-9.2877	0.18552	0.10116	-2.0753e-06	-0.00022574	-9.4292	128.69	62.253	0.5077	0.18384	0.42876	-1.7432	11.144	-9.9934	-9.7964	-9.5676	0.19698	0.22875	0.42573	-9.1493	-8.9805	0	4	170	-9.249	0.53598	-9.785	9.785	95.93	9.785	95.93	9.776	641	6.6659	26	638	3.4467	3.2192	-0.00085768	-5.9927	0.58385	0.58693
64	0.0125	3.0973	105	634	0.89264	2.2047	-0.0008349	-9.6405	0.21093	0.10109	-5.1939e-06	0.002458	-9.9879	120.76	48.716	0.50367	0.12451	0.35286	-1.3723	9.7835	-10.113	-9.8674	-9.7082	0.24524	0.15914	0.40438	-9.3747	-9.2178	0	5	68.75	-9.5233	0.38185	-9.9051	9.9051	98.236	9.9051	98.236	9.899	635	5.1984	4	16	3.0805	2.1179	-0.00011843	-5.9671	0.53204	0.47263
64	0.0125	4.5822	159	699	0.64824	3.934	-0.00068847	-9.4221	0.19838	0.1396	-5.7165e-06	0.0033073	-9.8869	127.21	67.21	0.50344	0.15896	0.3987	-4.2011	31.201	-9.785	-9.6122	-9.4363	0.17281	0.1759	0.34871	-9.298	-9.243	0	1	701	-9.2833	0.37945	-9.6627	9.6627	93.527	9.6627	93.527	9.6553	700	11.892	4	699	4.7854	7.1068	-0.0018633	-5.1169	0.55803	0.69714
65	0.0125	4.7273	33	0	1.8529	2.8744	-0.005782	-7.5426	0.22983	0.15461	-4.827e-06	-0.0035713	-7.711	108.71	68.329	0.52385	0.74157	0.86114	0.030969	2.5247	-9.5941	-8.8588	-8.3518	0.73534	0.50701	1.2424	-7.4303	-7.2451	0	1	460	-7.1469	1.7198	-8.8667	8.8667	79.36	8.8667	79.36	8.8244	459	17.248	436	0	4.8733	12.374	0.011009	-11.293	0.882	1.6125
65	0.0125	2.9289	111	4	0.77049	2.1584	-0.0010253	-7.7067	0.23635	0.14663	-1.5431e-06	0.00024309	-7.8803	203.75	115.68	0.50804	0.20597	0.45384	-1.1953	6.218	-8.4232	-8.0581	-7.789	0.36513	0.26907	0.6342	-7.5212	-7.4509	0	3	245.5	-7.7756	0.35254	-8.1282	8.1282	66.273	8.1282	66.273	8.116	823	9.4973	14	0	5.5532	3.9441	0.0012409	-13.991	0.83695	1.4097
65	0.0125	7.7509	108	0	0.95504	6.7959	-0.00030042	-7.7548	0.32093	0.53048	-8.3632e-06	0.0049935	-8.3124	240.09	296.52	0.50123	0.5335	0.73041	-5.064	36.386	-7.9377	-7.8028	-7.5407	0.13487	0.26205	0.39692	-7.2202	-7.111	0	0	635	0	7.8499	-7.8499	7.8499	62.155	7.8499	62.155	7.8232	634	8.6385	0	116	6.5679	2.0706	-0.0013918	-12.997	0.8512	1.4365
66	0.0125	7.0588	715	801	3.1673	3.8915	-0.00066939	-11.913	0.36077	0.3536	2.2267e-06	-0.002453	-11.675	274.44	274.45	0.50305	0.37762	0.61451	0.18335	11.377	-12.525	-12.227	-11.876	0.29873	0.35082	0.64955	-11.418	-10.48	0	6	28.8	-10.431	1.7506	-12.181	12.181	148.76	12.181	148.76	12.165	802	14.366	447	0	2.573	11.793	-0.0023667	-1.3411	1.5035	5.1013
66	0.0125	5.0097	274	0	2.3017	2.7079	-0.0023487	-11.173	0.28149	0.21896	-1.7763e-06	-0.0012563	-11.285	175.97	133.33	0.50932	0.3934	0.62722	0.12152	4.2684	-12.314	-11.927	-11.517	0.38672	0.41081	0.79753	-10.795	-10.644	0	4	152.33	-10.568	1.3277	-11.895	11.895	141.89	11.895	141.89	11.879	616	11.472	497	242	3.0109	8.4609	0.0050475	-3.5717	0.97535	2.2752
66	0.0125	5.0143	775	0	2.5504	2.4639	-0.00029404	-11.769	0.29745	0.17954	3.1433e-06	-0.0027395	-11.452	212.62	124.11	0.50096	0.18391	0.42885	0.41403	7.4949	-12.16	-11.879	-11.642	0.28096	0.2364	0.51737	-11.274	-10.901	0	8	53.429	-11.085	0.79824	-11.883	11.883	141.4	11.883	141.4	11.876	779	13.669	451	775	2.6044	11.064	-0.0041796	-1.0681	1.0821	2.6487
67	0.0125	6.7499	17	0	1.4071	5.3429	-0.00043046	-9.8582	0.34178	0.29875	-1.3319e-06	0.00073359	-10.028	306.82	256.35	0.50255	0.31057	0.55729	-2.9783	21.634	-10.211	-9.9867	-9.7229	0.22449	0.2638	0.48829	-9.4816	-9.2935	0	3	364	-9.2026	0.8437	-10.046	10.046	101.24	10.046	101.24	10.032	875	10.534	0	470	7.7533	2.7803	0.002891	-6.4079	0.85142	1.3533
67	0.0125	5.7159	603	0	0.66777	5.0481	-0.00048645	-9.055	0.25917	0.16581	-1.0198e-06	0.0010025	-9.4171	345.39	203.78	0.50595	0.2079	0.45596	-3.5943	30.48	-9.5596	-9.3278	-9.144	0.23178	0.18378	0.41556	-8.9058	-8.8272	0	7	214.5	-9.0116	0.39856	-9.4101	9.4101	88.759	9.4101	88.759	9.4001	1461	7.2472	0	1082	4.7273	2.5199	-0.0010594	-3.4963	0.61436	0.7255
67	0.0125	5.8909	20	0	1.728	4.1629	-0.001118	-9.271	0.37086	0.27044	-1.1514e-06	0.00066433	-9.7306	558.52	353.23	0.51391	0.52034	0.72135	-1.3934	6.4101	-10.442	-9.9432	-9.7047	0.49914	0.23847	0.73761	-9.2928	-9.0612	0	11	78.6	-9.9356	0.20076	-10.136	10.136	103.27	10.136	103.27	10.112	1549	9.3819	0	15	4.0017	5.3802	0.00031769	-3.5649	0.91136	1.4319
68	0.0125	5.2799	359	466	2.0446	3.2353	-0.0034253	-7.6395	0.48073	0.50841	-5.3974e-06	-0.00091016	-7.8344	229.44	233.83	0.51473	0.72165	0.8495	-0.61769	4.3498	-8.9461	-8.4638	-7.8349	0.48236	0.62886	1.1112	-7.1407	-6.9272	0	13	31.667	-7.4907	0.94689	-8.4376	8.4376	71.914	8.4376	71.914	8.3959	467	13.385	454	0	4.9616	8.4232	0.0085037	-11.072	1.3138	3.094
68	0.0125	5.6735	46	0	1.9561	3.7174	-0.0049161	-7.093	0.43227	0.40334	-8.4139e-06	-0.0006082	-7.4598	222.92	192.94	0.52419	0.93336	0.9661	-0.21799	2.7945	-9.1047	-8.3714	-7.6195	0.73326	0.75195	1.4852	-6.7872	-6.6509	0	17	27	-7.6229	0.72858	-8.3515	8.3515	70.681	8.3515	70.681	8.2957	513	14.12	476	512	5.3867	8.7333	0.014482	-13.725	1.3914	3.7142
68	0.0125	8.3737	31	0	1.2685	7.1052	-0.0020828	-8.1884	0.56877	0.92546	-4.2661e-05	0.013104	-9.087	204.6	271.76	0.50584	0.97154	0.98567	-3.0675	17.367	-8.754	-8.3874	-8.0035	0.36666	0.38383	0.75049	-7.5185	-7.4199	0	0	358	0	8.5592	-8.5592	8.5592	74.231	8.5592	74.231	8.5116	357	9.4113	96	349	4.4756	4.9357	-0.012148	-6.1083	1.2748	2.3189
69	0.0125	7.1245	55	0	0.97179	6.1528	-0.00050362	-8.6773	0.23304	0.18319	-9.2453e-08	-0.00032685	-8.7336	453.27	349.22	0.5085	0.26054	0.51043	-3.4221	32.302	-9.3962	-9.1425	-8.8688	0.25375	0.27365	0.5274	-8.5136	-8.3037	0	4	613.67	-8.6962	0.46254	-9.1587	9.1587	84.142	9.1587	84.142	9.1458	1913	12.298	289	1912	3.0524	9.2454	-0.00081381	-1.3249	1.0033	1.7584
69	0.0125	6.9668	61	0	1.055	5.9118	-0.00019472	-9.6346	0.34985	0.25254	7.2461e-07	-0.0015041	-9.2405	558	400.23	0.50271	0.26286	0.5127	-2.7169	26.712	-10.103	-9.7589	-9.4829	0.34388	0.27598	0.61985	-9.1229	-8.9236	0	1	1809	-9.5973	0.21327	-9.8106	9.8106	96.51	9.8106	96.51	9.7981	1808	7.9312	599	1773	4.1252	3.806	-0.00086214	-2.9259	1.015	1.557
69	0.0125	7.2924	37	0	1.5147	5.7777	-0.00030318	-9.4501	0.28043	0.17894	-4.2603e-08	-0.000208	-9.4855	624.95	399.37	0.50554	0.2172	0.46605	-2.1656	26.749	-9.9719	-9.7683	-9.5858	0.20365	0.18249	0.38615	-9.1206	-8.8053	0	2	229	-9.5676	0.22119	-9.7888	9.7888	96.037	9.7888	96.037	9.7782	2235	9.6886	1022	208	4.8926	4.7959	-0.0013664	-1.5273	1.4593	3.1969
70	0.0125	8.5374	721	0	0.89573	7.6416	0.00054062	-9.4936	0.42928	0.74775	-6.2815e-06	0.0066525	-10.484	412.73	536.15	0.49473	0.77085	0.87798	-4.8728	32.103	-9.2509	-9.0671	-8.8616	0.18387	0.20551	0.38938	-8.6236	-8.4585	0	1	975	-8.5543	0.67635	-9.2306	9.2306	85.975	9.2306	85.975	9.1978	974	14.476	8	973	8.9993	5.4765	-0.0029748	-5.7821	1.3983	3.1423
70	0.0125	8.2221	66	0	0.99645	7.2257	4.6476e-05	-9.1543	0.36466	0.63142	-3.4374e-06	0.0041611	-9.9745	413.41	594.45	0.49907	0.63168	0.79478	-5.1578	34.549	-9.2416	-9.0225	-8.832	0.2191	0.19051	0.4096	-8.4646	-8.3883	0	1	1199	-8.131	0.99552	-9.1265	9.1265	83.925	9.1265	83.925	9.0992	1198	13.95	0	1195	9.4163	4.5336	-1.1789e-05	-7.4472	1.2036	2.2626
70	0.0125	7.3581	667	0	1.2952	6.063	-0.00027506	-9.6662	0.40897	0.34102	-2.3043e-07	0.00014202	-9.7919	742.49	611.83	0.50391	0.36169	0.60141	-2.3578	18.074	-10.162	-9.8239	-9.5697	0.33791	0.25417	0.59208	-9.1635	-8.969	0	2	246	-9.1654	0.74968	-9.9151	9.9151	98.671	9.9151	98.671	9.8982	1811	21.31	0	1810	7.3348	13.975	0.00034384	-5.0896	0.98615	1.9119
71	0.0125	8.476	28	0	0.31026	8.1658	-1.7148e-05	-6.8293	0.1956	0.32601	-2.9576e-06	0.0029198	-7.3149	177.51	276.89	0.4997	0.32603	0.57099	-9.7889	116.95	-6.8752	-6.7323	-6.6619	0.14284	0.070465	0.21331	-6.5952	-6.576	0	0	995	0	6.8379	-6.8379	6.8379	47.082	6.8379	47.082	6.8217	994	12.561	0	957	10.516	2.0441	-0.0027922	-7.7418	0.53914	1.0592
71	0.0125	9.473	411	0	0.48834	8.9847	0.00026182	-6.5983	0.34415	0.85018	-8.3741e-06	0.0072375	-7.5656	290.12	551.86	0.4966	0.85416	0.92421	-7.034	57.77	-6.4538	-6.3354	-6.2082	0.11837	0.12724	0.24561	-6.0987	-6.0659	0	0	835	0	6.4893	-6.4893	6.4893	42.965	6.4893	42.965	6.4476	834	15.266	5	521	12.788	2.4782	-0.0048461	-9.1484	1.3894	4.0514
71	0.0125	9.0091	564	1	0.47892	8.5301	-0.00010816	-6.5983	0.37172	1.0053	-7.3738e-06	0.0063218	-7.5317	350.19	724.42	0.50061	1.006	1.003	-6.4171	46.807	-6.5983	-6.4404	-6.3544	0.15792	0.086047	0.24396	-6.2655	-6.2385	0	1	874	-6.1839	0.46154	-6.6455	6.6455	45.169	6.6455	45.169	6.5974	873	15.181	4	762	12.957	2.2238	-0.0032584	-10.443	1.0124	3.0756
72	0.0125	8.9566	521	393	1.9519	7.0047	-0.00077343	-10.683	0.95437	2.4093	3.4684e-06	-0.0028614	-10.474	583.49	1447.5	0.50273	2.4274	1.558	-2.737	11.333	-11.197	-10.563	-10.024	0.634	0.53888	1.1729	-9.5912	-9.4766	0	8	71.286	-9.6314	1.2845	-10.916	10.916	121.58	10.916	121.58	10.825	603	16.464	204	387	3.9547	12.51	-0.0035957	-1.0816	1.4458	5.7491
72	0.0125	7.3311	494	0	1.5029	5.8282	-0.001111	-10.488	0.49411	0.54029	-1.7654e-05	0.0078572	-11.246	224.72	215.85	0.50339	0.56694	0.75295	-2.0865	14.013	-11.078	-10.731	-10.265	0.3462	0.46607	0.81227	-9.864	-9.4706	0	6	84	-9.6665	1.1042	-10.771	10.771	116.57	10.771	116.57	10.746	509	13.451	426	0	2.6343	10.817	0.0013168	-1.4191	1.2005	2.4771
72	0.0125	9.7144	165	0	3.119	6.5955	-0.00057887	-10.131	0.88158	1.3025	1.9965e-05	-0.0089042	-9.5535	341.09	516.21	0.50077	1.3074	1.1434	-0.72306	7.2032	-11.015	-10.386	-9.2562	0.62902	1.1299	1.7589	-8.4466	-8.3716	0	4	74	-8.5253	1.7262	-10.251	10.251	106.4	10.251	106.4	10.189	418	17.145	240	165	3.7138	13.431	0.0019671	-2.716	1.6259	5.2784
73	0.0125	6.2698	89	0	0.82053	5.4492	-0.0010216	-8.327	0.30596	0.25287	-2.1275e-06	0.00032298	-8.4684	201.98	157.51	0.50544	0.28772	0.53639	-3.8161	32.429	-8.8828	-8.6327	-8.2971	0.25016	0.33562	0.58577	-8.0029	-7.9301	0	2	233	-8.19	0.45985	-8.6499	8.6499	75.108	8.6499	75.108	8.6351	633	6.1833	505	632	2.4707	3.7126	0.0012445	-0.047577	0.73416	0.83641
73	0.0125	6.4507	23	0	1.1211	5.3297	-0.0014728	-8.0528	0.24952	0.29928	-3.4494e-06	0.00066243	-8.2728	169.03	179.5	0.50814	0.36876	0.60726	-4.1213	29.664	-8.6084	-8.4809	-8.3026	0.1275	0.17836	0.30586	-7.8314	-7.7414	0	1	621	-8.3608	0.14787	-8.5087	8.5087	72.766	8.5087	72.766	8.4901	620	7.7474	376	619	1.9621	5.7854	0.0016277	-1.1696	0.64225	0.73077
73	0.0125	6.3034	69	0	0.86032	5.4431	-0.0012155	-8.0541	0.2506	0.24194	-1.572e-06	-0.00017322	-8.1691	175.31	158.87	0.5072	0.29622	0.54426	-3.8808	31.902	-8.6108	-8.424	-8.2403	0.18683	0.18363	0.37047	-7.7977	-7.6843	0	1	665	-8.2209	0.23618	-8.4571	8.4571	71.818	8.4571	71.818	8.4417	664	9.0138	259	663	1.9845	7.0293	0.00076089	0.021115	0.6385	0.76096
74	0.0125	4.1185	56	0	0.714	3.4045	-0.0019452	-11.522	0.34405	0.24235	-3.2012e-05	0.010091	-12.274	91.022	48.012	0.50381	0.28717	0.53588	-2.3757	10.182	-11.955	-11.728	-11.569	0.22719	0.15906	0.38625	-11.441	-11.303	0	3	167	-12.125	-0.23764	-11.888	11.888	141.61	11.888	141.61	11.876	377	9.595	326	6	3.3037	6.2913	0.0056751	-4.5866	1.2588	2.4508
74	0.0125	2.6767	260	361	0.83015	1.8465	-0.0020504	-11.641	0.27789	0.14965	-2.1641e-05	0.005762	-12.11	93.36	37.999	0.50377	0.19556	0.44222	-0.76118	4.3553	-12.246	-11.996	-11.723	0.25058	0.27252	0.5231	-11.343	-11.294	0	10	33.333	-11.558	0.45354	-12.012	12.012	144.47	12.012	144.47	12.004	362	9.4675	337	260	2.816	6.6514	0.00049542	-2.8456	0.90901	1.5007
74	0.0125	4.5593	68	404	1.7892	2.7702	-0.00065895	-11.616	0.31111	0.23014	-1.2663e-05	0.0044567	-11.96	130.79	83.5	0.50066	0.23607	0.48587	-1.8284	11.047	-11.92	-11.683	-11.508	0.23748	0.17419	0.41167	-11.201	-10.99	0	5	76.25	-10.924	0.82477	-11.749	11.749	138.28	11.749	138.28	11.74	405	12.141	302	68	2.207	9.9343	-0.0020227	-3.7213	0.90601	2.1967
75	0.0125	7.5686	42	1	2.3304	5.2382	-0.0027614	-10.066	0.46648	0.50549	-5.0133e-07	-0.0024025	-10.109	334	362.17	0.51423	0.83217	0.91223	-0.33858	7.3473	-11.485	-11.128	-10.769	0.35752	0.35881	0.71633	-9.3067	-8.9201	0	2	672	-10.24	0.81535	-11.055	11.055	123.04	11.055	123.04	11.017	717	6.9856	618	26	3.8271	3.1585	0.0037892	-5.0313	0.66758	0.88606
75	0.0125	6.5838	21	0	1.7218	4.862	-0.0027737	-8.5227	0.38547	0.3482	-4.8534e-06	0.001575	-9.1714	307.33	236.34	0.52067	0.86405	0.92954	-0.75457	3.6652	-10.394	-9.4328	-9.0732	0.96129	0.35965	1.3209	-8.5495	-8.2299	0	6	101.4	-9.5727	0.19262	-9.7653	9.7653	96.226	9.7653	96.226	9.7227	897	7.2227	875	636	2.6941	4.5285	0.00084557	-3.0648	0.77527	0.93614
75	0.0125	8.3273	26	870	1.5619	6.7654	-0.0034848	-8.2073	0.3648	0.4598	-2.9005e-06	-0.00095854	-8.5736	321.12	377.39	0.52547	1.2293	1.1087	-1.7173	9.9809	-10.43	-9.6183	-8.7625	0.81183	0.85578	1.6676	-8.4666	-8.321	0	4	266	-9.5149	0.21008	-9.725	9.725	95.804	9.725	95.804	9.6673	872	13.591	341	870	2.7316	10.86	-0.0037823	-0.59577	0.89647	1.5174
76	0.0125	6.3286	47	0	1.9197	4.4088	-0.0035093	-10.444	0.45573	0.52701	-1.0272e-05	0.00078433	-10.742	194.69	213.25	0.50977	0.70717	0.84094	-0.73218	6.5403	-11.583	-11.186	-10.733	0.39712	0.45331	0.85043	-9.6228	-9.4094	0	9	44.75	-10.887	0.29009	-11.177	11.177	125.63	11.177	125.63	11.146	419	5.8208	261	10	1.88	3.9408	0.0042672	0.11443	0.67366	0.77424
76	0.0125	6.0148	38	0	1.4614	4.5534	-0.0015848	-10.848	0.50633	0.56473	-5.9632e-05	0.017796	-11.894	128.59	111.37	0.50234	0.58698	0.76614	-1.8005	10.556	-11.462	-11.065	-10.521	0.39729	0.54413	0.94141	-10.218	-9.9336	0	4	56	-10.076	1.0294	-11.105	11.105	123.91	11.105	123.91	11.08	326	7.0796	291	0	1.808	5.2716	0.0036702	-1.2246	0.68978	0.79838
76	0.0125	6.5722	148	0	0.94669	5.6255	-0.0018157	-8.9815	0.36717	0.63717	-2.3697e-05	0.0088718	-9.783	189.67	229.14	0.50618	0.69329	0.83264	-3.3106	18.394	-9.6131	-9.3371	-8.8349	0.27606	0.50219	0.77825	-8.6073	-8.5034	0	1	453	-8.4638	0.9271	-9.3909	9.3909	88.883	9.3909	88.883	9.3593	452	6.6038	132	24	3.3697	3.2341	-0.0032818	-1.1808	0.9098	1.3589
77	0.0125	7.4805	61	0	0.95791	6.5226	-0.0029909	-7.8766	0.3763	0.58624	-2.1906e-05	0.0084442	-8.8695	170.87	202.28	0.5141	0.79015	0.8889	-2.6414	14.102	-8.8842	-8.5144	-8.0135	0.36983	0.50089	0.87072	-7.8428	-7.7733	0	0	524	0	8.6572	-8.6572	8.6572	75.737	8.6572	75.737	8.6175	523	17.505	510	520	5.0489	12.456	0.00066661	-4.4269	1.199	3.9963
77	0.0125	7.9045	70	0	1.0931	6.8114	-0.0030544	-7.7401	0.32184	0.539	-9.5512e-06	0.0029533	-8.3689	235.12	289.27	0.51764	0.84757	0.92063	-2.3234	14.363	-9.102	-8.7638	-7.9433	0.33822	0.82046	1.1587	-7.6846	-7.6384	0	1	631	-10.925	-2.2248	-8.7007	8.7007	76.549	8.7007	76.549	8.6574	630	18.843	620	628	4.7245	14.118	0.0072846	-5.1828	0.8543	2.7463
77	0.0125	8.8926	61	0	1.3282	7.5644	-0.0027849	-7.9145	0.38616	0.67788	-9.8168e-06	0.0032425	-8.5303	265.09	369.79	0.51546	0.92234	0.96038	-2.7054	17.821	-9.1696	-8.8078	-8.0857	0.36183	0.72206	1.0839	-7.6794	-7.6321	0	0	616	0	8.7694	-8.7694	8.7694	77.825	8.7694	77.825	8.7237	615	18.446	602	612	3.4192	15.027	0.0031811	-3.3446	0.93884	3.753
78	0.0125	7.6111	34	0	1.3358	6.2753	-0.0016259	-9.1997	0.50856	0.68234	-1.8768e-05	0.007045	-9.8659	240.51	274.29	0.50547	0.72956	0.85415	-2.7831	17.758	-9.8594	-9.5184	-9.048	0.34103	0.47037	0.8114	-8.5557	-8.4299	0	2	221	-9.8561	-0.2808	-9.5753	9.5753	92.415	9.5753	92.415	9.5416	463	10.053	403	266	5.7578	4.2952	0.0034261	-7.7326	1.6562	3.9311
78	0.0125	7.7974	287	0	1.0915	6.7059	0.00024352	-9.3159	0.51917	0.81733	-3.2783e-05	0.014799	-10.391	209.29	259.52	0.4979	0.8183	0.9046	-4.0056	24.631	-9.4002	-9.0796	-8.8521	0.32053	0.22755	0.54807	-8.4424	-8.244	0	1	446	-8.8933	0.36859	-9.2619	9.2619	86.6	9.2619	86.6	9.2258	445	7.3487	0	289	3.9588	3.3899	0.00031576	-6.445	1.3229	2.657
78	0.0125	7.4091	34	0	1.0619	6.3473	-0.001248	-9.6554	0.41595	0.88946	-3.0804e-05	0.011135	-10.483	197.06	302.42	0.50299	0.91054	0.95422	-4.4094	23.904	-9.9063	-9.7365	-9.5711	0.16986	0.16538	0.33524	-9.247	-9.1359	0	1	404	-9.4619	0.44434	-9.9062	9.9062	99.044	9.9062	99.044	9.8697	403	9.2827	351	402	2.8485	6.4342	-0.0020803	-3.8512	1.0458	1.7708
79	0.0125	6.2078	75	0	1.1093	5.0985	-0.0021492	-9.8761	0.68515	0.83044	-2.131e-05	0.0092301	-10.887	313.06	333.72	0.50823	0.94061	0.96985	-1.7153	6.1261	-10.614	-10.18	-9.8422	0.43446	0.33757	0.77204	-9.5053	-9.4403	0	3	243.5	-10.424	0.025892	-10.45	10.45	110.14	10.45	110.14	10.409	535	13.211	0	534	7.9451	5.266	0.008713	-8.5321	1.4242	3.5029
79	0.0125	6.9673	49	3	1.5217	5.4456	-0.0013317	-9.8062	0.68146	0.91129	-9.9259e-07	-0.00066968	-9.8797	456.01	608.01	0.50648	0.97724	0.98855	-1.6847	7.0955	-10.533	-10.028	-9.6556	0.50447	0.37282	0.87729	-9.1356	-9.0603	0	6	117.2	-10.101	0.14895	-10.25	10.25	106.05	10.25	106.05	10.207	668	10.823	0	662	7.0317	3.7914	0.0031531	-7.5167	1.2245	2.5194
79	0.0125	4.9293	112	0	1.3845	3.5448	-0.003802	-8.9058	0.48067	0.42342	-2.8685e-06	-0.0021813	-9.0582	275.36	237	0.51709	0.80932	0.89962	-0.35904	2.7121	-10.689	-10.008	-9.0784	0.68093	0.92992	1.6109	-8.797	-8.7253	0	6	82.4	-9.7827	0.19719	-9.9799	9.9799	100.41	9.9799	100.41	9.9399	566	12.809	0	351	8.6169	4.1917	0.00014651	-8.9878	1.2478	2.7445
80	0.0125	6.4404	32	0	1.1692	5.2712	-0.0018784	-7.9354	0.25822	0.21291	-2.6822e-06	0.00098623	-8.4448	239.34	171.8	0.51825	0.54891	0.74088	-1.9025	9.5489	-9.3364	-8.7053	-8.4405	0.6312	0.26472	0.89592	-8.0809	-7.9431	0	0	1070	0	8.9385	-8.9385	8.9385	80.445	8.9385	80.445	8.9103	1069	7.7033	52	0	1.8719	5.8314	-0.0019879	0.34054	0.65034	0.7149
80	0.0125	9.8868	80	0	0.75596	9.1308	-0.00032023	-8.4489	0.19645	0.49338	-1.2686e-06	0.0010676	-8.7017	263.61	526.18	0.50293	0.50363	0.70967	-8.9233	97.135	-8.7164	-8.6022	-8.4301	0.11422	0.17202	0.28624	-8.0952	-8.0101	0	0	1096	0	8.6241	-8.6241	8.6241	74.879	8.6241	74.879	8.6036	1095	16.495	1092	2	2.0457	14.449	0.00071245	0.039872	0.54041	1.3143
80	0.0125	8.8038	45	1242	1.365	7.4388	-0.00078046	-8.0584	0.25169	0.38989	-3.9548e-07	-0.00028928	-8.16	334.18	482.06	0.50906	0.46832	0.68434	-6.4991	60.519	-8.6797	-8.536	-8.3645	0.14365	0.17152	0.31517	-7.8476	-7.4958	0	0	1244	0	8.5431	-8.5431	8.5431	73.453	8.5431	73.453	8.5218	1243	16.723	1230	1242	3.3538	13.369	-0.001355	0.46474	0.5761	1.0334
81	0.0125	6.6808	50	0	0.95821	5.7226	-0.0021616	-8.0466	0.70219	1.1196	-0.0002791	0.051983	-9.7883	92.041	96.325	0.50169	1.1344	1.0651	-2.4349	10.859	-8.6359	-7.9109	-7.5155	0.72501	0.39543	1.1204	-7.3708	-7.348	0	0	196	0	8.2563	-8.2563	8.2563	69.3	8.2563	69.3	8.1979	195	5.4593	0	31	2.7853	2.6741	0.012662	-13.049	0.68928	1.0571
81	0.0125	5.67	46	0	0.76917	4.9008	-0.00042581	-9.0566	0.33213	0.37193	-3.4717e-05	0.010892	-9.6696	111.46	96.587	0.49974	0.37355	0.61118	-4.0187	25.222	-9.1698	-8.9934	-8.8662	0.17643	0.12715	0.30358	-8.6126	-8.4953	0	1	328	-8.8478	0.27814	-9.126	9.126	83.657	9.126	83.657	9.1083	327	7.1271	0	250	5.8254	1.3017	-0.0011169	-10.096	0.44127	0.45641
81	0.0125	8.8083	62	468	1.1282	7.6801	-0.0037778	-8.0126	0.50506	0.98983	-3.527e-05	0.012729	-9.2974	225.48	307.41	0.51553	1.2514	1.1187	-4.0789	23.828	-8.9721	-8.5834	-8.4276	0.38871	0.15587	0.54458	-7.9355	-7.8371	0	0	470	0	8.8966	-8.8966	8.8966	80.401	8.8966	80.401	8.8422	469	7.921	0	33	4.4704	3.4505	0.0046011	-11.478	0.6823	0.89414
82	0.0125	6.3096	47	0	1.9196	4.39	-0.0035083	-10.444	0.45569	0.52728	-1.029e-05	0.00079289	-10.743	194.69	213.34	0.50977	0.70735	0.84104	-0.73225	6.5299	-11.584	-11.187	-10.732	0.39723	0.4542	0.85143	-9.6226	-9.4093	0	9	44.75	-10.887	0.28999	-11.177	11.177	125.63	11.177	125.63	11.146	419	5.7732	308	10	1.8855	3.8877	0.0042855	0.095892	0.67126	0.76266
82	0.0125	6.0197	38	0	1.4614	4.5584	-0.001595	-10.846	0.50593	0.56352	-5.957e-05	0.017765	-11.891	128.52	111.12	0.50237	0.58605	0.76554	-1.7957	10.533	-11.461	-11.064	-10.522	0.39705	0.54228	0.93934	-10.218	-9.9326	0	5	47	-10.137	0.96852	-11.105	11.105	123.91	11.105	123.91	11.08	326	5.9163	289	0	1.8634	4.0529	0.0034595	-1.1543	0.68466	0.74695
82	0.0125	6.5891	148	0	0.94646	5.6426	-0.0018125	-8.9823	0.36747	0.63857	-2.3717e-05	0.0088841	-9.7846	189.82	229.68	0.50616	0.69451	0.83337	-3.3176	18.462	-9.6134	-9.3361	-8.8347	0.2773	0.50145	0.77874	-8.6077	-8.5033	0	1	453	-8.4634	0.92759	-9.391	9.391	88.886	9.391	88.886	9.3594	452	6.5023	132	23	3.3251	3.1772	-0.0031405	-1.2182	0.89835	1.3305
83	0.0125	6.6108	318	0	0.94204	5.6688	-9.467e-05	-9.7068	0.29796	0.2383	-3.3881e-06	0.0025921	-10.061	234.72	169.08	0.50001	0.23877	0.48864	-4.558	43.126	-9.9434	-9.6931	-9.4895	0.25037	0.20352	0.45389	-9.2116	-9.1015	0	1	795	-8.809	0.93539	-9.7443	9.7443	95.191	9.7443	95.191	9.7335	794	13.56	0	321	10.172	3.3872	-0.00086023	-9.0495	0.72057	1.1059
83	0.0125	6.3751	51	0	1.4344	4.9407	-0.00072302	-9.3719	0.30662	0.23579	-1.2593e-06	0.00023906	-9.4942	235.8	178.07	0.50412	0.26129	0.51116	-2.4075	24.234	-9.8851	-9.6703	-9.3771	0.21476	0.29322	0.50798	-8.9228	-8.549	0	4	236	-8.9452	0.70286	-9.648	9.648	93.346	9.648	93.346	9.6353	765	10.681	0	13	6.2922	4.389	0.0038416	-7.7475	0.56717	0.63553
83	0.0125	6.7511	72	0	1.1778	5.5733	-0.0022051	-9.2009	0.36154	0.47468	-9.3855e-06	0.0045337	-10.006	247.79	247.26	0.51253	0.68415	0.82714	-2.3027	12.836	-10.419	-9.8458	-9.4299	0.5732	0.41599	0.98919	-9.0134	-8.9488	0	1	720	-9.9331	0.059381	-9.9925	9.9925	100.53	9.9925	100.53	9.9615	719	13.433	0	718	6.683	6.75	0.0035731	-6.2019	0.89797	1.5107
84	0.0125	4.4417	299	0	1.0192	3.4225	0.00079945	-10.432	0.31123	0.24572	-1.0791e-05	0.0041988	-10.61	101.43	75.609	0.49638	0.25104	0.50104	-2.6391	16.762	-10.428	-10.288	-10.065	0.14023	0.22305	0.36328	-9.6637	-9.4633	0	3	58	-9.6934	0.61314	-10.307	10.307	106.48	10.307	106.48	10.295	316	5.95	5	220	3.0829	2.8672	0.0027685	-4.8225	0.84895	1.1518
84	0.0125	5.2046	256	0	1.8446	3.36	-0.00047045	-10.028	0.6136	0.59307	1.2671e-05	-0.0039803	-9.8666	169.48	163.39	0.49928	0.5945	0.77104	-0.24176	4.0325	-10.672	-10.103	-9.4345	0.56897	0.66895	1.2379	-9.0794	-8.3073	0	3	42.5	-9.0824	1.0108	-10.093	10.093	102.47	10.093	102.47	10.064	278	7.2023	226	80	3.4535	3.7488	0.012426	-7.0966	1.3417	2.4582
84	0.0125	4.9743	107	0	1.0227	3.9516	-0.0013248	-8.9351	0.4815	0.47997	-4.4018e-05	0.015226	-9.9695	146.68	98.977	0.50321	0.50076	0.70765	-1.4461	7.4114	-9.5666	-9.1686	-8.5991	0.39796	0.56954	0.9675	-8.302	-8.2405	0	5	57	-8.5732	0.61096	-9.1842	9.1842	84.849	9.1842	84.849	9.1585	377	6.9949	366	207	3.7246	3.2703	0.0053137	-8.1086	1.226	2.1062
85	0.0125	8.7062	425	0	2.4863	6.2199	-0.0028716	-10.35	0.52495	0.62739	-2.0351e-06	-0.00097081	-10.646	502.34	570.17	0.5186	1.2281	1.1082	-0.56004	5.3195	-12.298	-11.666	-11.15	0.63224	0.51549	1.1477	-9.852	-9.586	0	9	82.375	-11.265	0.42624	-11.691	11.691	137.92	11.691	137.92	11.64	935	12.642	783	934	4.7772	7.8643	0.0052355	-9.6025	0.96185	1.9171
85	0.0125	6.1557	31	790	1.9962	4.1595	-0.0028665	-9.8095	0.37055	0.27877	-3.4467e-07	-0.0025942	-9.8453	293.56	220.3	0.51664	0.70719	0.84095	-0.43589	4.3493	-11.446	-10.967	-10.331	0.47845	0.63572	1.1142	-9.5919	-9.3428	0	10	80.667	-10.207	0.73478	-10.942	10.942	120.43	10.942	120.43	10.91	791	8.1539	0	790	5.0526	3.1013	0.0015956	-8.2453	0.7693	0.92472
85	0.0125	6.1391	38	0	1.8213	4.3177	-0.0024694	-10.665	0.54071	0.58962	-4.161e-06	0.00040999	-10.997	389.19	393.23	0.51166	0.83367	0.91306	-1.5171	7.0434	-11.878	-11.405	-10.993	0.47264	0.41295	0.88559	-10.328	-9.9528	0	11	53.4	-10.921	0.59835	-11.52	11.52	133.54	11.52	133.54	11.486	693	11.392	0	685	5.6669	5.7247	-0.0014169	-6.3342	0.92184	1.6166
86	0.0125	6.5519	27	709	1.0025	5.5494	-0.0014635	-9.3582	0.22966	0.314	-6.1793e-06	0.0029176	-9.8752	192.06	184.67	0.50806	0.40397	0.63559	-4.49	30.525	-9.9781	-9.7872	-9.6146	0.19087	0.17263	0.3635	-9.2574	-9.1414	0	0	711	0	9.877	-9.877	9.877	97.959	9.877	97.959	9.8596	710	7.8615	652	709	3.4114	4.45	0.0026789	-6.3594	0.9047	1.2586
86	0.0125	7.1093	49	0	1.005	6.1043	-0.00045932	-8.9103	0.23681	0.33823	-1.6515e-06	0.0010617	-9.1435	239.68	301.76	0.50333	0.35318	0.59429	-5.6278	43.485	-9.1796	-9.0881	-8.9942	0.091466	0.093893	0.18536	-8.5238	-8.3564	0	0	923	0	9.1218	-9.1218	9.1218	83.56	9.1218	83.56	9.1059	922	11.07	0	921	4.2274	6.8424	0.0027503	-6.9147	0.88848	1.4042
86	0.0125	6.4333	31	0	1.3719	5.0614	-0.00099004	-8.6656	0.15416	0.1593	-4.4448e-07	-0.00056956	-8.7318	156.07	150.02	0.50803	0.23255	0.48223	-2.5896	26.071	-9.3783	-9.1465	-8.9335	0.23186	0.21294	0.4448	-8.4066	-8.1473	0	0	948	0	9.1339	-9.1339	9.1339	83.66	9.1339	83.66	9.122	947	9.8903	0	31	4.8637	5.0266	0.0048778	-6.9626	0.8059	1.1674
87	0.0125	7.3525	34	0	1.6743	5.6782	-0.0010037	-8.0398	0.26469	0.2719	6.0166e-07	-0.0015777	-7.9487	245.42	258.06	0.50885	0.34847	0.59031	-2.5607	27.659	-8.7894	-8.5308	-8.2715	0.25865	0.25931	0.51796	-7.6495	-7.1673	0	1	956	-6.8999	1.6187	-8.5186	8.5186	72.915	8.5186	72.915	8.4996	955	9.786	836	0	3.4402	6.3458	0.0045642	-3.0671	0.80534	1.1684
87	0.0125	7.8908	31	0	1.7806	6.1102	-0.0024123	-7.2841	0.25148	0.28155	-5.0145e-07	-0.0018843	-7.3767	274.28	294.94	0.5243	0.82029	0.9057	-0.54888	5.6478	-9.1599	-8.6522	-7.7794	0.50766	0.87281	1.3805	-7.1206	-6.954	0	1	1055	-8.152	0.40214	-8.5542	8.5542	73.994	8.5542	73.994	8.507	1054	9.5904	1020	84	5.2689	4.3215	0.0051144	-4.9605	0.77689	0.96929
87	0.0125	9.9141	82	38	2.2392	7.6748	0.00031598	-9.4766	0.86648	2.442	-9.5025e-06	0.0093243	-10.898	857.02	1931.4	0.49679	2.4495	1.5651	-2.9551	12.752	-9.4252	-9.136	-8.658	0.28915	0.47808	0.76723	-7.7431	-7.327	0	2	41	-10.329	-1.0019	-9.3268	9.3268	89.439	9.3268	89.439	9.224	949	26.922	911	35	4.5379	22.384	0.0092244	-6.6865	1.7165	8.7783
88	0.0125	7.338	58	0	0.64105	6.6969	-0.00031435	-7.485	0.20685	0.17011	1.9529e-07	-0.00060318	-7.4138	291.82	250.26	0.50469	0.18815	0.43376	-6.0501	74.132	-7.8872	-7.6944	-7.492	0.19278	0.20248	0.39526	-7.2382	-7.1787	0	1	1481	-7.1721	0.54528	-7.7174	7.7174	59.747	7.7174	59.747	7.7071	1480	8.1017	0	82	4.1333	3.9684	0.0011458	-8.2621	1.2222	2.0598
88	0.0125	7.4678	75	0	0.69229	6.7755	-0.00029543	-8.1211	0.18104	0.1651	2.6024e-07	-0.00068474	-8.0241	244.07	244.33	0.50408	0.1814	0.42591	-7.5506	101.73	-8.5162	-8.3943	-8.1194	0.12186	0.27498	0.39684	-7.8535	-7.7949	0	0	1498	0	8.3421	-8.3421	8.3421	69.772	8.3421	69.772	8.3331	1497	5.2896	0	22	2.1347	3.1549	0.00094626	-5.3329	0.45751	0.3915
88	0.0125	9.5364	919	0	0.55071	8.9857	0.00011403	-8.315	0.25211	0.40658	-1.7319e-06	0.0023308	-8.7876	343.8	463.35	0.49813	0.40836	0.63903	-9.2049	108.14	-8.2793	-8.1639	-8.0424	0.11534	0.12158	0.23692	-7.8394	-7.7872	0	1	1282	-7.7132	0.52886	-8.242	8.242	68.34	8.242	68.34	8.2244	1281	9.8525	7	1	4.297	5.5555	0.0016399	-8.1641	0.5409	0.56946
89	0.0125	4.8671	20	0	1.5249	3.3422	-0.0001312	-10.76	0.26832	0.13709	1.0307e-06	-0.0016597	-10.383	323.16	160.96	0.50116	0.14024	0.37449	-0.35209	11.999	-11.093	-10.876	-10.641	0.21664	0.23474	0.45138	-10.3	-10.176	0	2	304	-10.637	0.22117	-10.858	10.858	118.03	10.858	118.03	10.851	1484	6.1689	5	669	3.7254	2.4435	-0.00074661	2.2546	0.81289	0.95398
89	0.0125	4.6528	462	0	0.43571	4.217	-3.6882e-05	-10.516	0.17654	0.078898	-1.4425e-06	0.0015672	-10.813	169.37	68.069	0.49988	0.079038	0.28114	-5.4656	69.68	-10.653	-10.526	-10.364	0.127	0.16207	0.28907	-10.204	-10.178	0	1	1114	-10.153	0.38425	-10.537	10.537	111.1	10.537	111.1	10.533	1113	5.2393	281	88	2.9623	2.277	-0.00044107	1.0033	0.80783	1.0303
89	0.0125	5.8796	145	0	0.81318	5.0665	-0.00020443	-10.59	0.19612	0.16352	-1.8283e-06	0.0012728	-10.788	161.68	125.86	0.50067	0.1658	0.40719	-6.2087	66.455	-10.808	-10.675	-10.502	0.13322	0.17281	0.30603	-10.231	-10.052	0	1	810	-9.8933	0.77882	-10.672	10.672	114.06	10.672	114.06	10.665	809	6.7742	19	634	5.3036	1.4705	-0.0027655	0.45887	0.51243	0.68994
90	0.0125	5.1853	218	0	1.3795	3.8058	-0.0035212	-10.381	0.40186	0.36356	-9.3418e-06	0.001514	-10.833	227.66	174.06	0.51306	0.66485	0.81538	-0.84781	4.9391	-11.69	-11.391	-10.619	0.2992	0.77223	1.0714	-10.153	-10.061	0	2	406	-10.678	0.65179	-11.33	11.33	129.04	11.33	129.04	11.302	540	9.0679	19	539	3.8155	5.2525	0.0050644	-7.294	1.5976	3.8019
90	0.0125	5.919	48	0	1.4039	4.5152	-0.0034285	-10.219	0.44398	0.44373	-1.8163e-05	0.0067975	-11.177	182.42	145.67	0.51352	0.75533	0.8691	-0.97485	4.6909	-11.777	-11.086	-10.464	0.69128	0.62162	1.3129	-10.17	-9.9392	0	0	565	0	11.184	-11.184	11.184	125.84	11.184	125.84	11.152	564	10.608	492	273	6.1517	4.4564	0.010608	-10.199	1.4633	3.5905
90	0.0125	6.6406	98	665	1.5922	5.0484	-0.0036425	-10.181	0.45728	0.4384	-1.1901e-05	0.0042954	-11.062	251.98	188.2	0.51705	0.93178	0.96529	-1.5677	7.185	-11.787	-11.236	-10.746	0.55073	0.48962	1.0404	-10.239	-9.9919	0	2	463	-11.73	-0.33414	-11.395	11.395	130.79	11.395	130.79	11.357	668	15.404	573	667	5.0895	10.314	0.00739	-8.0907	1.1585	2.7174
91	0.0125	5.3395	410	0	0.49564	4.8439	0.0040573	-8.8864	0.31389	0.25492	-2.8242e-05	0.016003	-9.7266	85.05	47.369	0.48096	0.50154	0.70819	-3.0681	15.114	-8.0858	-7.6893	-7.6505	0.39656	0.038746	0.43531	-7.5792	-7.561	0	0	425	0	8.0282	-8.0282	8.0282	64.954	8.0282	64.954	8.0013	424	6.2936	349	15	2.0828	4.2109	0.0090332	-3.6184	0.7034	0.81626
91	0.0125	6.0406	135	0	0.46182	5.5788	0.0015024	-8.4231	0.30383	0.3667	-2.1104e-05	0.010978	-9.1306	141.79	119.36	0.49192	0.40479	0.63623	-5.0084	33.189	-8.0474	-7.9459	-7.8337	0.1015	0.11223	0.21373	-7.7393	-7.7001	0	0	451	0	8.0858	-8.0858	8.0858	65.785	8.0858	65.785	8.0656	450	4.4831	394	10	2.0279	2.4552	0.0038216	-2.6401	0.7058	0.7195
91	0.0125	5.669	272	0	0.29745	5.3715	0.0016178	-8.2097	0.31745	0.36804	-2.4541e-05	0.012195	-8.9677	122.78	108.65	0.49143	0.40874	0.63933	-5.3689	35.394	-7.7898	-7.7134	-7.6531	0.0764	0.060282	0.13668	-7.5937	-7.5777	0	0	433	0	7.861	-7.861	7.861	62.205	7.861	62.205	7.8405	432	4.4631	174	4	1.2562	3.2069	0.0020482	-2.9088	0.52887	0.4871
92	0.0125	4.354	38	0	0.61989	3.7341	-0.0032211	-11.573	0.24095	0.23553	-2.5673e-05	0.004532	-11.962	81.788	62.016	0.50509	0.31491	0.56117	-2.6971	14.72	-12.329	-12.061	-11.653	0.26775	0.40889	0.67664	-11.505	-11.479	0	0	304	0	12.059	-12.059	12.059	145.73	12.059	145.73	12.047	303	6.0272	0	301	2.2417	3.7855	0.0039069	0.19005	0.61926	0.77584
92	0.0125	6.5194	37	263	1.9251	4.5943	-0.0014512	-13.184	1.6323	4.2836	6.5094e-05	-0.032761	-10.679	678.69	1452.3	0.50327	4.3243	2.0795	-1.4789	3.4679	-13.301	-12.518	-12.381	0.78298	0.13662	0.9196	-11.915	-11.727	0	1	483	-12.448	1.0846	-13.533	13.533	187.46	13.533	187.46	13.393	482	20.786	307	233	6.0412	14.745	0.0016035	-0.99376	4.5704	35.466
92	0.0125	6.8596	37	279	1.6378	5.2218	-0.0024347	-12.371	0.76614	1.7149	2.8868e-05	-0.015512	-11.386	349.36	689.29	0.50603	1.8168	1.3479	-2.6494	9.6799	-12.757	-12.594	-12.401	0.16302	0.19269	0.35571	-11.689	-11.438	0	3	143.5	-12.198	0.72413	-12.922	12.922	168.8	12.922	168.8	12.862	454	20.276	0	278	4.13	16.146	-0.0025146	1.9585	2.1144	14.508
93	0.0125	6.6706	36	0	2.4091	4.2615	-0.0051596	-8.7153	0.32872	0.37625	1.3649e-06	-0.0058407	-8.6588	158.57	187.8	0.52049	0.93087	0.96482	0.083233	3.6256	-10.748	-10.219	-9.1427	0.52877	1.0767	1.6055	-8.3112	-8.0689	0	0	501	0	10.003	-10.003	10.003	100.98	10.003	100.98	9.9552	500	9.2985	202	499	2.7214	6.5771	0.0048364	-5.6165	0.94546	1.6027
93	0.0125	7.7228	31	0	2.2505	5.4723	-0.0051266	-9.215	0.51644	0.83772	-2.5249e-05	0.0043166	-9.8021	206.97	287.88	0.51441	1.1457	1.0704	-0.9561	6.8322	-10.59	-10.286	-9.629	0.3037	0.65725	0.96096	-8.2772	-8.1569	0	1	376	-9.8969	0.27682	-10.174	10.174	104.65	10.174	104.65	10.12	375	9.7281	77	16	4.3017	5.4264	0.010087	-6.3322	1.0723	2.3398
93	0.0125	7.7477	34	0	1.7465	6.0012	-0.0036373	-8.6311	0.33941	0.53667	-1.2135e-05	0.0021756	-9.0942	174.3	236.75	0.51427	0.79068	0.8892	-1.8268	11.805	-9.9892	-9.4665	-8.9327	0.52267	0.53381	1.0565	-8.1546	-8.0097	0	1	481	-7.8295	1.6727	-9.5022	9.5022	91.083	9.5022	91.083	9.4639	480	12.747	0	474	4.0348	8.7123	0.00063455	-3.7001	1.3566	3.5372
94	0.0125	6.5039	39	0	1.1065	5.3974	-0.00017296	-10.387	0.19414	0.15379	2.401e-07	-0.00038401	-10.356	169.76	135.16	0.50064	0.15572	0.39461	-6.7149	83.347	-10.581	-10.457	-10.322	0.12446	0.13416	0.25862	-9.9741	-9.8173	0	0	881	0	10.463	-10.463	10.463	109.62	10.463	109.62	10.456	880	4.8932	0	21	3.165	1.7283	0.0010424	-3.2951	0.37606	0.28511
94	0.0125	6.6661	77	0	0.68901	5.9771	0.00037444	-10.53	0.27366	0.36138	-7.4724e-06	0.0051493	-11.037	190.63	197.97	0.4973	0.36616	0.60512	-6.2368	50.761	-10.459	-10.332	-10.183	0.12775	0.14877	0.27652	-9.9616	-9.899	0	1	641	-9.7362	0.67381	-10.41	10.41	108.73	10.41	108.73	10.396	640	5.5278	0	557	4.0658	1.4619	-0.0010153	-3.2335	0.42572	0.33787
94	0.0125	6.5871	139	0	0.8421	5.745	-7.5795e-05	-10.223	0.2853	0.2905	-1.481e-06	0.00099493	-10.352	219.87	207.9	0.49976	0.29076	0.53922	-5.345	48.641	-10.403	-10.238	-10.009	0.16481	0.2293	0.39411	-9.6666	-9.5528	0	1	725	-9.4425	0.80834	-10.251	10.251	105.37	10.251	105.37	10.239	724	7.0075	0	25	4.8822	2.1253	-4.7131e-05	-4.3811	0.60158	0.63533
95	0.0125	6.5563	32	0	2.2579	4.2984	-0.0027393	-10.097	0.39464	0.37477	7.996e-06	-0.0074489	-9.6359	203.28	195.72	0.5115	0.59243	0.7697	0.35659	5.9044	-11.445	-11.039	-10.484	0.40589	0.55442	0.9603	-9.2365	-8.9242	0	4	152	-10.535	0.3689	-10.904	10.904	119.49	10.904	119.49	10.876	590	5.5952	126	69	2.5218	3.0734	0.00087283	-9.2186	0.85725	1.1675
95	0.0125	5.3657	577	0	0.98157	4.3841	-0.00023297	-10.555	0.30596	0.23121	-1.1149e-06	0.00042596	-10.62	182	136.37	0.50024	0.2328	0.48249	-3.1957	25.86	-10.834	-10.57	-10.384	0.26357	0.18643	0.45001	-10.007	-9.822	0	7	88.833	-9.9229	0.70086	-10.624	10.624	113.1	10.624	113.1	10.614	592	12.255	145	0	3.1101	9.1449	-0.0027156	-7.4506	0.78999	1.2672
95	0.0125	5.6854	83	0	1.6169	4.0685	-0.0024577	-10.017	0.47908	0.42198	-3.8727e-06	9.1705e-06	-10.278	304.48	260.42	0.51132	0.62687	0.79175	-0.73059	4.2878	-11.296	-10.753	-10.193	0.54301	0.56024	1.1033	-9.652	-9.5608	0	13	46.917	-10.163	0.63634	-10.8	10.8	117.26	10.8	117.26	10.771	638	8.2126	541	83	2.5868	5.6258	0.0021179	-8.1549	0.83108	1.1404
96	0.0125	7.9419	335	0	0.74967	7.1923	-1.6483e-06	-7.9736	0.44747	0.8093	-3.479e-05	0.015758	-9.1608	197.63	237.73	0.49891	0.8093	0.89961	-4.6063	27.526	-7.8509	-7.7466	-7.6591	0.10438	0.087507	0.19189	-7.5202	-7.436	0	0	455	0	7.9739	-7.9739	7.9739	64.393	7.9739	64.393	7.9352	454	9.6157	12	185	6.4461	3.1695	0.0022855	-7.7957	1.1741	3.0466
96	0.0125	5.4082	22	474	0.71432	4.6938	-0.0020198	-7.6031	0.32545	0.41365	-2.0942e-05	0.0079068	-8.3856	164.67	137.57	0.50884	0.49035	0.70025	-3.4991	18.21	-8.1125	-7.906	-7.7445	0.2065	0.16155	0.36806	-7.5384	-7.4376	0	1	476	-8.1312	-0.049365	-8.0818	8.0818	65.806	8.0818	65.806	8.0561	475	10.451	468	28	5.9129	4.5381	0.0047872	-7.4566	0.95014	1.8363
96	0.0125	7.3005	27	0	0.92757	6.373	-0.0011599	-7.8354	0.33294	0.53754	-1.9495e-05	0.0083343	-8.6044	163.72	203.88	0.50479	0.56423	0.75115	-4.431	28.012	-8.1756	-7.9317	-7.8035	0.24389	0.12821	0.3721	-7.6022	-7.4288	0	1	489	-7.8089	0.30886	-8.1178	8.1178	66.463	8.1178	66.463	8.0898	488	10.019	483	27	6.5791	3.4398	0.0032946	-7.4088	0.86206	1.7067
97	0.0125	5.2148	30	277	1.2216	3.9932	-0.007029	-8.3431	0.48241	0.62207	-9.4946e-05	0.019271	-9.5529	110.12	89.782	0.51568	0.94026	0.96967	-1.9372	6.4939	-9.4124	-8.9891	-8.8282	0.42332	0.16083	0.58415	-8.3176	-8.2127	0	0	279	0	9.3166	-9.3166	9.3166	87.739	9.3166	87.739	9.2716	278	5.8182	122	18	2.2197	3.5985	0.0024658	0.84054	0.79831	1.0969
97	0.0125	5.74	41	0	1.5873	4.1526	-0.0059744	-9.2199	0.33077	0.33039	-1.5349e-05	0.00027255	-9.6426	149.28	120	0.51824	0.82552	0.90858	-1.1236	6.0144	-10.692	-10.442	-10.067	0.25013	0.37487	0.62499	-9.0713	-8.99	0	0	409	0	10.436	-10.436	10.436	109.73	10.436	109.73	10.398	408	7.8567	354	407	2.7037	5.1531	0.00032226	-0.17028	0.84063	1.1703
97	0.0125	7.7672	46	315	0.90347	6.8637	-0.0088777	-7.5963	0.72458	1.2677	-0.00011445	0.027175	-9.4831	173.18	171.31	0.52441	1.9236	1.3869	-2.8884	11.466	-8.8297	-8.4512	-8.3357	0.37848	0.11548	0.49396	-8.1658	-8.1317	0	1	317	-10.109	-1.1143	-8.9946	8.9946	82.826	8.9946	82.826	8.91	316	12.783	162	315	2.1883	10.594	-0.0050386	1.3775	1.1513	2.8748
98	0.0125	4.7277	7	0	1.1311	3.5966	-0.0010878	-11.797	0.19078	0.093945	1.727e-06	-0.0022708	-11.662	121.98	61.929	0.50438	0.14035	0.37464	-1.4808	19.883	-12.386	-12.214	-12.008	0.17195	0.20539	0.37734	-11.47	-11.402	0	3	109	-12.11	0.059941	-12.17	12.17	148.24	12.17	148.24	12.164	686	4.9098	482	158	2.9013	2.0085	0.00093744	-3.9537	0.57824	0.53381
98	0.0125	4.2382	72	1	0.83199	3.4062	-0.00087876	-12.361	0.18268	0.10213	6.0011e-07	-0.0013372	-12.303	135	77.602	0.50376	0.13979	0.37388	-2.6414	25.436	-12.92	-12.732	-12.445	0.18766	0.28699	0.47465	-12.161	-12.074	0	3	142.5	-12.121	0.57619	-12.697	12.697	161.35	12.697	161.35	12.691	765	8.0534	293	1	3.0718	4.9816	0.0011273	-3.4072	0.80188	1.1247
98	0.0125	3.2879	11	0	0.99204	2.2959	0.00013199	-11.81	0.26836	0.12372	-9.4987e-07	0.0012253	-12.02	293.02	132.35	0.49849	0.12564	0.35446	-0.81001	5.3345	-11.948	-11.7	-11.492	0.24782	0.20816	0.45598	-11.245	-11.112	0	28	42.074	-11.458	0.27674	-11.735	11.735	137.82	11.735	137.82	11.729	1152	9.5376	1112	4	4.2561	5.2815	-0.00024389	-2.9445	0.79671	1.0485
99	0.0125	5.7577	1374	0	1.7997	3.958	-0.00063914	-10.01	0.36345	0.26017	-4.9695e-07	0.00036519	-10.348	726.3	479.7	0.50986	0.39935	0.63194	-1.3149	6.7245	-10.96	-10.551	-10.218	0.40901	0.3326	0.7416	-9.8692	-9.7219	0	32	63.097	-10.154	0.501	-10.655	10.655	113.94	10.655	113.94	10.638	2022	16.519	56	1373	3.3435	13.176	-0.00066866	1.7016	0.81035	1.9063
99	0.0125	5.7054	65	0	1.2623	4.4431	-0.00076078	-10.036	0.3598	0.25561	-3.3491e-07	-0.00025474	-10.163	548.23	381.56	0.5087	0.36588	0.60488	-1.1163	6.8359	-10.952	-10.545	-10.173	0.40699	0.37206	0.77905	-9.7887	-9.6339	0	29	49.857	-10.096	0.51474	-10.611	10.611	112.95	10.611	112.95	10.594	1512	8.5249	1463	1182	2.0709	6.454	0.0002232	1.3704	0.73818	0.91451
99	0.0125	7.7342	75	0	1.196	6.5382	-0.00027267	-10.614	0.48028	0.509	3.894e-07	-0.0007641	-10.51	600.99	640.16	0.50226	0.51889	0.72034	-2.9588	21.432	-11.083	-10.69	-10.338	0.39263	0.35208	0.74471	-9.9556	-9.7842	0	23	44.864	-10.157	0.62867	-10.786	10.786	116.85	10.786	116.85	10.764	1263	15.945	1166	1205	2.2065	13.738	4.4974e-05	0.95984	0.95502	2.5402
[truncated: 5,000 more columns]
