# Supplementary material for: Detecting Parkinson’s disease from sustained phonation and speech signals
Source: PLoS One. 2017 Oct 5;12(10):e0185613. doi: 10.1371/journal.pone.0185613 (PMC5628839; doi:10.1371/journal.pone.0185613)
Supplement: S3 File — (ZIP) [file pone.0185613.s003.zip › SP/phonation/SP_phonation_Essentia_descriptors.csv]

id	average_loudness	barkbands_kurtosis_1	barkbands_kurtosis_2	barkbands_kurtosis_3	barkbands_kurtosis_4	barkbands_kurtosis_5	barkbands_kurtosis_6	barkbands_kurtosis_7	barkbands_kurtosis_8	barkbands_kurtosis_9	barkbands_kurtosis_10	barkbands_kurtosis_11	barkbands_kurtosis_12	barkbands_kurtosis_13	barkbands_skewness_1	barkbands_skewness_2	barkbands_skewness_3	barkbands_skewness_4	barkbands_skewness_5	barkbands_skewness_6	barkbands_skewness_7	barkbands_skewness_8	barkbands_skewness_9	barkbands_skewness_10	barkbands_skewness_11	barkbands_skewness_12	barkbands_skewness_13	barkbands_spread_1	barkbands_spread_2	barkbands_spread_3	barkbands_spread_4	barkbands_spread_5	barkbands_spread_6	barkbands_spread_7	barkbands_spread_8	barkbands_spread_9	barkbands_spread_10	barkbands_spread_11	barkbands_spread_12	barkbands_spread_13	dissonance_1	dissonance_2	dissonance_3	dissonance_4	dissonance_5	dissonance_6	dissonance_7	dissonance_8	dissonance_9
1	0.93148	0.021918	17.061	4.238	4.1401	4.0756	2.877	5.5321	1.9218	2.6552	1.1987	1.4565	1.0837	8.6852	0.49213	3.4199	1.5286	1.5247	1.5211	1.2429	1.8136	0.34693	0.57075	0.27822	0.29253	0.49461	4.821	5.5709	25.595	12.687	12.01	11.534	9.685	15.284	4.1581	5.5994	1.8494	3.75	0.92836	3.2978	0.19026	0.48	0.31959	0.31677	0.31887	0.27065	0.35868	0.059695	0.088029
1	0.96126	-1.7336	72.203	11.745	11.286	11.042	7.3411	15.716	6.5029	8.375	3.7014	4.6736	2.9223	25.281	-0.61259	7.5387	1.3397	1.3576	1.3996	0.62985	2.0015	0.95336	1.3716	0.76975	0.60186	0.82229	7.8586	1.8644	120.54	4.9755	4.4133	4.3042	3.381	5.6639	6.3623	2.283	0.92324	1.3597	16.819	305.74	0.078847	0.44415	0.24868	0.24537	0.24487	0.17732	0.31442	0.08495	0.13709
1	0.93129	-1.7997	42.277	14.803	14.785	14.466	11.118	19.091	6.0308	7.9732	3.3487	4.6245	0.091781	3.6371	-0.33307	5.6481	1.7257	1.7717	1.7787	1.3233	2.206	0.73835	0.88272	0.45547	0.42724	0.010047	4.7345	2.139	127.77	5.4562	4.0376	3.8886	3.3269	5.046	10.828	1.7191	0.56177	1.1574	10.234	109.28	0.11945	0.47899	0.28021	0.28058	0.28485	0.20896	0.34366	0.086137	0.13469
2	0.81459	0.18768	35.051	2.5166	2.1791	2.2841	1.3205	2.8279	2.6582	1.5073	0.96353	0.54381	7.7113	84.222	0.054269	4.9738	0.76518	0.67514	0.67431	0.42138	0.93056	0.56893	0.50918	0.25293	0.25624	3.1691	18.632	5.2396	15.193	9.922	9.6564	9.523	8.3592	11.22	1.9941	2.8611	1.1638	1.6973	0.57734	2.5892	0.20568	0.46534	0.29609	0.28942	0.28503	0.25438	0.33324	0.051263	0.078859
2	0.84516	0.98336	87.336	9.5142	7.6357	7.7445	4.7789	10.275	10.62	5.4962	2.9656	2.5306	4.2553	24.468	0.11342	7.9706	2.003	1.9487	1.9821	1.4707	2.3599	1.1588	0.88914	0.51143	0.37771	1.9419	9.8163	1.8653	21.462	6.3334	6.2453	6.1903	5.618	6.9825	1.5937	1.3645	0.57228	0.79219	3.515	33.179	0.14814	0.47201	0.28305	0.27956	0.27986	0.23205	0.32645	0.067086	0.094399
2	0.82087	-0.10078	26.777	5.6413	5.341	5.4992	1.6777	8.6877	4.3751	7.01	3.8215	3.1884	0.85726	3.8705	0.044035	4.555	1.5282	1.5911	1.7291	0.56608	2.3401	0.94496	1.774	1.163	0.61098	0.097845	1.8896	5.2226	18.655	7.138	6.991	6.9687	6.4897	7.537	1.1529	1.0473	0.47894	0.56832	3.7343	33.988	0.14787	0.48996	0.29445	0.28679	0.28436	0.22492	0.35354	0.08379	0.12862
3	0.85459	0.23114	19.664	8.5816	8.4106	8.3443	7.5217	9.4323	1.7462	1.9106	0.82255	1.0881	1.1664	10.955	0.16562	3.8263	2.1122	2.1203	2.1327	1.9377	2.2781	0.31352	0.34039	0.19501	0.14538	0.26691	13.075	5.8934	32.341	8.0704	7.6121	7.572	7.0453	8.2591	2.1611	1.2138	0.5267	0.68708	5.7576	57.082	0.20074	0.44813	0.32586	0.32594	0.32534	0.2927	0.3604	0.052488	0.067703
3	0.9423	4.6512	37.603	10.702	10.771	10.833	9.823	11.595	2.0875	1.7715	1.0096	0.76186	6.2514	82.285	1.0798	5.709	2.5239	2.5235	2.5241	2.4199	2.626	0.26038	0.20618	0.10419	0.10199	5.3239	71.589	5.5107	11.789	8.0799	7.927	7.8562	7.1856	8.8099	1.2133	1.6243	0.67057	0.95376	0.71888	3.1277	0.1952	0.44787	0.30464	0.30405	0.30521	0.26541	0.34038	0.050011	0.07497
3	0.85124	5.9475	37.627	8.7719	8.5611	8.5069	7.9003	9.3302	2.1434	1.4299	0.60667	0.82325	8.5713	106.59	1.6795	5.4775	2.1753	2.1503	2.1495	2.0576	2.2443	0.27139	0.18677	0.091968	0.094807	7.0873	76.526	5.2818	11.3	8.2745	8.2261	8.2022	7.7945	8.7055	0.80372	0.91096	0.40767	0.50329	0.47317	4.7256	0.16877	0.41973	0.31328	0.31284	0.31163	0.27845	0.34966	0.048122	0.071213
4	0.90957	-0.015887	11.695	0.94142	0.75761	0.75849	0.49681	1.0166	1.0818	0.51983	0.26168	0.25815	6.3763	55.486	-0.11379	3.2256	0.38443	0.34003	0.32893	0.18491	0.51735	0.35148	0.33244	0.14402	0.18842	4.1114	32.227	5.3858	22.727	10.096	9.9758	10.026	8.977	10.873	1.6724	1.8962	1.0494	0.84674	1.8788	15.611	0.14654	0.46802	0.32297	0.32774	0.33405	0.27917	0.36371	0.060729	0.084538
4	0.069242	0.34735	46.728	9.42	8.8436	8.486	6.2999	12.102	5.2917	5.8024	2.1861	3.6162	2.2908	14.08	0.11898	6.1983	2.69	2.7077	2.669	2.3451	3.1475	0.75122	0.8024	0.32391	0.47849	0.029705	6.1517	4.0845	28.874	8.6745	8.3679	8.2319	7.2499	9.7577	2.4231	2.5078	0.98199	1.5258	2.8893	22.083	0.26261	0.49844	0.38655	0.38862	0.38994	0.35964	0.41498	0.039545	0.055338
4	0.18859	-1.8684	61.163	9.3629	8.7365	8.3612	6.1054	12.118	7.218	6.0126	2.2558	3.7569	1.9737	12.96	-1.4285	7.1335	2.5151	2.6088	2.5648	2.1922	3.1136	1.0329	0.9214	0.37253	0.54887	-0.10627	4.5823	2.9133	137.44	19.649	9.3961	9.3477	7.5069	11.382	31.092	3.8752	1.8408	2.0344	2.665	8.4353	0.20756	0.49808	0.38494	0.3836	0.38377	0.34837	0.41848	0.054719	0.070116
5	0.87261	0.78869	101.24	12.473	11.962	11.64	9.8347	14.732	6.3469	4.8971	1.8054	3.0917	10.62	148.64	1.438	8.1834	2.7509	2.7032	2.6811	2.4129	3.0375	0.51804	0.62462	0.26822	0.3564	4.4702	47.788	1.9644	35.624	6.8505	6.6449	6.6322	6.117	7.1982	2.1085	1.0812	0.51519	0.56603	9.9513	135.11	0.14159	0.39976	0.30755	0.30916	0.31039	0.28783	0.32803	0.037788	0.0402
5	0.96007	2.5068	50.778	9.3693	8.5811	8.4368	7.011	10.44	4.1075	3.4287	1.4258	2.0029	4.5751	42.521	1.4151	5.5664	2.2924	2.2063	2.1984	1.9736	2.4549	0.50597	0.48135	0.2248	0.25655	1.9656	10.24	2.6133	28.425	6.3739	6.2293	6.2232	5.8713	6.5996	1.7697	0.72833	0.35189	0.37644	9.1702	106.83	0	0.42923	0.30333	0.3097	0.31023	0.2818	0.33654	0.05283	0.054736
5	0.95308	4.7144	156.29	14.73	13.323	12.854	10.566	17.019	11.331	6.4529	2.2882	4.1647	9.2339	107.66	1.5971	10.027	2.979	2.8971	2.8684	2.553	3.2986	0.7676	0.74554	0.31534	0.4302	4.7746	41.374	1.2792	13.666	6.1491	6.1598	6.1583	5.6326	6.6901	1.3811	1.0575	0.52568	0.53185	1.1777	10.331	0.14447	0.44719	0.31886	0.31841	0.31913	0.28795	0.34744	0.045027	0.059496
6	0.64363	-0.034669	25.925	1.9173	1.6873	1.6504	1.1109	2.3373	1.4893	1.2264	0.53956	0.68684	6.3183	85.249	-0.9169	4.041	0.099781	0.085247	0.088908	-0.037209	0.20038	0.29141	0.23759	0.12612	0.11147	5.3677	66.127	2.2059	10.87	3.6597	3.6121	3.5995	3.3256	3.9236	0.57074	0.59799	0.27394	0.32405	3.3404	33.798	0.065483	0.47831	0.28791	0.29126	0.29341	0.23494	0.3433	0.079319	0.10836
6	0.30441	-0.88836	31.154	2.7557	2.5669	2.5454	2.0077	3.1691	2.1197	1.1614	0.53762	0.62379	8.8627	102.83	-0.41983	4.8538	0.26723	0.23266	0.22716	0.12198	0.35435	0.38353	0.23236	0.10518	0.12719	7.1768	72.295	2.1416	15.148	4.1796	4.168	4.1928	3.5072	4.7793	1.0967	1.2721	0.68564	0.58645	1.4337	14.597	0.041803	0.48692	0.29681	0.30054	0.30351	0.25359	0.34155	0.070151	0.08796
6	0.19639	-0.19777	39.374	2.1257	1.9984	1.9519	1.4001	2.6895	1.5998	1.2893	0.5518	0.73754	14.106	318.94	-0.67806	5.2215	0.10418	0.054655	0.024855	-0.096949	0.26586	0.34813	0.36281	0.1218	0.24101	4.827	60.697	2.4068	12.031	3.8128	3.6371	3.5553	3.1708	4.2671	0.90084	1.0962	0.38443	0.71181	1.9524	11.811	0.042317	0.48025	0.28566	0.28703	0.28654	0.23351	0.34154	0.076032	0.10804
7	0.11443	-0.56434	50.814	1.483	0.77855	0.69336	0.43666	1.2908	4.0267	0.85416	0.2567	0.59746	8.3004	84.385	-1.2849	5.9954	0.26491	0.12613	0.074388	-0.27146	0.62719	0.87707	0.89864	0.34584	0.5528	2.5043	13.615	2.7666	15.198	9.1991	9.2862	9.2498	8.1574	10.488	1.7421	2.3302	1.0924	1.2377	-0.41045	3.6423	0.12318	0.49996	0.37083	0.38082	0.38506	0.34176	0.41141	0.054404	0.069651
7	0.49123	-1.1135	14.194	0.43876	0.31808	0.31665	-0.2152	0.85424	1.154	1.0694	0.53185	0.53759	5.8056	63.421	-1.2913	3.2445	-0.11088	-0.17656	-0.19738	-0.47758	0.16608	0.56069	0.64365	0.2802	0.36345	1.4718	8.0201	5.4491	25.443	9.2534	9.183	9.1489	7.8332	10.601	1.9211	2.7679	1.3157	1.4522	1.8232	16.248	1.1819e-07	0.48137	0.37031	0.38037	0.38323	0.34435	0.41067	0.059121	0.066319
7	0.19018	-0.9972	18.922	1.0867	0.67355	0.42702	-0.15945	1.9996	2.0568	2.1591	0.58647	1.5726	3.6478	26.944	-1.5753	3.8314	-0.25091	-0.2874	-0.31268	-0.72967	0.20543	0.65062	0.93509	0.41698	0.51811	1.6855	11.221	3.6833	13.364	8.5284	8.5588	8.6644	6.4741	10.432	2.4818	3.9582	2.1903	1.7679	-0.014179	1.9638	0.087532	0.49955	0.36363	0.37621	0.38028	0.33977	0.40453	0.065665	0.06476
8	0.6865	-1.7053	39.839	5.4766	4.6783	4.4783	3.2206	6.5358	4.4174	3.3152	1.2577	2.0575	2.6155	16.102	-3.4349	5.3723	0.098269	0.051681	0.069447	-0.37237	0.44021	0.71935	0.81258	0.44182	0.37076	1.574	15.813	1.3878	114.57	6.7256	4.6868	4.3313	3.5843	6.5003	12.77	2.916	0.74707	2.1689	6.9481	52.821	0.092595	0.49733	0.30666	0.3054	0.30682	0.25635	0.35162	0.071613	0.095278
8	0.7716	-0.50868	22.393	3.1261	2.9272	2.8727	2.2767	3.6867	1.6281	1.41	0.596	0.81401	5.8204	64.109	-1.1487	2.8043	0.040531	0.03012	0.02427	-0.15332	0.22526	0.40286	0.37858	0.17759	0.20099	1.4178	11.92	2.1675	21.139	6.1119	6.0957	6.1421	5.4322	6.6664	1.4515	1.2342	0.70996	0.52422	4.4608	45.815	0.10013	0.47222	0.29357	0.29803	0.30079	0.24089	0.34966	0.073108	0.10876
8	0.49161	-0.13015	20.315	3.4454	3.2017	3.2273	2.3187	4.0335	2.0748	1.7148	0.9086	0.80616	3.4389	22.854	-1.4582	2.5864	0.34734	0.39031	0.38225	0.085605	0.71114	0.57257	0.62554	0.29665	0.32889	-0.39603	5.2373	2.3396	22.953	7.0943	7.1468	7.3035	5.8472	8.133	1.9104	2.2858	1.4563	0.82951	1.4833	15.972	0.050247	0.49989	0.31007	0.32309	0.33055	0.26614	0.36513	0.079575	0.098988
9	0.85977	0.54463	25.277	9.1151	8.7624	8.713	7.1998	10.424	2.9797	3.2242	1.5132	1.711	1.0393	6.5793	-0.34448	4.6469	1.2536	1.2204	1.231	0.99184	1.4279	0.50065	0.43603	0.23915	0.19688	1.3335	10.608	2.2148	31.046	3.4489	3.13	3.113	2.761	3.5332	2.11	0.77221	0.35205	0.42015	9.2776	109.53	0.068056	0.49195	0.22843	0.22358	0.21686	0.1711	0.28949	0.079302	0.11839
9	0.87487	-1.2	16.452	8.3903	8.6975	8.7774	7.6895	9.5456	2.2662	1.8561	1.0878	0.76826	-0.89661	5.9187	0.35233	3.4093	1.4761	1.4832	1.4563	1.1926	1.8277	0.41826	0.63505	0.26368	0.37137	0.20626	3.9199	2.9557	34.105	5.0278	4.3863	4.2672	3.6588	5.3518	3.0932	1.693	0.60842	1.0845	6.1951	51.637	0.13103	0.49748	0.27208	0.27002	0.27063	0.21943	0.31939	0.068299	0.099957
9	0.76441	-0.77237	15.913	9.6672	9.8826	9.89	8.686	11.064	2.3299	2.3784	1.204	1.1744	-0.85684	5.2261	0.50723	2.4288	1.4579	1.4773	1.4861	1.2296	1.7076	0.36158	0.47795	0.25649	0.22146	-0.16213	2.8192	2.8531	28.78	4.2527	3.7687	3.7464	3.4772	4.1049	2.6186	0.6277	0.26918	0.35851	6.2529	46.682	0.09889	0.49029	0.26013	0.2564	0.25475	0.19904	0.31707	0.074757	0.11803
10	0.27849	-0.45111	17.794	2.9773	2.5253	2.5169	2.1372	2.93	2.1953	0.79286	0.37977	0.41309	4.1262	21.291	-0.037122	4.0598	0.81913	0.84012	0.8558	0.67319	0.9757	0.37752	0.3025	0.18261	0.1199	2.6432	23.583	2.0279	33.418	9.0959	9.1019	9.2867	7.6828	10.152	3.3105	2.4688	1.6039	0.86495	3.7653	29.386	0.16516	0.49101	0.30106	0.29644	0.29595	0.23865	0.35522	0.074425	0.11657
10	0.66591	-0.42364	17.077	4.463	3.8612	3.6876	2.8596	5.2099	2.4659	2.3504	0.82801	1.5224	1.6856	6.5346	0.23879	3.8147	1.0528	1.0142	1.0261	0.8602	1.1443	0.35829	0.28411	0.16585	0.11826	3.9247	28.233	2.8256	38.468	8.3475	8.1486	8.1796	6.6118	9.6236	3.2671	3.0118	1.5678	1.444	4.2074	35.877	0.16492	0.48653	0.29554	0.28376	0.28146	0.23817	0.33394	0.0748	0.095776
10	0.62687	-0.25145	21.345	4.2587	3.6188	3.593	2.6257	4.6634	2.9171	2.0377	0.96732	1.0704	3.1062	15.182	-0.51245	3.23	0.93915	0.92462	0.94458	0.66847	1.1409	0.54806	0.47238	0.27611	0.19628	0.87593	5.7387	3.2321	31.724	9.0378	8.5455	8.1093	6.6148	11.349	3.6907	4.7337	1.4945	3.2392	1.7995	11.096	0.15099	0.48469	0.28585	0.27753	0.27305	0.22422	0.33981	0.075837	0.11559
11	0.96849	0.59906	127.85	8.0158	6.8574	6.713	4.6768	9.3265	8.5023	4.6497	2.0362	2.6135	9.5208	127.71	-0.35257	9.9946	0.66432	0.52226	0.53144	0.23847	0.78769	0.92237	0.54923	0.29298	0.25625	5.178	42.485	1.5518	27.38	2.9	2.5691	2.5443	2.3531	2.8345	1.7182	0.48131	0.19117	0.29014	9.906	132.82	0.059791	0.48244	0.26762	0.26482	0.26389	0.21902	0.31247	0.076658	0.093456
11	0.91741	1.9133	68.189	5.1239	4.7	4.7382	3.8832	5.4405	4.5861	1.5573	0.855	0.70231	11.384	145.87	-0.28981	7.2674	0.75373	0.68134	0.68117	0.51525	0.84777	0.6105	0.33253	0.16592	0.1666	6.6942	65.767	2.5518	19.879	3.5739	3.3037	3.2829	3.0529	3.5961	1.5166	0.54317	0.22996	0.31321	7.7642	76.526	0.063849	0.47074	0.30193	0.30206	0.29872	0.24908	0.36171	0.082872	0.11263
11	0.91182	0.3933	17.503	6.38	6.4024	6.443	5.1648	7.5589	2.3894	2.3941	1.2782	1.1159	0.23853	4.1208	-0.22567	3.9053	1.2836	1.3408	1.4129	0.83237	1.7051	0.57914	0.87278	0.58051	0.29227	-0.14002	3.9379	2.5213	38.053	4.554	4.2301	4.1251	3.3505	5.3198	2.6566	1.9693	0.77466	1.1947	8.8186	104.12	0.09024	0.49381	0.32565	0.3305	0.33388	0.2707	0.38354	0.08376	0.11283
12	0.26755	-0.26754	79.019	7.6449	6.8664	6.7145	4.644	9.3923	5.0202	4.7483	2.0705	2.6778	4.6309	57.022	-0.026108	7.7192	2.0946	2.05	2.0272	1.737	2.4085	0.61057	0.67146	0.29017	0.38129	1.3468	12.728	2.6914	31.793	5.6604	5.5568	5.58	4.9528	6.1145	1.5279	1.1617	0.62714	0.53453	9.7835	154.62	0.18004	0.49747	0.32563	0.32748	0.32743	0.30043	0.35463	0.041731	0.054194
12	0.71789	-0.56784	64.117	13.368	12.723	12.445	8.7914	17.21	6.3761	8.4188	3.6535	4.7653	1.3265	8.4598	0.077972	6.8356	2.7302	2.6948	2.677	2.2747	3.1507	0.66784	0.87596	0.40224	0.47372	0.49234	5.1252	2.2318	57.309	4.5452	4.3172	4.2732	3.823	4.8991	2.7061	1.0761	0.45017	0.62593	15.904	287.76	0.17971	0.49486	0.31252	0.31245	0.31189	0.28652	0.3395	0.039973	0.052983
12	0.42924	1.0232	113.71	13.428	12.357	12.205	8.3728	16.645	8.9591	8.2718	3.8323	4.4395	4.5084	39.602	0.6443	9.6886	2.7259	2.7005	2.7069	2.2435	3.1446	0.8007	0.90109	0.46344	0.43765	2.1137	16.333	2.4898	11.046	4.3898	4.298	4.2824	3.7811	4.8463	0.90386	1.0653	0.50128	0.56399	1.3637	8.6022	0.17778	0.45811	0.31232	0.31207	0.31191	0.28417	0.34031	0.039521	0.056134
13	0.58311	-0.019872	51.343	3.4677	3.0736	3.2068	1.609	4.2719	3.5744	2.6628	1.5978	1.065	8.7574	109.91	0.51342	6.5785	1.4032	1.3931	1.4383	1.0956	1.6002	0.49365	0.50465	0.34268	0.16198	4.8299	46.922	3.0629	14.471	9.5414	9.6083	9.7008	8.2964	10.735	1.6948	2.4388	1.4044	1.0344	-0.25518	2.9806	0.2725	0.4606	0.37235	0.37446	0.3758	0.34831	0.39794	0.03618	0.049626
13	0.90352	1.0932	14.276	3.8917	3.6939	3.6903	2.3688	5.0263	1.9778	2.6576	1.3215	1.3361	1.1204	5.567	0.72681	3.0173	1.5075	1.5082	1.5345	1.2087	1.7549	0.37814	0.54616	0.32574	0.22043	0.4328	3.5093	4.6107	18.854	8.596	8.6141	8.5722	7.9336	9.3785	1.4298	1.4449	0.63857	0.80634	1.629	15.564	0.272	0.46462	0.35962	0.36009	0.35946	0.33727	0.38416	0.033521	0.046885
13	0.83496	0.35544	20.937	3.8264	3.6614	3.6714	2.7048	4.5982	1.7249	1.8934	0.96662	0.92679	3.4735	32.613	0.18874	4.4181	1.4644	1.461	1.459	1.3148	1.611	0.30506	0.29615	0.14424	0.15192	2.8113	31.17	4.6072	22.806	8.8654	8.6632	8.5873	7.7448	9.7333	1.8925	1.9885	0.84252	1.146	2.037	14.384	0.12835	0.4674	0.35862	0.36059	0.36098	0.33771	0.38267	0.038281	0.044961
14	0.93981	1.1956	17.649	3.7175	3.3122	3.2116	2.5808	4.2446	1.8277	1.6638	0.6308	1.033	2.2943	12.681	0.25129	3.547	1.7032	1.6891	1.6631	1.5401	1.8901	0.31066	0.35	0.12307	0.22693	-0.29831	9.9923	3.0924	15.757	6.3383	6.3986	6.4829	5.5604	7.0682	1.299	1.5078	0.92251	0.58531	0.91468	10.044	0.21569	0.49525	0.4781	0.47998	0.47991	0.47724	0.48285	0.015328	0.0056012
14	0.93083	-0.99835	23.508	3.4369	3.2826	3.293	2.6576	3.8869	1.4358	1.2293	0.63535	0.59397	7.914	110.29	-0.69739	4.1766	1.2343	1.225	1.237	1.0881	1.3379	0.28034	0.24977	0.14889	0.10088	1.9971	44.326	3.128	39.348	5.4667	5.2751	5.26	4.7991	5.7812	2.1885	0.98213	0.4609	0.52122	11.897	173.9	0.12983	0.49623	0.48303	0.48469	0.48473	0.4824	0.48691	0.020928	0.004508
14	0.95806	0.42963	13.604	6.6904	6.6877	6.9094	3.0975	9.8344	3.5896	6.7369	3.8119	2.925	0.022957	1.7902	0.58607	3.1428	1.984	2.0306	2.0454	1.7278	2.3039	0.39873	0.57613	0.31759	0.25854	-0.78518	3.7104	2.1957	13.997	5.2696	4.7606	4.2724	3.1745	7.3233	2.5307	4.1488	1.0979	3.0509	0.95574	3.0421	0.3283	0.48682	0.47523	0.47595	0.4755	0.47266	0.48015	0.011123	0.0074857
15	0.45449	-0.48684	40.848	0.97194	0.77869	0.73937	0.48081	1.1552	2.3283	0.67439	0.25856	0.41582	13.492	208.98	-1.0971	5.8191	-0.28996	-0.34945	-0.36817	-0.49543	-0.16604	0.52333	0.32939	0.12726	0.20213	6.0811	62.275	4.8585	32.06	9.1792	9.1981	9.2066	8.6035	9.7755	1.4337	1.172	0.60312	0.56889	8.5469	140.32	0	0.46516	0.27042	0.25493	0.23577	0.22103	0.32713	0.075486	0.1061
15	0.94098	-1.7102	151.96	3.1499	2.0904	2.083	1.8304	2.3651	10.665	0.53468	0.25264	0.28204	11.807	149.87	-0.88743	11.203	-0.063081	-0.22793	-0.24708	-0.3529	-0.064667	0.99782	0.28823	0.10582	0.18242	8.5752	86.559	2.4535	123.27	6.2606	4.5417	4.5259	4.3402	4.7747	11.559	0.43451	0.18566	0.24885	7.8874	67.51	0.14472	0.48225	0.25896	0.24986	0.25654	0.17752	0.30883	0.082228	0.13131
15	0.8529	-1.3426	278.79	3.6294	1.9601	1.9358	1.6787	2.29	17.788	0.61124	0.25706	0.35418	13.385	192.95	-0.5282	15.629	0.32155	0.18131	0.18985	0.054858	0.29066	1.1818	0.23581	0.13499	0.10081	9.5828	108.32	1.4612	101.52	8.1897	7.2645	7.266	6.5373	7.989	8.9467	1.4517	0.72872	0.72298	9.2922	91.161	0.15396	0.49129	0.27256	0.25994	0.25399	0.21014	0.32164	0.073732	0.1115
16	0.23754	-0.43688	138.14	2.3916	1.7144	1.7485	1.2579	2.1028	8.6159	0.84492	0.49057	0.35435	13.977	209.86	-1.0799	10.609	1.0362	1.0363	1.0423	0.92705	1.1333	0.72259	0.20629	0.1153	0.090986	8.7465	113.1	1.8832	19.452	11.431	11.379	11.364	9.7962	12.99	3.019	3.1934	1.5681	1.6252	-0.13125	3.7525	0.11788	0.47346	0.35988	0.36427	0.36329	0.33047	0.40003	0.057143	0.069556
16	0.86903	-1.0506	87.053	0.78556	0.17512	0.12316	-0.14568	0.59985	5.5793	0.74553	0.26885	0.47668	13.923	210.71	-0.56197	7.8947	0.17435	0.088025	0.092106	-0.14388	0.31177	0.66762	0.45565	0.23599	0.21966	6.937	72.251	2.1193	103.67	9.7198	8.6191	8.6018	8.0083	9.2645	9.3812	1.2562	0.5935	0.66269	8.4381	75.566	0.14196	0.48824	0.34951	0.35964	0.36597	0.30773	0.39891	0.063573	0.091181
16	0.84423	-0.7891	34.812	1.8446	1.7959	1.8504	1.1059	2.377	2.165	1.2711	0.74456	0.52656	12.043	184.9	-0.12934	5.0183	0.77706	0.79312	0.79168	0.69802	0.89112	0.31449	0.1931	0.093658	0.099446	7.9449	114.88	5.309	20.215	10.739	10.389	10.16	8.8888	12.347	2.9653	3.4584	1.2715	2.1868	0.94953	4.0089	0.21041	0.46732	0.35815	0.35842	0.35529	0.33219	0.3909	0.04744	0.058704
17	0.96956	0.60519	60.734	4.6406	3.9638	3.7252	1.8267	6.5779	4.7612	4.7512	1.8986	2.8527	7.2575	84.828	-0.40672	6.7103	0.52609	0.40183	0.3418	0.1441	0.77963	0.63919	0.63553	0.1977	0.43783	4.3639	39.541	3.3345	40.3	6.2164	5.8926	5.7534	4.5966	7.4672	2.8198	2.8707	1.1568	1.7139	7.7454	93.859	0.22232	0.48507	0.28729	0.27964	0.27521	0.25412	0.31402	0.041874	0.059895
17	0.92718	-0.81693	22.335	5.6832	5.234	4.9181	2.6812	8.4185	3.5504	5.7373	2.2369	3.5004	0.68227	3.5841	-0.29349	4.4372	0.59921	0.53471	0.52442	0.31903	0.77098	0.42894	0.45195	0.20539	0.24656	3.2012	27.94	2.389	64.929	5.9422	5.5068	5.2203	3.9255	7.6611	4.3232	3.7356	1.2948	2.4408	10.529	143.9	0.14358	0.48025	0.27437	0.2724	0.27148	0.24804	0.29859	0.040876	0.050547
17	0.9251	1.5006	44.336	7.6204	7.4886	7.8074	4.0865	10.253	4.7445	6.1668	3.7209	2.4459	3.117	23.966	-0.062285	5.5868	1.0119	0.95739	0.93043	0.63688	1.3318	0.60483	0.69494	0.29355	0.40138	3.6554	26.565	2.4718	15.428	5.548	5.0421	4.721	3.6776	7.0487	2.3614	3.3712	1.0435	2.3277	1.0346	3.4985	0.20744	0.47781	0.27984	0.27185	0.26836	0.23525	0.31544	0.05532	0.080196
18	0.88955	2.7044	36.87	6.1605	5.7106	5.6481	5.0988	6.4473	2.8661	1.3485	0.54926	0.7992	7.3289	73.809	1.2394	5.351	1.8599	1.833	1.8322	1.716	1.9515	0.34912	0.23554	0.11618	0.11937	6.6699	67.002	4.4338	9.4354	6.9443	6.9269	6.9005	6.3159	7.5905	0.90744	1.2746	0.58464	0.68998	0.18737	2.7641	0.21863	0.43073	0.33901	0.34068	0.34053	0.31529	0.36636	0.036198	0.051066
18	0.63248	-0.46857	18.153	6.2353	6.4053	6.4953	5.1749	7.4557	1.8932	2.2808	1.3204	0.96036	0.27941	7.4531	0.10355	3.9348	1.8859	1.9224	1.9383	1.7284	2.0845	0.32767	0.35611	0.20991	0.1462	-0.44902	9.9963	6.0201	36.873	8.9071	8.5982	8.5363	7.9029	9.4173	2.1364	1.5144	0.63334	0.88105	7.0035	88.009	0	0.44514	0.33974	0.3414	0.34088	0.31694	0.36691	0.039485	0.049974
18	0.83457	1.4185	32.159	7.194	6.9537	6.87	6.0648	8.0099	2.629	1.9451	0.80513	1.1399	5.5763	48.566	0.12146	4.6605	2.0231	1.9908	1.9534	1.8351	2.2212	0.38288	0.38605	0.11826	0.26778	1.3287	20.39	4.4342	18.406	8.1182	8.024	7.9975	7.5089	8.5921	1.0384	1.0832	0.4886	0.59463	2.857	30.866	0.031723	0.42221	0.33039	0.33103	0.33149	0.31107	0.3501	0.034454	0.039029
19	0.74771	0.31285	26.778	3.502	3.507	3.5482	2.8704	4.0611	1.7324	1.1906	0.67776	0.51287	8.304	112.63	-0.49594	4.1646	1.1463	1.1945	1.2214	0.90488	1.4304	0.4494	0.52553	0.31653	0.209	0.47583	10.235	4.9633	15.674	9.2272	8.9311	8.576	7.3914	11.181	2.3339	3.7895	1.1845	2.6049	0.37201	2.1174	0.094184	0.43906	0.2793	0.27736	0.27799	0.21753	0.33595	0.078044	0.11842
19	0.93032	0.00020705	26.828	2.7798	2.6904	2.7353	2.2122	3.0791	1.7915	0.86687	0.52309	0.34378	8.9483	112.1	0.0047963	4.5187	1.019	1.0139	1.0134	0.81299	1.2157	0.36389	0.40272	0.20042	0.20229	3.4375	32.783	6.059	16.413	10.718	10.615	10.658	8.5305	12.613	2.5892	4.0827	2.1273	1.9554	0.20939	2.1191	0.13197	0.45218	0.30566	0.30855	0.30664	0.24019	0.38074	0.081535	0.14055
19	0.72702	0.17812	11.778	2.3304	2.2373	2.2553	1.4937	2.9447	1.2548	1.451	0.76154	0.68948	2.6147	19.27	-0.30676	2.8536	0.80649	0.82168	0.83621	0.38757	1.2267	0.50325	0.83917	0.44864	0.39053	0.28487	3.1942	6.5374	23.407	10.301	9.6078	9.2908	7.4544	12.395	3.1233	4.941	1.8364	3.1045	0.8467	3.0924	0.072378	0.43984	0.29259	0.29075	0.29087	0.22335	0.35794	0.082195	0.13459
20	0.91251	-0.79504	57.556	0.06073	-0.24684	-0.2954	-0.5006	0.10404	3.1959	0.60465	0.2052	0.39944	16.82	300.15	-0.66811	6.4643	0.017864	-0.022922	-0.018053	-0.17708	0.1215	0.45899	0.29857	0.15902	0.13955	8.4774	114.76	4.4177	24.578	7.9859	7.8218	7.7943	7.4144	8.2844	1.3041	0.87002	0.37996	0.49006	6.3877	77.297	0	0.47703	0.25405	0.25565	0.26591	0.16442	0.32638	0.090079	0.16196
20	0.10767	-0.56534	47.719	1.2637	0.69301	0.65531	0.1205	1.3409	3.4927	1.2204	0.53481	0.68561	9.4475	113.41	-0.95791	4.8906	0.29417	0.2987	0.30164	0.13101	0.46052	0.46383	0.32951	0.17063	0.15888	5.1817	55.425	3.0276	16.556	9.0483	9.3524	9.4216	8.7622	9.8043	1.5516	1.042	0.65933	0.38271	-1.879	9.941	0.12286	0.48373	0.2903	0.28938	0.29108	0.21238	0.36299	0.085552	0.15061
20	0.83469	-0.30907	119.66	2.3454	1.3804	1.3596	0.98719	1.8153	7.8214	0.82809	0.37244	0.45564	11.915	163.12	-0.22199	9.5694	0.67221	0.58558	0.59658	0.39367	0.7555	0.79288	0.36183	0.20292	0.15892	6.8688	66.195	2.5261	28.08	9.6136	9.379	9.3631	8.8644	9.9255	2.1776	1.0611	0.49869	0.56245	3.9924	30.173	0.1599	0.4956	0.30753	0.30253	0.30025	0.24739	0.36222	0.076196	0.11483
21	0.57092	-0.017749	12.138	3.0182	2.7109	2.6268	1.8922	3.6976	1.6396	1.8053	0.73457	1.0708	1.4806	6.0697	0.066875	2.9179	0.89044	0.863	0.86733	0.66429	1.053	0.35272	0.38875	0.20304	0.18572	1.0631	6.3621	5.0469	22.451	12.194	12.091	12.02	10.062	14.264	2.9256	4.2024	1.9581	2.2443	0.29525	2.7859	0.26682	0.48891	0.39067	0.39336	0.39672	0.35388	0.42611	0.0461	0.072222
21	0.89597	0.50278	7.0013	2.4975	2.4104	2.3935	2.0528	2.8015	0.70639	0.74867	0.34068	0.40799	1.6017	8.616	0.34172	2.5345	0.92083	0.89776	0.89066	0.7419	1.0678	0.27983	0.32594	0.14876	0.17718	1.2186	6.8529	8.5561	22.589	13.653	13.526	13.46	12.275	14.907	2.0593	2.6325	1.185	1.4475	0.61679	4.2956	0.25321	0.47518	0.38768	0.39173	0.39545	0.35416	0.42188	0.04664	0.067725
21	0.39515	-1.5586	7.0596	3.254	3.1656	3.1452	2.6138	3.7583	1.0048	1.1446	0.53145	0.61313	0.40459	5.4248	-2.4489	2.3637	1.3325	1.3136	1.2935	1.1724	1.4951	0.37976	0.32262	0.1211	0.20152	-4.0141	41.202	7.6985	61.844	16.263	15.935	15.94	13.77	18.087	4.1111	4.3163	2.1701	2.1462	3.6221	35.414	0.25855	0.49882	0.3849	0.38761	0.38824	0.35849	0.41549	0.043364	0.056999
22	0.91185	-1.0367	28.945	1.3263	1.1036	0.99636	0.33925	2.0825	1.7188	1.7432	0.65711	1.0861	5.9945	86.485	-0.84717	4.6455	0.414	0.36403	0.34045	0.075412	0.69981	0.48918	0.62439	0.26503	0.35936	1.3225	9.3197	3.7231	18.598	8.5805	8.6026	8.6721	7.5082	9.558	1.5053	2.0498	1.1639	0.88586	0.81476	7.2684	0.12187	0.47211	0.35969	0.37357	0.38069	0.32338	0.40953	0.070145	0.086147
22	0.89177	-1.118	227.1	1.2159	0.58596	0.53973	0.14637	1.118	9.711	0.97165	0.39336	0.57829	20.399	437.15	-1.1446	12.581	-0.20269	-0.2711	-0.30564	-0.45917	-0.013921	0.7225	0.44525	0.15353	0.29172	12.469	204.6	1.1503	11.821	7.3048	7.26	7.1062	6.2712	8.5566	1.4899	2.2854	0.83499	1.4504	0.088877	2.7723	0.10884	0.47684	0.35607	0.3743	0.38342	0.32117	0.4092	0.073481	0.088029
22	0.70061	-1.1021	48.915	1.5464	1.434	1.4253	0.68933	2.1959	2.0224	1.5066	0.73596	0.77066	14.28	332.13	-1.9286	5.9448	-0.60458	-0.62542	-0.65084	-1.0356	-0.16434	0.59383	0.8713	0.38481	0.48649	1.7515	18.849	2.4537	13.266	6.0456	5.966	5.9735	4.8593	7.0577	1.4656	2.1984	1.1142	1.0842	0.38849	3.1008	0.0944	0.47589	0.32136	0.33282	0.33638	0.26835	0.39018	0.087099	0.12183
23	0.60168	0.67726	138.83	9.3205	8.7035	8.6342	5.9525	11.593	7.6379	5.6403	2.6817	2.9586	11.473	187.27	0.96075	8.7483	1.9386	1.9072	1.9113	1.6384	2.1675	0.56582	0.5291	0.27291	0.25618	5.159	56.858	0.89209	12.582	5.1824	5.0117	5.0068	4.1363	5.8967	1.4639	1.7604	0.8705	0.88986	1.1709	5.5957	0.12993	0.47708	0.31453	0.31211	0.30726	0.24742	0.38649	0.085151	0.13907
23	0.62612	-0.47672	27.896	6.0493	5.6496	5.7757	3.2273	7.8196	3.9377	4.5923	2.5484	2.0439	1.1997	6.1445	0.16286	5.1828	1.4492	1.3755	1.3487	1.0938	1.7106	0.58882	0.61687	0.25497	0.3619	1.3315	7.9707	2.3971	92.516	5.9149	5.1361	4.8456	3.9856	6.8676	5.9831	2.882	0.85992	2.022	11.117	144.29	0.08735	0.49977	0.31335	0.31214	0.30261	0.21553	0.4278	0.11169	0.21227
23	0.67616	0.053153	55.821	6.8175	6.1491	5.6923	3.389	9.8227	4.8216	6.4337	2.3032	4.1304	2.9978	27.447	0.35055	6.4312	1.5258	1.4831	1.4581	1.1573	1.8589	0.56447	0.70159	0.30078	0.40082	2.1473	16.82	2.6462	76.553	5.5928	5.1261	5.1119	4.2263	6.0544	4.9885	1.8281	0.88558	0.9425	10.88	136.03	0.11254	0.49648	0.27695	0.27345	0.27448	0.20066	0.34415	0.08925	0.14349
24	0.61576	-0.49804	100.48	3.3902	1.9857	1.8735	1.4775	2.7182	8.8206	1.2408	0.39602	0.84474	9.0749	91.699	-1.1154	8.9846	-0.40165	-0.66396	-0.6854	-0.84703	-0.43801	1.1638	0.40902	0.16163	0.24739	5.5372	38.995	2.3379	71.24	5.1741	4.1448	4.1015	3.8742	4.502	7.0788	0.62787	0.22736	0.40051	8.1922	71.965	0.10671	0.4945	0.1911	0.17179	0.17204	0.13534	0.20776	0.082196	0.072417
24	0.77441	0.056532	107.97	3.1851	1.3415	1.2633	0.8527	1.9866	11.177	1.1339	0.41057	0.72337	8.1674	73.347	-1.3412	9.2837	-0.08263	-0.28934	-0.27654	-0.44592	-0.15838	1.2461	0.28753	0.16938	0.11816	5.4739	36.407	2.553	26.363	5.3207	5.2006	5.2416	4.682	5.6374	1.754	0.95537	0.55962	0.39575	8.9021	107.1	0.12094	0.4961	0.18794	0.1691	0.16211	0.1465	0.20567	0.067938	0.059168
24	0.48104	-0.066501	63.199	2.155	1.0601	0.97757	0.68127	1.6039	6.5609	0.92263	0.2963	0.62633	7.7288	64.177	-0.9432	6.5891	-0.14111	-0.237	-0.22939	-0.37256	-0.11665	0.8325	0.25591	0.14317	0.11274	6.3892	47.607	2.3901	15.25	5.1969	5.1979	5.2014	4.7687	5.62	0.96716	0.8513	0.4327	0.4186	4.1423	46.912	0.10239	0.47106	0.18925	0.17091	0.1657	0.14939	0.20285	0.064678	0.053466
25	0.85137	0.88296	29.622	4.9419	3.8195	3.7395	2.676	5.123	4.0527	2.447	1.0635	1.3835	2.5667	10.949	-0.25266	4.839	0.72444	0.53009	0.49308	0.24935	0.88485	0.7627	0.6355	0.24373	0.39177	1.9978	7.916	3.2125	30.754	4.2547	3.8417	3.7458	3.5295	4.3457	2.3046	0.81619	0.21629	0.5999	9.3969	102.62	0.1307	0.49683	0.29171	0.28805	0.28771	0.2424	0.33437	0.06826	0.091966
25	0.88529	-0.94168	64.724	2.8288	2.3538	2.2489	1.6552	3.2622	3.8828	1.607	0.59371	1.0133	12.992	204.99	-0.07046	6.9663	0.51229	0.40687	0.37069	0.2606	0.6255	0.53076	0.3649	0.11009	0.25481	6.491	72.222	3.0431	27.817	5.0673	4.7017	4.6255	4.466	5.0898	1.7401	0.62381	0.15951	0.4643	8.1674	96.372	0.1362	0.46378	0.3009	0.29815	0.29295	0.25562	0.35106	0.064744	0.095431
25	0.85133	-1.8426	18.099	0.29548	-0.2454	-0.25977	-0.52909	0.067037	2.0673	0.59613	0.26932	0.32681	4.4919	28.362	-0.51653	4.1234	0.1535	-0.020038	-0.065537	-0.21401	0.26493	0.64036	0.47894	0.14848	0.33047	2.5938	11.285	6.1	125.25	10.083	8.9223	8.9174	8.1106	9.7438	9.9435	1.6332	0.80681	0.82638	9.601	99.399	0.085112	0.4924	0.34477	0.3472	0.34462	0.31854	0.38099	0.063132	0.062453
26	0.90045	-0.72402	33.355	1.211	0.65048	0.6045	0.20602	1.1869	3.5732	0.9809	0.39848	0.58241	7.4353	61.148	-0.75756	5.6096	0.10717	-0.011989	0.012168	-0.2514	0.17911	0.73197	0.43051	0.26357	0.16694	5.2566	35.992	4.2289	18.605	9.3342	9.4375	9.4921	8.516	10.25	1.6223	1.7337	0.97612	0.75762	0.31215	7.6637	0.23198	0.49116	0.30832	0.2965	0.29415	0.27345	0.32425	0.050421	0.050796
26	0.93673	-1.0175	30.275	3.9406	3.6222	3.5649	3.1591	4.1996	2.5403	1.0405	0.40579	0.63469	6.9827	65.979	-0.78571	5.2024	-0.17235	-0.2935	-0.3071	-0.47784	-0.081965	0.68849	0.39588	0.17074	0.22514	5.081	33.943	3.0278	36.353	5.987	5.6273	5.6153	5.0745	6.2043	2.7705	1.1298	0.54081	0.58901	7.8727	79.009	0.22094	0.48718	0.29009	0.27844	0.27366	0.25901	0.30745	0.051461	0.048435
26	0.91765	0.042326	146.83	5.3898	3.8642	3.9306	2.9953	4.6002	12.152	1.6049	0.93527	0.66958	8.781	88.81	-0.70584	10.875	0.11824	-0.08905	-0.11073	-0.26675	0.13201	1.2311	0.39877	0.15603	0.24274	6.2979	45.774	1.4687	15.8	5.7133	5.5807	5.5855	5.003	6.149	1.3015	1.1461	0.58255	0.5635	2.6737	21.028	0.19854	0.47922	0.28873	0.27374	0.25937	0.23706	0.33916	0.068817	0.1021
27	0.22651	-0.92228	16.653	0.81269	0.54302	0.45297	0.084432	1.1817	1.7577	1.0973	0.36854	0.72874	6.4984	54.753	-1.9398	3.767	0.51858	0.48737	0.47822	0.34199	0.65106	0.40436	0.30906	0.13623	0.17283	1.9466	33.215	3.7331	39.5	15.774	15.341	15.335	12.526	18.17	4.9341	5.6446	2.8089	2.8357	0.95773	5.8429	0.025625	0.49096	0.37336	0.38112	0.38309	0.34426	0.41403	0.064498	0.069767
27	0.089911	-1.5046	18.571	1.5525	1.3319	1.2408	0.43367	2.4123	1.8091	1.9787	0.80717	1.1715	4.1709	36.823	-2.5569	4.1951	0.072029	0.011057	-0.019394	-0.2878	0.37081	0.59597	0.65861	0.2684	0.3902	1.3955	13.187	4.7324	91.319	12.238	10.358	10.002	7.9688	13.46	10.053	5.4914	2.0336	3.4578	5.272	33.963	0.16186	0.49931	0.37006	0.381	0.38284	0.33385	0.42446	0.07246	0.090611
27	0.88829	-1.4299	40.077	2.3205	1.8695	1.7587	0.6935	3.2671	3.1002	2.5736	1.0652	1.5084	7.5831	88.338	-2.3753	5.8919	0.20266	0.14625	0.14569	-0.071345	0.36496	0.66801	0.43631	0.21703	0.21928	2.9729	26.528	4.7251	92.469	11.153	9.6977	9.7862	6.8906	12.328	9.7305	5.4372	2.8956	2.5416	6.0291	43.988	0.18112	0.49756	0.37455	0.38256	0.38175	0.33913	0.42762	0.07023	0.088491
28	0.36011	-0.35906	2168.5	14.19	1.6456	1.563	0.87631	2.5799	136.75	1.7036	0.68667	1.0169	13.413	195.02	-0.57529	41.522	0.83142	0.33142	0.20749	-0.023349	0.93407	3.1596	0.95742	0.23084	0.72658	9.8378	110.72	0.1352	11.861	6.2352	6.3101	6.3398	5.668	6.8926	1.0882	1.2246	0.67176	0.55285	-1.3079	11.093	0.040385	0.45992	0.28333	0.28668	0.2856	0.24147	0.33405	0.073065	0.092574
28	0.31	-0.93453	739.88	4.5995	0.90414	0.75495	0.16953	1.9371	37.66	1.7676	0.58542	1.1822	15.44	272.79	-0.15659	25.76	1.0017	0.78871	0.75889	0.51914	1.1179	1.6315	0.59878	0.23974	0.35904	10.323	129.54	0.48024	9.9383	7.0846	7.1269	7.0874	6.6325	7.7002	1.0548	1.0677	0.45496	0.61278	-1.5648	11.354	0.08254	0.47006	0.30583	0.30897	0.30924	0.2666	0.35078	0.064523	0.08418
28	0.057127	-1.8117	259.09	4.8452	3.1828	3.0675	1.6809	4.9155	14.758	3.2346	1.3866	1.848	13.368	201.61	-5.4335	15.471	1.2601	1.2496	1.2681	0.8695	1.5927	1.2305	0.72318	0.39862	0.32456	4.2443	54.378	1.3894	131.34	11.546	6.4942	6.5221	5.8299	7.1027	22.299	1.2728	0.69217	0.58061	4.2697	19.876	0.068506	0.49888	0.30168	0.29566	0.29294	0.25001	0.34675	0.078427	0.096742
29	0.85659	-1.1933	7.9803	0.36241	0.077048	-0.031877	-0.72289	1.0948	1.3459	1.8177	0.69102	1.1267	1.6704	7.3242	-1.2892	2.3908	0.47894	0.42977	0.37929	0.10234	0.85815	0.55966	0.75582	0.27695	0.47887	0.26419	3.346	4.2213	19.957	8.5298	8.522	8.5244	8.232	8.807	1.0499	0.57501	0.29246	0.28255	3.6678	51.186	0.10454	0.47903	0.28937	0.28564	0.27767	0.23165	0.35557	0.076078	0.12392
29	0.85606	-1.346	15.968	0.01989	-0.34011	-0.37043	-0.7161	0.096528	1.7903	0.81263	0.34567	0.46696	5.4828	40.183	-0.8492	3.1009	0.35143	0.29305	0.28021	0.09976	0.51202	0.46773	0.41226	0.18045	0.23181	2.2929	12.568	5.1315	11.879	9.1805	9.0652	8.9367	8.386	10.001	1.2591	1.6152	0.55072	1.0645	0.0048631	3.4731	0.12936	0.45624	0.29922	0.29786	0.29542	0.24782	0.35278	0.069722	0.10496
29	0.94695	-0.9314	4.2336	0.77905	0.6119	0.58377	0.20603	1.074	0.93149	0.86801	0.37775	0.49026	1.4041	5.2401	-1.7749	0.98298	-1.0796	-1.0986	-1.0961	-1.2375	-0.96482	0.3264	0.27265	0.14137	0.13128	1.4745	10.325	3.2826	11.548	5.0958	4.9933	4.9715	4.6441	5.3861	0.84126	0.742	0.32738	0.41462	2.3634	17.076	0.040953	0.45271	0.31702	0.32069	0.32179	0.2581	0.3811	0.078246	0.123
30	0.9697	1.2196	17.051	5.533	5.5063	5.6756	3.4502	7.224	2.3149	3.7737	2.2254	1.5484	0.92464	6.6308	-0.86035	3.7916	0.054446	-0.055215	-0.059981	-0.29025	0.18935	0.59095	0.47961	0.23027	0.24933	2.7392	14.288	2.5604	20.168	4.3598	4.1859	4.1749	3.5224	4.8715	1.5657	1.3491	0.65253	0.69653	6.2964	58.723	0.18366	0.48988	0.34303	0.34215	0.34046	0.29915	0.38853	0.061982	0.089381
30	0.9521	0.4534	440.15	8.9152	5.2389	5.2245	4.2796	6.227	34.61	1.9475	0.94493	1.0025	10.495	119.64	-0.90716	18.721	0.064305	-0.2101	-0.21313	-0.52032	0.10618	1.8386	0.6265	0.30719	0.31931	7.8542	70.794	0.418	8.2651	3.9624	3.832	3.7909	3.4532	4.2933	0.94752	0.8401	0.33769	0.50241	1.0741	7.7513	0.11658	0.47422	0.35829	0.36044	0.36335	0.3125	0.40256	0.059963	0.090063
30	0.89172	0.59687	57.325	10.03	7.9334	6.0173	4.9076	14.791	8.6559	9.8838	1.1097	8.7741	1.7417	6.5458	-0.87525	5.075	0.88135	0.75615	0.67558	0.37027	1.3032	0.81502	0.93291	0.30532	0.62759	1.4738	6.4033	0.84805	28.336	4.0993	3.8309	4.187	2.1367	4.8128	2.6174	2.676	2.0503	0.62574	4.3195	35.701	0.13937	0.48679	0.34865	0.34879	0.34687	0.30538	0.39602	0.064585	0.090639
31	0.62874	0.56912	24.058	8.5958	8.0873	8.0019	5.8152	10.53	3.925	4.7152	2.1867	2.5285	1.0678	4.6428	-1.1446	3.7257	-0.1609	-0.20326	-0.19859	-0.40515	-0.010699	0.5017	0.39445	0.20656	0.18789	3.4005	24.566	1.473	15.322	3.3599	3.1801	3.1153	2.6348	3.8551	1.3796	1.2203	0.48045	0.73981	4.2762	33.13	0.16478	0.48691	0.22003	0.21657	0.21569	0.20372	0.23116	0.033935	0.02744
31	0.85177	1.9924	103.36	12.303	11.132	10.657	8.4376	14.776	7.6515	6.3383	2.219	4.1192	5.9628	62.337	-1.4579	9.2366	-0.30569	-0.40608	-0.40863	-0.66269	-0.14438	0.8795	0.51831	0.25406	0.26425	6.5578	60.775	1.0721	13.492	2.7365	2.5461	2.5302	2.1251	2.9989	1.1815	0.87379	0.40504	0.46875	4.5805	35.85	0.15612	0.48106	0.21953	0.21638	0.21711	0.1994	0.23191	0.038829	0.032515
31	0.90334	-1.2923	52.722	23.986	23.588	23.505	17.77	29.573	8.8871	11.802	5.7343	6.068	0.20407	3.2011	-1.5401	4.1558	0.20789	0.1621	0.18325	-0.47725	0.75914	0.90618	1.2364	0.6605	0.57589	0.6515	3.6317	0.83136	57.802	2.1269	1.7467	1.7369	1.5206	1.9924	3.1833	0.47176	0.21629	0.25547	14.414	242.92	0.1374	0.49245	0.20531	0.20075	0.19957	0.1841	0.21976	0.042385	0.03566
32	0.93307	-0.695	121.59	6.7554	3.8858	3.2712	1.3565	7.6441	12.144	6.2876	1.9148	4.3729	5.8179	47.099	0.17838	9.6503	1.8889	1.7021	1.6494	1.1247	2.385	1.1872	1.2603	0.52463	0.73567	2.4561	13.616	1.9062	12.037	6.9619	7.1173	7.212	5.6427	8.4027	1.8693	2.76	1.5694	1.1907	-0.26926	2.7623	0.15056	0.47672	0.34826	0.35582	0.35951	0.31705	0.38721	0.060032	0.070169
32	0.88242	0.086375	46.868	5.4756	3.8306	3.3927	2.0511	6.4857	6.1692	4.4346	1.3416	3.093	3.1128	15.657	0.23294	5.6269	1.635	1.4684	1.3986	1.0803	1.9962	0.85683	0.91593	0.31827	0.59766	1.6514	6.4462	3.6871	27.404	7.2951	7.1694	7.1981	6.3959	7.8855	1.7787	1.4895	0.8022	0.6873	4.764	51.596	0.12337	0.49124	0.35151	0.35575	0.36051	0.30941	0.39256	0.061804	0.083143
32	0.77406	-0.49847	190.54	20.77	11.725	8.7203	3.6472	25.813	28.016	22.166	5.073	17.093	2.2139	8.6176	0.19716	12.035	3.0929	2.5649	2.3609	1.5743	3.9635	2.1638	2.3892	0.78662	1.6026	1.3414	4.2044	1.4105	72.146	6.9236	5.8632	5.8935	4.0263	7.6397	6.8303	3.6133	1.8672	1.7462	5.7293	43.16	0.16164	0.49863	0.37288	0.37756	0.3774	0.33831	0.41714	0.063184	0.078831
33	0.87168	-0.6226	41.032	1.0665	0.81843	0.80892	0.69138	0.96449	2.3914	0.27311	0.11754	0.15557	14.111	224.41	-0.27961	5.6234	0.5241	0.47981	0.47968	0.39345	0.56643	0.40037	0.17298	0.086227	0.086752	8.0413	89.07	4.7073	23.093	10.912	10.875	10.882	10.373	11.364	1.3261	0.99093	0.50846	0.48247	2.3743	32.005	0.089164	0.49943	0.38387	0.39791	0.40519	0.35457	0.42667	0.063421	0.072097
33	0.70662	-0.23258	152.61	0.95177	0.36797	0.33962	0.18023	0.61241	8.2423	0.43218	0.15938	0.27279	17.717	324.95	-0.12275	11.117	0.51246	0.45503	0.45576	0.35797	0.55064	0.65449	0.19268	0.097789	0.094886	12.966	200.38	1.6763	23.739	10.76	10.748	10.732	10.385	11.144	1.216	0.7587	0.3464	0.4123	2.1045	49.612	0.15275	0.46581	0.34779	0.35681	0.35826	0.3184	0.3923	0.059204	0.073897
33	0.37985	0.27774	156.13	1.8658	1.0657	1.0718	0.81245	1.307	8.7325	0.49454	0.2593	0.23524	15.569	264.66	-0.096799	10.997	0.68672	0.60982	0.60819	0.47655	0.74633	0.73361	0.26977	0.13164	0.13813	9.5995	119.53	1.7003	17.203	9.9496	9.9015	9.8352	9.5486	10.387	1.103	0.8383	0.28659	0.55172	-1.2615	21.769	0.16279	0.46737	0.36461	0.37486	0.38077	0.33297	0.40494	0.058927	0.071973
34	0.96428	1.2521	373.29	9.3638	6.5444	6.3962	4.679	8.7062	27.834	4.0271	1.7172	2.31	10.836	126.88	-0.38341	16.666	2.0293	1.9099	1.9277	1.6991	2.0854	1.3556	0.38635	0.22861	0.15775	8.7848	86.987	0.54889	12.895	6.1737	5.858	5.8051	4.1618	7.6602	2.3931	3.4983	1.6432	1.8551	0.56995	2.8704	0.13569	0.47264	0.33713	0.33681	0.33601	0.2972	0.37803	0.058206	0.080837
34	0.87978	1.4732	567.55	10.864	6.5123	6.4938	5.5165	7.5452	43.984	2.0288	0.97736	1.0514	11.012	129.03	0.49828	21.195	1.7406	1.5972	1.6146	1.3817	1.778	1.7782	0.39626	0.23286	0.1634	9.1935	93.024	0.44098	10.241	5.2913	5.2985	5.3467	4.7209	5.7798	1.1774	1.0589	0.62585	0.43308	-0.065001	6.5176	0.11788	0.47819	0.32144	0.32321	0.32292	0.2791	0.36791	0.062616	0.088809
34	0.75284	1.3449	248.27	9.3908	8.5501	8.8643	6.296	10.176	15.066	3.8795	2.5683	1.3112	15.152	240.35	-0.017776	13.074	2.131	2.1399	2.1243	1.9073	2.4036	0.84107	0.49632	0.21696	0.27935	8.367	110.96	0.83791	9.4963	5.0566	4.7267	4.6064	4.1376	5.5563	1.411	1.4187	0.46883	0.94991	1.2097	4.1312	0.18066	0.46609	0.31919	0.31643	0.31298	0.27096	0.36879	0.057285	0.097833
35	0.8944	-0.40615	4.6567	3.0004	3.0058	2.9736	2.7842	3.292	0.62532	0.50777	0.18941	0.31836	-1.4297	10.796	-0.75347	2.2006	-0.087948	-0.1132	-0.13975	-0.27176	0.098459	0.26449	0.37021	0.132	0.23821	2.1931	19.289	3.571	21.638	4.3232	4.156	4.1312	4.0127	4.3491	1.2851	0.33633	0.11845	0.21788	10.378	126.01	0.11551	0.48577	0.35375	0.36987	0.37784	0.30982	0.41398	0.080853	0.10416
35	0.88209	-0.60981	37.364	5.4892	5.4703	5.5012	4.994	5.885	2.431	0.89093	0.50711	0.38382	9.2747	115.12	-0.69078	5.4583	0.37256	0.32876	0.31628	-0.07512	0.75761	0.59595	0.83273	0.3914	0.44133	3.367	27.627	2.2115	23.456	4.2811	4.0409	3.9098	3.6885	4.6553	1.4738	0.96676	0.22134	0.74542	8.1625	95.533	0.11105	0.49241	0.36859	0.38093	0.38718	0.33528	0.41406	0.07001	0.078789
35	0.82132	-1.1398	20.732	4.4406	4.4751	4.5007	3.9638	4.9352	1.5723	0.97143	0.53694	0.43449	3.6692	42.983	-1.0129	4.0944	-0.32043	-0.41738	-0.47386	-0.61107	-0.11072	0.52338	0.50035	0.13721	0.36315	4.4265	32.396	2.9733	22.867	3.9428	3.5501	3.4985	3.3182	3.885	2.1476	0.56683	0.18036	0.38647	6.7619	53.852	0.10035	0.498	0.35539	0.36885	0.37326	0.32488	0.40399	0.074166	0.079114
36	0.56273	0.048786	57.303	3.7357	3.1318	3.1004	1.9396	4.3868	4.1407	2.4471	1.1608	1.2864	8.567	101.11	-0.72752	6.7081	0.69621	0.61947	0.6175	0.30791	0.93496	0.66835	0.62704	0.30959	0.31746	3.8393	30.768	2.8919	56.804	7.1343	6.6609	6.6705	5.5041	7.7984	4.5219	2.2943	1.1664	1.1278	8.6499	88.11	0.093321	0.49599	0.3316	0.32641	0.31362	0.23259	0.44581	0.10837	0.21322
36	0.81432	0.42935	224.36	5.466	3.1137	3.1122	2.219	4.0116	19.888	1.7926	0.89318	0.8994	9.4146	95.042	0.02298	12.966	0.73456	0.56679	0.56551	0.40529	0.73086	1.2667	0.32557	0.16022	0.16535	7.7199	66.007	0.85149	18.348	6.3964	6.238	6.2462	5.429	7.0306	1.589	1.6017	0.81721	0.78446	1.6418	13.394	0	0.49858	0.46379	0.4806	0.48561	0.45973	0.49145	0.053673	0.031721
36	0.8919	-0.22452	374.13	6.0857	2.3579	2.1924	0.87186	4.1749	30.457	3.303	1.3206	1.9825	9.8175	103.37	-0.2854	16.927	0.56726	0.31855	0.30353	0.13502	0.53213	1.618	0.39712	0.16852	0.2286	7.91	70.296	0.77741	21.387	6.154	6.0648	6.0188	5.1533	7.0683	1.6855	1.9151	0.86553	1.0495	2.4399	23.294	0.1379	0.49802	0.42576	0.46218	0.48053	0.39493	0.49275	0.1011	0.097823
37	0.93406	-1.0025	20.634	-0.12553	-0.344	-0.33889	-0.532	-0.1662	1.5884	0.3658	0.19311	0.17269	10.155	124.93	-0.67854	4.2346	0.20311	0.2069	0.24738	-0.011437	0.34427	0.43224	0.3557	0.25881	0.096891	3.8229	34.918	7.1498	33.622	13.933	14.07	14.099	13.145	14.937	2.0865	1.7919	0.95401	0.83789	2.962	36.379	0.24852	0.4788	0.37057	0.36739	0.36473	0.33679	0.4033	0.045145	0.066509
37	0.93979	-0.5644	45.133	1.0022	0.3546	0.31661	0.019804	0.76539	3.9802	0.74559	0.2968	0.44878	8.5921	84.431	-0.39222	5.9249	0.71888	0.61675	0.59148	0.46769	0.81633	0.6076	0.34864	0.1238	0.22484	5.0445	36.915	3.3386	70.889	11.554	11.149	11.109	10.497	11.881	5.0049	1.384	0.61197	0.77202	9.5301	101.89	0.21714	0.47944	0.34895	0.34864	0.34498	0.31512	0.38948	0.051272	0.074363
37	0.94087	-1.2697	15.126	0.34775	-0.23353	-0.24806	-0.45015	0.01215	2.2406	0.4623	0.20209	0.26021	4.5917	25.755	-0.51959	3.3014	0.4777	0.38486	0.40437	0.19359	0.53709	0.59397	0.3435	0.21078	0.13272	2.2906	9.8496	4.8939	108.17	13.297	12.117	11.857	11.184	13.57	9.8419	2.3854	0.67241	1.713	7.4975	62.083	0.23663	0.49283	0.3656	0.36752	0.36908	0.32443	0.40749	0.053224	0.083062
38	0.58788	0.96592	14.164	6.7677	6.5372	6.5181	4.5195	8.5931	2.9633	4.0736	1.9986	2.075	0.33165	2.4527	0.89464	3.1272	2.0617	2.0732	2.0939	1.7724	2.3325	0.4104	0.56014	0.32158	0.23856	-0.23726	2.9813	3.473	26.332	8.246	7.7467	7.6254	5.8881	9.8478	3.2569	3.9596	1.7372	2.2224	1.7228	8.5525	0.23089	0.46805	0.33001	0.32547	0.32417	0.29831	0.35523	0.046635	0.056918
38	0.19741	0.58856	15.41	4.7159	4.4079	4.3801	3.6505	5.2207	1.8207	1.5702	0.72959	0.84058	1.7152	8.5397	0.42237	2.9508	1.625	1.5707	1.5623	1.4087	1.7495	0.36848	0.34078	0.15352	0.18726	0.49946	3.9532	3.7256	49.095	8.8757	8.5541	8.548	7.3486	9.7718	3.4295	2.4233	1.1995	1.2238	6.4813	70.94	0.052191	0.49612	0.33078	0.33047	0.32977	0.30301	0.35932	0.055607	0.056318
38	0.31139	-1.425	20.468	5.9364	5.8114	5.8299	4.5256	7.06	2.2935	2.5345	1.3044	1.2301	1.0151	8.1566	0.46025	2.8335	1.9187	1.9433	1.941	1.704	2.1873	0.37108	0.48333	0.23696	0.24637	-0.59008	3.9054	3.6367	102.51	10.114	9.2037	9.2568	6.9418	11.359	8.1731	4.4175	2.315	2.1025	8.4841	85.433	0	0.49559	0.346	0.33946	0.33678	0.31243	0.37187	0.063805	0.059445
39	0.69512	-1.131	5.9099	1.8586	1.6864	1.5619	0.88697	2.7349	1.34	1.8479	0.67493	1.1729	0.6832	3.1802	0.07601	2.3511	1.2869	1.2848	1.2938	0.94091	1.6107	0.49204	0.6698	0.35284	0.31696	-0.037771	2.4429	7.5711	39.539	18.213	17.661	17.446	14.473	21.278	5.7009	6.8049	2.9727	3.8322	1.1469	5.0728	0.2769	0.49917	0.45222	0.45713	0.45858	0.44678	0.46458	0.028163	0.017799
39	0.15817	-0.89869	6.8288	1.4466	1.1675	1.1014	0.73144	1.7359	1.3158	1.0045	0.36995	0.63454	1.7916	6.755	-0.10957	2.0118	0.93144	0.94672	0.9628	0.64309	1.2182	0.41762	0.57512	0.31971	0.25541	-0.2423	2.8712	5.55	38.535	18.961	18.67	18.853	15.148	21.828	6.4569	6.6805	3.7049	2.9756	0.34614	3.1452	0.20516	0.49885	0.44437	0.45278	0.45574	0.43026	0.46937	0.042815	0.039114
39	0.14711	-0.9621	4.8223	1.6325	1.5767	1.5322	0.71696	2.5255	1.1878	1.8085	0.81528	0.99325	0.28816	2.6674	-0.23234	2.2652	1.1609	1.2196	1.2332	0.74781	1.6644	0.59304	0.91655	0.48538	0.43117	-0.37726	2.2437	5.6855	43.014	20.177	20.231	20.335	17.594	22.659	6.767	5.0649	2.741	2.3239	0.5402	4.4927	0.34297	0.4988	0.45215	0.45741	0.45867	0.44559	0.46672	0.026666	0.02113
40	0.92619	0.11641	203.27	7.2667	5.4307	5.3253	4.3414	6.7308	16.047	2.3894	0.98396	1.4054	10.553	119.23	0.18792	12.39	2.0167	1.9106	1.8932	1.7309	2.1252	1.0004	0.39431	0.16236	0.23195	8.2266	80.89	1.2895	16.35	7.1971	7.139	7.0323	6.5705	7.921	1.3402	1.3505	0.46176	0.88869	0.97526	14.616	0.11741	0.42591	0.31515	0.3165	0.31722	0.28293	0.34863	0.048445	0.065699
40	0.93511	0.33932	108.26	3.6684	2.1976	2.1541	1.5406	2.9415	8.8841	1.4009	0.61354	0.78735	9.1987	98.338	0.7832	9.558	1.4704	1.3207	1.3124	1.149	1.5092	0.80983	0.36025	0.1634	0.19685	6.2289	53.814	2.4584	10.899	9.0596	9.2975	9.3002	8.8179	9.7717	1.3114	0.9538	0.48228	0.47153	-2.6356	11.579	0.15905	0.43632	0.33063	0.33347	0.33501	0.29791	0.36594	0.050425	0.068029
40	0.92728	-0.27516	86.876	1.9953	1.2401	1.1962	0.85172	1.7163	6.1191	0.8646	0.34448	0.52012	11.823	152.93	0.22645	8.6163	0.87444	0.77562	0.75469	0.58871	1.0044	0.66381	0.41568	0.16598	0.2497	7.8007	82.8	3.275	14.559	9.4501	9.5675	9.6741	8.6324	10.289	1.2332	1.6571	1.0418	0.61532	-1.066	8.0933	0.14562	0.4509	0.31327	0.31305	0.31173	0.27782	0.35092	0.057846	0.073099
41	0.71375	-1.6025	91.055	16.597	12.393	9.4116	6.6518	24.097	16.086	17.445	2.7598	14.686	1.9253	7.3509	0.099643	8.8636	2.745	2.4047	2.1484	1.5104	3.8116	1.7089	2.3012	0.638	1.6632	1.1521	4.1704	2.2011	105.4	9.5719	5.9338	6.1633	4.7996	6.609	17.568	1.8094	1.3637	0.44569	4.7056	24.231	0	0.49333	0.31629	0.31566	0.31444	0.26601	0.36778	0.079553	0.10177
41	0.80086	1.0532	79.905	11.549	5.9653	5.6209	4.2823	8.337	16.988	4.0547	1.3386	2.7161	2.9289	10.895	0.62385	7.9481	2.1341	1.6398	1.5528	1.2089	2.2447	1.6332	1.0358	0.34393	0.69187	2.2627	7.6068	2.7459	11.203	6.9852	7.2511	7.4251	6.1991	7.955	1.8639	1.7559	1.226	0.52986	-0.64382	3.4752	0.18025	0.42458	0.31681	0.31765	0.31713	0.2822	0.35413	0.051481	0.071926
41	0.6689	1.6158	92.833	8.9821	5.2973	4.2402	3.0086	9.7003	15.077	6.6917	1.2316	5.4601	4.7012	25.649	0.31349	8.8019	1.9048	1.586	1.42	0.94996	2.5538	1.5246	1.6038	0.47009	1.1337	2.71	12.429	2.4801	12.13	7.5481	7.721	7.6419	6.9646	8.6357	1.5858	1.6711	0.6773	0.99382	-0.85694	4.9517	0.11386	0.48863	0.31024	0.31707	0.31852	0.27749	0.35377	0.067177	0.076282
42	0.10663	-1.4494	106.93	3.6633	0.5229	0.46745	-0.13187	1.2886	13.253	1.4204	0.59932	0.82113	5.1967	31.858	-1.0332	8.2601	1.1192	0.85317	0.82263	0.35546	1.412	1.398	1.0565	0.46716	0.58934	2.828	12.966	1.6263	123.2	27.212	18.171	10.625	8.3966	43.037	32.059	34.641	2.2287	32.412	1.4153	3.4662	0.1733	0.49662	0.44018	0.45992	0.4674	0.4241	0.48076	0.064331	0.056662
42	0.074138	-1.8871	138.89	4.2794	1.0242	0.87094	0.06326	2.2917	16.104	2.2284	0.80768	1.4207	6.0877	42.698	-1.7873	10.107	1.3308	1.075	1.0189	0.69924	1.5631	1.3706	0.86384	0.31968	0.54416	3.7259	21.12	1.7738	124.66	36.463	24.911	10.295	7.8082	71.246	38.576	63.438	2.4865	60.952	0.83856	2.1225	0.11969	0.49865	0.43059	0.45672	0.46536	0.41721	0.47894	0.080533	0.061731
42	0.10754	-1.6177	167.82	4.7127	0.29123	0.11381	-0.31314	1.2504	18.7	1.5636	0.42695	1.1366	5.7091	40.607	-0.32577	11.615	1.1927	0.87066	0.83301	0.35105	1.4656	1.5346	1.1145	0.48195	0.63257	3.2425	16.891	1.3872	123.94	26.294	11.958	10.527	8.9978	17.779	31.507	8.7816	1.5293	7.2522	1.5269	3.8455	0.16366	0.5	0.44217	0.46203	0.46564	0.4387	0.47815	0.063471	0.03945
43	0.93267	-1.5344	132.76	2.5773	1.7062	1.6312	1.185	2.3775	7.6849	1.1925	0.44618	0.74627	14.74	242.98	-2.0784	10.506	-0.64166	-0.82792	-0.83179	-1.0459	-0.6022	0.97267	0.4437	0.21412	0.22958	6.4794	61.967	1.9523	66.356	7.0803	6.7553	6.8773	5.5969	7.6698	3.598	2.0729	1.2805	0.79245	13.203	215.57	0.0078812	0.49578	0.28704	0.2803	0.28291	0.21583	0.33954	0.084808	0.12372
43	0.72109	-1.1294	25.485	2.3421	2.1925	2.2369	1.5299	2.7662	1.5252	1.2363	0.70693	0.52936	8.3435	121.49	-1.5219	4.6648	-0.2519	-0.28365	-0.28973	-0.63167	0.076538	0.51569	0.70821	0.34194	0.36627	2.8104	24.612	5.9987	26.345	8.6752	8.5599	8.5235	8.0158	9.1768	1.5119	1.161	0.50771	0.65331	7.3236	83.26	0.20222	0.49571	0.2874	0.26548	0.25147	0.23551	0.32348	0.071549	0.087975
43	0.86417	-0.28588	34.921	3.7386	3.407	3.3915	2.6603	4.1847	2.5634	1.5244	0.73125	0.79319	7.43	82.554	-1.3354	3.719	-0.51086	-0.61506	-0.62313	-0.73447	-0.4795	0.56252	0.25497	0.11134	0.14363	4.9287	31.783	2.0576	33.562	7.0599	6.6642	6.6561	6.1216	7.2229	3.1584	1.1013	0.53444	0.56684	6.3456	47.437	0.20521	0.49525	0.33542	0.32911	0.32576	0.24095	0.42396	0.087367	0.183
44	0.52982	-1.446	58.58	1.7931	1.3674	1.3296	0.61256	2.1979	3.5805	1.5854	0.71705	0.86831	12.556	193.06	0.57226	6.5316	1.1014	1.0629	1.0717	0.86306	1.245	0.42593	0.38195	0.20866	0.17328	7.1011	84.003	3.2017	100.27	9.3917	9.0992	9.0949	7.9004	10.307	5.3964	2.4062	1.1946	1.2116	14.407	242.47	0.13496	0.49008	0.34413	0.34989	0.35035	0.31369	0.38519	0.056617	0.071498
44	0.65345	-1.0502	18.913	2.649	2.3622	2.3431	1.3167	3.446	2.0675	2.1292	1.0264	1.1029	3.5064	23.56	0.27823	3.7138	1.1451	1.1112	1.1141	0.93653	1.2803	0.34516	0.34374	0.17755	0.16619	2.8326	19.491	3.2166	77.23	7.608	7.1373	7.0204	5.8479	8.6607	4.8407	2.8128	1.1725	1.6403	10.122	131.25	0	0.48636	0.28553	0.28581	0.28376	0.23363	0.34209	0.074342	0.10846
44	0.60863	-0.28797	62.331	2.9206	2.4839	2.52	1.5029	3.393	3.78	1.8901	1.0171	0.87305	11.058	167.11	0.60434	6.6658	1.2608	1.2153	1.2191	1.0393	1.3836	0.46603	0.34425	0.17972	0.16453	5.4914	56.192	2.5491	12.115	7.6164	7.5495	7.5645	6.4709	8.5979	1.5769	2.127	1.0936	1.0334	0.18617	2.8744	0.12207	0.46635	0.31668	0.32093	0.32298	0.27025	0.36749	0.066006	0.097239
45	0.74717	-1.1015	83.008	11.767	9.9292	9.587	7.1512	13.392	8.7007	6.2403	2.4359	3.8045	4.1764	28.502	-2.7161	6.4853	-0.65428	-0.87751	-0.8971	-1.1297	-0.58613	0.96366	0.54358	0.23261	0.31097	3.653	22.231	1.0761	55.841	2.9632	2.7356	2.7271	2.2485	3.2399	2.6518	0.99139	0.47862	0.51277	15.454	294.84	0.11222	0.49502	0.30497	0.3005	0.29464	0.23931	0.37339	0.080021	0.13408
45	0.68157	-0.13475	63.389	6.9625	6.1431	6.0994	5.3013	7.0722	5.2538	1.7709	0.79814	0.97278	7.1916	63.423	-0.89415	6.1875	-0.056168	-0.16922	-0.17504	-0.41854	0.09174	0.72204	0.51028	0.2435	0.26678	4.7374	32.529	1.5118	21.782	4.1983	4.0351	3.9512	3.513	4.7249	1.1862	1.2119	0.4382	0.77372	6.5214	89.071	0.15015	0.47287	0.32364	0.3258	0.32738	0.26753	0.38092	0.072282	0.1134
45	0.15236	-0.9569	77.508	7.9254	6.8655	6.613	5.1887	9.0473	6.3154	3.8586	1.4243	2.4342	6.7277	60.726	-1.2135	6.1645	-0.37861	-0.479	-0.48429	-0.67296	-0.27446	0.68618	0.39849	0.18866	0.20983	5.7123	45.118	1.0542	73.402	3.8385	3.5268	3.5146	3.1388	3.9393	4.2399	0.80052	0.37583	0.42469	14.402	223.19	0.13389	0.49272	0.31053	0.31309	0.31434	0.24831	0.37539	0.076911	0.12708
46	0.18205	1.5367	47.031	14.015	13.226	13.017	8.9094	17.958	6.4208	9.0486	4.108	4.9406	0.9974	4.9223	1.1638	6.0358	2.7704	2.7272	2.6964	2.3057	3.2102	0.68841	0.90447	0.39068	0.51379	0.71436	4.6114	3.0207	31.717	8.2769	7.6514	7.542	5.6247	9.8968	3.6357	4.2721	1.9173	2.3548	1.9941	9.9095	0.14011	0.49103	0.31051	0.30529	0.3002	0.26056	0.36021	0.07497	0.099655
46	0.31515	3.1956	58.62	18.03	17.454	17.513	11.172	23.62	8.1257	12.448	6.3407	6.107	0.53798	3.2539	0.99978	6.2639	3.135	3.1403	3.1408	2.627	3.6525	0.68912	1.0255	0.51386	0.51167	0.13708	3.2327	2.2839	34.281	7.9597	7.2073	6.8572	4.6543	10.461	4.272	5.8064	2.2029	3.6035	1.3707	6.2383	0.1422	0.49178	0.27736	0.2625	0.25761	0.22055	0.31423	0.07226	0.093685
46	0.032274	-1.796	45.397	15.348	13.869	13.136	8.7757	20.426	9.1333	11.65	4.3605	7.2898	1.0072	3.6592	0.17073	5.3376	2.7108	2.6122	2.6115	1.9953	3.2305	0.88344	1.2352	0.61619	0.61899	0.49364	2.9909	1.9037	69.994	8.2286	6.9339	6.9557	4.6964	9.1277	7.4777	4.4313	2.2593	2.172	5.2194	35.333	0.17118	0.49686	0.29673	0.28621	0.2806	0.24192	0.34173	0.071123	0.099806
47	0.16257	-1.7707	81.337	4.0055	3.3854	3.3654	2.4056	4.4053	5.4443	1.9997	0.95983	1.0399	11.327	150.88	-3.6317	8.6306	0.71443	0.70939	0.73353	0.48525	0.88527	0.74987	0.40003	0.24828	0.15175	4.8329	61.821	4.3173	103.08	8.3547	7.7132	7.9018	6.2551	8.7941	7.2448	2.5391	1.6467	0.89239	10.22	120.35	0.17086	0.49429	0.28451	0.27508	0.26985	0.23985	0.32078	0.065421	0.080925
47	0.51211	-1.5654	119.42	4.0543	3.2962	3.5171	1.6755	4.4752	8.7271	2.7997	1.8416	0.95816	11.011	134.73	-1.7206	8.5392	0.5434	0.43565	0.42511	0.085793	0.80661	0.88189	0.72081	0.33932	0.3815	5.9058	52.34	1.8483	117.19	9.1633	6.8678	6.7339	6.2779	7.7257	13.475	1.4478	0.45594	0.99189	6.439	44.918	0.1465	0.49729	0.25583	0.24153	0.23884	0.20516	0.28327	0.071347	0.078118
47	0.59548	-1.5633	21.379	5.0207	4.7194	4.5993	4.0141	5.665	2.7105	1.6509	0.58524	1.0657	2.8015	17.691	-0.32625	4.54	0.75592	0.78513	0.84611	0.4212	1.0271	0.50562	0.6059	0.42491	0.18099	1.7188	15.286	2.6872	117.39	7.9592	6.6607	6.9269	4.9081	7.8808	11.484	2.9726	2.0188	0.95383	8.0418	70.474	0.15996	0.5	0.28601	0.27028	0.26137	0.23247	0.32592	0.078612	0.093449
48	0.88541	1.5491	181.82	24.325	20.557	18.321	11.672	33.915	21.604	22.243	6.6495	15.594	3.0483	19.433	1.5207	12.2	3.9548	3.8512	3.7335	3.0621	4.8757	1.55	1.8136	0.67146	1.1421	1.3314	7.3725	1.4374	45.351	5.2292	4.4266	4.4183	3.1136	5.7561	3.4252	2.6425	1.3047	1.3378	5.4341	59.14	0.19314	0.46045	0.33132	0.33148	0.32951	0.30886	0.35805	0.040054	0.049191
48	0.34501	-0.9961	140.96	42.757	41.136	46.542	6.4381	65.021	30.11	58.582	40.104	18.478	0.037751	2.2076	0.35369	10.715	4.9938	5.1751	5.7979	2.3763	6.7283	2.37	4.352	3.4216	0.93043	-0.58466	2.0894	1.6863	15.28	4.6499	3.255	2.6193	2.16	5.6214	3.8884	3.4613	0.45922	3.0021	1.4492	3.6439	0.16851	0.43848	0.34054	0.34391	0.34394	0.31483	0.37295	0.04361	0.058124
48	0.88943	-1.8829	201.76	40.484	34.062	34.45	11.277	56.07	37.529	44.793	23.172	21.62	1.6393	6.2554	-2.559	12.936	4.6246	4.5637	4.7191	2.7551	6.0616	2.5791	3.3065	1.964	1.3425	0.36526	3.6137	1.3207	144.99	10.639	3.5995	3.158	2.2156	5.8666	27.562	3.651	0.94243	2.7086	3.9442	17.243	0.15332	0.49941	0.344	0.34088	0.33915	0.31088	0.37435	0.057862	0.063465
49	0.067949	-0.57693	16.147	2.6081	2.0457	1.9673	1.4868	2.7613	2.2894	1.2745	0.48049	0.79401	3.4179	16.308	-1.3132	3.2665	0.67184	0.67264	0.68952	0.43072	0.88079	0.68057	0.45007	0.2588	0.19127	0.21249	5.7375	3.8456	27.46	11.391	11.4	11.316	9.6077	13.359	3.2889	3.7514	1.7081	2.0433	0.42144	4.4627	0.088185	0.49787	0.34879	0.35672	0.35913	0.30714	0.40147	0.069053	0.094329
49	0.088545	-1.6599	27.049	0.54658	-0.14585	-0.32786	-1.2252	1.2975	3.1381	2.5226	0.89729	1.6253	4.3943	29.427	-0.36731	4.4402	0.64899	0.54723	0.51603	0.19152	0.96534	0.64641	0.77383	0.32451	0.44931	1.7269	8.2473	3.2568	46.357	27.252	28.646	29.723	18.756	36.383	11.25	17.626	10.967	6.6592	-0.35149	2.0226	0.14438	0.4794	0.3913	0.40353	0.40868	0.36483	0.43194	0.060361	0.067107
49	0.38342	-0.12648	44.524	2.5258	1.8075	1.6892	0.85187	2.9997	3.5114	2.1478	0.8373	1.3105	5.6759	50.285	-1.0616	4.6265	0.3143	0.14772	0.031421	-0.35795	0.88599	0.84453	1.2439	0.38937	0.85457	1.0345	4.5721	2.1008	19.866	9.4761	9.4693	9.5117	8.1677	10.686	2.0332	2.5183	1.3441	1.1742	-0.12391	4.8829	0.10276	0.49012	0.3015	0.30352	0.30096	0.2454	0.36677	0.079302	0.12136
50	0.7679	-1.7528	24.194	5.4193	5.27	5.2672	3.7883	6.757	2.2671	2.9687	1.4789	1.4898	1.2835	9.4277	-1.0535	4.3712	0.45101	0.43238	0.42418	0.1475	0.73366	0.58322	0.58616	0.27669	0.30948	1.1528	8.2912	2.797	115.9	5.2418	4.6693	4.6229	3.9101	5.5212	6.0671	1.6111	0.71285	0.89827	14.751	239.71	0.094739	0.4942	0.23237	0.22453	0.2221	0.18293	0.27097	0.070774	0.088041
50	0.88028	0.6603	66.66	6.5002	6.4276	6.4529	4.9994	7.8052	2.862	2.8058	1.4536	1.3523	10.193	211.71	-0.7812	7.4243	0.20222	0.10972	0.10695	-0.18048	0.40547	0.63979	0.58595	0.28742	0.29853	3.3179	25.895	2.4054	46.216	4.7476	4.2038	4.226	3.3738	4.9893	3.2401	1.6155	0.85217	0.76332	7.2778	74.916	0.094206	0.48866	0.20078	0.19041	0.18846	0.14268	0.24202	0.072003	0.099341
50	0.82143	1.1874	20.028	4.094	3.9833	3.9505	3.2925	4.7395	1.3293	1.4471	0.65803	0.78904	3.1337	31.729	-1.6702	3.7463	0.29504	0.22555	0.20254	-0.063704	0.56083	0.50435	0.62453	0.26624	0.35829	1.4047	8.057	3.4471	52.816	5.7279	5.331	5.2207	4.6873	6.1953	2.2079	1.5079	0.53337	0.97458	11.565	228.3	0.10428	0.48051	0.23152	0.22263	0.22135	0.17673	0.2711	0.072226	0.094376
51	0.31114	0.38325	21.763	10.976	10.979	10.876	8.8295	13.336	3.0868	4.5061	2.0464	2.4597	-0.16134	3.0971	0.045166	3.5255	1.4284	1.4149	1.3982	1.1366	1.7266	0.44729	0.59	0.2616	0.3284	0.35365	3.5289	1.6463	16.761	3.7821	3.6272	3.6032	3.0887	4.2136	1.2452	1.125	0.51458	0.61037	3.6167	28.573	0.11077	0.49548	0.33581	0.34125	0.34183	0.24294	0.43839	0.10437	0.19544
51	0.51156	1.4891	82.351	5.811	4.888	4.7706	3.7251	6.2859	4.8473	2.5608	1.0456	1.5153	7.3278	93.447	-0.056916	8.3949	0.93209	0.88125	0.88197	0.60755	1.1535	0.57116	0.54596	0.27442	0.27154	4.7601	53.187	1.6452	11.033	4.1609	4.2515	4.2535	3.9166	4.5823	0.98146	0.66578	0.33697	0.32881	0.60218	9.3218	0.081496	0.49119	0.30711	0.3066	0.29802	0.19469	0.43565	0.12449	0.24095
51	0.87014	-0.36612	182.85	7.3432	6.8509	6.8151	5.4788	8.2947	6.4531	2.8159	1.3363	1.4797	22.393	599.86	-0.29837	12.128	0.73994	0.58544	0.53281	0.17666	1.0995	0.83161	0.92282	0.35615	0.56668	3.958	44.363	1.8657	48.156	3.7176	3.3741	3.2884	3.0541	3.8656	2.5806	0.81157	0.23434	0.57723	13.01	200.81	0.091549	0.49453	0.20258	0.18803	0.18734	0.13589	0.24156	0.081805	0.10567
52	0.0038315	-0.3535	14.276	3.5274	3.4799	3.5102	2.169	4.7303	1.8935	2.5613	1.3412	1.2201	0.74149	5.3859	-0.3085	3.1305	0.84582	0.81547	0.81162	0.51791	1.1207	0.44323	0.60282	0.29372	0.30911	0.80119	5.1235	5.3843	24.358	9.3171	8.8465	8.764	7.9421	9.9161	2.4498	1.974	0.82194	1.1521	2.1449	9.6094	0.11569	0.49671	0.26467	0.25276	0.24966	0.20985	0.30188	0.071462	0.092022
52	0.06978	-1.4111	378.41	7.9776	4.7977	4.6823	3.1977	6.6282	19.4	3.4305	1.4846	1.9459	11.766	179.46	0.30746	18.049	1.7486	1.5096	1.4934	1.1424	1.9093	1.3093	0.76689	0.35099	0.4159	5.3607	48.332	1.0677	122.83	10.497	10.201	10.247	9.1153	11.194	6.7433	2.0792	1.1314	0.94782	11.855	170.15	0.15668	0.49504	0.26746	0.25994	0.25844	0.23317	0.2897	0.056097	0.056525
52	0.46414	-0.38581	469.59	10.325	5.8182	4.6793	2.7038	11.21	22.231	8.5067	1.9756	6.5312	11.376	188.33	-6.914	19.825	2.2337	1.9446	1.7973	1.3536	2.8302	1.5143	1.4765	0.44367	1.0329	3.3885	30.134	0.82465	89.065	9.4672	8.9769	9.2535	6.1075	11.293	5.28	5.1856	3.146	2.0396	5.1447	66.99	0.21292	0.49785	0.29874	0.28721	0.28639	0.26496	0.31108	0.052455	0.046119
53	0.51562	-0.60977	12.758	2.8984	2.4819	2.3442	1.5257	3.7136	2.104	2.1879	0.81845	1.3695	1.236	4.3341	-0.67383	2.5536	0.3531	0.35745	0.38332	-0.05887	0.72202	0.46641	0.78089	0.44219	0.33871	0.20972	2.8778	3.4951	31.391	7.7241	7.497	7.4613	5.8723	9.1929	2.5765	3.3205	1.589	1.7316	1.5654	12.158	0.15059	0.494	0.39667	0.41267	0.42118	0.35594	0.45237	0.072424	0.096429
53	0.36607	-1.795	9.5721	1.9626	1.7951	1.7564	0.91005	2.7575	1.4535	1.8475	0.84635	1.0011	0.77725	4.0283	-0.80971	3.0493	0.35041	0.33754	0.33246	0.13074	0.55449	0.35594	0.42375	0.20172	0.22202	0.86371	9.7189	3.3873	111.84	8.7478	7.9392	7.9326	5.3284	10.563	7.4507	5.2347	2.6042	2.6305	9.7305	120.57	0.12881	0.4959	0.34421	0.34909	0.35103	0.28457	0.40974	0.080447	0.12517
53	0.25022	-0.66189	15.844	3.6663	3.4239	3.3341	2.4801	4.5474	1.7994	2.0673	0.85398	1.2133	1.3208	6.8716	-0.66568	3.8088	0.061454	0.016684	0.0013062	-0.2119	0.27602	0.39376	0.48792	0.2132	0.27471	1.7001	13.046	2.5089	87.439	5.7153	5.4345	5.4524	4.3665	6.4668	4.2159	2.1003	1.0859	1.0144	15.419	287.47	0.11754	0.4847	0.33862	0.3449	0.34571	0.28219	0.40596	0.07991	0.12377
54	0.94497	-1.0017	94.256	2.9839	2.8091	2.8926	2.019	3.4323	4.7796	1.4133	0.87366	0.53968	16.11	289.86	-1.4431	8.8592	0.42713	0.54358	0.73958	-0.22204	0.91719	0.78567	1.1392	0.96163	0.17761	2.4431	28.556	1.8982	19.301	7.8439	7.8137	7.752	6.4667	9.2841	1.8738	2.8175	1.2854	1.5321	0.10298	4.2125	0.00016601	0.48702	0.28201	0.28472	0.28647	0.21035	0.35559	0.092538	0.14524
54	0.90472	-1.7409	137.18	5.0222	3.9952	3.7747	2.8114	5.6198	6.3851	2.8084	0.96338	1.845	13.103	248.45	-1.5835	9.8482	-0.42147	-0.55129	-0.58239	-0.87278	-0.16758	0.79352	0.7052	0.29039	0.41481	4.985	51.955	1.3179	129.49	5.4454	4.645	4.7216	3.4926	5.6441	8.8207	2.1514	1.229	0.92246	11.362	140.82	0.054803	0.49528	0.19596	0.17929	0.17014	0.12192	0.25495	0.096904	0.13303
54	0.66238	0.097533	30.976	12.726	12.459	12.146	8.5237	17.019	5.6925	8.4953	3.6223	4.873	0.32363	2.4532	-1.4379	3.5765	-0.3909	-0.42527	-0.42305	-0.819	-0.035965	0.56	0.78304	0.39596	0.38708	1.0682	6.6763	1.0174	46.107	2.2609	1.9644	1.9611	1.4678	2.4676	1.9387	0.99979	0.49325	0.50654	14.686	316.91	0.043238	0.49788	0.17135	0.15607	0.15392	0.092512	0.22393	0.094272	0.13142
55	0.46965	0.19893	93.402	3.3239	3.109	3.1811	2.319	3.7547	5.286	1.4356	0.86203	0.57361	14.505	229.46	-0.47109	8.5143	0.26447	0.21024	0.21067	0.046012	0.3736	0.60199	0.32759	0.16466	0.16293	9.5584	120.63	2.4746	17.218	4.939	4.7999	4.7279	4.4442	5.2997	0.96862	0.85553	0.28375	0.57177	5.2993	62.998	0.11794	0.47268	0.33502	0.33595	0.33267	0.30094	0.37754	0.063696	0.076601
55	0.80708	-1.1356	6.8556	3.1722	3.1132	2.8988	1.9905	4.6647	1.7005	2.6743	0.90833	1.766	0.05861	2.191	-1.0276	2.0722	0.45928	0.48075	0.51067	0.14774	0.75394	0.40024	0.6062	0.36293	0.24327	-0.16772	3.3825	2.938	36.663	5.669	4.844	4.5284	3.5393	6.7798	3.9988	3.2405	0.98908	2.2514	4.0209	22.365	0.14945	0.4996	0.33708	0.33549	0.33365	0.28275	0.39191	0.071178	0.10916
55	0.83933	1.9343	17.287	4.1455	4.0304	4.0458	3.5375	4.4926	1.0154	0.95505	0.50829	0.44676	5.6452	70.778	-1.3543	2.9553	-0.72758	-0.84378	-0.87343	-1.0243	-0.604	0.47578	0.42027	0.15084	0.26943	2.1789	11.968	2.2589	6.0188	2.8177	2.7654	2.7669	2.62	2.9077	0.34471	0.28763	0.14683	0.1408	3.1456	23.936	0.05941	0.4778	0.33734	0.33994	0.33859	0.2803	0.40229	0.082738	0.12199
56	0.049618	2.4036	57.285	7.6923	6.7235	6.536	5.439	8.3829	4.2744	2.9439	1.097	1.8469	5.3484	54.941	-0.048145	5.8666	1.2555	1.1781	1.1767	0.96628	1.3925	0.54747	0.42625	0.21043	0.21582	3.1467	22.471	2.765	12.422	6.6696	6.6186	6.6516	5.0532	8.1179	2.0199	3.0647	1.5984	1.4663	0.13561	2.303	0.18505	0.4176	0.24727	0.2463	0.24646	0.23195	0.26032	0.02743	0.028365
56	0.19351	3.2416	17.96	7.1438	6.8815	6.7405	5.5904	8.4546	1.9998	2.8642	1.1502	1.714	1.1488	6.0158	0.03148	3.6848	0.89656	0.80407	0.75089	0.45878	1.2557	0.56795	0.79695	0.2921	0.50485	0.92388	3.835	3.2459	12.343	6.1759	5.9367	5.696	4.5899	7.7648	1.8312	3.1748	1.1061	2.0687	0.41893	2.1663	0.15605	0.48305	0.25045	0.24733	0.24607	0.21834	0.27886	0.052207	0.060522
56	0.49286	3.0623	771.31	20.567	7.9021	7.425	6.4877	10.271	79.317	3.7829	0.93736	2.8455	7.4024	59.527	0.46644	25.123	1.9289	1.442	1.4747	1.1997	1.6191	2.9446	0.41944	0.275	0.14444	6.1002	41.59	0.51649	23.923	5.7771	5.8847	5.9996	4.8644	6.6754	1.6294	1.811	1.1352	0.67579	2.4149	37.467	0	0.48611	0.26727	0.26109	0.2601	0.24781	0.27634	0.041862	0.028527
57	0.92343	-1.6391	14.156	3.6152	3.507	3.3691	2.5674	4.7225	1.5419	2.1552	0.8017	1.3535	1.0832	9.9917	-1.3179	3.6784	-0.35648	-0.43652	-0.47727	-0.73732	-0.054216	0.56856	0.68311	0.26006	0.42305	2.1587	13.422	2.965	94.838	7.2865	6.1826	6.1816	5.1828	7.1843	8.0183	2.0015	0.99888	1.0026	9.3014	95.153	0.20508	0.49472	0.27771	0.26844	0.26733	0.24216	0.29695	0.049033	0.054795
57	0.60019	0.60687	132.69	2.6965	1.7811	1.7592	1.2901	2.3158	9.2523	1.0257	0.46912	0.55659	12.79	170.97	-0.40183	10.456	0.3642	0.28862	0.28508	0.11315	0.47115	0.83824	0.358	0.17193	0.18607	9.0269	98.363	1.6277	22.184	10.342	10.228	10.23	9.0787	11.374	1.978	2.2952	1.1515	1.1436	0.63861	7.4219	0.082474	0.48857	0.29511	0.28482	0.28042	0.25071	0.32772	0.062389	0.077012
57	0.85121	-0.81243	111.83	2.4624	1.9542	1.9409	1.6041	2.3309	6.1614	0.72677	0.33674	0.39003	15.928	271.97	-0.9131	8.3942	-0.084888	-0.17576	-0.23069	-0.4627	0.22105	0.68402	0.68375	0.23202	0.45173	7.1627	80.746	2.1253	20.208	7.8867	7.6358	7.5628	6.7953	8.6222	1.7221	1.8268	0.76748	1.0594	1.9819	12.93	0.17806	0.48927	0.26333	0.25314	0.24941	0.23276	0.28098	0.048281	0.048221
58	0.81892	-1.7604	36.193	0.64444	0.38368	0.34471	-0.0010597	0.84637	1.7508	0.84742	0.34577	0.50166	14.741	293.53	-0.53537	5.7135	0.12701	0.1237	0.12486	-0.015584	0.26068	0.362	0.27627	0.14044	0.13583	7.42	106.57	4.3697	124.06	10.299	9.9095	9.965	9.0747	10.633	7.7298	1.5586	0.89033	0.66828	12.697	172.37	0.25906	0.49567	0.39496	0.39918	0.4005	0.35063	0.44508	0.058197	0.094443
58	0.82963	-1.6444	24.496	1.0769	0.46639	0.44145	0.051682	0.93096	2.0324	0.87928	0.38977	0.48951	3.9083	30.059	-0.57006	4.8797	0.27721	0.26582	0.26482	0.12157	0.41208	0.36725	0.29051	0.14324	0.14726	3.6252	42.484	3.7682	104.91	8.8277	8.6782	8.679	7.7819	9.5729	5.4001	1.791	0.89709	0.89394	14.481	249.37	0.24964	0.48698	0.37352	0.37273	0.37219	0.32943	0.4171	0.055297	0.087673
58	0.91182	-1.7228	95.53	0.55481	0.42639	0.47195	-0.013221	0.77485	3.4324	0.78807	0.48518	0.3029	24.114	634.84	-0.35738	9.1695	0.092326	0.050098	0.045954	-0.046794	0.15528	0.39924	0.20207	0.092748	0.10933	15.077	314.18	2.6018	119.21	10.303	9.4752	9.3071	8.5185	10.768	6.7072	2.2495	0.78866	1.4608	12.87	187.75	0.20387	0.4849	0.381	0.38312	0.38277	0.33277	0.43417	0.063222	0.1014
59	0.75374	-1.9206	29.755	5.5854	5.4623	5.4345	3.3235	7.6565	3.12	4.333	2.111	2.222	0.993	8.4009	-3.0096	5.402	-0.25597	-0.3397	-0.3463	-0.65663	-0.009589	0.60429	0.64704	0.31033	0.33671	2.56	22.168	2.0952	109.33	5.2428	4.337	4.267	3.4814	5.3325	6.311	1.8511	0.78564	1.0655	10.986	151.68	0	0.49903	0.26671	0.26577	0.26513	0.19331	0.3395	0.095314	0.14619
59	0.61395	-1.7999	106.9	1.6178	1.2445	1.2036	0.73419	1.8366	4.5264	1.1024	0.46937	0.63305	21.515	499.62	-1.0217	9.4346	-0.28771	-0.33639	-0.34687	-0.5214	-0.13043	0.54981	0.39096	0.17453	0.21643	10.467	172.39	2.9005	118.4	8.2423	7.6397	7.6107	7.0912	8.2461	7.7646	1.1549	0.51949	0.63544	12.032	154.46	0.10077	0.48902	0.31229	0.31761	0.3203	0.23831	0.39152	0.096232	0.15321
59	0.58975	-0.21463	32.143	2.0454	1.9033	1.9259	1.2625	2.4988	2.3074	1.2363	0.66336	0.57293	9.4812	109.06	-1.2329	5.1059	-0.34477	-0.38256	-0.38616	-0.53351	-0.22442	0.52607	0.30909	0.14735	0.16174	7.0616	67.231	4.524	59.21	7.4634	7.2696	7.2512	6.7853	7.7907	2.8309	1.0054	0.46586	0.5395	15.029	253.87	0.091831	0.48561	0.33745	0.34943	0.35848	0.25548	0.42529	0.099617	0.16981
60	0.59255	-0.34834	19.244	4.0011	3.7324	3.6913	2.5461	5.0009	2.1419	2.4548	1.1452	1.3096	2.2604	13.669	-1.2845	2.491	0.12827	0.10645	0.11311	-0.18096	0.38052	0.54221	0.56148	0.29407	0.26741	0.55561	4.8559	2.6978	44.23	4.452	3.8663	3.7911	3.5307	4.3521	2.1367	0.82148	0.26046	0.56102	8.824	143.39	0.031102	0.49244	0.27026	0.27832	0.2843	0.20805	0.33663	0.088057	0.12858
60	0.28917	-1.6392	33.442	9.8255	9.111	8.7906	5.1258	13.737	6.0746	8.6111	3.6648	4.9463	0.68124	2.9644	-0.96454	3.7606	0.71976	0.60527	0.48921	-0.011467	1.4541	0.8918	1.4656	0.50068	0.96492	0.53605	2.2641	1.858	118.19	4.9019	3.9767	3.8548	3.2062	4.9909	6.2348	1.7847	0.64864	1.1361	13.349	220.69	0.040134	0.49506	0.30625	0.31447	0.31567	0.23209	0.39445	0.10374	0.16236
60	0.84126	0.14759	24.344	4.118	3.7958	3.8078	2.4509	5.1165	2.4288	2.6657	1.3569	1.3087	2.6102	16.963	-2.36	1.2694	-1.0481	-1.0924	-1.1205	-1.3914	-0.73743	0.47704	0.65392	0.27087	0.38305	0.69974	3.8733	1.3623	36.245	3.1623	2.965	2.9155	2.4753	3.5539	1.7642	1.0786	0.44019	0.63842	11.728	188.57	0.030768	0.49713	0.23131	0.23486	0.23123	0.16926	0.30771	0.094323	0.13845
61	0.9081	-1.1658	113.66	1.1708	0.23433	0.20646	-0.27083	0.79524	8.1359	1.0661	0.47729	0.58878	11.915	152.09	-0.45137	9.4061	0.46013	0.3133	0.3085	0.041998	0.59422	0.87428	0.55222	0.2665	0.28572	5.8413	52.855	1.723	18.306	11.218	11.163	11.182	10.515	11.772	1.3116	1.2572	0.66665	0.59051	-1.289	21.455	0.14161	0.46833	0.35921	0.37348	0.37766	0.33475	0.40386	0.062728	0.069107
61	0.85897	-1.302	77.378	-0.17485	-0.7455	-0.75989	-0.93625	-0.52596	5.4466	0.41029	0.17636	0.23393	12.259	161.39	-0.58996	7.6784	0.23423	0.17703	0.17856	0.085948	0.26505	0.62633	0.17911	0.092612	0.086493	9.0796	96.26	2.1923	13.121	10.96	11.041	11.036	10.726	11.365	0.95338	0.63942	0.30987	0.32955	-5.957	51.293	0.11382	0.49678	0.36199	0.37825	0.38779	0.33003	0.40737	0.06572	0.077332
61	0.95037	-1.4587	84.463	0.37273	-0.37617	-0.5269	-0.90216	0.45128	6.2393	1.3534	0.37526	0.97818	11.365	139.79	-0.30662	7.6094	0.57559	0.50266	0.54803	0.1695	0.74508	0.71965	0.57558	0.37853	0.19705	5.9951	53.58	1.57	13.464	10.743	10.897	10.919	10.449	11.301	1.0583	0.85129	0.46957	0.38172	-3.849	30.286	0.081679	0.47341	0.33716	0.35372	0.36432	0.27378	0.41246	0.092151	0.13869
62	0.52062	-0.55274	6.6762	2.7574	2.7289	2.6592	2.1322	3.4651	1.0179	1.3329	0.52701	0.80591	0.33894	4.2837	0.08435	2.3612	1.1216	1.1016	1.1121	0.94324	1.2391	0.28738	0.29582	0.16881	0.12701	0.83459	6.2484	7.5189	35.935	16.716	16.369	16.553	13.718	18.651	4.8254	4.9335	2.8355	2.098	0.96102	5.0842	0.35218	0.48713	0.44641	0.45108	0.45142	0.43956	0.46192	0.023737	0.022355
62	0.87846	1.2024	18.282	4.2417	3.9393	3.8176	3.0716	5.0505	1.8433	1.9789	0.74592	1.233	2.4401	15	0.28744	3.3637	1.6059	1.5658	1.5457	1.3268	1.845	0.45682	0.5182	0.21885	0.29936	0.83426	5.0397	7.934	30.955	18.241	18.268	18.376	15.297	21.021	4.2798	5.7241	3.0787	2.6453	0.043388	2.6253	0.34593	0.494	0.46329	0.46652	0.46741	0.45513	0.47613	0.01964	0.020999
62	0.64936	0.47406	16.512	3.9872	3.7665	3.7147	2.6797	4.9569	2.0414	2.2771	1.035	1.2421	1.6803	9.2853	0.75377	3.5647	1.669	1.6205	1.6095	1.3276	1.9355	0.45354	0.60785	0.28187	0.32598	0.88988	4.5102	9.0001	35.565	19.746	19.531	19.648	16.053	22.775	4.8762	6.7218	3.5955	3.1263	0.2733	2.8184	0.29956	0.49362	0.4598	0.46398	0.46504	0.45185	0.474	0.02363	0.022151
63	0.56733	-0.47812	29.123	3.0615	2.389	2.3736	1.3539	3.455	3.5142	2.1011	1.0197	1.0814	4.2193	25.259	-0.45581	4.6869	0.90568	0.75868	0.73929	0.41468	1.1415	0.77437	0.72679	0.3246	0.40219	2.0189	8.7654	5.581	25.488	10.179	10.1	10.169	8.7896	11.272	2.498	2.4825	1.3792	1.1033	2.4555	15.256	0.29257	0.49056	0.38149	0.38147	0.38341	0.35832	0.40071	0.03123	0.042394
63	0.53083	-1.5538	12.176	1.0082	0.52387	0.47933	0.09609	1.0407	1.7652	0.94463	0.38324	0.56139	2.7759	13.485	-0.57339	3.2415	0.39293	0.27692	0.22062	-0.051104	0.71755	0.63598	0.76866	0.27172	0.49694	1.4152	5.3449	5.6802	50.675	10.795	10.246	10.246	9.4693	11.021	4.2186	1.5512	0.77687	0.77434	6.4816	54.785	0.31232	0.49703	0.40564	0.40355	0.40475	0.38591	0.4188	0.03059	0.032887
63	0.36438	-0.60837	7.6922	1.0988	0.92652	0.86749	0.28983	1.6813	1.108	1.3914	0.57766	0.81379	1.6068	7.3781	-0.87931	2.5313	0.29863	0.27762	0.28126	-0.043352	0.5913	0.48801	0.63465	0.32461	0.31005	0.55521	3.9097	6.9639	34.406	11.179	11.106	11.123	10.138	12.039	2.0507	1.9008	0.98493	0.91584	4.5149	45.433	0.30159	0.49742	0.40759	0.40632	0.40695	0.39395	0.41744	0.021021	0.023492
64	0.86558	-0.28479	155.34	4.7665	2.7287	2.741	2.1142	3.3188	15.504	1.2045	0.62676	0.57777	8.1127	69.999	-0.26974	11.577	1.1986	1.1119	1.126	0.88973	1.3057	1.2469	0.41597	0.23628	0.1797	6.1986	47.201	1.4943	15.617	7.6395	7.7317	7.7213	7.4441	8.0403	1.0884	0.59614	0.27716	0.31898	-1.4552	25.805	0.18327	0.48462	0.29779	0.29459	0.29481	0.25128	0.33747	0.060085	0.086187
64	0.88175	-0.10993	266.76	5.2906	3.3527	3.3102	2.5433	4.2472	20.21	1.704	0.76689	0.93708	11.663	140.49	-0.13722	14.979	1.5929	1.5186	1.5206	1.306	1.7272	1.1549	0.4212	0.2146	0.20659	9.3479	102.01	0.80453	29.619	7.7067	7.7182	7.7311	7.253	8.1577	1.6734	0.90475	0.47811	0.42664	7.4174	109.65	0.13211	0.43558	0.29531	0.29663	0.29695	0.26355	0.32906	0.051938	0.065505
64	0.88543	-1.394	138.97	3.19	1.8595	1.8524	1.3782	2.3551	11.583	0.97697	0.47424	0.50273	9.7815	103.35	-0.42647	10.361	1.097	1.0214	1.0293	0.82878	1.1983	0.94867	0.36949	0.20056	0.16893	7.0478	61.143	1.3448	69.205	8.9198	8.6353	8.6667	7.968	9.2399	5.315	1.2719	0.69874	0.57318	9.0991	92.468	0.13276	0.48994	0.27743	0.27503	0.27571	0.22497	0.32372	0.068324	0.098755
65	0.72007	-0.85781	20.16	2.4637	1.9745	1.9174	1.471	2.592	2.3246	1.121	0.4464	0.67457	3.9154	24.247	-3.5296	4.3329	1.1679	1.1079	1.1021	0.85257	1.375	0.63199	0.5224	0.24956	0.27285	-0.96366	21.682	9.5785	67.244	19.877	18.103	17.834	16.01	20.735	7.7569	4.7246	1.8239	2.9007	3.4029	17.245	0.21814	0.49564	0.37033	0.3709	0.36875	0.32712	0.41898	0.060816	0.091863
65	0.86175	-0.35208	9.5689	2.404	2.3473	2.3866	1.4143	3.2019	1.3847	1.7876	0.97235	0.81527	1.0809	6.5658	-2.1896	2.9085	1.4296	1.4234	1.4262	1.2013	1.6397	0.38115	0.43841	0.22494	0.21347	-1.704	25.978	10.448	64.172	16.792	16.203	16.106	14.156	18.443	4.2806	4.2868	1.9506	2.3362	4.5112	45.327	0.22003	0.49233	0.37884	0.38053	0.38072	0.33955	0.42112	0.054799	0.081571
65	0.92582	-0.41616	6.2863	2.4718	2.4712	2.4909	1.6176	3.2856	1.2005	1.668	0.87325	0.79471	0.12283	2.9085	0.71731	2.5156	1.3722	1.3739	1.3771	1.2139	1.5277	0.25529	0.3138	0.16321	0.15059	0.29296	4.5882	10.733	40.724	15.894	14.761	14.164	13.04	17.677	4.6844	4.637	1.1241	3.5129	2.4042	10.782	0.22305	0.49488	0.3654	0.36875	0.37282	0.32246	0.40691	0.057759	0.084456
66	0.85633	-1.7876	10.597	0.37357	0.24299	0.2158	-0.087809	0.62816	0.91258	0.71597	0.30361	0.41235	4.8852	49.288	-0.22568	2.9602	0.5326	0.46757	0.44215	0.27101	0.71497	0.41761	0.44395	0.17114	0.27281	1.509	7.209	11.845	115.72	18.287	15.735	15.601	14.497	17.243	11.705	2.7459	1.1044	1.6415	5.4445	36.391	0.29146	0.4923	0.34239	0.33455	0.33212	0.31748	0.35648	0.036376	0.038995
66	0.73536	-1.1715	18.832	0.47543	0.24939	0.23371	0.048196	0.48196	1.6232	0.43376	0.18551	0.24825	8.9028	93.672	-0.12306	3.9634	0.51432	0.47137	0.4686	0.3291	0.6192	0.37907	0.2901	0.1395	0.1506	5.0786	42.318	5.8008	65.325	15.98	15.041	14.957	13.324	16.925	5.9658	3.6014	1.6329	1.9685	5.8037	43.058	0.26643	0.49691	0.34035	0.33535	0.3353	0.31324	0.35756	0.037906	0.044324
66	0.88957	-1.4209	4.9985	0.51247	0.45485	0.44486	0.12059	0.80909	0.60041	0.68851	0.32427	0.36424	2.3488	16.025	-0.13441	2.155	0.46323	0.42109	0.41556	0.22942	0.62381	0.33357	0.39439	0.18614	0.20824	1.2832	6.2954	9.8249	82.489	15.945	15.076	15.104	13.667	16.431	5.4066	2.7641	1.4371	1.327	6.8192	73.028	0.28965	0.47598	0.3497	0.34521	0.34283	0.32752	0.36768	0.032263	0.040162
67	0.53373	-1.3095	44.175	2.8115	2.6143	2.635	1.9556	3.2315	3.2303	1.2759	0.67936	0.59659	10.201	123.56	-1.5396	5.8547	-0.66498	-0.72696	-0.73076	-0.88818	-0.55815	0.60167	0.33003	0.15742	0.1726	7.5939	76.478	3.7622	15.399	8.1429	7.8931	7.8598	7.1263	8.7264	1.6954	1.6001	0.73349	0.86657	1.2051	5.2921	0.14771	0.48187	0.37242	0.38027	0.38338	0.32075	0.43358	0.079797	0.11282
67	0.89072	-1.1138	99.036	3.2081	2.9377	2.9823	2.3412	3.4449	5.3304	1.1037	0.64109	0.46257	16.036	272.22	-0.96025	8.5325	0.032939	0.020255	0.021098	-0.14173	0.18056	0.59101	0.32229	0.16283	0.15946	10.333	143.15	2.2104	18.096	6.7541	6.5593	6.5102	5.9187	7.2979	1.3225	1.3792	0.5915	0.78768	2.676	19.083	0.15808	0.49332	0.36793	0.38061	0.37841	0.31175	0.45386	0.090743	0.14211
67	0.45455	-0.82799	13.759	3.4484	3.5419	3.5925	2.2267	4.7558	1.7011	2.5291	1.3659	1.1632	0.11936	4.6159	-1.292	3.2734	-0.50882	-0.53697	-0.54644	-0.74334	-0.31167	0.37107	0.43167	0.1969	0.23477	3.4874	31.454	4.4347	16.225	7.2628	6.9462	6.977	5.9777	7.8529	1.9095	1.8752	0.99926	0.87594	1.6873	6.7201	0.094157	0.46857	0.32493	0.33211	0.33626	0.26926	0.38666	0.08187	0.1174
68	0.71506	-0.73753	24.503	3.4578	3.115	3.1953	1.4138	4.6555	3.2013	3.2418	1.7816	1.4602	2.9349	18.168	-0.34585	4.5767	0.81352	0.71904	0.71338	0.39224	1.0571	0.69961	0.6649	0.32114	0.34376	1.93	9.6008	5.1186	32.664	10.191	9.1853	9.0525	6.9613	11.675	4.6474	4.7134	2.0912	2.6222	2.5025	11.351	0.15949	0.49669	0.31323	0.30769	0.30562	0.26359	0.35591	0.065384	0.092321
68	0.823	-1.3225	16.657	4.4917	4.097	3.8623	2.6124	6.0512	2.9259	3.4389	1.2499	2.1889	1.0574	4.6057	-3.9106	3.6912	0.85747	0.82037	0.85393	0.26742	1.3062	0.84814	1.0388	0.58651	0.45227	-0.66889	8.1036	4.6275	71.567	9.2514	7.6335	7.0947	5.9201	10.425	7.0445	4.5046	1.1746	3.33	5.6643	43.604	0.12232	0.49846	0.3137	0.31207	0.31324	0.2628	0.35899	0.069202	0.096187
68	0.56903	-0.63502	11.331	2.0016	1.6677	1.568	0.80001	2.7346	1.9646	1.9346	0.76797	1.1666	2.1375	9.644	-0.25962	3.1735	0.61867	0.53237	0.47366	0.19167	0.99049	0.56357	0.79883	0.28199	0.51683	1.4548	6.2751	4.3219	33.644	10.09	9.3844	9.2255	8.2902	10.796	3.5222	2.5061	0.93524	1.5709	3.404	19.144	0.16708	0.47505	0.32283	0.32041	0.32301	0.26987	0.36575	0.063524	0.095884
69	0.79355	0.73914	30.141	4.7105	4.6758	4.7421	3.7204	5.4987	1.8935	1.7783	1.0216	0.75667	6.3933	80.364	-0.34439	5.3257	0.85351	0.81528	0.80411	0.6181	1.0348	0.44482	0.41671	0.18602	0.2307	3.5514	33.22	2.6864	42.179	4.7635	4.4881	4.4292	3.5865	5.5075	2.0587	1.9209	0.84269	1.0782	8.0326	135.37	0.10068	0.4751	0.26415	0.26219	0.26064	0.19099	0.33649	0.087823	0.1455
69	0.69172	1.8435	78.639	7.1955	6.9916	6.9998	5.3144	8.6527	3.4479	3.3383	1.6854	1.6529	11.481	236.9	-0.2662	8.0967	0.95454	0.9039	0.88747	0.56858	1.2721	0.55807	0.70351	0.31889	0.38462	3.1639	37.102	2.8101	18.676	4.503	4.1697	4.1408	3.6192	4.778	1.5849	1.1587	0.52162	0.63712	3.8655	26.12	0.076658	0.4902	0.28045	0.28199	0.28339	0.20691	0.35427	0.094437	0.14736
69	0.49514	1.3163	102.41	6.7069	6.4864	6.4904	5.3568	7.6078	3.772	2.251	1.1336	1.1174	17.59	433.91	0.011765	9.1126	1.1388	1.1425	1.1692	0.69352	1.5381	0.64168	0.84455	0.47569	0.36886	2.4538	28.606	2.2829	10.433	4.5239	4.443	4.4773	3.7077	5.1097	1.0769	1.402	0.76965	0.63236	1.1474	6.149	0.07661	0.45078	0.24803	0.24671	0.2442	0.18945	0.30896	0.080564	0.11951
70	0.94031	-1.4004	9.7895	0.31524	0.1992	0.1411	-0.19813	0.71273	1.0826	0.91086	0.33923	0.57163	4.4322	33.941	-0.79087	2.1039	0.31045	0.32241	0.33044	0.13425	0.4945	0.3208	0.36026	0.19619	0.16407	0.4257	7.6883	3.0737	44.553	12.676	12.7	13.131	10.231	14.308	3.5121	4.0766	2.8993	1.1773	2.559	23.682	0.13299	0.49394	0.33468	0.34046	0.34417	0.27789	0.39564	0.078705	0.11774
70	0.53518	-1.4868	10.1	0.24984	0.11688	0.096014	-0.27785	0.55333	0.95175	0.83118	0.37387	0.45732	5.4747	49.126	-0.74547	2.6035	0.42963	0.40429	0.42261	0.21672	0.5552	0.30947	0.33847	0.20589	0.13259	1.9546	13.248	4.3446	98.475	14.135	14.02	14.068	12.823	15.122	5.3003	2.2995	1.2453	1.0541	10.716	151.35	0.15609	0.48677	0.35228	0.35851	0.36277	0.3024	0.40611	0.066106	0.10371
70	0.69653	-1.7441	65.615	0.83591	0.62211	0.57672	0.29017	1.0448	2.5602	0.75465	0.28654	0.4681	21.316	528.49	-1.6373	7.4346	0.61715	0.61162	0.60867	0.47209	0.75706	0.36832	0.28497	0.13658	0.1484	7.6932	154.26	2.5753	92.935	10.683	10.342	10.351	9.3874	11.279	4.2936	1.8915	0.96382	0.92766	11.655	200.23	0.078549	0.49651	0.3214	0.32627	0.33052	0.27636	0.36767	0.064877	0.091312
71	0.9035	-1.5304	36.985	-1.0438	-1.2116	-1.2149	-1.2774	-1.1392	2.0708	0.13817	0.062434	0.075735	16.026	278.24	-0.67523	5.1145	-0.19334	-0.28853	-0.31975	-0.43826	-0.076373	0.44507	0.36189	0.11851	0.24337	5.6157	58.144	3.9903	26.948	19.53	20.041	20.18	18.901	20.901	2.1866	2.0001	1.2792	0.72094	-2.0021	12.621	0.22231	0.49345	0.4073	0.40693	0.40512	0.38698	0.43049	0.035265	0.043512
71	0.87725	-1.4223	192.35	0.20592	-0.89455	-0.88192	-1.2329	-0.58146	11.97	0.65143	0.35097	0.30046	13.693	203.32	-1.0404	13.095	-0.39357	-0.57078	-0.60913	-0.78734	-0.27754	1.0822	0.5098	0.17821	0.33159	8.4296	91.468	2.0874	29.739	16.123	16.282	16.342	15.207	17.237	2.226	2.0295	1.1347	0.89475	-1.0167	20.195	0.16747	0.48859	0.41648	0.41872	0.42015	0.38611	0.44848	0.042129	0.062366
71	0.94427	-1.4913	145.03	-0.013056	-1.0008	-1.0147	-1.2585	-0.71552	9.9179	0.54301	0.24386	0.29915	12.464	166.07	-0.95451	11.508	-0.29922	-0.47186	-0.47384	-0.65355	-0.2862	1.0088	0.36735	0.17971	0.18764	8.2404	84.794	2.9408	29.623	15.548	15.402	15.288	14.992	16.038	2.0491	1.0465	0.2967	0.74979	-0.25777	27.3	0.13634	0.4984	0.40804	0.40731	0.40547	0.38159	0.4367	0.038094	0.055105
72	0.32869	-1.7641	17.451	1.5597	1.3355	1.2913	0.40525	2.354	2.032	1.9488	0.88603	1.0628	4.2185	31.064	-0.40332	3.814	0.52435	0.47103	0.44711	0.24471	0.74521	0.48729	0.50049	0.2024	0.2981	2.4038	16.121	3.617	133.62	10.805	7.2803	7.2883	6.2297	8.3149	19.37	2.0852	1.0586	1.0266	5.4693	31.871	0.14903	0.5	0.38419	0.38832	0.38664	0.34151	0.4385	0.070213	0.096997
72	0.37573	-0.94975	229.87	3.3415	1.5255	1.4518	0.35032	2.8479	17.092	2.4976	1.1015	1.3961	11.61	146.34	-0.10071	12.159	0.82164	0.71999	0.733	0.4254	0.98853	1.0796	0.56313	0.3076	0.25553	7.6123	71.808	0.60335	64.478	7.537	7.0144	7.0614	6.2581	7.6768	5.0585	1.4187	0.80335	0.61533	8.5964	86.687	0.12036	0.48715	0.33514	0.33729	0.33972	0.28449	0.38523	0.073392	0.10074
72	0.21531	-1.4917	12.88	2.1612	1.5369	1.4711	0.36541	2.8401	2.588	2.4747	1.1057	1.3689	1.5524	5.5074	-0.84403	1.9508	0.40164	0.36391	0.37946	-0.1215	0.81822	0.64626	0.93972	0.50096	0.43876	0.30871	2.4295	2.0417	70.525	7.7641	6.8655	6.8423	5.3841	8.3933	7.5443	3.0092	1.4582	1.5511	5.8334	41.409	0.15734	0.49846	0.37045	0.37486	0.37223	0.31305	0.44195	0.078855	0.1289
73	0.89583	-0.3035	310.97	3.2035	1.6106	1.5914	0.97598	2.2834	19.208	1.3074	0.61543	0.69198	15.148	241.04	0.58682	16.266	1.1761	1.077	1.1019	0.87621	1.228	1.0679	0.35181	0.2257	0.12611	11.344	151.09	1.2633	26.095	11.025	10.797	10.627	9.6766	12.259	2.309	2.5826	0.95003	1.6325	0.94341	9.9708	0.2324	0.48384	0.34092	0.33421	0.32902	0.30442	0.37436	0.0526	0.069945
73	0.83657	-0.35251	60.98	1.3564	0.54121	0.43776	0.16485	1.1245	5.722	0.95964	0.27291	0.68673	9.1817	89.993	0.17529	7.3726	1.0144	0.89256	0.8842	0.77123	1.0306	0.71428	0.25937	0.11297	0.14641	6.6747	55.749	3.9624	23.691	13.935	14.123	14.247	12.628	15.37	2.3385	2.7414	1.6193	1.1221	-0.57158	5.452	0.20111	0.48501	0.35169	0.34543	0.3437	0.31858	0.37575	0.044807	0.057178
73	0.79204	-0.53085	18.202	0.86301	0.50408	0.42048	0.038751	1.1366	1.6595	1.0979	0.38173	0.71612	6.1297	56.935	0.47417	4.1713	0.88817	0.81936	0.81937	0.70384	0.93488	0.37521	0.23104	0.11553	0.11551	4.6158	34.523	5.4666	54.033	13.472	13.698	13.886	11.519	15.502	3.7711	3.9827	2.367	1.6158	3.998	47.491	0.21976	0.49193	0.33256	0.33179	0.33144	0.30077	0.36352	0.047812	0.062743
74	0.94661	-0.68765	75.015	5.3419	4.059	3.975	2.1588	6.1273	8.491	3.9685	1.8162	2.1524	6.6587	52.933	-0.034419	7.8993	1.8885	1.8367	1.8406	1.4988	2.167	0.8899	0.66819	0.34176	0.32643	3.1574	22.6	3.2109	14.825	7.8712	7.7123	7.8228	6.2816	8.9219	2.1966	2.6404	1.5413	1.0991	0.7055	3.4268	0.14337	0.48789	0.35259	0.35885	0.36149	0.30017	0.41225	0.07697	0.11209
74	0.94184	-0.47855	129.99	10.371	7.7183	7.6097	2.8228	12.831	13.06	10.008	4.7869	5.2214	5.3369	46.129	0.44815	10.471	2.6176	2.4404	2.4282	1.6954	3.2099	1.2726	1.5144	0.73279	0.78165	1.8691	11.088	2.3259	19.42	5.3501	5.1342	5.0657	4.0268	6.3786	2.0099	2.3519	1.0389	1.3129	2.6688	17.937	0	0.47341	0.32553	0.33399	0.33896	0.28027	0.37777	0.078267	0.097494
74	0.92499	-1.7916	60.244	6.9149	6.3715	6.2414	3.4252	9.5778	6.0144	6.1526	2.8162	3.3364	4.1754	36.057	-4.0433	7.1935	2.2536	2.3076	2.2847	1.8451	2.8158	1.0052	0.97064	0.43959	0.53105	-1.0453	14.233	2.4361	94.199	7.3816	6.1161	5.9443	5.167	7.4086	7.9713	2.2416	0.77727	1.4643	8.7302	88.263	0	0.49259	0.33775	0.34707	0.34517	0.29957	0.39837	0.079822	0.098808
75	0.03215	-1.2046	27.965	0.80371	0.39033	0.30515	-0.016808	0.96785	2.6295	0.98465	0.32196	0.6627	7.5143	69.265	-1.0149	4.676	0.30312	0.22962	0.24983	0.050374	0.36847	0.57551	0.3181	0.19945	0.11864	3.9367	27.84	4.2651	18.25	10.448	10.487	10.534	8.5782	12.304	2.7252	3.7254	1.9558	1.7696	0.025743	2.7773	0.08974	0.47789	0.36366	0.37089	0.37251	0.33377	0.40479	0.057779	0.071015
75	0.16255	-0.4273	16.214	0.98837	0.85301	0.82578	0.54573	1.2148	1.0038	0.66904	0.28006	0.38898	9.3035	137.5	-0.39249	1.274	-0.069472	-0.096677	-0.095624	-0.21503	0.019573	0.21441	0.23461	0.11941	0.1152	2.0318	10.972	2.3801	12.467	6.5654	6.4716	6.4078	5.9782	7.0925	1.187	1.1143	0.42969	0.68463	1.015	8.1955	0.079414	0.47846	0.33281	0.34104	0.34413	0.30465	0.37125	0.062137	0.066596
75	0.2985	-0.83612	9.9602	1.233	0.99569	0.94126	0.49111	1.6091	1.2771	1.118	0.45014	0.66789	3.0687	16.714	-1.0692	2.9503	-0.31462	-0.33686	-0.32128	-0.51314	-0.19173	0.37713	0.32141	0.19186	0.12955	3.1448	23.738	1.7558	73.549	6.8357	6.4401	6.1965	4.8283	8.539	4.7611	3.7107	1.3681	2.3425	9.4628	122.32	0.14385	0.47693	0.33184	0.33385	0.33507	0.29993	0.36533	0.058492	0.065402
76	0.33297	-0.70957	136.37	2.3386	0.34131	0.32778	0.084813	0.62486	14.162	0.54005	0.24296	0.29708	8.7262	80.19	-0.24018	9.2885	0.61189	0.43095	0.41764	0.24636	0.64214	1.0559	0.39578	0.17129	0.22449	6.5741	51.54	1.1822	10.159	5.5662	5.4206	5.38	4.9919	5.9306	0.99089	0.93873	0.3881	0.55063	0.11244	8.9444	0.1235	0.46898	0.30688	0.30355	0.30012	0.26865	0.3453	0.065482	0.076656
76	0.7995	-0.45224	36.588	2.286	1.6714	1.6206	1.029	2.4155	4.2437	1.3865	0.59159	0.79494	7.0879	56.09	0.12865	5.2662	0.84421	0.76119	0.75875	0.5146	1.0126	0.6384	0.49804	0.24415	0.25389	4.4995	30.01	2.2879	20.386	6.5424	6.2457	6.3055	5.3705	7.0014	2.0879	1.6309	0.93506	0.69585	3.6332	22.212	0.12096	0.43413	0.2958	0.29873	0.29991	0.27014	0.32494	0.052498	0.0548
76	0.81781	0.28476	65.766	5.0056	4.8381	5.0158	3.4853	5.8356	4.6811	2.3503	1.5305	0.81983	11.145	144.98	-0.41908	6.2595	0.61557	0.57344	0.56636	0.25211	0.90892	0.64146	0.65681	0.31425	0.34256	4.0382	33.971	1.7178	13.565	4.7561	4.5312	4.5496	4.0446	4.9812	1.3431	0.93664	0.50496	0.43168	2.9531	17.263	0.14576	0.49867	0.29873	0.29678	0.29718	0.26337	0.32937	0.055656	0.066002
77	0.85914	-1.6764	5.3395	1.2562	1.1283	1.1048	0.89817	1.4053	0.76455	0.50713	0.20667	0.30046	1.6005	12.082	-1.0706	1.5377	0.45499	0.4585	0.46526	0.34771	0.55576	0.28355	0.20804	0.11754	0.090501	-1.4726	13.776	6.5738	53.923	9.0371	7.9911	8.0171	7.3389	8.5913	5.6105	1.2524	0.67827	0.57413	6.1907	44.24	0.18481	0.49735	0.29211	0.27837	0.27411	0.2206	0.34467	0.081968	0.12407
77	0.81536	-1.5897	10.158	1.322	1.207	1.1663	0.74309	1.7523	0.91976	1.0093	0.42325	0.586	3.5392	33.945	-1.2373	2.8786	0.39828	0.3664	0.35449	0.30173	0.45489	0.29372	0.15316	0.052756	0.10041	1.5513	29.582	6.2773	55.576	8.5028	7.7701	7.7542	7.3068	8.2653	4.7864	0.95849	0.4474	0.51109	7.5455	64.537	0.1782	0.49772	0.27453	0.2621	0.25828	0.21475	0.31708	0.073447	0.10233
77	0.65994	-1.4307	8.5567	1.4345	1.4183	1.4309	1.1417	1.6696	0.76335	0.52788	0.28921	0.23867	2.9818	32.906	-1.2912	2.001	0.35207	0.34731	0.34515	0.2402	0.45873	0.26544	0.21853	0.10495	0.11357	0.39135	20.721	5.4884	54.926	8.3356	7.4632	7.5149	6.8151	8.0078	5.6279	1.1927	0.69979	0.49287	6.5534	47.809	0.15972	0.49731	0.28543	0.27318	0.26484	0.21312	0.34991	0.083641	0.13679
78	0.59661	-0.27644	208.16	5.0861	3.3769	3.2867	2.7942	4.1402	14.918	1.3461	0.49251	0.85356	12.627	171.04	-0.013464	11.406	1.3562	1.2483	1.2531	1.0437	1.4432	0.92777	0.39949	0.20936	0.19013	7.2215	72.2	0.97515	28.099	10.724	10.165	10.126	8.5204	11.889	3.5594	3.3684	1.6055	1.7629	1.3197	6.4426	0.11804	0.48581	0.33921	0.34203	0.34063	0.28181	0.40504	0.083146	0.12323
78	0.90293	0.25996	281.67	6.2014	2.9756	2.9235	2.0279	4.0274	25.596	1.9994	0.89554	1.1039	9.5365	95.442	0.055556	13.575	1.4185	1.2506	1.2276	1.0298	1.5174	1.3981	0.48767	0.19782	0.28985	6.8791	57.908	0.75649	20.849	10.816	10.4	10.098	8.5628	12.843	3.2926	4.2802	1.5349	2.7453	0.38048	3.3938	0.14898	0.45062	0.2851	0.28241	0.28121	0.23364	0.33358	0.070738	0.099939
78	0.9143	1.5138	306.42	7.7434	4.2162	4.1793	3.1488	5.3575	25.911	2.2088	1.0305	1.1783	9.8897	107.43	0.15213	13.773	1.7435	1.5424	1.536	1.2475	1.8501	1.3884	0.6026	0.2885	0.3141	6.1382	47.971	0.87755	36.624	8.244	7.7288	7.5877	6.9341	8.8056	3.1483	1.8715	0.65358	1.2179	5.3598	44.907	0.12098	0.48652	0.26577	0.26215	0.26249	0.21296	0.31068	0.076657	0.097716
79	0.84464	-1.3047	50.62	3.0438	1.766	1.7423	1.0202	2.5592	5.6513	1.539	0.72207	0.81693	5.469	39.92	-0.14898	6.9303	0.6783	0.44451	0.48049	0.090816	0.72626	0.98196	0.63544	0.38967	0.24577	3.1316	15.352	2.7501	25.309	6.7507	6.3087	6.2692	4.6987	7.9978	2.9104	3.2992	1.5706	1.7286	2.5196	15.2	0.10511	0.48325	0.3314	0.32865	0.32551	0.28323	0.38035	0.075089	0.097115
79	0.65436	-1.0602	42.029	2.3309	1.5551	1.3341	0.3726	3.1797	4.037	2.8071	0.96146	1.8457	5.4986	44.045	-0.68512	5.6796	0.21152	-0.008446	-0.077849	-0.25332	0.37524	0.84423	0.62856	0.17548	0.45309	2.9358	14.444	2.8675	15.019	6.7137	6.538	6.5155	4.9519	8.1691	2.1536	3.2172	1.5636	1.6536	0.49358	2.8026	0.12394	0.49996	0.3341	0.33153	0.32992	0.27476	0.39151	0.075822	0.11675
79	0.69076	-1.0457	70.183	1.7665	0.7076	0.44988	-0.10776	2.0384	6.7845	2.1461	0.55763	1.5885	7.9943	71.374	-0.81306	7.3619	0.37709	0.23654	0.18686	-0.13588	0.70832	0.91265	0.8442	0.32274	0.52146	4.4671	30.855	2.1767	11.648	7.3917	7.7697	8.0962	6.095	8.7914	2.0689	2.6964	2.0012	0.69519	-0.78509	2.8832	0.090045	0.5	0.34656	0.35002	0.35121	0.28736	0.41032	0.092123	0.12296
80	0.82448	0.95628	23.365	2.81	2.6507	2.6153	2.3363	3.036	1.3465	0.6997	0.27902	0.42068	10.299	141.71	0.32688	3.8753	1.2367	1.2203	1.1953	1.0652	1.4254	0.32902	0.36026	0.13012	0.23014	1.9274	17.297	3.7972	28.273	10.059	10.062	10.065	8.7665	11.351	2.0747	2.5845	1.2988	1.2857	1.3039	14.787	0.18088	0.47656	0.27568	0.26942	0.26749	0.2281	0.31461	0.055753	0.086504
80	0.9478	-1.1989	143.13	3.583	3.0329	2.9982	2.6456	3.4895	7.4885	0.84392	0.35257	0.49136	16.205	281.53	-0.14825	9.3836	0.4891	0.42465	0.41609	0.25402	0.61239	0.63641	0.35838	0.16207	0.19631	10.231	133.33	1.4279	59.939	6.7148	6.2891	6.2547	5.7639	6.8831	3.7119	1.1192	0.49079	0.6284	11.877	159.04	0.14481	0.49068	0.21859	0.20444	0.19788	0.17523	0.24675	0.060567	0.071519
80	0.93806	-1.1098	87.938	3.5129	3.2625	3.2086	2.77	3.8626	4.6363	1.0926	0.43857	0.65401	15.705	264.82	-0.77385	7.6827	1.0076	1.0117	1.0164	0.76452	1.2494	0.56339	0.48487	0.25191	0.23297	5.6224	71.402	2.6285	98.538	8.6191	7.676	7.6069	6.8348	8.6554	7.1015	1.8206	0.77214	1.0485	10.195	116.62	0.12719	0.4695	0.23273	0.22265	0.21586	0.19375	0.26515	0.05346	0.0714
81	0.92852	0.38193	134.13	5.3569	3.2428	3.2644	2.4118	4.0307	14.637	1.6189	0.85267	0.76623	8.0702	70.661	0.91824	10.327	1.6837	1.5695	1.5739	1.4491	1.6813	1.1144	0.23226	0.12482	0.10744	6.1058	44.749	1.6678	24.152	11.097	10.95	10.621	9.6006	12.958	2.9959	3.3571	1.0204	2.3366	0.82752	6.7181	0.25933	0.44882	0.37034	0.3722	0.37264	0.35406	0.38948	0.035835	0.035421
81	0.89888	0.67441	46.668	3.4014	3.0034	3.0628	2.3759	3.5121	4.0008	1.1362	0.68687	0.44929	9.2216	96.999	0.71457	6.4807	1.4659	1.4563	1.4658	1.3705	1.5232	0.5547	0.15271	0.095266	0.057447	6.1485	51.99	4.534	27.283	11.213	10.851	10.733	9.8161	12.123	2.2303	2.307	0.91674	1.3903	2.7529	20.436	0	0.47293	0.36159	0.36325	0.36052	0.34209	0.38987	0.049491	0.047778
81	0.83176	-0.93731	78.637	2.9203	2.3385	2.4141	1.5618	2.9641	5.8397	1.4023	0.85229	0.55002	11.177	140.95	0.5917	8.1774	1.393	1.3115	1.3075	1.2214	1.4096	0.62248	0.1882	0.08605	0.10215	7.9294	78.204	2.3253	105.55	13.856	12.43	12.287	10.711	14.434	10.159	3.7236	1.5765	2.1472	6.8264	53.417	0.24583	0.49351	0.37217	0.36915	0.36911	0.35745	0.38092	0.030913	0.023471
82	0.32938	-0.70877	135.89	2.3051	0.33833	0.31736	0.086246	0.63236	14.047	0.54611	0.23112	0.31499	8.7876	81.084	-0.24035	9.2486	0.60964	0.43106	0.4173	0.24669	0.64296	1.0467	0.39627	0.17061	0.22566	6.6286	52.44	1.1845	10.146	5.5726	5.4214	5.3817	4.9914	5.9306	1.0028	0.93915	0.39029	0.54886	0.16413	8.6839	0.1305	0.46905	0.30577	0.30191	0.29777	0.26827	0.34383	0.065215	0.075564
82	0.79388	-0.38784	36.766	2.2857	1.6686	1.616	1.0271	2.4153	4.2339	1.3883	0.58892	0.79934	7.0748	55.958	0.12805	5.2514	0.8451	0.7614	0.75989	0.51454	1.0113	0.63968	0.49676	0.24534	0.25141	4.4818	29.767	2.2699	25.038	6.581	6.246	6.3028	5.375	7.0034	2.3543	1.6284	0.92777	0.70061	4.643	33.066	0.12299	0.4651	0.29941	0.30056	0.30076	0.27449	0.32622	0.052514	0.051733
82	0.81551	0.28299	65.143	4.9989	4.8412	5.0177	3.494	5.8356	4.634	2.3416	1.5237	0.81794	11.135	144.92	-0.42044	6.2273	0.61516	0.57315	0.56586	0.25179	0.9091	0.63972	0.65732	0.31407	0.34324	4.0102	33.637	1.7164	12.819	4.7581	4.5324	4.547	4.0529	4.9829	1.3476	0.93002	0.49415	0.43587	2.8996	16.314	0.13933	0.49852	0.29818	0.29661	0.29748	0.26171	0.32976	0.056416	0.068048
83	0.87425	-0.63964	242.41	3.8496	2.6944	2.7277	1.8913	3.4311	14.538	1.5398	0.83636	0.70341	14.503	224.94	-0.79602	14.75	0.43899	0.37544	0.38726	0.16538	0.56189	1.0195	0.39651	0.22188	0.17463	10.503	134.73	1.2797	16.101	8.8717	8.8512	8.863	7.6799	9.999	1.8652	2.3191	1.1831	1.136	-0.00096119	4.299	0.080736	0.45233	0.3098	0.30989	0.30942	0.26924	0.35148	0.060897	0.082247
83	0.61691	-0.60864	9.4583	3.5466	3.3882	3.283	2.1847	4.8022	1.9603	2.6175	1.0982	1.5193	0.47119	3.0323	-1.6777	2.5626	-0.70979	-0.75738	-0.7583	-1.1021	-0.41083	0.53041	0.69127	0.3438	0.34746	1.6156	9.936	3.5056	30.18	5.9383	5.7362	5.7225	4.921	6.5789	1.9187	1.6579	0.80148	0.85641	6.7651	80.47	0.060965	0.46921	0.28981	0.29306	0.29542	0.24604	0.33535	0.079311	0.089314
83	0.78949	-1.0879	10.503	3.1879	2.8302	2.7343	1.9418	3.9104	1.9006	1.9686	0.79252	1.1761	1.292	4.857	-2.5591	2.4338	-0.050553	-0.023182	-0.00049009	-0.40467	0.31292	0.55165	0.71759	0.40418	0.31341	0.18794	5.9059	3.2284	90.497	6.7329	6.2241	6.3446	5.074	7.1332	6.4035	2.0591	1.2706	0.78855	10.204	118.45	0.076482	0.4855	0.29363	0.29933	0.299	0.25699	0.34232	0.078868	0.085332
84	0.89211	0.1126	21.192	3.3084	2.261	1.7711	1.0644	4.4373	3.4317	3.3729	0.70671	2.6662	1.9625	7.8299	0.35821	3.6328	1.1855	1.0107	0.91774	0.79085	1.4163	0.62584	0.62548	0.12688	0.4986	1.4328	4.4457	3.61	18.251	8.8301	9.2716	9.6105	7.5028	10.363	2.2314	2.8598	2.1077	0.75208	-0.17302	4.2482	0.068747	0.48896	0.31496	0.32812	0.33452	0.26587	0.37759	0.081643	0.11172
84	0.039517	-0.36044	35.547	3.1525	2.3978	2.1229	0.68499	4.6604	4.1	3.9754	1.4379	2.5375	4.3847	33.06	-0.15652	4.0185	0.881	0.82862	0.81815	0.41396	1.2642	0.63963	0.85028	0.40418	0.44609	1.2095	6.2984	1.1702	13.188	8.8706	9.2456	9.3597	7.9603	10.303	2.3287	2.3423	1.3994	0.94291	-1.2797	4.5527	0.072864	0.49945	0.3537	0.36865	0.37415	0.32312	0.40319	0.086436	0.080074
84	0.86402	0.77756	9.6754	3.3829	3.1842	3.1044	2.367	4.1611	1.6673	1.7941	0.73731	1.0568	1.2439	5.1978	-0.28061	2.5428	0.46797	0.38989	0.37248	0.15471	0.6599	0.45978	0.50519	0.21777	0.28742	1.2682	5.342	3.8063	24.77	8.3093	8.1973	8.2535	6.9295	9.3528	2.1626	2.4234	1.3241	1.0993	2.73	22.129	0.10564	0.49881	0.33512	0.34288	0.34505	0.2811	0.40033	0.08878	0.11923
85	0.14096	-1.1656	44.708	5.9295	4.0264	3.9799	3.1839	4.962	6.702	1.778	0.79595	0.98206	3.6502	17.689	-0.20232	6.2615	1.628	1.3761	1.369	1.1211	1.6452	0.97054	0.52412	0.2479	0.27621	2.3756	9.4657	3.343	95.245	9.1072	8.5188	8.4995	7.7671	9.3092	6.577	1.5421	0.73237	0.80973	10.243	122.7	0.17989	0.49751	0.32791	0.32441	0.32522	0.28733	0.35988	0.057366	0.072554
85	0.10143	-1.3432	63.386	2.7915	2.3783	2.3287	0.84161	4.014	4.0443	3.1724	1.4871	1.6854	10.566	151.91	-0.60373	7.0457	0.84221	0.82261	0.83102	0.4949	1.1335	0.61228	0.6386	0.33612	0.30248	3.869	37.286	3.1933	87.166	9.9285	9.8037	10.003	8.1734	11.036	5.9636	2.8625	1.8292	1.0333	10.604	131.55	0.1026	0.49716	0.32775	0.32841	0.33079	0.28783	0.36424	0.057425	0.07641
85	0.27783	-0.71898	74.136	2.7646	1.8626	1.9035	0.64938	2.9941	6.4805	2.3447	1.2541	1.0906	8.8913	92.997	-0.33908	7.3824	0.91634	0.80496	0.81091	0.49821	1.0998	0.80956	0.6016	0.3127	0.2889	4.1996	30.124	2.0542	28.668	9.5726	9.3264	9.486	7.7495	10.584	3.104	2.8346	1.7366	1.0981	3.1043	18.998	0.114	0.48798	0.31978	0.32064	0.32116	0.27367	0.36656	0.068845	0.092897
86	0.8989	-1.2911	85.232	5.9501	5.5431	5.5824	4.5082	6.4994	5.7502	1.9911	1.0742	0.91698	10.373	130.96	-0.065098	8.3826	1.2648	1.2405	1.2371	1.0432	1.4445	0.70437	0.40123	0.19385	0.20738	5.4036	48.097	2.42	94.517	5.1418	4.2861	4.2797	3.9917	4.5932	7.8463	0.60158	0.28806	0.31352	10.491	114.99	0.14768	0.48988	0.27968	0.27295	0.27148	0.23287	0.31596	0.059751	0.083088
86	0.80019	-0.2038	18.716	4.4912	4.246	4.296	3.594	4.7981	1.6819	1.2041	0.70202	0.50207	3.5871	26.924	0.094518	4.0389	1.4015	1.4018	1.4014	1.3335	1.4707	0.26716	0.13725	0.067919	0.069334	3.9126	48.986	3.6132	24.554	5.595	5.3642	5.3279	4.768	6.033	1.8296	1.2649	0.5599	0.70503	6.5766	58.427	0.17981	0.49419	0.30944	0.30177	0.29811	0.26429	0.34658	0.056397	0.082286
86	0.56352	0.93278	24.108	4.891	4.7158	4.6479	4.135	5.4325	1.5294	1.2975	0.51297	0.78458	5.2541	63.116	-0.55514	4.5385	1.0998	1.1061	1.1216	0.90195	1.2793	0.3626	0.37737	0.21968	0.15769	1.8898	24.756	3.117	19.733	4.4994	4.3	4.2696	3.8647	4.7959	1.3733	0.93117	0.40491	0.52626	7.0381	71.878	0.11506	0.45808	0.29956	0.29792	0.2952	0.25017	0.35112	0.065322	0.10095
87	0.91184	-1.2592	7.4032	3.6117	3.7638	3.7903	2.909	4.5656	1.7588	1.6566	0.88131	0.77524	-0.76703	3.7105	-0.034528	1.2482	0.80592	0.83358	0.84505	0.66333	0.9809	0.23213	0.31758	0.18172	0.13586	-0.71999	3.2965	2.9168	24.204	6.0631	4.8111	4.7057	4.019	5.814	4.0445	1.795	0.68672	1.1083	2.626	9.4853	0.23594	0.45906	0.30647	0.29923	0.29382	0.27592	0.33338	0.041686	0.057466
87	0.46027	-1.2742	7.0823	1.6297	1.5168	1.5536	-0.1339	3.0938	1.8604	3.2277	1.6875	1.5401	0.35363	2.1922	-0.17791	1.5124	0.72255	0.73019	0.7427	0.55389	0.88146	0.27251	0.32756	0.1888	0.13876	-0.34601	3.627	3.3705	24.577	11.151	10.581	9.9194	6.2675	16.216	5.4234	9.9489	3.6518	6.2971	0.40042	1.8606	0.023196	0.49655	0.34825	0.34962	0.3492	0.31163	0.38846	0.058111	0.076825
87	0.45702	-1.5117	10.835	3.1178	3.2504	3.2434	2.129	4.3858	1.7116	2.2567	1.1143	1.1424	-0.22673	4.0673	-2.5724	1.6112	0.64963	0.67904	0.6788	0.43543	0.92314	0.47568	0.48772	0.24337	0.24435	-1.5047	9.4874	3.3431	88.92	8.8278	5.7927	5.6599	4.7606	7.0904	11.474	2.3297	0.89921	1.4305	4.4301	23.457	0.18726	0.49986	0.29785	0.2844	0.28214	0.23992	0.33339	0.07381	0.093476
88	0.91899	-0.64054	69.132	21.777	19.477	18.849	11.215	28.992	12.912	17.777	7.6336	10.143	0.94183	3.5378	-0.5901	4.9019	2.2194	2.2087	2.2507	1.5754	2.7581	0.98067	1.1827	0.67527	0.50743	0.14561	3.0809	0.91473	38.067	3.7329	3.1642	2.9357	2.0147	4.7706	2.876	2.7558	0.92093	1.8349	5.6805	60.648	0.10162	0.4778	0.2191	0.20924	0.20559	0.15707	0.26872	0.076128	0.11164
88	0.97478	1.9783	10.008	6.3194	6.3602	6.3005	5.3375	7.5023	1.5564	2.1647	0.96297	1.2018	-0.20011	2.6207	-0.19062	1.9458	0.67734	0.67413	0.6773	0.46937	0.87253	0.30221	0.40316	0.20793	0.19523	0.11272	3.4381	3.5836	35.137	5.756	5.3686	5.2363	4.5506	6.4511	2.0104	1.9005	0.68569	1.2148	5.5168	72.416	0.15098	0.46552	0.22207	0.20601	0.19798	0.17961	0.24847	0.058335	0.068867
88	0.97807	-0.65029	15.406	8.9926	9.0825	9.2805	6.6635	11.105	2.8621	4.442	2.617	1.825	-0.097374	2.2326	0.010247	2.9818	2.0219	2.0722	2.0959	1.7551	2.3418	0.41479	0.58663	0.34077	0.24585	-0.81259	4.1728	3.7989	58.922	8.1189	7.7396	7.4902	6.0797	9.8982	3.2644	3.8186	1.4106	2.408	7.0868	107.14	0.14738	0.469	0.25208	0.24353	0.24552	0.19541	0.28766	0.065615	0.092251
89	0.24416	0.28673	21.787	13.655	14.148	14.343	12.065	15.842	3.2921	3.7773	2.2788	1.4985	-1.068	4.3	-1.91	2.2962	-0.86922	-0.91575	-0.93308	-1.2027	-0.59417	0.50512	0.60852	0.26961	0.33891	0.91393	5.4979	1.4158	10.494	2.1107	2.0058	1.9587	1.7593	2.3466	0.58781	0.58738	0.19944	0.38794	5.8967	71.834	0.080578	0.49967	0.24855	0.22622	0.21415	0.20097	0.27562	0.075028	0.074656
89	0.95663	3.7572	19.551	12.175	12.372	12.462	10.789	13.776	2.547	2.9869	1.6732	1.3138	-0.39943	3.2687	-0.71665	1.832	0.80535	0.84085	0.85571	0.54547	1.1065	0.43798	0.56103	0.31023	0.2508	-0.56566	3.1967	1.3072	4.0314	2.2302	2.2055	2.1719	1.9529	2.5253	0.40717	0.57237	0.21903	0.35334	0.54243	3.8022	0.14347	0.49821	0.30077	0.28565	0.27889	0.24328	0.34155	0.071689	0.098269
89	0.87947	1.2121	14.936	11.419	11.632	11.684	10.378	12.783	1.9521	2.4051	1.3066	1.0985	-1.1091	5.615	-1.3652	1.4839	0.49014	0.52589	0.50506	0.21634	0.8771	0.47272	0.66076	0.28872	0.37204	-0.64074	3.7638	1.9989	7.0012	2.6845	2.6404	2.6419	2.4767	2.801	0.38122	0.32431	0.16521	0.15909	5.6763	57.696	0.19026	0.49726	0.25799	0.25124	0.25166	0.24139	0.26024	0.037863	0.018849
90	0.56867	-1.4852	89.3	2.8561	1.3413	1.2429	0.30806	2.5714	9.0459	2.2633	0.93483	1.3285	7.5806	64.478	0.0059474	8.5579	1.2572	1.105	1.0822	0.69325	1.5623	1.0039	0.86901	0.38894	0.48008	4.057	26.275	1.7233	91.516	10.999	10.553	10.681	9.1471	11.703	7.3333	2.5557	1.5344	1.0213	9.164	95.071	0.27969	0.49523	0.42978	0.44146	0.45038	0.39478	0.4703	0.053295	0.075523
90	0.72086	0.26887	123.99	3.6773	1.7525	1.3213	0.99911	3.3682	10.59	2.3691	0.32219	2.0469	9.1237	94.873	0.34445	9.0616	1.2265	1.0238	0.89755	0.62305	1.677	0.99472	1.054	0.27451	0.77947	3.7895	25.224	1.1002	14.885	9.9763	10.528	10.785	9.2822	11.258	2.1883	1.9762	1.503	0.47324	-1.4742	5.1782	0.20317	0.5	0.39951	0.40629	0.40729	0.35522	0.45538	0.063815	0.10016
90	0.33596	-1.6651	280.33	4.6208	0.78353	0.71925	0.2665	1.4291	24.821	1.1626	0.45275	0.70989	8.4439	79.809	-1.4659	13.796	0.95643	0.66257	0.63375	0.37703	1.0057	1.4974	0.6287	0.25671	0.37199	5.5699	39.981	0.69342	119.68	10.58	9.1978	9.157	8.5064	9.9707	11.323	1.4643	0.65067	0.81362	7.9971	70.951	0.20477	0.5	0.37883	0.38078	0.38061	0.32054	0.44138	0.072614	0.12085
91	0.96173	2.4601	10.586	7.1342	7.1795	7.1753	6.3092	8.058	1.3275	1.7488	0.86604	0.88274	-0.62713	4.3078	-0.11379	2.0941	0.715	0.66369	0.67198	0.38392	0.92689	0.44917	0.54297	0.28806	0.25491	0.90814	3.7641	2.9831	18.151	4.1739	3.6587	3.5747	3.2159	4.2692	1.769	1.0533	0.35879	0.69451	3.7178	23.945	0.13408	0.43584	0.28078	0.28147	0.27922	0.23362	0.33382	0.066276	0.1002
91	0.96705	-1.2669	13.429	5.2332	5.128	5.1521	3.7723	6.4355	1.7547	2.6632	1.3798	1.2834	0.79782	6.1298	-0.65155	2.7526	0.20907	0.19333	0.24984	-0.17054	0.44418	0.53299	0.61472	0.42038	0.19433	1.6992	8.8219	3.0255	68.467	4.1308	3.5338	3.5271	3.3586	3.7225	4.887	0.36395	0.16857	0.19538	12.025	155.47	0.12332	0.4175	0.27133	0.27139	0.27326	0.2274	0.31163	0.062657	0.084232
91	0.977	0.74225	21.609	6.5478	6.5065	6.5022	5.57	7.4516	2.0038	1.8815	0.9322	0.94935	3.0496	24.205	-1.3186	3.706	0.14903	0.085714	0.081825	-0.049558	0.22876	0.51568	0.27832	0.13138	0.14694	3.9355	24.862	2.7877	43.113	3.8915	3.3052	3.2608	3.1273	3.5718	3.8304	0.44448	0.13349	0.31098	9.0064	86.443	0	0.47911	0.27095	0.26925	0.26723	0.22669	0.31586	0.069085	0.089167
92	0.91871	-0.36716	98.375	4.5313	1.3316	1.3162	0.96574	1.7281	16.069	0.76239	0.35043	0.41197	4.93	25.902	-0.0013207	8.2162	0.89462	0.6277	0.6137	0.51465	0.76876	1.3455	0.25411	0.099055	0.15505	4.5526	22.771	1.6119	8.5106	5.5127	5.5342	5.5215	5.2707	5.8233	0.80102	0.55263	0.25081	0.30181	-1.6355	12.045	0.080756	0.43929	0.24349	0.2413	0.24612	0.19293	0.28004	0.066956	0.087114
92	0.69592	-1.8983	63.967	2.4301	1.8289	1.9213	0.8785	2.5945	6.4301	1.716	1.0428	0.67321	6.9468	58.703	-0.07094	6.9622	0.82178	0.67506	0.66961	0.48039	0.88064	0.79797	0.40025	0.18922	0.21103	4.265	28.507	2.1575	144.87	24.851	5.0874	4.8832	4.6603	5.923	45.211	1.2628	0.22298	1.0398	1.9294	4.8615	0.079745	0.49816	0.28714	0.26691	0.27102	0.19943	0.32618	0.11483	0.12675
92	0.45287	-1.8437	93.695	4.6325	2.3133	2.282	1.7594	2.93	11.867	1.1706	0.52257	0.64802	5.5168	35.248	-0.065488	8.44	0.90947	0.61145	0.59294	0.4825	0.77742	1.2077	0.29492	0.11044	0.18448	4.0065	20.782	2.265	138.75	10.356	4.7324	4.7061	4.4737	5.0437	23.279	0.57004	0.23247	0.33757	4.2842	20.406	0.059761	0.49904	0.25003	0.2374	0.23866	0.17566	0.29661	0.096117	0.12095
93	0.065019	-0.69052	17.989	7.9313	7.8032	7.4641	6.0382	10.247	3.2021	4.2084	1.4259	2.7825	0.15483	3.4218	0.13677	3.2039	1.7903	1.7813	1.7495	1.5584	2.0676	0.48866	0.50923	0.19112	0.31812	-0.083211	3.8553	4.0042	47.274	6.7038	5.5979	5.5021	5.1049	6.2825	4.9829	1.1776	0.39728	0.78034	5.1397	32.718	0.094459	0.4971	0.26672	0.26815	0.26908	0.21555	0.31891	0.075746	0.10336
93	0.29702	-0.30028	19.189	5.9113	5.0975	5.0728	3.0761	7.1684	4.0998	4.0924	1.9967	2.0956	1.464	4.886	-0.010458	3.5374	1.5345	1.4512	1.4704	1.0745	1.7896	0.68874	0.71509	0.39592	0.31916	0.96878	4.0154	3.5059	33.242	7.9329	7.4658	7.5739	6.0328	8.6828	3.3223	2.65	1.5411	1.109	3.9082	26.031	0.093459	0.48714	0.31321	0.32223	0.32297	0.23678	0.4062	0.097639	0.16943
93	0.4304	-0.54549	22.389	7.3957	6.7621	6.4812	3.9382	10.148	4.6142	6.2095	2.5429	3.6665	1.0846	3.9773	0.11696	3.4557	1.5421	1.4987	1.48	1.2158	1.819	0.53965	0.60313	0.26419	0.33893	0.45325	3.5931	3.0408	32.901	6.3298	5.7073	5.6946	4.8225	6.6177	3.9139	1.7953	0.87213	0.92315	4.5097	26.036	0.058527	0.49471	0.24365	0.24121	0.24254	0.17593	0.30384	0.094248	0.1279
94	0.77073	-0.77829	4.402	0.24438	0.1675	0.15089	-0.11916	0.48738	0.59044	0.60654	0.27005	0.33649	1.8383	10.66	-1.5052	0.54824	-0.55435	-0.55671	-0.55174	-0.70386	-0.4195	0.20841	0.28437	0.15212	0.13225	0.41553	5.9816	4.4274	13	7.9692	7.9737	8.0106	7.3629	8.5109	1.0031	1.148	0.64773	0.50032	0.064293	5.2658	0.038924	0.4783	0.35908	0.36559	0.36986	0.32191	0.40072	0.06447	0.078807
94	0.93354	-1.2864	104.05	0.71518	-0.06558	-0.089659	-0.37095	0.28795	7.2799	0.6589	0.28129	0.37761	11.724	154.83	-1.0164	8.5503	-0.1912	-0.30047	-0.30805	-0.40074	-0.18503	0.8009	0.21571	0.092686	0.12302	7.8935	72.855	1.454	11.503	8.5358	8.5766	8.5977	7.9905	9.1205	1.0831	1.13	0.60717	0.52284	-1.8626	14.061	0.16679	0.4727	0.37244	0.37937	0.38278	0.34141	0.41052	0.054998	0.069113
94	0.90801	-1.0065	77.764	0.69383	0.21715	0.17101	-0.17439	0.70096	4.6918	0.87535	0.3454	0.52996	14.569	234.36	-0.86169	7.363	-0.27368	-0.33447	-0.33271	-0.47779	-0.19467	0.62243	0.28313	0.14508	0.13804	8.1555	86.741	1.6187	12.978	8.4468	8.5541	8.6057	7.7807	9.2242	1.1446	1.4435	0.82498	0.61849	-0.92111	7.2839	0.17914	0.4822	0.3775	0.38369	0.38622	0.3524	0.4099	0.055095	0.057495
95	0.11826	0.61663	50.003	11.976	12.366	12.686	9.0075	15.083	5.9136	6.0757	3.6783	2.3974	0.72934	8.5065	1.2961	6.7854	2.8457	2.9347	2.9651	2.5765	3.2322	0.66981	0.65574	0.38865	0.26709	0.27102	6.9662	5.2241	40.389	10.26	8.9233	8.6009	7.0844	11.407	5.0571	4.3229	1.5165	2.8063	2.4005	10.577	0.26832	0.48167	0.39054	0.39262	0.39236	0.37688	0.40887	0.034884	0.031992
95	0.61618	-0.15222	54.733	13.056	11.972	10.99	8.9312	16.976	6.5107	8.0446	2.0584	5.9862	2.1494	12.58	-0.9601	7.0272	2.8267	2.7895	2.7399	2.405	3.2733	0.70211	0.86824	0.33483	0.53341	1.0594	13.977	4.0774	38.445	7.6798	7.2361	7.2417	5.9018	8.5591	3.1696	2.6573	1.3399	1.3174	5.5137	48.524	0.22584	0.49326	0.37193	0.3724	0.3731	0.33395	0.40946	0.05458	0.075502
95	0.36967	3.8993	100.58	19.076	17.306	16.757	13.706	22.005	10.036	8.2996	3.0518	5.2478	3.2534	22.418	1.625	9.0252	3.2592	3.1082	2.9954	2.6466	3.7955	0.96467	1.149	0.34881	0.80015	1.7798	9.1581	2.4174	19.424	6.0259	5.4735	5.2208	4.4954	6.9569	2.4314	2.4616	0.72542	1.7361	2.0638	9.1225	0.15193	0.49688	0.31714	0.31696	0.3171	0.27988	0.35377	0.054387	0.073893
96	0.96339	2.4372	69.44	9.7453	8.8669	9.0497	6.4168	10.951	6.6811	4.5346	2.6329	1.9017	5.1927	39.973	0.27652	7.8578	2.4636	2.4731	2.4952	2.0783	2.8236	0.75986	0.74532	0.41691	0.3284	2.2804	18.133	3.1855	18.652	7.9714	7.6844	7.5635	6.3784	9.2322	2.4147	2.8539	1.1851	1.6687	0.96573	4.4919	0.15073	0.45712	0.30565	0.30885	0.30849	0.2719	0.34652	0.055556	0.074618
96	0.94947	3.2719	78.412	8.7516	7.766	7.5349	5.5468	10.448	6.2862	4.9008	1.9881	2.9127	7.3402	76.856	0.77708	8.2359	2.317	2.2542	2.2321	1.9767	2.5758	0.63225	0.59913	0.2554	0.34374	4.782	43.125	2.8727	23.749	8.033	7.6699	7.2738	5.8549	10.277	2.7615	4.4221	1.4189	3.0031	1.1489	6.5927	0.18559	0.47142	0.30707	0.30721	0.30811	0.27436	0.33826	0.048987	0.063902
96	0.92952	-0.36745	47.116	9.7588	9.0738	9.2162	6.2932	11.57	5.1145	5.2764	2.923	2.3534	3.2603	21.195	0.042431	5.752	2.4115	2.3234	2.3078	1.9868	2.6911	0.63628	0.70424	0.32101	0.38323	1.6207	10.882	2.7959	34.07	7.5642	7.2414	7.0325	5.7685	9.1321	2.8573	3.3635	1.264	2.0996	4.0067	36.268	0	0.4696	0.30229	0.30159	0.30166	0.26991	0.33311	0.050754	0.063197
97	0.90781	-0.51407	134.24	3.0218	0.5836	0.56832	0.27612	0.92166	15.529	0.64553	0.2922	0.35333	7.4641	58.794	0.56074	10.571	1.1678	0.93678	0.94056	0.82011	1.0459	1.1948	0.22576	0.12044	0.10532	6.2956	45.348	1.8837	21.001	15.776	16.222	16.124	15.32	17.319	2.8938	1.9985	0.80359	1.1949	-2.3597	10.983	0.27376	0.49108	0.36685	0.36016	0.35916	0.35006	0.37228	0.032581	0.022216
97	0.43719	0.095431	103.09	3.5761	1.7945	1.6492	1.2159	2.6636	10.97	1.4478	0.43332	1.0144	8.0344	70.284	0.44656	9.5013	1.0434	0.84852	0.82927	0.70778	1.0278	1.0392	0.31999	0.1215	0.19849	6.1864	45.791	2.4881	21.014	11.847	11.906	11.971	10.213	13.47	2.6999	3.257	1.7583	1.4987	-0.13267	4.4114	0.30639	0.48881	0.38033	0.3764	0.37656	0.36442	0.38806	0.029933	0.023643
97	0.94879	-0.38815	32.752	2.6999	1.8649	1.8057	1.4363	2.4117	3.8637	0.97546	0.36942	0.60604	5.4887	36.497	0.33407	5.0804	1.0456	0.9524	0.95794	0.78076	1.113	0.65741	0.3322	0.17717	0.15503	3.9396	21.355	4.2599	93.545	11.537	10.235	10.338	8.8257	11.438	9.5012	2.6119	1.5127	1.0992	6.3395	48.26	0.21376	0.48735	0.33687	0.32682	0.32251	0.31259	0.34967	0.043767	0.037077
98	0.94141	-0.078431	112.54	4.3775	3.8441	3.905	3.1161	4.4504	7.6435	1.3343	0.78893	0.54536	12.053	157.49	0.043691	9.3234	1.7045	1.6965	1.718	1.5254	1.8246	0.62564	0.29915	0.19265	0.1065	8.0899	92.527	1.8394	23.052	8.7136	8.5246	8.5198	7.8757	9.183	1.6927	1.3073	0.64417	0.66313	2.2637	21.431	0.18575	0.47374	0.34237	0.34619	0.34743	0.31841	0.37151	0.046529	0.053106
98	0.88424	0.054722	109.33	6.5238	5.9595	5.9649	4.3213	7.5868	7.6237	3.2655	1.6436	1.6219	10.957	137.75	-0.13291	9.3615	2.1242	2.1157	2.1125	1.8605	2.3773	0.65481	0.51677	0.25199	0.26478	5.5236	60.131	1.6965	15.566	6.5209	6.4748	6.4826	5.8157	7.1184	1.1975	1.3027	0.66696	0.63575	2.3045	19.298	0.13011	0.48264	0.32871	0.33206	0.33197	0.30408	0.3602	0.046479	0.05612
98	0.91328	-0.65981	135.37	1.2476	0.80891	0.80904	0.443	1.1745	6.1879	0.73155	0.36604	0.36551	20.564	443.71	-0.52561	9.1758	0.6325	0.5718	0.56271	0.41159	0.75019	0.52399	0.3386	0.15112	0.18748	9.6684	147.55	1.2722	10.613	7.6098	7.6743	7.7251	7.0503	8.1967	0.93826	1.1464	0.67479	0.47156	-1.0421	7.7361	0.15342	0.44546	0.28862	0.28866	0.28908	0.25275	0.32374	0.051028	0.070988
99	0.596	1.5022	74.075	22.806	22.566	22.454	19.011	26.343	7.4501	7.3318	3.443	3.8888	0.81172	7.88	-2.8831	5.0906	-0.15854	-0.24714	-0.27821	-0.79461	0.36246	0.9254	1.1571	0.5164	0.64067	1.2933	7.3599	0.56766	19.039	1.3244	1.1042	1.0899	0.93451	1.3025	1.1769	0.36801	0.15539	0.21262	8.6501	100.9	0.042835	0.483	0.28112	0.28666	0.29731	0.21979	0.33222	0.085243	0.11243
99	0.61749	0.9725	24.174	11.556	11.73	11.863	9.2276	13.966	3.7077	4.7385	2.6358	2.1027	-0.067897	3.0756	-1.6115	2.7934	-0.51612	-0.57329	-0.56071	-1.0285	-0.14328	0.6163	0.88518	0.46774	0.41744	0.85662	4.277	0.96149	16.051	1.8539	1.6597	1.6063	1.4158	2.0104	0.86806	0.5946	0.19053	0.40407	7.6008	112.41	0.049927	0.48604	0.2969	0.3038	0.31164	0.24524	0.34667	0.082259	0.10142
99	0.66103	-1.4368	24.56	8.049	8.1399	8.2913	5.6933	10.284	3.4817	4.5904	2.598	1.9924	0.046926	3.628	-1.479	3.1228	-0.34466	-0.40903	-0.44587	-0.76782	0.023434	0.60906	0.79126	0.32195	0.46931	1.1559	6.1374	1.2014	105.49	3.1364	2.1894	2.0986	1.7778	2.7828	7.7808	1.0049	0.3208	0.68415	11.435	137.47	0.058788	0.4923	0.28297	0.28702	0.29297	0.22105	0.34112	0.085316	0.12008
[truncated: 1,867 more columns]
