# Supplementary material for: Detecting Parkinson’s disease from sustained phonation and speech signals
Source: PLoS One. 2017 Oct 5;12(10):e0185613. doi: 10.1371/journal.pone.0185613 (PMC5628839; doi:10.1371/journal.pone.0185613)
Supplement: S3 File — (ZIP) [file pone.0185613.s003.zip › SP/phonation/SP_phonation_IS09_emotion.csv]

id	pcm_RMSenergy_sma_max	pcm_RMSenergy_sma_min	pcm_RMSenergy_sma_range	pcm_RMSenergy_sma_maxPos	pcm_RMSenergy_sma_minPos	pcm_RMSenergy_sma_amean	pcm_RMSenergy_sma_linregc1	pcm_RMSenergy_sma_linregc2	pcm_RMSenergy_sma_linregerrQ	pcm_RMSenergy_sma_stddev	pcm_RMSenergy_sma_skewness	pcm_RMSenergy_sma_kurtosis	pcm_fftMag_mfcc_sma_1__max	pcm_fftMag_mfcc_sma_1__min	pcm_fftMag_mfcc_sma_1__range	pcm_fftMag_mfcc_sma_1__maxPos	pcm_fftMag_mfcc_sma_1__minPos	pcm_fftMag_mfcc_sma_1__amean	pcm_fftMag_mfcc_sma_1__linregc1	pcm_fftMag_mfcc_sma_1__linregc2	pcm_fftMag_mfcc_sma_1__linregerrQ	pcm_fftMag_mfcc_sma_1__stddev	pcm_fftMag_mfcc_sma_1__skewness	pcm_fftMag_mfcc_sma_1__kurtosis	pcm_fftMag_mfcc_sma_2__max	pcm_fftMag_mfcc_sma_2__min	pcm_fftMag_mfcc_sma_2__range	pcm_fftMag_mfcc_sma_2__maxPos	pcm_fftMag_mfcc_sma_2__minPos	pcm_fftMag_mfcc_sma_2__amean	pcm_fftMag_mfcc_sma_2__linregc1	pcm_fftMag_mfcc_sma_2__linregc2	pcm_fftMag_mfcc_sma_2__linregerrQ	pcm_fftMag_mfcc_sma_2__stddev	pcm_fftMag_mfcc_sma_2__skewness	pcm_fftMag_mfcc_sma_2__kurtosis	pcm_fftMag_mfcc_sma_3__max	pcm_fftMag_mfcc_sma_3__min	pcm_fftMag_mfcc_sma_3__range	pcm_fftMag_mfcc_sma_3__maxPos	pcm_fftMag_mfcc_sma_3__minPos	pcm_fftMag_mfcc_sma_3__amean	pcm_fftMag_mfcc_sma_3__linregc1	pcm_fftMag_mfcc_sma_3__linregc2	pcm_fftMag_mfcc_sma_3__linregerrQ	pcm_fftMag_mfcc_sma_3__stddev	pcm_fftMag_mfcc_sma_3__skewness	pcm_fftMag_mfcc_sma_3__kurtosis	pcm_fftMag_mfcc_sma_4__max
1	0.021823	0.0027333	0.01909	41	0	0.013841	-1.8944e-07	0.013904	6.1327e-06	0.0024767	0.1502	3.9671	-2.4761	-13.44	10.964	2	488	-9.0551	-0.0049203	-7.397	3.2981	2.0536	0.16945	2.394	4.2384	-10.346	14.584	52	1	-1.7454	-0.0040403	-0.38378	4.1916	2.1935	-0.37647	5.0067	-4.5118	-16.708	12.196	5	59	-11.476	0.0024445	-12.299	4.6135	2.2001	0.20057	3.0099	-6.5031
1	0.031474	0.00031936	0.031154	744	0	0.019667	1.5216e-06	0.01904	7.2279e-06	0.0027128	-1.0471	15.563	-1.4885	-10.897	9.4085	2	0	-7.3179	-0.0013975	-6.7421	3.0526	1.7786	0.33372	2.3165	4.4782	-11.491	15.969	253	3	-2.877	0.0012762	-3.4028	4.7606	2.2029	0.03356	5.2541	-2.32	-23.294	20.974	0	253	-17.326	-0.0045206	-15.463	5.5375	2.5878	1.0548	5.3691	-5.1378
1	0.028188	0.00011443	0.028074	327	0	0.017631	-2.0172e-08	0.017639	1.2091e-05	0.0034772	-1.7386	10.019	-2.0686	-13.754	11.685	11	0	-6.4207	0.0015147	-7.0288	2.1581	1.5105	-0.92085	5.4727	5.1957	-9.5084	14.704	17	494	-3.3071	-0.0038307	-1.7691	5.9782	2.6017	0.12592	2.6631	-0.20954	-22.021	21.812	4	58	-15.253	0.00033641	-15.388	6.9821	2.6435	1.563	8.5715	4.4689
2	0.0051857	0.0007217	0.004464	132	0	0.002706	-2.6832e-06	0.0036089	3.1341e-07	0.00076548	0.32667	2.7873	-0.079235	-7.271	7.1918	586	127	-2.2949	0.0021814	-3.0289	0.95554	1.0657	-1.4325	7.1076	4.1198	-6.0359	10.156	673	60	-3.2074	-0.0018227	-2.594	1.6867	1.3463	1.2651	5.8634	4.5433	-8.2831	12.826	21	399	-3.7625	-0.0033698	-2.6286	2.3987	1.6818	1.3232	7.6111	-2.321
2	0.0050378	0.00030473	0.0047331	471	0	0.0015739	-2.7385e-07	0.0016802	1.3029e-07	0.00036615	2.2296	24.444	0.78004	-10.34	11.12	488	471	-1.0524	0.00019379	-1.1276	0.94818	0.97471	-3.4142	27.641	7.4803	0.78565	6.6946	473	114	4.632	0.0029699	3.4796	1.3034	1.3218	-0.47199	2.6545	6.7716	-10.602	17.374	9	162	-6.3827	-0.0012538	-5.8962	4.2178	2.0729	3.0081	15.745	-0.34559
2	0.0021798	0.00044443	0.0017354	59	0	0.0014168	-9.4607e-07	0.0017555	4.933e-08	0.0002961	0.47418	2.3428	2.3081	-2.8621	5.1702	135	716	0.31544	-0.0036364	1.6173	0.29431	0.9278	-0.21026	2.2484	3.9127	-3.0852	6.9979	148	321	1.1855	0.0011922	0.75863	1.4377	1.2242	-0.95518	4.4073	0.44885	-7.6775	8.1264	5	173	-3.6905	0.0014522	-4.2104	1.5125	1.266	0.063759	3.2237	-2.4369
3	0.020292	0.00076729	0.019525	69	0	0.011671	-1.3662e-05	0.016281	6.6494e-06	0.003709	0.07993	2.4867	-5.7637	-11.442	5.6779	544	0	-9.3551	0.002127	-10.073	0.43463	0.77905	0.24014	3.8454	-1.2104	-10.87	9.6593	675	4	-7.0844	0.0038927	-8.3982	1.9082	1.5765	0.24648	2.8762	-9.755	-22.158	12.403	0	66	-18.904	0.0013249	-19.351	2.1346	1.4837	1.1749	7.221	-11.238
3	0.015616	0.0024909	0.013125	146	804	0.010283	-7.3607e-06	0.013242	3.3863e-06	0.0025124	-0.29483	2.4817	-7.1173	-11.407	4.2896	801	198	-9.7609	0.0011953	-10.241	0.32323	0.63276	0.17377	3.3764	-1.6087	-9.2748	7.6661	802	700	-6.6751	-0.0013141	-6.1469	1.0908	1.0882	0.65633	4.1378	-11.752	-23.224	11.472	804	418	-19.335	0.0030821	-20.574	1.9635	1.5737	0.31281	3.3935	-12.633
3	0.015182	0.0016079	0.013574	130	0	0.0095858	-8.6787e-06	0.012862	4.6432e-06	0.0028689	-0.093945	2.2827	-6.5513	-11.067	4.5152	0	452	-9.2343	0.00088209	-9.5673	0.4254	0.68004	0.52631	3.7414	-1.7225	-9.2574	7.535	755	111	-6.2243	0.0030008	-7.3571	1.1893	1.2721	0.46796	3.0792	-13.336	-22.729	9.3932	0	591	-18.949	-8.4898e-05	-18.917	1.6078	1.2681	0.70936	5.0699	-12.915
4	0.017765	0.0048703	0.012894	54	600	0.013497	-1.0875e-05	0.01676	2.1288e-06	0.0023851	-0.30192	2.6847	-6.1608	-12.57	6.4088	347	600	-7.4463	-0.00098706	-7.1502	0.40831	0.66154	-1.8001	13.554	-3.6789	-14.26	10.581	22	0	-7.5481	-0.0020738	-6.9259	0.9993	1.0624	0.0051207	6.7955	-6.6953	-22.526	15.831	600	19	-17.866	0.0080145	-20.27	1.7829	1.9278	0.84997	5.519	-1.6847
4	0.0068672	0.00094451	0.0059227	21	562	0.0020017	-4.225e-06	0.0032924	4.6989e-07	0.0010134	2.1855	8.6807	-2.8858	-9.2147	6.3289	387	22	-5.7762	0.0018414	-6.3387	0.91561	1.0107	-0.45247	3.527	1.5887	-8.8705	10.459	565	0	-3.809	0.0023082	-4.5142	1.547	1.3089	0.20138	4.2374	-4.1653	-17.623	13.458	568	11	-8.4242	0.0020143	-9.0396	3.43	1.8859	-1.338	6.5718	3.9685
4	0.0052932	0.00012033	0.0051729	136	653	0.0019102	-4.0597e-06	0.0033088	3.9257e-07	0.001023	0.61577	3.6862	-4.4799	-17.794	13.314	598	639	-7.5537	-0.0036993	-6.2793	4.8078	2.3132	-2.1145	7.0994	5.0214	-15.149	20.17	658	0	-2.041	0.0058384	-4.0523	3.5515	2.2145	0.11155	6.4067	4.5049	-15.082	19.586	662	8	-7.5199	0.0095098	-10.796	6.7249	3.2114	1.3489	5.151	5.7268
5	0.0059236	0.00096312	0.0049605	57	0	0.0040003	-2.221e-06	0.0046621	3.0972e-07	0.00067545	-0.08038	4.704	-1.6484	-7.0062	5.3577	595	389	-4.6449	-0.0018018	-4.1079	0.60709	0.83876	-0.025633	3.5053	6.6204	-0.21006	6.8304	393	47	2.4713	0.0029801	1.5832	1.3793	1.2818	0.81594	3.8266	-6.5743	-15.769	9.1947	494	26	-11.78	0.0071436	-13.909	1.6087	1.7676	0.43848	2.541	-9.6133
5	0.0050042	0.0011494	0.0038548	530	0	0.0040501	5.8164e-07	0.0038806	2.1195e-07	0.0004707	-1.4416	8.4878	-1.5742	-6.7296	5.1554	135	28	-3.6464	0.002694	-4.4317	0.50984	0.84623	-0.95747	4.2281	5.6727	-1.682	7.3548	556	364	1.2341	0.00049347	1.0903	1.3229	1.1532	1.0764	4.575	-6.281	-17.226	10.945	583	510	-13.306	-0.0040009	-12.14	3.0173	1.8634	0.78459	3.2324	-13.396
5	0.0049007	0.0008321	0.0040686	41	0	0.0037082	-2.0581e-06	0.0042989	3.2214e-07	0.00066245	-1.2236	5.3037	-0.33936	-6.5302	6.1908	572	8	-3.9947	0.00086247	-4.2422	0.63589	0.81018	0.66232	6.2075	5.4625	-1.5374	6.9999	474	19	1.8586	0.0071224	-0.18551	1.0049	1.55	0.25996	2.5491	-4.7671	-16.363	11.596	574	368	-11.535	0.0058374	-13.211	2.3802	1.8218	0.50981	2.994	-5.1609
6	0.02361	0.0010664	0.022543	111	2342	0.013428	-3.8846e-07	0.013883	9.1327e-06	0.0030334	0.38238	4.3726	4.6078	-4.1512	8.759	98	1373	-0.57148	-0.00089113	0.47203	2.945	1.8189	0.36999	2.4755	0.7382	-21.12	21.858	2342	2034	-12.415	-0.0022116	-9.8248	12.002	3.7736	-0.33917	2.2375	-7.7294	-28.68	20.95	0	2290	-18.589	0.0012672	-20.072	10.515	3.354	0.20854	2.5007	-4.7996
6	0.014892	0.00052605	0.014366	111	0	0.0078638	-3.5068e-06	0.01123	2.0646e-06	0.0024179	0.72596	3.8209	4.693	-5.2477	9.9407	140	1802	-0.64978	-0.0025235	1.7728	1.5271	1.8669	0.41365	2.9152	1.7302	-16.472	18.202	1920	1332	-11.212	-0.0017728	-9.5096	4.484	2.3346	0.77059	5.4718	-8.8554	-25.366	16.51	1920	206	-17.413	0.0027664	-20.068	4.66	2.6483	0.011553	3.0048	-4.8999
6	0.022639	0.00042928	0.02221	30	0	0.0094077	-3.4699e-06	0.013167	2.6975e-06	0.0027227	0.94172	5.1124	3.5399	-4.3851	7.925	709	1919	-0.23054	-0.0011754	1.043	1.4256	1.4024	-0.39262	3.0928	-2.0495	-17.728	15.678	0	15	-10.879	-0.00093593	-9.8647	5.2737	2.37	0.45826	2.8936	-8.7873	-26.854	18.066	0	433	-20.237	0.00028486	-20.546	7.4056	2.7272	0.67875	3.1902	-4.4955
7	0.013526	0.00047522	0.013051	61	0	0.0052007	-8.0329e-06	0.0083978	1.4599e-06	0.0022081	0.9001	4.0157	-0.79388	-11.26	10.466	767	0	-4.1174	0.0016875	-4.789	1.4478	1.2643	0.14689	3.7689	0.42403	-13.661	14.085	792	151	-8.4097	0.007733	-11.487	3.298	2.5423	0.32765	2.903	-1.4985	-18.37	16.872	796	132	-11.911	0.0077515	-14.996	2.5315	2.39	0.14175	3.6011	0.51241
7	0.013271	0.0012673	0.012004	120	785	0.006204	-6.5909e-06	0.0087909	1.5515e-06	0.0019463	0.73661	3.7881	0.053008	-5.1412	5.1942	755	200	-3.0496	0.0025201	-4.0388	0.69544	1.0111	0.48284	2.6534	-3.1748	-19.345	16.17	785	176	-12.513	0.0052861	-14.588	5.3644	2.6082	-0.083974	3.1086	-3.2465	-16.888	13.641	760	35	-9.2831	0.0078032	-12.346	2.7905	2.4342	-0.11705	3.0355	-8.7731
7	0.017261	0.00087237	0.016388	70	0	0.0068182	-1.2092e-05	0.010627	3.2341e-06	0.0028436	0.94364	3.846	0.037281	-6.2258	6.2631	385	183	-3.2869	0.005707	-5.0846	0.84378	1.3872	-0.19181	1.8881	-2.8569	-20.121	17.264	630	126	-12.422	0.0096857	-15.473	2.9461	2.4615	-0.23061	3.747	-4.739	-16.041	11.302	391	0	-10.01	0.011117	-13.512	1.6771	2.4037	0.1407	2.1087	-10.11
8	0.01938	0.00020997	0.01917	206	4	0.011254	-2.5818e-06	0.012135	1.2126e-05	0.0035192	-0.65228	3.7935	0.16232	-23.24	23.402	374	12	-5.1999	0.0047855	-6.8318	8.4773	3.0606	-2.4268	13.173	6.8716	-13.33	20.202	6	241	-6.3636	-0.0096926	-3.0584	11.591	3.9042	1.0461	3.6966	8.3788	-24.861	33.24	11	313	-18.804	-0.0046776	-17.209	11.221	3.4744	3.8143	25.011	4.6673
8	0.021993	0.0012104	0.020783	25	0	0.014136	-1.405e-05	0.019369	4.1231e-06	0.0036438	0.29223	2.4417	-1.7728	-14.239	12.466	28	0	-5.4574	-0.00074238	-5.1808	1.5676	1.2622	-0.75229	7.2135	2.2597	-12.87	15.129	639	20	-5.6269	0.010931	-9.6989	5.1153	3.2645	0.28143	2.4256	-10.534	-31.054	20.519	745	493	-24.245	-0.0027334	-23.226	8.3601	2.9507	0.44167	3.4004	1.9083
8	0.025405	0.0014721	0.023932	46	808	0.013718	-1.3889e-05	0.019329	1.1129e-05	0.0046529	0.86668	2.4969	-1.2936	-12.519	11.225	696	237	-6.5789	0.00040429	-6.7423	3.6796	1.9206	0.40567	2.9702	1.2061	-11.142	12.348	363	123	-5.6961	0.0016989	-6.3825	5.3876	2.3548	0.29877	2.748	-11.326	-32.109	20.783	808	57	-22.251	0.0069106	-25.042	6.2365	2.9734	-0.69381	3.7445	0.39867
9	0.011237	0.0010408	0.010196	108	0	0.0074754	-4.2354e-06	0.0088836	2.648e-06	0.0018196	-0.23449	2.6582	-1.3447	-7.0202	5.6755	14	665	-4.3928	-0.0015453	-3.879	0.89643	0.99232	0.21435	2.6881	4.8706	-5.7362	10.607	2	112	-2.0829	0.0026005	-2.9476	5.1559	2.325	0.54768	2.0846	-8.4051	-19.575	11.17	2	36	-14.114	0.00071011	-14.35	2.8635	1.6977	-0.49635	3.8591	1.0569
9	0.015284	0.00057552	0.014708	16	0	0.0093548	1.625e-06	0.0087722	3.753e-06	0.0019663	-0.29252	6.3958	-1.9531	-12.698	10.745	7	717	-6.0031	-0.0060344	-3.8398	1.6605	1.7958	-0.37386	2.3357	6.0705	-8.8748	14.945	0	22	-2.9034	-0.0045069	-1.2877	3.7841	2.1579	0.99448	4.2814	-2.7297	-19.885	17.155	0	392	-12.843	-0.0010967	-12.45	5.8966	2.4389	0.67939	4.0854	5.8048
9	0.014708	0.002564	0.012144	11	0	0.0082705	-3.0393e-06	0.0095014	2.665e-06	0.0017808	0.82768	4.2938	-2.5788	-11.929	9.3502	177	809	-5.7896	-0.00048453	-5.5934	1.5842	1.2637	-1.1286	6.7391	3.9207	-7.1166	11.037	210	15	-2.6604	-0.0030137	-1.4398	2.2761	1.6655	1.3463	5.9583	-6.0515	-16.98	10.929	810	91	-13.685	0.0019025	-14.456	2.0415	1.4966	0.88165	5.1484	2.6352
10	0.020969	0.0020749	0.018894	25	681	0.011897	-8.6598e-06	0.014845	4.362e-06	0.0026961	0.77734	5.913	-0.6809	-11.844	11.163	0	681	-5.6939	-0.0068854	-3.3494	0.86414	1.6437	0.44494	3.1593	1.1994	-7.7616	8.9609	677	145	-4.7493	0.0020223	-5.4379	1.0301	1.0903	0.79355	7.2847	2.6892	-16.76	19.449	680	18	-12.218	-9.6737e-05	-12.185	3.2235	1.7955	3.4856	30.449	8.3391
10	0.019016	0.00086355	0.018152	31	713	0.012723	-6.2978e-06	0.014968	5.4542e-06	0.0026719	-0.6477	6.4591	-1.5557	-10.542	8.9863	2	711	-5.8385	-0.00035113	-5.7133	1.0668	1.0354	0.17643	5.9349	3.1866	-6.8502	10.037	0	617	-4.2905	-0.0039237	-2.8917	1.349	1.4153	1.1436	6.7067	-0.12455	-18.084	17.96	712	323	-11.493	0.005282	-13.377	3.4262	2.1474	0.21658	6.7228	11.413
10	0.021637	0.0012881	0.020349	33	0	0.012217	-9.4092e-06	0.015652	5.3027e-06	0.0030406	0.21599	3.7637	-1.9302	-11.509	9.5786	0	730	-5.6902	0.0049909	-7.5119	1.7642	1.6951	-0.21936	3.128	0.088602	-7.808	7.8966	45	354	-4.4158	-0.0036296	-3.091	1.0618	1.2839	0.63029	3.8524	-2.7505	-18.206	15.455	730	357	-12.301	0.0057437	-14.398	3.5716	2.2451	-0.016983	3.4149	7.8071
11	0.035497	0.00066811	0.034829	460	0	0.019492	5.798e-06	0.017372	1.395e-05	0.0039307	-2.0027	11.931	-1.6899	-11.975	10.285	46	586	-6.2434	-0.006663	-3.8081	2.0328	2.0038	-0.12656	2.2867	2.7111	-16.084	18.795	1	56	-10.719	-0.00063705	-10.486	4.4804	2.121	1.9261	13.636	-5.1234	-34.659	29.535	2	241	-26.212	0.0027106	-27.202	11.666	3.4633	1.6327	11.701	4.4251
11	0.030993	0.0011544	0.029839	90	821	0.022266	-1.0975e-05	0.026771	1.1146e-05	0.0042342	-1.6195	8.4332	-5.3393	-13.306	7.9672	23	692	-9.2371	-0.0029596	-8.0221	1.5477	1.4286	-0.27433	3.0341	6.1861	-16.877	23.063	821	63	-11.622	0.0040181	-13.272	4.4141	2.3072	1.8921	12.078	0.18651	-31.543	31.729	821	30	-23.198	0.0019559	-24.001	5.7384	2.44	2.0133	21.268	2.4591
11	0.031977	0.0012884	0.030689	70	0	0.023546	-3.9486e-06	0.025297	1.4599e-05	0.0039527	-2.7098	14.594	-5.167	-13.972	8.8045	383	709	-10.703	-0.003819	-9.0095	2.9489	1.9767	0.50367	2.1528	-1.5249	-16.749	15.224	887	369	-10.35	0.0014622	-10.999	2.7969	1.7139	0.083406	5.7076	-0.39687	-30.575	30.178	887	190	-23.67	0.0010553	-24.138	5.3708	2.3332	3.2952	34.026	0.46358
12	0.0049141	0.00024465	0.0046695	28	2	0.0018892	-6.4526e-07	0.0024564	1.6624e-07	0.00052307	1.8777	8.3988	0.46154	-11.862	12.324	1621	2	-1.5759	0.00054333	-2.0535	0.50398	0.76164	-5.9812	76.445	3.2404	-13.93	17.171	81	0	-1.6144	-8.7316e-06	-1.6067	2.0215	1.4218	-0.98783	7.6223	-4.8571	-16.393	11.536	575	10	-10.771	0.00048064	-11.194	3.0642	1.7674	0.1817	3.0423	-10.069
12	0.0024296	0.00017066	0.0022589	52	2	0.0015063	-1.8446e-07	0.0016765	5.2998e-08	0.00025034	0.37794	6.2566	1.7541	-12.765	14.52	1374	2	-0.94006	0.00073801	-1.6212	0.64218	0.89276	-5.9102	74.196	3.6305	-4.8044	8.4349	323	0	-0.56752	-0.00028722	-0.30242	1.2518	1.1293	-0.06821	3.1704	-4.243	-14.812	10.569	168	1651	-9.9103	-0.0014654	-8.5578	2.2021	1.6771	0.31896	3.1735	-2.7642
12	0.0030651	0.00082177	0.0022433	75	1857	0.0014861	-2.9638e-07	0.001763	5.7619e-08	0.00028842	1.8302	8.2217	1.312	-3.6889	5.001	1830	1857	-0.75225	9.2411e-05	-0.83856	0.34172	0.58669	-0.21488	4.6091	4.4834	-7.698	12.181	1856	0	-0.4936	0.000691	-1.139	1.8175	1.3988	-0.46715	4.6173	-4.2614	-16.704	12.443	86	1576	-10.836	-0.0018677	-9.0912	2.0098	1.7393	0.1921	3.9531	-5.5369
13	0.0063796	0.0013159	0.0050637	98	722	0.0031802	-3.2549e-06	0.0043552	3.6024e-07	0.0009065	1.3232	3.9476	-3.7879	-7.9198	4.1319	552	2	-5.1151	0.00026013	-5.209	0.26884	0.52133	-0.61835	5.8851	-5.2534	-17.068	11.815	722	13	-12.173	0.0051024	-14.015	1.621	1.6598	0.039284	3.7428	2.5159	-11.419	13.935	721	10	-5.2435	0.0064157	-7.5596	1.8382	1.9056	-0.092904	3.5878	-1.3547
13	0.0036519	0.00095054	0.0027014	303	0	0.0023727	-7.5202e-07	0.0025739	1.2908e-07	0.00037765	-0.2657	3.6602	-2.8628	-6.0287	3.1659	304	533	-4.6402	0.00026573	-4.7113	0.3076	0.55614	0.11833	2.6487	-4.5544	-12.997	8.4429	303	194	-10.28	0.0013763	-10.648	1.733	1.3335	0.50753	3.3031	1.1249	-9.597	10.722	304	103	-5.1029	0.0045891	-6.3305	2.5696	1.7532	0.073811	3.0277	-5.9363
13	0.0062856	0.0017576	0.004528	68	0	0.0039003	-2.5851e-06	0.0048425	2.7284e-07	0.00075472	1.4238	4.6916	-4.0197	-7.562	3.5423	15	88	-5.8911	0.0011889	-6.3244	0.31866	0.6176	0.099986	2.9294	-6.3404	-14.428	8.0875	1	604	-11.64	-0.0042043	-10.107	1.0037	1.3374	0.4001	3.7236	0.095232	-13.455	13.551	729	19	-8.122	0.0055201	-10.134	1.3864	1.6552	-0.55566	4.5068	-13.16
14	0.025989	0.0018862	0.024103	115	0	0.019973	-2.8049e-06	0.021168	9.172e-06	0.0031063	-2.1462	12.169	2.5476	-7.6104	10.158	851	834	-5.3454	3.9e-05	-5.3621	1.3999	1.1832	2.1587	11.978	-5.7162	-14.691	8.9746	0	284	-12.075	0.0028047	-13.27	1.18	1.2872	0.54575	3.885	-2.5983	-12.586	9.9882	819	34	-7.0122	0.0058607	-9.5089	1.6022	1.9196	-0.53261	3.0544	-10.634
14	0.023443	0.00036895	0.023074	112	0	0.015702	-9.8205e-06	0.019659	9.377e-06	0.0038224	-0.53775	3.6866	3.2369	-7.331	10.568	454	0	-1.8106	0.0019727	-2.6057	3.157	1.8353	0.23294	2.3419	6.5649	-21.458	28.023	1	320	-16.054	0.0088528	-19.622	6.5194	3.2822	1.6365	9.535	1.6543	-7.917	9.5712	0	149	-3.503	0.0013579	-4.0502	2.9652	1.7508	0.065121	2.8594	-5.741
14	0.02269	0.0037046	0.018985	511	660	0.018033	5.3406e-06	0.016271	6.1504e-06	0.0026812	-2.0334	10.112	0.24637	-10.06	10.307	0	607	-5.5355	-0.0069553	-3.2402	1.7597	1.8764	-0.43413	2.7296	-5.2759	-13.825	8.549	660	69	-11.283	0.0040104	-12.606	0.88202	1.2115	1.2929	5.6831	1.8944	-14.536	16.431	660	45	-8.9899	0.011671	-12.841	1.7376	2.5878	0.3883	3.3185	-10.989
15	0.016886	0.00080925	0.016077	8	1075	0.0089028	-3.0138e-06	0.010523	2.0052e-06	0.0016975	0.039377	8.8236	1.8395	-4.9387	6.7782	72	571	-2.0037	-0.00037724	-1.801	3.1046	1.7659	0.23329	1.728	6.3301	-7.8809	14.211	1074	0	-3.7261	-0.0011879	-3.0876	2.1383	1.5081	0.6954	8.7849	-2.6333	-23.946	21.312	1075	112	-16.248	0.0053933	-19.147	3.4029	2.4918	0.06507	4.2649	3.1685
15	0.021337	0.00018819	0.021149	90	0	0.017425	5.963e-07	0.01721	1.2119e-05	0.0034834	-3.9161	18.358	5.566	-13.009	18.575	51	722	2.001	-0.0054349	3.963	3.0693	2.0871	-3.7269	23.674	9.027	-13.705	22.732	712	19	-9.0007	0.0035318	-10.276	6.0473	2.5672	3.9346	23.747	4.6512	-17.712	22.364	718	52	-12.392	0.0022472	-13.203	5.7347	2.4402	3.9169	24.247	6.7622
15	0.016076	0.0002801	0.015795	666	753	0.012607	-4.7466e-07	0.012785	6.545e-06	0.0025604	-2.9114	13.45	2.6007	-14.186	16.786	36	753	-2.8393	-0.0081449	0.22724	1.809	2.2253	-0.081918	5.6203	9.9631	-8.1359	18.099	743	166	-4.2105	0.0050238	-6.1019	3.2595	2.1107	2.4095	15.131	6.5256	-16.993	23.518	748	126	-12.959	0.0024665	-13.888	6.0965	2.5268	4.5575	30.687	9.079
16	0.014809	0.0017444	0.013065	8	708	0.0069171	-3.3045e-06	0.0080869	1.3831e-06	0.0013566	2.5277	14.954	-3.8107	-9.9912	6.1805	707	570	-8.0534	-0.0026971	-7.0986	0.39687	0.83761	0.89168	4.8397	1.183	-8.0601	9.2431	708	0	-4.0755	-0.0040092	-2.6563	0.95081	1.2744	-0.26569	3.6183	-7.5191	-23.809	16.29	708	11	-12.148	0.0099695	-15.677	1.7702	2.4359	-1.3509	5.9453	-8.8772
16	0.012734	0.00024776	0.012487	20	633	0.0070613	-1.021e-05	0.010293	1.6348e-06	0.0022642	-0.46254	3.356	-1.3033	-13.274	11.971	549	632	-3.7709	0.0037954	-4.9722	1.7231	1.4851	-2.4097	12.064	3.3808	-10.239	13.62	624	523	-7.0032	0.0025556	-7.8121	3.1573	1.8374	2.2868	12.165	1.7572	-18.333	20.09	631	592	-12.823	0.001189	-13.2	4.6554	2.1686	2.3864	15.741	2.6173
16	0.014213	0.0033254	0.010887	98	673	0.0098106	-6.0815e-06	0.011857	1.3417e-06	0.0016558	0.39102	2.9852	-5.0925	-9.783	4.6904	673	301	-8.7568	-0.00094404	-8.4391	0.44559	0.69234	1.8235	7.3292	-3.2894	-12.215	8.9252	55	636	-6.956	-0.0057308	-5.0276	1.2957	1.5934	-0.90478	3.6503	-7.8373	-18.199	10.361	673	27	-12.252	0.0044288	-13.742	1.6062	1.5326	-1.0807	6.0794	-11.484
17	0.020664	0.0012301	0.019434	36	526	0.01643	-5.3264e-06	0.017831	4.4379e-06	0.0022571	-2.6003	15.385	3.3005	-3.5349	6.8354	517	24	-0.35292	0.0056142	-1.8295	0.77802	1.2278	-0.46653	3.0715	2.4991	-10.183	12.682	526	18	-5.4018	0.0064185	-7.0899	2.2974	1.803	-0.34007	2.9721	-5.9569	-12.824	6.8668	421	169	-10.101	0.0051836	-11.464	1.4355	1.4344	0.39704	2.5103	1.9553
17	0.021779	0.0011644	0.020615	179	556	0.017194	-6.4778e-06	0.018995	4.1203e-06	0.0022815	-3.4367	21.546	4.7149	-3.6622	8.3771	552	68	-0.72205	0.0035265	-1.7024	0.97116	1.137	0.50906	5.0053	0.56216	-8.8991	9.4612	556	13	-4.595	0.003719	-5.6289	0.88183	1.1133	-0.64286	4.4979	-6.4017	-16.936	10.534	434	14	-10.49	0.0081514	-12.756	2.007	1.93	-0.64978	3.064	-0.44429
17	0.023864	0.00089543	0.022968	243	480	0.019012	-9.2495e-06	0.021232	1.2126e-05	0.0037115	-2.2865	10.023	4.3963	-4.7796	9.1758	472	13	-1.8849	0.0036816	-2.7685	1.0369	1.1394	1.7621	8.7476	2.6426	-9.0093	11.652	479	465	-5.4884	0.0048141	-6.6437	1.9958	1.5629	0.87751	5.1663	-1.7546	-17.471	15.716	480	12	-12.884	0.014124	-16.274	2.5206	2.5232	0.6213	3.0721	4.8962
18	0.010867	0.0017206	0.0091463	77	684	0.0078066	-4.3413e-06	0.0092913	1.1084e-06	0.0013585	-0.41887	4.5487	-4.305	-9.2896	4.9847	65	24	-6.5999	-0.00015968	-6.5453	0.61803	0.78679	0.023838	3.4831	-1.5727	-15.468	13.895	684	91	-12.104	0.0062388	-14.238	1.6043	1.7681	1.1299	6.1995	-7.1979	-15.378	8.18	182	23	-10.085	0.0011019	-10.462	2.066	1.4538	-0.70283	3.3684	-18.945
18	0.012694	0.0017288	0.010966	83	780	0.0062169	-7.7785e-06	0.0092505	1.0802e-06	0.0020385	0.5305	2.4365	-5.3353	-11.614	6.2785	180	4	-7.0679	0.0030772	-8.2681	0.797	1.1306	-1.4481	5.0771	-3.848	-14.704	10.856	780	82	-9.107	0.0054911	-11.249	1.2769	1.6762	-0.36403	2.6123	-6.6458	-18.265	11.62	725	27	-11.025	0.004526	-12.79	2.5332	1.8906	-0.65122	3.7591	-16.312
18	0.009515	0.0012528	0.0082622	38	778	0.0054051	-6.9147e-06	0.008095	3.2e-07	0.0016547	0.20787	2.2025	-4.4174	-9.8194	5.402	774	21	-6.8398	0.00063905	-7.0884	0.45408	0.68901	-0.79115	5.5881	3.4269	-11.762	15.188	778	110	-7.9414	0.0068388	-10.602	2.6689	2.2437	1.0574	5.3475	-4.7126	-19.756	15.043	777	20	-11.743	0.0069713	-14.454	2.1114	2.1375	-0.86826	5.0495	-13.318
19	0.0070982	0.00083488	0.0062633	38	0	0.0044423	1.1931e-06	0.0040402	6.8819e-07	0.00086153	-0.46576	5.0753	-1.0165	-8.8736	7.8571	4	541	-4.9047	-0.0057813	-2.9564	1.4101	1.6368	0.0082324	2.067	2.0879	-6.2871	8.375	5	47	-2.0332	-0.00034541	-1.9168	1.6194	1.2744	-0.48735	4.1811	-12.685	-24.523	11.838	664	5	-17.751	0.0022155	-18.497	3.0287	1.7931	-0.5391	3.7972	-5.7791
19	0.0078207	0.0011868	0.0066339	562	733	0.0047541	1.8621e-06	0.0040716	7.388e-07	0.00094577	0.15523	3.5358	-1.2292	-9.1286	7.8994	334	579	-5.2879	-0.0056759	-3.2077	1.8591	1.8181	-0.017337	1.9497	1.6604	-4.2081	5.8684	128	243	-1.3205	-0.0011318	-0.90567	1.0089	1.0327	-0.19538	3.2049	-11.962	-22.126	10.164	729	288	-18.238	0.0030471	-19.354	2.3285	1.6569	0.47013	3.505	-3.171
19	0.0086788	0.001237	0.0074418	670	0	0.0050557	6.505e-08	0.0050307	1.1492e-06	0.0010721	-0.41998	5.1346	-1.7645	-9.7364	7.9719	83	730	-5.1823	-0.0067228	-2.5974	1.9788	2.0523	-0.24176	1.8829	1.9392	-5.4391	7.3783	1	130	-2.4613	0.0019092	-3.1954	0.91904	1.0484	0.22373	3.7752	-11.339	-21.943	10.605	760	5	-17.921	0.0035186	-19.274	1.8377	1.5651	1.0932	4.8315	-2.9394
20	0.0059452	0.0014018	0.0045434	46	808	0.0038878	-2.6231e-06	0.0049476	1.5833e-07	0.00073047	0.13867	3.3095	1.0978	-6.7224	7.8202	381	6	-1.0234	0.003499	-2.437	1.6563	1.5245	-1.8648	6.5517	2.9608	-9.6355	12.596	808	0	-5.1817	0.00037983	-5.3352	1.3002	1.1437	0.39588	7.0195	-11.061	-21.272	10.211	328	553	-16.574	0.0016546	-17.242	3.808	1.9893	0.26786	2.5071	-6.3686
20	0.011811	0.0011758	0.010636	30	0	0.004457	-5.2766e-06	0.0064252	1.1352e-06	0.0015588	2.0667	8.4723	0.22011	-10.178	10.398	739	0	-4.217	0.0069565	-6.8118	0.85979	1.7635	0.047117	2.1658	0.41502	-13.178	13.593	746	720	-6.3973	-0.007028	-3.7758	3.0172	2.3052	-0.3002	2.3049	-7.7781	-23.261	15.483	685	34	-16.851	0.014242	-22.163	3.3261	3.5718	0.47251	2.1494	-5.9247
20	0.007464	0.00090602	0.006558	60	785	0.0043579	-4.7859e-06	0.0062364	6.377e-07	0.0013479	0.01462	2.8332	-0.075578	-11.428	11.352	722	2	-5.131	0.0080828	-8.3035	1.0533	2.1016	-0.16309	2.3347	5.5955	-10.476	16.071	785	693	-4.4839	-0.0026709	-3.4356	6.2731	2.5769	0.15913	3.7549	3.1135	-18.471	21.585	785	373	-13.53	0.010238	-17.548	4.238	3.104	1.0787	4.7744	0.079749
21	0.0053781	0.0011691	0.004209	43	1265	0.0029671	-1.9614e-06	0.0042165	4.0927e-07	0.00096458	0.65621	2.3178	-6.3599	-14.131	7.7709	1262	345	-9.7884	0.002163	-11.166	0.41443	1.0238	-0.21278	3.1394	-0.59421	-14.412	13.818	1262	345	-7.3303	0.0013572	-8.1949	3.902	2.0375	0.11025	2.82	-0.458	-17.497	17.039	1262	346	-10.95	0.0041838	-13.615	4.4489	2.6115	0.064686	2.7815	-11.96
21	0.0039073	0.00091925	0.0029881	150	0	0.0027031	-5.6044e-07	0.0030747	1.7041e-07	0.0004653	-0.61464	3.6152	-5.741	-11.519	5.7776	0	297	-9.7899	0.00039399	-10.051	0.3876	0.64061	0.45011	4.0014	0.47806	-8.6291	9.1072	1325	1198	-5.7632	0.0010567	-6.4638	1.8712	1.4265	0.79763	3.9191	-5.6464	-17.533	11.887	693	132	-12.826	0.0037043	-15.282	3.0307	2.246	0.34011	2.8187	-11.208
21	0.0063208	0.00065426	0.0056665	93	0	0.0032521	-2.7522e-06	0.0049048	3.2305e-07	0.0011113	0.56257	2.4535	-8.3017	-24.309	16.007	1130	5	-11.12	0.0033458	-13.129	0.89033	1.496	-2.7465	22.506	3.3498	-6.7633	10.113	8	1177	-2.5406	0.00063153	-2.9198	1.9345	1.408	0.56897	4.2219	-6.3279	-19.342	13.015	4	76	-14.43	0.0041386	-16.916	3.2204	2.2984	0.34522	2.8363	-4.0199
22	0.027376	0.0024461	0.02493	22	1971	0.016701	2.7469e-06	0.013993	6.4565e-06	0.0029836	0.51842	4.7094	0.56448	-12.338	12.902	1971	0	-6.315	-0.0016433	-4.6955	2.4434	1.8217	0.2332	2.465	1.5491	-12.694	14.243	6	1723	-7.423	-0.0024362	-5.0222	4.2955	2.4938	0.55422	2.9499	-11.1	-31.519	20.419	1710	0	-19.386	0.0018328	-21.192	5.5511	2.5768	-0.61719	4.0362	0.63237
22	0.028263	0.00095149	0.027312	1530	1933	0.018053	8.1128e-07	0.017269	7.0001e-06	0.0026843	-0.90964	9.0297	1.7345	-10.483	12.218	1930	4	-5.8146	-0.00026958	-5.554	0.95114	0.98681	1.3173	14.855	5.8743	-12.149	18.023	1932	944	-7.8422	-0.0016302	-6.2666	3.8459	2.162	1.4423	7.8879	-0.70227	-29.205	28.502	1933	0	-22.869	0.00028243	-23.142	5.115	2.2671	0.63873	10.035	6.0847
22	0.033828	0.0045368	0.029291	1425	2105	0.0195	1.302e-06	0.01813	1.4405e-05	0.003877	0.62321	3.9094	-0.96206	-9.9857	9.0237	2105	2095	-4.828	-0.0014634	-3.2878	1.047	1.3559	-0.25594	2.9802	-0.83797	-15.147	14.309	1	693	-9.9331	0.00040862	-10.363	4.7131	2.1851	0.53489	3.7777	-15.767	-33.279	17.512	2105	0	-23.313	-0.00017272	-23.131	4.8702	2.2093	-0.087033	2.5215	6.4199
23	0.0060266	0.00050734	0.0055193	29	0	0.0035019	-9.9225e-07	0.0040219	6.8298e-07	0.00087936	0.081694	3.1811	0.34435	-6.3009	6.6453	1042	457	-2.949	0.0010093	-3.4778	0.93681	1.015	-0.086609	3.3308	10.05	-1.6504	11.701	1046	813	5.3507	0.00040628	5.1378	3.3133	1.8244	-0.42521	3.3076	-1.0143	-15.522	14.508	191	821	-7.0284	-0.0018533	-6.0572	5.7513	2.463	-0.56269	3.0667	-1.8879
23	0.0077434	0.00024221	0.0075012	102	1009	0.0041624	-4.0154e-06	0.0061882	1.0546e-06	0.0015573	0.044103	2.259	2.7174	-12.876	15.594	158	1009	-1.3701	-0.0032269	0.25791	1.834	1.649	-1.5141	11.09	13.472	-4.6691	18.142	952	176	6.3923	0.0051711	3.7835	9.5257	3.4349	-0.95393	3.7057	1.3079	-16.569	17.877	1007	253	-9.4411	0.0017572	-10.328	6.7388	2.646	0.14316	3.532	4.2708
23	0.0074453	0.00029214	0.0071532	149	0	0.0041754	-2.4155e-06	0.0053541	7.4276e-07	0.0010986	0.15884	4.8319	1.1321	-10.826	11.958	190	976	-1.8897	-0.0017262	-1.0473	1.5053	1.32	-1.394	7.3272	12.503	2.4135	10.089	157	976	8.1923	-0.0033366	9.8206	3.5828	2.1138	-0.12597	2.2253	-0.31235	-16.545	16.233	972	33	-7.9651	0.0019837	-8.9332	9.0769	3.0643	-0.20182	2.362	-0.053185
24	0.012169	0.00062572	0.011543	29	472	0.0060272	-9.0062e-06	0.0081526	2.4379e-06	0.0019875	0.51452	4.7777	5.1149	-14.545	19.66	382	472	1.9931	0.0048078	0.85843	5.3267	2.3995	-3.3632	20.779	8.2806	-10.661	18.942	470	22	-1.1553	0.01484	-4.6576	7.1256	3.3513	-0.70704	3.9386	0.92783	-19.79	20.718	468	7	-9.3941	0.0094507	-11.624	7.0145	2.9461	-0.53081	6.4016	11.008
24	0.0078216	0.00090956	0.006912	33	446	0.0040752	-4.669e-06	0.0051164	9.9289e-07	0.0011644	0.859	5.1295	3.829	-6.5298	10.359	383	441	2.1232	-0.0012448	2.4007	1.4497	1.2147	-4.3401	28.267	11.932	-11.516	23.448	441	21	1.3218	0.01296	-1.5682	12.069	3.8556	-1.9131	6.9093	3.9667	-15.998	19.964	446	41	-8.4929	0.0048164	-9.5669	5.2038	2.3643	0.94069	6.8081	6.1043
24	0.0088637	0.0010152	0.0078485	24	595	0.0039555	-5.6946e-06	0.0056582	8.9463e-07	0.0013654	1.6578	6.0628	4.2628	-4.7793	9.042	429	598	2.5251	0.0014165	2.1015	0.87483	0.96686	-2.0659	13.709	8.7133	-11.194	19.908	594	13	1.7308	0.0098438	-1.2125	7.1646	3.172	-2.1032	7.7208	0.23879	-13.629	13.867	598	66	-7.9274	0.0080201	-10.325	1.9457	1.967	-0.15842	4.0309	3.13
25	0.014786	0.0021214	0.012664	623	656	0.0094833	-2.6332e-06	0.010347	7.0093e-06	0.0026942	-0.20794	2.3702	-0.12103	-7.2212	7.1002	174	610	-2.8377	-0.00018566	-2.7768	1.1944	1.0935	-0.83187	5.0389	2.677	-7.8502	10.527	24	436	-3.3853	-0.0011106	-3.021	3.3251	1.8356	0.39787	3.0171	-13.471	-37.614	24.143	656	207	-31.898	0.00011825	-31.936	8.6339	2.9384	1.0127	5.9949	6.3229
25	0.013235	0.0011909	0.012044	266	0	0.0088073	-2.7016e-06	0.009792	4.2936e-06	0.0021489	-0.51844	2.686	-0.16166	-5.9533	5.7917	8	704	-2.2852	-0.00069397	-2.0322	0.70229	0.85069	-0.83524	4.6451	2.3957	-5.9864	8.3821	233	282	-1.3808	-0.0026616	-0.41066	1.8563	1.4734	-0.4181	2.6442	-21.573	-36.79	15.217	704	6	-29.916	0.0019937	-30.643	8.265	2.9054	0.50441	2.5895	6.7117
25	0.015884	0.00037354	0.01551	103	763	0.010608	-7.9298e-06	0.013633	3.9153e-06	0.0026408	-0.87634	4.2776	-0.79446	-15.099	14.305	172	762	-3.6086	-0.004639	-1.8389	1.645	1.6407	-2.6958	16.453	5.3408	-5.1657	10.506	756	7	-1.374	0.0025607	-2.3509	1.4384	1.3257	0.73575	5.463	-1.6275	-33.311	31.683	763	183	-28.151	0.0092926	-31.696	7.4468	3.4128	2.7542	16.75	16.347
26	0.016787	0.0011365	0.01565	333	510	0.011073	-1.1984e-06	0.011378	1.0285e-05	0.0032119	-0.61394	2.8041	0.61823	-6.4141	7.0324	1	510	-2.252	-0.0020202	-1.7369	1.0889	1.0852	-0.73416	4.5588	-1.2295	-12.673	11.443	210	15	-6.7145	0.0047492	-7.9255	4.7276	2.2844	0.3832	2.8185	4.5083	-11.286	15.795	510	1	-5.8314	-0.0018933	-5.3486	3.3299	1.8461	0.95814	8.3445	14.666
26	0.021055	0.0010915	0.019963	14	459	0.016707	-1.5883e-06	0.017071	7.2489e-06	0.0027006	-3.2489	16.987	-0.76423	-7.8254	7.0612	8	455	-2.9084	-0.0035378	-2.0965	0.68224	0.95023	-1.2915	7.386	2.1125	-12.205	14.317	0	12	-9.1346	0.00066896	-9.2881	2.8126	1.6794	3.2553	17.658	-0.2957	-13.491	13.196	455	449	-9.3468	0.0047846	-10.445	1.968	1.54	1.3742	9.4778	12.946
26	0.023981	0.00089176	0.023089	539	560	0.01615	-6.7898e-07	0.01634	8.035e-06	0.0028367	-1.8679	12.149	-0.12488	-5.9861	5.8612	329	554	-2.4078	-0.00028763	-2.3273	0.9363	0.96874	-0.50931	3.3496	1.5071	-12.601	14.108	560	541	-8.8019	-0.0087018	-6.3654	4.2956	2.5063	1.161	4.2729	1.2244	-15.551	16.775	558	0	-7.799	0.0092047	-10.376	2.4448	2.1603	0.18645	5.5203	13.76
27	0.025373	0.0012391	0.024134	31	4	0.012681	5.2476e-06	0.011639	1.9568e-05	0.0044645	0.36878	2.9906	-8.3655	-21.135	12.77	8	0	-12.855	-0.0045984	-11.942	1.8	1.4419	-0.80014	6.1158	6.9702	-13.857	20.828	0	253	-9.5251	-0.010588	-7.4235	4.3788	2.4205	1.8271	10.333	-3.8856	-16.716	12.83	376	8	-10.066	0.0095092	-11.954	2.4399	1.9062	-0.30901	3.7628	-4.2557
27	0.042058	0.00027538	0.041782	26	6	0.014286	-1.6636e-05	0.018703	3.4894e-05	0.006436	1.1449	6.9914	-6.6771	-23.014	16.337	465	531	-12.113	0.0068427	-13.929	2.4116	1.8751	-0.80723	6.566	5.9976	-21.22	27.217	524	87	-12.944	0.0030817	-13.762	14.768	3.8719	1.7043	7.9335	5.1179	-19.544	24.662	527	481	-9.8556	-0.0031288	-9.0249	10.069	3.2093	0.61801	7.6596	6.3683
27	0.026458	0.00018167	0.026277	209	583	0.016163	-2.2464e-05	0.022779	3.197e-05	0.0068271	-0.71891	2.4823	-4.2247	-24.315	20.091	569	589	-12.104	0.0080964	-14.489	4.4835	2.5269	0.50701	4.3682	5.9138	-18.081	23.995	572	229	-13.017	0.0080503	-15.388	17.337	4.3837	1.9996	7.5843	7.7233	-17.77	25.493	575	50	-9.8072	0.0010727	-10.123	9.6194	3.1069	1.8936	9.9757	4.7791
28	0.0047323	0.0009527	0.0037796	19	1463	0.0023061	-6.1553e-07	0.0027594	1.7837e-07	0.00049695	1.2	7.6944	2.5217	-6.0905	8.6122	973	1460	-0.22076	0.0011973	-1.1026	1.3009	1.2492	-1.1707	4.7766	12.277	-5.1446	17.422	1470	795	0.74735	1.4793e-05	0.73646	3.3164	1.8211	1.6398	11.161	4.2954	-25.83	30.125	1473	38	-20.021	-1.4568e-05	-20.011	8.3279	2.8858	3.6403	28.93	4.3182
28	0.0051482	0.00082324	0.004325	73	1335	0.0022598	-1.0564e-06	0.002965	2.1821e-07	0.00061984	1.923	8.6803	0.81503	-7.8111	8.6261	808	1335	-1.1088	-0.00027917	-0.92244	0.7459	0.87034	-1.5849	9.2775	9.619	-2.2708	11.89	1332	1097	1.1412	-0.0011872	1.9337	1.2129	1.1927	1.2648	9.943	3.1487	-23.602	26.751	1335	61	-18.135	0.0042457	-20.969	2.81	2.3433	2.9776	23.762	4.5167
28	0.0063336	0.00013829	0.0061953	30	1534	0.0020603	-1.3363e-06	0.0031114	3.8495e-07	0.00086812	1.3279	7.5777	0.040028	-21.723	21.763	1136	1549	-2.8302	-0.002999	-0.47147	12.344	3.7684	-3.5518	14.531	8.7264	-4.8489	13.575	1477	330	-0.25242	0.00039002	-0.55916	2.229	1.5035	1.313	7.8193	1.8172	-21.973	23.79	1477	2	-15.497	0.0049567	-19.396	7.5888	3.5583	2.404	9.9587	8.0249
29	0.0065369	0.00031655	0.0062203	31	0	0.0043536	-2.6415e-06	0.0052518	8.2233e-07	0.001045	-0.40017	3.3234	1.7827	-4.6356	6.4182	10	461	-1.9693	-0.0026078	-1.0827	0.71105	0.98685	0.37714	3.652	0.44421	-13.948	14.393	293	6	-5.1102	0.0054913	-6.9773	2.6735	1.9593	-0.78431	4.3803	-10.892	-22.396	11.504	13	307	-17.516	-0.0020754	-16.81	2.9641	1.7693	0.64213	3.7271	0.21224
29	0.0079257	0.0012773	0.0066484	107	0	0.0049911	-3.6657e-06	0.005935	1.3907e-06	0.0012996	-0.34625	3.1901	2.6181	-5.0542	7.6723	0	512	-2.4942	-0.0018854	-2.0087	0.78235	0.92802	1.5441	9.7228	2.243	-9.1472	11.39	511	50	-5.3107	0.0051297	-6.6316	2.5888	1.7812	0.91397	5.3461	-10.902	-22.971	12.069	512	154	-18.802	0.00076789	-18.999	2.9368	1.7175	0.87199	5.2501	-1.9104
29	0.011419	0.0020966	0.009322	55	0	0.0085245	-3.2607e-06	0.0094147	1.6795e-06	0.0013945	-1.0611	6.3384	1.1849	-4.1814	5.3663	467	38	-0.89071	0.0022435	-1.5032	0.76625	0.94432	-0.47301	3.009	-6.0077	-13.638	7.6308	177	100	-9.5785	-0.0015334	-9.1599	1.9696	1.4242	-0.12027	2.8039	-13.856	-22.325	8.4692	35	161	-17.671	0.00043315	-17.789	1.911	1.3841	-0.40872	3.3438	-7.4166
30	0.048219	0.00052514	0.047694	67	0	0.038633	8.8775e-06	0.036547	8.527e-05	0.0093127	-2.5754	9.1963	-0.48586	-13.821	13.335	0	217	-10.735	-0.0040104	-9.7922	3.3601	1.9124	2.5284	11.499	3.4365	-21.911	25.348	0	107	-16.791	0.0021718	-17.301	13.808	3.7277	3.23	14.482	-11.086	-30.913	19.827	0	17	-18.025	-0.0018251	-17.596	6.619	2.5847	-1.7741	8.8531	0.24846
30	0.045483	0.0010157	0.044467	120	0	0.035771	-1.398e-05	0.039462	6.0743e-05	0.0080809	-2.5891	10.459	-3.5485	-14.46	10.912	0	473	-11.134	-0.0042877	-10.002	2.8506	1.8109	1.4412	5.8471	4.6236	-21.315	25.939	528	120	-16.845	0.0024979	-17.504	12.903	3.6122	3.5925	17.357	-2.9091	-30.33	27.421	528	18	-19.145	0.0034419	-20.053	5.9143	2.4881	0.16323	13.031	1.2651
30	0.05343	0.0015236	0.051906	77	599	0.042738	3.7514e-06	0.041614	5.4327e-05	0.0073993	-2.813	14.227	-6.6749	-15.494	8.8189	0	320	-12.817	0.00045598	-12.954	1.9851	1.4111	0.89123	4.1961	-0.90047	-20.892	19.991	596	207	-17.238	0.0034191	-18.262	4.4342	2.1874	3.3667	21.373	-2.973	-27.931	24.958	598	14	-15.777	0.0034558	-16.812	7.3635	2.7788	-1.0084	7.185	5.0897
31	0.012326	0.0011508	0.011175	133	756	0.0070582	-2.6539e-06	0.0080614	1.6066e-06	0.0013939	0.59633	5.1775	3.9676	-5.2015	9.1691	208	756	1.4683	-0.00051641	1.6635	0.89772	0.95418	-1.4334	9.0087	3.5324	-8.2525	11.785	754	222	-4.5568	0.0017856	-5.2317	3.0031	1.7763	1.1148	5.7773	-3.3226	-14.768	11.445	753	74	-8.2073	0.00079152	-8.5065	3.2676	1.8159	-0.38466	3.4317	-0.80264
31	0.013662	0.00091651	0.012746	55	863	0.0092841	-1.9714e-06	0.010135	3.1933e-06	0.0018534	-1.1487	6.1818	3.6232	-6.5897	10.213	81	863	0.38131	-0.0011371	0.87195	1.7594	1.3564	-1.3213	7.7434	9.241	-7.9902	17.231	859	143	-2.6465	0.0055803	-5.0544	3.8565	2.407	0.84139	5.2396	2.6611	-17.075	19.736	863	574	-11.412	-0.0060758	-8.7903	6.3797	2.9455	1.4635	5.6781	3.9269
31	0.016924	0.0010656	0.015858	187	903	0.01184	-5.0239e-06	0.014108	4.2062e-06	0.0024341	-1.3889	6.8322	3.5727	-7.6338	11.207	74	0	-0.47719	-0.00062806	-0.19362	1.9795	1.4165	-0.091926	5.3019	7.331	-6.4897	13.821	896	92	-2.3874	0.00535	-4.8029	3.894	2.4173	0.97774	4.6232	2.8997	-15.439	18.339	903	623	-9.751	-0.0041012	-7.8993	4.7016	2.4181	0.67961	5.0958	-2.9947
32	0.002162	0.00050719	0.0016548	20	0	0.0014571	9.0721e-08	0.0014223	6.5692e-08	0.00025709	0.12846	3.2721	1.1187	-5.8965	7.0152	263	177	-1.5454	0.001713	-2.2023	0.83732	0.99073	-0.67568	4.6273	1.1726	-11.795	12.968	67	690	-5.4604	-0.0018836	-4.7381	4.1041	2.0685	0.13327	3.413	0.30125	-14.575	14.876	68	685	-9.6066	-0.0034527	-8.2824	3.4348	2.0052	0.75721	4.9155	-1.9933
32	0.0019443	0.00041401	0.0015303	683	0	0.0012784	3.2911e-07	0.0011525	5.5106e-08	0.00024577	-0.4815	4.1425	0.76502	-9.3182	10.083	252	3	-1.2115	0.00091157	-1.5601	1.453	1.2221	-3.0733	18.06	1.3586	-9.8861	11.245	121	57	-4.531	-0.00033318	-4.4036	3.5328	1.881	0.3402	3.4226	-0.4603	-13.946	13.486	0	612	-9.7205	-0.0022234	-8.8701	3.4969	1.9335	0.95433	4.6648	5.8513
32	0.0018833	0.00022407	0.0016593	473	779	0.0010345	-5.1958e-07	0.0012683	6.9685e-08	0.00029656	-0.35269	3.3163	2.0824	-12.752	14.835	595	779	-0.98745	-0.0011328	-0.4777	4.6874	2.185	-2.1069	8.6372	6.2923	-7.9806	14.273	34	720	-0.54889	0.0033421	-2.0529	7.264	2.8319	-0.039215	2.2527	2.4055	-16.088	18.493	779	593	-8.3137	0.0013204	-8.9079	11.285	3.3769	0.72845	3.2373	5.7681
33	0.0065356	0.0012331	0.0053025	133	0	0.0042709	-1.772e-06	0.0050036	3.0561e-07	0.00069642	0.065275	5.1115	-3.8138	-7.3244	3.5105	9	97	-5.6605	0.00031763	-5.7919	0.44899	0.67436	0.13388	2.7501	-3.0496	-13.216	10.167	825	130	-9.8302	0.0034026	-11.237	1.1433	1.3434	0.84455	5.1543	-4.6423	-12.355	7.7125	170	10	-8.573	-0.0029944	-7.3348	1.538	1.4319	0.27122	2.3508	-6.0261
33	0.0060273	0.0010625	0.0049648	25	0	0.0036526	-7.6587e-07	0.0039651	2.5693e-07	0.00053811	0.98639	7.8824	-2.6243	-8.4152	5.7909	324	1	-4.1843	-0.00085286	-3.8363	0.45071	0.70083	-0.89323	5.6576	-0.68126	-12.463	11.782	816	303	-9.8257	-0.00052563	-9.6113	1.1631	1.0856	1.6155	11.376	-5.4311	-11.862	6.4306	3	642	-9.3106	-0.0010103	-8.8984	0.86821	0.96176	0.34463	3.1925	-8.6942
33	0.0074201	0.00067756	0.0067425	20	0	0.0030979	-2.291e-06	0.0040968	4.5543e-07	0.00088813	1.6613	6.3815	-2.8981	-8.0482	5.15	585	20	-4.7058	0.00070681	-5.0139	0.60339	0.79694	-0.5797	3.0626	2.611	-14.594	17.205	872	4	-6.582	0.0051918	-8.8456	1.7114	1.8502	-0.18884	5.4767	-2.6025	-14.561	11.959	3	818	-8.8668	-0.0050526	-6.6638	2.1859	1.9512	0.1265	2.7302	-3.8645
34	0.032321	0.0012437	0.031077	57	668	0.021347	-1.4843e-05	0.026305	1.1153e-05	0.0044012	-1.4821	8.3742	0.89894	-14.856	15.754	661	55	-9.7875	0.0086299	-12.67	3.5258	2.5107	0.67604	4.2765	2.6274	-19.999	22.626	663	211	-17.484	0.002917	-18.459	5.1703	2.3426	6.1692	46.602	9.6926	-18.767	28.46	668	5	-12.334	0.0029134	-13.307	4.3381	2.1575	3.5827	35.054	6.1449
34	0.036603	0.0012692	0.035334	14	528	0.018844	-2.1349e-05	0.02448	1.1224e-05	0.0046747	0.62283	7.1126	-1.2163	-13.181	11.965	524	25	-7.6974	0.0048459	-8.9768	2.8215	1.8355	-0.19797	4.4228	2.583	-24.508	27.091	527	4	-16.394	0.0095019	-18.902	6.4609	2.9268	2.3824	20.188	2.367	-17.395	19.762	528	240	-13.368	-0.0083581	-11.162	4.0947	2.3924	1.7826	8.2722	-1.2604
34	0.031743	0.0020152	0.029728	20	607	0.015815	-2.0339e-05	0.021988	8.18e-06	0.0045742	1.2238	4.8579	-1.4865	-13.391	11.904	607	14	-8.0595	0.008568	-10.66	2.4781	2.1771	-0.096243	3.0642	-0.35953	-22.253	21.894	607	9	-16.317	0.0018774	-16.887	3.6271	1.9328	1.3503	15.683	-6.502	-20.032	13.53	13	605	-11.334	-0.0038035	-10.179	1.802	1.4992	-0.97106	7.8318	-6.2305
35	0.014142	0.00070119	0.013441	57	732	0.010062	-7.6192e-06	0.012851	1.2062e-06	0.0019507	-0.15008	3.3905	2.2849	-5.5077	7.7926	730	174	-2.9092	0.0024605	-3.8097	0.57925	0.92213	0.72781	5.7834	-6.207	-19.864	13.657	731	484	-17.961	-0.00030702	-17.849	1.1765	1.0866	4.1821	42.526	-6.1076	-19.213	13.106	732	365	-16.404	-0.0026722	-15.426	1.3423	1.2892	1.3225	10.285	6.7942
35	0.014328	0.00067249	0.013655	34	766	0.010093	-6.1881e-06	0.012464	1.9721e-06	0.001962	-1.1851	7.3012	0.66855	-7.4668	8.1354	0	766	-3.4079	0.005027	-5.3333	1.2507	1.5779	0.11459	1.9925	-4.0239	-19.827	15.803	761	25	-16.36	7.4782e-05	-16.389	2.826	1.6812	3.0558	20.844	-1.5283	-20.853	19.324	764	34	-14.947	0.0055038	-17.055	3.7062	2.2784	0.65135	10.173	4.8085
35	0.013644	0.00013877	0.013505	32	852	0.0082966	-6.472e-06	0.011054	1.8678e-06	0.0020994	-0.24119	5.8218	4.3763	-9.8824	14.259	0	847	-1.2829	0.0016464	-1.9843	1.2694	1.1974	-1.7731	15.251	-4.5856	-18.575	13.989	841	42	-16.382	0.0004788	-16.586	2.4808	1.5795	3.9611	22.845	-3.3143	-20.027	16.713	2	663	-16.42	-0.0014231	-15.813	3.7674	1.9724	3.2392	18.241	10.959
36	0.014419	0.00057941	0.013839	21	834	0.0077804	-9.5008e-06	0.011742	3.6203e-06	0.0029774	0.10937	2.3781	7.0662	-13.542	20.608	796	834	-0.82316	0.0051402	-2.9666	3.5157	2.2474	-0.16801	4.9868	9.414	-9.2623	18.676	808	75	-3.3864	0.006512	-6.1019	5.259	2.779	0.79239	4.5774	1.7783	-19.518	21.296	834	283	-13.883	0.0011704	-14.371	5.2573	2.3102	2.0546	12.155	6.7918
36	0.0089679	0.00062926	0.0083386	227	0	0.005138	-2.6924e-06	0.0062164	1.2594e-06	0.0012837	-0.41047	3.9589	4.3195	-4.6548	8.9743	783	801	-0.19471	0.0038805	-1.7488	1.5528	1.5362	0.57757	3.0205	7.3499	-7.1912	14.541	796	224	-2.145	0.0013755	-2.696	3.2658	1.835	1.1309	7.0247	-1.2627	-24.23	22.967	801	373	-16.509	0.0044017	-18.272	4.4325	2.339	1.1571	12.034	9.8424
36	0.0098359	0.0002757	0.0095602	72	0	0.0061776	-9.4816e-07	0.0065422	2.7082e-06	0.0016591	-0.60705	3.6056	4.527	-6.5933	11.12	749	0	0.50232	0.0009396	0.14105	3.0818	1.7679	-0.16628	3.1647	11.737	-6.8878	18.625	766	72	-2.7339	0.00228	-3.6106	4.9009	2.2711	2.3291	12.582	-0.097427	-21.249	21.151	769	311	-16.573	-0.00077603	-16.274	5.0489	2.2536	2.2234	14.419	13.299
37	0.024593	0.0008116	0.023782	92	0	0.01638	-1.1904e-05	0.019701	1.2166e-05	0.003982	-0.61537	5.1336	-4.9107	-13.03	8.1189	0	35	-9.0047	0.0070084	-10.96	1.3517	1.622	-0.28284	2.807	-2.5752	-16.511	13.935	558	138	-14.032	-0.00043791	-13.91	3.0799	1.7564	3.4844	18.584	-6.0708	-20.452	14.381	558	553	-13.797	-0.004533	-12.532	2.8607	1.8428	-0.64628	3.6375	9.2406
37	0.018825	0.00045818	0.018367	22	732	0.01141	-7.404e-06	0.01412	4.0828e-06	0.0025568	-1.0025	6.6283	-4.4809	-10.883	6.4016	0	732	-7.1352	0.00082374	-7.4367	1.2889	1.1486	-0.40133	2.7326	0.88386	-14.753	15.637	731	99	-10.546	0.003054	-11.663	4.1461	2.1363	2.189	11.199	-5.4474	-21.674	16.226	732	276	-16.576	0.0018297	-17.246	3.63	1.9442	0.67003	5.8894	9.5362
37	0.020396	0.00018589	0.020211	28	686	0.014193	-4.6223e-06	0.015779	9.5441e-06	0.0032225	-2.6847	11.159	-3.7382	-14.972	11.234	0	686	-7.646	0.00048393	-7.812	1.2216	1.1094	-1.2521	10.808	4.4556	-16.545	21.001	682	557	-11.666	0.0016005	-12.215	8.7309	2.9718	2.7041	13.031	2.9687	-21.367	24.335	683	61	-15.995	0.0086957	-18.977	5.7916	2.9607	2.7524	17.197	4.8188
38	0.025777	0.0020067	0.02377	23	530	0.013748	-1.2326e-05	0.017014	7.2387e-06	0.0032876	0.14297	4.2402	-3.334	-12.813	9.4791	0	23	-9.1822	0.0019601	-9.7017	1.66	1.323	0.50648	4.5289	4.9469	-11.105	16.052	530	301	-6.4965	-0.000835	-6.2753	5.8924	2.4308	0.71788	4.0905	-1.6491	-20.932	19.283	0	285	-12.608	0.011975	-15.781	13.497	4.1069	0.27637	2.3109	-13.781
38	0.019484	0.00052442	0.01896	42	0	0.010271	-8.9678e-06	0.013185	5.7407e-06	0.0029293	0.88625	4.4899	-2.2323	-11.19	8.9576	3	527	-8.2205	-0.00096288	-7.9075	1.4198	1.2052	1.2052	7.7324	3.8533	-12.441	16.294	1	20	-6.5234	-0.0036463	-5.3384	4.229	2.1676	0.73223	5.3993	-2.8433	-22.319	19.476	640	66	-12.234	0.0062364	-14.261	8.1917	3.0928	-0.064667	3.1644	-8.9063
38	0.021601	0.00032211	0.021279	19	757	0.013873	9.2922e-07	0.013521	9.0632e-06	0.0030174	-0.99549	6.4838	-3.7913	-12.274	8.4829	0	624	-8.5262	-0.0053364	-6.5064	1.7609	1.7676	0.036779	2.4023	9.9315	-11.244	21.176	750	220	-5.0359	0.0062856	-7.415	5.8374	2.7801	1.7283	9.5704	-1.7404	-14.279	12.539	436	201	-8.6165	0.0011928	-9.068	6.15	2.4936	0.22097	2.6363	-1.2726
39	0.012036	0.0015268	0.010509	18	498	0.0074948	-8.2945e-06	0.0095601	1.3855e-06	0.0016772	-0.14884	3.072	-6.619	-18.077	11.458	54	494	-10.669	-0.0080589	-8.6621	2.0243	1.8363	-0.42093	4.741	3.6261	-8.5712	12.197	240	16	0.15824	0.0030561	-0.60273	4.375	2.1375	-2.1897	8.6405	-1.3408	-20.291	18.95	486	17	-9.4463	0.023434	-15.281	3.3017	3.8336	-0.3222	2.529	1.5229
39	0.016961	0.00070456	0.016256	27	478	0.0097437	-1.879e-05	0.014235	3.7842e-06	0.0032457	-0.20357	2.7936	-6.0488	-17.011	10.962	72	454	-11.449	-0.01253	-8.4545	2.7051	2.3889	0.36608	2.8483	4.1505	-7.1338	11.284	398	477	-0.22825	0.0080419	-2.1503	3.922	2.2712	-0.72955	2.8585	-4.3898	-21.884	17.494	433	24	-12.355	0.0216	-17.518	3.5063	3.5252	-0.33081	2.6201	-0.34376
39	0.018444	0.00046527	0.017978	30	0	0.009659	-1.3763e-05	0.012879	3.7434e-06	0.0026861	0.31667	5.1419	-6.3037	-17.405	11.102	5	451	-12.651	-0.0093227	-10.469	4.3882	2.4457	1.0624	3.161	3.6419	-7.9849	11.627	181	16	0.04124	0.0055928	-1.2675	4.4025	2.2307	-1.4469	4.9042	-4.1544	-22.296	18.142	444	57	-11.362	0.021923	-16.492	5.6637	3.8045	-0.7039	3.1492	1.7821
40	0.0027295	0.00082878	0.0019007	53	0	0.0019348	-1.2594e-06	0.0022578	6.1338e-08	0.00031026	0.26762	3.3443	-1.4382	-4.6784	3.2403	164	425	-3.1387	-0.0031034	-2.3427	0.33834	0.74188	0.19052	2.1316	4.81	-5.8449	10.655	513	5	-1.4616	0.0042898	-2.5619	0.99715	1.1842	-0.34479	5.5129	-8.7674	-18.995	10.228	513	109	-13.931	0.0065848	-15.62	1.3668	1.5236	-0.37067	3.4414	-5.9076
40	0.002993	0.0006169	0.0023761	66	0	0.0021458	-1.515e-06	0.002551	1.1555e-07	0.00041292	-0.82864	3.7053	-1.5583	-4.4681	2.9098	170	485	-3.3016	-0.0024124	-2.6563	0.1855	0.56993	0.44313	2.5594	4.4012	-5.2021	9.6033	535	272	-2.0807	0.0012368	-2.4116	1.5226	1.2487	0.53584	3.8511	-5.7414	-19.437	13.695	535	66	-15.401	0.0096948	-17.995	1.2857	1.8804	1.0201	5.7506	-7.3474
40	0.0037074	0.0009936	0.0027138	39	618	0.0024476	-1.8728e-06	0.0030263	7.2385e-08	0.00042938	0.49674	3.3996	-1.5766	-4.9647	3.3881	58	224	-3.1366	0.00061569	-3.3268	0.55898	0.7557	-0.27416	1.9733	1.0583	-9.4971	10.555	618	0	-4.2798	-0.0026588	-3.4582	1.4276	1.2858	0.38911	4.1592	-10.886	-20.611	9.725	606	58	-16.491	0.0046125	-17.916	1.3869	1.4374	0.088424	4.7903	-6.8477
41	0.0023952	0.00016332	0.0022319	42	136	0.0013452	-2.6279e-06	0.0017078	2.1506e-07	0.00050914	-0.10532	2.7679	-0.52433	-16.198	15.674	165	131	-4.2433	0.005147	-4.9535	7.9209	2.8444	-2.551	10.041	6.8242	-4.3837	11.208	144	134	1.6601	0.015038	-0.41516	4.0375	2.3417	-0.06837	2.464	5.0039	-19.209	24.213	125	79	-12.812	0.0082487	-13.951	25.721	5.1143	1.2998	4.3958	4.7763
41	0.0027998	0.00041383	0.0023859	21	0	0.0019076	-3.3757e-06	0.0021152	2.3381e-07	0.00049841	-0.84124	3.8003	1.6298	-7.625	9.2548	8	106	-3.594	-0.036615	-1.3422	1.0861	1.6745	0.92714	4.4917	5.3366	-5.0191	10.356	0	15	-0.55986	0.022545	-1.9464	3.6518	2.0744	0.32409	2.8898	-4.6936	-21.392	16.699	123	12	-15.922	0.036173	-18.147	7.8367	3.0843	1.4447	5.4707	4.0504
41	0.0038928	0.00054756	0.0033452	46	0	0.0021482	-4.2287e-06	0.0024717	4.7859e-07	0.00071689	0.43594	2.6741	0.048093	-7.8235	7.8716	8	153	-3.9673	-0.020682	-2.3851	0.96113	1.344	0.78156	4.144	4.9491	-5.6799	10.629	152	44	-1.7564	0.01685	-3.0453	2.4934	1.7477	1.0291	5.0058	-3.341	-20.762	17.421	153	33	-16.808	0.033129	-19.342	5.3102	2.7348	1.5931	7.4887	-1.3168
42	0.0055221	0.00012811	0.005394	29	386	0.0020162	-1.4791e-06	0.0024193	1.975e-06	0.0014245	0.066243	2.0773	3.1705	-19.624	22.795	62	399	-4.9775	-0.0055369	-3.4687	22.83	4.8571	-0.71859	2.2936	9.8985	-10.124	20.022	403	234	-2.8717	0.0045185	-4.103	19.923	4.52	0.61928	2.1699	4.9914	-19.561	24.552	423	84	-9.7321	0.011211	-12.787	50.264	7.3066	0.74	1.943	12.947
42	0.0050375	0.00012453	0.0049129	244	377	0.0015483	-1.6358e-06	0.0021969	1.7727e-06	0.0013832	0.47711	1.9979	3.9209	-21.002	24.923	146	197	-5.7829	-0.00015305	-5.7222	35.342	5.945	-0.29904	1.5819	10.44	-11.537	21.976	199	2	-1.2168	0.0056894	-3.4726	18.278	4.4698	0.15471	1.7571	4.8592	-20.356	25.215	348	218	-7.0487	0.0028375	-8.1738	50.489	7.1353	0.26037	1.3391	9.3188
42	0.0068142	0.00012586	0.0066884	32	324	0.0020418	-2.4926e-06	0.00264	2.0411e-06	0.00147	0.32978	2.6172	2.9393	-16.232	19.172	56	331	-3.9907	0.00085164	-4.1951	25.205	5.0219	-0.88519	2.2746	6.8061	-11.662	18.468	478	369	-4.1344	0.0083617	-6.1412	25.063	5.1392	0.53199	1.8466	3.7065	-16.092	19.798	168	46	-7.6901	0.0034235	-8.5117	25.819	5.1034	0.82137	2.2076	9.4876
43	0.02419	0.001097	0.023093	44	791	0.017251	-8.3422e-06	0.02055	6.3623e-06	0.0031623	-1.4521	8.2521	3.0031	-7.8224	10.826	780	791	-1.0209	0.0035887	-2.4402	2.3668	1.7436	-1.21	4.8302	8.3789	-6.8322	15.211	784	302	-2.7519	-0.00070459	-2.4732	2.946	1.7239	1.8428	11.007	1.8324	-25.095	26.927	791	780	-19.523	-0.0028896	-18.381	5.9397	2.5251	3.1332	23.507	12.144
43	0.024104	0.00098144	0.023123	36	1032	0.0142	-5.6146e-06	0.017097	4.5066e-06	0.0027037	0.45606	8.0788	0.28521	-7.3049	7.5901	1025	0	-3.788	-0.0022746	-2.6143	1.9884	1.5648	0.32884	2.0723	2.3482	-6.319	8.6672	1027	18	-1.5587	0.0013566	-2.2587	0.82432	0.99397	-0.51847	4.3836	-0.33669	-22.445	22.109	1031	0	-17.584	0.0029863	-19.125	2.8423	1.9067	2.2682	22.696	11.222
43	0.021913	0.0018807	0.020032	47	679	0.015113	-7.6754e-06	0.017719	5.349e-06	0.0027603	-1.717	10.453	-1.5871	-14.45	12.863	258	676	-3.2291	0.00081765	-3.5067	1.8885	1.3836	-4.6332	33.011	2.2674	-9.6204	11.888	55	0	-1.1364	-0.0018539	-0.50704	1.7278	1.3639	-0.85014	8.0649	-5.0026	-25.688	20.685	672	46	-20.918	0.0062626	-23.044	3.4624	2.2302	3.2309	21.29	17.605
44	0.014433	0.0002141	0.014219	20	0	0.0062516	-8.8172e-06	0.0096374	2.2241e-06	0.0024607	0.7379	3.2789	1.836	-14.078	15.914	767	0	-2.7068	0.0064864	-5.1976	1.3025	1.8374	-0.8517	5.097	3.3534	-19.24	22.593	0	60	-13.038	0.0086968	-16.378	3.949	2.7706	1.055	7.3138	3.5193	-16.132	19.652	0	10	-8.7641	-0.0010196	-8.3725	2.8937	1.7161	-0.069222	7.7214	1.6098
44	0.0097522	0.0002164	0.0095358	82	0	0.0051266	-5.1224e-06	0.0072677	1.5811e-06	0.0017643	0.63111	2.8164	3.0599	-14.093	17.153	385	0	-0.64271	0.0031947	-1.9781	1.6138	1.4865	-1.42	12.892	1.0951	-15.776	16.872	1	156	-9.8733	0.0082125	-13.306	5.9306	3.1413	0.3455	2.645	1.9055	-14.639	16.544	0	357	-10.164	-0.0038608	-8.5502	2.9892	1.9645	1.0802	6.7819	4.6152
44	0.010294	0.00098215	0.0093121	98	0	0.0048392	-4.4102e-06	0.0067267	1.6298e-06	0.0016793	1.155	3.9234	2.0212	-5.8066	7.8278	60	108	-1.0652	0.002245	-2.026	1.4687	1.3331	-0.78457	3.7004	-0.95258	-15.08	14.128	591	105	-9.2244	0.0046374	-11.209	5.2978	2.5718	0.15027	2.6358	1.3338	-16.313	17.647	856	47	-11.277	-0.00075378	-10.955	3.4748	1.8734	1.6018	9.3398	-0.66064
45	0.01549	0.00074482	0.014745	31	1266	0.0090268	-6.3399e-06	0.01304	1.5487e-06	0.0026317	-0.35745	2.7754	-2.0996	-9.3443	7.2447	3	1262	-6.6027	0.00045091	-6.8881	0.51617	0.73714	0.16854	5.4956	-5.5544	-15.896	10.342	1266	997	-12.309	-0.00089745	-11.741	1.1572	1.1247	0.97871	6.7189	-9.5267	-25.352	15.825	1266	22	-21.609	-0.00023386	-21.461	2.0608	1.4381	1.1647	9.3034	2.6382
45	0.014559	0.0015074	0.013052	42	0	0.0076901	-4.2836e-06	0.010618	1.1354e-06	0.0019992	0.47534	2.888	-2.7171	-10.454	7.7374	0	23	-6.6483	0.0010295	-7.3519	0.52914	0.83331	-0.49921	4.1885	-4.7634	-15.792	11.029	11	23	-11.851	0.0012096	-12.678	2.0111	1.4964	0.90661	4.6506	-15.832	-26.009	10.177	863	421	-22.175	-0.00093135	-21.539	1.4507	1.2593	0.41104	4.1538	3.3672
45	0.020743	0.00061445	0.020128	19	1398	0.008793	-6.7274e-06	0.013499	2.2256e-06	0.0031012	0.90401	3.879	-3.6035	-13.922	10.318	1114	1399	-5.8206	0.0012402	-6.6882	0.69023	0.97029	-1.774	8.8012	-5.0354	-16.954	11.919	1399	16	-11.688	0.0038611	-14.389	1.6301	2.0162	0.4188	2.8059	-5.0499	-30.754	25.704	1398	1302	-21.56	-0.0043065	-18.547	4.0368	2.6582	-0.022523	6.0108	9.7824
46	0.0097086	0.0012265	0.008482	154	0	0.0039798	-3.7629e-06	0.0064143	1.0145e-06	0.0017301	1.2864	3.8683	-2.0955	-11.932	9.8368	1283	179	-6.3768	0.002003	-7.6727	2.2065	1.6635	-0.78242	3.2995	9.3526	-11.53	20.882	1286	58	1.0795	0.0090967	-4.8061	7.8593	4.4072	-0.93699	2.8815	-4.5873	-23.286	18.699	1294	1256	-16.071	-0.0018974	-14.844	6.4867	2.6438	0.83942	3.8411	-4.307
46	0.0094937	0.00083876	0.008655	46	0	0.0044573	-2.5487e-06	0.0063841	7.8343e-07	0.0014222	0.29965	2.4012	-3.3105	-11.827	8.5168	34	1373	-6.9563	-0.0010822	-6.1381	1.8902	1.4539	-0.41949	3.0021	8.9979	-4.12	13.118	1220	480	2.8025	0.00245	0.95036	4.1719	2.3058	-0.12958	2.7123	-5.2063	-22.13	16.924	1402	181	-13.119	0.0052606	-17.096	4.39	3.1095	-0.58554	2.9174	-5.7793
46	0.016313	0.00082137	0.015491	42	0	0.0059909	-4.6455e-06	0.0090616	2.601e-06	0.0023977	1.48	6.4388	-4.3594	-15.278	10.919	92	1299	-7.6754	-0.00020835	-7.5377	2.6974	1.6443	-1.2734	5.6444	7.9406	-8.3928	16.333	1319	77	0.39646	0.0044892	-2.5709	5.3475	2.8787	-0.44885	3.2752	-1.7449	-18.439	16.694	1306	92	-11.576	0.0040945	-14.283	4.3956	2.6155	0.31272	3.0795	-8.8821
47	0.018065	0.00031112	0.017754	15	665	0.0075895	-1.1998e-05	0.011597	4.1886e-06	0.0030916	1.5879	6.0309	3.1785	-19.345	22.524	592	668	-1.0943	8.0404e-05	-1.1211	4.4599	2.1119	-3.4511	23.774	12.238	-13.345	25.583	657	30	-8.1867	0.0080541	-10.877	7.8716	3.208	2.2758	11.96	8.133	-14.469	22.602	659	380	-7.4503	0.0064149	-9.5929	10.2	3.4256	0.27482	3.7879	7.5188
47	0.013431	0.000198	0.013233	22	604	0.0063725	-1.0645e-05	0.0095874	2.8777e-06	0.0025168	0.34978	3.364	3.316	-19.644	22.96	388	599	-0.40608	0.0026387	-1.203	6.883	2.6637	-2.8109	17.608	10.047	-11.11	21.157	590	232	-4.7945	0.014093	-9.0505	7.2943	3.6541	1.3071	5.7381	7.9606	-17.929	25.89	595	546	-11.299	-0.0040647	-10.072	11.574	3.4753	1.4523	7.8708	7.357
47	0.012824	0.000227	0.012597	42	560	0.0068576	-1.1985e-05	0.010213	2.6479e-06	0.0025327	-0.24941	3.1018	4.0036	-13.135	17.139	522	560	-0.27493	0.0027926	-1.0569	3.3296	1.8799	-1.8808	13.025	7.3627	-12.252	19.614	543	80	-5.9297	0.015699	-10.326	9.8921	4.0443	1.0185	3.748	3.1805	-17.491	20.671	557	7	-6.5491	0.0011573	-6.8731	13.276	3.6484	-0.67997	2.7437	5.3385
48	0.0077465	0.00079429	0.0069522	742	751	0.0017539	-1.4494e-06	0.0022981	2.3007e-07	0.00057365	3.3679	26.614	0.98466	-10.123	11.108	22	742	-1.5617	-0.0018785	-0.85636	0.87943	1.0226	-2.4109	16.859	5.8503	-14.885	20.736	743	6	-3.1646	0.014602	-8.6476	1.7436	3.4338	-0.35451	3.2116	-2.5531	-14.643	12.09	751	46	-9.3298	-0.0014243	-8.795	2.1207	1.4887	0.22028	3.8669	2.1564
48	0.0035708	0.00065341	0.0029174	25	0	0.0014622	-1.7424e-06	0.0022498	1.0676e-07	0.00056034	1.4468	3.9759	0.71781	-4.9201	5.6379	22	904	-2.3805	0.00065002	-2.6743	0.66317	0.83187	0.59253	4.0468	5.1486	-14.779	19.928	829	10	-2.6796	0.015072	-9.4923	3.142	4.3182	-0.63597	2.2303	-3.8196	-14.483	10.664	826	16	-8.1488	-5.7698e-05	-8.1227	1.748	1.3222	-0.39575	4.5694	3.7331
48	0.0022483	0.00011854	0.0021298	88	842	0.0012617	-1.24e-06	0.0018005	5.9356e-08	0.0003954	-0.63665	4.4146	-0.81071	-21.579	20.769	44	861	-3.6059	-0.0058117	-1.0807	9.7519	3.4471	-3.3615	13.773	4.3694	-5.0744	9.4437	864	851	-0.265	0.0066203	-3.1415	1.5755	2.0833	-0.239	1.9263	2.6762	-14.967	17.643	820	61	-8.558	0.0072101	-11.691	4.4231	2.7752	0.60455	4.6136	8.9554
49	0.015999	0.0012104	0.014788	61	1389	0.0070762	-5.7783e-06	0.011089	2.1251e-06	0.0027388	0.85086	4.5692	-2.9648	-16.727	13.762	1347	1383	-10.503	0.00033326	-10.734	4.2702	2.0708	1.1622	4.4326	9.3802	-14.038	23.418	1366	1383	-2.3481	0.0058792	-6.4312	4.8001	3.2195	1.0917	5.2788	-8.7041	-23.786	15.082	1374	6	-14.926	0.0039702	-17.683	2.441	2.2313	-1.1013	4.7518	4.3391
49	0.018668	0.0011601	0.017508	109	1582	0.011923	-5.7801e-06	0.016495	6.2861e-06	0.0036418	-0.94624	3.1772	-3.2061	-19.615	16.409	1565	799	-14.773	0.00214	-16.466	8.5784	3.0878	0.9569	3.8286	13.268	-6.3507	19.619	1560	120	2.3519	0.0086571	-4.4959	1.8201	4.1798	-0.26341	2.0974	-5.7363	-22.669	16.932	1579	23	-14.795	0.0035062	-17.568	1.7429	2.0761	-0.13074	5.3268	3.7133
49	0.015494	0.0013749	0.01412	29	1322	0.0072132	-8.1583e-06	0.012606	1.2032e-06	0.0033032	0.49561	2.11	-2.1255	-11.521	9.3958	1307	4	-7.7827	0.002586	-9.4921	1.0279	1.4154	0.48566	4.0056	12.662	-8.5393	21.202	1322	20	-0.60254	0.0099479	-7.1781	1.1483	3.9475	0.42898	3.0047	-8.0947	-25.413	17.318	1322	1306	-17.505	-0.0024546	-15.883	2.9364	1.9533	-0.1701	5.0994	-3.3567
50	0.009415	0.00033482	0.0090801	23	1980	0.0050931	-1.311e-06	0.0063909	7.4564e-07	0.0011435	-0.1334	4.0011	3.0194	-13.916	16.936	1480	1980	-0.68839	0.00085042	-1.5303	1.5973	1.3542	-2.3192	21.644	9.3592	-7.7654	17.125	1975	1307	1.4793	-0.0005945	2.0679	5.0403	2.2707	-0.48662	3.53	1.1328	-16.273	17.406	1747	17	-7.4339	0.0010009	-8.4249	5.0001	2.3082	0.0059569	3.7365	7.5143
50	0.014262	0.001312	0.01295	17	2155	0.0078746	-1.6894e-06	0.009695	7.8593e-07	0.0013753	0.18281	4.3612	2.7456	-11.58	14.326	2098	4	-0.82614	0.0017813	-2.7455	1.4168	1.6266	-1.6163	8.7792	11.845	-6.7631	18.608	32	1793	0.78356	-0.0035717	4.6321	3.9708	2.9854	0.47236	3.8222	-1.3036	-19.26	17.956	2148	1185	-11.151	0.000891	-12.111	6.6368	2.6352	0.098997	3.6497	3.9693
50	0.010645	0.00081013	0.0098345	124	0	0.0067683	-1.4013e-06	0.008314	7.6927e-07	0.0012515	0.12882	3.9302	1.7079	-9.7056	11.414	1812	0	-1.7027	0.0008571	-2.6481	1.1368	1.1979	-0.047736	3.3482	10.493	-5.0402	15.533	0	1641	0.51982	-0.0033236	4.1858	5.5506	3.1677	0.31779	1.9919	0.99362	-13.984	14.978	2192	5	-6.775	0.0019755	-8.954	4.4883	2.4642	0.23617	2.8064	-1.7034
51	0.019735	0.001798	0.017937	40	1643	0.010079	-5.1386e-06	0.014301	3.2896e-06	0.0030392	0.6846	3.6953	0.38849	-4.8499	5.2383	41	235	-2.2337	0.00091202	-2.9829	0.89913	1.0423	-0.10264	2.2692	3.307	-10.021	13.328	25	138	-3.0685	0.0014512	-4.2607	3.9512	2.1037	-0.72184	4.0744	-1.9945	-17.125	15.13	1636	34	-6.1934	0.003302	-8.906	3.5124	2.443	-1.6464	6.608	-9.6694
51	0.021739	0.0010193	0.020719	82	2105	0.01222	-2.9149e-06	0.015288	2.6282e-06	0.0024018	0.33992	6.6171	2.2896	-7.7467	10.036	389	2105	-0.82405	-0.00060085	-0.19165	1.4608	1.2626	-0.70616	3.5618	12.035	-5.2525	17.288	7	852	-1.1477	-0.0029351	1.9415	5.4756	2.9427	1.2941	3.7717	0.59433	-16.173	16.768	2105	806	-7.9187	0.0034487	-11.548	3.2931	2.7729	-0.5164	2.3745	-1.6068
51	0.016023	0.00034955	0.015673	79	2126	0.011063	-1.4578e-06	0.012612	3.1998e-06	0.0020003	-0.93117	7.828	3.5805	-12.631	16.211	679	2126	0.2667	-0.001157	1.4966	3.0741	1.8918	-1.2146	6.2907	8.8888	-9.8555	18.744	4	1924	-2.2617	-0.0034004	1.3529	4.1674	2.92	0.046921	3.2877	2.7007	-15.916	18.617	2122	496	-9.1803	0.0041273	-13.568	2.7756	3.0328	0.39713	2.4855	3.6545
52	0.0085956	0.00092469	0.0076709	25	770	0.0019121	-1.1625e-06	0.0030194	6.7452e-07	0.001041	2.7364	13.088	2.595	-13.575	16.17	856	0	-1.3846	0.0014593	-2.7745	1.8264	1.572	-2.0124	9.0008	8.5736	-9.0439	17.618	1467	0	3.5929	0.0047706	-0.9511	3.8312	3.2743	-0.73564	2.2226	-2.9764	-21.056	18.08	772	0	-10.373	-0.00077009	-9.6395	5.6783	2.4203	-0.14866	3.567	-5.4158
52	0.0054441	0.00015057	0.0052935	35	2918	0.0016509	-1.4902e-07	0.0018683	3.0758e-07	0.00056864	2.7023	14.857	2.0406	-16.103	18.143	2451	2	-1.6233	0.0011288	-3.2702	2.0524	1.7196	-1.9092	14.442	12.595	-5.0654	17.661	2638	0	6.9834	0.0012668	5.1351	2.4863	1.9042	0.13197	4.3943	8.3089	-15.979	24.288	2907	1635	-9.2752	0.0009771	-10.701	7.141	2.7962	1.3849	8.0372	13.269
52	0.0058807	0.00031405	0.0055666	30	3056	0.0016762	-3.6902e-07	0.00224	3.7623e-07	0.00069447	2.159	9.2107	2.7382	-23.845	26.584	2046	0	-0.69681	0.0016217	-3.1748	2.9724	2.2406	-2.1627	13.426	13.636	-1.7859	15.422	2	30	6.9618	0.0020736	3.7934	4.4684	2.7959	-0.31313	2.3696	6.1059	-16.864	22.97	3022	808	-9.306	0.00047108	-10.026	9.1371	3.0512	0.3751	4.4595	10.433
53	0.0082807	0.00091765	0.0073631	35	0	0.0041432	-1.8219e-06	0.0057847	5.8254e-07	0.0012173	0.41017	2.9595	-1.0964	-11.058	9.962	413	1789	-5.6532	0.00020742	-5.8401	1.7597	1.3309	0.23678	3.0455	-6.7589	-19.502	12.743	1790	252	-13.679	0.0022968	-15.749	3.9088	2.3104	-0.13055	2.624	-4.7091	-18.81	14.101	1799	476	-12.437	0.0029578	-15.102	3.1483	2.3491	0.15229	2.7717	3.327
53	0.0081264	0.00018496	0.0079414	60	1974	0.0037506	-1.4539e-06	0.0051856	5.766e-07	0.0011241	1.2237	5.8471	-0.46039	-15.954	15.494	385	1972	-4.1438	-0.00054486	-3.606	2.4333	1.5905	-1.2731	8.8945	4.3537	-20.566	24.919	1971	117	-14.108	0.00178	-15.865	4.5241	2.3567	1.4101	13.81	2.3691	-20.733	23.102	1968	272	-11.485	0.0037779	-15.214	8.9559	3.6872	-0.16493	2.5524	8.9847
53	0.011468	0.00049353	0.010975	77	1980	0.0045616	-2.4848e-06	0.0070215	8.5403e-07	0.0016951	1.206	4.9814	-1.9545	-10.624	8.669	939	1980	-4.0936	0.0011442	-5.2264	1.0354	1.2098	-1.8047	6.9239	-3.8909	-19.058	15.167	1978	889	-13.751	6.8247e-05	-13.819	2.4782	1.5747	-0.015731	5.8436	0.71735	-23.824	24.541	1979	245	-14.751	0.0029724	-17.693	7.4387	3.2137	-0.62517	3.6398	9.3949
54	0.0087725	0.000716	0.0080565	726	1908	0.0064197	-1.1871e-06	0.0075522	6.1688e-07	0.0010222	-0.95905	6.0926	4.0177	-6.1764	10.194	1897	1908	0.12471	0.0029133	-2.6546	0.48499	1.75	0.13351	2.0557	5.4492	-15.468	20.917	1905	726	-11.659	0.0020834	-13.647	3.7015	2.2405	2.1793	12.922	3.2807	-11.954	15.235	694	1864	-1.5434	-0.003205	1.5141	6.4479	3.0931	-0.88481	3.0378	1.8495
54	0.011095	0.00018983	0.010905	87	1825	0.0071914	-3.7686e-07	0.0075353	1.9574e-06	0.0014131	-0.99376	7.0027	3.649	-15.906	19.555	772	1819	0.42512	0.00095667	-0.44784	3.5808	1.9583	-3.469	24.48	6.2975	-12.518	18.816	1816	1069	-7.5438	0.0011726	-8.6138	7.0641	2.7288	1.1825	5.3164	4.9787	-21.073	26.052	1813	1461	-10.408	-0.00018158	-10.242	9.4788	3.0803	-0.14419	5.2389	7.6276
54	0.014509	0.0016056	0.012903	1076	1933	0.0084027	5.3309e-07	0.0078875	2.2347e-06	0.0015242	0.27102	4.8533	2.4711	-6.0078	8.4789	953	1922	-0.27153	0.00010863	-0.37652	1.2244	1.1082	-0.49567	3.7507	0.55583	-13.354	13.909	1933	8	-6.5537	0.0017847	-8.2786	5.6832	2.5838	-0.14716	2.0451	-2.6007	-23.208	20.607	1923	1567	-14.724	-0.00072259	-14.026	10.959	3.3349	-0.13805	2.5919	-7.6202
55	0.021901	0.0011638	0.020737	19	978	0.010201	-9.6249e-06	0.014908	2.2679e-06	0.0031092	0.90285	4.8344	-2.6492	-10.127	7.4777	977	20	-5.9097	0.0022091	-6.9899	0.70611	1.0468	-0.53669	4.0131	5.0109	-22.109	27.12	978	171	-17.406	0.0051706	-19.934	3.0269	2.2721	2.3828	21.094	-8.4499	-20.303	11.853	587	69	-12.404	0.0020576	-13.41	3.8234	2.04	-1.3481	5.4854	-6.0354
55	0.02268	0.0013176	0.021362	19	919	0.012546	-1.2328e-05	0.01821	3.4274e-06	0.0037612	0.14533	4.0461	-1.9383	-23.071	21.133	665	895	-6.8819	0.0018369	-7.726	9.1145	3.0582	-2.6456	12.343	-2.3966	-22.891	20.494	889	13	-17.097	0.0048965	-19.347	3.3576	2.2469	2.2906	13.271	-6.6353	-19.683	13.047	916	267	-15.763	0.0014595	-16.433	2.5057	1.6297	1.6217	8.5604	0.70131
55	0.021635	0.0033391	0.018296	27	0	0.013335	-1.2349e-05	0.019108	2.4134e-06	0.0036806	0.41119	2.1436	0.14071	-8.6133	8.754	935	23	-3.1016	0.0050497	-5.4623	1.0198	1.6975	-0.98005	3.2834	-9.058	-19.946	10.888	935	389	-17.257	0.0028011	-18.566	1.0293	1.2657	0.62396	4.6182	-13.941	-22.484	8.5437	32	686	-18.544	-0.0043265	-16.521	1.5301	1.702	0.1865	2.2683	-9.5987
56	0.019613	0.0019947	0.017618	45	810	0.0063765	-1.0491e-05	0.010646	6.6586e-06	0.0035708	2.1607	7.2232	-1.87	-6.4966	4.6266	139	2	-3.68	0.00022456	-3.7714	0.60374	0.7788	-0.32568	3.3718	9.2816	-4.1957	13.477	810	21	4.2474	0.0046163	2.3686	3.8576	2.2444	-1.4814	5.7123	2.1493	-16.286	18.435	814	62	-6.5957	0.0067303	-9.335	3.9769	2.5464	-1.8432	6.7931	-2.8251
56	0.01275	0.0023443	0.010406	63	879	0.0054511	-6.2808e-06	0.0082115	1.9309e-06	0.0021158	1.4835	5.0492	-0.37741	-5.8179	5.4405	281	722	-3.4038	-0.0028903	-2.1335	0.77564	1.1466	0.32114	2.3632	10.067	-0.47496	10.542	290	3	5.43	0.0049694	3.2459	3.5167	2.2606	-0.56231	2.5958	0.99583	-17.138	18.134	751	87	-7.1687	0.016728	-14.521	5.054	4.8075	0.066441	1.7035	-3.6003
56	0.011195	0.00079433	0.010401	93	1025	0.0060884	-5.0339e-06	0.0086708	1.9983e-06	0.0020556	-0.13809	3.3269	-0.16341	-8.7823	8.6189	995	1026	-3.8924	0.0010706	-4.4416	0.81057	0.95462	-0.26474	5.4639	12.755	-1.7751	14.53	1005	8	2.0328	8.8299e-06	2.0282	6.7718	2.6023	1.9999	7.5562	11.367	-15.074	26.441	1020	94	-3.9944	0.0085331	-8.3719	6.7794	3.6303	-0.01357	5.8594	13.855
57	0.014721	0.00048157	0.014239	45	946	0.0094269	-4.3715e-06	0.011495	2.0312e-06	0.0018599	-0.65307	7.6167	2.0467	-18.895	20.942	815	946	-1.3772	0.004571	-3.5393	4.6236	2.487	-2.2816	13.686	8.0543	-13.175	21.229	938	605	-8.8345	0.0018371	-9.7035	7.6329	2.808	2.4365	11.436	5.662	-19.189	24.851	939	905	-6.2654	-0.0040848	-4.3333	8.7802	3.1666	-1.5666	7.2462	8.1419
57	0.013927	0.0012542	0.012673	19	879	0.0073619	-3.5213e-06	0.0089148	9.661e-07	0.0013311	0.52362	7.4333	0.29678	-11.241	11.538	840	882	-2.7499	0.0019301	-3.6011	0.81306	1.0272	-1.0461	10.615	13.421	-10.168	23.589	879	19	-3.1718	0.0031591	-4.565	5.2178	2.422	1.4328	10.239	4.4513	-13.966	18.417	880	832	-7.2118	-0.0021903	-6.2459	7.9174	2.8686	0.3755	3.0668	6.4776
57	0.011883	0.00077612	0.011107	64	0	0.0081119	-2.8573e-06	0.0093549	1.0724e-06	0.0012604	-0.36363	8.9476	2.8577	-13.099	15.957	861	0	-0.35996	0.0025556	-1.4716	1.8508	1.5045	-1.5968	11.871	8.7885	-12.479	21.268	870	3	-7.6713	0.0020533	-8.5645	2.9317	1.7884	2.4249	21.826	1.9891	-10.405	12.394	870	639	-5.123	-0.0043993	-3.2093	2.5101	1.9323	0.2241	2.8432	2.4757
58	0.023644	0.00022441	0.023419	1009	1346	0.018074	-2.7242e-07	0.018257	1.0299e-05	0.0032109	-1.8931	10.563	-1.1762	-13.676	12.5	1335	1346	-7.4521	-0.00087851	-6.8609	2.8323	1.7173	0.31718	2.7205	4.5808	-30.945	35.526	1342	1116	-24.1	-0.0017362	-22.931	6.9927	2.7292	4.732	47.453	4.8209	-6.1918	11.013	1341	2	-1.6401	0.00069264	-2.1062	1.934	1.4165	0.62995	3.9381	8.8442
58	0.028991	0.00036359	0.028627	26	1785	0.021651	-1.0471e-06	0.022585	6.4268e-06	0.002592	-4.2097	32.296	-1.2901	-11.559	10.269	1778	18	-8.4679	-0.00083933	-7.7188	0.90224	1.0438	1.0187	7.9196	3.0029	-26.887	29.89	1784	739	-22.712	-0.0020473	-20.885	5.6085	2.5928	3.7374	28.592	2.7673	-9.0909	11.858	1784	1724	-4.0646	-0.00094651	-3.2198	2.4714	1.6461	-0.03924	2.8317	5.8066
58	0.027448	0.0002087	0.02724	57	2242	0.019572	-2.9075e-06	0.022831	4.6081e-06	0.0028552	-1.8232	15.697	-1.4173	-14.519	13.102	1641	2242	-6.1219	0.0016408	-7.9613	1.8841	1.7358	-0.43855	2.7421	5.1228	-26.339	31.462	2235	323	-22.994	0.0017931	-25.005	4.798	2.4791	5.2561	50.66	3.7269	-8.3187	12.046	2236	2183	-1.9175	-0.0021237	0.46315	3.7351	2.3719	-0.26225	2.3175	6.2796
59	0.011781	0.00092883	0.010852	98	0	0.0053675	-2.1478e-06	0.0068258	1.137e-06	0.001359	0.86679	4.5668	2.0417	-22.705	24.747	902	3	-2.4857	0.0035857	-4.9204	3.3518	2.3088	-2.6827	20.463	6.7201	-12.01	18.73	1356	21	-6.2393	0.0011288	-7.0057	3.7122	1.9769	1.8962	11.264	-3.389	-23.74	20.351	1358	906	-18.128	-0.0013059	-17.241	4.2233	2.118	1.6989	11.534	7.2748
59	0.014205	0.00027982	0.013925	101	1356	0.0072474	-4.4922e-06	0.010293	2.365e-06	0.002337	0.42331	3.2104	-0.83704	-15.496	14.659	6	1353	-3.4799	0.00084443	-4.0525	1.1061	1.1025	-3.5818	34.461	3.6787	-15.107	18.785	1354	12	-7.8217	0.0048339	-11.099	2.6592	2.499	0.33359	3.7136	1.6362	-21.73	23.366	1355	7	-13.908	0.00058734	-14.306	2.2778	1.5267	3.2906	34.827	10.86
59	0.013432	0.00050381	0.012929	184	1291	0.0071165	-3.2688e-06	0.0092265	2.4598e-06	0.0019865	0.49974	3.4955	-0.98245	-8.5822	7.5998	1280	1291	-5.404	0.00052982	-5.746	1.2183	1.1213	0.65372	3.6363	2.6432	-16.467	19.111	1287	0	-6.5833	0.0033444	-8.7421	1.813	1.8355	0.45184	6.2756	-0.097516	-22.893	22.796	1291	1197	-16.554	-0.0029804	-14.63	2.2353	1.863	1.3672	12.503	8.0377
60	0.011869	0.0012748	0.010595	1599	0	0.006254	8.0588e-07	0.0054288	1.8076e-06	0.0014265	0.94184	5.134	4.6541	-7.3385	11.993	484	2032	0.5601	0.00046465	0.084306	3.886	1.9904	-0.86715	3.7407	2.2396	-9.5417	11.781	1939	239	-2.6931	0.00154	-4.27	3.2726	2.0254	-0.51321	3.3116	-10.801	-29.547	18.747	14	653	-21.782	8.4413e-05	-21.869	8.1874	2.8618	0.49861	3.6647	-1.2781
60	0.015725	0.00025577	0.01547	2136	2713	0.0077934	-4.2815e-08	0.0078515	4.1529e-06	0.0020381	0.54448	3.8907	3.6327	-15.78	19.412	110	2690	-4.4374	-0.0036842	0.56025	5.0571	3.6591	0.25015	2.356	4.4811	-9.7004	14.181	430	1872	-1.7323	-0.00050716	-1.0444	5.3973	2.3569	-0.095219	2.9866	1.6164	-28.163	29.78	2713	566	-17.707	0.0033835	-22.297	7.789	3.8492	0.17204	3.4309	9.5297
60	0.017963	0.00075344	0.017209	1557	2955	0.01142	-1.3897e-06	0.013473	6.6449e-06	0.0028375	-0.36888	3.0777	4.7069	-13.827	18.534	95	2955	1.8372	-0.00098862	3.2979	2.0853	1.6724	-1.8783	10.767	0.16321	-15.137	15.301	2272	2550	-7.0194	-0.0010191	-5.5136	9.7367	3.2393	-0.42704	2.6066	-5.5246	-30.37	24.846	2953	1510	-21.025	-1.1906e-06	-21.023	10.122	3.1816	0.14707	3.9153	1.3325
61	0.010985	0.0010524	0.0099325	107	673	0.0072194	-3.1942e-06	0.0082943	2.4372e-06	0.0016803	-0.22192	2.8378	-1.336	-9.0553	7.7193	355	57	-4.0903	0.0048876	-5.735	1.6132	1.5867	-1.3793	4.3784	2.6467	-14.073	16.719	673	160	-9.6497	-0.003753	-8.3868	3.2175	1.9367	1.3415	7.7328	-1.8288	-16.805	14.977	42	268	-11.916	0.0020325	-12.6	7.1548	2.7039	0.90073	4.4462	4.1719
61	0.010803	0.0012367	0.0095665	15	675	0.0064603	-2.0552e-06	0.0071539	6.6158e-07	0.00090688	-0.50519	11.943	0.026532	-5.1387	5.1653	634	675	-1.9933	0.0020406	-2.682	0.35103	0.71387	-0.039059	3.1525	2.0489	-14.239	16.287	675	13	-9.2645	0.0017864	-9.8674	1.7602	1.3718	1.4389	15.266	-3.1439	-19.058	15.914	675	664	-14.253	-0.0055149	-12.391	2.5631	1.9291	0.71943	4.8028	7.2448
61	0.0093283	0.00083383	0.0084945	241	0	0.0065607	-3.2199e-06	0.0076893	1.1532e-06	0.0012566	-0.81238	4.6235	1.3227	-5.6171	6.9398	676	701	-1.2933	0.0024305	-2.1452	1.0408	1.1329	-0.090991	3.5306	2.0036	-11.726	13.729	700	438	-6.9997	-0.0048409	-5.303	4.1135	2.253	0.64071	3.5381	-1.0237	-21.519	20.495	701	246	-13.928	0.012432	-18.285	11.681	4.246	0.035131	1.8223	9.4841
62	0.0040128	0.0010562	0.0029566	529	633	0.0024293	3.4194e-07	0.0023211	2.1054e-07	0.00046309	0.48643	3.4286	-2.051	-12.006	9.9551	8	629	-6.2628	-0.0073268	-3.9438	1.0255	1.6804	0.12027	3.2492	6.3286	-3.8361	10.165	399	30	0.31041	0.0055642	-1.4507	2.5333	1.8896	0.27877	2.9209	-0.2322	-14.621	14.389	3	505	-8.076	-0.0047953	-6.5583	3.4428	2.0526	0.3001	3.4773	4.7681
62	0.0034336	0.00049904	0.0029345	678	0	0.0021597	4.8287e-07	0.0019866	2.0717e-07	0.00046604	-0.8611	4.1278	-2.2276	-10.551	8.3229	17	712	-7.1013	-0.0050764	-5.2815	1.0879	1.4816	0.89629	3.9269	10.105	-0.047431	10.153	0	677	4.5242	-0.0033218	5.7151	1.9834	1.5676	0.062614	2.8587	-0.76368	-13.043	12.279	702	569	-7.4935	0.00012337	-7.5377	4.0004	2.0003	0.22398	3.0875	5.4419
62	0.0041686	0.00060004	0.0035685	648	0	0.0019866	8.0902e-07	0.0016998	1.823e-07	0.00045803	0.14464	4.6976	-2.1324	-11.318	9.1857	2	706	-7.1698	-0.0058013	-5.1132	0.69838	1.4533	0.47791	3.4879	8.4226	-1.1644	9.587	181	652	4.2113	-0.003351	5.3992	1.9814	1.5662	-0.1221	3.0244	-0.59276	-9.8203	9.2275	184	568	-5.2913	-0.00053425	-5.1019	2.4392	1.5656	0.072536	2.9269	2.9969
63	0.024774	0.0010527	0.023721	49	0	0.010299	-2.6838e-05	0.017625	1.0058e-05	0.0052931	0.8128	2.7363	1.053	-9.8652	10.918	374	34	-4.5998	0.013824	-8.3738	2.228	2.6445	-0.10139	1.8465	4.8665	-12.581	17.448	544	43	-6.8764	0.016447	-11.366	4.368	3.3336	0.47907	3.1573	10.431	-21.977	32.408	546	239	-16.303	0.0076752	-18.398	8.8423	3.2111	3.3006	24.735	16.585
63	0.016327	0.00069876	0.015628	126	0	0.0081716	-1.8252e-05	0.011931	8.6062e-06	0.0036526	0.1423	2.3869	-1.2544	-9.3886	8.1342	362	14	-5.1749	0.010157	-7.2673	1.7923	1.8052	0.33922	2.1213	0.63576	-14.502	15.138	385	87	-6.786	0.013385	-9.5433	3.9886	2.5564	0.43037	3.271	-6.5661	-20.477	13.911	410	37	-14.898	0.009117	-16.776	5.0665	2.4996	0.79125	3.9384	13.881
63	0.02363	0.0010853	0.022545	43	0	0.010395	-5.7292e-06	0.015468	6.8224e-06	0.0039257	1.0737	4.0932	-2.3442	-11.207	8.863	1482	236	-6.0492	0.0012038	-7.1152	0.97634	1.1643	-0.22048	3.329	1.5086	-15.5	17.009	1768	31	-7.4395	0.0042197	-11.176	1.7617	2.534	-0.0030618	2.9489	-6.9941	-18.362	11.368	3	853	-13.674	8.6257e-05	-13.75	2.3199	1.5238	0.37697	3.4897	9.5149
64	0.012064	0.0021793	0.0098843	133	640	0.007659	-5.8739e-06	0.0095386	1.0115e-06	0.0014808	-0.064438	5.0251	-3.2894	-9.3521	6.0627	25	637	-6.2627	-0.0010339	-5.9319	0.57412	0.78149	0.15382	5.0598	3.7731	-13.851	17.624	635	2	-5.6486	-0.00030402	-5.5514	6.142	2.4789	0.21695	4.22	-1.3188	-17.176	15.857	621	3	-9.1639	0.0089161	-12.017	4.3096	2.6517	0.69669	3.4275	-1.8159
64	0.011039	0.0018601	0.0091786	104	635	0.0071628	-3.2927e-06	0.0082082	1.0505e-06	0.00119	-0.14608	5.1703	-2.7714	-8.1082	5.3368	3	635	-6.0057	-0.00025704	-5.9241	0.49736	0.70682	-0.039485	4.5709	1.9642	-7.3969	9.3611	632	5	-3.3087	0.00077848	-3.5558	2.2294	1.4999	0.059959	3.2733	-2.6326	-13.947	11.314	635	628	-6.3738	0.0047511	-7.8823	2.219	1.7262	-1.0323	5.1409	-0.53589
64	0.01102	0.00067758	0.010342	157	700	0.008091	-2.7283e-06	0.0090459	1.2776e-06	0.0012579	-1.9622	10.977	-0.78957	-15.566	14.776	2	700	-5.7987	-0.0022359	-5.0162	0.93603	1.0681	-2.8556	27.601	4.1789	-5.0979	9.2769	692	46	-1.2635	-0.0022301	-0.48301	2.2003	1.5505	0.20494	3.1947	1.7499	-16.215	17.965	699	31	-8.1204	0.0090996	-11.305	2.4415	2.415	-0.25003	3.7308	-3.2769
65	0.029885	0.0021346	0.027751	32	459	0.013044	-3.827e-05	0.021827	6.9668e-06	0.0057265	0.83608	2.9298	-3.835	-16.013	12.178	435	0	-8.7388	0.010431	-11.133	1.3947	1.8202	-0.54866	4.3038	5.1253	-6.6745	11.8	8	89	-1.5059	0.0097928	-3.7534	3.573	2.2943	0.30509	3.2153	-3.9016	-25.676	21.774	9	81	-16.674	0.014997	-20.116	15.224	4.3806	0.26634	2.6411	21.285
65	0.02526	0.0047153	0.020545	110	822	0.017615	-9.8013e-06	0.021643	7.6963e-06	0.003622	-0.2553	3.0637	-7.9215	-17.137	9.2159	13	336	-13.472	0.0011919	-13.962	1.4079	1.2199	0.41534	5.3533	7.9904	-9.6317	17.622	4	687	-6.2351	-0.0055445	-3.9563	4.981	2.5916	2.5191	11.901	-6.5333	-20.584	14.051	9	571	-15.951	-0.00020846	-15.865	3.869	1.9676	1.3324	7.3639	13.059
65	0.031881	0.0011749	0.030706	107	0	0.020608	-8.2922e-06	0.023233	1.6346e-05	0.0043184	-1.2838	7.9044	-8.7742	-15.768	6.9936	6	115	-13.445	-0.0011051	-13.095	1.392	1.197	1.7329	7.3309	7.4508	-10.637	18.088	6	381	-7.1091	-0.0080551	-4.5597	5.9237	2.8455	2.2584	8.6399	-0.25406	-19.232	18.977	630	319	-14.829	-2.2385e-05	-14.822	4.7579	2.1813	2.4092	15.238	9.4785
66	0.011572	0.00027079	0.011302	713	801	0.002412	-2.4354e-07	0.0025095	1.0662e-06	0.0010341	4.4144	31.11	0.33667	-13.234	13.571	446	0	-2.2932	-0.0026425	-1.2349	4.9956	2.3173	-2.4344	9.4357	3.9303	-14.289	18.219	714	220	-8.7542	0.0065653	-11.384	5.0584	2.7145	1.8284	7.0948	3.6266	-9.5299	13.156	798	712	-4.2893	-8.5542e-05	-4.255	2.8012	1.6738	0.55013	5.3259	9.3469
66	0.010847	0.00054164	0.010305	273	616	0.0027793	-3.284e-06	0.0037908	7.7632e-07	0.0010576	2.6562	16.407	1.0307	-12.098	13.129	496	616	-2.0525	0.0046712	-3.4912	2.7572	1.8573	-1.4635	7.2438	4.9241	-14.386	19.31	613	107	-7.9597	0.0052618	-9.5803	4.9728	2.4189	1.5398	7.239	3.7906	-13.108	16.898	613	527	-5.3558	-0.0078371	-2.9419	3.7752	2.3924	-0.32956	3.2951	4.9474
66	0.011517	0.0012576	0.01026	774	779	0.0027217	-1.982e-07	0.0027989	6.1085e-07	0.00078284	4.7913	46.033	-0.04743	-13.906	13.859	449	774	-2.6995	-0.0042309	-1.0516	2.6277	1.8802	-2.5207	10.676	0.40095	-13.552	13.953	774	137	-9.3002	0.0014206	-9.8535	4.9863	2.2558	0.7521	3.6403	1.6077	-9.871	11.479	779	500	-3.9986	0.0059685	-6.3233	1.9126	1.9284	0.13167	2.5708	7.1656
67	0.013292	0.0010026	0.01229	15	0	0.0067948	-1.8417e-06	0.0076005	2.0561e-06	0.0015077	-0.20669	5.8806	-0.49363	-7.9787	7.4851	0	469	-5.1403	0.0030033	-6.4542	1.2538	1.353	0.45847	3.0025	-0.93299	-19.982	19.049	875	13	-14.194	-0.0023067	-13.185	2.9393	1.811	1.7859	13.919	-0.70203	-17.866	17.164	875	6	-13.89	0.0003413	-14.039	2.2448	1.5008	1.4442	12.173	7.8827
67	0.012649	0.00095798	0.011691	601	1460	0.0092461	-2.0725e-06	0.010759	1.9614e-06	0.0016509	-0.83726	4.7002	-0.10432	-6.8306	6.7263	1455	1084	-4.2749	-0.0010616	-3.4999	0.72777	0.96346	0.15984	3.3269	0.80731	-21.878	22.685	1460	473	-18.313	0.0013095	-19.269	2.8315	1.771	2.7504	24.329	1.3721	-15.125	16.497	1460	1200	-10.23	-0.0014392	-9.1791	2.2373	1.6142	0.37307	5.8915	-0.21701
67	0.014906	0.00092852	0.013978	18	1548	0.0066618	-3.2873e-06	0.0092062	1.9594e-06	0.0020298	0.16243	4.3774	-0.27841	-8.5513	8.2729	1340	20	-3.3274	0.00032223	-3.5768	1.4171	1.1991	-1.0297	6.0989	-4.1836	-18.438	14.254	1544	808	-14.895	0.0025654	-16.88	3.4667	2.1869	1.6141	6.733	-5.8364	-21.495	15.659	23	1349	-13.837	-0.0027748	-11.689	4.3632	2.4295	0.85304	3.8186	-1.7983
68	0.041487	0.0027724	0.038714	358	466	0.016145	-2.7007e-05	0.022438	2.9287e-05	0.0065225	0.80815	3.6317	-3.9509	-15.368	11.417	453	466	-9.077	0.0079868	-10.938	3.0478	2.0511	-0.2017	2.9882	4.2743	-15.469	19.744	463	16	-9.3277	0.011729	-12.06	7.7421	3.2003	1.1247	4.4907	-4.7031	-21.229	16.526	463	378	-14.319	-0.007996	-12.456	6.3308	2.7373	0.3713	3.4639	0.86434
68	0.040539	0.0042042	0.036335	45	505	0.01727	-4.2385e-05	0.028142	2.6419e-05	0.0081222	0.73755	2.7444	-4.3302	-23.303	18.972	475	513	-10.072	0.013585	-13.556	4.6883	2.9583	-0.61403	3.4083	3.6097	-15.407	19.017	507	261	-8.8953	0.0051552	-10.218	6.5278	2.667	1.3511	6.7563	-4.7179	-25.603	20.885	511	495	-17.589	-0.010638	-14.86	9.1666	3.4144	0.87708	3.7922	4.8873
68	0.026109	0.00097578	0.025133	30	0	0.015055	-1.9508e-05	0.018538	1.972e-05	0.0048769	-0.36688	3.3716	-4.1036	-14.662	10.558	103	357	-8.319	-0.012127	-6.1544	2.3684	1.9847	-0.074741	2.6039	-2.6855	-15.296	12.61	351	176	-10.868	0.010346	-12.714	3.9561	2.2582	1.0784	4.4925	-5.0686	-16.022	10.953	357	98	-12.472	0.0019264	-12.816	2.9489	1.7287	0.67214	4.5453	0.79492
69	0.016681	0.00067012	0.01601	54	1913	0.010537	-2.782e-06	0.013198	2.4838e-06	0.0022015	-0.062993	4.4538	1.0054	-11.176	12.181	288	1910	-2.1197	-0.00084762	-1.309	1.8363	1.4338	-1.3352	8.1002	8.7331	-14.948	23.682	1908	342	-10.946	-2.3732e-05	-10.923	4.1476	2.0366	4.6755	35.285	7.5383	-20.685	28.223	1913	226	-14.904	0.002181	-16.991	4.115	2.3595	2.1891	17.429	7.1617
69	0.012567	0.00066602	0.011901	60	0	0.0076195	-9.1309e-07	0.0084449	2.585e-06	0.001677	0.075986	3.5735	0.39395	-7.9432	8.3371	598	1807	-3.7195	-0.00088622	-2.9183	1.5669	1.3346	-0.061345	2.6538	6.9117	-7.736	14.648	1808	1679	-3.2947	-0.00073712	-2.6283	2.0017	1.4662	0.63651	7.5355	0.045059	-26.175	26.22	1807	127	-18.205	0.001905	-19.927	5.0327	2.454	0.46802	7.285	8.1266
69	0.015966	0.00075389	0.015213	36	0	0.0076759	-1.3082e-06	0.0091378	2.1222e-06	0.0016838	1.2328	8.4071	1.655	-8.2433	9.8984	1087	207	-3.0556	-0.0013778	-1.5159	3.1982	1.9973	0.34115	2.1989	4.5124	-9.0184	13.531	0	273	-3.3477	0.0011889	-4.6763	2.874	1.8609	-0.096992	3.5375	-3.9476	-22.297	18.349	2235	2161	-16.004	0.0005567	-16.626	4.2093	2.0829	-0.16794	3.4107	6.3421
70	0.015466	0.00029991	0.015167	720	0	0.010466	1.3553e-06	0.0098063	5.5863e-06	0.0023941	-1.7311	7.7176	1.726	-13.382	15.108	7	974	-7.266	-0.0029799	-5.8147	3.091	1.9479	0.86961	5.9866	5.2611	-14.823	20.085	0	971	-7.8892	-0.0065596	-4.6947	2.4274	2.4158	1.2368	6.5276	3.4766	-19.532	23.009	965	296	-15.098	0.0046929	-17.384	5.2294	2.6408	2.6246	17.458	11.444
70	0.017191	0.00029543	0.016896	65	1198	0.010921	-7.852e-07	0.011391	5.265e-06	0.0023106	-1.596	9.2342	0.10894	-13.094	13.203	0	1197	-7.4727	-3.5867e-05	-7.4513	2.1993	1.4831	0.035314	3.9162	2.4472	-15.37	17.817	5	886	-10.608	-0.0051751	-7.5083	3.8764	2.6617	1.2765	6.1612	5.1731	-22.109	27.282	1191	20	-13.036	0.0036847	-15.243	3.8759	2.3457	1.7428	15.715	12.06
70	0.01343	0.00050119	0.012929	666	0	0.0073019	-9.1283e-07	0.0081284	3.1059e-06	0.0018259	-0.073866	3.6672	-0.06223	-21.102	21.04	1	1811	-4.8087	0.00027971	-5.062	2.1747	1.4819	-2.7225	27.355	3.0502	-16.292	19.342	1806	522	-10.38	-0.0034023	-7.2996	4.7824	2.8195	1.0114	4.8566	2.0957	-25.65	27.746	1806	14	-9.3152	0.0038107	-12.766	5.0527	3.0043	-1.3814	7.387	9.7907
71	0.038237	0.00087444	0.037363	27	0	0.033419	-3.1937e-06	0.035007	1.7055e-05	0.0042304	-4.1836	27.099	0.72625	-11.025	11.752	4	942	-9.1386	-0.0026285	-7.8323	1.0331	1.2661	3.3782	23.416	-11.578	-20.263	8.6845	994	6	-16.162	0.0023517	-17.331	0.80431	1.1228	0.75183	3.7822	8.3108	-3.3221	11.633	3	74	1.28	0.003141	-0.28108	2.191	1.7335	-0.49592	3.8054	-6.6763
71	0.049755	0.0005247	0.049231	410	0	0.040912	1.1905e-06	0.040415	5.2685e-05	0.0072641	-3.3228	16.841	1.7513	-13.636	15.387	4	621	-11.179	-0.0046308	-9.2479	3.9655	2.2829	2.4767	10.508	5.3232	-20.01	25.333	834	10	-15.976	0.0053999	-18.227	2.5976	2.0717	4.2418	42.835	7.353	-2.747	10.1	6	178	-0.90724	0.0011564	-1.3895	1.4905	1.2523	3.2018	17.569	8.1729
71	0.04584	0.0005218	0.045318	563	0	0.038149	-1.6201e-06	0.038856	4.8896e-05	0.0070045	-3.5373	17.554	0.99874	-14.083	15.082	4	766	-11.877	-0.0030761	-10.534	2.9706	1.8902	3.1794	17.036	6.1157	-21.446	27.562	872	10	-15.482	0.0042814	-17.351	3.9592	2.2641	6.2568	55.489	6.3205	-4.1349	10.455	7	71	-1.5541	0.0015158	-2.2158	1.4862	1.2777	2.6782	14.792	8.2719
72	0.011364	0.00012871	0.011235	519	393	0.0050923	-9.1902e-07	0.0053693	4.4388e-06	0.0021129	-0.28045	2.9109	1.8192	-14.728	16.547	203	392	-2.2032	-0.0038566	-1.0404	5.9012	2.5206	-2.938	13.979	2.0386	-19.38	21.419	381	121	-13.22	0.0096548	-16.131	10.802	3.6927	1.8928	8.057	3.217	-14.599	17.816	602	450	-7.3662	-0.0047283	-5.9406	5.6543	2.5167	0.46793	4.7155	5.2538
72	0.0098394	0.00045842	0.009381	492	509	0.0048615	-3.0731e-06	0.0056436	2.1431e-06	0.0015323	0.35765	3.7415	1.8551	-8.9542	10.809	492	509	-1.0669	0.00072717	-1.252	2.5241	1.5924	-1.2341	5.5044	3.1469	-15.302	18.449	502	68	-8.2075	0.0070525	-10.002	5.6396	2.5918	0.388	6.0206	1.1911	-15.915	17.106	503	177	-11.2	-0.0049918	-9.9293	7.469	2.83	1.3224	5.6243	1.3782
72	0.030648	0.0003862	0.030261	164	0	0.0069735	-4.2949e-06	0.0078711	1.5782e-05	0.0040065	1.3781	5.7089	1.5092	-16.468	17.977	11	164	-2.3447	0.0012973	-2.6159	5.4385	2.3373	-1.8078	9.3353	3.7087	-22.247	25.956	338	68	-11.883	0.013288	-14.661	14.758	4.1643	0.28808	3.5878	-3.8138	-21.254	17.441	6	399	-11.189	-0.012975	-8.4776	11.338	3.7149	-0.65511	2.7382	-0.84533
73	0.019813	0.0010397	0.018773	88	633	0.013605	-8.0553e-06	0.016155	5.8089e-06	0.0028253	-0.4493	4.5548	2.7489	-3.943	6.6919	504	633	0.32893	0.0010793	-0.012649	0.90906	0.97369	-0.49894	4.0461	1.3363	-17.896	19.232	633	446	-11.723	-0.0038199	-10.514	5.3459	2.4155	0.20989	4.0457	10.418	-2.9995	13.418	428	24	4.7121	0.013003	0.59661	4.0452	3.1159	-0.50375	2.407	3.1161
73	0.024761	0.0013041	0.023457	22	620	0.01468	-1.1821e-05	0.018345	5.5616e-06	0.0031705	-0.52266	6.3328	1.2379	-8.3105	9.5485	374	620	-0.68129	0.0013149	-1.0889	0.94022	0.99789	-2.1693	14.25	-2.8188	-17.562	14.743	618	20	-13.548	0.0052492	-15.175	3.0293	1.9786	1.4811	7.9299	13.073	-3.2983	16.371	620	24	4.7564	0.010728	1.4307	3.0952	2.6065	-0.52186	3.3414	4.3033
73	0.0224	0.0014852	0.020915	68	664	0.014992	-1.0539e-05	0.018491	5.6061e-06	0.0031144	-0.41265	5.1285	2.2396	-8.295	10.535	258	664	0.25413	0.00044018	0.10799	0.98823	0.99768	-3.1314	24.17	-8.2417	-18.149	9.9069	664	320	-14.02	-0.00090933	-13.719	2.7532	1.6684	0.6462	3.6034	9.5081	-3.7791	13.287	3	11	4.3791	0.0086415	1.5101	3.0926	2.4175	-0.76071	3.1165	5.34
74	0.0039039	0.00093824	0.0029656	55	366	0.0027076	-2.4045e-06	0.0031596	2.3442e-07	0.00055036	-1.2632	4.3355	-0.23089	-9.7384	9.5075	325	5	-3.5048	0.0053775	-4.5158	2.4731	1.678	-0.70579	3.9748	5.6661	-9.7915	15.458	376	2	-2.6684	0.013692	-5.2425	3.1743	2.3227	0.19575	3.7773	-3.8525	-13.078	9.2252	297	56	-8.3619	0.013056	-10.817	2.8825	2.2139	-0.14493	2.1304	-2.932
74	0.0038241	0.00087502	0.0029491	259	362	0.0025231	-2.5996e-06	0.0029936	2.1102e-07	0.00053407	-0.057628	2.9827	0.028145	-9.0937	9.1218	336	258	-2.7488	0.00045133	-2.8305	1.5322	1.2387	-1.1146	5.9676	4.1124	-7.106	11.218	362	350	-1.4525	0.007555	-2.82	2.6891	1.8209	0.30082	2.7467	-2.0533	-17.871	15.817	362	82	-9.7356	0.017361	-12.878	5.6083	2.9863	0.014678	2.4672	-1.1945
74	0.0076973	0.00070152	0.0069958	67	403	0.0029011	-1.1665e-06	0.0031367	4.2298e-07	0.00066452	1.8077	17.319	-2.1236	-14.458	12.334	301	67	-4.1738	-0.0023052	-3.7082	2.4165	1.5777	-2.8789	15.007	7.2558	-6.0746	13.33	396	218	-2.2004	-0.004527	-1.286	4.4107	2.1658	1.0998	5.4378	0.64477	-18.339	18.984	398	0	-8.634	0.019004	-12.473	4.2857	3.0368	-0.0147	2.9764	7.9258
75	0.012761	0.00031043	0.01245	36	0	0.004413	-7.2624e-06	0.0070166	2.6726e-06	0.0022223	1.8515	6.3471	0.14625	-6.8373	6.9836	617	29	-3.6681	0.0038124	-5.0348	0.86582	1.2207	-0.18545	2.9809	-3.8376	-17.639	13.802	698	37	-9.5715	0.0053097	-11.475	4.2054	2.3274	-1.1083	4.5208	-5.4104	-19.841	14.431	699	2	-13.404	0.0098411	-16.932	2.8157	2.6413	0.83347	3.4197	1.2789
75	0.017906	0.0010841	0.016822	20	0	0.0083429	-1.061e-05	0.013101	3.9236e-06	0.0033894	0.2542	2.4917	-0.0072598	-7.4946	7.4873	874	635	-2.7035	0.0008933	-3.1042	0.96204	1.0078	-0.39948	3.8058	-7.5173	-22.267	14.749	875	41	-16.747	0.0074482	-20.087	3.1215	2.6172	1.2312	4.6217	-10.245	-20.783	10.537	599	4	-13.992	0.0003163	-14.134	2.4034	1.5525	-0.72449	4.2123	-3.3055
75	0.016888	0.00026166	0.016626	24	869	0.0087279	-1.3497e-05	0.014612	3.1577e-06	0.0038375	0.15567	1.8509	0.72558	-12.988	13.714	158	869	-2.2659	-0.0037772	-0.61899	1.5854	1.5785	-1.6905	10.912	2.689	-22.914	25.603	867	331	-17.719	0.0081506	-21.273	4.8762	3.0158	1.9016	12.852	2.3989	-21.689	24.088	867	4	-12.915	0.0078379	-16.332	2.7378	2.5767	0.19674	7.1243	3.9605
76	0.009783	0.000625	0.009158	46	0	0.0040648	-8.8423e-06	0.0059172	1.6754e-06	0.0016807	1.2495	4.8273	2.9022	-3.0932	5.9954	255	10	0.98503	0.0040497	0.13661	0.88754	1.0624	-1.1789	4.3575	5.0493	-13.101	18.151	419	40	-6.3228	0.009055	-8.2198	4.846	2.4599	-0.1822	5.2488	-4.3061	-18.222	13.916	419	56	-13.444	0.0096669	-15.469	2.547	1.9801	0.52994	4.1386	-1.8706
76	0.0080509	0.0005147	0.0075362	37	0	0.0041222	-4.636e-06	0.0048778	1.5408e-06	0.0013162	0.25123	2.9912	1.4431	-3.6421	5.0853	196	8	-0.57985	0.0029796	-1.0655	0.6998	0.88256	-0.32947	2.9403	-0.32888	-16.071	15.743	326	36	-10.731	-0.0025702	-10.312	5.5743	2.3734	0.84704	4.835	2.3548	-14.9	17.255	8	28	-7.9759	0.0033771	-8.5264	4.993	2.2571	0.61443	5.0344	-2.0913
76	0.014698	0.00068771	0.014011	147	0	0.0096957	-1.2355e-05	0.012488	4.6166e-06	0.0026883	-0.6157	3.982	1.4171	-5.0363	6.4534	97	0	-1.9185	-0.0032628	-1.1811	1.3194	1.2254	0.64213	2.9011	1.694	-17.021	18.715	452	125	-13.318	-0.0078922	-11.535	4.7018	2.4014	1.8903	10.233	-1.4867	-17.752	16.265	424	11	-7.4172	0.022872	-12.586	2.6872	3.4108	-0.34265	2.1957	-1.1963
77	0.021246	0.0012916	0.019954	60	0	0.014167	-2.1817e-05	0.019872	8.3993e-06	0.0043921	-0.60475	2.8226	0.88916	-16.737	17.627	509	521	-4.3052	0.00017818	-4.3518	4.6023	2.1455	-3.2384	18.639	-1.4566	-12.356	10.9	6	483	-9.9477	-0.00076546	-9.7475	2.4461	1.5683	2.1626	9.7788	8.9045	-19.088	27.992	517	182	-13.928	0.011449	-16.922	12.772	3.9712	3.2348	16.933	5.7336
77	0.022338	0.00069524	0.021643	69	0	0.013999	-2.2418e-05	0.021061	7.812e-06	0.0049485	0.036951	2.158	1.7693	-17.155	18.924	619	626	-2.9417	0.0068347	-5.0946	3.5524	2.2588	-2.444	14.271	-0.73338	-13.545	12.811	0	250	-10.678	0.00035849	-10.791	3.9736	1.9945	1.7085	6.8935	8.3831	-18.572	26.955	625	116	-12.183	0.01317	-16.331	5.4359	3.3453	1.91	13.469	6.2292
77	0.024235	0.00051238	0.023723	59	0	0.013576	-2.1225e-05	0.020103	9.4588e-06	0.0048688	0.12947	2.4015	1.0484	-17.524	18.573	601	611	-2.4223	0.0027441	-3.2661	4.4966	2.1759	-4.0681	25.676	-2.281	-14.386	12.105	608	157	-10.623	0.00084074	-10.882	2.6239	1.6267	1.6532	8.863	9.3215	-18.745	28.066	610	75	-12.242	0.013143	-16.283	7.7457	3.6342	2.1436	13.575	5.7297
78	0.016223	0.00056327	0.01566	33	0	0.0089289	-9.1397e-06	0.011045	6.6203e-06	0.0028494	0.040106	3.0135	-1.0191	-11.209	10.19	402	265	-6.9292	0.003734	-7.7936	3.9136	2.0405	0.18621	2.5297	8.9249	-2.5478	11.473	450	5	1.9744	0.006613	0.44349	2.3084	1.7587	0.58845	4.9311	1.8541	-14.11	15.965	463	73	-9.1323	0.0014427	-9.4663	4.5824	2.1494	0.51811	5.1713	12.384
78	0.016781	0.00051488	0.016266	286	0	0.010397	-2.8775e-06	0.011037	7.9452e-06	0.002843	-0.73634	4.5687	-2.4169	-9.7409	7.324	109	288	-6.374	0.00066907	-6.5229	2.6372	1.6262	0.001334	2.3561	7.0491	-3.5869	10.636	445	31	1.418	0.0046938	0.37365	2.5701	1.7133	0.054201	3.1739	3.7428	-16.498	20.24	445	409	-10.067	-0.0010364	-9.8364	7.3542	2.7151	0.76677	5.259	12.872
78	0.012027	0.00037674	0.01165	33	403	0.0075271	-5.1493e-06	0.0085647	2.8243e-06	0.0017846	-1.8383	8.8411	-1.4835	-11.245	9.7616	350	402	-4.3081	-0.002481	-3.8082	1.9911	1.4404	-1.304	6.0429	8.5707	-2.5848	11.155	397	23	2.7269	0.0068498	1.3467	2.9619	1.8974	-0.33106	3.6271	6.5038	-15.827	22.331	397	260	-11.112	-0.00048278	-11.015	13.576	3.685	2.2385	9.4846	13.95
79	0.0093628	0.00072565	0.0086372	73	0	0.0058937	-5.7519e-06	0.0074323	3.3958e-06	0.0020464	-0.64186	2.6202	-0.88315	-13.166	12.283	0	535	-6.2812	0.0086754	-8.6019	3.4928	2.301	-0.37887	1.8707	5.996	-12.547	18.543	534	280	-8.8346	0.0016447	-9.2745	7.1932	2.6941	2.3138	10.084	-7.0625	-20.189	13.126	535	325	-15.772	-0.0033354	-14.88	4.5334	2.1908	0.49372	2.9852	-2.0045
79	0.012803	0.00036246	0.01244	48	1	0.0065537	-4.8667e-06	0.0081792	4.9692e-06	0.0024192	-0.16783	2.6858	-0.79931	-10.532	9.7329	577	38	-6.5076	0.0032851	-7.6049	2.434	1.6842	0.14653	2.8385	0.30246	-13.74	14.043	663	143	-9.5688	-0.00099331	-9.237	6.0425	2.4656	1.1554	4.8218	-9.5735	-23.369	13.795	661	51	-16.326	0.0048456	-17.944	3.8174	2.1664	-0.17396	3.3786	-5.8565
79	0.013614	0.0012217	0.012392	110	566	0.0074886	-1.4539e-05	0.011603	4.1127e-06	0.0031266	0.27292	1.6821	-3.3288	-13.096	9.7675	3	349	-8.9824	0.0001607	-9.0279	2.3981	1.5488	0.43961	3.7227	4.3694	-13.708	18.077	566	208	-7.9942	0.00079209	-8.2184	5.8262	2.4172	0.41985	4.5818	-15.841	-30.306	14.465	192	528	-21.785	-0.0084807	-19.385	6.1019	2.8335	-0.48403	2.7876	-5.2184
80	0.020512	0.0011505	0.019361	30	1068	0.01213	-1.0321e-05	0.017642	2.3961e-06	0.0035413	-0.38164	2.7561	1.2248	-4.3248	5.5497	76	1033	-0.7173	-0.0020223	0.3626	0.65468	1.0218	-0.8929	3.4826	7.9015	-15.692	23.593	1068	35	-8.1617	0.0086585	-12.785	2.674	3.1326	0.10114	4.3715	4.8461	-7.3286	12.175	657	1067	-0.59518	0.00012398	-0.66139	4.7193	2.1727	0.020906	2.2813	-11.819
80	0.019636	0.00021803	0.019418	78	0	0.013816	-3.7632e-06	0.015876	3.3622e-06	0.0021863	-1.9014	15.251	2.4742	-13.999	16.473	1090	1	0.43486	0.00057954	0.11756	1.1442	1.0853	-8.5442	106	12.372	-10.347	22.719	1093	111	-4.5107	0.0025166	-5.8885	4.054	2.1652	1.5015	15.437	3.9749	-4.6164	8.5913	1095	4	0.35676	0.0010793	-0.23417	0.99709	1.0553	-0.24949	3.9932	-4.8936
80	0.027684	0.00028602	0.027398	44	1242	0.014466	-5.1677e-06	0.017676	5.6543e-06	0.0030154	0.53886	10.504	3.0757	-14.297	17.373	1229	1242	-0.38646	-0.0014384	0.50678	1.1782	1.2019	-4.5415	47.248	13.99	-11.808	25.798	1233	45	-3.5301	0.0035109	-5.7104	3.7296	2.3058	0.92187	15.989	3.3668	-4.0822	7.449	1235	1051	-0.79567	-0.001169	-0.06971	0.89264	1.0337	0.42243	3.5337	1.2512
81	0.026015	0.0015459	0.024469	48	0	0.017826	-4.5159e-05	0.022206	3.1335e-05	0.0061479	-0.65146	2.513	-9.2126	-14.533	5.3206	4	30	-11.837	0.013384	-13.135	0.98428	1.2457	0.043919	2.1258	6.3415	-10.715	17.057	194	20	-6.7581	0.027692	-9.4442	6.1183	2.9237	1.8465	6.864	-6.7379	-16.249	9.5115	194	176	-13.834	0.0031432	-14.139	1.8882	1.3855	1.1018	5.9003	-4.0179
81	0.015288	0.0018789	0.013409	45	327	0.010774	-6.3347e-06	0.01181	4.4293e-06	0.0021884	-1.5701	6.8296	-6.7102	-11.785	5.0748	0	75	-10.316	-0.00072341	-10.198	0.30472	0.55624	1.5564	10.332	7.0992	-10.311	17.41	327	23	-6.2857	0.019971	-9.551	2.6245	2.4901	1.6484	8.1234	-6.4568	-14.96	8.503	327	1	-11.344	0.0069644	-12.483	0.69723	1.064	-0.054801	4.5004	-4.6357
81	0.020566	0.00022667	0.020339	34	468	0.0128	-1.7785e-05	0.016962	8.6392e-06	0.0037997	-0.94429	4.5484	-7.2876	-13.987	6.6998	458	17	-10.428	0.004752	-11.54	0.85058	1.1245	-0.82145	4.502	6.7016	-10.717	17.419	458	148	-6.6318	0.01458	-10.044	5.364	3.0431	1.9981	7.4534	1.7055	-18.069	19.774	463	27	-11.722	0.011083	-14.316	3.2689	2.3495	2.0922	14.795	3.5951
82	0.009782	0.00062116	0.0091608	46	0	0.0040647	-8.8407e-06	0.0059168	1.6758e-06	0.0016807	1.2487	4.8263	2.9125	-3.0646	5.9771	255	10	0.97588	0.0040494	0.12754	0.85714	1.0479	-1.1605	4.3834	5.059	-12.986	18.045	419	38	-6.3364	0.0089969	-8.2213	4.7354	2.4342	-0.13684	5.312	-4.2732	-18.264	13.99	419	65	-13.464	0.0096779	-15.491	2.5335	1.9775	0.5474	4.1874	-1.8956
82	0.0080484	0.0005192	0.0075292	37	0	0.0041221	-4.6468e-06	0.0048796	1.5398e-06	0.0013161	0.25153	2.9902	1.4293	-3.5477	4.977	197	8	-0.57885	0.0030635	-1.0782	0.69909	0.88471	-0.32745	2.9007	-0.29125	-16.39	16.098	326	34	-10.729	-0.0023886	-10.339	5.6613	2.39	0.80964	4.8813	2.524	-15.079	17.603	8	28	-7.9762	0.0036027	-8.5635	4.8739	2.2337	0.57504	5.2838	-1.938
82	0.014697	0.00068489	0.014012	147	0	0.0096957	-1.2351e-05	0.012487	4.6193e-06	0.0026885	-0.61606	3.9834	1.4265	-5.1478	6.5743	129	22	-1.9424	-0.0030704	-1.2485	1.3101	1.213	0.63748	2.9901	1.6686	-17.474	19.142	452	125	-13.36	-0.0076321	-11.635	4.6916	2.3849	1.9144	10.544	-1.3983	-17.857	16.459	424	11	-7.4648	0.02326	-12.722	2.759	3.4657	-0.3644	2.2421	-1.2159
83	0.012277	0.0011245	0.011153	317	0	0.0078386	-8.4686e-07	0.0081744	1.9699e-06	0.0014169	-0.53927	5.4124	-4.083	-13.061	8.9784	0	320	-9.414	-0.00068125	-9.1439	0.96028	0.9923	0.6049	7.027	5.0125	-13.518	18.531	793	119	-8.4439	0.0028846	-9.5876	2.6532	1.7579	1.3297	10.84	-11.853	-24.639	12.786	1	370	-18.299	-0.0021751	-17.437	3.2593	1.8729	0.085388	3.4784	-0.1916
83	0.016451	0.0012747	0.015176	50	0	0.008277	-3.8208e-06	0.0097384	2.8638e-06	0.0018915	1.0398	6.0847	-3.5522	-10.592	7.04	723	12	-6.2861	0.0039498	-7.7969	0.52317	1.134	-0.39678	3.1689	-2.8316	-13.301	10.469	765	57	-9.8332	0.0017087	-10.487	1.3611	1.2263	0.16936	4.2083	-15.83	-22.647	6.8171	742	49	-19.788	0.0031692	-21	1.1944	1.2983	0.63909	3.3187	-0.35803
83	0.012185	0.00034358	0.011841	71	719	0.0072259	-7.9331e-06	0.010078	2.5507e-06	0.0022955	-0.17308	2.7557	-0.23601	-12.536	12.3	709	718	-4.9363	0.0034566	-6.179	1.5893	1.451	-0.49949	5.8668	-0.64937	-13.247	12.598	714	19	-9.6097	0.0046551	-11.283	1.5602	1.58	1.5979	8.0953	-0.28361	-23.816	23.533	716	152	-18.869	0.0063222	-21.142	4.7305	2.5411	2.8667	19.559	1.8141
84	0.0096307	0.0015058	0.0081249	298	0	0.0059329	9.5661e-07	0.0057817	1.4733e-06	0.0012169	-0.1155	5.3171	-1.3148	-7.5017	6.1868	3	219	-4.373	0.0028433	-4.8223	1.1676	1.1114	0.21166	2.8987	4.1167	-11.023	15.139	316	300	-0.71187	-0.019348	2.345	4.3005	2.7268	-1.5875	6.6007	-12.761	-21.019	8.2581	0	302	-17.3	-0.003788	-16.701	2.7301	1.6883	0.035547	2.2414	-4.0571
84	0.01624	0.0019807	0.014259	255	0	0.0069199	-9.7031e-07	0.0070548	7.2456e-06	0.0026929	1.1282	4.6876	-1.7381	-8.9071	7.169	224	79	-5.3899	0.012411	-7.115	2.2956	1.8151	-0.35672	1.9702	4.3673	-10.981	15.349	5	269	-1.8083	-0.019024	0.83602	7.1497	3.0818	-0.96033	3.4571	-12.489	-27.425	14.936	194	259	-18.94	0.005651	-19.726	4.547	2.1804	-0.25971	5.8076	-7.7345
84	0.016943	0.0022785	0.014665	106	0	0.010711	-1.0071e-05	0.012605	8.9586e-06	0.0031875	-0.039409	2.3502	-3.1701	-10.706	7.5356	365	65	-7.1449	0.0052907	-8.1396	2.0413	1.5404	-0.044762	2.4298	2.8268	-10.117	12.944	0	281	-5.7307	-0.011313	-3.6039	4.3657	2.4252	0.9145	3.7105	-15.277	-27.089	11.812	147	46	-19.016	0.013481	-21.55	2.5972	2.1793	-0.84638	3.5235	-4.3341
85	0.010017	0.00021434	0.0098031	424	0	0.0033409	-4.7717e-06	0.0055717	1.7288e-06	0.0018415	1.3108	4.4756	-2.3116	-16.659	14.348	782	935	-7.1769	0.005073	-9.5486	2.2021	2.0202	-0.43715	3.6737	3.9964	-10.176	14.172	490	935	-1.3853	-0.00066038	-1.0765	2.4652	1.5802	-0.13894	4.2077	1.9287	-23.019	24.947	931	435	-14.643	0.013098	-20.767	11.217	4.8727	1.0474	3.5813	2.3756
85	0.011379	0.00041099	0.010968	30	790	0.0045834	-6.6258e-06	0.0072005	1.2711e-06	0.0018868	0.90012	3.6403	-4.8466	-12.545	7.6983	434	790	-7.6292	0.0015913	-8.2578	0.90549	1.0186	0.10041	2.9155	4.0821	-5.9673	10.049	328	3	0.80648	0.001648	0.15551	1.9626	1.4506	-0.65064	4.3269	-0.44883	-29.64	29.191	790	44	-21.546	0.0098143	-25.423	7.3633	3.5193	1.1039	9.7479	4.6648
85	0.0078312	0.00048794	0.0073432	37	684	0.0034367	-3.972e-06	0.004813	1.0385e-06	0.0012929	0.49595	3.9443	-3.3125	-12.564	9.2515	3	684	-6.8646	-0.0015047	-6.3432	1.5989	1.2999	-1.0279	6.0951	6.8145	-6.8795	13.694	669	693	1.5465	0.0013987	1.0618	4.3552	2.1056	-0.65526	4.1911	-3.8931	-31.479	27.586	670	37	-19.634	0.010817	-23.382	8.6168	3.6487	0.56956	6.595	-0.47418
86	0.01184	0.00029314	0.011547	26	710	0.0074083	-4.9937e-06	0.0091811	1.3262e-06	0.0015416	-1.2889	8.1249	-1.8192	-11.429	9.6094	657	710	-5.4215	0.0025545	-6.3283	1.3758	1.2848	0.24588	4.3195	1.0227	-13.538	14.561	0	673	-9.123	-0.0032042	-7.9856	3.2008	1.9061	2.119	10.966	-3.7527	-22.478	18.725	707	533	-17.144	0.0010585	-17.52	7.8158	2.8041	1.6967	8.6481	-2.2477
86	0.01732	0.001005	0.016315	47	0	0.010759	-2.9386e-06	0.012112	2.9999e-06	0.0019004	-1.3024	11.993	-3.4102	-13.174	9.7642	2	921	-5.6352	0.0027559	-6.9042	1.4372	1.4054	-1.2718	4.8257	-0.090011	-17.862	17.772	0	387	-14.85	-0.0037722	-13.113	5.4255	2.5364	2.3471	9.1671	-6.9712	-21.786	14.815	913	898	-14.817	-0.00099154	-14.36	3.0799	1.7747	0.10628	4.9066	-3.0265
86	0.020645	0.0015712	0.019073	30	947	0.010651	-6.1559e-06	0.013566	2.4947e-06	0.0023093	0.84608	6.564	-2.0272	-9.5644	7.5373	632	171	-4.6961	0.0049451	-7.0376	1.221	1.7471	-0.82725	2.5342	0.22806	-17.726	17.954	8	555	-13.303	-0.0019851	-12.363	7.2945	2.7549	1.3213	5.7981	-7.7914	-28.728	20.937	945	926	-18.605	-0.0068857	-15.344	11.801	3.9181	-0.52518	2.2263	-4.527
87	0.032849	0.0010263	0.031823	33	0	0.014683	-9.3492e-06	0.019147	9.5513e-06	0.004026	1.5272	7.522	2.6255	-6.5999	9.2253	858	39	-0.87918	0.0045017	-3.0287	1.1696	1.6471	-0.78491	3.947	-6.846	-21.792	14.947	0	683	-17.26	-0.0012103	-16.683	1.9506	1.436	0.81345	7.7311	9.8002	-14.726	24.526	21	850	-5.3313	-0.012606	0.68807	7.2324	4.3972	0.8476	3.9565	-3.0629
87	0.034123	0.0015721	0.03255	29	0	0.015297	-1.9365e-05	0.025503	9.8935e-06	0.006684	0.73189	2.6096	2.9872	-6.643	9.6303	1018	83	-2.2653	0.0050958	-4.9508	0.97759	1.8401	0.19342	3.0761	-4.2743	-18.662	14.387	1043	143	-12.756	0.0078131	-16.874	4.754	3.2274	0.083673	1.6917	7.976	-14.575	22.551	11	992	-4.2959	-0.014301	3.2406	5.4594	4.9425	-0.076105	1.7992	-5.2213
87	0.028892	0.00020547	0.028687	81	37	0.011234	-7.2868e-06	0.014688	2.0256e-05	0.0049235	0.69353	4.9821	2.3016	-25.105	27.406	852	34	-2.2751	0.0090866	-6.5821	8.409	3.8217	-3.2314	14.278	4.4816	-19.486	23.967	33	79	-11.226	-0.00089213	-10.803	6.154	2.4927	2.0687	11.669	11.951	-13.238	25.189	18	559	-6.6896	-0.0095213	-2.1765	10.64	4.1766	1.9518	6.7688	6.0382
88	0.029089	0.001712	0.027377	57	1480	0.021463	-3.8951e-06	0.024346	8.8265e-06	0.0034058	-0.89923	7.005	-4.4447	-11.501	7.056	637	59	-7.4306	0.0011763	-8.3011	2.0597	1.5207	-0.41087	2.5101	2.0867	-8.6751	10.762	1019	26	-4.6087	0.0036775	-7.33	3.1258	2.366	0.77466	2.5287	-11.921	-24.519	12.598	0	1474	-18.212	-0.00022909	-18.042	4.5338	2.1315	0.068447	2.2221	4.7185
88	0.021841	0.00099945	0.020842	74	0	0.015682	-3.069e-06	0.017979	3.6109e-06	0.0023178	-0.53744	7.7126	-2.62	-7.7869	5.1669	1353	21	-4.6279	0.00094973	-5.3388	0.38064	0.74116	-0.62948	3.6435	2.4223	-6.378	8.8003	0	78	-1.3405	0.0018636	-2.7355	0.9798	1.2764	-0.58656	3.2387	-12.662	-29.477	16.815	1	212	-23.06	0.0057543	-27.367	4.8541	3.3236	0.32603	2.4114	6.9181
88	0.02143	0.00027128	0.021159	918	0	0.016669	-6.0319e-07	0.017056	5.9275e-06	0.0024449	-2.4908	14.888	-2.7893	-12.598	9.8088	5	0	-7.1065	0.0016216	-8.1451	0.55106	0.95458	0.37053	4.4189	6.2919	-0.85578	7.1477	2	15	2.044	-7.6473e-05	2.093	1.15	1.0728	0.44631	3.5942	-8.803	-23.364	14.561	0	46	-17.594	0.0060006	-21.438	1.6122	2.5581	0.082647	2.5157	8.2616
89	0.0094056	0.0012335	0.0081721	19	0	0.0044712	-4.3779e-07	0.004796	7.1357e-07	0.00086533	1.8333	10.814	5.3979	-0.77089	6.1688	4	662	1.6985	-0.00074758	2.2532	0.94568	1.0239	0.32024	2.7811	-1.1738	-14.136	12.962	2	16	-8.915	-7.276e-05	-8.861	2.8604	1.6916	0.049918	3.5162	-5.8993	-18.074	12.175	22	1315	-12.993	-0.0031378	-10.665	1.8292	1.9075	0.191	3.8377	-15.07
89	0.00641	0.0015069	0.0049031	461	0	0.0052016	-1.9287e-07	0.0053089	3.1303e-07	0.00056292	-0.75996	6.0504	3.6794	-1.5367	5.2162	280	86	0.76008	-0.00042793	0.99823	1.0237	1.0211	0.26351	2.6498	-9.2454	-18.378	9.1326	44	6	-14.3	-0.0025038	-12.906	2.5776	1.7961	0.82423	2.8499	-3.9134	-14.815	10.901	17	288	-9.3378	0.0013487	-10.088	2.1977	1.5446	-0.4489	4.4271	-17.381
89	0.0072186	0.00066006	0.0065586	143	0	0.0048953	-9.3913e-07	0.0052752	4.163e-07	0.00068156	-0.51894	9.7445	4.5989	-2.126	6.725	18	632	-0.67253	-0.0027036	0.42107	0.67535	1.0368	2.754	12.965	-1.0498	-12.434	11.384	0	784	-10.348	-0.0039899	-8.7338	0.6666	1.2397	1.9661	10.032	-7.3832	-18.397	11.014	738	17	-10.769	0.0041147	-12.433	0.81924	1.321	-0.89908	7.301	-19.106
90	0.0069124	0.00044075	0.0064717	217	539	0.0037411	-6.5233e-06	0.0054991	8.5485e-07	0.0013744	0.35639	2.3721	-2.0507	-11.665	9.6141	0	539	-5.9483	0.0049727	-7.2884	3.921	2.1265	-0.67278	2.4082	-2.0904	-12.958	10.868	539	110	-9.3396	0.00086928	-9.5738	2.5399	1.5995	0.61505	4.1058	0.74541	-15.539	16.284	533	6	-9.996	0.009077	-12.442	2.3303	2.0814	1.5889	8.9593	4.7694
90	0.0073415	0.00051471	0.0068268	47	0	0.0040536	-6.6563e-06	0.0059307	1.0749e-06	0.0015012	0.024242	1.9666	-1.3588	-11.857	10.498	490	271	-7.1947	0.010608	-10.186	3.6579	2.5791	0.65949	2.0699	1.6177	-12.071	13.689	0	239	-8.526	0.0082206	-10.844	3.7288	2.3508	0.93009	3.7861	-5.0335	-13.553	8.5198	518	504	-9.1817	0.0046325	-10.488	1.2934	1.3654	0.21199	3.0631	-4.856
90	0.0074465	0.0002698	0.0071767	97	664	0.0036912	-5.445e-06	0.0055071	8.711e-07	0.0014048	0.12984	2.7809	-0.47957	-17.076	16.596	572	667	-5.6323	0.0072022	-8.0342	3.0136	2.2232	-0.33574	4.4333	3.9217	-13.17	17.092	639	318	-8.9347	0.0066683	-11.159	6.6482	2.8813	1.4902	5.9633	0.26569	-13.847	14.113	635	21	-9.9927	0.0040452	-11.342	2.9647	1.8903	1.52	7.8268	2.9838
91	0.023155	0.002912	0.020243	409	0	0.018938	2.8545e-05	0.012901	7.0352e-06	0.0043866	-1.5458	4.7211	0.31903	-5.5218	5.8408	332	15	-1.7195	0.0090476	-3.633	0.82367	1.4318	-0.65588	2.3716	-6.8482	-21.266	14.418	26	419	-14.688	-0.020617	-10.327	1.8791	2.8717	0.4189	2.7401	-6.6765	-16.69	10.014	420	176	-12.695	0.0050267	-13.759	2.6403	1.7375	0.82798	3.6167	-17.807
91	0.022072	0.002111	0.019961	130	0	0.018143	6.7287e-06	0.016633	9.4624e-06	0.0031979	-2.7962	11.845	0.18506	-4.8777	5.0627	393	0	-1.8132	0.0037759	-2.6609	0.76295	1.0018	-0.40645	2.5286	-5.3177	-15.933	10.616	449	442	-12.587	-0.004369	-11.606	1.7946	1.4549	0.874	5.1655	-8.1337	-16.553	8.4188	446	59	-12.754	0.0017776	-13.153	1.6485	1.3045	-0.078876	3.4878	-15.471
91	0.022729	0.002114	0.020615	271	0	0.020247	7.0687e-06	0.01872	1.099e-05	0.0034309	-3.4412	15.225	-1.2048	-5.8318	4.627	252	432	-2.4906	0.0016641	-2.8501	0.47889	0.72261	-1.4064	6.052	-5.9625	-15.455	9.493	432	416	-11.512	-0.0080616	-9.7703	1.1332	1.4658	0.65311	4.373	-9.7352	-16.838	7.1024	3	9	-13.094	0.0049219	-14.157	1.3636	1.3199	-0.25889	2.7176	-14.041
92	0.0032936	0.00067281	0.0026208	57	0	0.002488	-4.4068e-06	0.0031534	1.3005e-07	0.00052785	-0.7332	3.8134	2.1633	-3.4723	5.6356	202	302	0.75824	0.0039281	0.16509	0.82449	0.97084	-1.4834	5.8371	4.6901	-3.4511	8.1412	167	291	1.2333	-0.0067034	2.2455	2.3431	1.6392	-0.50731	2.5118	0.7428	-21.347	22.09	302	15	-14.876	0.03116	-19.581	3.7776	3.3475	1.7845	9.0074	-5.024
92	0.0030243	0.00011527	0.0029091	36	261	0.0015944	-1.1299e-06	0.0018662	5.9344e-07	0.00078623	-0.87363	2.6035	5.366	-15.365	20.731	306	231	-0.61398	0.0019599	-1.0853	35.249	5.9434	-1.539	3.6549	7.588	-6.4742	14.062	6	214	2.494	-0.001149	2.7703	5.7438	2.4019	-1.3563	4.8409	0.045508	-21.175	21.22	238	22	-13.836	0.0052841	-15.107	29.088	5.4433	1.2424	3.2213	3.4332
92	0.0035411	0.00011396	0.0034271	36	278	0.0017966	-2.1389e-06	0.0022811	3.3678e-07	0.00064448	-0.52859	4.6643	5.0959	-14.811	19.907	295	277	1.3838	-0.0024572	1.9404	14.447	3.8145	-2.9248	10.827	6.1975	-4.4509	10.648	241	258	1.7952	-0.0021829	2.2896	2.4162	1.5805	-0.96134	5.892	-2.3047	-21.412	19.107	282	288	-16.371	0.0045918	-17.411	16.985	4.165	1.8047	5.6249	4.2058
93	0.022403	0.0011675	0.021235	35	0	0.0075744	-2.1944e-05	0.01306	5.3032e-06	0.0039212	1.2837	4.2957	-1.5523	-13.106	11.553	200	500	-4.4234	0.004229	-5.4806	1.9721	1.5317	-1.213	6.9593	11.592	-8.5873	20.18	3	500	-2.2295	-0.012318	0.84993	3.6106	2.6047	1.6178	9.7411	-6.1716	-27.731	21.56	500	7	-16.329	0.010033	-18.837	3.9795	2.4667	-0.56826	5.543	7.8704
93	0.019042	0.00071795	0.018324	29	0	0.0070237	-2.2335e-05	0.011212	7.2085e-06	0.0036174	1.388	4.7212	-0.36084	-10.131	9.7699	74	374	-4.5043	0.009757	-6.3337	2.5124	1.9063	-0.60157	3.1205	11.161	-7.0624	18.224	3	375	0.1322	-0.010183	2.0416	6.1733	2.7194	1.3493	6.7931	-2.9849	-22.123	19.138	372	29	-16.581	0.0064114	-17.783	5.0174	2.3456	2.2413	13.725	3.0173
93	0.020846	0.00080538	0.020041	33	0	0.0093897	-1.9587e-05	0.014081	5.0975e-06	0.0035304	0.68329	3.6397	-0.016848	-12.051	12.035	2	473	-3.5979	0.00058414	-3.7378	3.6462	1.9112	-1.7102	7.0759	9.1339	-9.4338	18.568	4	474	-1.3438	-0.0098633	1.0185	6.0995	2.8226	1.0243	5.2763	-5.5522	-25.456	19.904	470	166	-17.902	0.017057	-21.987	9.5498	3.8904	0.49994	2.9704	7.5487
94	0.0092547	0.00063163	0.0086231	38	0	0.0054315	-8.8734e-07	0.005822	5.2649e-07	0.00075988	0.42041	10.486	0.069077	-4.829	4.8981	0	19	-2.825	0.0010713	-3.2963	0.25962	0.5778	0.10749	4.3781	-3.4849	-14.754	11.269	0	40	-11.477	-0.0016405	-10.755	1.5515	1.3136	1.1175	6.586	-7.7385	-15.63	7.8911	143	33	-10.821	0.0024602	-11.904	1.3706	1.3274	-0.3775	3.5817	-7.4025
94	0.0077673	0.00042287	0.0073445	76	0	0.0056426	-1.9587e-07	0.0057053	8.7517e-07	0.00093621	-2.2583	12.37	-0.34886	-4.9351	4.5862	10	604	-3.5706	-0.00096039	-3.2633	0.31596	0.58953	1.3071	7.8544	1.4497	-12.233	13.682	0	126	-9.9209	0.0020584	-10.58	2.2585	1.5503	3.5391	22.192	-5.8967	-16.82	10.923	640	8	-12.056	0.0032505	-13.096	1.2916	1.2858	-0.802	4.676	2.6812
94	0.0090671	0.00048156	0.0085856	137	0	0.0060954	-1.0235e-06	0.006466	1.2062e-06	0.0011189	-0.74293	6.6931	-1.2721	-6.4853	5.2132	1	26	-4.4099	5.4556e-05	-4.4296	0.58325	0.7638	0.4255	3.9467	0.56043	-11.837	12.397	0	137	-9.2305	0.0015897	-9.806	1.5998	1.3078	1.4955	10.293	-7.0416	-15.642	8.6	724	3	-11.736	0.0039459	-13.164	0.96923	1.285	-0.62671	3.2674	1.1329
95	0.013292	0.0010044	0.012288	31	0	0.0046525	-7.9861e-06	0.0070044	2.5653e-06	0.0021013	2.0509	7.4796	-6.2736	-12.09	5.8166	106	68	-8.9543	0.00074069	-9.1724	1.1647	1.0866	-0.50524	2.8513	13.385	-6.354	19.739	584	37	3.009	0.017769	-2.2241	5.6005	3.8419	-0.50359	2.6992	2.2395	-12.594	14.834	588	275	-6.8482	-0.0036611	-5.77	6.6279	2.6489	0.80648	3.9677	-0.58226
95	0.0080306	0.00087076	0.0071598	576	0	0.0050611	-1.1367e-06	0.0053975	9.3694e-07	0.00098733	-0.15357	4.6361	-5.2188	-16.636	11.417	144	0	-8.2416	-0.0030019	-7.3531	1.0985	1.1673	-0.56177	7.5077	14.701	-2.9593	17.66	590	102	5.3142	0.012752	1.5397	3.4003	2.8575	-0.36705	3.0145	0.51025	-12.765	13.275	592	150	-7.1397	-0.0037095	-6.0417	4.0024	2.099	0.47044	3.957	2.7986
95	0.010339	0.00089408	0.0094453	82	0	0.004864	-5.9646e-06	0.0067637	1.8404e-06	0.0017456	0.35997	2.5127	-4.7847	-13.39	8.6053	539	82	-7.4681	0.002134	-8.1478	1.1708	1.1512	-0.58085	4.3086	12.855	-0.36685	13.222	637	81	6.2434	0.0089099	3.4056	6.3585	3.0085	-0.13128	2.1816	-0.97365	-14.654	13.68	637	335	-8.6343	0.0039049	-9.878	5.0812	2.3661	0.34556	3.0575	2.0322
96	0.027113	0.0010582	0.026054	333	0	0.019655	-4.6884e-06	0.020719	1.9186e-05	0.0044232	-2.4771	9.3358	-0.72263	-10.172	9.4492	11	183	-7.2763	0.0023325	-7.8058	3.0004	1.7591	1.5602	5.5794	10.576	-2.6208	13.197	0	178	-0.17169	0.0015405	-0.52139	4.4698	2.1239	2.7976	11.657	2.8118	-16.503	19.314	454	12	-9.0251	0.0026537	-9.6275	4.5085	2.1517	0.96408	8.5174	11.092
96	0.025156	0.0016122	0.023544	21	473	0.018374	-1.64e-05	0.022261	1.1878e-05	0.0041152	-1.6889	6.478	-0.52296	-10.795	10.272	467	26	-6.327	0.0049385	-7.4974	1.7336	1.4806	0.43048	5.8755	10.176	-4.4114	14.587	469	38	-1.4508	0.0091986	-3.6308	2.874	2.113	2.2012	10.226	5.2867	-8.3955	13.682	474	103	-5.7349	0.0039303	-6.6664	2.3342	1.6201	2.235	12.141	5.651
96	0.027402	0.0016263	0.025776	26	0	0.018088	-1.3061e-05	0.021268	1.1856e-05	0.0039041	-1.735	7.6212	0.12706	-9.8664	9.9934	482	42	-6.6035	0.003203	-7.3834	1.7438	1.3955	1.0312	6.9365	11.494	-4.5495	16.043	485	84	-0.69584	0.0086071	-2.7917	3.3267	2.1902	1.7908	10.421	3.3286	-9.3961	12.725	487	305	-6.2005	-0.0037326	-5.2916	3.1738	1.8575	1.4202	6.192	4.4443
97	0.017468	0.00087542	0.016593	29	278	0.010333	-3.1942e-05	0.014773	5.3327e-06	0.003457	-0.83522	3.4498	3.5455	-3.6601	7.2056	121	278	1.145	0.0016104	0.92113	1.2535	1.1271	-1.0702	4.557	6.2707	-15.794	22.064	278	121	-12.232	0.016332	-14.502	8.2075	3.1524	3.4447	17.179	11.885	-0.81628	12.701	84	269	8.805	-0.00074299	8.9083	5.6265	2.3728	-2.0093	7.7699	-1.8398
97	0.011902	0.00072041	0.011182	40	407	0.0059402	-1.7382e-05	0.0094775	1.4469e-06	0.0023745	0.6485	3.0956	2.5831	-6.95	9.5331	353	407	-0.10811	-0.00017618	-0.072255	1.2495	1.118	-1.0641	7.4065	7.4243	-12.525	19.949	401	145	-8.8188	0.0078179	-10.41	8.0219	2.9782	3.6538	18.964	12.117	0.20255	11.915	105	393	8.7532	-0.0012293	9.0033	4.2097	2.0568	-1.5365	5.9523	2.2068
97	0.017455	0.00028446	0.01717	45	316	0.012766	-3.4899e-05	0.01828	8.936e-06	0.0043744	-1.5243	4.2487	2.8013	-10.157	12.959	161	314	0.51808	-0.0065509	1.5531	3.4175	1.9434	-3.2635	16.451	4.8151	-16.202	21.017	315	173	-12.427	0.026101	-16.55	13.608	4.3946	2.5698	9.2115	7.0056	-2.1627	9.1683	48	261	3.1337	-0.01633	5.7138	2.26	2.1197	-0.23635	2.3243	4.4916
98	0.0040289	0.00076822	0.0032607	6	0	0.0023169	-1.4693e-06	0.0028209	8.6757e-08	0.00041433	1.0221	4.4304	-0.95078	-5.5018	4.551	480	155	-3.6326	0.00096733	-3.9644	0.4976	0.73103	0.49659	3.4509	0.8437	-13.787	14.631	686	6	-3.5594	0.0062252	-5.6947	2.472	1.9991	-2.3861	9.681	-3.4121	-10.31	6.8975	368	481	-7.2568	-0.0032649	-6.137	0.74887	1.0808	0.18698	3.2442	-8.634
98	0.002649	0.00027153	0.0023775	71	0	0.0017788	-8.9578e-07	0.002121	4.3739e-08	0.00028788	0.18663	4.0269	0.24417	-8.4927	8.7369	291	0	-2.9536	0.0010223	-3.3441	1.1569	1.099	0.20514	3.7894	2.3487	-9.5858	11.934	357	4	-0.62571	0.0015948	-1.2349	2.6059	1.6523	-1.0481	5.6937	-5.3944	-15.034	9.6392	527	751	-8.6474	-0.0014917	-8.0776	1.7992	1.3812	-1.4137	6.1589	-5.6812
98	0.0046335	0.0013336	0.0032999	10	1017	0.0028766	1.7521e-07	0.0027757	2.2902e-07	0.0004821	0.046136	3.5431	1.2439	-8.1967	9.4407	1111	3	-3.1034	-0.0002439	-2.9629	1.0168	1.0116	0.22898	4.4328	-0.96533	-10.599	9.634	1018	11	-7.2313	-0.001026	-6.6404	1.3955	1.2297	1.1846	5.1017	-4.9714	-19.24	14.268	675	531	-13.17	0.00030063	-13.344	1.9093	1.3854	-0.13596	7.9315	-9.1534
99	0.01453	0.00087254	0.013657	1372	2	0.0050856	-1.5078e-06	0.0066092	1.2426e-06	0.0014203	0.26744	5.0986	4.3956	-12.38	16.776	54	1372	1.0138	-0.00067443	1.6953	1.9528	1.4518	-3.1624	20.329	1.9489	-19.042	20.99	2021	457	-11.763	0.0018401	-13.622	6.0619	2.6862	0.34164	4.3837	-9.5881	-27.857	18.269	2019	1523	-19.01	-2.4211e-05	-18.985	3.9992	1.9998	0.41494	4.4326	-1.0239
99	0.0093211	0.00087251	0.0084486	64	0	0.0051838	-1.9866e-06	0.0066857	1.2147e-06	0.0014027	0.12399	2.7892	3.7638	-5.1578	8.9216	726	1181	1.5462	0.00020754	1.3893	0.89962	0.95281	-1.2995	6.8903	-3.1933	-18.001	14.807	1181	1285	-12.683	0.0015926	-13.887	3.822	2.0751	0.097854	3.2402	-11.224	-24.241	13.017	188	867	-18.5	-0.0020177	-16.974	4.5086	2.299	0.62645	3.0704	1.7314
99	0.008265	0.00019754	0.0080674	73	1263	0.0047922	-7.08e-07	0.0052393	1.6902e-06	0.0013255	-0.17305	3.2612	3.226	-13.776	17.002	1165	1263	0.96855	-0.00012837	1.0496	2.9082	1.706	-4.0682	27.573	1.6542	-18.265	19.92	1258	1229	-12.768	-0.00079972	-12.263	4.6752	2.1818	1.3616	8.3065	-0.32022	-24.077	23.757	1263	853	-17.284	0.00059739	-17.661	5.5782	2.3719	1.666	12.934	2.5309
[truncated: 336 more columns]
