# Supplementary material for: Detecting Parkinson’s disease from sustained phonation and speech signals
Source: PLoS One. 2017 Oct 5;12(10):e0185613. doi: 10.1371/journal.pone.0185613 (PMC5628839; doi:10.1371/journal.pone.0185613)
Supplement: S3 File — (ZIP) [file pone.0185613.s003.zip › SP/phonation/SP_phonation_IS10_paraling.csv]

id	pcm_loudness_sma_maxPos	pcm_loudness_sma_minPos	pcm_loudness_sma_amean	pcm_loudness_sma_linregc1	pcm_loudness_sma_linregc2	pcm_loudness_sma_linregerrA	pcm_loudness_sma_linregerrQ	pcm_loudness_sma_stddev	pcm_loudness_sma_skewness	pcm_loudness_sma_kurtosis	pcm_loudness_sma_quartile1	pcm_loudness_sma_quartile2	pcm_loudness_sma_quartile3	pcm_loudness_sma_iqr1_2	pcm_loudness_sma_iqr2_3	pcm_loudness_sma_iqr1_3	pcm_loudness_sma_percentile1_0	pcm_loudness_sma_percentile99_0	pcm_loudness_sma_pctlrange0_1	pcm_loudness_sma_upleveltime75	pcm_loudness_sma_upleveltime90	mfcc_sma_0__maxPos	mfcc_sma_0__minPos	mfcc_sma_0__amean	mfcc_sma_0__linregc1	mfcc_sma_0__linregc2	mfcc_sma_0__linregerrA	mfcc_sma_0__linregerrQ	mfcc_sma_0__stddev	mfcc_sma_0__skewness	mfcc_sma_0__kurtosis	mfcc_sma_0__quartile1	mfcc_sma_0__quartile2	mfcc_sma_0__quartile3	mfcc_sma_0__iqr1_2	mfcc_sma_0__iqr2_3	mfcc_sma_0__iqr1_3	mfcc_sma_0__percentile1_0	mfcc_sma_0__percentile99_0	mfcc_sma_0__pctlrange0_1	mfcc_sma_0__upleveltime75	mfcc_sma_0__upleveltime90	mfcc_sma_1__maxPos	mfcc_sma_1__minPos	mfcc_sma_1__amean	mfcc_sma_1__linregc1	mfcc_sma_1__linregc2	mfcc_sma_1__linregerrA	mfcc_sma_1__linregerrQ
1	131	0	0.91319	0.00014252	0.86552	0.23786	0.084189	0.29146	0.24037	2.6537	0.70405	0.88335	1.1203	0.1793	0.23699	0.4163	0.32228	1.5577	1.2354	0.043284	0.0059701	669	0	5.5732	0.0036771	4.3432	1.1313	3.3212	1.9563	-3.9642	40.764	4.8087	5.713	6.6	0.90428	0.88696	1.7912	-0.75589	9.3901	10.146	0.91642	0.070149	2	488	-7.0418	-0.0097162	-3.7918	3.0493	13.741
1	741	1	1.3712	0.00014819	1.3105	0.32787	0.16506	0.40779	-0.025399	2.9714	1.099	1.3588	1.6502	0.2598	0.2914	0.5512	0.44782	2.2714	1.8235	0.057317	0.0036585	743	0	8.5077	-0.00050512	8.7145	2.376	19.41	4.4073	-8.6036	133.75	6.5548	8.3631	10.292	1.8083	1.9293	3.7376	2.6994	15.721	13.022	0.99512	0.36707	3	0	-3.5271	-0.003808	-1.9678	3.2861	14.484
1	407	4	1.2611	0.0003144	1.1357	0.28022	0.12439	0.36006	-0.40415	3.6222	1.0292	1.2795	1.4999	0.2503	0.22048	0.47078	0.12721	2.0433	1.9161	0.08761	0.0075094	77	0	5.9751	0.0033654	4.6323	2.8251	70.75	8.4471	-9.3517	99.28	5.5955	6.6675	8.0789	1.072	1.4114	2.4834	-16.327	13.215	29.543	0.98874	0.93742	11	0	-1.5307	0.0030589	-2.7512	2.4567	10.395
2	50	468	0.49897	-0.00021004	0.56912	0.11311	0.019996	0.14711	0.17795	2.9127	0.39712	0.49496	0.59207	0.097846	0.097105	0.19495	0.19416	0.83725	0.6431	0.046338	0.0029895	135	0	-16.321	-0.012821	-12.039	1.959	7.8012	3.7326	-0.43668	3.7447	-18.308	-16.003	-13.796	2.3042	2.2076	4.5118	-25.417	-8.426	16.991	0.16741	0.016442	585	0	5.2274	0.005671	3.3333	1.4418	3.5043
2	75	583	0.43686	4.2075e-05	0.42064	0.097596	0.014236	0.11968	-0.25939	2.6105	0.35832	0.45108	0.52531	0.092766	0.074227	0.16699	0.15687	0.66662	0.50975	0.03886	0.003886	471	0	-25.805	2.1959e-05	-25.814	2.2755	14.124	3.7582	-2.6112	15.321	-26.853	-25.292	-24.13	1.561	1.1627	2.7237	-43	-20.309	22.691	0.12176	0.003886	488	471	7.4825	0.00080268	7.1731	1.3568	3.8603
2	147	415	0.39995	-6.8536e-05	0.42432	0.086992	0.011234	0.10692	0.030722	2.7411	0.3208	0.4072	0.47085	0.086392	0.063654	0.15005	0.16434	0.65232	0.48798	0.10674	0.025281	59	0	-28.174	-0.007375	-25.552	1.4423	4.0504	2.5195	-0.18427	4.3116	-30.257	-28.31	-26.242	1.9472	2.0679	4.0151	-32.55	-22.317	10.233	0.33146	0.029494	135	662	10.505	-0.0074596	13.157	0.99544	1.4973
3	473	0	0.91753	-0.00019649	0.98335	0.33572	0.16759	0.41114	0.6259	2.8015	0.59705	0.852	1.2028	0.25495	0.35082	0.60577	0.27402	2.0297	1.7557	0.059613	0.011923	86	0	-0.86103	-0.0094881	2.3175	2.8106	18.572	4.685	-2.0226	11.862	-2.6125	-0.077046	2.7424	2.5355	2.8194	5.3549	-16.921	4.856	21.777	0.85246	0.4456	544	0	-7.442	0.003671	-8.6718	1.0192	1.6279
3	584	9	0.79449	-0.00018768	0.86956	0.25765	0.087772	0.29942	0.16519	2.1492	0.54504	0.79453	1.03	0.24949	0.23548	0.48497	0.27093	1.4181	1.1471	0.017478	0.0024969	243	0	-1.9758	-0.0047125	-0.090763	1.6812	7.6969	2.9807	-1.7271	9.1201	-3.2222	-1.831	-0.088008	1.3913	1.743	3.1342	-13.577	2.624	16.201	0.71036	0.17353	800	264	-8.1146	0.0018734	-8.864	1.0056	1.4732
3	114	6	0.80072	-0.00036482	0.93771	0.25638	0.090003	0.31028	0.32641	2.3018	0.54833	0.77082	1.0225	0.22249	0.25171	0.4742	0.25199	1.4977	1.2457	0.082447	0.011968	65	0	-3.4477	-0.0083602	-0.30839	2.4437	14.573	4.2269	-1.5469	6.5759	-6.16	-1.8832	-0.32775	4.2769	1.5554	5.8323	-17.173	1.4461	18.619	0.67952	0.3617	0	452	-7.0515	0.001619	-7.6595	1.0378	1.6883
4	324	232	0.93858	-0.00023814	1.0095	0.266	0.11048	0.33491	0.67532	3.078	0.68009	0.89105	1.137	0.21096	0.24592	0.45688	0.39818	1.8569	1.4587	0.055276	0.01675	57	3	4.7791	-0.007529	7.0227	0.90497	2.5939	2.0682	-1.1215	7.0549	3.4517	4.82	6.2828	1.3682	1.4628	2.831	-1.5194	8.0314	9.5508	0.56616	0.18258	409	0	-3.0504	-0.0020076	-2.4521	0.88983	1.2739
4	12	0	0.40293	-0.00055048	0.57	0.10103	0.021529	0.17568	2.0872	11.456	0.28635	0.37393	0.47743	0.087579	0.1035	0.19108	0.13979	1.1365	0.99674	0.011513	0.0098684	21	566	-23.907	-0.03203	-14.186	2.6931	12.204	6.6187	0.58051	2.8715	-28.853	-25.069	-19.398	3.7845	5.6711	9.4555	-35.58	-6.0575	29.523	0.049342	0.023026	12	0	-0.77877	0.003429	-1.8195	1.6358	4.2285
4	126	632	0.36127	-0.00054751	0.5488	0.10829	0.017418	0.1708	-0.31068	2.8716	0.265	0.37334	0.47607	0.10834	0.10273	0.21107	0.010768	0.71321	0.70244	0.01895	0.0029155	136	661	-28.861	-0.067594	-5.7103	9.9658	196.14	19.373	-2.3141	7.2308	-27.574	-24.248	-19.863	3.3258	4.3852	7.711	-90.597	-10.874	79.723	0.83236	0.1691	598	638	-4.5508	-0.0087166	-1.5654	3.5442	23.537
5	72	440	0.65869	-0.00013593	0.69892	0.24074	0.085434	0.29322	0.53198	3.1638	0.43008	0.64593	0.83808	0.21585	0.19215	0.40799	0.15248	1.506	1.3535	0.038786	0.011804	50	0	-11.958	-0.0077828	-9.6547	1.2401	5.4621	2.6902	-1.5033	11.836	-13.689	-11.594	-10.354	2.0949	1.2403	3.3351	-19.905	-6.1535	13.752	0.57167	0.052277	145	489	2.9506	-0.0045432	4.2953	1.2559	2.6247
5	375	390	0.55772	-0.00016998	0.60684	0.20242	0.068518	0.2633	0.9825	3.8025	0.38471	0.50252	0.66979	0.11781	0.16727	0.28508	0.13206	1.3454	1.2134	0.046632	0.015544	332	0	-11.183	0.0026382	-11.946	1.3456	3.8064	2.0002	-3.5962	28.215	-11.968	-10.829	-9.9529	1.1395	0.87597	2.0154	-18.182	-8.5778	9.6043	0.94646	0.41105	135	28	5.3846	0.0063174	3.5589	1.1745	2.4968
5	92	551	0.64564	0.00024477	0.57589	0.21785	0.088527	0.30026	1.2298	4.0934	0.46296	0.56472	0.74626	0.10176	0.18154	0.2833	0.1666	1.5233	1.3567	0.082312	0.021016	57	0	-12.821	-0.0070265	-10.818	1.5318	7.8484	3.0315	-2.594	13.679	-13.803	-12.215	-11.101	1.5879	1.1142	2.7021	-25.455	-9.1162	16.339	0.85464	0.27496	567	8	4.3266	-0.0002347	4.3935	1.2323	2.801
6	18	1	1.1518	-6.6975e-05	1.2301	0.255	0.10222	0.3229	0.26213	3.3811	0.92621	1.1486	1.3597	0.2224	0.21105	0.43345	0.4503	1.9961	1.5458	0.0025652	0.00042753	18	2336	-4.64	-0.00038524	-4.1896	1.7552	6.8833	2.6365	-1.8225	20.498	-5.7403	-4.6242	-3.3704	1.1161	1.2537	2.3698	-10.979	2.2992	13.278	0.064985	0.0047029	98	1432	9.4425	-0.0018348	11.587	3.1027	13.707
6	128	2	0.90719	-0.00033724	1.2303	0.19517	0.06064	0.30898	0.5762	3.2269	0.68067	0.87088	1.0895	0.19021	0.21864	0.40885	0.34582	1.7672	1.4213	0.042254	0.0057381	108	0	-8.9545	-0.0027913	-6.2804	1.6692	9.0259	3.3782	-3.7006	28.578	-9.9172	-8.5987	-7.4086	1.3186	1.1901	2.5087	-23.442	-3.214	20.228	0.94053	0.099113	11	1802	9.3216	-0.0047037	13.828	2.1494	7.6358
6	32	2155	1.0292	-0.00029345	1.3465	0.21903	0.07907	0.33567	0.57584	3.6854	0.7987	0.99826	1.22	0.19956	0.2217	0.42126	0.33211	1.9525	1.6204	0.0055453	0.00092421	43	0	-7.3535	-0.0032426	-3.8466	1.6012	6.5214	3.2595	-1.5501	23.735	-9.1439	-7.8541	-6.0848	1.2898	1.7693	3.0591	-13.098	0.6539	13.751	0.89695	0.097043	709	1919	10.048	-0.0017142	11.902	2.1577	7.2562
7	108	2	0.61495	-0.00043042	0.78518	0.15079	0.037244	0.21663	0.62012	3.2634	0.46067	0.57794	0.75595	0.11726	0.17801	0.29527	0.21469	1.2346	1.02	0.039141	0.011364	61	0	-12.76	-0.015663	-6.5655	1.4902	8.6127	4.63	-1.246	8.9792	-15.426	-12.361	-9.8493	3.0653	2.5112	5.5765	-25.725	-4.2342	21.491	0.6654	0.11111	774	0	3.2427	0.0034567	1.8756	1.8677	5.1413
7	112	707	0.68273	-0.00032622	0.80996	0.15362	0.037204	0.20643	0.37243	3.019	0.53946	0.65204	0.82029	0.11258	0.16825	0.28083	0.25215	1.1972	0.94504	0.047375	0.0051216	121	0	-10.627	-0.01047	-6.5434	1.3771	4.96	3.2453	-0.64961	5.0696	-12.424	-11.066	-8.3093	1.3581	2.7563	4.1144	-18.311	-4.5593	13.752	0.44558	0.11524	755	200	5.9235	0.0072459	3.0976	1.289	2.6543
7	122	522	0.70183	-0.00059122	0.88689	0.16502	0.044806	0.23719	0.39775	3.2527	0.53688	0.6947	0.85025	0.15782	0.15555	0.31337	0.20225	1.3454	1.1431	0.035088	0.0079745	64	0	-10.008	-0.016315	-4.9008	1.5285	8.0922	4.1004	-1.0205	8.4943	-12.473	-10.929	-6.4685	1.5434	4.4608	6.0042	-21.863	-1.7747	20.088	0.47528	0.065391	385	184	5.3717	0.013384	1.1827	1.3975	3.1733
8	191	3	1.0743	-0.00010542	1.1101	0.361	0.19845	0.44596	0.15619	3.015	0.75395	1.0507	1.4044	0.29679	0.35366	0.65045	0.028364	2.1653	2.137	0.019146	0.005891	242	7	-0.79375	0.013538	-5.3833	5.3137	120.46	11.292	-5.3278	32.685	-1.2358	1.4928	3.1816	2.7285	1.6889	4.4174	-71.209	7.7475	78.957	0.97202	0.68041	374	12	1.8893	0.0097469	-1.4149	4.2935	41.206
8	60	2	1.2008	-0.00071691	1.4661	0.33468	0.17657	0.44731	0.30052	3.1766	0.89687	1.1863	1.4927	0.28942	0.30638	0.5958	0.29593	2.355	2.0591	0.024292	0.0053981	131	0	4.5016	-0.011585	8.7879	1.5498	7.8753	3.7438	-2.4708	29.075	1.8774	4.2602	7.612	2.3828	3.3518	5.7346	-1.0807	10.67	11.751	0.98785	0.34548	27	0	1.4092	-0.0022794	2.2526	1.9039	7.1059
8	50	1	1.13	-0.00055328	1.3521	0.34911	0.19436	0.45919	0.71232	4.1435	0.79762	1.0922	1.4097	0.2946	0.31751	0.61211	0.28058	2.5314	2.2508	0.012438	0.0049751	168	0	5.158	-0.0077935	8.2871	2.5577	10.966	3.7733	-0.1034	5.6383	2.5156	4.7686	7.1055	2.2529	2.3369	4.5899	-2.5187	13.065	15.583	0.4801	0.13806	696	237	-1.028	-0.00038864	-0.87194	3.0752	15.683
9	103	0	0.89101	-0.00023393	0.9682	0.20329	0.067275	0.26319	0.022441	3.1283	0.72555	0.8919	1.0609	0.16635	0.16899	0.33534	0.29728	1.5424	1.2451	0.089259	0.015129	659	0	-4.4735	-0.0027478	-3.5667	2.7576	14.538	3.8487	-2.2042	15.904	-6.6231	-3.643	-1.9178	2.9801	1.7252	4.7053	-12.053	1.5382	13.591	0.80182	0.20121	14	1	2.2635	-0.0029849	3.2485	1.6058	3.953
9	21	17	0.94754	-7.2883e-05	0.97352	0.30705	0.14046	0.37508	0.35867	2.6697	0.67259	0.89358	1.2085	0.22099	0.31492	0.53591	0.24055	1.8808	1.6403	0.030812	0.0070028	26	0	2.2182	0.008537	-0.82527	2.6271	18.44	4.6407	-3.328	28.526	0.30192	2.5861	4.1321	2.2842	1.546	3.8302	-16.831	11.341	28.172	0.85294	0.095238	413	697	-0.6184	-0.012232	3.7423	1.982	6.7311
9	80	700	0.88416	-0.00019412	0.96239	0.24797	0.098653	0.31733	0.58226	3.2772	0.6614	0.85693	1.0709	0.19553	0.21396	0.40949	0.30452	1.7171	1.4125	0.01487	0.0037175	10	0	0.070625	-0.003645	1.5396	2.3267	9.7293	3.2327	0.49357	4.2995	-1.9692	-0.27459	1.7282	1.6946	2.0028	3.6974	-6.5166	9.4106	15.927	0.090458	0.016109	176	6	-0.03388	-0.0013052	0.4921	1.7864	5.959
10	19	289	1.0331	-0.00078923	1.3002	0.26374	0.11572	0.37361	0.8619	4.4639	0.79135	0.99394	1.2156	0.20259	0.22171	0.4243	0.32869	2.205	1.8763	0.026549	0.0073746	29	677	7.6172	-0.0064231	9.7915	1.2323	4.6964	2.5053	-2.7281	23.232	6.5883	7.6969	8.8068	1.1086	1.11	2.2186	0.12221	13.851	13.729	0.59735	0.025074	0	677	-0.84482	-0.012356	3.3378	1.4656	3.6244
10	31	0	1.0806	-0.00036731	1.2107	0.26811	0.11622	0.3491	0.3533	3.0718	0.82644	1.0575	1.3044	0.23103	0.24695	0.47797	0.40214	1.9469	1.5448	0.025388	0.0042313	189	0	7.4442	-0.0061262	9.6129	1.5457	10.334	3.4505	-4.5948	36.928	6.3903	7.7858	9.274	1.3955	1.4882	2.8837	-7.1816	11.898	19.079	0.96615	0.36812	1	708	-1.0382	0.00069902	-1.2856	1.5614	4.1287
10	29	0	1.0095	-0.00029345	1.1159	0.23766	0.09429	0.31317	0.50233	4.0911	0.78927	1.0008	1.1933	0.2115	0.1925	0.404	0.33652	1.879	1.5425	0.012397	0.0041322	42	0	6.1953	-0.011098	10.218	1.6833	9.2246	3.8254	-1.9325	15.969	3.9681	6.294	8.5221	2.3259	2.2281	4.554	-3.6695	12.689	16.358	0.82782	0.19559	437	38	-0.89827	0.011785	-5.1702	2.0962	7.381
11	570	1	1.4823	0.00023482	1.3971	0.2551	0.1119	0.33813	-0.85476	4.582	1.3041	1.5213	1.705	0.21723	0.18368	0.40091	0.36377	2.1473	1.7835	0.19257	0.024759	474	0	4.4985	0.0080202	1.5871	2.1678	19.044	4.6773	-5.725	46.577	3.4674	4.9692	6.6602	1.5018	1.691	3.1928	-19.618	9.7728	29.391	0.97387	0.4608	44	586	-2.2851	-0.01259	2.2851	2.2701	7.7133
11	122	1	1.4126	-0.00040007	1.576	0.33411	0.16604	0.41829	-0.17912	2.5285	1.1094	1.4263	1.7285	0.31689	0.30226	0.61915	0.43348	2.2363	1.8028	0.19682	0.03423	89	0	7.7431	-0.0035628	9.1985	1.4192	9.6273	3.2148	-5.4119	55.962	7.1117	7.9091	8.9395	0.79736	1.0304	1.8278	-3.0758	12.985	16.061	0.97066	0.21027	650	692	-7.0061	-0.0050664	-4.9365	2.0082	6.8904
11	113	0	1.4518	-0.00025223	1.5631	0.32164	0.15984	0.40495	-0.30721	2.8166	1.1775	1.4789	1.7395	0.30138	0.26064	0.56202	0.40384	2.2563	1.8525	0.098416	0.0045249	84	0	9.3625	0.0010373	8.9045	1.8094	10.872	3.3079	-5.3556	47.516	8.7254	10.105	10.881	1.3794	0.77644	2.1558	-6.0558	12.905	18.961	0.97738	0.68778	383	711	-10.471	-0.0080335	-6.9245	2.8272	12.94
12	27	4	0.39659	-5.1788e-05	0.442	0.10209	0.014922	0.12494	0.44071	2.7131	0.29932	0.37868	0.48656	0.079361	0.10788	0.18724	0.17227	0.70702	0.53475	0.02735	0.0011396	27	2	-25.46	-0.0041086	-21.857	1.8948	8.9744	3.6479	-1.0356	18.342	-27.358	-26.029	-24.119	1.3291	1.9097	3.2388	-31.932	-15.843	16.089	0.30427	0.026211	1317	2	8.1459	0.0013327	6.9771	0.97721	2.6183
12	28	4	0.38569	-4.0648e-05	0.42312	0.09268	0.012361	0.11327	0.12069	2.6147	0.30124	0.37563	0.47731	0.074393	0.10168	0.17607	0.14042	0.63723	0.49681	0.03147	0.0032556	52	2	-29.038	-0.0018337	-27.349	1.628	8.9347	3.1443	-5.7106	72.497	-30.545	-28.911	-27.615	1.6342	1.2954	2.9296	-33.252	-23.332	9.9203	0.99186	0.12914	1374	2	9.5391	0.0018365	7.8477	1.002	3.0662
12	192	1850	0.38413	-2.5872e-05	0.40824	0.086057	0.010396	0.10291	0.19489	2.5814	0.30316	0.37592	0.46586	0.072755	0.089943	0.1627	0.17161	0.61454	0.44292	0.010188	0.0010724	79	1856	-29.261	-0.00299	-26.474	1.7815	5.4534	2.8363	-0.076653	5.8333	-30.888	-29.545	-27.896	1.3436	1.6486	2.9922	-37.595	-21.449	16.146	0.080965	0.01126	1825	1857	10.029	0.00039461	9.6608	0.9822	1.6259
13	70	662	0.45837	-0.00013192	0.50566	0.093687	0.014149	0.12205	0.41009	3.9463	0.38243	0.45511	0.53279	0.072684	0.077675	0.15036	0.20285	0.80564	0.60279	0.0083565	0.0013928	97	717	-15.633	-0.011461	-11.525	1.6538	3.9171	3.0919	0.90127	2.7498	-17.828	-16.904	-13.218	0.9234	3.6868	4.6102	-19.766	-8.0742	11.692	0.12117	0.043175	12	2	1.0926	-0.00044739	1.253	0.85711	1.2024
13	122	270	0.42567	-0.00012645	0.45925	0.096057	0.013673	0.11853	-0.07269	2.635	0.33906	0.42937	0.51287	0.090312	0.083499	0.17381	0.16771	0.70208	0.53437	0.097744	0.018797	303	0	-18.859	-0.0049713	-17.539	1.5811	4.8453	2.3299	-0.5296	4.1049	-20.311	-19.165	-16.779	1.146	2.3866	3.5326	-25.449	-15.012	10.437	0.28571	0.0037594	127	42	2.1641	0.00072163	1.9725	0.96196	1.352
13	64	0	0.51707	-8.702e-05	0.54861	0.13849	0.029382	0.17238	0.34598	2.8756	0.38941	0.49911	0.63942	0.1097	0.14031	0.25001	0.16135	0.94437	0.78302	0.057851	0.0096419	66	0	-13.68	-0.0068697	-11.19	1.0149	2.4476	2.1261	0.39903	6.1582	-15.03	-14.213	-12.962	0.81755	1.2514	2.0689	-16.915	-8.0836	8.8316	0.18595	0.061983	670	217	0.76101	0.0039503	-0.67099	0.8057	1.0785
14	253	2	1.2644	-0.00024946	1.3702	0.41025	0.24589	0.49963	0.34226	2.4689	0.85903	1.2477	1.6095	0.38868	0.36179	0.75047	0.33309	2.4311	2.098	0.06596	0.010601	117	0	5.4004	-0.00032879	5.5398	1.3643	7.7391	2.7831	-6.1447	54.938	4.6916	5.7577	6.5798	1.0661	0.82207	1.8882	-7.6581	8.8417	16.5	0.98233	0.46054	0	835	-1.0173	-0.00023953	-0.91572	1.557	4.3723
14	282	0	1.1472	-0.00033259	1.2804	0.32288	0.15868	0.40572	0.14238	2.5631	0.85732	1.1288	1.4393	0.27147	0.3105	0.58197	0.32756	2.0569	1.7294	0.10599	0.018703	113	0	0.71682	-0.0051492	2.7791	2.3135	17.767	4.3805	-5.112	52.645	-1.2187	0.95158	3.3966	2.1703	2.445	4.6153	-10.659	6.579	17.238	0.98628	0.4601	454	0	6.0673	0.0042483	4.3659	3.0536	13.184
14	93	0	1.2508	-0.00012444	1.2916	0.42328	0.25242	0.50297	0.18219	2.2215	0.83577	1.2501	1.6172	0.41434	0.36708	0.78142	0.30105	2.303	2.0019	0.070015	0.0045662	606	0	4.5134	0.0065165	2.376	1.2648	4.0104	2.3533	-2.8827	20.357	3.3811	4.6505	5.964	1.2694	1.3135	2.5829	-4.3579	7.9909	12.349	0.82192	0.18113	0	607	-1.2861	-0.014456	3.4555	1.9292	6.0784
15	38	801	0.88536	-0.00022785	1.0073	0.21104	0.067202	0.26863	0.40285	2.8602	0.69367	0.85301	1.0587	0.15934	0.20568	0.36502	0.38013	1.5612	1.1811	0.046685	0.0028011	7	1070	-1.6442	-0.0024483	-0.33435	2.0785	7.2991	2.8057	-0.42643	6.4878	-3.2905	-1.5347	0.11556	1.7558	1.6503	3.406	-10.382	6.4637	16.846	0.040149	0.010271	72	767	5.408	-0.00075438	5.8116	3.4265	14.97
15	299	0	1.5529	-8.8892e-05	1.5848	0.36229	0.23191	0.48193	-0.57372	3.7615	1.3364	1.5891	1.8512	0.25272	0.26213	0.51485	0.20447	2.6154	2.4109	0.11405	0.023644	88	0	3.9358	0.00080991	3.645	3.0181	73.876	8.5967	-6.0932	42.245	4.1527	5.2554	6.538	1.1027	1.2826	2.3853	-50.959	8.2956	59.255	0.9694	0.95549	51	717	14.487	-0.010819	18.371	1.8684	10.887
15	697	748	1.2285	-3.796e-05	1.2427	0.29463	0.13873	0.37256	-0.18277	3.0424	0.98784	1.2383	1.4876	0.25044	0.2493	0.49975	0.26832	2.0649	1.7966	0.11081	0.025367	664	748	4.8773	0.00059054	4.6565	2.423	47.841	6.9179	-6.7893	54.319	5.2905	5.9595	6.7543	0.66896	0.79488	1.4638	-33.073	8.5878	41.661	0.97063	0.94927	36	748	4.0273	-0.016715	10.279	2.1843	7.3109
16	19	239	0.7704	-0.00028458	0.87057	0.1854	0.05537	0.24233	0.43329	3.2207	0.6017	0.75566	0.91733	0.15397	0.16167	0.31563	0.30779	1.4	1.0922	0.012766	0.0014184	25	704	-4.2476	-0.0024828	-3.3737	1.0751	2.0046	1.5033	-0.67622	6.4745	-5.0115	-4.2374	-3.2859	0.77419	0.95148	1.7257	-7.903	-0.64429	7.2587	0.18298	0.028369	0	672	-4.8314	-0.0070386	-2.3538	0.83924	1.1559
16	194	628	0.81072	-0.00048409	0.96273	0.24203	0.096026	0.32211	0.62594	3.3749	0.57512	0.77919	1.0017	0.20407	0.22247	0.42653	0.22824	1.6962	1.468	0.038156	0.0095389	20	628	-6.7933	-0.02072	-0.28712	1.9584	16.456	5.5328	-2.6465	15.99	-8.2526	-6.3875	-3.8725	1.865	2.515	4.38	-30.442	2.3288	32.771	0.79173	0.10175	549	19	5.0275	0.0091727	2.1473	1.5851	4.9637
16	55	0	0.88676	-0.00038947	1.0168	0.22422	0.076399	0.28646	0.10445	2.5284	0.68403	0.86935	1.0919	0.18532	0.22257	0.40789	0.28501	1.5355	1.2505	0.06577	0.0089686	140	659	1.0438	-0.0068078	3.3176	1.0281	1.9699	1.9231	-0.53226	3.6656	0.071462	1.0309	2.4179	0.95941	1.387	2.3464	-4.2159	4.7489	8.9648	0.26906	0.037369	659	619	-6.5653	-0.0033693	-5.4399	0.9771	1.8769
17	109	0	1.4851	-7.8513e-05	1.5056	0.35641	0.19314	0.43964	0.0022294	2.5507	1.1688	1.4668	1.8054	0.29803	0.33857	0.63659	0.54369	2.4313	1.8876	0.12428	0.011472	395	0	8.401	-0.00065516	8.572	1.1869	4.2728	2.0694	-3.6902	24.876	7.9396	8.6474	9.321	0.70778	0.67366	1.3814	-1.2031	11.332	12.535	0.92161	0.16635	517	24	7.8349	0.0097324	5.2947	1.4983	3.3974
17	158	0	1.5259	-4.5967e-05	1.5386	0.35311	0.18807	0.43373	-0.0019558	2.5069	1.2182	1.5402	1.8489	0.322	0.30872	0.63072	0.6095	2.4463	1.8368	0.07971	0.0054348	448	0	8.847	0.0022558	8.2255	1.0642	3.8659	1.9988	-4.9539	39.489	8.4165	9.0983	9.8523	0.68183	0.75399	1.4358	0.11374	11.042	10.929	0.96558	0.45833	551	68	7.4471	0.0057922	5.8514	1.3755	3.3212
17	271	308	1.525	-0.000353	1.6089	0.39223	0.24024	0.49254	0.11177	2.6457	1.1852	1.5094	1.8722	0.32421	0.36275	0.68696	0.53353	2.6882	2.1546	0.060924	0.012605	293	475	10.205	-0.00082989	10.402	1.955	12.501	3.5375	-4.305	27.27	9.5241	10.905	11.984	1.3807	1.0787	2.4594	-8.9957	13.343	22.338	0.93908	0.57563	472	18	5.0395	0.0036218	4.1793	1.5067	4.4101
18	76	0	0.81531	-0.00028668	0.91279	0.17732	0.047047	0.2241	0.085571	2.5757	0.64797	0.80255	0.98529	0.15458	0.18273	0.33731	0.32929	1.2834	0.95409	0.076358	0.0044053	112	0	-2.752	-0.005576	-0.85613	1.2755	4.2882	2.343	-1.9869	11.845	-4.1091	-2.3189	-1.0194	1.7902	1.2995	3.0897	-11.032	0.38172	11.413	0.78708	0.29075	65	24	-1.7585	-0.0018697	-1.1228	1.2638	2.6888
18	112	0	0.64757	-0.00042951	0.81401	0.12892	0.027118	0.19072	0.53842	2.9092	0.50675	0.61714	0.76724	0.11039	0.1501	0.26049	0.31867	1.1146	0.79592	0.0090206	0.0012887	89	0	-7.9717	-0.01669	-1.5043	1.5902	5.8661	4.4548	0.10237	1.9034	-11.747	-7.8723	-4.3235	3.8751	3.5488	7.4239	-15.688	0.80347	16.491	0.27706	0.054124	772	4	-2.1804	0.0073101	-5.0131	1.4438	3.3311
18	134	8	0.59681	-0.00038114	0.74412	0.11144	0.020173	0.1656	0.52583	2.9762	0.47315	0.5792	0.69455	0.10605	0.11535	0.2214	0.2929	1.0153	0.72238	0.047804	0.0064599	106	773	-9.3235	-0.017258	-2.6535	1.3648	3.6406	4.3022	-0.49827	2.1919	-13.348	-7.8686	-5.7565	5.4793	2.112	7.5914	-17.457	-3.2277	14.23	0.55297	0.16279	773	21	-2.1627	0.0010546	-2.5703	1.0237	1.7547
19	40	0	0.56272	-9.5129e-05	0.59458	0.13783	0.029818	0.17366	0.042897	2.9046	0.43823	0.56247	0.68306	0.12424	0.1206	0.24484	0.16625	0.97371	0.80746	0.032787	0.0044709	42	0	-11.903	0.0066091	-14.117	2.065	10.788	3.5252	-3.008	17.734	-13.097	-11.679	-9.7119	1.4181	1.9671	3.3852	-27.505	-6.7775	20.728	0.83905	0.19523	5	541	1.0632	-0.014579	5.947	1.9427	5.7828
19	164	0	0.58776	2.7515e-05	0.57774	0.16602	0.039684	0.19929	-0.097217	2.2992	0.44677	0.59407	0.7407	0.1473	0.14663	0.29393	0.15795	0.97614	0.8182	0.16027	0.028767	561	0	-10.941	0.0062541	-13.22	1.6078	4.8884	2.574	-0.84091	6.0527	-12.813	-10.705	-9.0061	2.1074	1.6991	3.8065	-17.117	-5.6828	11.435	0.47123	0.038356	334	573	0.21804	-0.012326	4.7108	2.2739	8.134
19	174	2	0.62896	-0.0001591	0.68974	0.18337	0.049993	0.22633	0.10639	2.5558	0.45815	0.62753	0.79291	0.16938	0.16538	0.33476	0.16251	1.1583	0.99583	0.043137	0.0065359	670	0	-9.9075	0.0026495	-10.92	1.8194	9.1715	3.0845	-3.2427	18.889	-10.392	-9.5764	-8.4641	0.8151	1.1123	1.9274	-23.759	-4.8352	18.923	0.86405	0.067974	237	730	0.39529	-0.014666	5.9977	2.3594	8.532
20	41	577	0.57986	-0.00016789	0.64727	0.11858	0.023015	0.15663	0.30291	3.2132	0.475	0.57106	0.67328	0.096057	0.10222	0.19828	0.25214	0.98386	0.73172	0.032338	0.0024876	14	774	-14.73	-0.013016	-9.5042	1.2008	2.3698	3.3905	0.31085	3.4782	-16.803	-14.614	-12.726	2.1886	1.8884	4.077	-21.855	-5.6499	16.205	0.064677	0.034826	381	27	9.787	0.0075399	6.7597	2.1674	7.3949
20	30	0	0.52324	-0.00026991	0.62338	0.12686	0.026917	0.17398	1.0168	5.7327	0.40135	0.51042	0.618	0.10907	0.10758	0.21665	0.20565	1.0502	0.84455	0.0053836	0.0013459	30	0	-11.484	-0.01181	-7.1026	1.6689	5.7029	3.4813	0.063288	4.1445	-14.197	-11.683	-9.1497	2.5145	2.5329	5.0474	-19.966	-3.2106	16.756	0.27995	0.068641	739	0	2.7859	0.013417	-2.1916	1.591	3.9593
20	97	1	0.56548	-0.00019501	0.64154	0.12658	0.024892	0.16378	0.22918	2.7809	0.44554	0.56274	0.66791	0.11721	0.10517	0.22238	0.23727	0.9574	0.72013	0.096031	0.024328	60	780	-10.399	-0.015834	-4.2239	2.1711	12.733	5.0475	-1.3015	5.9249	-12.09	-10.531	-7.3059	1.5593	3.2247	4.784	-28.545	-2.4427	26.102	0.30346	0.10115	722	2	1.2813	0.01598	-4.9507	1.6465	4.697
21	43	2	0.38244	-0.0001051	0.44918	0.081547	0.010225	0.10822	0.22934	2.6798	0.3026	0.379	0.45469	0.076397	0.075685	0.15208	0.1579	0.62618	0.46828	0.066876	0.0055075	43	0	-20.923	-0.0080004	-15.843	1.8162	5.9468	3.8162	0.082394	2.2984	-23.86	-21.575	-17.759	2.2852	3.8163	6.1014	-29.447	-13.494	15.952	0.23446	0.039339	1262	345	-6.5528	0.0045051	-9.4136	0.89211	1.4409
21	102	1276	0.36199	-5.5384e-05	0.3986	0.070422	0.0076902	0.090208	-0.12762	2.7759	0.30276	0.36534	0.42498	0.062572	0.059641	0.12221	0.15088	0.5544	0.40351	0.078609	0.0037793	134	0	-21.023	-0.0055803	-17.334	1.4755	4.8359	3.0623	-1.1588	3.9608	-22.113	-20.027	-19.027	2.0857	0.99971	3.0854	-29.884	-15.613	14.271	0.47392	0.035525	0	297	-7.1202	0.0010576	-7.8192	0.94809	1.4471
21	91	4	0.36537	-0.00015169	0.45615	0.078796	0.010171	0.11368	0.41897	3.3435	0.28826	0.3615	0.43352	0.073242	0.072024	0.14527	0.14308	0.67625	0.53317	0.043406	0.0083472	21	2	-20.762	-0.0088514	-15.464	1.7334	15.396	4.9766	-2.0088	17.939	-23.381	-21.486	-18.091	1.8949	3.3952	5.2901	-29.425	-11.419	18.006	0.58598	0.13105	1079	5	-9.4162	0.0061395	-13.091	1.0895	5.0336
22	1521	909	1.1527	5.3296e-05	1.1003	0.2796	0.12164	0.35008	0.44338	3.0104	0.90111	1.1186	1.3712	0.21745	0.25261	0.47006	0.46453	2.0746	1.6101	0.038638	0.0050839	22	0	8.4511	0.0023959	6.096	1.7251	5.2849	2.6713	-0.82276	4.2654	6.2101	9.2966	10.523	3.0865	1.2268	4.3133	1.4506	12.486	11.036	0.61566	0.15709	1966	0	-1.3455	-0.0044731	3.0516	2.231	9.4398
22	1200	0	1.2735	1.5385e-05	1.2586	0.31897	0.15059	0.38815	0.023813	2.4498	0.98517	1.2702	1.5557	0.285	0.28552	0.57052	0.45422	2.116	1.6617	0.11347	0.01399	1649	1929	7.9398	-0.00033667	8.2645	1.4374	5.6114	2.3762	-5.6841	62.072	7.3901	8.5346	9.1737	1.1445	0.63917	1.7837	-0.17988	10.235	10.415	0.98549	0.78756	1929	4	-0.42305	-0.00098719	0.5291	1.3041	3.7621
22	1274	0	1.3294	6.7959e-06	1.3223	0.33339	0.16966	0.41192	0.21018	2.7037	1.0283	1.3112	1.5989	0.28287	0.2877	0.57057	0.47768	2.2934	1.8157	0.018078	0.00047574	1635	0	6.6177	0.0021404	4.3692	1.1491	2.4167	2.0257	-1.1282	8.1998	5.3505	6.8407	7.9482	1.4902	1.1074	2.5977	1.1155	10.3	9.1841	0.70029	0.098002	556	2095	1.105	-0.003113	4.3752	1.6346	4.6014
23	38	195	0.66261	-7.069e-05	0.69951	0.16521	0.043031	0.20853	0.11064	2.8332	0.52291	0.65585	0.80494	0.13294	0.14908	0.28203	0.21582	1.1502	0.93434	0.02488	0.00095694	33	0	-12.204	-0.004483	-9.8642	2.5678	12.8	3.8247	-1.6589	9.7513	-13.968	-11.586	-9.6114	2.382	1.9747	4.3567	-23.227	-5.0396	18.188	0.73014	0.075598	1042	457	5.3076	0.0014224	4.5651	1.5548	4.0399
23	150	435	0.76707	-0.00029992	0.91763	0.1976	0.060557	0.26101	0.33698	2.6956	0.57174	0.73785	0.9594	0.16611	0.22154	0.38766	0.25517	1.3691	1.114	0.046766	0.0059701	165	1004	-11.855	-0.01231	-5.675	3.1883	21.616	5.8627	-1.8642	10.742	-14.967	-10.645	-7.54	4.3217	3.1054	7.4271	-26.49	-4.0554	22.435	0.83881	0.36915	158	1004	8.0693	-0.0063844	11.274	1.9627	6.402
23	164	0	0.83837	-0.00026327	0.96632	0.19465	0.059282	0.25446	-0.11031	2.9038	0.67341	0.83471	1.02	0.1613	0.18532	0.34662	0.24443	1.4169	1.1725	0.070915	0.0092497	243	0	-10.752	-0.0044943	-8.5676	2.4889	19.483	4.591	-3.7751	26.284	-12.098	-10.128	-8.5087	1.9697	1.6191	3.5889	-31.785	-4.1677	27.617	0.95067	0.24666	190	972	6.915	-0.0030931	8.4182	1.8518	5.7324
24	54	3	0.84598	-0.00032157	0.92123	0.20099	0.065734	0.26006	0.24813	3.3357	0.6739	0.83817	1.0105	0.16428	0.17233	0.33661	0.23767	1.5312	1.2935	0.03838	0.0085288	36	468	-11.33	-0.027507	-4.8935	3.1368	24.184	6.1688	-0.74797	7.0127	-14.063	-12.724	-7.9244	1.339	4.8	6.1391	-35.04	0.92925	35.97	0.28571	0.10661	382	468	14.311	0.014079	11.016	1.915	13.056
24	25	213	0.7055	-0.00025341	0.76138	0.17565	0.045438	0.2156	0.10647	2.4629	0.54663	0.69281	0.86286	0.14618	0.17005	0.31623	0.25562	1.1808	0.9252	0.074661	0.0067873	33	0	-14.644	-0.0098724	-12.467	1.8895	8.487	3.1739	-1.0488	10.241	-15.897	-15.019	-13.591	0.87705	1.4282	2.3053	-25.805	-6.853	18.952	0.23982	0.052036	391	441	14.029	0.00028177	13.966	1.1419	3.3686
24	36	250	0.67429	-0.00047618	0.81547	0.18033	0.050069	0.23819	0.47456	2.7931	0.49874	0.64589	0.83019	0.14714	0.1843	0.33144	0.2389	1.2169	0.97801	0.02862	0.0050505	32	593	-15.34	-0.018444	-9.8717	1.9	7.6245	4.1984	0.85576	4.7426	-17.918	-16.498	-13.115	1.4201	3.3838	4.8038	-23.468	-2.7758	20.692	0.085859	0.025253	345	593	14.817	0.0043324	13.533	1.1979	2.5117
25	172	5	0.98348	-0.00022753	1.0575	0.28649	0.12772	0.35994	0.13	2.8575	0.74286	0.98713	1.218	0.24427	0.23084	0.47512	0.26585	1.8655	1.5996	0.026074	0.006135	432	0	-6.3477	-0.0010472	-6.0068	2.1523	10.534	3.2516	-2.2005	12.314	-7.6189	-5.9786	-4.4713	1.6403	1.5073	3.1476	-18.433	-1.6117	16.821	0.83436	0.19785	174	1	6.3164	-0.0011511	6.6911	1.8199	6.0241
25	532	5	1.0479	-0.00017822	1.1125	0.2667	0.11328	0.33863	0.18956	2.8859	0.81605	1.0354	1.2609	0.21937	0.22551	0.44488	0.3021	1.8665	1.5644	0.070248	0.011019	280	0	-6.2635	-0.0024827	-5.3635	2.0616	8.8765	3.0244	-2.7745	21.819	-7.5887	-5.7606	-4.4031	1.8281	1.3574	3.1856	-13.886	-0.97144	12.915	0.84848	0.097796	8	703	6.4523	-0.0011281	6.8613	1.3831	3.1242
25	177	3	1.0325	-0.00046178	1.2075	0.27035	0.11035	0.34725	0.087111	2.5318	0.77112	1.0168	1.2994	0.24565	0.28261	0.52827	0.25717	1.7908	1.5336	0.11199	0.019763	606	0	-4.4179	-0.0058262	-2.2098	1.5351	10.182	3.4368	-4.7434	37.279	-5.3417	-3.892	-2.6945	1.4497	1.1975	2.6472	-20.375	-0.13881	20.236	0.96047	0.39921	178	758	4.0021	-0.0075662	6.8697	1.4228	4.2993
26	298	0	1.0775	0.00011667	1.048	0.25579	0.1014	0.31889	0.0027574	3.0351	0.85385	1.0788	1.2926	0.22498	0.21376	0.43875	0.32132	1.8422	1.5209	0.077075	0.011858	333	0	4.6435	0.003331	3.8024	3.4683	20.265	4.5279	-1.6359	8.2222	1.8845	6.0685	7.3009	4.184	1.2324	5.4164	-7.2413	11.645	18.886	0.71146	0.13043	2	333	5.479	-0.0039109	6.4664	1.553	4.0901
26	359	0	1.2713	-9.6746e-06	1.2735	0.31059	0.15174	0.38955	0.012818	2.9925	1.0138	1.2501	1.5404	0.23633	0.29026	0.52658	0.34583	2.1836	1.8377	0.13377	0.024123	345	0	8.546	0.0043536	7.5555	1.4662	8.7603	3.0147	-5.6857	47.714	7.9133	8.65	9.9257	0.73661	1.2757	2.0123	-6.1626	11.709	17.871	0.97807	0.57456	8	455	4.4229	-0.0064735	5.8956	1.3212	2.8233
26	111	0	1.3226	-4.6607e-05	1.3355	0.27791	0.1192	0.34534	0.16522	2.8395	1.0884	1.3029	1.5594	0.2145	0.25651	0.47101	0.59048	2.128	1.5375	0.10612	0.01259	539	555	7.9581	0.0017336	7.477	1.6118	7.6756	2.7844	-4.3557	34.336	7.0281	8.1624	9.12	1.1343	0.95761	2.0919	-5.0434	12.047	17.091	0.96763	0.20144	329	554	5.1312	-0.00043551	5.2521	1.5787	3.9556
27	34	0	0.77836	-0.00010078	0.79812	0.21705	0.077878	0.2793	0.54965	4.1708	0.57487	0.75965	0.95743	0.18478	0.19778	0.38256	0.23097	1.4864	1.2554	0.0050891	0.0025445	28	0	2.0946	0.014668	-0.7803	3.582	28.103	5.5563	-2.7805	16.443	-0.73638	2.8198	5.5459	3.5562	2.7261	6.2823	-28.589	10.475	39.064	0.69975	0.12723	9	0	-14.974	-0.0099575	-13.022	1.9876	7.0319
27	31	8	0.93337	-0.00034713	1.0248	0.27016	0.12088	0.35168	0.21546	3.4295	0.70825	0.91738	1.1577	0.20913	0.24027	0.4494	0.067163	1.8192	1.752	0.032197	0.0056818	25	6	2.4811	-0.014616	6.3324	5.0663	110.84	10.761	-3.9325	21.625	0.88062	3.9593	7.0704	3.0787	3.111	6.1897	-56.752	15.784	72.536	0.92424	0.17992	459	28	-13.173	0.01164	-16.24	2.219	8.4909
27	276	584	0.94989	-0.00056241	1.1141	0.27199	0.1174	0.35556	-0.12907	2.9136	0.72123	0.94067	1.1951	0.21944	0.25445	0.47389	0.057738	1.6862	1.6284	0.032479	0.0017094	295	584	3.2145	-0.040295	14.981	6.4442	121.98	12.973	-3.3579	17.008	0.20651	7.0635	10.401	6.857	3.3377	10.195	-63.256	13.495	76.751	0.91966	0.60513	570	577	-13.426	0.013894	-17.483	2.7504	12.934
28	23	792	0.46788	-0.00011468	0.55211	0.095831	0.014628	0.13037	0.2166	2.9937	0.37668	0.46325	0.55484	0.086568	0.091592	0.17816	0.19744	0.77959	0.58215	0.014286	0.0020408	34	1463	-29.763	-0.0063239	-25.118	1.3742	3.6194	3.2895	-0.074063	4.9317	-31.761	-29.935	-27.829	1.8251	2.1064	3.9316	-36.235	-20.933	15.302	0.096599	0.013605	1051	1460	11.937	0.0027985	9.8811	1.7576	5.4447
28	62	1187	0.44865	-0.00016086	0.55562	0.10377	0.0172	0.14498	0.55061	3.7166	0.34444	0.43699	0.53663	0.092548	0.099637	0.19219	0.15886	0.87648	0.71762	0.018032	0.0060105	75	1330	-29.7	-0.0048578	-26.469	1.8387	6.3682	3.1388	1.2113	6.3755	-31.5	-30.149	-28.676	1.3506	1.4736	2.8242	-34.356	-19.284	15.072	0.053343	0.022539	808	1330	10.009	-0.00012036	10.089	1.2487	2.7795
28	59	1513	0.42526	-0.00023068	0.60622	0.1081	0.018529	0.17164	0.12045	4.1652	0.33411	0.41825	0.5238	0.084142	0.10554	0.18969	0.017372	0.9064	0.88903	0.014013	0.0012739	28	1535	-32.131	-0.013821	-21.289	5.6321	86.463	11.211	-3.2684	14.339	-32.161	-30.509	-28.14	1.6527	2.3681	4.0208	-83.592	-16.846	66.746	0.79172	0.046497	1136	1549	6.4117	-0.0068771	11.807	4.4397	57.117
29	275	3	0.61231	-0.00021628	0.68541	0.16835	0.045131	0.21661	0.17328	2.8573	0.46337	0.60869	0.74971	0.14531	0.14102	0.28634	0.14971	1.1205	0.97082	0.054653	0.0059084	90	0	-16.562	-0.0017856	-15.958	2.3118	14.847	3.869	-3.5807	27.373	-18.072	-16.105	-14.528	1.9663	1.577	3.5433	-32.018	-11.095	20.923	0.9675	0.31758	10	0	8.6049	-0.0051691	10.352	1.5352	3.5748
29	169	480	0.62759	-0.00016853	0.67056	0.19203	0.055299	0.23647	0.29663	2.7286	0.45647	0.60469	0.79311	0.14822	0.18842	0.33664	0.14605	1.1992	1.0531	0.037182	0.0097847	106	0	-13.966	-0.0057819	-12.491	2.7689	14.996	3.9653	-1.3088	5.2385	-15.666	-13.33	-11.189	2.3355	2.1413	4.4769	-25.917	-8.2054	17.712	0.53033	0.12133	0	236	7.708	-0.0037456	8.6632	1.331	3.0919
29	79	1	0.95097	-0.00010749	0.98005	0.21363	0.069671	0.26449	-0.13912	2.7656	0.76069	0.96697	1.1354	0.20628	0.16846	0.37474	0.31361	1.493	1.1793	0.10701	0.0073801	189	0	-10.618	-0.001781	-10.136	1.6191	6.1191	2.4893	-2.6113	16.525	-11.771	-10.262	-9.0823	1.5093	1.1795	2.6888	-19.647	-6.9141	12.733	0.81919	0.18819	467	38	11.7	0.0063546	9.9806	1.365	2.9218
30	407	0	1.8618	0.0006772	1.704	0.39475	0.2466	0.50491	-0.6269	3.2465	1.5529	1.9381	2.2043	0.38521	0.26618	0.65139	0.52095	2.7868	2.2658	0.22484	0.03212	77	0	14.747	0.011237	12.129	3.0056	41.469	6.6154	-5.3719	36.362	15.28	16.315	16.898	1.0354	0.58322	1.6186	-22.946	18.601	41.546	0.96146	0.90578	2	66	-10.893	-0.0096253	-8.6504	2.3434	14.333
30	130	1	1.7877	-0.00021911	1.8449	0.37268	0.22671	0.47729	-0.57619	3.5122	1.5022	1.8123	2.1111	0.3101	0.29883	0.60893	0.41762	2.6744	2.2568	0.24046	0.057252	57	0	14.6	0.0029645	13.825	2.4871	27.814	5.2929	-4.8268	29.82	15.087	15.897	16.465	0.80973	0.56844	1.3782	-13.562	18.304	31.866	0.94466	0.87786	520	468	-11.223	-0.0080489	-9.1183	2.1399	10.354
30	456	0	1.9968	0.0010953	1.671	0.38712	0.2317	0.51692	-0.14669	2.7828	1.6619	1.9967	2.3705	0.33477	0.37374	0.70851	0.84278	3.0596	2.2168	0.14094	0.025168	95	0	16.828	-0.0040219	18.024	1.7888	11.689	3.4882	-3.8104	23.042	16.178	17.524	18.7	1.3457	1.1767	2.5224	1.2751	20.37	19.095	0.94631	0.49664	0	320	-15.42	0.001778	-15.949	2.219	8.3658
31	139	549	0.95698	-9.0179e-05	0.99089	0.19776	0.060449	0.24664	-0.020633	2.9498	0.79125	0.97254	1.1134	0.18129	0.14087	0.32217	0.39557	1.5064	1.1108	0.066401	0.0066401	17	119	-8.747	-0.0033031	-7.5051	1.4203	3.5438	2.0148	-0.036943	3.91	-10.079	-8.9002	-7.406	1.1788	1.4941	2.6729	-14.074	-3.8377	10.236	0.11155	0.021248	253	2	12.404	-0.00097461	12.77	1.4052	3.5954
31	107	6	1.1611	-6.6124e-05	1.1895	0.22822	0.083111	0.28876	-0.10115	3.0964	0.98047	1.1605	1.3625	0.17999	0.20204	0.38203	0.45384	1.8137	1.3598	0.072177	0.0058207	618	858	-5.6282	-0.0016564	-4.9177	1.9638	8.3384	2.9167	-2.1826	12.097	-6.9476	-5.1126	-3.8362	1.835	1.2764	3.1114	-18.228	-0.88408	17.344	0.64377	0.051222	81	8	10.211	-0.0017295	10.953	1.87	6.7633
31	92	0	1.3895	-0.00042874	1.582	0.25681	0.10447	0.34184	-0.2668	3.0803	1.1459	1.4155	1.614	0.26968	0.19841	0.46809	0.52075	2.1131	1.5924	0.1168	0.014461	188	0	-3.7898	-0.0042158	-1.8969	2.2726	12.316	3.676	-2.6573	15.519	-5.5016	-3.0174	-1.3694	2.4842	1.648	4.1322	-20.316	1.0706	21.387	0.85095	0.2614	74	0	8.4486	-0.00061529	8.7249	2.1766	7.7989
32	509	304	0.37388	4.1381e-05	0.35809	0.12223	0.023138	0.15238	0.42582	2.942	0.25954	0.36559	0.46701	0.10605	0.10142	0.20747	0.095699	0.77215	0.67645	0.041885	0.0078534	99	0	-27.533	-0.0025655	-26.554	2.4438	10.215	3.2458	-0.79065	4.792	-29.353	-27.374	-25.373	1.9784	2.0016	3.98	-36.663	-20.613	16.051	0.34293	0.032723	263	179	8.9165	0.0034683	7.5933	1.5465	4.3223
32	548	53	0.31985	0.00017705	0.25248	0.12034	0.025138	0.16326	1.1599	4.1419	0.20467	0.29259	0.37709	0.087924	0.084494	0.17242	0.077172	0.79858	0.72141	0.06168	0.013123	683	0	-29.129	0.005203	-31.108	2.7127	15.401	4.0879	-2.217	10.735	-30.327	-28.307	-26.787	2.0203	1.5196	3.5399	-48.488	-22.283	26.205	0.49475	0.027559	252	3	9.656	0.0014979	9.086	1.7057	7.0887
32	493	416	0.2846	-9.8369e-05	0.32862	0.1067	0.017745	0.13562	0.50066	3.1344	0.18506	0.27206	0.37466	0.087005	0.1026	0.18961	0.038129	0.63435	0.59622	0.018973	0.0033482	537	779	-35.832	-0.014987	-29.126	4.8623	50.305	8.0828	-1.9868	8.0459	-38.318	-34.121	-30.782	4.1979	3.3385	7.5364	-68.1	-25.743	42.357	0.69978	0.20313	42	779	9.5393	-0.0036546	11.175	3.0389	20.91
33	22	0	0.52547	-0.00016099	0.59164	0.15381	0.043123	0.21115	1.1155	5.1706	0.39447	0.49552	0.61407	0.10106	0.11854	0.2196	0.16726	1.2158	1.0485	0.013366	0.0036452	133	0	-9.2618	-0.0047606	-7.3052	1.3815	4.213	2.3435	-1.7824	17.826	-10.383	-9.4287	-8.4506	0.95395	0.97815	1.9321	-15.453	-4.6538	10.799	0.774	0.13852	274	93	0.99356	0.00021527	0.90509	1.0393	1.7002
33	67	15	0.49963	-4.9307e-05	0.51965	0.15191	0.042426	0.2063	0.83005	4.3098	0.36786	0.48286	0.58545	0.115	0.10259	0.21759	0.10556	1.1302	1.0246	0.02583	0.0061501	25	0	-11.754	-0.00064745	-11.492	1.2075	3.7266	1.9364	-4.8562	67.749	-12.699	-11.652	-10.862	1.0467	0.78974	1.8364	-14.995	-7.4672	7.5276	0.98278	0.070111	11	1	3.8078	-0.001917	4.5861	0.92509	1.7451
33	177	0	0.4618	-0.0001356	0.52058	0.12973	0.029772	0.17586	0.93875	4.3369	0.35052	0.43298	0.54637	0.082456	0.11339	0.19585	0.13832	0.99623	0.85792	0.029954	0.0034562	20	0	-15.101	-0.0075886	-11.811	2.2702	8.3822	3.4638	0.23998	6.9886	-17.42	-15.969	-13.063	1.4514	2.906	4.3574	-20.469	-5.5178	14.951	0.21774	0.024194	789	20	3.0936	0.0020916	2.1869	1.3424	2.5695
34	60	0	1.2636	-0.00016457	1.3183	0.29795	0.13803	0.37287	0.031234	2.9766	1.0164	1.2548	1.5288	0.23836	0.27406	0.51242	0.41365	2.1377	1.7241	0.042105	0.0045113	58	664	7.6663	-0.0089562	10.64	1.9793	16.819	4.4469	-5.1186	39.853	6.4287	8.3388	9.4249	1.9101	1.0861	2.9962	-14.487	13.026	27.513	0.96391	0.28421	661	55	-9.9154	0.014831	-14.839	2.9813	14.647
34	47	0	1.2108	-0.00021796	1.2679	0.24946	0.1022	0.32139	0.2395	3.3953	0.99042	1.184	1.3914	0.19356	0.20742	0.40097	0.44061	2.0082	1.5676	0.091429	0.0095238	16	524	6.0301	-0.0086727	8.3024	1.9941	11.145	3.5879	-4.1089	36.956	4.9646	6.1592	7.5809	1.1946	1.4217	2.6163	-6.9162	12.762	19.678	0.92	0.099048	524	15	-6.5069	0.0087189	-8.7913	2.6042	11.403
34	19	436	1.1403	-0.00059088	1.3185	0.26082	0.09917	0.33134	0.018168	2.4853	0.89634	1.1288	1.3902	0.23249	0.26142	0.49391	0.46088	1.8297	1.3688	0.028146	0.0049669	13	603	5.2122	-0.017267	10.418	1.8201	5.6594	3.8371	-0.14195	4.6095	3.5579	4.2806	6.6425	0.72274	2.3619	3.0846	-5.8661	13.738	19.604	0.24338	0.043046	603	12	-6.3555	0.016538	-11.342	2.5177	9.1852
35	43	626	0.89463	-0.00038032	1.0331	0.29354	0.12727	0.36562	0.58625	2.9132	0.60954	0.84149	1.1441	0.23195	0.30259	0.53454	0.22641	1.8732	1.6467	0.042524	0.0082305	57	728	-3.284	-0.012194	1.1545	1.101	2.253	2.9728	0.21221	1.8124	-5.8722	-4.0218	-0.74532	1.8504	3.2765	5.1269	-8.0653	2.8033	10.869	0.22359	0.050754	728	58	5.3796	0.0054619	3.3915	0.9888	1.9166
35	121	1	0.87808	1.3092e-05	0.8731	0.28063	0.12079	0.34755	0.62358	3.0478	0.62078	0.83347	1.0935	0.21268	0.26004	0.47273	0.28948	1.8593	1.5698	0.048556	0.015748	230	761	-3.4624	-0.010832	0.65915	1.3704	5.5818	3.3555	-1.8335	12.412	-5.7371	-3.2292	-0.65095	2.5078	2.5783	5.0861	-12.613	1.2391	13.852	0.78609	0.34514	630	6	4.6891	0.010238	0.79356	1.5619	4.0352
35	112	848	0.86862	-0.00036048	1.0215	0.29185	0.13312	0.3754	0.69186	3.1176	0.58947	0.80983	1.108	0.22036	0.29817	0.51853	0.20414	1.9043	1.7002	0.071849	0.027091	51	848	-7.6962	-0.014178	-1.6849	1.715	14.276	5.1331	-3.3182	24.901	-9.7958	-8.116	-4.9832	1.6798	3.1328	4.8126	-31.164	0.79444	31.958	0.93757	0.18021	0	847	9.1492	0.0055519	6.7952	1.2167	4.9459
36	166	9	0.8438	-0.00027382	0.9573	0.21799	0.082292	0.29427	0.83675	4.8281	0.64698	0.82907	0.99498	0.18209	0.16591	0.348	0.26919	1.7964	1.5272	0.013253	0.0036145	19	0	-4.2324	-0.022705	5.1789	2.8235	19.18	6.9839	-0.95955	4.914	-7.9321	-4.5342	2.0009	3.3979	6.5351	9.933	-28.767	6.2437	35.011	0.38193	0.18313	796	828	8.4725	0.010907	3.9514	2.4902	11.78
36	135	0	0.64237	-0.00022719	0.73279	0.1858	0.051685	0.23327	0.33984	2.8123	0.46159	0.63412	0.79524	0.17253	0.16111	0.33365	0.19656	1.2517	1.0551	0.041405	0.0025094	264	0	-8.4793	-0.0089682	-4.9099	2.7292	16.381	4.543	-2.1068	12.106	-10.43	-7.8517	-5.7296	2.5782	2.1221	4.7003	-25.4	-1.0409	24.359	0.66625	0.081556	783	0	8.8122	0.006721	6.1372	1.9791	6.0034
36	524	1	0.75813	7.9623e-05	0.72772	0.21771	0.075708	0.27571	0.39228	3.1888	0.57191	0.7307	0.93101	0.15879	0.20031	0.3591	0.17254	1.4537	1.2811	0.027451	0.0065359	63	0	-7.1933	-0.0012717	-6.7075	3.7622	33.33	5.78	-3.6103	27.353	-9.8468	-6.4079	-3.3582	3.4389	3.0497	6.4886	-32.701	0.075339	32.777	0.9451	0.30719	748	0	10.721	0.0016662	10.084	2.9426	12.232
37	32	0	1.0947	-0.00012629	1.1296	0.27573	0.11306	0.33684	0.14981	2.5406	0.84923	1.0602	1.3678	0.21101	0.30753	0.51854	0.35643	1.8212	1.4647	0.079422	0.0054152	111	0	8.6715	-0.0040104	9.7803	2.3699	25.371	5.0776	-4.5143	31.676	7.7734	9.2345	10.543	1.461	1.3084	2.7694	-17.841	14.326	32.167	0.96209	0.3556	531	35	-5.5619	0.016758	-10.196	1.6327	5.4103
37	26	0	0.92489	-0.00039289	1.0679	0.27249	0.1114	0.34386	0.37996	2.4417	0.67426	0.87817	1.1775	0.20392	0.29931	0.50322	0.32422	1.6799	1.3557	0.046639	0.005487	49	728	3.9071	-0.0087374	7.0875	1.9123	16.227	4.428	-3.81	23.677	2.9528	4.243	5.681	1.2902	1.438	2.7281	-18.332	9.7009	28.033	0.93964	0.22771	698	21	-0.92469	0.0020388	-1.6668	2.0072	5.8482
37	37	681	1.041	-0.00021636	1.1146	0.28512	0.13529	0.37027	0.22809	3.0109	0.79947	1.0266	1.2332	0.22716	0.2066	0.43376	0.21818	1.8856	1.6674	0.07478	0.0043988	30	681	5.5261	-0.0064542	7.7238	3.0123	59.595	7.8236	-6.1972	47.255	6.4477	6.9993	7.6766	0.55158	0.67728	1.2289	-34.89	9.2866	44.176	0.96041	0.93988	667	681	-1.8681	0.0014374	-2.3576	1.462	4.1133
38	27	432	1.0857	-0.00072188	1.2752	0.24418	0.091199	0.32127	0.34485	2.9681	0.86967	1.0558	1.2786	0.18611	0.22282	0.40893	0.4242	1.9046	1.4804	0.041825	0.0057034	23	428	2.9819	-0.016473	7.3062	1.6584	5.6878	3.4561	0.46451	4.7395	0.74157	2.6379	4.8683	1.8964	2.2304	4.1268	-6.1069	13.3	19.407	0.058935	0.011407	0	23	-7.8762	0.0032563	-8.731	2.1214	7.9536
38	39	0	0.92444	-0.00045743	1.0722	0.20818	0.07677	0.28995	0.55494	4.3373	0.74471	0.91008	1.0735	0.16537	0.16342	0.32879	0.30645	1.7675	1.461	0.02473	0.007728	48	0	-1.1715	-0.0095527	1.914	2.3365	16.461	4.4322	-2.6074	27.214	-3.4463	-1.3167	0.74472	2.1296	2.0614	4.191	-8.409	8.26	16.669	0.87635	0.10665	3	200	-5.8831	-0.0013155	-5.4581	1.7159	5.7561
38	17	752	1.006	-0.00016008	1.0661	0.24873	0.092769	0.30656	0.027982	2.8075	0.7922	0.99894	1.23	0.20673	0.23103	0.43777	0.32122	1.7521	1.4309	0.063745	0.011952	17	752	2.3728	-0.0017068	3.0145	2.6899	17.774	4.2323	-4.6775	42.429	0.40856	2.8979	4.9653	2.4893	2.0674	4.5568	-12.683	7.97	20.653	0.98274	0.42231	0	562	-7.31	-0.011291	-3.0645	2.1631	7.5075
39	120	0	0.69248	-0.00077486	0.88348	0.18239	0.050261	0.24994	0.30459	2.7915	0.50093	0.68426	0.85821	0.18333	0.17395	0.35728	0.2036	1.2782	1.0746	0.026316	0.0040486	21	493	-2.7752	-0.021106	2.4274	1.7927	6.6212	3.9598	-1.298	6.1788	-4.67	-2.8271	0.18507	1.8429	3.0122	4.8551	-17.139	3.8526	20.992	0.48178	0.093117	54	493	-10.24	-0.018617	-5.651	1.898	5.3943
39	59	472	0.75018	-0.0012585	1.0484	0.18712	0.057745	0.29584	0.51503	3.1264	0.5281	0.72803	0.90438	0.19993	0.17636	0.37628	0.18764	1.5512	1.3635	0.046316	0.014737	35	474	-1.0121	-0.037054	7.7696	2.8998	20.799	6.8274	-1.885	7.748	-2.7653	0.71642	3.1444	3.4817	2.428	5.9096	-28.406	8.5843	36.99	0.70526	0.10105	30	453	-11.578	-0.029719	-4.5349	2.3991	7.7807
39	49	1	0.77167	-0.0010495	1.0152	0.22506	0.079076	0.31452	0.38455	3.1161	0.53129	0.75648	0.96597	0.2252	0.20948	0.43468	0.17383	1.5513	1.3774	0.03871	0.0043011	30	0	-0.98369	-0.025235	4.8708	2.2799	25.659	6.0937	-2.9609	20.039	-2.3854	-0.78591	2.3485	1.5995	3.1344	4.734	-23.048	9.5137	32.562	0.87312	0.090323	8	451	-13.512	-0.02191	-8.4289	3.0751	13.858
40	97	5	0.45838	-8.1134e-05	0.47903	0.069511	0.0074578	0.087181	-0.13107	2.7431	0.39881	0.46415	0.51872	0.065343	0.054562	0.11991	0.251	0.64534	0.39434	0.068627	0.0058824	52	0	-23.285	-0.0045326	-22.131	1.0413	2.6006	1.7452	-1.3104	9.2944	-24.069	-23.278	-22.385	0.79114	0.89223	1.6834	-29.64	-19.848	9.7928	0.25098	0.015686	164	425	3.6305	-0.0076471	5.5767	1.0126	1.5698
40	188	6	0.44827	-5.0108e-05	0.46155	0.071597	0.0081443	0.090572	-0.017347	3.0992	0.38665	0.44642	0.50949	0.059777	0.063062	0.12284	0.22112	0.65717	0.43605	0.12053	0.015066	56	0	-22.869	-0.0041506	-21.769	1.5465	6.1764	2.5654	-2.2903	10.012	-23.867	-22.042	-21.263	1.8256	0.77817	2.6038	-33.602	-20.01	13.592	0.76836	0.27684	170	507	3.5843	-0.0047725	4.849	0.75395	0.89067
40	67	534	0.44308	-0.0001516	0.48955	0.083528	0.010696	0.10686	0.042278	2.7496	0.37255	0.45207	0.51301	0.079517	0.06094	0.14046	0.22038	0.70049	0.48011	0.039088	0.004886	588	608	-21.44	-0.006406	-19.476	0.89801	1.6851	1.7246	-0.76359	4.4091	-22.69	-21.212	-20.116	1.478	1.0955	2.5735	-27.563	-18.57	8.9929	0.31107	0.022801	7	213	4.3854	0.0025632	3.5998	1.5755	3.3304
41	17	135	0.31802	-0.00020836	0.34626	0.10868	0.020143	0.14287	0.5576	4.2365	0.22898	0.32276	0.38736	0.093784	0.064601	0.15838	0.029641	0.73333	0.70369	0.022059	0.0073529	42	135	-32.038	-0.035842	-27.181	6.9369	116.15	11.139	-2.2354	8.8918	-33.919	-30.628	-25.332	3.2909	5.2962	8.5871	-76.319	-19.887	56.433	0.76103	0.25	165	131	2.9907	0.014289	1.0546	3.7465	38.637
41	25	2	0.36723	-0.00020836	0.37952	0.10349	0.017823	0.13369	0.83027	4.0618	0.27805	0.35881	0.4342	0.080755	0.075397	0.15615	0.16024	0.77524	0.61501	0.02521	0.016807	21	0	-24.259	-0.012442	-23.525	3.5253	28.424	5.3485	-1.7475	7.5591	-26.098	-23.94	-21.061	2.1578	2.8785	5.0363	-44.353	-15.51	28.843	0.47899	0.07563	8	106	5.0065	-0.068195	9.0299	1.7071	5.0537
41	49	0	0.39693	-0.00010833	0.40495	0.096688	0.016775	0.1296	0.35428	4.595	0.32919	0.40021	0.46475	0.071024	0.064541	0.13556	0.093341	0.72623	0.63289	0.020134	0.0067114	41	0	-22.903	-0.027145	-20.895	3.8849	26.61	5.289	-0.21368	2.8415	-26.549	-23.473	-18.558	3.0766	4.9145	7.9911	-36.925	-13.446	23.479	0.32215	0.10738	8	133	3.803	-0.043815	7.0453	1.5262	3.5891
42	144	429	0.31698	-0.00020758	0.37313	0.18318	0.048788	0.22325	0.18557	2.181	0.049609	0.33592	0.47032	0.28631	0.1344	0.42072	0.011631	0.83386	0.82223	0.049815	0.01107	139	379	-36.075	-0.012887	-32.589	25.426	808.08	28.498	-0.83104	1.8845	-74.299	-19.181	-15.468	55.119	3.7125	58.831	-86.942	-7.5862	79.356	0.63284	0.18266	62	399	0.14369	-0.014709	4.1224	8.9561	109.2
42	75	612	0.27577	-0.0001487	0.33436	0.21358	0.057397	0.24196	0.38729	1.855	0.029488	0.27319	0.47038	0.2437	0.19719	0.44089	0.010699	0.79389	0.78319	0.050697	0.0050697	244	403	-45.266	-0.020597	-37.151	29.142	926.08	30.791	-0.27303	1.2375	-81.591	-26.583	-17.946	55.008	8.6366	63.645	-87.5	-8.4447	79.056	0.51711	0.18504	146	197	-1.7453	-0.00072611	-1.4592	12.029	167.03
42	248	157	0.34955	-0.00019557	0.3961	0.19705	0.055534	0.23719	0.082284	2.1896	0.062832	0.38583	0.51644	0.323	0.13061	0.45361	0.013516	0.90528	0.89176	0.027254	0.0083857	32	324	-34.658	-0.02192	-29.441	23.771	748.83	27.531	-0.93313	2.1385	-62.138	-21.375	-14.423	40.763	6.9522	47.715	-85.264	-5.4047	79.859	0.61635	0.15304	56	331	1.9851	-0.00024478	2.0433	9.0984	118.66
43	20	0	1.375	-0.00032205	1.5017	0.31893	0.15126	0.39576	-0.1248	2.5247	1.0916	1.388	1.6566	0.29635	0.26858	0.56493	0.52593	2.2127	1.6868	0.060914	0.0038071	20	787	3.6002	-0.010229	7.6253	1.4826	6.4874	3.4499	-1.5868	19.01	1.8935	3.6279	4.7237	1.7344	1.0958	2.8302	-5.8041	13.461	19.265	0.46954	0.046954	780	0	7.9763	0.0069726	5.2326	2.2928	8.7758
43	112	0	1.1749	-0.00021281	1.2842	0.35216	0.1884	0.43862	0.32818	2.6225	0.85851	1.1363	1.4653	0.27774	0.32904	0.60678	0.31757	2.2287	1.9111	0.080739	0.013619	34	0	4.9857	-0.0026717	6.3576	1.4203	5.3067	2.4363	-1.7066	22.116	3.8341	4.7956	5.9153	0.96146	1.1197	2.0812	0.4721	12.002	11.53	0.32393	0.043774	1025	0	2.1124	-0.0050591	4.7102	2.1147	7.9161
43	207	0	1.2186	-0.00033975	1.3331	0.30664	0.13925	0.37898	0.15482	2.7707	0.93317	1.2145	1.4923	0.28134	0.27775	0.55909	0.39285	2.1538	1.7609	0.041481	0.0088889	19	0	3.8163	-0.0070935	6.2068	1.378	9.8564	3.4303	-4.1395	27.957	2.8845	3.812	5.4273	0.92749	1.6153	2.5428	-15.148	9.5187	24.666	0.94963	0.088889	662	674	3.691	0.0023343	2.9043	1.2695	4.246
44	51	0	0.69685	-0.00031987	0.81904	0.26904	0.11523	0.34672	0.57548	2.7664	0.43667	0.65427	0.88879	0.2176	0.23452	0.45212	0.12686	1.5463	1.4194	0.070588	0.0078431	51	0	-6.5048	-0.014954	-0.79223	2.0981	27.937	6.2325	-2.9957	25.866	-9.2752	-6.7507	-2.3817	2.5245	4.3691	6.8935	-28.269	3.1684	31.438	0.95425	0.26536	757	0	6.0887	0.013256	1.025	1.745	5.546
44	293	1	0.60665	-0.00010088	0.64857	0.22747	0.085282	0.29303	0.99752	3.7376	0.39142	0.54465	0.75857	0.15323	0.21392	0.36715	0.16988	1.4864	1.3165	0.054087	0.018029	101	0	-9.4802	-0.010998	-4.9106	2.8357	26.844	5.8155	-3.0406	29.503	-12.36	-9.9551	-6.1792	2.4051	3.7758	6.1809	-24.812	0.215	25.027	0.96274	0.2488	386	0	10.452	0.007652	7.2722	1.8222	6.8867
44	77	435	0.62439	-0.00028523	0.7459	0.21569	0.088359	0.30544	1.5672	5.6356	0.42129	0.54211	0.72469	0.12082	0.18258	0.3034	0.20854	1.6931	1.4846	0.029308	0.003517	97	0	-9.8325	-0.010419	-5.394	2.8654	15.475	4.6965	0.015173	4.5447	-12.377	-10.576	-7.0759	1.8015	3.4997	5.3012	-20.555	1.0507	21.605	0.22157	0.053927	60	108	9.7245	0.004992	7.5979	1.9336	5.9989
45	445	3	0.87589	-0.0003855	1.1189	0.17699	0.050526	0.26505	-0.21362	2.738	0.70242	0.88059	1.0715	0.17817	0.19096	0.36913	0.23435	1.4088	1.1745	0.14897	0.022979	42	0	-10.421	-0.0077789	-5.5165	1.5084	8.4357	4.0579	-2.6877	14.669	-11.533	-9.9954	-7.7281	1.5376	2.2673	3.8049	-30.808	-4.9922	25.816	0.86609	0.22742	3	1261	-0.80586	0.0012479	-1.5927	1.0888	1.9952
45	28	0	0.76154	-0.00028124	0.95307	0.16197	0.040469	0.2296	0.16664	2.6034	0.59336	0.75804	0.91549	0.16469	0.15745	0.32214	0.30298	1.2844	0.98139	0.069699	0.0073368	44	0	-10.922	-0.0061718	-6.7194	1.4792	4.8669	3.2808	-0.20181	5.2737	-13.087	-11.137	-8.9848	1.95	2.1523	4.1023	-17.343	-3.8538	13.489	0.42186	0.076302	0	22	-0.83313	0.0017667	-2.0362	1.1363	2.0821
45	22	0	0.84982	-0.00041499	1.1391	0.18679	0.055077	0.28811	0.50385	3.1009	0.63911	0.81199	1.0316	0.17289	0.21962	0.3925	0.29734	1.5764	1.2791	0.017921	0.0035842	66	1394	-10.73	-0.01066	-3.2998	1.5295	4.4704	4.7853	0.46473	3.1382	-14.18	-11.014	-7.9225	3.1658	3.092	6.2578	-20.015	0.57008	20.585	0.14624	0.0681	1114	16	0.47252	0.0030331	-1.6416	1.074	2.0647
46	49	1069	0.51659	-0.00021701	0.65645	0.1256	0.025207	0.17815	0.55799	3.7134	0.39406	0.50621	0.62149	0.11215	0.11528	0.22743	0.1599	1.0028	0.84292	0.021705	0.0054264	97	1289	-17.625	-0.013833	-8.7103	2.4801	11.97	6.2052	0.066475	3.3636	-21.338	-18.197	-14.602	3.1406	3.5947	6.7353	-32.072	-3.3325	28.74	0.19457	0.054264	1283	179	-2.0149	0.0031573	-4.0498	2.2036	7.8836
46	47	784	0.57162	-0.00024089	0.75313	0.14125	0.032034	0.20744	0.5448	3.0784	0.42453	0.54585	0.69413	0.12131	0.14828	0.2696	0.18412	1.11	0.92592	0.03183	0.0019894	46	0	-17.397	-0.0088687	-10.714	2.4365	11.961	5.1833	-0.47119	3.7658	-20.798	-17.214	-14.043	3.5844	3.1713	6.7557	-30.585	-6.7414	23.844	0.30371	0.048408	34	1352	-3.1305	-0.0022255	-1.4536	2.203	7.4729
46	60	1298	0.70571	-0.00023024	0.85732	0.18011	0.051407	0.24307	0.43643	4.1572	0.54958	0.69474	0.85405	0.14517	0.15931	0.30448	0.14703	1.3922	1.2452	0.011381	0.0022762	50	1315	-11.882	-0.012715	-3.509	3.0941	18.925	6.506	-1.3369	6.6373	-14.768	-10.948	-8.0524	3.8192	2.8959	6.7152	-38.335	0.045442	38.381	0.35129	0.052352	965	1301	-3.9085	-4.9289e-05	-3.8761	2.6139	12.557
47	37	664	0.79943	-0.00053267	0.97628	0.20212	0.065318	0.27527	0.53042	4.128	0.61761	0.78756	0.96682	0.16996	0.17926	0.34922	0.22341	1.6861	1.4627	0.015038	0.0045113	29	664	-3.6993	-0.026156	4.9844	3.3698	36.119	7.8314	-3.4682	27.615	-6.117	-4.7201	-1.256	1.3969	3.4641	4.861	-41.347	10.438	51.784	0.94887	0.13083	591	663	7.8073	0.0022573	7.0579	2.5668	13.547
47	46	0	0.71493	-0.00046688	0.85499	0.20339	0.066052	0.26947	0.19166	2.7621	0.51063	0.7053	0.90386	0.19467	0.19856	0.39323	0.1235	1.3295	1.206	0.033278	0.0033278	27	0	-8.086	-0.032757	1.7412	3.9566	52.189	9.1917	-2.3817	12.16	-13.083	-5.5149	-2.7711	7.568	2.7438	10.312	-51.136	5.6147	56.75	0.69717	0.10982	585	599	9.1201	0.0068045	7.0788	3.1219	23.766
47	407	554	0.79121	-0.00042207	0.90834	0.21033	0.067748	0.26896	0.14562	2.4922	0.59083	0.77984	0.98108	0.189	0.20124	0.39024	0.24433	1.3753	1.131	0.093525	0.0089928	40	555	-6.697	-0.034897	2.9868	3.4079	34.503	8.1163	-2.1083	9.2884	-8.7124	-5.5194	-1.3629	3.1931	4.1565	7.3496	-37.086	4.5225	41.608	0.80755	0.21043	522	555	9.5719	0.0082646	7.2785	2.3622	8.9908
48	115	34	0.44849	-9.7144e-05	0.48472	0.085148	0.011469	0.10912	0.085326	3.3065	0.38003	0.44615	0.52114	0.066123	0.074988	0.14111	0.2052	0.73427	0.52907	0.041499	0.0066934	108	746	-27.509	-0.0146	-22.063	1.4569	3.8873	3.7147	0.47843	2.2598	-30.609	-28.131	-25.226	2.4784	2.9051	5.3835	-33.849	-19.474	14.374	0.19946	0.057564	23	742	7.4848	-0.0030395	8.6185	1.4092	3.8301
48	27	92	0.39975	-0.00011893	0.45321	0.064557	0.0074714	0.091794	0.92069	6.9492	0.34487	0.39537	0.45142	0.050494	0.056051	0.10655	0.21553	0.65144	0.43592	0.0066667	0.0022222	25	885	-31.006	-0.017313	-23.224	1.5532	4.1885	4.9417	0.48097	2.3116	-34.693	-31.76	-28.029	2.9336	3.7305	6.6642	-39.824	-20.826	18.998	0.18444	0.021111	22	156	6.2703	0.00085398	5.8864	1.3653	3.4752
48	71	827	0.36154	-0.00019315	0.44498	0.081731	0.011636	0.11816	-1.0088	4.5122	0.31381	0.37243	0.43706	0.058615	0.06463	0.12325	0.014976	0.57576	0.56078	0.13179	0.010405	73	834	-35.844	-0.029807	-22.968	5.6746	95.911	12.301	-3.4448	15.036	-36.858	-32.281	-30.357	4.577	1.9239	6.501	-93.081	-26.054	67.027	0.92139	0.50867	31	861	4.3573	-0.012451	9.7361	4.0977	42.478
49	92	1318	0.6776	-0.00033682	0.91068	0.1565	0.041006	0.24319	1.0252	4.8106	0.51614	0.64527	0.79948	0.12913	0.1542	0.28334	0.24544	1.4567	1.2113	0.018773	0.0036101	93	0	-7.2939	-0.011088	0.3791	1.4823	5.416	5.0069	-0.7263	4.2551	-9.7109	-6.9232	-4.38	2.7877	2.5433	5.3309	-21.713	2.4832	24.196	0.21805	0.062816	1347	1383	-9.7525	0.00064709	-10.2	3.3878	19.421
49	64	1424	0.65768	-0.00022602	0.83589	0.1752	0.050493	0.24717	0.83052	4.5668	0.48398	0.63424	0.80034	0.15026	0.1661	0.31636	0.19438	1.4163	1.2219	0.010139	0.0031686	110	0	-4.754	-0.010331	3.3917	1.5193	7.5025	5.445	-0.89122	5.2522	-7.4655	-4.5327	-1.4331	2.9328	3.0996	6.0324	-23.421	5.8538	29.274	0.31369	0.079848	1565	799	-20.06	0.0032977	-22.66	4.7486	40.294
49	53	1193	0.7304	-0.00049357	1.0557	0.23946	0.089438	0.35321	0.65293	3.2278	0.48168	0.67988	0.96257	0.19821	0.28269	0.4809	0.12424	1.7187	1.5944	0.013647	0.0030326	53	0	-7.3476	-0.014336	2.0999	1.2855	4.6463	5.8688	-0.2224	2.9358	-10.885	-7.9527	-2.7812	2.9322	5.1715	8.1037	-23.022	2.8063	25.828	0.3207	0.15087	1310	4	-4.1692	0.00569	-7.9189	1.7635	4.4804
50	321	748	0.80088	-0.00012038	0.91976	0.19708	0.058247	0.25092	0.10675	2.5047	0.62029	0.79202	0.97965	0.17173	0.18763	0.35937	0.28399	1.3549	1.071	0.065283	0.0045547	23	0	-11.368	-0.0049692	-6.4607	1.9305	8.9551	4.1219	-1.406	10.176	-12.958	-10.791	-9.163	2.1666	1.6281	3.7947	-20.527	-4.0191	16.508	0.41043	0.0080972	1480	1975	9.4522	0.0019042	7.5718	1.6446	4.8838
50	323	0	1.0212	-7.7055e-05	1.1041	0.18372	0.054934	0.23922	-0.15503	3.3032	0.87227	1.0186	1.1732	0.1463	0.15467	0.30097	0.38262	1.5518	1.1692	0.095725	0.0083643	17	0	-6.6094	-0.0026632	-3.7452	1.4248	3.6058	2.5185	-0.018555	4.6655	-8.4133	-6.8612	-4.956	1.5521	1.9052	3.4573	-11.342	-0.73954	10.602	0.36013	0.052974	2098	0	8.5527	0.0034544	4.8375	1.7213	5.5611
50	125	0	0.92501	-0.00012343	1.0608	0.18734	0.054814	0.24692	0.11848	2.8189	0.74629	0.91246	1.0961	0.16617	0.18364	0.34981	0.40263	1.4895	1.0869	0.042688	0.0018165	47	0	-7.1553	-0.0018593	-5.1092	1.8885	7.7633	3.0266	-2.5975	35.373	-8.9899	-7.0113	-5.4821	1.9786	1.5292	3.5078	-12.18	-0.17619	12.003	0.97639	0.10627	1812	0	7.0006	0.0014605	5.3934	1.887	5.3778
51	37	1024	1.1247	-0.00028688	1.3596	0.24604	0.097066	0.33984	0.34403	3.5829	0.88992	1.1213	1.3429	0.23134	0.22159	0.45293	0.39272	2.0505	1.6578	0.015253	0.0012203	235	1638	-1.125	-0.0064203	4.1333	1.7413	6.2705	3.9368	-0.45432	4.1861	-3.4058	-1.6732	1.8651	1.7326	3.5382	5.2709	-11.875	6.0284	17.904	0.41062	0.15436	81	379	6.1613	0.0016691	4.7943	1.5163	3.7997
51	82	2061	1.2661	-0.00021013	1.4868	0.27726	0.1221	0.37197	0.15605	3.1891	1.0262	1.2658	1.4992	0.23966	0.23334	0.473	0.42868	2.214	1.7853	0.02902	0.001903	60	2101	-0.43481	-0.0014306	1.068	1.3881	5.5915	2.5189	-3.4087	33.979	-1.2194	-0.45971	0.43711	0.75967	0.89682	1.6565	-9.4482	5.2241	14.672	0.91675	0.050428	389	2093	9.0398	-0.0012395	10.342	2.0398	6.862
51	81	235	1.1827	-0.00012826	1.3187	0.27833	0.12142	0.3572	0.13668	2.7138	0.93497	1.1615	1.4277	0.2265	0.26619	0.4927	0.39878	1.9826	1.5839	0.057964	0.0014138	47	2121	-3.1887	-0.0012436	-1.8698	1.7404	10.778	3.3702	-6.6354	85.771	-4.182	-3.1379	-2.1432	1.0441	0.99464	2.0387	-13.366	3.4429	16.809	0.98303	0.18238	676	2121	10.783	-0.002196	13.112	2.8805	13.169
52	21	236	0.386	-8.2848e-05	0.4647	0.10511	0.018404	0.14308	1.1865	6.5775	0.28179	0.36396	0.46636	0.082173	0.10239	0.18457	0.14792	0.7944	0.64648	0.0015781	0.0010521	23	767	-26.326	-0.0095291	-17.274	4.1974	25.902	7.2971	1.1752	3.5819	-31.677	-28.915	-22.15	2.762	6.7646	9.5265	-35.198	-5.4255	29.773	0.060494	0.019463	856	0	6.9773	0.0032688	3.8719	2.151	8.5538
52	36	2914	0.34469	-2.6623e-05	0.38348	0.097826	0.015443	0.12627	1.0237	4.8261	0.25389	0.3225	0.41597	0.068609	0.093475	0.16208	0.13436	0.71793	0.58356	0.0037736	0.0010292	35	2914	-28.636	-0.0025096	-24.98	3.4665	23.912	5.3265	-0.71249	13.89	-31.364	-29.183	-25.798	2.1811	3.3847	5.5659	-40.235	-12.128	28.107	0.16329	0.011321	2719	2	5.95	0.0019161	3.1583	1.7241	7.1422
52	24	0	0.38478	2.435e-05	0.34763	0.087322	0.012636	0.11444	0.29618	3.2758	0.30498	0.37994	0.46073	0.074967	0.080785	0.15575	0.14316	0.6758	0.53265	0.003603	0.00032755	38	0	-27.212	-0.0046458	-20.123	3.9348	26.394	6.5695	0.17293	4.1289	-31.702	-28.317	-23.178	3.3848	5.1387	8.5234	-45.465	-11.735	33.73	0.20177	0.021291	2046	0	7.176	0.0033152	2.117	2.3665	11.976
53	33	452	0.49531	-7.4521e-05	0.56231	0.13684	0.030067	0.17767	0.52596	3.578	0.37156	0.48127	0.60572	0.10971	0.12445	0.23417	0.14661	1.0032	0.85659	0.019455	0.0033352	34	0	-13.754	-0.0067645	-7.6729	2.0149	8.887	4.6074	-0.59236	3.7866	-16.991	-13.187	-10.434	3.8048	2.753	6.5578	-27.333	-4.375	22.958	0.27349	0.023902	413	1789	0.13832	0.00021013	-0.050589	2.0428	6.544
53	125	573	0.4642	-5.9772e-05	0.52305	0.11821	0.021971	0.15207	0.41386	3.2214	0.36042	0.44981	0.56156	0.089384	0.11176	0.20114	0.15183	0.88114	0.72932	0.024365	0.0025381	60	1969	-15.607	-0.0036802	-11.984	2.2138	12.376	4.0934	-1.6515	29.091	-17.265	-16.144	-14.653	1.1216	1.4905	2.6121	-23.387	-2.193	21.194	0.68223	0.043655	385	1969	2.6819	-0.00084085	3.5097	2.3615	9.4031
53	77	1968	0.53583	-0.00017465	0.70829	0.1426	0.032012	0.20478	0.56869	3.203	0.38686	0.51094	0.66056	0.12408	0.14962	0.2737	0.15426	1.0663	0.91209	0.0055668	0.00050607	87	0	-14.796	-0.007735	-7.1573	1.6625	6.3002	5.0762	0.63242	3.839	-18.382	-15.284	-11.931	3.0989	3.3521	6.451	-25.861	-0.3733	25.487	0.082996	0.044028	939	828	2.8257	0.0025601	0.29758	1.3414	3.5762
54	1839	1859	0.73351	-5.0693e-05	0.78177	0.13371	0.028348	0.17066	0.095583	3.0257	0.62149	0.72836	0.83849	0.10688	0.11013	0.21701	0.34618	1.1309	0.78472	0.080315	0.0068241	29	1904	-9.9127	-0.0048981	-5.2497	1.052	2.8992	3.1866	-1.3751	9.5016	-12.389	-9.1756	-7.7075	3.2137	1.4681	4.6817	-18.39	-3.8396	14.55	0.66982	0.066667	1897	7	11.631	0.006279	5.6536	1.1018	2.0019
54	1287	1821	0.84561	2.7338e-05	0.82072	0.16701	0.045219	0.21313	-0.041474	3.2929	0.70438	0.85143	0.98496	0.14705	0.13352	0.28058	0.32409	1.3637	1.0396	0.03787	0.0038419	47	1821	-9.8995	-0.003427	-6.7792	2.3465	14.2	4.1772	-3.8878	41.209	-11.524	-10.169	-8.302	1.3553	1.8669	3.2222	-20.975	-0.9092	20.066	0.96926	0.10538	772	1819	12.069	0.0023322	9.946	2.5913	14.722
54	1081	219	0.93491	7.3422e-05	0.86409	0.22843	0.080763	0.28712	0.24038	2.9497	0.73006	0.92844	1.1204	0.19838	0.19192	0.3903	0.35392	1.6334	1.2794	0.019171	0.0025907	13	0	-9.9098	-0.00052931	-9.3993	1.6989	5.4108	2.3447	1.1261	6.271	-11.416	-10.361	-9.1823	1.0549	1.1784	2.2332	-13.234	-2.5048	10.729	0.12332	0.036269	843	1922	10.619	0.00029566	10.334	1.908	5.8785
55	23	0	0.88817	-0.00042115	1.0933	0.17879	0.051953	0.25691	0.55156	3.8556	0.7218	0.86486	1.0298	0.14306	0.16498	0.30804	0.3461	1.6328	1.2867	0.024615	0.0051282	17	974	-2.9399	-0.010601	2.2225	1.0892	3.3627	3.5021	-0.14645	5.7756	-4.9417	-3.5723	-0.44808	1.3694	3.1242	4.4937	-12.303	6.7663	19.069	0.1641	0.028718	970	20	-1.0103	0.004722	-3.3099	1.4565	3.4911
55	41	891	1.0596	-0.0004382	1.2599	0.26699	0.11252	0.35484	0.28379	3.3165	0.82788	1.0425	1.2601	0.21461	0.2176	0.43221	0.249	1.9493	1.7003	0.063388	0.0076503	34	914	-1.0167	-0.020645	8.4179	1.6915	9.1753	6.2378	-1.0225	6.1124	-4.7937	-1.0343	3.0932	3.7594	4.1276	7.8869	-23.052	9.7409	32.793	0.39235	0.16066	885	895	-3.6391	0.0046427	-5.7608	3.44	35.287
55	139	1	1.0702	-0.00051167	1.3081	0.25523	0.1036	0.35002	0.4552	3.1021	0.81192	1.0456	1.2782	0.23368	0.23263	0.46631	0.38993	2.0073	1.6174	0.026853	0.0021482	25	0	-5.1897	-0.018075	3.2154	1.205	3.7135	5.2261	0.42364	2.141	-9.945	-5.348	-2.0443	4.597	3.3038	7.9007	-12.65	6.0297	18.68	0.1869	0.023631	840	23	5.1973	0.012055	-0.40821	1.9085	5.5614
56	22	0	0.87179	-0.00085033	1.2162	0.20649	0.069488	0.33033	0.80001	3.8738	0.6502	0.83703	1.0508	0.18683	0.21378	0.40061	0.28938	1.8951	1.6057	0.046856	0.01603	45	810	-6.1199	-0.016115	0.40677	2.9859	15.362	5.4403	1.2079	4.7122	-9.1559	-7.2345	-4.6999	1.9215	2.5346	4.4561	-15.798	9.7175	25.515	0.092478	0.05672	139	2	1.8673	-0.00035986	2.0131	1.2401	2.415
56	36	0	0.83194	-0.00060781	1.0979	0.2016	0.061982	0.29259	0.62294	3.5668	0.6281	0.80514	0.99986	0.17704	0.19472	0.37176	0.29897	1.6566	1.3576	0.027397	0.0045662	65	281	-7.9824	-0.01186	-2.7937	2.5953	11.645	4.5431	0.97694	3.6371	-11.185	-8.6449	-6.473	2.5402	2.172	4.7121	-15.981	4.007	19.988	0.082192	0.022831	281	722	2.429	-0.0064623	5.2562	1.471	3.3501
56	91	958	0.84709	-0.00046126	1.0828	0.19282	0.05751	0.2758	0.32803	2.7889	0.65301	0.83119	1.0159	0.17819	0.18468	0.36286	0.34164	1.5386	1.1969	0.040078	0.0039101	93	1021	-5.8391	-0.015087	1.8702	3.9593	44.144	7.9996	-3.5318	17.071	-6.8418	-4.9991	-1.8483	1.8428	3.1508	4.9936	-45.501	2.2747	47.775	0.93255	0.26002	996	1011	1.6755	0.0020819	0.61162	1.2344	2.9207
57	381	1	0.93536	-0.00016172	1.0114	0.20473	0.065084	0.25888	-0.031743	2.7256	0.74526	0.93926	1.1219	0.19399	0.1826	0.37659	0.35418	1.5022	1.148	0.015924	0.0010616	45	941	-3.1862	-0.012484	2.6877	1.8039	11.76	4.8255	-2.8475	25.678	-6.1993	-3.7116	0.12717	2.4876	3.8388	6.3264	-12.24	4.4441	16.684	0.92994	0.23461	723	941	7.5181	0.0098788	2.8702	2.2795	11.693
57	33	686	0.78341	-0.00013015	0.84054	0.14559	0.035144	0.19035	0.23301	3.4978	0.66017	0.77166	0.89758	0.11149	0.12592	0.23741	0.33665	1.2705	0.93382	0.026166	0.003413	18	878	-3.8206	-0.0074433	-0.55297	1.3305	3.9743	2.7462	-0.89046	11.513	-5.7188	-3.8989	-1.8732	1.8199	2.0257	3.8457	-8.7239	2.8272	11.551	0.50739	0.032992	840	0	4.4474	0.0037532	2.7997	1.2414	2.6108
57	292	0	0.84764	-0.000151	0.91295	0.21231	0.064371	0.25651	0.1507	2.6622	0.65422	0.81895	1.04	0.16473	0.2211	0.38583	0.31553	1.4389	1.1234	0.077367	0.0092379	61	0	-3.4642	-0.007419	-0.25544	1.4204	6.4873	3.1508	-2.7832	35.561	-5.3693	-3.8924	-1.3389	1.4769	2.5535	4.0304	-8.5985	2.4893	11.088	0.98383	0.25404	861	0	9.2984	0.0052814	7.0142	2.0002	7.3846
58	1014	1340	0.97434	-0.0001904	1.102	0.25746	0.10457	0.33167	0.42491	3.1152	0.74179	0.94384	1.1823	0.20205	0.23846	0.44051	0.29049	1.8502	1.5597	0.018629	0.00074516	587	1341	6.3864	-0.0035742	8.7829	1.8539	13.959	3.9846	-8.133	96.848	5.966	7.2796	8.039	1.3136	0.75944	2.073	-6.5362	9.526	16.062	0.98957	0.88599	1335	1005	-3.274	-0.001325	-2.3856	2.901	11.673
58	26	0	1.1417	-0.00018332	1.3048	0.27926	0.12785	0.36977	0.3153	3.2645	0.88365	1.1258	1.37	0.24215	0.24418	0.48633	0.37162	2.1706	1.799	0.042673	0.0089837	18	0	10.167	-0.0020782	12.016	0.95725	6.569	2.7768	-8.1101	97.728	9.7136	10.401	11.259	0.68692	0.85894	1.5459	2.7349	13.395	10.66	0.98933	0.64795	1778	1	-5.9683	-0.0015841	-4.5584	1.3476	3.6817
58	48	2237	1.1071	1.7942e-05	1.0871	0.28214	0.13062	0.3616	0.58412	3.4056	0.85946	1.061	1.3033	0.20152	0.24234	0.44386	0.39669	2.061	1.6643	0.014745	0.00044683	132	2237	8.6173	-0.0022246	11.105	1.1393	11.729	3.7141	-12.166	200.42	7.7957	8.4956	9.6871	0.69996	1.1915	1.8915	4.9734	13.129	8.1557	0.99374	0.98525	1641	2237	-0.58645	0.0038268	-4.8667	2.2994	7.3358
59	38	7	0.63354	-8.3594e-05	0.69013	0.17294	0.045687	0.21623	0.23576	2.8483	0.47678	0.62423	0.77328	0.14745	0.14905	0.2965	0.17851	1.1434	0.96492	0.027306	0.001476	98	0	-12.373	-0.009078	-6.2274	2.561	17.293	5.4683	-0.72881	9.8344	-15.452	-13.729	-9.1486	1.7229	4.5809	6.3038	-22.085	0.071619	22.157	0.35941	0.082657	906	3	5.8707	0.007603	0.72346	2.4231	13.582
59	111	0	0.74516	-0.0002538	0.91673	0.20817	0.067709	0.27845	0.63179	3.4245	0.54437	0.72061	0.91217	0.17624	0.19156	0.3678	0.23629	1.5292	1.2929	0.03252	0.0081301	101	1352	-6.6595	-0.008952	-0.60796	1.9582	12.2	4.9422	-2.6971	23.762	-9.4036	-6.4256	-3.1805	2.9781	3.2451	6.2232	-17.97	1.1397	19.11	0.94678	0.32668	1273	1352	4.2544	0.0022367	2.7423	1.3818	3.722
59	183	629	0.70992	-0.00015778	0.81145	0.19134	0.056844	0.24553	0.357	3.0406	0.53364	0.69489	0.87391	0.16125	0.17901	0.34026	0.23251	1.3285	1.096	0.015528	0.0015528	186	1287	-5.9383	-0.0066287	-1.6728	2.0566	9.4344	3.9381	-2.3512	18.648	-7.7953	-5.8856	-3.3191	1.9098	2.5664	4.4762	-15.501	0.0036815	15.504	0.90373	0.29736	1280	9	0.01125	0.001135	-0.71909	1.9493	5.9619
60	1588	1	0.76577	5.7104e-05	0.70744	0.23342	0.084866	0.29326	0.66629	3.2043	0.54804	0.72633	0.93886	0.17829	0.21254	0.39083	0.25687	1.5434	1.2866	0.01908	0.0019569	494	0	-12.81	-0.0013909	-11.39	1.9906	6.9517	2.7614	-0.52022	6.1982	-14.631	-12.91	-10.936	1.7211	1.9738	3.695	-19.115	-7.0247	12.09	0.53229	0.067515	484	2032	12.425	0.00091995	11.485	3.0701	15.212
60	63	1613	0.82118	-4.4343e-05	0.88125	0.23661	0.094209	0.30889	0.90391	4.3389	0.60917	0.78466	0.98235	0.17549	0.19769	0.37318	0.25344	1.7959	1.5425	0.012915	0.001476	2120	2709	-10.029	0.00065514	-10.917	3.4976	21.068	4.6185	-0.63626	9.0722	-13.029	-10.208	-7.0739	2.8209	3.1337	5.9546	-19.261	0.38426	19.645	0.53838	0.043542	487	2690	2.2224	-0.0077238	12.684	3.901	21.96
60	1536	1667	1.103	-6.6706e-05	1.2014	0.32812	0.16829	0.41415	0.54417	3.0332	0.80132	1.0522	1.3678	0.25085	0.31562	0.56647	0.34768	2.2071	1.8595	0.035242	0.0060996	11	2950	-8.2049	-0.0020438	-5.1902	2.1037	7.4473	3.2371	-0.91835	5.5713	-9.7958	-7.8705	-6.2219	1.9253	1.6486	3.5739	-16.71	-2.019	14.691	0.38123	0.025076	1974	2950	14.897	-0.0017031	17.409	2.1949	8.2328
61	234	0	0.83347	-0.00010049	0.86709	0.2371	0.084984	0.29217	0.36164	2.8393	0.62683	0.80879	1.047	0.18196	0.23819	0.42015	0.27921	1.5771	1.2979	0.038806	0.0074627	79	0	-5.2233	-0.0075561	-2.6958	1.616	5.8174	2.8201	-0.31942	5.5006	-6.9876	-5.5531	-2.9983	1.4345	2.5548	3.9893	-12.61	2.0268	14.637	0.19552	0.020896	355	51	3.7632	0.0090386	0.73983	2.1016	7.0054
61	352	537	0.76938	-7.9587e-05	0.79604	0.24936	0.097443	0.31254	0.1605	2.5594	0.55133	0.76642	0.96611	0.21509	0.1997	0.41478	0.17045	1.4642	1.2938	0.10283	0.052161	19	0	-7.3156	-0.0076172	-4.7638	1.0161	2.9469	2.2636	-0.52152	6.3142	-8.3574	-7.2493	-6.1271	1.1082	1.1222	2.2304	-14.759	-0.84686	13.912	0.074516	0.013413	634	112	8.608	0.0053421	6.8184	0.89626	1.4091
61	414	1	0.81039	-5.9341e-05	0.83104	0.18656	0.05362	0.23187	-0.095222	2.7259	0.6564	0.8131	0.97988	0.1567	0.16678	0.32348	0.29262	1.3348	1.0422	0.084648	0.012912	25	0	-7.4706	-0.0061036	-5.3465	1.3074	6.1688	2.7707	-3.3088	28.911	-8.8837	-7.1418	-5.6969	1.7418	1.4449	3.1867	-14.815	-3.0869	11.728	0.91535	0.24677	676	0	10.124	0.0068017	7.7567	1.6169	4.0319
62	23	602	0.34836	-0.00028445	0.43768	0.112	0.022886	0.15985	1.7272	7.4059	0.244	0.32046	0.40435	0.07646	0.083894	0.16035	0.11489	0.97713	0.86224	0.022258	0.0063593	529	0	-18.24	-0.0042995	-16.89	2.3209	9.3086	3.1493	-0.71875	3.8927	-19.733	-17.937	-16.284	1.7964	1.6525	3.449	-27.124	-12.084	15.04	0.22734	0.058824	8	628	-4.2887	-0.015057	0.4392	1.662	4.182
62	193	9	0.32773	-3.8177e-05	0.34132	0.08204	0.010406	0.10231	0.17938	2.8709	0.25517	0.32563	0.398	0.070462	0.072371	0.14283	0.11095	0.57976	0.46882	0.047686	0.0084151	678	0	-21.639	-0.00081078	-21.35	2.9659	18.269	4.2774	-1.9513	8.0721	-22.712	-20.56	-18.971	2.1516	1.5892	3.7409	-39.731	-15.989	23.742	0.62973	0.042076	20	712	-6.012	-0.00948	-2.6371	1.6919	4.8466
62	569	354	0.30545	-2.7294e-05	0.31506	0.071363	0.0077964	0.088472	0.34943	3.0452	0.24124	0.29706	0.37	0.055829	0.072932	0.12876	0.13499	0.50964	0.37464	0.0070922	0.0014184	569	12	-22.835	0.0043014	-24.349	2.87	16.013	4.0963	-1.3869	6.0795	-24.339	-22.091	-20.287	2.248	1.8039	4.052	-38.411	-15.741	22.67	0.24397	0.019858	2	648	-6.3817	-0.011547	-2.317	1.378	3.0333
63	36	1	0.81679	-0.0010126	1.0912	0.21266	0.077072	0.31979	0.88033	4.1354	0.59018	0.77106	0.98194	0.18087	0.21089	0.39176	0.26763	1.8175	1.5498	0.014733	0.0073665	23	0	-1.7899	-0.035423	7.8098	2.8672	21.689	7.2471	-0.44594	3.3427	-6.7345	-2.3234	4.604	4.4111	6.9274	11.339	-22.429	9.4768	31.905	0.39042	0.19889	374	22	0.3069	0.027388	-7.1152	2.2189	7.7009
63	140	2	0.73837	-0.00064369	0.86968	0.26534	0.11716	0.35063	0.85215	3.6284	0.48633	0.66533	0.94081	0.179	0.27548	0.45448	0.15314	1.7883	1.6352	0.04401	0.017115	59	0	-3.2773	-0.032354	3.323	4.371	37.315	7.2047	-1.1513	4.7732	-6.4804	-1.7638	1.3457	4.7166	3.1095	7.8261	-25.714	6.9091	32.623	0.6088	0.17115	362	14	-0.95473	0.019843	-5.0026	2.0462	6.4018
63	384	1330	0.81254	-0.00028714	1.0662	0.22288	0.077024	0.31385	0.55477	3.0967	0.56697	0.7878	1.0069	0.22083	0.21914	0.43997	0.25753	1.6922	1.4347	0.021493	0.0050905	44	0	-0.0096677	-0.007081	6.2464	2.2479	11.292	4.9348	-0.40112	5.3591	-3.4345	0.14009	3.0766	3.5746	2.9365	6.5111	-10.174	10.317	20.49	0.44457	0.084276	1482	236	-2.6706	0.0018288	-4.2864	1.6261	4.107
64	57	0	0.89469	-0.0004657	1.0428	0.14674	0.03987	0.21726	0.48339	4.1779	0.77374	0.87203	1.0124	0.098288	0.14036	0.23864	0.40718	1.5435	1.1363	0.039246	0.0078493	133	636	-5.3504	-0.0054483	-3.6178	1.2531	4.7219	2.3928	-3.4293	25.611	-6.2884	-5.3805	-3.9316	0.90786	1.4489	2.3568	-15.996	-1.1849	14.811	0.73626	0.053375	25	636	1.2595	-0.0018552	1.8494	1.179	2.4277
64	99	59	0.89251	-0.00023677	0.96709	0.15518	0.039472	0.2033	0.37554	3.3069	0.75499	0.88951	1.0114	0.13452	0.12187	0.25639	0.49711	1.4026	0.90548	0.041204	0.0047544	99	630	-7.6222	-0.0032648	-6.5938	1.2292	3.0677	1.8497	-1.6427	9.5289	-8.5685	-7.4061	-6.3254	1.1624	1.0807	2.2431	-13.319	-4.6238	8.6951	0.65452	0.071315	4	14	1.0943	0.00035521	0.98243	1.1686	2.3005
64	156	0	0.92341	-0.00027594	1.0193	0.15584	0.039843	0.20716	-0.072801	3.893	0.7965	0.93458	1.0404	0.13808	0.10584	0.24392	0.44255	1.4076	0.96507	0.0071839	0.0014368	283	695	-7.2722	-0.0037202	-5.9794	1.3028	5.3258	2.4258	-3.0053	19.748	-8.278	-7.0774	-5.8252	1.2006	1.2522	2.4528	-17.626	-3.8808	13.745	0.80316	0.08908	3	695	1.2977	-0.0045478	2.8781	1.245	2.763
65	86	0	0.69689	-0.00042809	0.79428	0.19119	0.056886	0.24507	0.44941	2.9397	0.52776	0.66934	0.86065	0.14158	0.19131	0.33289	0.23467	1.3806	1.1459	0.057018	0.015351	44	0	1.5423	-0.029498	8.2532	2.1044	16.911	5.6558	-0.50468	5.1776	-1.6944	1.6728	4.5896	3.3672	2.9168	6.284	-11.763	12.832	24.595	0.39912	0.096491	435	0	-6.3173	0.020531	-10.988	1.6788	5.3345
65	66	447	0.83639	-0.0003527	0.98064	0.22187	0.078235	0.29187	0.49382	3.2072	0.62444	0.8055	1.0127	0.18107	0.20718	0.38825	0.28466	1.6422	1.3576	0.014652	0.003663	68	0	7.1814	-0.0076623	10.315	1.9399	13.624	4.1117	-2.7983	18.764	4.994	8.0206	10.044	3.0267	2.0233	5.05	-8.1331	12.41	20.543	0.89744	0.39927	13	337	-15.351	0.0031463	-16.638	1.7827	5.8475
65	483	411	0.91814	8.0937e-05	0.89268	0.24074	0.089453	0.29945	0.3239	2.8145	0.69777	0.88569	1.1147	0.18792	0.22897	0.41688	0.25949	1.6458	1.3863	0.069841	0.011111	54	0	9.3769	0.0013252	8.9601	2.0798	24.089	4.914	-6.5682	54.578	8.8647	9.9881	11.208	1.1235	1.2201	2.3436	-17.203	13.239	30.442	0.9746	0.87302	25	54	-15.017	-0.0017148	-14.478	1.5911	4.3216
66	318	797	0.35228	-8.3833e-05	0.38569	0.084157	0.011917	0.11086	0.67371	4.0284	0.27695	0.34565	0.41795	0.068693	0.072307	0.141	0.13462	0.68662	0.552	0.021303	0.0050125	20	797	-20.238	-0.0075674	-17.222	2.1854	10.73	3.7107	-2.0349	17.134	-22.417	-20.156	-17.678	2.2611	2.4784	4.7395	-27.905	-13.642	14.264	0.76942	0.11278	446	0	5.58	-0.0044567	7.356	2.9371	19.07
66	19	479	0.40495	-0.00018328	0.46094	0.098292	0.015937	0.13033	0.55563	3.8815	0.31265	0.39709	0.4836	0.084431	0.086518	0.17095	0.15538	0.78342	0.62805	0.013072	0.003268	107	611	-16.954	-0.018301	-11.363	1.8358	6.0549	4.0631	0.1082	3.5831	-19.592	-17.169	-14.738	2.4223	2.4316	4.8538	-26.397	-7.4159	18.981	0.081699	0.003268	496	241	5.9084	0.011145	2.5034	1.8834	7.7711
66	53	610	0.37274	-8.2443e-05	0.40469	0.092404	0.013202	0.11637	0.34766	2.9408	0.28988	0.36188	0.44645	0.071998	0.084575	0.15657	0.13354	0.67257	0.53904	0.05799	0.010309	737	0	-16.663	-0.0021866	-15.815	1.6572	4.8817	2.2631	-0.12154	3.5367	-18.166	-16.475	-15.119	1.6917	1.3557	3.0474	-21.764	-11.724	10.04	0.016753	0.0025773	449	774	4.5623	-0.0074288	7.4409	2.1849	10.428
67	32	0	0.6417	-0.00017	0.71566	0.1598	0.038962	0.20196	0.35019	2.8467	0.49745	0.61845	0.78252	0.121	0.16407	0.28507	0.24185	1.1419	0.90006	0.037887	0.0034443	16	0	-9.3949	-0.005232	-7.119	2.2328	12.723	3.8018	-2.4524	14.278	-10.988	-8.7793	-6.912	2.2091	1.8672	4.0763	-22.339	-3.4212	18.918	0.86108	0.2101	0	469	0.90823	0.0065283	-1.9316	1.7628	5.4041
67	662	285	0.73456	-0.00014765	0.84205	0.19611	0.061028	0.25472	0.51349	3.1368	0.55205	0.71106	0.88997	0.15901	0.1789	0.33791	0.24832	1.4301	1.1818	0.056966	0.016472	1070	1456	-5.1044	-0.0017188	-3.8531	1.7874	5.9915	2.5523	-1.8664	12.109	-6.2569	-4.6888	-3.4963	1.568	1.1926	2.7606	-13.208	-0.66635	12.542	0.80988	0.13246	0	1081	2.1446	-0.0022449	3.7788	1.2234	2.9117
67	27	1274	0.62547	-0.00023842	0.80954	0.1531	0.037307	0.22049	0.42219	3.0048	0.46097	0.60498	0.76725	0.144	0.16227	0.30628	0.19688	1.204	1.0071	0.034304	0.0058252	25	1544	-11.277	-0.0062857	-6.4244	2.5737	11.452	4.3945	-0.96755	5.7351	-12.578	-10.709	-8.898	1.8697	1.8108	3.6804	-25.999	-0.11187	25.887	0.11003	0.013592	1491	15	4.327	0.00052146	3.9244	1.9835	6.5872
68	32	0	1.0799	-0.00079647	1.2639	0.27487	0.12016	0.36262	0.32	3.3309	0.84385	1.0522	1.2871	0.20835	0.23489	0.44325	0.27654	1.9951	1.7185	0.036717	0.0043197	23	462	5.0344	-0.027443	11.374	2.8502	17.683	5.58	-1.084	6.2392	2.3853	5.1015	8.4725	2.7161	3.371	6.0871	-16.089	15.288	31.376	0.34125	0.073434	453	0	-5.0368	0.020013	-9.6599	2.7773	12.997
68	136	0	1.0484	-0.00059455	1.1997	0.21752	0.072514	0.28315	-0.017541	2.6363	0.83276	1.0438	1.2469	0.21104	0.20307	0.41411	0.41703	1.6667	1.2496	0.094118	0.0078431	45	509	4.4054	-0.036037	13.577	2.864	17.024	6.7211	-0.72703	4.5063	0.26794	5.0692	9.1231	4.8012	4.0539	8.8551	-15.388	17.203	32.591	0.36667	0.062745	475	509	-7.697	0.029836	-15.29	3.0032	15.261
68	36	4	1.1491	-0.0012472	1.3686	0.30799	0.15461	0.41323	0.059076	2.8688	0.87945	1.1426	1.4147	0.26317	0.27205	0.53522	0.21755	2.0352	1.8177	0.050992	0.0028329	48	0	6.0892	-0.016699	9.0282	4.1826	42.447	6.7337	-2.5775	12.925	4.1947	6.8274	10.419	2.6327	3.5916	6.2242	-18.174	14.417	32.591	0.87819	0.33428	104	348	-4.4029	-0.025488	0.082996	2.7713	11.09
69	113	2	0.94229	-0.00017934	1.1134	0.26339	0.10359	0.33669	0.2154	2.4618	0.68563	0.92687	1.1859	0.24123	0.25904	0.50027	0.28142	1.724	1.4426	0.047669	0.006286	1895	0	-0.44576	-0.00078723	0.30526	1.461	5.5955	2.4049	-3.4292	40.551	-1.4438	-0.38315	0.56815	1.0607	0.9513	2.012	-5.0042	5.7038	10.708	0.93033	0.046097	288	1908	6.4605	-0.0015847	7.9723	2.1195	7.3854
69	1612	547	0.85659	-0.00013097	0.97473	0.19344	0.059023	0.25235	0.1626	2.7894	0.67755	0.84756	1.0227	0.17001	0.17514	0.34515	0.32168	1.4487	1.1271	0.055402	0.0055402	23	0	-4.0639	-0.00072657	-3.4086	2.1033	8.8197	2.9938	-1.8288	22.149	-5.6976	-3.8658	-2.3698	1.8318	1.496	3.3278	-9.7747	4.1559	13.931	0.68587	0.032133	899	1771	2.5712	-0.0019756	4.3532	2.1622	6.8431
69	37	1	0.89355	-5.7594e-05	0.95777	0.202	0.065908	0.25939	0.42573	3.5257	0.71663	0.88043	1.0498	0.16379	0.16935	0.33314	0.34992	1.6048	1.2549	0.021067	0.0026894	45	0	-3.9973	-0.00033781	-3.6206	2.3049	9.0531	3.0167	-0.52153	12.264	-6.0989	-4.0099	-2.149	2.089	1.8609	3.9499	-9.7603	5.6036	15.364	0.48947	0.023308	1021	207	4.2396	-0.0024169	6.9345	3.1827	14.985
70	151	967	0.8413	-0.00014685	0.91252	0.22234	0.076039	0.27881	0.11472	2.7572	0.6527	0.8128	1.0344	0.16011	0.22161	0.38172	0.16463	1.4631	1.2985	0.046344	0.0030896	151	0	3.9925	0.0026649	2.7	3.3758	46.077	6.829	-4.9032	32.109	3.7762	5.2369	6.876	1.4608	1.639	3.0998	-29.985	9.2761	39.261	0.95469	0.79918	12	970	-3.1961	-0.0056408	-0.46032	2.8195	12.368
70	45	1193	0.78894	-0.00011013	0.85463	0.20219	0.065891	0.25948	0.73863	4.2521	0.6078	0.75308	0.94307	0.14528	0.18999	0.33527	0.26318	1.5353	1.2721	0.0075377	0.00083752	65	0	4.1869	-0.0012756	4.9478	2.3177	32.424	5.7111	-5.326	35.687	3.5556	4.7804	6.3473	1.2248	1.5669	2.7917	-32.353	9.7343	42.087	0.97152	0.30486	0	1193	-4.3152	-0.00077449	-3.8532	2.5395	9.6149
70	1708	2	0.76176	-2.549e-05	0.78478	0.18268	0.053511	0.23171	0.57222	3.5552	0.60219	0.73302	0.90804	0.13084	0.17502	0.30586	0.32562	1.3661	1.0405	0.017709	0.0033204	666	0	-1.0983	-0.0026358	1.2818	2.4521	13.734	3.9528	-2.8032	21.528	-2.6586	-0.17312	1.2901	2.4855	1.4632	3.9487	-13.348	5.6892	19.037	0.88821	0.13171	1	1806	2.0353	0.0010773	1.0625	1.9983	7.2261
71	140	0	1.229	-0.00020326	1.3295	0.30033	0.14389	0.38376	0.34008	3.164	0.95842	1.2126	1.4698	0.25421	0.25717	0.51138	0.40318	2.2645	1.8613	0.044444	0.010101	542	0	14.152	9.607e-05	14.105	1.1261	9.8074	3.1318	-10.333	134.16	13.916	14.627	15.115	0.71111	0.48805	1.1992	3.6452	15.952	12.307	0.9899	0.97576	4	969	-7.4414	-0.0060941	-4.4279	1.0072	3.1943
71	81	3	1.327	-0.00019862	1.4093	0.30976	0.15175	0.39244	0.09463	3.0932	1.0492	1.3274	1.5784	0.27819	0.25103	0.52923	0.36408	2.2995	1.9354	0.061446	0.0048193	362	0	15.598	0.00046197	15.406	1.8367	24.471	4.9481	-8.44	87.057	15.673	16.583	16.996	0.90926	0.41382	1.3231	-6.6615	18.049	24.71	0.98313	0.96265	4	621	-11.07	-0.0097134	-7.0441	2.7106	14.499
71	293	0	1.2548	-0.00018183	1.3337	0.28891	0.14191	0.37946	0.17207	3.4145	1.0019	1.2554	1.475	0.25346	0.21967	0.47313	0.34865	2.2207	1.872	0.035673	0.0080552	58	0	14.989	0.00024458	14.883	1.9101	30.882	5.5575	-7.4768	65.746	15.156	15.948	16.558	0.79211	0.61035	1.4025	-14.224	17.624	31.848	0.97929	0.96318	4	767	-12.506	-0.0067723	-9.5668	1.953	10.832
72	470	384	0.61926	-5.3073e-05	0.63513	0.20921	0.06964	0.26405	-0.070433	2.9679	0.44974	0.63629	0.79057	0.18655	0.15428	0.34083	0.016775	1.2187	1.2019	0.03005	0.0050083	519	392	-12.2	-0.005412	-10.582	7.8284	216.43	14.741	-3.7213	17.831	-12.449	-9.1194	-5.2475	3.3293	3.8719	7.2012	-86.981	-0.83515	86.146	0.91486	0.46411	157	392	6.7762	-0.0080461	9.1819	3.0743	27.378
72	492	0	0.69287	-0.00013356	0.72653	0.23977	0.093683	0.3067	0.79375	4.2428	0.45647	0.65689	0.87319	0.20042	0.2163	0.41671	0.13738	1.5778	1.4404	0.0079208	0.0019802	73	0	-9.873	-0.010283	-7.2817	3.0427	17.428	4.4356	-0.98823	5.8912	-12.435	-9.2812	-6.7961	3.1535	2.4851	5.6386	-21.727	-1.125	20.602	0.46139	0.053465	493	248	9.8713	0.0034767	8.9951	2.4845	9.6218
72	75	0	0.78173	-3.3819e-05	0.78873	0.28062	0.12219	0.34958	0.64182	2.9102	0.53087	0.72328	0.98973	0.19241	0.26645	0.45886	0.17955	1.6799	1.5004	0.093976	0.021687	380	0	-7.9673	-0.0033034	-7.2835	4.7757	38.244	6.1968	-0.66905	7.0616	-12.166	-9.1265	-3.4842	3.0395	5.6423	8.6817	-18.915	3.7688	22.684	0.43855	0.13494	11	164	6.4848	0.0066716	5.1038	3.3763	21.692
73	32	617	1.2688	-0.00032949	1.3724	0.27497	0.13165	0.36775	0.62828	4.2371	1.0235	1.2426	1.4747	0.21907	0.23213	0.4512	0.51675	2.2013	1.6846	0.0079365	0.0031746	87	0	6.7163	-0.0077012	9.1383	1.471	5.7978	2.7856	-2.28	18.185	5.4843	6.6265	8.1092	1.1422	1.4827	2.6248	-2.6259	11.321	13.947	0.86984	0.2	504	628	11.737	0.0029882	10.797	1.543	3.6983
73	218	0	1.1451	-0.00041735	1.2734	0.24272	0.10063	0.32578	0.46327	3.8098	0.93289	1.1249	1.3269	0.19204	0.20197	0.39401	0.42503	2.0656	1.6405	0.029221	0.0081169	67	0	7.5022	-0.0087273	10.186	1.1947	7.0965	3.083	-3.7357	28.995	6.5462	7.4967	8.5469	0.95054	1.0502	2.0008	-5.1756	11.942	17.117	0.95617	0.22565	374	615	9.3389	0.0036065	8.2299	1.3761	2.9897
73	122	0	1.2517	-0.00046766	1.406	0.30035	0.15151	0.39934	0.9018	3.897	0.95966	1.1905	1.4638	0.23085	0.27332	0.50417	0.59128	2.4176	1.8263	0.028744	0.0030257	74	0	6.9438	-0.0080832	9.6112	1.4492	5.9235	2.8814	-1.8511	16.447	5.6211	6.6976	7.9896	1.0766	1.292	2.3686	-2.0671	12.096	14.163	0.85628	0.19213	257	660	11.701	0.0020374	11.029	1.297	2.9322
74	229	353	0.57078	-4.638e-05	0.57941	0.14389	0.03116	0.17659	0.010255	2.4968	0.44222	0.56486	0.7029	0.12264	0.13804	0.26068	0.19944	0.92204	0.72259	0.085791	0.0053619	167	366	-18.103	-0.014248	-15.452	3.3363	19.333	4.6569	-2.062	7.4628	-18.989	-16.928	-15.214	2.0613	1.7135	3.7748	-35.875	-12.971	22.904	0.76944	0.26273	325	5	5.4882	0.0099172	3.6436	2.705	11.147
74	168	251	0.59168	4.9701e-05	0.5828	0.20248	0.064239	0.25351	0.50183	2.8851	0.40607	0.58013	0.74094	0.17405	0.16082	0.33487	0.15378	1.2158	1.0621	0.089385	0.041899	259	357	-20.568	-0.0083056	-19.085	1.8695	6.0997	2.6147	-0.88603	3.5229	-22.422	-19.903	-18.633	2.5192	1.2691	3.7883	-27.948	-16.388	11.56	0.42179	0.027933	336	258	7.1018	0.0016179	6.813	2.029	6.8879
74	94	339	0.61423	-0.00037961	0.69015	0.20371	0.06294	0.2547	0.036684	2.3705	0.43494	0.60894	0.78884	0.17401	0.1799	0.3539	0.099167	1.1332	1.034	0.1596	0.027431	67	400	-17.43	0.00054887	-17.539	1.9118	12.481	3.5334	-2.6226	17.244	-18.091	-17.222	-16.151	0.86947	1.0709	1.9404	-33.728	-11.494	22.235	0.022444	0.0074813	116	67	4.3498	-0.002627	4.8752	1.9001	8.7949
75	48	0	0.53693	-0.00042117	0.68687	0.13402	0.033941	0.20361	1.288	6.4219	0.40824	0.51364	0.62863	0.10541	0.11499	0.22039	0.14062	1.2682	1.1276	0.023843	0.0056101	47	0	-16.479	-0.018361	-9.9426	3.1458	23.52	6.1483	-0.42817	9.2548	-19.204	-17.061	-14.846	2.1428	2.2146	4.3574	-35.235	-1.3934	33.842	0.36746	0.10519	617	22	2.8613	0.0084025	-0.12999	1.2708	3.1521
75	17	884	0.7558	-0.00050279	0.98029	0.18898	0.057938	0.27345	0.49181	2.8778	0.55129	0.71673	0.93397	0.16544	0.21724	0.38268	0.24286	1.4075	1.1646	0.0089485	0.0011186	24	0	-8.051	-0.017752	-0.12496	1.8508	9.8629	5.5543	-0.73298	3.4797	-11.423	-6.163	-4.2008	5.2604	1.9622	7.2226	-21.363	1.4568	22.819	0.54139	0.076063	4	635	5.195	0.0024583	4.0974	1.7238	4.6303
75	18	810	0.83493	-0.00080603	1.1843	0.19637	0.060713	0.3186	0.32506	2.6543	0.59139	0.80926	1.0536	0.21787	0.24438	0.46225	0.22493	1.5985	1.3736	0.047235	0.0011521	26	867	-8.4607	-0.017593	-0.83432	2.1564	19.557	6.2441	-3.3386	25.989	-11.733	-7.7323	-3.8211	4.0009	3.9112	7.9121	-28.569	-0.26271	28.306	0.96198	0.43548	158	867	6.4353	-0.0079249	9.8708	1.9964	6.291
76	43	1	0.62759	-0.0005144	0.73407	0.17484	0.049656	0.2312	0.4867	3.3216	0.47003	0.61279	0.7603	0.14275	0.14751	0.29026	0.16982	1.2704	1.1006	0.050602	0.016867	46	0	-16.95	-0.029969	-10.746	2.6799	16.264	5.3994	0.45624	4.0917	-20.22	-18.127	-14.212	2.0929	3.915	6.008	-28.856	-3.2525	25.604	0.19036	0.057831	307	9	13.729	0.011813	11.283	1.2623	2.6443
76	115	0	0.60874	-0.00031164	0.65876	0.15952	0.039004	0.19961	0.066927	2.6826	0.46175	0.60526	0.74642	0.14351	0.14115	0.28466	0.21575	1.0431	0.82738	0.099379	0.0093168	36	0	-13.76	-0.007281	-12.591	3.0522	20.217	4.547	-1.9823	12.577	-15.788	-13.753	-10.606	2.0344	3.1468	5.1812	-30.462	-5.473	24.989	0.5559	0.071429	197	0	11.133	0.0087652	9.7263	1.4999	3.5975
76	29	2	0.99997	-0.00086218	1.1927	0.22829	0.090026	0.32009	0.0022514	2.8678	0.78509	0.99201	1.2079	0.20691	0.21587	0.42279	0.24606	1.7037	1.4576	0.087054	0.0089286	28	0	-4.0563	-0.0069574	-2.5013	1.9877	19.627	4.5206	-4.0687	28.136	-5.0859	-3.8382	-2.2414	1.2477	1.5968	2.8445	-24.454	2.3893	26.844	0.95982	0.1942	131	0	7.5124	-0.0042323	8.4584	1.8833	5.7862
77	94	1	1.1442	-0.0010393	1.4134	0.28816	0.14111	0.40664	0.41661	3.1728	0.87301	1.1066	1.3945	0.23357	0.28792	0.52149	0.36129	2.2355	1.8742	0.040462	0.0077071	34	0	6.4005	-0.022545	12.24	2.068	21.864	5.7683	-2.2743	10.732	4.8305	7.8441	9.7455	3.0136	1.9014	4.915	-18.628	14.299	32.927	0.73603	0.12139	508	517	2.7055	0.003684	1.7513	2.2352	13.743
77	33	1	1.1422	-0.0010591	1.4732	0.29593	0.14948	0.43141	0.75888	3.6757	0.84227	1.0647	1.3707	0.22242	0.30602	0.52844	0.30961	2.3891	2.0795	0.041534	0.0095847	35	0	5.8067	-0.023957	13.293	1.9484	20.735	6.2831	-1.9301	11.07	2.6705	5.9707	10.67	3.3002	4.6994	7.9995	-19.911	13.995	33.906	0.84665	0.35942	619	625	5.2622	0.015537	0.40683	1.441	6.4196
77	86	0	1.1813	-0.0011009	1.5171	0.29852	0.14795	0.43088	0.3381	2.9202	0.86771	1.1479	1.476	0.28015	0.32814	0.60829	0.2656	2.2989	2.0333	0.037643	0.0065466	58	0	4.6468	-0.020862	11.01	2.2457	24.296	6.151	-2.2473	14.242	1.5937	4.3575	9.0021	2.7638	4.6446	7.4084	-17.663	12.959	30.622	0.92471	0.36334	599	610	6.4879	0.0069466	4.3692	1.6553	11.663
78	58	4	0.86185	-0.00027646	0.9253	0.23572	0.089159	0.30084	0.29864	3.263	0.6605	0.84992	1.0474	0.18941	0.19752	0.38694	0.17321	1.6118	1.4386	0.026087	0.0043478	33	0	1.3569	-0.011331	3.9573	3.3124	27.091	5.418	-2.7437	17.144	-0.78644	2.0665	4.6475	2.853	2.581	5.434	-17.793	9.2009	26.994	0.85435	0.23043	402	277	-3.1051	0.0067674	-4.6582	3.3769	16.355
78	414	10	0.96493	0.00011736	0.93911	0.22944	0.082191	0.28708	0.040076	2.876	0.77114	0.95276	1.1649	0.18162	0.21217	0.39379	0.30501	1.6077	1.3027	0.056689	0.0045351	50	0	3.8547	-0.0025829	4.4229	3.0617	30.024	5.4892	-4.313	28.983	2.6034	4.9654	6.7718	2.362	1.8064	4.1684	-25.89	10.298	36.188	0.93651	0.39909	109	288	-2.1646	0.0009946	-2.3834	2.8353	12.074
78	53	396	0.88567	-0.00011039	0.90764	0.23145	0.081287	0.28539	0.036543	2.5514	0.68074	0.87669	1.0961	0.19595	0.21943	0.41537	0.2756	1.5105	1.2349	0.067669	0.010025	32	398	-0.2481	-0.010768	1.8948	2.7687	44.336	6.773	-5.1944	33.683	-0.48648	0.77891	1.8639	1.2654	1.085	2.3503	-40.567	6.8323	47.4	0.96241	0.36591	350	398	2.4777	-0.0028564	3.0461	2.0078	6.3299
79	72	2	0.66565	-0.00026464	0.73591	0.20987	0.070515	0.26864	0.74624	3.3106	0.4613	0.62043	0.83499	0.15913	0.21455	0.37369	0.2169	1.3927	1.1758	0.041353	0.0075188	72	0	-10.386	-0.029987	-2.4249	4.7479	39.274	7.777	-1.2106	4.0681	-11.727	-9.3854	-4.0466	2.3411	5.3389	7.68	-33.699	-0.88764	32.811	0.56015	0.25188	0	531	-0.18233	0.018466	-5.0851	2.6379	11.585
79	60	3	0.74164	-0.00012515	0.78319	0.19219	0.058073	0.24218	0.2548	3.1561	0.57481	0.738	0.88869	0.16319	0.15069	0.31388	0.22477	1.3278	1.103	0.02406	0.006015	61	1	-9.5518	-0.014086	-4.8754	4.9305	49.422	7.5322	-1.6654	8.0534	-11.311	-8.5479	-5.2365	2.7634	3.3113	6.0747	-32.084	1.4955	33.579	0.75038	0.15188	239	661	-0.015004	0.0065235	-2.1808	2.4151	9.1096
79	234	269	0.79614	-0.0010219	1.0828	0.20424	0.06873	0.31018	0.33262	2.491	0.56832	0.76958	1.0172	0.20126	0.24763	0.44889	0.23482	1.5191	1.2843	0.081851	0.012456	38	561	-8.9736	-0.034009	0.56599	2.7932	14.524	6.7057	-0.36902	2.2099	-13.634	-8.6268	-2.6568	5.0069	5.9699	10.977	-24.68	0.56659	25.246	0.40214	0.20107	559	349	-6.853	0.0038154	-7.9233	2.5513	11.577
80	87	0	1.0612	-0.0005349	1.3457	0.26625	0.10971	0.3698	0.4349	2.8152	0.78777	1.0188	1.3051	0.23107	0.28623	0.51729	0.36019	2.0203	1.6601	0.034742	0.0028169	60	1064	0.89046	-0.014873	8.8028	1.3541	4.6299	5.0535	-0.68987	3.5882	-3.0385	1.9477	4.4094	4.9862	2.4618	7.4479	-11.933	8.3373	20.27	0.53991	0.19906	77	1033	9.763	-0.0033067	11.522	1.3613	2.8262
80	180	0	1.2981	-9.5575e-05	1.3502	0.2781	0.1265	0.35695	-0.03099	3.2499	1.0586	1.2889	1.5271	0.23033	0.2382	0.46853	0.46663	2.0899	1.6233	0.15215	0.029331	58	0	1.8468	-0.0043931	4.241	1.5498	21.33	4.8212	-8.6302	105.3	0.64573	2.0225	3.7941	1.3767	1.7716	3.1484	-8.3058	7.1787	15.485	0.99083	0.70119	1090	1	11.536	0.002048	10.42	1.0703	4.9401
80	47	1238	1.2845	-0.00013077	1.3654	0.27627	0.12015	0.34976	0.0073191	2.8817	1.0476	1.2786	1.5189	0.23094	0.2403	0.47123	0.52745	2.0622	1.5348	0.10815	0.0088781	35	1238	4.3392	-0.0062138	8.1856	1.4271	16.038	4.5801	-7.9627	86.897	3.456	4.6362	5.9799	1.1802	1.3437	2.5238	-8.686	9.8964	18.582	0.98789	0.60048	1229	1238	9.0348	-0.0021906	10.391	1.1431	3.1432
81	90	0	1.0865	0.00074773	1.0155	0.29304	0.12866	0.36105	0.024988	2.4901	0.81844	1.0879	1.3522	0.26943	0.26432	0.53375	0.32437	1.9256	1.6013	0.099476	0.020942	72	0	8.1655	-0.025832	10.62	4.4448	41.873	6.6259	-2.0898	9.8875	4.5038	10.386	13.35	5.882	2.964	8.846	-15.201	14.204	29.405	0.80105	0.5288	4	30	-12.769	0.024837	-15.128	1.5171	5.0489
81	83	0	0.85688	-0.00016411	0.88339	0.20523	0.066849	0.25901	0.037352	2.7945	0.67977	0.85391	1.035	0.17414	0.18107	0.35521	0.28454	1.3792	1.0947	0.089506	0.0061728	44	0	1.8899	-0.016588	4.5689	1.8694	10.365	3.5738	-2.1208	10.785	0.6875	2.742	3.5639	2.0545	0.82193	2.8764	-12.459	7.6485	20.108	0.70679	0.10494	0	248	-9.2733	-0.0052002	-8.4335	0.81664	1.2069
81	142	464	0.87585	-0.00037873	0.96371	0.27372	0.11017	0.33579	0.49116	2.6212	0.62461	0.81362	1.1043	0.18901	0.29064	0.47965	0.28215	1.6779	1.3957	0.096774	0.023656	61	464	3.1526	-0.032713	10.742	3.0963	43.836	7.9448	-4.5981	32.899	1.6154	5.618	6.9173	4.0026	1.2993	5.3019	-34.888	11.157	46.045	0.95054	0.5957	0	29	-10.177	0.006825	-11.761	1.4224	3.534
82	45	1	0.62824	-0.00060437	0.75335	0.16447	0.045394	0.22502	0.64032	3.8782	0.47264	0.60587	0.769	0.13323	0.16313	0.29636	0.15481	1.3284	1.1736	0.014458	0.0048193	46	0	-16.953	-0.02996	-10.751	2.6815	16.294	5.4016	0.46042	4.1003	-20.234	-18.107	-14.201	2.1268	3.9064	6.0332	-28.862	-3.2393	25.623	0.19036	0.057831	307	9	13.723	0.011814	11.277	1.2408	2.5693
82	41	0	0.61998	-0.00038655	0.68202	0.17971	0.051002	0.22868	0.4404	2.9953	0.43547	0.61662	0.76038	0.18115	0.14376	0.32491	0.19644	1.1741	0.97764	0.037267	0.0062112	36	0	-13.753	-0.0073467	-12.574	3.0534	20.151	4.5406	-1.9558	12.416	-15.768	-13.733	-10.605	2.0355	3.1277	5.1632	-30.284	-5.5463	24.738	0.53416	0.065217	197	0	11.143	0.0087403	9.7401	1.4909	3.5652
82	65	2	0.98655	-0.00096879	1.2031	0.22508	0.086046	0.31897	-0.034388	2.7454	0.76038	0.98681	1.1999	0.22642	0.2131	0.43952	0.24719	1.6704	1.4232	0.11161	0.013393	28	0	-4.0714	-0.0068515	-2.5401	1.9966	19.643	4.5197	-4.0803	28.224	-5.0851	-3.8253	-2.2074	1.2599	1.6179	2.8778	-24.479	2.3885	26.867	0.95982	0.19866	131	0	7.4733	-0.0039846	8.3638	1.8725	5.6783
83	690	2	0.74272	8.6012e-06	0.73933	0.14954	0.035492	0.1884	0.08243	3.0234	0.61763	0.73723	0.86438	0.1196	0.12715	0.24675	0.33417	1.1806	0.84641	0.086076	0.0088608	316	0	-5.5431	-0.0032581	-4.2578	1.6133	6.0315	2.5658	-2.3064	21.82	-6.9072	-5.4623	-4.0995	1.4448	1.3628	2.8077	-11.258	-0.50357	10.755	0.63924	0.025316	0	319	-9.5827	-0.0039927	-8.0076	1.5048	4.2084
83	46	0	0.83117	-6.1757e-05	0.85464	0.19205	0.058341	0.24192	-0.16961	2.9087	0.67623	0.84478	1.0061	0.16855	0.16133	0.32989	0.25138	1.3711	1.1197	0.031537	0.0026281	48	0	-6.7796	-0.010434	-2.8148	1.4443	5.4073	3.2651	-0.53608	6.8233	-9.0198	-6.7895	-4.8181	2.2303	1.9714	4.2017	-12.616	0.68689	13.303	0.42444	0.070959	723	11	-3.16	0.009704	-6.8475	1.1502	2.1849
83	153	17	0.77541	-0.00054463	0.96984	0.18786	0.057769	0.26534	-0.025365	2.6624	0.59653	0.77875	0.95491	0.18222	0.17616	0.35839	0.1972	1.3378	1.1406	0.074126	0.0083916	68	0	-7.2514	-0.013001	-2.6102	2.1281	14.616	4.6708	-2.1578	11.241	-9.6908	-6.1935	-4.0923	3.4973	2.1012	5.5985	-27.737	-1.1235	26.613	0.72308	0.23776	709	68	-0.58983	0.009508	-3.9842	1.6743	5.0067
84	244	37	0.70914	-6.9841e-05	0.72	0.18561	0.052202	0.22857	0.53599	2.773	0.53596	0.66932	0.86214	0.13336	0.19282	0.32618	0.2862	1.274	0.98776	0.076923	0.016026	219	0	-6.1589	-0.0028342	-5.7182	2.3332	12.912	3.6023	-2.186	11.114	-7.2574	-5.7735	-4.2359	1.4838	1.5376	3.0215	-21.204	-0.7077	20.497	0.67949	0.14744	3	219	3.2801	0.0045346	2.575	1.6436	4.4344
84	261	219	0.72972	0.00016249	0.70754	0.22244	0.081948	0.28655	0.70241	3.5416	0.52202	0.70072	0.88718	0.17871	0.18646	0.36517	0.23894	1.604	1.365	0.025547	0.014599	63	0	-6.5102	-0.016046	-4.3199	4.3597	26.027	5.2572	-0.089019	1.9978	-11.013	-6.9021	-1.2998	4.1105	5.6022	9.7127	-15.721	1.7082	17.429	0.37226	0.21533	224	67	1.2277	0.020868	-1.6208	2.9007	11.362
84	106	0	0.90462	-0.00017044	0.93632	0.23586	0.089085	0.29903	0.39345	3.0612	0.70613	0.88695	1.0888	0.18082	0.20181	0.38264	0.27661	1.6991	1.4225	0.072386	0.016086	106	0	-0.19908	-0.0067739	1.0609	3.2551	19.915	4.5219	-1.2499	6.231	-2.7524	-0.13993	3.7997	2.6125	3.9396	6.5521	-15.265	5.9041	21.169	0.58445	0.29759	0	208	-2.8655	0.011238	-4.9557	2.5653	9.2241
85	34	0	0.48626	-0.00029876	0.62518	0.12541	0.027006	0.1829	0.9609	4.1522	0.35296	0.45909	0.57286	0.10613	0.11376	0.21989	0.17762	1.0251	0.84749	0.035446	0.0085929	423	0	-16.743	-0.021007	-6.9752	3.7382	31.116	7.9366	-0.85964	6.4375	-20.383	-16.754	-12.929	3.6292	3.8256	7.4548	-39.399	-2.1556	37.243	0.50269	0.1203	782	930	-3.0482	0.0096189	-7.521	1.9305	6.7169
85	80	573	0.57047	-0.00048215	0.75996	0.14159	0.031438	0.20841	0.43797	2.8303	0.40499	0.56207	0.7048	0.15708	0.14273	0.29981	0.18528	1.1018	0.91649	0.041931	0.010165	29	786	-13.005	-0.021015	-4.7462	2.275	9.6173	5.6932	-0.27967	2.7291	-17.429	-12.933	-7.7472	4.4957	5.1858	9.6815	-24.746	-2.5545	22.192	0.36213	0.043202	659	266	-4.4545	0.0052388	-6.5134	1.7317	4.3104
85	19	682	0.51635	-0.00040991	0.65736	0.13797	0.029472	0.19005	0.045698	2.5488	0.3832	0.51595	0.64567	0.13274	0.12972	0.26246	0.097778	0.94615	0.84837	0.1045	0.020319	27	684	-17.305	-0.019634	-10.55	4.113	33.225	6.9624	-1.5583	7.695	-20.356	-17.075	-12.42	3.2811	4.6551	7.9362	-44.843	-5.8171	39.026	0.418	0.07402	659	684	-2.4951	0.0001589	-2.5497	2.0675	8.8941
86	132	0	0.85999	-0.0001814	0.92402	0.19793	0.063127	0.25396	0.26465	2.9707	0.68353	0.8424	1.0066	0.15887	0.16421	0.32309	0.32036	1.4579	1.1375	0.076379	0.0084866	30	706	-5.2034	-0.010188	-1.607	1.7721	13.149	4.18	-4.0818	29.07	-6.3432	-4.6517	-3.325	1.6915	1.3267	3.0182	-24.958	0.76612	25.724	0.95757	0.20368	649	106	-0.11104	0.0058715	-2.1837	2.0034	5.902
86	47	1	1.0282	-8.6464e-05	1.0679	0.22868	0.079953	0.28369	-0.016613	2.6254	0.82305	1.0257	1.2239	0.20262	0.19826	0.40088	0.39205	1.6482	1.2561	0.10893	0.015251	46	0	-0.68844	-0.0055066	1.8363	1.4368	10.361	3.5342	-4.0366	32.877	-1.7761	-1.2009	0.58646	0.5752	1.7874	2.3626	-18.696	5.8767	24.573	0.97386	0.10566	2	917	-0.82412	0.0058352	-3.4995	1.5891	4.0349
86	21	579	1.0073	-0.00024843	1.1243	0.21692	0.074007	0.28032	0.015187	2.8565	0.82563	1.0041	1.1899	0.17845	0.18584	0.36428	0.37986	1.6319	1.2521	0.055143	0.0031813	44	0	-2.0997	-0.011296	3.2206	1.1264	4.9253	3.7921	-0.00082729	3.4604	-5.328	-1.8123	-0.02159	3.5157	1.7907	5.3064	-8.7619	6.5597	15.322	0.24814	0.039236	936	173	1.1249	0.010512	-3.8262	1.6664	4.5136
87	696	1	1.1771	-0.00013863	1.243	0.27527	0.12361	0.35364	0.3833	3.2843	0.94246	1.1487	1.3994	0.20624	0.25065	0.45689	0.43093	2.137	1.7061	0.05042	0.010504	32	0	2.1106	-0.0093268	6.5455	1.7464	8.891	3.932	-1.137	12.277	-0.16727	1.7199	4.7904	1.8871	3.0706	4.9577	-4.5974	10.551	15.148	0.50525	0.066176	834	39	8.0994	0.0094937	3.5852	1.685	5.0577
87	50	974	1.0601	-0.00030232	1.2188	0.2819	0.12553	0.36598	0.37187	3.0355	0.806	1.032	1.2965	0.22604	0.26449	0.49053	0.3409	1.9955	1.6546	0.023787	0.001903	58	0	5.3882	-0.014044	12.761	1.4484	9.1863	5.2288	-0.89095	5.1628	2.5015	5.7239	9.4511	3.2224	3.7273	6.9497	-7.804	14.047	21.851	0.63654	0.16365	1018	84	5.2125	0.010798	-0.45635	1.5775	3.962
87	95	37	0.96259	1.0183e-05	0.95779	0.29261	0.14042	0.37473	-0.23496	3.3197	0.75267	0.94694	1.2254	0.19427	0.27846	0.47273	0.036097	1.7813	1.7452	0.035979	0.0063492	157	37	-0.32128	0.0052497	-2.7991	7.4736	180.46	13.51	-3.4594	15.304	-0.405	2.2255	5.6095	2.6305	3.384	6.0145	-62.186	11.27	73.456	0.92169	0.31958	910	34	5.0747	0.018338	-3.581	3.5061	36.199
88	1442	1	1.5465	-0.00012974	1.6422	0.30181	0.14131	0.37995	-0.24954	2.8534	1.2835	1.5717	1.8146	0.28819	0.24291	0.5311	0.64552	2.3119	1.6663	0.14702	0.0088076	66	0	8.3075	-0.0055451	12.397	1.5623	5.3914	3.3127	-0.22985	7.3255	6.0729	7.4446	9.9635	1.3716	2.5189	3.8905	2.7641	15.033	12.269	0.52236	0.17276	756	59	-4.646	0.0026203	-6.5784	2.6262	9.3978
88	57	2	1.1873	0.00012944	1.0908	0.24244	0.092378	0.30902	0.082866	2.9537	0.97954	1.1711	1.3906	0.19156	0.21946	0.41102	0.4708	1.8622	1.3914	0.042197	0.0026792	70	0	5.3922	-0.0028976	7.5538	0.8898	4.2698	2.4144	-5.1168	67.514	4.1009	4.8415	6.9598	0.74063	2.1182	2.8589	2.4583	9.9302	7.4719	0.99397	0.30476	1219	21	0.26694	0.0016156	-0.93828	0.90914	1.5122
88	893	0	1.1888	0.00012337	1.11	0.25408	0.10488	0.32703	-0.059575	3.2407	0.97855	1.1989	1.3994	0.22034	0.20047	0.4208	0.41016	1.9326	1.5224	0.071205	0.0046948	56	0	6.373	-0.0021149	7.7234	1.299	16.313	4.1136	-10.026	136.33	5.7921	6.8575	8.0042	1.0655	1.1467	2.2121	-2.8423	9.9767	12.819	0.99218	0.93975	6	0	-4.9062	0.002539	-6.5274	1.1295	2.4297
89	21	862	0.59951	-3.8389e-05	0.62789	0.14088	0.030623	0.17576	0.4169	3.907	0.47112	0.58797	0.71544	0.11685	0.12746	0.24432	0.23538	1.0376	0.8022	0.00067568	0.00067568	20	0	-19.447	-0.0018028	-18.113	1.7713	5.5911	2.4868	0.72452	6.1432	-21.157	-19.609	-18.019	1.548	1.5899	3.1379	-24.05	-10.114	13.936	0.028378	0.012838	7	662	13.912	-0.0014872	15.011	1.7092	4.2362
89	443	778	0.64222	1.9233e-05	0.63157	0.1737	0.045733	0.21394	0.070985	2.5261	0.49006	0.63344	0.7937	0.14338	0.16027	0.30365	0.1853	1.0896	0.90428	0.12173	0.010821	78	0	-15.854	-0.00096855	-15.317	1.4774	4.1668	2.0647	-1.2968	10.829	-16.913	-15.703	-14.534	1.2101	1.1688	2.3789	-21.093	-11.002	10.091	0.51758	0.024346	280	87	12.138	-0.00082713	12.596	1.7137	4.5297
89	156	543	0.5716	-5.2786e-05	0.59282	0.18031	0.045885	0.21456	0.20087	2.2862	0.40238	0.55831	0.74491	0.15592	0.1866	0.34252	0.17531	1.0279	0.85263	0.028571	0.0024845	143	0	-15.09	8.1749e-05	-15.123	1.5452	8.9186	2.9865	-4.7465	40.406	-15.86	-15.012	-13.891	0.84821	1.1216	1.9698	-27.371	-9.4213	17.949	0.95404	0.052174	18	143	8.8295	-0.005185	10.914	1.0502	3.097
90	61	0	0.54238	-0.00030083	0.62285	0.13675	0.029227	0.17718	0.27765	2.6297	0.40947	0.52658	0.67469	0.11711	0.14811	0.26522	0.20644	0.96118	0.75474	0.063433	0.0093284	57	535	-13.247	-0.022297	-7.2822	2.7277	15.468	5.2316	-1.026	5.2728	-15.315	-13.228	-9.2672	2.0871	3.9608	6.0479	-31.273	-4.9813	26.292	0.47388	0.14366	13	38	-0.81168	0.0099699	-3.4786	2.5388	10.237
90	51	0	0.54832	-0.00025201	0.61876	0.14584	0.034202	0.18937	0.36831	3.1668	0.42537	0.53024	0.66738	0.10486	0.13714	0.242	0.17282	1.0118	0.839	0.048214	0.0053571	47	0	-12.754	-0.024541	-5.8946	2.8837	17.932	5.8026	-0.9106	4.5042	-16.472	-12.285	-7.9542	4.1865	4.331	8.5175	-26.612	-4.0802	22.532	0.51071	0.13393	490	271	-2.8404	0.017429	-7.7117	2.3788	9.363
90	334	662	0.55723	-0.00042922	0.69952	0.14195	0.03158	0.19583	0.32989	2.7801	0.42524	0.53286	0.68195	0.10762	0.14909	0.25671	0.15313	1.0036	0.85043	0.085843	0.0075301	95	663	-15.452	-0.027143	-6.4538	3.3168	28.252	7.4378	-2.5124	12.193	-17.706	-13.877	-10.917	3.8286	2.9602	6.7888	-44.602	-5.9881	38.614	0.85542	0.2997	572	663	0.53985	0.010575	-2.9657	2.1051	8.3026
91	333	0	1.5359	0.0013044	1.2626	0.28675	0.12877	0.39216	-0.44613	2.9657	1.2935	1.5676	1.8102	0.27403	0.24261	0.51664	0.56972	2.287	1.7172	0.20476	0.030952	416	0	-0.73848	0.018774	-4.6716	1.9909	9.8505	3.8771	-3.2015	15.635	-0.76535	0.32813	1.1692	1.0935	0.84111	1.9346	-18.458	3.0196	21.478	0.89048	0.34524	362	15	8.0046	0.019727	3.8717	1.3818	3.0282
91	198	1	1.5216	0.0004912	1.4123	0.3455	0.171	0.41832	-0.44044	2.4402	1.238	1.5524	1.8773	0.31442	0.32496	0.63937	0.55684	2.2251	1.6682	0.25785	0.022422	238	0	-1.5762	0.0042358	-2.5187	1.963	9.309	3.0994	-3.9632	24.992	-2.2636	-0.80135	-0.028066	1.4622	0.77329	2.2355	-15.462	1.7218	17.184	0.93946	0.51121	393	0	7.5234	0.0061559	6.1537	1.5159	3.2081
91	184	0	1.5685	0.0005544	1.4501	0.38965	0.21725	0.4711	-0.35856	2.3201	1.2163	1.6169	1.9475	0.4006	0.33058	0.73118	0.53931	2.3258	1.7865	0.23131	0.018692	419	0	-0.58059	0.0093949	-2.5864	1.5598	8.1717	3.0853	-5.3399	37.639	-0.68723	0.055656	0.54275	0.74288	0.4871	1.23	-16.42	1.8438	18.264	0.95561	0.76168	334	17	5.773	0.0036905	4.9851	1.0023	1.5915
92	57	125	0.49803	-0.00044313	0.56406	0.10379	0.017445	0.1375	0.021304	2.6324	0.41146	0.48778	0.60214	0.076318	0.11436	0.19068	0.19009	0.79283	0.60274	0.093645	0.016722	57	298	-20.892	-0.023307	-17.42	1.7015	7.9639	3.4657	-1.8031	10.719	-23.227	-20.866	-18.471	2.3616	2.3944	4.756	-35.778	-14.613	21.165	0.46823	0.043478	272	298	13.449	0.008733	12.148	1.1829	2.4916
92	393	293	0.35761	-3.6701e-05	0.36636	0.16305	0.039001	0.19755	-0.48797	2.2027	0.24629	0.40307	0.49798	0.15678	0.09491	0.25169	0.0071255	0.69705	0.68993	0.10669	0.016736	36	290	-37.662	-0.018511	-33.248	18.105	557.48	23.749	-1.6261	3.9137	-34.333	-26.43	-24.786	7.9028	1.6449	9.5477	-93.75	-19.754	73.996	0.77197	0.51674	306	231	10.153	0.0047511	9.0198	10.184	174.53
92	41	267	0.41619	-0.0002659	0.47589	0.12424	0.026272	0.16573	-0.45216	3.5118	0.33168	0.42974	0.51911	0.098058	0.089366	0.18742	0.013843	0.79264	0.7788	0.048889	0.013333	37	278	-30.76	-0.021946	-25.833	7.6335	190.19	14.082	-3.1567	12.452	-28.627	-27.169	-25.456	1.4575	1.7128	3.1703	-91.266	-17.913	73.353	0.88667	0.19556	295	277	14.637	-0.0044676	15.64	4.633	70.617
93	34	1	0.82522	-0.001066	1.0891	0.22335	0.091776	0.33923	1.1146	4.9333	0.6083	0.76938	0.95455	0.16109	0.18517	0.34625	0.18755	1.8107	1.6231	0.020161	0.0080645	34	0	-4.5927	-0.022664	1.0167	2.2513	23.775	5.8571	-1.2231	9.5386	-8.096	-5.274	-0.4051	2.8221	4.8689	7.6909	-27.488	7.2802	34.769	0.33871	0.078629	460	495	1.4186	0.011391	-1.4008	1.6781	4.4952
93	35	363	0.72342	-0.00068406	0.85031	0.21209	0.076387	0.28598	0.74662	4.3354	0.52786	0.69042	0.89631	0.16256	0.20589	0.36846	0.1952	1.4178	1.2226	0.0080645	0.0053763	46	0	-6.2215	-0.029241	-0.79735	3.9758	43.076	7.2757	-1.3004	6.8359	-9.2561	-5.9127	-1.2585	3.3433	4.6543	7.9976	-31.107	6.313	37.42	0.45699	0.10215	75	13	1.6694	0.02042	-2.1186	2.0988	8.4563
93	42	1	0.91288	-0.00061996	1.0601	0.24516	0.10219	0.33083	0.82568	3.9844	0.69577	0.85421	1.0714	0.15844	0.21719	0.37563	0.28635	1.8081	1.5217	0.010504	0.0021008	33	0	-1.7324	-0.015967	2.0598	2.4281	22.762	5.2512	-2.2788	14.592	-3.5332	-1.3549	0.55752	2.1783	1.9124	4.0907	-23.145	8.1808	31.326	0.64706	0.098739	2	473	3.4847	0.0025566	2.8775	2.622	13.071
94	37	0	0.67793	-3.0028e-05	0.69107	0.14484	0.033669	0.18365	0.38368	3.0896	0.55029	0.66056	0.79225	0.11027	0.13169	0.24196	0.2941	1.1551	0.86104	0.062785	0.011416	18	0	-14.516	-0.0029566	-13.223	1.0114	4.2036	2.1823	-5.2761	67.849	-15.467	-14.621	-13.691	0.8453	0.93007	1.7754	-17.207	-9.4615	7.746	0.98858	0.063927	0	19	4.8883	0.001746	4.1244	0.75726	1.1004
94	566	5	0.70999	3.5908e-05	0.69859	0.14725	0.037358	0.19339	0.34905	3.3958	0.59058	0.69114	0.80888	0.10055	0.11775	0.2183	0.21356	1.194	0.98039	0.095912	0.018868	76	0	-11.864	0.00312	-12.855	1.7058	14.241	3.8169	-6.558	53.466	-12.238	-11.278	-10.54	0.95995	0.73825	1.6982	-34.763	-8.535	26.228	0.97799	0.62264	10	72	3.4119	-0.0017392	3.9641	0.99387	1.8458
94	640	2	0.74489	-5.0475e-05	0.76303	0.16526	0.043464	0.20874	0.27089	2.9749	0.61159	0.71259	0.87903	0.101	0.16644	0.26744	0.25067	1.2148	0.9641	0.10139	0.0097222	138	0	-11.145	-0.0012476	-10.696	1.3825	9.0808	3.0246	-6.1332	58.901	-11.82	-10.909	-10.153	0.9107	0.75671	1.6674	-21.028	-6.4357	14.593	0.96944	0.1375	5	27	1.6066	0.00093134	1.2718	1.3083	2.94
95	142	0	0.56735	-0.00043686	0.69513	0.15544	0.039253	0.21146	0.5245	3.0464	0.41202	0.53663	0.70323	0.12461	0.1666	0.29122	0.15987	1.1239	0.96403	0.056314	0.010239	32	0	-10.962	-0.030906	-1.9217	2.9033	19.905	6.873	0.3697	3.161	-16.205	-12.731	-5.33	3.4731	7.4014	10.875	-25.7	5.9571	31.657	0.17406	0.051195	106	0	-6.4396	-0.00020457	-6.3797	1.6395	4.3254
95	243	1	0.70931	-0.00010911	0.74133	0.17202	0.046533	0.21651	0.14884	3.2083	0.55595	0.70979	0.84818	0.15384	0.13838	0.29222	0.21409	1.2604	1.0463	0.035714	0.005102	43	0	-8.5348	-0.010633	-5.4139	2.1589	13.604	4.1063	-2.9043	26.144	-10.579	-8.4144	-6.0628	2.1646	2.3516	4.5162	-18.044	-1.4934	16.551	0.83163	0.11905	144	0	-4.618	-0.0048078	-3.2069	1.5773	4.6508
95	153	0	0.72542	-0.00043182	0.8621	0.20551	0.071029	0.27798	0.73684	3.6205	0.52227	0.68806	0.88919	0.1658	0.20113	0.36693	0.20082	1.5268	1.326	0.025237	0.0078864	82	0	-10.248	-0.023337	-2.8623	3.9225	26.771	6.7092	-0.47157	3.1275	-14.2	-10.138	-5.2052	4.0624	4.9328	8.9952	-27.406	0.9891	28.395	0.32965	0.091483	478	82	-2.7071	0.0055029	-4.4488	1.8266	5.192
96	102	1	1.5692	-0.00066327	1.7181	0.32931	0.17984	0.43274	0.044671	3.2045	1.2825	1.5612	1.8643	0.27868	0.30307	0.58175	0.54454	2.6128	2.0683	0.12889	0.037778	334	0	10.924	0.0047469	9.8582	2.6064	27.019	5.2344	-4.8968	31.861	11.398	12.285	12.765	0.88691	0.47976	1.3667	-13.93	14.251	28.181	0.95333	0.86444	11	183	-3.4237	0.0035693	-4.225	2.2381	11.38
96	33	251	1.5705	-0.0010684	1.8216	0.29238	0.13908	0.40023	0.13019	2.9495	1.2758	1.5957	1.8288	0.31989	0.23306	0.55295	0.68438	2.5663	1.8819	0.050955	0.010616	333	470	10.174	-0.0071354	11.851	1.8507	13.479	3.7974	-3.9602	21.505	10.176	11.166	11.715	0.9896	0.54906	1.5387	-8.0274	13.597	21.625	0.92994	0.35669	467	27	-1.7195	0.0089268	-3.8173	1.918	6.8507
96	75	0	1.5702	-0.00046403	1.6822	0.32473	0.16985	0.4172	0.064672	3.111	1.3077	1.5757	1.8521	0.26791	0.27641	0.54433	0.66752	2.616	1.9485	0.07438	0.018595	25	0	10.566	-0.0024271	11.152	1.9229	17.068	4.1452	-4.5962	28.761	10.483	11.236	12.16	0.75303	0.92394	1.677	-10.538	15.013	25.552	0.95455	0.30785	482	25	-2.3733	0.0036162	-3.2466	1.6715	6.41
97	52	234	0.93932	-0.0014026	1.1308	0.2497	0.098052	0.33221	0.27362	2.5968	0.7024	0.92327	1.1711	0.22087	0.2478	0.46867	0.33238	1.7649	1.4325	0.083942	0.018248	19	273	-0.17826	-0.046005	6.1014	2.7515	19.794	5.7476	-1.9299	6.6245	-0.82073	1.4458	3.014	2.2666	1.5682	3.8348	-20.319	6.8688	27.188	0.75182	0.14234	121	17	11.615	0.0056507	10.844	1.6591	4.7122
97	53	379	0.72499	-0.0013886	1.0048	0.20392	0.066642	0.30474	0.65977	3.1251	0.49004	0.6852	0.92916	0.19515	0.24396	0.43912	0.22896	1.5377	1.3087	0.034653	0.0074257	40	403	-8.8902	-0.036916	-1.4516	2.318	12.776	5.5957	-1.4853	7.9411	-10.37	-8.8793	-7.1065	1.4906	1.7728	3.2634	-30.522	0.70349	31.226	0.42574	0.16089	353	171	9.4176	0.00090912	9.2344	1.6353	4.0404
97	63	309	0.96446	-0.0014666	1.1925	0.29602	0.12508	0.37753	0.06645	2.3627	0.69268	0.95937	1.2443	0.26669	0.28497	0.55166	0.20192	1.8099	1.608	0.125	0.016026	207	311	1.3496	-0.056284	10.102	4.9412	61.331	9.3289	-3.4284	15.684	3.0483	4.7047	5.4628	1.6564	0.75809	2.4145	-42.336	6.5445	48.88	0.90064	0.77885	176	311	11.232	-0.006855	12.298	2.0322	8.51
98	413	276	0.47638	-0.00011082	0.51412	0.08955	0.01326	0.1172	0.5747	3.3958	0.39157	0.46527	0.53983	0.0737	0.074557	0.14826	0.2619	0.77634	0.51444	0.019062	0.0029326	55	0	-20.512	-0.0082046	-17.719	1.3499	3.6824	2.5083	-0.37165	7.4416	-22.047	-20.719	-19.205	1.3276	1.5141	2.8417	-26.363	-14.804	11.559	0.45894	0.10411	480	56	4.286	0.0022505	3.5197	1.3268	2.8569
98	26	526	0.44997	-0.00021254	0.53073	0.11916	0.024395	0.16302	0.81596	4.2667	0.35118	0.42757	0.53065	0.076385	0.10308	0.17946	0.13328	0.96276	0.82948	0.023653	0.0078844	71	0	-24.325	-0.0082113	-21.205	1.683	7.2792	3.2455	-1.8727	19.663	-26.378	-24.499	-21.881	1.8799	2.6181	4.4979	-30.133	-18.188	11.945	0.76216	0.098555	8	0	5.9007	0.0025063	4.9483	1.9791	6.7533
98	799	984	0.53971	-4.3237e-05	0.56453	0.14304	0.030916	0.17641	0.12607	2.5144	0.40659	0.54269	0.6565	0.13609	0.11381	0.2499	0.18527	0.93426	0.74899	0.089643	0.020017	3	1018	-18.934	-0.00028034	-18.773	1.9798	6.5977	2.5703	-0.92866	4.6415	-20.379	-18.573	-17.229	1.806	1.3443	3.1502	-26.105	-14.32	11.785	0.39687	0.046997	1111	3	5.6654	-0.00093077	6.1997	1.8694	5.6039
99	346	261	0.72099	-0.00011958	0.84159	0.16538	0.04284	0.21839	0.094311	2.6687	0.56685	0.7218	0.87492	0.15494	0.15313	0.30807	0.26943	1.2131	0.94367	0.058474	0.0069376	1372	1	-23.859	-0.0027918	-21.043	2.4624	10.574	3.6357	-0.46829	5.2133	-26.242	-23.887	-21.333	2.3552	2.5543	4.9095	-32.524	-16.105	16.419	0.11001	0.0039643	60	1372	14.365	-0.0010759	15.45	1.6115	7.4138
99	206	911	0.73049	-0.00017699	0.86385	0.16457	0.043362	0.22203	0.24716	2.9964	0.57519	0.71934	0.87312	0.14414	0.15379	0.29793	0.24766	1.2776	1.0299	0.025199	0.0019894	204	0	-21.258	-0.0052612	-17.294	2.3412	9.9248	3.8949	-0.085548	3.928	-24.066	-21.49	-18.485	2.576	3.0046	5.5806	-29.135	-12.683	16.452	0.19828	0.0092838	530	1181	15.283	0.0007888	14.689	1.6656	4.4605
99	84	0	0.68476	-6.4033e-05	0.72503	0.17372	0.046966	0.21796	0.31176	2.9076	0.52941	0.66415	0.82531	0.13475	0.16115	0.2959	0.24745	1.222	0.97453	0.07228	0.0079428	858	1258	-20.568	-0.0021024	-19.245	3.0624	19.172	4.4448	-1.1068	13.46	-23.019	-20.848	-18.452	2.1713	2.3963	4.5676	-30.575	-9.3083	21.267	0.3471	0.023828	819	1204	14.23	0.00081749	13.716	2.2221	11.201
[truncated: 1,534 more columns]
