# Supplementary material for: Detecting Parkinson’s disease from sustained phonation and speech signals
Source: PLoS One. 2017 Oct 5;12(10):e0185613. doi: 10.1371/journal.pone.0185613 (PMC5628839; doi:10.1371/journal.pone.0185613)
Supplement: S3 File — (ZIP) [file pone.0185613.s003.zip › SP/phonation/SP_phonation_IS11_speaker_state.csv]

id	audspec_lengthL1norm_sma_quartile1	audspec_lengthL1norm_sma_quartile2	audspec_lengthL1norm_sma_quartile3	audspec_lengthL1norm_sma_iqr1_2	audspec_lengthL1norm_sma_iqr2_3	audspec_lengthL1norm_sma_iqr1_3	audspec_lengthL1norm_sma_percentile1_0	audspec_lengthL1norm_sma_percentile99_0	audspec_lengthL1norm_sma_pctlrange0_1	audspec_lengthL1norm_sma_amean	audspec_lengthL1norm_sma_stddev	audspec_lengthL1norm_sma_skewness	audspec_lengthL1norm_sma_kurtosis	audspec_lengthL1norm_sma_meanPeakDist	audspec_lengthL1norm_sma_peakMean	audspec_lengthL1norm_sma_peakMeanMeanDist	audspec_lengthL1norm_sma_peakDistStddev	audspec_lengthL1norm_sma_meanSegLen	audspec_lengthL1norm_sma_maxSegLen	audspec_lengthL1norm_sma_minSegLen	audspec_lengthL1norm_sma_segLenStddev	audspec_lengthL1norm_sma_linregc1	audspec_lengthL1norm_sma_linregerrQ	audspec_lengthL1norm_sma_qregc1	audspec_lengthL1norm_sma_qregc2	audspec_lengthL1norm_sma_qregerrQ	audspec_lengthL1norm_sma_centroid	audspec_lengthL1norm_sma_downleveltime25	audspec_lengthL1norm_sma_upleveltime90	audspec_lengthL1norm_sma_risetime	audspec_lengthL1norm_sma_falltime	audspec_lengthL1norm_sma_lpgain	audspec_lengthL1norm_sma_lpc0	audspec_lengthL1norm_sma_lpc1	audspec_lengthL1norm_sma_lpc2	audspec_lengthL1norm_sma_lpc3	audspec_lengthL1norm_sma_lpc4	audspecRasta_lengthL1norm_sma_quartile1	audspecRasta_lengthL1norm_sma_quartile2	audspecRasta_lengthL1norm_sma_quartile3	audspecRasta_lengthL1norm_sma_iqr1_2	audspecRasta_lengthL1norm_sma_iqr2_3	audspecRasta_lengthL1norm_sma_iqr1_3	audspecRasta_lengthL1norm_sma_percentile1_0	audspecRasta_lengthL1norm_sma_percentile99_0	audspecRasta_lengthL1norm_sma_pctlrange0_1	audspecRasta_lengthL1norm_sma_amean	audspecRasta_lengthL1norm_sma_stddev	audspecRasta_lengthL1norm_sma_skewness
1	2.7528	2.8993	3.0486	0.14652	0.14935	0.29587	2.1586	3.4681	1.3095	2.8863	0.27067	-1.0879	9.0167	0.51154	3.162	0.27564	0.56225	0	0	0	0	0.00063752	0.057828	-1.0904e-06	0.0013725	0.056457	0.51168	0.002963	0.013333	0.48961	0.51039	0.0086875	-1.5645	0.44755	0.23469	-0.053109	-0.063559	0.96179	1.0017	1.0477	0.03993	0.045997	0.085927	0.86875	1.4253	0.55653	1.0126	0.088146	2.2718
1	3.4374	3.6065	3.8678	0.16914	0.26126	0.43041	2.5461	4.8106	2.2645	3.6668	0.43749	-1.4337	16.311	1.3167	4.3801	0.71327	1.0181	0	0	0	0	-0.0002237	0.18856	1.4071e-06	-0.0013832	0.18346	0.4952	0.0048485	0.019394	0.47087	0.52913	0.0035126	-1.895	0.91639	0.22355	-0.35908	0.11461	0.9506	0.9941	1.044	0.0435	0.049875	0.093376	0.77115	2.3341	1.5629	1.039	0.24499	5.41
1	3.2724	3.4384	3.5958	0.16595	0.15741	0.32337	1.0606	4.3788	3.3182	3.3817	0.49942	-3.3569	21.22	0.82111	3.9213	0.53962	1.1246	0.13	0.13	0.13	0	-7.3359e-05	0.24913	-4.903e-06	0.0038637	0.19333	0.49792	0.012438	0.031095	0.47821	0.52179	0.0042468	-1.8135	0.77982	0.37378	-0.43861	0.098986	0.94274	0.99139	1.0554	0.04865	0.064054	0.1127	0.79869	10.476	9.6768	1.3189	2.1065	8.7294
2	0.99295	1.1291	1.265	0.13615	0.13593	0.27208	0.66227	1.542	0.87977	1.1231	0.20544	-0.16251	2.9133	0.96	1.3137	0.19051	1.183	1.6825	5.21	0.07	2.1026	-0.00070151	0.023575	-1.5017e-06	0.00030913	0.02099	0.46418	0.023739	0.025223	0.49183	0.50817	0.0010143	-1.3092	0.18603	0.19488	-0.21445	0.14352	0.93941	0.98525	1.0385	0.045839	0.053294	0.099132	0.8241	1.3888	0.56471	1.0058	0.10958	1.5108
2	0.66148	0.71367	0.7668	0.052185	0.053135	0.10532	0.29292	0.96394	0.67103	0.71311	0.11861	-0.82898	5.8979	0.8675	0.81535	0.10224	0.75345	0.26	0.26	0.26	0	-0.00010574	0.013506	-4.2933e-07	0.00022742	0.013133	0.48976	0.028314	0.005148	0.53351	0.46649	0.00057078	-1.3806	0.27698	0.20897	-0.18102	0.076644	0.95353	0.99885	1.044	0.045315	0.045198	0.090513	0.79734	1.4308	0.63342	1.0204	0.12301	1.7392
2	0.58103	0.64009	0.76352	0.05905	0.12344	0.18249	0.50188	0.91849	0.4166	0.67083	0.10919	0.31392	2.2503	1.625	0.73813	0.067299	0.62855	0.07	0.07	0.07	0	-0.00038028	0.0057269	-3.0996e-09	-0.00037806	0.0057269	0.46543	0.0041841	0.022315	0.4986	0.5014	0.00059193	-1.2391	0.13873	0.15785	-0.11001	0.053468	0.96221	0.99105	1.0292	0.028845	0.038193	0.067037	0.86809	1.186	0.31795	1.0008	0.063292	0.74495
3	2.2759	2.5372	2.9439	0.26127	0.40665	0.66792	1.1204	3.3376	2.2172	2.5338	0.50659	-0.6588	3.4856	6.77	3.3387	0.80493	0	0.07	0.07	0.07	0	-0.001347	0.18754	-8.4579e-06	0.0043621	0.10454	0.46931	0.0073964	0.1716	0.52444	0.47556	0.0024353	-1.4075	0.28746	0.14492	-0.0053339	-0.019178	0.9615	0.98461	1.0184	0.023109	0.033761	0.056869	0.85599	1.5086	0.6526	1.0108	0.10821	2.567
3	2.1313	2.2823	2.4669	0.15102	0.18453	0.33555	1.2287	2.7832	1.5544	2.2717	0.2962	-1.2025	6.0675	0.99286	2.4852	0.21348	0.45641	4.03	7.97	0.09	3.94	-0.00060856	0.067683	-3.3222e-06	0.0020658	0.041806	0.48139	0.011166	0.094293	0.5118	0.4882	0.0026589	-1.3119	0.19298	0.12104	-0.021238	0.019598	0.9529	0.98785	1.0279	0.034952	0.040085	0.075037	0.88521	1.3219	0.43672	1.0016	0.081771	1.3569
3	1.9118	2.3276	2.5163	0.41583	0.18866	0.60449	0.97817	2.8011	1.8229	2.2048	0.40335	-0.87612	3.5747	3.405	2.191	-0.01388	2.955	3.78	7.4	0.16	3.62	-0.0010434	0.11071	-5.1681e-06	0.0028637	0.06198	0.46949	0.022457	0.043593	0.51058	0.48942	0.0018485	-1.3489	0.16811	0.1658	0.0051919	0.01019	0.95627	0.99198	1.026	0.035704	0.034002	0.069706	0.8589	1.3809	0.52202	1.0089	0.10464	1.5175
4	2.8278	3.135	3.3613	0.30726	0.22629	0.53355	1.9985	3.6829	1.6844	3.1055	0.36311	-0.80517	5.0332	1.61	3.5414	0.43592	0	6.03	6.03	6.03	0	-0.0015075	0.063213	-4.2631e-06	0.0010546	0.049952	0.47482	0.0049834	0.18771	0.51581	0.48419	0.012989	-1.1194	0.087844	0.0059431	-0.019081	0.045503	0.96969	0.98759	1.0083	0.017899	0.020717	0.038616	0.91835	1.3574	0.43906	1.0032	0.074771	3.3884
4	0.61392	0.75137	0.94649	0.13745	0.19512	0.33257	0.42071	1.7811	1.3604	0.80648	0.27022	1.2954	5.1008	0.37188	0.99778	0.1913	0.27607	0.29	1.89	0.06	0.40409	-0.0012141	0.02686	3.2012e-06	-0.0031733	0.018821	0.42228	0.50082	0.017945	0.50654	0.49346	0.0017365	-1.4934	0.32518	0.27987	-0.008082	-0.10137	0.905	0.97754	1.0471	0.072546	0.069594	0.14214	0.76839	1.4695	0.70114	0.99495	0.13446	1.3038
4	0.62607	0.73641	0.90046	0.11034	0.16406	0.2744	0.029367	1.3781	1.3487	0.73814	0.32215	-0.48403	3.4364	0.66125	1.1032	0.36507	0.54883	6.17	6.17	6.17	0	-0.0013406	0.032272	-2.2532e-06	0.00021413	0.025842	0.3947	0.11288	0.05644	0.5029	0.4971	0.00045986	-1.7441	0.50077	0.65445	-0.43047	0.020288	0.90372	0.96479	1.0467	0.061064	0.081946	0.14301	0.31776	1.2593	0.94149	0.95388	0.16515	-1.6486
5	1.2258	1.3748	1.4614	0.14896	0.086646	0.23561	0.84769	1.7762	0.92851	1.3508	0.17878	-0.4556	5.2223	0.78333	1.5689	0.21813	0.38904	2.995	5.92	0.07	2.925	-0.00061928	0.020532	-1.4983e-06	0.00027523	0.018937	0.47632	0.010033	0.036789	0.49581	0.50419	0.001231	-1.3117	0.13278	0.2026	-0.058426	0.035422	0.95971	0.98826	1.0175	0.028553	0.029205	0.057758	0.89634	1.3958	0.49942	1.0077	0.094258	2.2088
5	1.3779	1.4635	1.5289	0.085529	0.065449	0.15098	0.94797	1.6317	0.68369	1.4354	0.14162	-1.7585	8.6396	0.72571	1.5137	0.078263	0.51536	0.06	0.06	0.06	0	0.00022938	0.018562	-3.7884e-06	0.002438	0.0092874	0.50692	0.0068493	0.15925	0.494	0.506	0.0019243	-1.2457	0.095899	0.17284	-0.063904	0.04167	0.96476	0.99398	1.0322	0.029217	0.038198	0.067415	0.90731	1.24	0.33268	1.0043	0.063275	1.27
5	1.2258	1.3184	1.3998	0.092532	0.081382	0.17391	0.60398	1.5651	0.96114	1.297	0.17888	-1.5587	7.4094	2.63	1.5273	0.23028	0	2.88	5.67	0.09	2.79	-0.00052945	0.024249	-3.1129e-06	0.0012605	0.018323	0.47954	0.015625	0.16319	0.50783	0.49217	0.001011	-1.2743	0.10416	0.20586	-0.095783	0.060611	0.95535	0.99433	1.0269	0.038979	0.032597	0.071576	0.75773	1.5364	0.77867	1.0091	0.11594	2.25
6	2.5428	2.6952	2.9135	0.15241	0.21831	0.37072	1.8127	3.826	2.0133	2.7472	0.3712	-0.19211	8.2212	2.7775	3.2292	0.48195	2.8759	23.45	23.45	23.45	0	-0.00011202	0.13205	3.3406e-07	-0.00089472	0.11333	0.49182	0.0063993	0.030717	0.49808	0.50192	0.00080422	-1.6585	0.43542	0.44032	-0.22925	0.012201	0.95875	0.99688	1.0319	0.038125	0.035035	0.07316	0.85667	1.3638	0.50711	1.0029	0.1063	5.4703
6	1.9122	2.0454	2.2771	0.13319	0.23178	0.36497	0.8914	3.0765	2.1851	2.1065	0.38267	-0.15725	5.62	1.5133	2.3131	0.20654	1.6911	19.12	19.12	19.12	0	-0.00051974	0.063285	1.2718e-07	-0.00076405	0.062058	0.46022	0.014048	0.044745	0.4987	0.5013	0.00050768	-1.7509	0.6793	0.31883	-0.38471	0.13772	0.95944	0.9955	1.0322	0.03606	0.036654	0.072714	0.74068	1.6684	0.9277	1.0066	0.14014	5.1515
6	2.0936	2.2608	2.5001	0.16716	0.23933	0.40649	1.2757	3.5926	2.3169	2.337	0.42329	0.57357	5.0641	4.4125	3.1648	0.82782	3.6394	21.64	21.64	21.64	0	-0.00054598	0.062308	1.9332e-07	-0.0009651	0.057713	0.45754	0.0073767	0.011065	0.48847	0.51153	0.00052032	-1.8948	0.81571	0.4411	-0.50768	0.14587	0.96372	0.99199	1.0272	0.028271	0.035245	0.063516	0.86687	1.6479	0.78105	1.0092	0.13984	7.1456
7	1.2693	1.5432	1.7877	0.27394	0.24449	0.51843	0.64257	2.5878	1.9452	1.5654	0.3967	0.24514	3.291	0.23857	2.3729	0.80756	0.17594	3.885	7.69	0.08	3.805	-0.0014591	0.044668	-7.6696e-07	-0.00084865	0.04335	0.43746	0.031368	0.012547	0.47613	0.52387	0.0013439	-1.8064	0.79924	0.30225	-0.2558	-0.038811	0.94287	0.97664	1.0223	0.033765	0.045628	0.079392	0.8136	1.8215	1.0079	1.0065	0.15026	4.122
7	1.5845	1.705	1.9995	0.12051	0.29451	0.41502	0.99819	2.5472	1.549	1.7847	0.33463	0.081239	3.1552	0.30455	2.3514	0.56672	0.21756	3.895	7.72	0.07	3.825	-0.0011491	0.043999	-1.2553e-06	-0.00016371	0.040658	0.45719	0.016539	0.021628	0.48917	0.51083	0.0023697	-1.5562	0.43436	0.28295	-0.032493	-0.12799	0.95175	0.98502	1.0224	0.033272	0.03738	0.070652	0.86549	1.3548	0.48927	0.9977	0.08318	2.1498
7	1.5821	1.7012	2.1841	0.11909	0.48294	0.60203	0.74152	2.9988	2.2572	1.8439	0.42328	0.23101	3.5166	0.295	2.5744	0.73055	0.15596	3.105	6.14	0.07	3.035	-0.0018189	0.069042	-1.5945e-06	-0.00081279	0.066789	0.44726	0.028481	0.022152	0.47544	0.52456	0.0016211	-1.6774	0.53212	0.40765	-0.19646	-0.065441	0.94839	0.98366	1.018	0.035273	0.034357	0.06963	0.77942	1.4821	0.70273	1.0018	0.11814	2.1686
8	2.4844	2.765	3.0378	0.28056	0.27283	0.55339	0.078704	3.7576	3.6789	2.6668	0.61794	-1.9171	8.7764	0.71875	3.0404	0.37368	0.56157	3.425	6.64	0.21	3.215	0.00018574	0.38051	-1.338e-05	0.0093242	0.16281	0.50324	0.02924	0.05117	0.50512	0.49488	0.0020393	-1.8846	0.88298	0.3584	-0.48849	0.13213	0.93207	0.99744	1.0784	0.065368	0.080977	0.14635	0.66659	6.1281	5.4615	1.1589	1.0245	8.5107
8	2.7651	3.0245	3.6968	0.25947	0.67226	0.93172	2.2915	4.1521	1.8606	3.1812	0.55119	-0.15823	3.5731	7.47	4.0616	0.88033	0	7.48	7.48	7.48	0	-0.0021016	0.098968	7.04e-07	-0.0026261	0.098116	0.45826	0.0053619	0.15013	0.47785	0.52215	0.0025126	-1.7859	0.67621	0.38382	-0.38031	0.10665	0.95127	0.9939	1.0394	0.042626	0.045537	0.088163	0.84905	1.378	0.52898	1.0037	0.093824	1.4542
8	2.7279	2.9129	3.5774	0.18496	0.66448	0.84944	2.3116	4.5298	2.2182	3.1413	0.61825	0.54581	3.3002	6.86	3.9758	0.83452	0	8.1	8.1	8.1	0	-0.0016556	0.23274	2.4253e-06	-0.0036152	0.21874	0.46385	0.0061805	0.095179	0.51485	0.48515	0.0023538	-1.7267	0.48947	0.56654	-0.40464	0.075733	0.94693	1.0049	1.0629	0.057972	0.057944	0.11592	0.77222	1.2191	0.44687	1.004	0.09144	-0.4381
9	1.8828	2.186	2.4092	0.30326	0.22312	0.52638	1.2452	2.8232	1.578	2.1458	0.36095	-0.7032	4.4548	0.68875	2.4724	0.32651	0.66568	0.08	0.08	0.08	0	-0.00064255	0.11502	-2.6884e-06	0.0011453	0.10712	0.48263	0.0075075	0.069069	0.5594	0.4406	0.0023803	-1.5887	0.33656	0.38051	-0.058105	-0.069538	0.94361	1.0043	1.0912	0.060671	0.086894	0.14756	0.79405	1.6273	0.83329	1.0318	0.14519	2.1966
9	2.4548	2.6312	2.8277	0.17638	0.19654	0.37292	0.85164	3.6596	2.808	2.6266	0.42645	-1.1552	9.1321	1.344	3.1638	0.5372	0.63616	3.595	7.07	0.12	3.475	0.00047636	0.17208	2.2453e-06	-0.0011357	0.1646	0.51017	0.018081	0.041725	0.53064	0.46936	0.0027976	-1.5841	0.33634	0.43249	-0.27025	0.086232	0.94599	1.008	1.0739	0.061977	0.065974	0.12795	0.81078	3.0734	2.2626	1.0587	0.33481	5.5933
9	2.1839	2.385	2.57	0.20111	0.18499	0.3861	1.7519	3.4463	1.6944	2.4024	0.35546	0.35387	4.8222	0.792	2.8232	0.42078	0.40997	8.12	8.12	8.12	0	-0.00049134	0.11309	2.9291e-06	-0.0028668	0.092369	0.48554	0.0073892	0.019704	0.51048	0.48952	0.0028579	-1.615	0.37716	0.3649	-0.12787	0.0016782	0.92481	0.99579	1.0533	0.070984	0.057533	0.12852	0.78041	1.3698	0.58937	1.0007	0.1123	0.9068
10	2.9229	3.1125	3.3653	0.1896	0.25272	0.44232	1.4081	4.3217	2.9136	3.1464	0.45905	-0.82962	8.8143	5.82	3.9122	0.76579	0	6.78	6.78	6.78	0	-0.0016477	0.10519	1.2746e-06	-0.002517	0.10323	0.46946	0.013177	0.026354	0.46921	0.53079	0.0065593	-1.3	0.13989	0.17062	-0.11274	0.10299	0.95329	0.98542	1.0195	0.032136	0.034118	0.066254	0.74866	1.3533	0.60464	0.99842	0.10078	0.57334
10	3.0321	3.2013	3.4109	0.16919	0.20966	0.37885	0.84853	3.8468	2.9982	3.1962	0.44273	-2.8429	17.295	2.84	3.5528	0.35659	0.49	3.555	7.03	0.08	3.475	-0.0010253	0.15135	-1.981e-06	0.00038718	0.14568	0.48021	0.015406	0.16106	0.49229	0.50771	0.0021918	-1.5228	0.25708	0.4354	-0.29407	0.12477	0.95643	0.99852	1.0372	0.042093	0.03869	0.080783	0.77118	2.0436	1.2724	1.0197	0.18569	3.5537
10	2.8227	3.0348	3.3031	0.21209	0.26828	0.48038	1.4333	3.8257	2.3924	3.0387	0.43926	-1.2657	8.3908	1.38	3.5012	0.46247	0.52048	3.655	7.23	0.08	3.575	-0.0013209	0.11526	-1.1086e-06	-0.0005116	0.11331	0.47284	0.010944	0.077975	0.48082	0.51918	0.0022406	-1.4395	0.22948	0.19878	-0.062213	0.073879	0.94652	0.98304	1.0317	0.036517	0.048709	0.085226	0.8613	2.013	1.1517	1.0178	0.1767	4.0906
11	3.5161	3.6937	3.9439	0.17766	0.25015	0.42782	0.71467	4.2662	3.5515	3.6518	0.53542	-3.7846	21.115	3.08	4.1397	0.48794	0.8	3.66	7.18	0.14	3.52	0.00045443	0.27745	-4.5888e-06	0.0038089	0.24386	0.50691	0.019126	0.27459	0.51984	0.48016	0.0015853	-1.5833	0.40242	0.33508	-0.33811	0.18422	0.95727	0.99748	1.0538	0.04021	0.056318	0.096528	0.7439	3.0901	2.3461	1.0689	0.34872	5.2307
11	3.808	3.9866	4.3022	0.17862	0.31558	0.4942	1.4365	4.968	3.5315	3.9907	0.5649	-2.453	14.97	8.24	5.0631	1.0725	0	4.11	8.14	0.08	4.03	-0.0012837	0.2261	-3.2098e-06	0.0013547	0.19984	0.47733	0.010936	0.099635	0.4927	0.5073	0.0012216	-1.7478	0.54178	0.58439	-0.61374	0.23552	0.9651	0.98834	1.0175	0.02324	0.02916	0.0524	0.79141	1.8459	1.0544	1.0207	0.1653	3.9363
11	3.9867	4.09	4.1975	0.10329	0.10752	0.21081	1.4107	4.7754	3.3647	4.0635	0.50194	-3.9668	24.525	1.195	4.6681	0.60463	0.675	4.43	8.78	0.08	4.35	-0.00046776	0.23753	-2.2291e-06	0.0015117	0.22029	0.49091	0.012373	0.13723	0.49324	0.50676	0.0013931	-1.5846	0.31672	0.43027	-0.25251	0.090349	0.97074	0.99284	1.0265	0.022106	0.033647	0.055752	0.68942	1.7724	1.083	1.0153	0.14903	2.7751
12	0.78323	0.8425	0.9295	0.059268	0.087005	0.14627	0.60139	1.4067	0.80527	0.87621	0.16526	1.1219	6.1157	0.75087	1.0659	0.18968	0.66996	0	0	0	0	-0.00020075	0.016908	1.7999e-07	-0.00051735	0.015181	0.46611	0.0034091	0.0051136	0.49744	0.50256	0.00049097	-1.5851	0.4248	0.2873	-0.12274	-0.0034232	0.9457	0.98695	1.0322	0.04125	0.045252	0.086502	0.83473	2.1807	1.346	1.0224	0.26472	8.8287
12	0.66781	0.73263	0.78466	0.064822	0.052031	0.11685	0.57496	0.99734	0.42238	0.73376	0.097109	-0.47472	8.7744	0.62655	0.84008	0.10632	0.84625	0	0	0	0	-6.4289e-05	0.0082539	2.0081e-08	-0.00010138	0.0082277	0.48624	0.0037879	0.023268	0.50893	0.49107	0.00038968	-1.4338	0.26621	0.2673	-0.093445	-0.0055617	0.95182	0.99166	1.0311	0.039844	0.039465	0.079309	0.88144	2.3725	1.491	1.0229	0.24578	8.4335
12	0.65612	0.70327	0.77813	0.047151	0.074861	0.12201	0.462	1.1209	0.65889	0.727	0.11444	0.94238	5.8273	0.744	0.84195	0.11495	0.62725	4.635	16.52	0.24	6.8764	-0.00011735	0.0090832	9.2485e-08	-0.0002902	0.0085021	0.47458	0.025668	0.0074866	0.49438	0.50562	0.0004671	-1.3503	0.21027	0.19711	-0.089311	0.033044	0.95195	0.98941	1.0238	0.037466	0.034346	0.071812	0.79113	1.1875	0.39632	0.9908	0.069009	0.43093
13	1.1253	1.1844	1.4327	0.059096	0.24833	0.30742	0.96581	1.8891	0.92324	1.2799	0.22684	1.049	3.3932	0.2925	1.8204	0.54048	0.066097	7.2	7.2	7.2	0	-0.00081879	0.022252	2.4686e-06	-0.0026011	0.013001	0.46077	0.0096819	0.031812	0.49446	0.50554	0.0034611	-1.0788	0.0012335	0.050662	0.0069775	0.021269	0.95557	0.98532	1.015	0.029745	0.0297	0.059445	0.87572	1.1172	0.24152	0.9865	0.048194	-0.30897
13	1.0054	1.0604	1.1954	0.054975	0.13504	0.19001	0.70465	1.2939	0.58923	1.0809	0.12962	-0.49276	3.7409	0.73571	1.1708	0.089848	0.68014	0.07	0.09	0.05	0.02	-0.00025577	0.015229	-2.6487e-06	0.0011639	0.011988	0.48848	0.020484	0.044693	0.52985	0.47015	0.0017072	-1.2053	0.1072	0.10247	-0.025335	0.022086	0.96858	0.99478	1.0268	0.026201	0.032005	0.058206	0.91182	1.1918	0.27999	1.007	0.062071	1.2386
13	1.3416	1.3875	1.4451	0.045923	0.0576	0.10352	1.0962	1.8373	0.74113	1.4183	0.14583	0.53619	6.8777	0.23	1.7828	0.36453	0.06	3.665	7.25	0.08	3.585	-0.00039496	0.014321	7.0666e-07	-0.00091082	0.013528	0.48235	0.0082079	0.056088	0.48904	0.51096	0.0017286	-1.2285	0.080727	0.1115	0.0088054	0.028183	0.96232	0.98862	1.0145	0.026293	0.025869	0.052162	0.91472	1.3226	0.40792	1.0016	0.070071	2.7307
14	3.601	3.8198	4.0579	0.21878	0.2381	0.45688	1.6839	4.5632	2.8793	3.7944	0.4558	-2.5337	15.679	0.41556	4.1809	0.38647	0.30658	4.28	8.42	0.14	4.14	-0.00042662	0.19669	-2.019e-06	0.0012956	0.18464	0.49141	0.014052	0.052693	0.5041	0.4959	0.0065174	-1.9099	1.1573	0.32517	-0.83793	0.26569	0.95638	0.99396	1.0384	0.037581	0.044441	0.082022	0.86903	1.9378	1.0688	1.0231	0.15929	4.0942
14	2.968	3.2651	3.6404	0.29716	0.37527	0.67243	1.485	4.2395	2.7545	3.2611	0.54453	-1.1525	7.2582	0.81556	3.8428	0.58168	1.2864	0.1	0.1	0.1	0	-0.0012151	0.21639	-3.176e-06	0.0013448	0.19262	0.47432	0.0099133	0.053284	0.4938	0.5062	0.0039187	-2.0466	1.4314	0.17185	-1.0253	0.46918	0.94299	0.98753	1.0416	0.044532	0.054079	0.098612	0.82591	2.7522	1.9262	1.0473	0.28829	4.8396
14	3.4289	3.6316	3.8085	0.20271	0.17682	0.37953	1.8154	4.1518	2.3364	3.5861	0.39236	-2.4453	13.805	0.22654	3.8961	0.30998	0.18185	3.315	6.56	0.07	3.245	0.00045264	0.14646	-3.6434e-06	0.0028609	0.1323	0.50621	0.0090634	0.15106	0.49622	0.50378	0.0098766	-1.6169	0.72593	0.31494	-0.36486	-0.05876	0.95659	0.99882	1.0443	0.042237	0.045517	0.087754	0.77172	1.4631	0.6914	1.0117	0.10178	1.6626
15	2.2121	2.3189	2.4386	0.10685	0.11963	0.22649	1.4199	3.4213	2.0014	2.3181	0.28984	-0.24433	13.893	2.064	2.8746	0.55656	2.5848	10.74	10.74	10.74	0	-0.0003784	0.070194	-3.56e-07	4.3021e-06	0.06925	0.4849	0.0065056	0.010223	0.49023	0.50977	0.0091147	-1.142	0.036126	0.074044	0.0051043	0.027954	0.94412	0.98944	1.0255	0.04532	0.036015	0.081335	0.77863	1.1864	0.4078	0.98243	0.080669	-0.96534
15	3.6713	3.7706	3.8678	0.099307	0.097176	0.19648	0.12281	4.298	4.1752	3.6468	0.67512	-4.2669	21.133	7.25	4.3985	0.7517	0	3.56	7	0.12	3.44	-0.00011447	0.45521	-6.2864e-06	0.0044306	0.39489	0.49742	0.033149	0.089779	0.49654	0.50346	0.0011168	-1.9764	0.89399	0.60502	-0.83398	0.31168	0.97611	0.99542	1.0165	0.019311	0.021043	0.040354	0.16994	3.1071	2.9372	1.0553	0.36768	4.0094
15	3.0687	3.2193	3.3527	0.15063	0.13338	0.28402	0.16737	3.5972	3.4299	3.1151	0.53349	-4.0842	21.109	7.55	3.496	0.3809	0	3.72	7.35	0.09	3.63	-0.00022776	0.28215	-3.5839e-06	0.0024709	0.25909	0.49474	0.025199	0.34748	0.5166	0.4834	0.0012636	-1.7911	0.69844	0.38299	-0.46746	0.1774	0.97706	0.99805	1.0228	0.020985	0.024726	0.045711	0.17067	1.7383	1.5676	1.0125	0.17579	-0.041291
16	1.899	1.9879	2.0787	0.088876	0.090784	0.17966	1.4992	2.4947	0.99555	1.9869	0.18844	-0.97263	11.585	0.994	2.206	0.21907	0.67984	7.1	7.1	7.1	0	-0.00047389	0.026077	1.0197e-06	-0.0011969	0.024609	0.48518	0.0056338	0.042254	0.4866	0.5134	0.0042943	-1.2328	0.076781	0.12208	-0.0046183	0.03952	0.96189	0.99689	1.0272	0.034997	0.030275	0.065272	0.81726	1.1488	0.33151	0.99455	0.064517	-1.9435
16	1.7761	1.9606	2.1786	0.18459	0.21799	0.40258	0.36069	2.7386	2.3779	1.9331	0.42321	-1.2456	6.5148	1.9767	2.194	0.26092	2.0776	6.24	6.24	6.24	0	-0.0017552	0.075916	-3.4452e-06	0.00042568	0.065262	0.45124	0.022082	0.066246	0.45814	0.54186	0.0016404	-1.5677	0.41386	0.31371	-0.20671	0.0474	0.94615	0.97487	1.0127	0.028718	0.037875	0.066593	0.39601	1.9292	1.5332	0.99838	0.18557	2.0328
16	2.404	2.513	2.7775	0.10899	0.26447	0.37347	1.8958	3.0726	1.1768	2.5628	0.24408	-0.25726	4.1255	0.60111	2.8061	0.24321	0.32726	6.74	6.74	6.74	0	-0.00087765	0.030416	-8.3347e-08	-0.00082156	0.030408	0.48002	0.0059347	0.045994	0.49926	0.50074	0.008634	-1.2316	0.071064	0.16673	0.0080468	-0.013231	0.96223	0.98894	1.0153	0.026717	0.026384	0.053101	0.8859	1.1189	0.233	0.98995	0.047068	-0.073623
17	3.6777	3.8207	3.9499	0.14296	0.12925	0.27221	1.8086	4.335	2.5264	3.7668	0.39999	-4.2063	29.161	3.6	4.365	0.59813	0	5.28	5.28	5.28	0	-0.00062823	0.15082	-1.5168e-06	0.00017111	0.14983	0.49171	0.0056818	0.14205	0.47249	0.52751	0.0065976	-1.4064	0.18098	0.22511	-0.015133	0.016067	0.96548	0.98858	1.0202	0.023102	0.031603	0.054704	0.72264	1.4314	0.70877	1.0011	0.10411	0.34788
17	3.7675	3.8508	3.9517	0.083223	0.10094	0.18417	1.7184	4.2648	2.5464	3.8113	0.36088	-5.3878	39.237	0.27	4.192	0.38069	0	5.56	5.56	5.56	0	-0.00047603	0.12438	-5.5458e-06	0.0026075	0.10793	0.4933	0.0089767	0.26212	0.48921	0.51079	0.0059553	-1.4538	0.25208	0.23659	-0.099479	0.065287	0.96536	0.99558	1.0209	0.030216	0.025271	0.055487	0.71327	1.3425	0.62918	1.0007	0.097083	-0.28936
17	3.9339	4.1688	4.3849	0.23494	0.21607	0.45101	1.1535	4.6579	3.5044	4.0492	0.59136	-3.3097	17.144	4.82	4.4112	0.36202	0	4.76	4.76	4.76	0	-0.0010635	0.32791	-2.5276e-05	0.011069	0.13791	0.48843	0.016632	0.36175	0.47708	0.52292	0.005617	-1.4978	0.34752	0.20652	-0.10712	0.051339	0.96888	0.99527	1.021	0.026389	0.025693	0.052081	0.45403	1.567	1.1129	1.0039	0.13547	0.54391
18	2.1485	2.3321	2.4879	0.18363	0.15578	0.33941	1.3054	2.8019	1.4965	2.303	0.28541	-1.35	8.2444	6.87	2.8055	0.50258	0	6.85	6.85	6.85	0	-0.00086249	0.052284	-1.8973e-06	0.00043713	0.047855	0.47786	0.0087464	0.12536	0.50511	0.49489	0.0023428	-1.2764	0.063557	0.16242	-0.0048507	0.055843	0.96421	0.99758	1.0299	0.033364	0.032354	0.065718	0.75267	1.2931	0.54043	0.9998	0.08358	0.13302
18	1.4787	1.7443	2.1206	0.26553	0.37634	0.64187	1.1721	2.6887	1.5166	1.809	0.39121	0.29543	2.0416	2.1	2.5453	0.7363	0	1.548	7.05	0.08	2.752	-0.0014531	0.045715	-6.5027e-07	-0.00094593	0.044841	0.44708	0.046095	0.021767	0.46667	0.53333	0.0021165	-1.2519	0.10912	0.14411	-0.032148	0.031372	0.95802	0.98438	1.0156	0.026361	0.031225	0.057586	0.86433	1.3203	0.45601	0.99657	0.07643	1.8753
18	1.3641	1.789	1.9635	0.42489	0.17458	0.59947	0.90382	2.23	1.3261	1.6785	0.34568	-0.3508	2.1997	3.53	1.8678	0.1893	0.11	7.74	7.74	7.74	0	-0.001403	0.019951	-1.3795e-06	-0.00032978	0.016057	0.4451	0.011553	0.10013	0.48458	0.51542	0.0033372	-1.0958	0.0097084	0.066114	-0.022866	0.043625	0.95797	0.98134	1.0118	0.02337	0.03045	0.05382	0.80334	1.2032	0.39986	0.98616	0.065589	-0.86187
19	1.3405	1.4023	1.4903	0.061795	0.088015	0.14981	0.74244	1.8095	1.067	1.3944	0.17021	-1.7492	10.472	0.7625	1.5576	0.16327	1.3203	0.15	0.15	0.15	0	5.0062e-05	0.028877	-1.689e-06	0.0011901	0.025568	0.50128	0.017751	0.022189	0.50222	0.49778	0.0018259	-1.2775	0.15681	0.11275	0.015075	-0.0064061	0.95586	1.0041	1.0428	0.048206	0.038717	0.086923	0.81811	1.6825	0.86434	1.0262	0.14826	2.7403
19	1.3539	1.409	1.4932	0.055054	0.084256	0.13931	0.85522	1.6482	0.79295	1.4042	0.13787	-2.0046	11.531	0.89571	1.5383	0.13417	0.63139	7.35	7.35	7.35	0	0.00010284	0.018531	-1.9381e-06	0.0015254	0.012441	0.50381	0.0095238	0.044898	0.52997	0.47003	0.0012128	-1.2801	0.11167	0.11984	0.0067358	0.042489	0.95861	0.99734	1.0483	0.038729	0.050966	0.089695	0.84424	1.2163	0.37202	1.0062	0.085949	-0.15692
19	1.4376	1.5345	1.6086	0.096887	0.074111	0.171	0.73667	1.7943	1.0577	1.4936	0.20031	-1.8713	7.9907	1.178	1.6621	0.16851	1.2436	3.86	7.58	0.14	3.72	-0.00024799	0.037086	-2.2836e-06	0.0015081	0.026901	0.4887	0.014286	0.11039	0.50455	0.49545	0.0012204	-1.2798	0.13763	0.13149	-0.009227	0.02035	0.95655	0.9942	1.0448	0.037653	0.050585	0.088239	0.7394	1.4496	0.71019	1.0105	0.11086	1.3876
20	1.2397	1.3633	1.4903	0.12364	0.12695	0.25059	0.96886	1.8846	0.91577	1.3672	0.19776	0.087756	3.3009	1.25	1.8021	0.4349	1.06	2.6833	7.67	0.16	3.5262	-0.00074809	0.0085866	-4.6527e-07	-0.00037216	0.0080715	0.46249	0.02843	0.033375	0.47525	0.52475	0.0021478	-1.1413	0.029091	0.060894	0.0066379	0.045527	0.95594	0.97744	1.0056	0.021497	0.028133	0.04963	0.85954	1.2429	0.38339	0.98479	0.056624	1.8898
20	1.3348	1.4472	1.6051	0.11232	0.15792	0.27024	0.97071	2.3655	1.3948	1.4956	0.25652	1.0547	5.3743	1	1.848	0.35239	0.72419	3.705	7.34	0.07	3.635	-0.00084467	0.032537	5.2753e-07	-0.0012387	0.032053	0.46413	0.01738	0.016043	0.47925	0.52075	0.0013525	-1.405	0.23477	0.17186	0.022667	-0.023688	0.94567	0.99064	1.0364	0.044968	0.045716	0.090684	0.79445	1.3353	0.54088	0.99803	0.099453	1.0472
20	1.3656	1.452	1.6529	0.086463	0.20091	0.28738	0.57933	2.0381	1.4588	1.4789	0.30729	-0.68244	4.2199	1.735	1.6838	0.20495	0.99047	1.95	7.21	0.07	3.0381	-0.00094961	0.048005	-1.1176e-06	-7.2311e-05	0.045357	0.4573	0.040712	0.069975	0.50318	0.49682	0.00090096	-1.3553	0.083471	0.50662	-0.41444	0.18008	0.94708	0.97976	1.0267	0.032686	0.046929	0.079615	0.63124	1.477	0.8458	0.99541	0.12266	1.0987
21	0.8235	0.95063	1.1291	0.12712	0.17847	0.3056	0.61321	1.3724	0.75921	0.97626	0.19088	0.30198	2.1481	0.57045	1.0569	0.080604	0.43752	1.0358	7.45	0.13	2.0109	-0.00036556	0.018305	-1.4193e-08	-0.00034747	0.018302	0.45979	0.081505	0.039969	0.50275	0.49725	0.00081861	-1.2859	0.14914	0.19216	-0.083891	0.029152	0.94592	0.99034	1.0368	0.04442	0.046446	0.090866	0.86249	1.349	0.48649	0.99851	0.080819	1.7676
21	0.88005	0.96403	1.0184	0.083981	0.05438	0.13836	0.57904	1.2018	0.62277	0.93354	0.1272	-0.8701	3.7025	1.1327	0.9501	0.016562	1.4426	1.8614	11.25	0.13	3.8396	-0.000202	0.010184	-4.3251e-07	0.00037194	0.0069517	0.47568	0.057982	0.017319	0.49661	0.50339	0.00056479	-1.2042	0.086747	0.17314	-0.074192	0.018952	0.96492	0.99311	1.0185	0.028188	0.025391	0.053579	0.87698	1.2035	0.32656	0.99636	0.057537	1.1327
21	0.79687	0.89309	1.0682	0.096216	0.17507	0.27128	0.58041	1.4524	0.87201	0.94484	0.21183	0.34715	3.541	3.7267	1.1133	0.16846	1.9924	0.16	0.16	0.16	0	-0.00045401	0.020013	3.9527e-07	-0.00092913	0.018195	0.45141	0.0083126	0.018288	0.47088	0.52912	0.00048131	-1.3925	0.19908	0.27859	-0.14457	0.059987	0.95719	0.99136	1.0237	0.034171	0.032324	0.066495	0.87679	3.0201	2.1433	1.037	0.33041	7.9699
22	3.4406	3.6865	3.8677	0.24595	0.18119	0.42714	2.607	4.395	1.788	3.652	0.37958	-0.85542	6.0859	16.67	4.3255	0.67349	0	19.78	19.78	19.78	0	0.00037363	0.098842	-5.4136e-07	0.0014407	0.07422	0.51656	0.0030426	0.091785	0.51192	0.48808	0.002808	-1.2454	0.080681	0.16503	-0.15355	0.15343	0.9711	0.9946	1.0177	0.023501	0.023106	0.046607	0.85118	1.2534	0.4022	0.99831	0.073247	4.924
22	3.5802	3.7086	3.8857	0.12843	0.17706	0.3055	2.54	4.1824	1.6424	3.6912	0.33632	-4.1646	34.734	1.26	3.6888	-0.0023522	0	19.37	19.37	19.37	0	6.2157e-06	0.1131	-6.5978e-07	0.0012822	0.079194	0.50001	0.0041344	0.1478	0.51086	0.48914	0.0026857	-1.2612	0.080379	0.17751	-0.097949	0.10152	0.97076	0.99557	1.0183	0.024808	0.022721	0.047529	0.84108	1.1346	0.29357	0.9934	0.06509	-3.7057
22	3.5112	3.6927	3.8401	0.18155	0.14743	0.32898	2.5789	4.2806	1.7017	3.6643	0.30649	-1.4582	10.437	3.236	4.143	0.47878	3.8551	21.15	21.15	21.15	0	0.00022272	0.075587	-4.8403e-07	0.0012421	0.049934	0.51043	0.002373	0.0075937	0.50997	0.49003	0.0032312	-1.3334	0.19285	0.14371	-0.049422	0.046479	0.97225	1.0001	1.0246	0.027854	0.024537	0.052391	0.89606	1.1235	0.22744	1.0021	0.061713	4.0743
23	1.2092	1.3768	1.5301	0.16761	0.15332	0.32093	0.70022	1.9365	1.2363	1.3547	0.24619	-0.49469	3.7608	0.999	1.6371	0.2824	0.48416	3.5033	9.55	0.11	4.2863	-0.0002597	0.054414	5.7351e-09	-0.00026572	0.054413	0.48275	0.013333	0.020952	0.49476	0.50524	0.00099004	-1.5076	0.41061	0.27613	-0.35769	0.17921	0.93807	0.99594	1.0656	0.057874	0.069661	0.12753	0.75037	1.8938	1.1435	1.0208	0.17229	3.72
23	1.1801	1.5156	1.7739	0.3355	0.25829	0.59379	0.41912	2.2313	1.8122	1.4777	0.40699	-0.43917	2.9316	1.165	1.7992	0.32152	0.64002	10.04	10.04	10.04	0	-0.0010189	0.077391	-4.3605e-07	-0.00057893	0.076292	0.44147	0.013861	0.072277	0.49554	0.50446	0.00080843	-1.7273	0.64276	0.42678	-0.59186	0.25021	0.93708	1.0027	1.0794	0.065584	0.07676	0.14234	0.58078	1.699	1.1183	1.014	0.17436	0.67355
23	1.373	1.4898	1.6195	0.1168	0.12974	0.24655	0.39656	2.036	1.6394	1.486	0.27831	-1.3234	7.9155	1.644	1.8204	0.33441	1.2038	4.83	9.56	0.1	4.73	-0.0005146	0.056348	-2.2145e-07	-0.00029824	0.056099	0.47127	0.023517	0.060327	0.50051	0.49949	0.00060829	-1.7401	0.68475	0.45515	-0.70253	0.30318	0.95294	0.99772	1.0526	0.044774	0.054884	0.099658	0.53973	2.47	1.9303	1.0297	0.24853	4.683
24	1.501	1.6094	1.8941	0.10841	0.28474	0.39316	0.29169	2.8161	2.5244	1.6997	0.44798	-0.073399	5.0564	1.2	2.2019	0.50225	0.98	2.305	4.54	0.07	2.235	-0.002041	0.12269	1.7849e-06	-0.0028853	0.1218	0.45151	0.042194	0.054852	0.463	0.537	0.0008841	-1.6587	0.46507	0.40669	-0.35285	0.14042	0.91558	0.98148	1.0395	0.065899	0.058071	0.12397	0.53711	2.3059	1.7688	1.0395	0.2841	2.9613
24	1.2714	1.3585	1.4617	0.087111	0.10317	0.19028	0.41976	2.1063	1.6865	1.385	0.26087	-0.12757	6.5505	1.2767	1.7129	0.32794	0.78801	2.19	4.34	0.04	2.15	-0.00099655	0.051518	-1.1176e-06	-0.0004981	0.051241	0.47208	0.029083	0.026846	0.4843	0.5157	0.0011741	-1.5394	0.30526	0.30953	-0.066791	-0.0076881	0.94667	0.98524	1.0242	0.038572	0.038952	0.077523	0.69299	1.5594	0.86643	1.0051	0.13574	1.7254
24	1.194	1.2793	1.4565	0.085301	0.17727	0.26257	0.58536	2.3744	1.789	1.3615	0.30995	1.2471	5.8912	1.61	1.8694	0.50784	0.76	2.955	5.85	0.06	2.895	-0.0013212	0.043874	2.6984e-06	-0.0029349	0.038666	0.45073	0.023372	0.025042	0.4699	0.5301	0.0020591	-1.291	0.11824	0.22277	-0.11644	0.067462	0.94118	0.98427	1.0283	0.043091	0.043985	0.087076	0.73612	1.505	0.7689	0.99836	0.1247	1.9613
25	2.0575	2.3268	2.6491	0.26927	0.32232	0.59159	1.0573	3.0177	1.9605	2.3214	0.44689	-0.7286	3.718	1.228	2.8244	0.50296	0.45173	1.645	5.97	0.09	2.5003	-0.0003538	0.19521	-6.713e-06	0.0040499	0.14856	0.49089	0.028919	0.14916	0.50915	0.49085	0.0038104	-1.5029	0.31288	0.3731	-0.30868	0.12657	0.95513	0.99481	1.0589	0.039678	0.064101	0.10378	0.7831	1.5535	0.77039	1.0184	0.12144	2.336
25	2.0556	2.3336	2.5235	0.278	0.18995	0.46795	1.3387	2.9213	1.5825	2.2597	0.37134	-0.89239	4.036	0.94429	2.5602	0.30052	0.65286	0.08	0.08	0.08	0	-0.00040417	0.13062	-6.2164e-06	0.0041338	0.069315	0.48842	0.005472	0.057456	0.5	0.5	0.0046509	-1.3894	0.15855	0.32188	-0.081442	-0.0086516	0.94878	0.99112	1.0551	0.042344	0.063982	0.10633	0.88115	1.8259	0.9448	1.0187	0.14144	4.8153
25	2.1715	2.3813	2.5929	0.20984	0.21162	0.42146	0.57762	2.9383	2.3607	2.3312	0.40988	-1.8577	9.2493	0.98714	2.4369	0.10574	0.77856	3.8	7.52	0.08	3.72	-0.0011781	0.1005	-2.7287e-06	0.00090391	0.086402	0.46717	0.015707	0.11649	0.49541	0.50459	0.001659	-1.8036	0.70354	0.49339	-0.5819	0.1891	0.95397	0.99848	1.0417	0.044505	0.043178	0.087682	0.73421	2.1075	1.3732	1.0238	0.2105	4.8922
26	2.6091	3.162	3.4449	0.55289	0.28291	0.83579	0.95757	3.967	3.0095	3.0094	0.61461	-1.0786	4.2484	0.7925	3.5324	0.52305	0.03562	2.54	5.02	0.06	2.48	-0.00013762	0.37733	-4.7113e-06	0.0022651	0.36893	0.49707	0.017613	0.084149	0.48039	0.51961	0.0039377	-1.5698	0.43794	0.30546	-0.34715	0.17422	0.92073	0.98464	1.0708	0.06391	0.086166	0.15008	0.71365	1.9903	1.2766	1.0269	0.20426	2.3826
26	3.6427	3.8227	3.988	0.18001	0.16529	0.3453	0.89447	4.2263	3.3318	3.7387	0.51493	-4.1071	23.02	2.06	4.1995	0.46081	1.42	2.285	4.53	0.04	2.245	-6.2005e-05	0.26508	-6.7491e-06	0.0030426	0.25365	0.49828	0.017354	0.41432	0.4913	0.5087	0.002874	-1.637	0.41764	0.38438	-0.29486	0.1304	0.97128	1.002	1.0371	0.030733	0.035075	0.065809	0.53304	1.8094	1.2763	1.0216	0.16558	2.0653
26	3.5299	3.6773	3.8612	0.14742	0.1839	0.33133	0.98845	4.5574	3.569	3.6606	0.4897	-3.5539	22.469	4.4	4.2711	0.6105	0	2.785	5.52	0.05	2.735	0.00013574	0.23932	-3.3168e-06	0.0019931	0.23327	0.50084	0.016043	0.044563	0.52321	0.47679	0.0037778	-1.6111	0.38448	0.4613	-0.36539	0.1312	0.97402	1.0053	1.0328	0.031296	0.027526	0.058822	0.51275	1.5565	1.0437	1.0118	0.1312	0.19621
27	2.3145	2.7906	3.206	0.47611	0.41539	0.8915	0.59736	4.0423	3.4449	2.7555	0.60762	-0.56502	4.2464	0.29917	3.3401	0.58466	0.1432	0.1	0.1	0.1	0	0.00091948	0.35804	-1.7094e-05	0.0077056	0.31731	0.50981	0.020101	0.020101	0.48615	0.51385	0.016879	-1.6007	0.5478	0.16388	-0.13265	0.02412	0.91766	1.0226	1.1523	0.10497	0.12967	0.23464	0.75003	2.5171	1.767	1.108	0.36034	2.6863
27	2.6403	2.927	3.5319	0.28671	0.60484	0.89155	0.12756	5.4865	5.3589	3.0266	0.92804	-0.51272	5.2104	0.38583	3.8564	0.82976	0.1711	1.305	4.48	0.05	1.8433	-0.0023332	0.73238	-1.5408e-05	0.0058638	0.62594	0.46482	0.054409	0.020638	0.47932	0.52068	0.0090568	-1.8915	0.92513	0.42288	-0.77288	0.31805	0.90159	0.99424	1.1159	0.092651	0.12163	0.21429	0.15905	7.014	6.855	1.1921	0.99013	4.8654
27	2.6042	3.6126	4.1252	1.0085	0.51261	1.5211	0.080766	4.6154	4.5346	3.2652	1.1186	-1.0581	3.5566	0.44455	3.9467	0.68149	0.32273	2.77	5.45	0.09	2.68	-0.0039009	0.8099	-2.9989e-05	0.013763	0.20447	0.44041	0.076271	0.19831	0.49406	0.50594	0.0026738	-1.9375	0.9776	0.22396	-0.41415	0.15066	0.90047	0.98834	1.0872	0.087873	0.098819	0.18669	0.2522	2.7863	2.5341	1.0235	0.34991	3.2112
28	0.75628	0.81616	0.87617	0.059881	0.060016	0.1199	0.42533	1.1907	0.76539	0.81303	0.1195	-0.074439	6.5909	1.1225	0.93381	0.12079	0.90493	14.65	14.65	14.65	0	-0.00016494	0.0093474	-1.0432e-07	-1.1173e-05	0.0090612	0.47472	0.012881	0.0088136	0.48982	0.51018	0.00028826	-1.4047	0.20166	0.2385	-0.041039	0.0060958	0.95055	0.98547	1.0222	0.034922	0.036729	0.071651	0.85915	1.2573	0.39814	0.9931	0.070586	1.1066
28	0.72561	0.80386	0.85751	0.078244	0.053647	0.13189	0.55489	1.3123	0.75741	0.80694	0.14561	1.19	6.968	1.18	0.99979	0.19285	0.95161	13.31	13.31	13.31	0	-0.0002505	0.011867	1.5653e-07	-0.00045947	0.011434	0.46506	0.010479	0.013473	0.51161	0.48839	0.00029756	-1.4158	0.16146	0.31673	-0.10224	0.040449	0.94275	0.98989	1.0323	0.047145	0.042459	0.089603	0.83455	1.2935	0.459	0.99255	0.078025	0.80968
28	0.67245	0.72999	0.82089	0.05754	0.090899	0.14844	0.041871	1.4549	1.413	0.74225	0.24836	-0.26292	5.681	1.1	1.0153	0.27304	1.0784	14.8	14.8	14.8	0	-0.00039504	0.029421	7.4805e-08	-0.00051278	0.02923	0.42983	0.065397	0.011429	0.51652	0.48348	0.00036497	-1.4272	0.18569	0.30022	-0.093366	0.0355	0.92988	0.99222	1.0485	0.062338	0.056265	0.1186	0.55293	1.4197	0.8668	0.9924	0.1622	3.7118
29	1.1903	1.3399	1.4658	0.14956	0.12593	0.27548	0.63966	1.7542	1.1145	1.3287	0.2129	-0.75841	5.4833	0.31952	1.4759	0.14714	0.10719	0.07	0.07	0.07	0	-0.0003968	0.039225	-1.9439e-06	0.00092703	0.034684	0.48229	0.0058651	0.064516	0.52129	0.47871	0.0029745	-1.2959	0.16932	0.081464	0.078005	-0.031413	0.9507	1.0039	1.0706	0.053185	0.06671	0.11989	0.85144	1.6475	0.79608	1.0301	0.1387	2.5166
29	1.3393	1.4921	1.6873	0.15276	0.19526	0.34802	0.75048	1.9916	1.2411	1.4927	0.27855	-0.54024	3.2462	0.22947	1.7633	0.27057	0.095448	2.525	4.83	0.22	2.305	-0.00063744	0.068577	-6.6544e-06	0.0027896	0.051137	0.48067	0.063953	0.060078	0.49126	0.50874	0.0028589	-1.4375	0.22973	0.19672	0.076281	-0.063639	0.92448	1.0062	1.0891	0.081703	0.082891	0.16459	0.79397	1.4634	0.66943	1.0176	0.12838	1.0625
29	1.8514	1.981	2.0768	0.1296	0.095742	0.22534	1.2434	2.2777	1.0343	1.9528	0.19526	-1.7065	9.028	0.41909	2.1646	0.21188	0.17454	0.08	0.08	0.08	0	-0.0001708	0.037399	-4.3958e-06	0.0022293	0.027788	0.4951	0.0091408	0.073126	0.51465	0.48535	0.0063221	-1.1363	0.02808	0.082627	-0.019148	0.045995	0.95355	0.98834	1.0568	0.03479	0.068505	0.10329	0.8847	1.3341	0.4494	1.017	0.094125	1.4824
30	5.815	6.0399	6.1638	0.22489	0.12399	0.34888	0.75251	6.5659	5.8134	5.7175	1.0814	-3.179	13.157	0.15	6.3036	0.58612	0	2.35	4.58	0.12	2.23	0.00055493	1.1637	-3.8905e-05	0.018879	0.74639	0.50276	0.029661	0.58898	0.49682	0.50318	0.0037501	-1.8421	0.85389	0.18556	-0.36003	0.16293	0.97079	1.0036	1.0378	0.032763	0.034209	0.066971	0.64138	3.2913	2.6499	1.1226	0.46244	3.521
30	5.6334	5.8118	5.9453	0.1784	0.13342	0.31182	0.76233	6.3803	5.618	5.5391	0.97916	-3.4622	15.262	5.3	6.4283	0.88915	0	2.615	5.14	0.09	2.525	-0.00068711	0.94774	-3.0028e-05	0.015168	0.55546	0.49359	0.028355	0.43289	0.49242	0.50758	0.0030678	-1.7429	0.71075	0.13615	-0.23213	0.1284	0.97321	0.99583	1.016	0.022623	0.02014	0.042762	0.36846	2.0298	1.6614	1.0454	0.24257	2.1636
30	5.9263	6.1828	6.4213	0.25654	0.23845	0.49498	1.6501	7.0256	5.3755	6.0445	0.83533	-3.7541	20.658	6.02	7.0324	0.98787	0	2.99	5.92	0.06	2.93	-0.0010916	0.66191	-1.5796e-05	0.0083861	0.48106	0.49012	0.014975	0.25624	0.475	0.525	0.0060943	-1.5452	0.37392	0.25681	-0.18923	0.10402	0.96531	0.98589	1.0274	0.020583	0.041543	0.062126	0.67358	1.6531	0.97949	1.0207	0.14847	1.6149
31	1.7691	1.8949	2.0417	0.12573	0.14685	0.27258	1.2172	2.4772	1.26	1.9062	0.22449	-0.79349	8.7621	0.53917	2.2122	0.306	0.57238	7.58	7.58	7.58	0	-0.00041936	0.041977	1.7838e-07	-0.00055439	0.041918	0.48544	0.005277	0.023747	0.48349	0.51651	0.004955	-1.3543	0.25737	0.1901	-0.10975	0.017635	0.9452	0.98188	1.0256	0.036679	0.043673	0.080353	0.77713	1.2529	0.47573	0.99337	0.081563	0.51042
31	2.064	2.239	2.407	0.17503	0.168	0.34303	0.94239	2.6533	1.7109	2.1974	0.31609	-2.0534	10.375	0.58462	2.5032	0.30573	0.31563	8.61	8.61	8.61	0	-0.00035416	0.092108	-2.3957e-06	0.0017133	0.07434	0.48782	0.010417	0.10764	0.50637	0.49363	0.0029856	-1.6431	0.717	0.33448	-0.53672	0.12878	0.94665	0.99541	1.0504	0.048763	0.055035	0.1038	0.65081	1.2516	0.6008	1.0005	0.094951	-0.55013
31	2.2709	2.49	2.6761	0.21909	0.18613	0.40522	0.80834	2.9406	2.1323	2.4283	0.35786	-2.3191	11.633	2.0275	2.673	0.24468	1.0476	4.495	8.89	0.1	4.395	-0.00064348	0.099865	-2.7091e-06	0.0018028	0.072635	0.47948	0.016593	0.14823	0.4928	0.5072	0.0018079	-1.6632	0.69017	0.399	-0.66731	0.24158	0.95695	0.99145	1.0371	0.0345	0.045671	0.080171	0.63712	1.4925	0.85537	1.0094	0.12671	2.2618
32	0.64352	0.72188	0.79068	0.078353	0.068805	0.14716	0.42223	0.963	0.54077	0.71531	0.11242	-0.34006	3.4662	0.26643	0.83076	0.11545	0.091932	1.8975	5.22	0.09	2.001	-6.4162e-06	0.012637	-2.8109e-07	0.00020946	0.012483	0.49878	0.028609	0.028609	0.49479	0.50521	0.0011547	-1.4104	0.24953	0.20935	-0.01659	-0.029675	0.91509	1.0073	1.0945	0.092261	0.087106	0.17937	0.72974	1.6808	0.95107	1.0187	0.16408	1.5824
32	0.60371	0.67252	0.72734	0.068816	0.054816	0.12363	0.22347	0.88516	0.66169	0.65588	0.11984	-1.0504	5.0467	0.28346	0.7574	0.10152	0.14563	1.448	4.04	0.08	1.6638	0.00013917	0.013411	-1.0992e-06	0.00098116	0.011088	0.51291	0.031291	0.014342	0.51697	0.48303	0.00063307	-1.4753	0.19151	0.51063	-0.24811	0.022946	0.93986	1.0146	1.0938	0.07475	0.079235	0.15398	0.66739	1.6263	0.95895	1.0252	0.15532	1.1543
32	0.39826	0.5207	0.61625	0.12244	0.095553	0.21799	0.085008	0.79481	0.70981	0.5023	0.16103	-0.49761	2.9392	0.28226	0.6353	0.133	0.11239	0.868	5.75	0.1	1.6391	-0.00029053	0.02022	-6.0324e-07	0.00025238	0.018888	0.45602	0.09212	0.008879	0.49222	0.50778	0.00073221	-1.5067	0.29778	0.36402	-0.20845	0.056915	0.89369	1.023	1.159	0.12932	0.13603	0.26535	0.41673	1.7588	1.3421	1.0336	0.24028	0.48413
33	1.4959	1.5626	1.6427	0.066706	0.080126	0.14683	0.97752	1.9567	0.97922	1.5801	0.17753	-0.73439	7.9706	1.48	1.8062	0.22601	1.0253	8.28	8.28	8.28	0	-0.00045754	0.019558	4.5722e-07	-0.00083566	0.019012	0.47942	0.0084541	0.021739	0.48851	0.51149	0.0013902	-1.2989	0.067468	0.29752	-0.16286	0.097416	0.95547	0.99168	1.0249	0.03621	0.033238	0.069449	0.79941	1.4582	0.65884	1.0022	0.098581	2.89
33	1.3672	1.4331	1.4976	0.065909	0.06456	0.13047	1.0523	1.8371	0.78477	1.4315	0.13467	-1.2685	14.665	1.645	1.6212	0.1897	0.36349	8.2	8.2	8.2	0	-0.00013955	0.017051	3.2031e-07	-0.00040124	0.016796	0.49274	0.00489	0.022005	0.47736	0.52264	0.00077383	-1.5144	0.32823	0.25342	-0.061626	-0.0050692	0.95659	0.99078	1.0254	0.034196	0.034604	0.0688	0.87998	1.387	0.50701	1.0001	0.084095	2.4266
33	1.0885	1.1582	1.2951	0.069686	0.1369	0.20659	0.82434	1.968	1.1437	1.2256	0.22659	1.1481	5.1581	2.975	1.567	0.34137	0.545	8.71	8.71	8.71	0	-0.00057787	0.030136	1.4883e-06	-0.0018757	0.022988	0.46513	0.010309	0.011455	0.47821	0.52179	0.0010404	-1.3829	0.052274	0.5208	-0.25536	0.065966	0.94041	0.97973	1.0234	0.039318	0.043697	0.083014	0.84739	1.5587	0.71133	0.99736	0.11131	3.0859
34	3.9227	4.0857	4.3455	0.16298	0.25981	0.42279	0.76657	4.9538	4.1872	4.0771	0.60244	-3.4257	19.555	6.71	5.1615	1.0844	0	6.62	6.62	6.62	0	-0.0016141	0.26548	-3.782e-06	0.00091608	0.24947	0.47715	0.019403	0.058209	0.45291	0.54709	0.0024596	-1.6607	0.46361	0.40386	-0.31691	0.1105	0.95707	0.98467	1.0184	0.027606	0.033718	0.061325	0.3636	1.8714	1.5078	1.0017	0.16895	2.1496
34	3.6135	3.8431	4.0032	0.22961	0.16008	0.3897	0.80933	5.4879	4.6786	3.8353	0.60792	-1.6615	13.39	5.31	5.5904	1.7551	0	5.24	5.24	5.24	0	-0.0021969	0.25659	4.5164e-07	-0.0024358	0.2565	0.47376	0.016981	0.020755	0.46881	0.53119	0.0075618	-1.3969	0.13467	0.32504	-0.15748	0.09545	0.95176	0.98754	1.0129	0.03578	0.025393	0.061173	0.40279	1.4409	1.0381	0.98573	0.12257	-0.89327
34	3.3022	3.4009	3.6237	0.098645	0.22284	0.32148	1.8158	5.2804	3.4646	3.5562	0.60171	0.096162	5.8432	6.1	5.3245	1.7683	0	6.05	6.05	6.05	0	-0.0026249	0.1491	4.0201e-06	-0.0050691	0.13676	0.46172	0.011494	0.027915	0.43092	0.56908	0.0089881	-1.2942	0.056419	0.21294	-0.0010951	0.026738	0.9593	0.98447	1.008	0.025173	0.023503	0.048676	0.71229	1.412	0.69971	0.98168	0.091943	1.2112
35	2.2971	2.5171	2.8316	0.21998	0.31451	0.53449	2.0089	3.2322	1.2233	2.5645	0.34325	-0.78245	7.186	5.97	2.907	0.34251	0	7.35	7.35	7.35	0	-0.0013104	0.040731	-4.2907e-07	-0.00099587	0.040434	0.46806	0.0054496	0.10082	0.50477	0.49523	0.0062361	-1.1813	0.043957	0.091626	-0.0082021	0.054707	0.95616	0.98554	1.0185	0.029381	0.032911	0.062292	0.85653	1.2295	0.37301	0.99094	0.072229	-0.94139
35	2.3533	2.5661	2.7851	0.2128	0.219	0.4318	0.86534	3.0243	2.159	2.5375	0.3462	-2.2826	13.554	2.84	2.9399	0.40232	1.9	7.63	7.63	7.63	0	-0.0010417	0.066656	-1.9596e-06	0.00045939	0.059273	0.47311	0.011734	0.21643	0.48695	0.51305	0.0016278	-1.4627	0.19194	0.38201	-0.14878	0.037898	0.95381	0.9874	1.0215	0.033593	0.034063	0.067656	0.7544	1.4044	0.65002	0.99547	0.10047	0.6451
35	2.003	2.136	2.4298	0.13302	0.29383	0.42685	0.33563	3.0634	2.7278	2.2	0.41742	-1.2903	9.4699	8.55	3.1065	0.90648	0	8.43	8.43	8.43	0	-0.0012548	0.078547	-3.7426e-08	-0.0012229	0.078542	0.45882	0.019906	0.077283	0.48886	0.51114	0.0011702	-1.3589	0.027596	0.40645	-0.14921	0.07442	0.95538	0.98634	1.0213	0.030959	0.034963	0.065922	0.38178	1.7416	1.3598	0.99724	0.15379	1.6734
36	1.8351	2.1362	2.7586	0.30107	0.62245	0.92353	0.51253	3.2591	2.7466	2.2068	0.60594	-0.29081	3.1001	0.61	2.3006	0.093791	0.52873	2.7433	8.02	0.08	3.7312	-0.0019623	0.14344	-8.8374e-07	-0.0012253	0.14133	0.43753	0.033533	0.040719	0.5024	0.4976	0.0046467	-1.592	0.46832	0.54184	-0.59399	0.17665	0.92033	0.99309	1.0499	0.072761	0.056825	0.12959	0.67111	2.1871	1.516	1.0123	0.21356	3.5947
36	1.5588	1.7531	1.9026	0.1943	0.14951	0.34381	0.43565	2.3153	1.8796	1.7218	0.31318	-1.2623	6.9377	0.704	2.0122	0.29039	0.56223	3.97	7.85	0.09	3.88	-0.00060642	0.078368	-3.3443e-06	0.0020724	0.052662	0.47584	0.022444	0.018703	0.48065	0.51935	0.0091772	-1.199	0.34062	0.098258	-0.57305	0.33499	0.92194	0.98637	1.071	0.064436	0.084589	0.14902	0.66044	1.7578	1.0973	1.0092	0.16484	1.7585
36	1.6808	1.9532	2.1882	0.2725	0.23493	0.50743	0.3796	2.5158	2.1362	1.9087	0.38233	-1.3701	6.9117	0.53583	2.2211	0.31243	0.4428	3.805	7.52	0.09	3.715	-0.00019512	0.1443	-1.5623e-06	0.0010063	0.13953	0.49279	0.022078	0.023377	0.50065	0.49935	0.0087167	-1.421	0.57509	-0.01801	-0.23626	0.10167	0.90579	0.99266	1.0901	0.08687	0.097481	0.18435	0.54532	3.0785	2.5332	1.0561	0.38744	5.2036
37	3.5353	3.7459	4.0115	0.21062	0.2656	0.47623	0.888	4.6437	3.7557	3.7231	0.62093	-2.2009	11.201	2.155	4.1494	0.42631	1.275	2.795	5.47	0.12	2.675	-0.0012356	0.3458	-9.7894e-06	0.0042269	0.29381	0.48365	0.021467	0.18426	0.51434	0.48566	0.0028841	-1.4792	0.28629	0.23451	-0.17859	0.13742	0.95039	0.98918	1.0352	0.038792	0.045986	0.084778	0.85262	2.3244	1.4718	1.0582	0.28324	3.4303
37	2.8178	3.02	3.2724	0.2022	0.25239	0.45459	0.68433	3.8331	3.1488	2.9869	0.52458	-2.1931	11.27	2.1667	3.3983	0.41147	1.9547	3.635	7.2	0.07	3.565	-0.0013799	0.18969	-2.3567e-06	0.00034756	0.18074	0.47106	0.019074	0.084469	0.48431	0.51569	0.0015014	-1.7436	0.58843	0.47905	-0.49326	0.16973	0.95191	0.98581	1.0235	0.033903	0.037731	0.071634	0.53987	2.0793	1.5394	1.0144	0.20189	3.1377
37	3.3849	3.512	3.6197	0.12712	0.10766	0.23478	0.11276	3.8777	3.765	3.3583	0.64215	-3.6657	16.399	6.88	3.9641	0.60577	0	3.38	6.68	0.08	3.3	-0.00071146	0.39245	-8.0599e-06	0.0048176	0.31205	0.48714	0.027656	0.30859	0.48542	0.51312	0.00096474	-1.7441	0.66524	0.34091	-0.52572	0.26387	0.9731	0.99404	1.016	0.02094	0.021918	0.042858	0.18367	2.5248	2.3411	1.0279	0.28702	3.1058
38	2.7355	3.036	3.2645	0.30052	0.22852	0.52904	1.5957	4.4373	2.8416	3.023	0.4897	-0.10828	6.2624	1.23	3.4917	0.4688	0.76694	2.65	4.3	1	1.65	-0.0020235	0.14359	1.5298e-06	-0.0028343	0.14256	0.46944	0.015066	0.015066	0.48491	0.51509	0.0086862	-1.4036	0.21952	0.17826	0.0024671	0.004557	0.94106	0.99158	1.0648	0.050515	0.073181	0.1237	0.75724	1.47	0.71272	1.0097	0.12543	1.0664
38	2.2424	2.5028	2.7419	0.26036	0.23909	0.49945	1.0716	3.8487	2.7771	2.5385	0.49365	0.16542	5.7849	1.49	2.9713	0.43274	1.5828	3.26	6.44	0.08	3.18	-0.0014791	0.16619	4.5051e-06	-0.0044119	0.14582	0.46758	0.01227	0.056748	0.46697	0.53303	0.0018341	-1.8225	0.73501	0.35893	-0.41727	0.14644	0.94739	0.98811	1.0449	0.04072	0.056759	0.097479	0.80948	3.0919	2.2824	1.0596	0.33137	5.0955
38	2.7597	2.9378	3.0868	0.17816	0.14899	0.32715	0.61365	3.8298	3.2161	2.8986	0.4358	-2.8054	18.198	1.29	3.7288	0.83022	0	7.5	7.5	7.5	0	-0.00063768	0.17045	1.0696e-06	-0.0014474	0.16835	0.48544	0.015831	0.015831	0.46896	0.53104	0.0062774	-1.3344	0.099803	0.35258	-0.12994	0.012609	0.95308	1.0046	1.0412	0.05154	0.036601	0.088141	0.37564	1.3709	0.99525	0.99662	0.12259	-2.7783
39	1.6662	1.8428	2.104	0.17656	0.26124	0.4378	0.82253	2.671	1.8484	1.868	0.35888	-0.36551	4.039	1.25	2.216	0.34798	0.886	4.85	4.85	4.85	0	-0.002064	0.040397	-2.2153e-06	-0.0009608	0.038707	0.45305	0.03006	0.028056	0.46988	0.53012	0.005664	-1.2285	0.085572	0.26601	-0.17327	0.051292	0.9416	0.98492	1.0225	0.043316	0.037585	0.080902	0.76145	1.3868	0.62532	0.9876	0.093199	1.1628
39	1.8149	2.1271	2.4858	0.31212	0.35874	0.67086	0.45432	3.4794	3.0251	2.1115	0.60194	-0.35068	3.4653	4.81	3.5404	1.429	0	2.26	4.48	0.04	2.22	-0.0036958	0.10008	-8.6805e-06	0.00046218	0.077863	0.42894	0.0625	0.033333	0.46347	0.53653	0.0049707	-1.3092	0.15477	0.30285	-0.23305	0.085452	0.93563	0.9719	1.0148	0.036269	0.042912	0.079181	0.55422	1.5069	0.95264	0.98963	0.13891	1.117
39	1.8289	2.0062	2.3288	0.17729	0.32262	0.49991	0.46987	3.5522	3.0824	2.0743	0.5458	0.12346	4.7228	4.71	3.6472	1.5728	0	2.275	4.49	0.06	2.215	-0.0030255	0.1294	-2.0771e-06	-0.0020513	0.12823	0.44181	0.044681	0.031915	0.44776	0.55224	0.0028212	-1.5346	0.40219	0.4561	-0.57286	0.24994	0.94675	0.98195	1.0128	0.035199	0.030881	0.06608	0.65	2.4181	1.7681	1.0425	0.2924	3.497
40	0.81486	0.86258	0.90682	0.047726	0.044236	0.091962	0.57318	1.0438	0.47067	0.86486	0.090947	-0.74895	6.434	2.105	0.95096	0.0861	1.775	2.575	5.1	0.05	2.525	-0.00033089	0.0058515	-7.8881e-07	7.4559e-05	0.0056083	0.48261	0.0097087	0.034951	0.49805	0.50195	0.000824	-1.2107	0.078548	0.10371	0.013622	0.015717	0.96504	0.99234	1.0214	0.027303	0.029029	0.056332	0.81623	1.1965	0.38031	0.99904	0.066587	0.016116
40	0.84164	0.9347	0.97942	0.093066	0.04472	0.13779	0.48586	1.0518	0.5659	0.90115	0.11548	-1.6049	6.1779	0.68	1.0148	0.1136	0.64207	2.665	5.22	0.11	2.555	-0.00031435	0.010971	-3.5805e-06	0.0016012	0.0050923	0.48349	0.026119	0.12687	0.49907	0.50093	0.0007159	-1.2041	0.1063	0.091223	0.01624	-0.0090696	0.96943	0.99008	1.015	0.020646	0.02491	0.045556	0.84454	1.2819	0.4374	1.0015	0.075899	1.5725
40	0.92927	0.96768	1.0361	0.038407	0.068438	0.10685	0.68403	1.1575	0.47349	0.97686	0.086855	-0.93862	7.5744	0.80571	1.0745	0.097671	0.46442	6.18	6.18	6.18	0	-0.00030789	0.0045168	2.6384e-07	-0.00047095	0.0044601	0.48293	0.006462	0.066236	0.50647	0.49353	0.0016167	-1.1022	0.017942	0.035323	0.02413	0.02597	0.96572	0.98874	1.0134	0.023022	0.024699	0.047721	0.79286	1.1531	0.36029	0.98932	0.054211	-0.45797
41	0.50195	0.57892	0.76389	0.076973	0.18496	0.26194	0.058915	0.97671	0.9178	0.59657	0.2194	-0.36401	2.9168	0.875	0.78269	0.18612	0.495	0.745	1.25	0.24	0.505	-0.0011128	0.040217	1.0395e-05	-0.0039817	0.036684	0.45514	0.090253	0.086643	0.50725	0.49275	0.0010332	-1.2935	0.14234	0.14754	-0.0045626	0.010542	0.90199	1.0036	1.2014	0.10163	0.19782	0.29946	0.31294	1.7306	1.4176	1.0679	0.29437	0.16271
41	0.69249	0.8041	0.93892	0.11161	0.13482	0.24643	0.28994	1.1739	0.884	0.80215	0.19766	-0.55871	3.2142	1.25	1.1562	0.35407	0	0.61	1.14	0.08	0.53	-0.0022052	0.032841	-0.00010778	0.011051	0.017589	0.46756	0.080645	0.080645	0.4065	0.5935	0.0017085	-1.2456	0.093294	0.036123	0.0077214	0.11191	0.91312	1.0079	1.1503	0.094774	0.14244	0.23721	0.70899	2.1605	1.4515	1.1337	0.35991	1.7565
41	0.68281	0.802	1.0378	0.11919	0.23582	0.35502	0.39392	1.3343	0.94034	0.8646	0.22868	0.28992	2.3174	1.55	1.3402	0.47555	0	0.3825	1.27	0.06	0.51266	-0.0020291	0.044156	-8.7793e-05	0.011403	0.020077	0.46664	0.097403	0.064935	0.53595	0.46405	0.0027596	-1.179	0.077666	0.056237	0.028111	0.019623	0.90367	0.95776	1.2639	0.054092	0.3061	0.36019	0.82901	1.4602	0.63116	1.0594	0.20536	0.77124
42	0.064961	1.0364	1.1927	0.97145	0.15627	1.1277	0.035294	1.7376	1.7024	0.79651	0.53346	-0.36181	1.6734	0.74667	1.4347	0.6382	0.67431	0.78143	1.26	0.09	0.44508	-0.00039479	0.2807	6.0659e-06	-0.0037068	0.2624	0.47649	0.33272	0.02011	0.48535	0.51465	0.0027308	-1.5402	0.36437	0.41099	-0.39051	0.15963	0.80459	1.0163	1.2188	0.21169	0.20253	0.41423	0.19953	8.1559	7.9564	1.3344	1.3561	3.4377
42	0.044075	0.75047	1.0907	0.7064	0.34019	1.0466	0.033874	1.6453	1.6114	0.6364	0.55105	0.15324	1.4742	0.723	1.4062	0.76985	0.59081	0.99375	1.4	0.43	0.33559	-0.00052973	0.28891	1.6015e-07	-0.00065673	0.28885	0.44429	0.45088	0.039043	0.45523	0.54477	0.0015056	-1.5405	0.28794	0.52587	-0.34447	0.073863	0.75827	0.96132	1.2044	0.20305	0.24305	0.4461	0.2774	8.4128	8.1354	1.4075	1.5248	3.1284
42	0.13015	0.95024	1.2573	0.82009	0.30711	1.1272	0.037253	1.9208	1.8836	0.8244	0.54829	-0.21082	1.8336	0.50889	1.4407	0.61628	0.31536	0.68286	1.1	0.06	0.3195	-0.00076978	0.28916	5.6351e-06	-0.0034803	0.27963	0.46146	0.3195	0.012448	0.48649	0.51351	0.0034405	-1.5205	0.28779	0.56088	-0.52999	0.20673	0.7632	1.014	1.2938	0.25076	0.27988	0.53064	0.24701	9.2939	9.0469	1.4113	1.6942	3.7274
43	3.093	3.236	3.4992	0.14307	0.26313	0.4062	1.1154	4.2872	3.1718	3.2558	0.45268	-2.2209	15.678	0.18	4.3211	1.0652	0	7.88	7.88	7.88	0	-0.0012999	0.11636	-1.2779e-06	-0.00028782	0.11278	0.47298	0.011349	0.035309	0.46338	0.53662	0.0048614	-1.353	0.12529	0.30283	-0.094358	0.019752	0.96238	0.98479	1.0121	0.022412	0.027272	0.049685	0.63579	1.4511	0.81528	0.98907	0.10201	0.27423
43	2.9076	3.0429	3.1885	0.13535	0.14559	0.28094	1.5964	4.0884	2.492	3.0629	0.35928	-1.5	17.232	10.34	4.2741	1.2112	0	10.32	10.32	10.32	0	-0.00065616	0.090799	6.2998e-07	-0.0013063	0.088289	0.48107	0.0087125	0.03001	0.48934	0.51066	0.0022302	-1.4875	0.23155	0.44568	-0.28133	0.091922	0.96781	0.9855	1.0075	0.017687	0.022053	0.03974	0.90174	1.7554	0.85367	1.0019	0.11962	3.8891
43	2.9674	3.0895	3.3076	0.1221	0.21813	0.34022	0.9065	3.7856	2.8791	3.0864	0.42339	-3.1244	17.004	6.81	3.8776	0.79112	0	3.35	6.63	0.07	3.28	-0.001033	0.13813	-2.5168e-06	0.00067586	0.13061	0.4803	0.025	0.036765	0.49043	0.50957	0.0037049	-1.3151	0.12152	0.24306	-0.19199	0.14296	0.96995	0.99043	1.0143	0.020487	0.023822	0.044309	0.60995	1.9382	1.3283	1.0145	0.16892	3.8124
44	1.713	1.93	2.3377	0.217	0.40772	0.62472	0.58704	3.0584	2.4713	2.0134	0.48805	-0.10851	3.753	7.11	2.4057	0.39231	0	3.855	7.55	0.16	3.695	-0.0016349	0.10613	-4.911e-07	-0.0012572	0.10566	0.44725	0.018182	0.063636	0.47204	0.52796	0.0013785	-1.8077	0.7991	0.34052	-0.50734	0.17593	0.94078	0.98305	1.0259	0.042268	0.042807	0.085075	0.78667	3.631	2.8443	1.0567	0.42237	6.4484
44	1.512	1.6821	2.041	0.17016	0.35885	0.52901	0.64904	2.6609	2.0119	1.7779	0.40937	0.049705	3.7243	0.57538	1.95	0.17209	0.70567	4.195	8.27	0.12	4.075	-0.0010863	0.09869	6.4393e-07	-0.0016246	0.097559	0.45678	0.013142	0.083632	0.49043	0.50957	0.0013612	-1.879	0.93507	0.25606	-0.37272	0.061093	0.92662	0.99093	1.0609	0.064305	0.069974	0.13428	0.77071	2.8203	2.0496	1.0532	0.32143	4.4283
44	1.4753	1.6271	1.8908	0.15181	0.26371	0.41552	0.93998	2.7018	1.7618	1.7077	0.37849	0.67143	3.5635	0.36818	1.9233	0.21563	0.30561	2.14	5.82	0.12	2.1978	-0.00095024	0.087859	1.713e-06	-0.0024183	0.079024	0.45963	0.024476	0.032634	0.49592	0.50408	0.0020803	-1.7668	0.77253	0.20876	-0.19256	-0.021188	0.92629	0.99238	1.0651	0.066089	0.072719	0.13881	0.75266	1.8127	1.06	1.0198	0.17837	2.9602
45	1.7613	1.9328	2.1658	0.17145	0.23308	0.40453	0.67478	2.3887	1.7139	1.9046	0.33161	-1.3383	5.9844	5.97	1.931	0.026397	5.46	12.5	12.5	12.5	0	-0.00072247	0.040141	-8.1266e-07	0.00030637	0.030686	0.45956	0.020521	0.046567	0.50632	0.49368	0.00059394	-1.7019	0.52652	0.43056	-0.24042	-0.014536	0.95987	0.98816	1.0147	0.028293	0.026526	0.054819	0.76139	1.4055	0.64408	0.99475	0.095599	3.0754
45	1.5865	1.7913	2.0061	0.20484	0.21482	0.41966	1.2528	2.4286	1.1758	1.8091	0.29689	0.12889	2.7318	1.0069	1.888	0.078919	1.1562	0	0	0	0	-0.00058888	0.03406	2.1124e-07	-0.00087765	0.033192	0.46253	0.003655	0.041667	0.49598	0.50402	0.001299	-1.4437	0.27324	0.2622	-0.145	0.053716	0.95148	0.98944	1.0249	0.037967	0.035494	0.073461	0.86268	1.4893	0.62667	1.0024	0.093595	2.8509
45	1.6024	1.8766	2.16	0.2743	0.28333	0.55763	1.1227	3.0025	1.8798	1.9102	0.43732	0.56724	3.4853	2.558	2.0179	0.10773	2.2869	13.98	13.98	13.98	0	-0.0009529	0.042939	5.9497e-07	-0.0017853	0.035384	0.44144	0.0071429	0.065714	0.47891	0.52109	0.0018528	-1.2812	0.12078	0.17661	-0.0569	0.041127	0.9538	0.98425	1.0141	0.03045	0.029889	0.06034	0.83672	1.3958	0.55913	0.99098	0.078901	1.7915
46	0.88699	1.0302	1.2001	0.14317	0.16999	0.31315	0.47942	2.1217	1.6423	1.1074	0.3516	1.0641	3.9255	0.63105	1.4181	0.31072	0.7354	0.85333	7.53	0.13	1.8068	-0.00074577	0.045894	7.024e-07	-0.0016547	0.038185	0.42694	0.10116	0.030888	0.50155	0.49845	0.0018841	-1.5294	0.44684	0.38297	-0.26661	-0.032815	0.93393	0.98693	1.0509	0.052997	0.063993	0.11699	0.74619	1.6191	0.87288	1.005	0.14303	2.6314
46	0.90183	1.0674	1.3538	0.16559	0.28642	0.45201	0.54183	1.8365	1.2947	1.1205	0.29389	0.28498	2.5822	0.40694	1.3758	0.25523	0.39681	1.1531	8.98	0.15	2.3089	-0.00053234	0.03231	-2.9566e-08	-0.00048764	0.032285	0.43977	0.072703	0.015863	0.48545	0.51455	0.001602	-1.758	0.83131	0.18046	-0.22329	-0.029462	0.93894	0.98879	1.0447	0.049852	0.055887	0.10574	0.78379	1.3609	0.5771	1.0053	0.1173	1.3686
46	1.2418	1.4573	1.6869	0.21548	0.22961	0.44509	0.35138	2.6571	2.3057	1.4638	0.41621	0.25319	4.2656	0.51917	1.8186	0.35484	0.45886	0.99308	7.67	0.15	1.9953	-0.00083039	0.072655	-1.2433e-07	-0.00066603	0.072392	0.43708	0.094482	0.019652	0.49092	0.50908	0.0018839	-1.8658	1.0706	0.1057	-0.4579	0.14822	0.9158	0.98439	1.0594	0.068595	0.074979	0.14357	0.7131	1.6736	0.96051	1.0038	0.15291	2.451
47	1.9468	2.0586	2.3035	0.11179	0.24487	0.35666	0.11414	4.0539	3.9397	2.226	0.64692	0.69638	6.0083	3.09	2.7554	0.52936	1.7	6.57	6.57	6.57	0	-0.0025182	0.1813	4.9576e-06	-0.0058348	0.15378	0.43609	0.023881	0.047761	0.45889	0.54111	0.0084834	-1.196	0.037052	0.076136	0.031485	0.052875	0.93824	0.98529	1.0367	0.047048	0.051392	0.09844	0.27234	1.3157	1.0433	0.9747	0.14364	-2.2782
47	1.4761	1.9059	2.2341	0.42984	0.32812	0.75796	0.15521	3.1407	2.9854	1.8621	0.5689	-0.4391	4.1914	0.89167	2.0792	0.21703	1.1807	2.935	5.8	0.07	2.865	-0.0023877	0.14917	-2.008e-06	-0.0011729	0.14615	0.43442	0.042904	0.059406	0.47107	0.52893	0.00079586	-2.0119	1.0953	0.22028	-0.50555	0.20246	0.88806	0.97126	1.0552	0.083203	0.083985	0.16719	0.37405	2.7341	2.3601	1.0377	0.35649	2.9083
47	1.7799	2.0365	2.3432	0.25665	0.30669	0.56334	0.23022	3.1047	2.8744	1.992	0.56634	-0.8756	4.3695	2.205	2.4338	0.44178	1.455	2.69	5.33	0.05	2.64	-0.0026074	0.14244	-6.6306e-06	0.0011057	0.11824	0.43792	0.049911	0.044563	0.44464	0.55536	0.0018397	-1.481	0.21537	0.59558	-0.50754	0.17809	0.91639	0.96702	1.0287	0.050622	0.061698	0.11232	0.55221	1.749	1.1968	0.99188	0.19615	1.4414
48	0.62135	0.71448	0.81501	0.093129	0.10053	0.19366	0.5051	1.1218	0.61671	0.74496	0.15765	0.66458	2.7581	0.65167	0.95919	0.21424	0.33374	7.49	7.49	7.49	0	-0.00062792	0.0062746	4.3126e-07	-0.00095179	0.0059441	0.44651	0.010638	0.049202	0.48602	0.51398	0.00056614	-1.2351	0.082961	0.1446	-0.0082933	0.016705	0.94935	0.9853	1.027	0.035946	0.041736	0.077682	0.85379	1.1822	0.32843	0.99154	0.068713	0.29974
48	0.49976	0.57139	0.71187	0.071631	0.14049	0.21212	0.3839	1.1526	0.76872	0.62812	0.18913	1.1638	3.5233	1.69	1.0969	0.46873	0	0.48643	3.06	0.09	0.77434	-0.0006274	0.0089053	9.3896e-07	-0.0014762	0.0056197	0.42412	0.49503	0.0055249	0.48673	0.51327	0.00038242	-1.3104	0.10361	0.18308	-0.0062968	0.03107	0.94326	0.97747	1.0238	0.034213	0.046374	0.080587	0.86633	1.3773	0.51093	0.99256	0.094347	3.7712
48	0.44794	0.57609	0.62539	0.12815	0.049301	0.17745	0.027214	0.85276	0.82555	0.53219	0.17064	-1.0518	4.6639	2.3	0.68273	0.15055	1.8102	8.18	8.18	8.18	0	-0.00055406	0.0097548	-9.5945e-07	0.00027971	0.006825	0.42395	0.064368	0.05977	0.49942	0.50058	0.00019114	-1.3541	0.2565	0.21947	-0.1565	0.03509	0.94992	0.98121	1.0192	0.031287	0.038019	0.069306	0.33249	1.4773	1.1448	0.98907	0.17022	1.3629
49	1.5415	1.7796	1.9808	0.23808	0.20129	0.43937	0.81634	2.8822	2.0658	1.7804	0.41621	0.33554	4.0571	6.86	2.2279	0.44745	6.12	6.945	13.04	0.85	6.095	-0.0009211	0.036625	-3.7455e-09	-0.0009159	0.036625	0.43971	0.066187	0.051799	0.48596	0.51404	0.00090774	-1.4387	0.22867	0.3076	-0.14647	0.049215	0.96088	0.98317	1.0076	0.022289	0.024472	0.046761	0.85272	1.4617	0.60897	0.9948	0.088074	4.3153
49	1.7156	1.9654	2.2445	0.24987	0.27908	0.52895	0.80534	3.1441	2.3388	1.9864	0.462	0.088593	3.8812	0.54	3.2113	1.2249	0	7.595	15.04	0.15	7.445	-0.0008955	0.045983	-4.2804e-08	-0.00082779	0.045919	0.44021	0.049905	0.032217	0.47092	0.52908	0.00070295	-1.4986	0.38906	0.20175	-0.14482	0.052796	0.96039	0.98246	1.0041	0.022075	0.02163	0.043705	0.83551	1.7392	0.90372	0.99418	0.10631	5.6398
49	1.465	1.7277	2.144	0.26274	0.41634	0.67908	0.932	2.8224	1.8904	1.8025	0.48687	0.32584	2.379	0.21	2.7883	0.98573	0.03	6.34	12.46	0.22	6.12	-0.0011985	0.027227	3.212e-07	-0.0016234	0.025465	0.42626	0.054381	0.032477	0.47468	0.52532	0.00079642	-1.4955	0.30656	0.30551	-0.14313	0.026888	0.95948	0.97835	0.99674	0.018864	0.018393	0.037257	0.87251	1.4437	0.57119	0.98849	0.085762	5.9448
50	1.4418	1.547	1.6676	0.10522	0.12053	0.22575	0.79829	2.0669	1.2686	1.5339	0.25659	-0.87748	6.6977	3.356	1.8911	0.35718	2.1896	19.82	19.82	19.82	0	-0.00030004	0.0364	-1.4168e-07	-1.9512e-05	0.034683	0.46746	0.0085815	0.0060575	0.4899	0.5101	0.00094195	-1.5935	0.47377	0.56624	-0.63214	0.18603	0.95448	0.99296	1.0383	0.038482	0.045382	0.083864	0.83374	1.7978	0.96404	1.0096	0.15866	6.4857
50	1.8541	1.9556	2.0694	0.10146	0.11383	0.21529	1.3409	2.4777	1.1369	1.9671	0.20841	-0.89111	9.8814	1.4692	2.2649	0.29778	2.5074	21.64	21.64	21.64	0	-0.00015549	0.034058	-6.1954e-08	-2.1922e-05	0.033597	0.48556	0.0037089	0.027816	0.48516	0.51484	0.0010732	-1.6156	0.54453	0.4147	-0.46559	0.12226	0.962	0.99358	1.0285	0.031577	0.034918	0.066494	0.87289	1.1991	0.32624	1.001	0.071155	2.2365
50	1.7442	1.8877	2.0173	0.14351	0.12959	0.2731	1.4145	2.4497	1.0352	1.8851	0.22227	-0.64611	8.5176	3.57	2.3306	0.44555	3.659	0	0	0	0	-0.00017903	0.036393	4.2334e-08	-0.00027242	0.036156	0.48231	0.0027186	0.038967	0.4932	0.5068	0.0009178	-1.6131	0.49143	0.51548	-0.49877	0.10516	0.95563	0.99409	1.0332	0.038462	0.039106	0.077568	0.85847	1.6372	0.7787	1.0092	0.13469	6.7525
51	2.2718	2.4572	2.7995	0.18539	0.3423	0.52768	1.3709	3.6194	2.2485	2.5471	0.48471	0.054423	3.6849	1.537	2.8307	0.28365	1.1301	16.4	16.4	16.4	0	-0.00079895	0.091176	3.6094e-07	-0.001392	0.085889	0.45672	0.0085158	0.060827	0.479	0.521	0.0028153	-1.6292	0.76591	0.13657	-0.4933	0.22035	0.95274	0.98816	1.0293	0.035414	0.041185	0.076599	0.75983	1.3618	0.60196	0.99595	0.096043	1.6854
51	2.7151	2.8164	2.9637	0.10123	0.14732	0.24855	1.581	3.6286	2.0477	2.827	0.31805	-2.3334	18.408	1.5125	3.4385	0.6115	1.1691	21.1	21.1	21.1	0	-0.00030642	0.06642	-1.3005e-07	-3.2533e-05	0.064568	0.48073	0.0056953	0.021832	0.49953	0.50047	0.0015429	-1.6496	0.72828	0.28748	-0.6286	0.26257	0.96196	0.99006	1.0221	0.028096	0.032054	0.06015	0.80475	1.4211	0.61631	0.99936	0.095974	2.6327
51	2.4458	2.5746	2.7283	0.12875	0.15374	0.28249	1.2372	3.3153	2.0782	2.579	0.3426	-2.2829	17.296	3.37	2.7515	0.17253	3.1323	21.26	21.26	21.26	0	-0.00017721	0.10553	-1.2581e-07	9.025e-05	0.10373	0.48759	0.0079925	0.053597	0.49483	0.50517	0.0010792	-1.7927	0.74035	0.53993	-0.77698	0.28963	0.96002	0.99247	1.0263	0.032447	0.033805	0.066252	0.77594	1.4313	0.65535	1.0014	0.1119	1.406
52	0.57264	0.66715	0.90963	0.094509	0.24248	0.33699	0.44977	1.8295	1.3798	0.7751	0.2955	1.7306	6.4184	1.08	1.0405	0.26538	0.80067	0.878	3.4	0.22	0.86946	-0.00036216	0.047613	5.0832e-07	-0.0013305	0.028669	0.42553	0.69832	0.0068206	0.46352	0.53648	0.0011181	-1.2488	0.094926	0.11449	-0.029843	0.070915	0.9008	0.97469	1.0505	0.073891	0.075855	0.14975	0.7343	1.5437	0.80939	1.0008	0.15853	1.757
52	0.55375	0.62587	0.74695	0.072112	0.12109	0.1932	0.31861	1.3193	1.0007	0.65763	0.17394	1.3081	8.2732	0.67095	0.85936	0.20172	0.73148	1.8056	12.45	0.32	2.9289	-6.9987e-05	0.026776	8.5964e-08	-0.00032092	0.023791	0.47393	0.049315	0.0068493	0.46146	0.53854	0.00019632	-1.9196	0.82375	0.53251	-0.64755	0.21196	0.90902	0.97638	1.0547	0.067356	0.078289	0.14564	0.66033	1.7032	1.0429	1.0058	0.1845	2.2528
52	0.5429	0.64037	0.80175	0.097473	0.16138	0.25885	0.2369	1.3049	1.068	0.69021	0.20927	0.94979	4.3222	0.82917	0.87766	0.18745	0.63751	2.3338	16.6	0.34	4.1742	-0.00013621	0.029337	1.3497e-07	-0.00054881	0.020487	0.44955	0.045128	0.0075213	0.48741	0.51259	0.00023235	-1.704	0.39327	0.86757	-0.85262	0.29672	0.9044	0.97831	1.0742	0.073913	0.095881	0.16979	0.6936	1.7001	1.0065	1.0142	0.23664	5.9191
53	1.192	1.3846	1.612	0.1926	0.22741	0.42001	0.68748	2.1036	1.4161	1.3992	0.28794	0.075246	2.9773	0.86526	1.7139	0.31473	0.49801	2.2275	16.15	0.2	5.2623	-0.0004405	0.030286	-8.2997e-08	-0.00029086	0.02988	0.45239	0.054878	0.011086	0.49418	0.50582	0.0015978	-1.4234	0.31371	0.39727	-0.3626	0.075582	0.93762	0.98936	1.0442	0.051743	0.05479	0.10653	0.80408	1.6898	0.88572	1.0052	0.12868	3.3545
53	1.1822	1.2854	1.4012	0.10324	0.11579	0.21903	0.83138	2.2259	1.3945	1.3231	0.26136	0.75925	7.5703	1.5842	1.7149	0.39174	2.0896	19.73	19.73	19.73	0	-0.00031509	0.036035	2.1335e-07	-0.00073625	0.032187	0.46055	0.0086076	0.021266	0.50101	0.49899	0.00052661	-1.6233	0.45031	0.43719	-0.36307	0.099275	0.95346	0.99228	1.0333	0.038819	0.041022	0.079841	0.78127	1.7184	0.9371	1.0052	0.14798	3.6535
53	1.1876	1.3823	1.6116	0.19476	0.22926	0.42402	0.81536	2.6336	1.8182	1.4335	0.34984	1.0758	4.968	3.788	1.9676	0.53411	5.0394	9.85	19.19	0.51	9.34	-0.00051653	0.035135	2.3486e-07	-0.00098155	0.030415	0.44026	0.013629	0.015649	0.4798	0.5202	0.00040689	-1.741	0.64373	0.38812	-0.42891	0.13838	0.95321	0.98502	1.0276	0.031807	0.042579	0.074387	0.82019	1.5905	0.77034	1.0005	0.12235	5.4812
54	1.723	1.9074	2.0196	0.18441	0.11218	0.29659	1.1889	2.2292	1.0404	1.8664	0.21694	-1.8771	12.585	2.32	2.0262	0.15979	2.3626	19.1	19.1	19.1	0	-0.00028694	0.022032	-1.9425e-07	8.3883e-05	0.019242	0.47527	0.0052356	0.10419	0.48769	0.51231	0.00096729	-1.4808	0.29719	0.36748	-0.14438	-0.039214	0.96003	0.98872	1.017	0.028685	0.028333	0.057018	0.84101	1.2298	0.38882	0.99042	0.068113	0.35926
54	1.8039	1.9342	2.0427	0.1303	0.1085	0.2388	0.61296	2.5517	1.9388	1.9158	0.2799	-2.1353	15.541	4.4375	2.24	0.32425	2.6876	18.17	18.17	18.17	0	-0.0001768	0.069649	-4.2688e-08	-9.8854e-05	0.069536	0.48568	0.010947	0.045977	0.49288	0.50712	0.00074273	-1.6843	0.56513	0.40775	-0.36938	0.081004	0.96096	0.98931	1.0267	0.028353	0.037359	0.065713	0.69778	1.3994	0.70158	0.9956	0.10428	-0.14469
54	1.8533	1.9762	2.0865	0.12292	0.11035	0.23327	1.4833	2.6356	1.1524	1.986	0.21123	0.17444	7.3466	1.0506	2.2329	0.24688	1.1032	19.41	19.41	19.41	0	-7.7222e-06	0.044602	-1.4681e-07	0.00027621	0.042923	0.49911	0.0031008	0.023773	0.49431	0.50569	0.00088087	-1.6853	0.61221	0.17162	-0.0098078	-0.088497	0.96077	0.99052	1.0272	0.029755	0.036678	0.066433	0.85637	1.2453	0.38891	0.99867	0.071276	2.5034
55	2.2687	2.4306	2.8925	0.16185	0.46197	0.62382	1.1002	4.0037	2.9034	2.5581	0.47096	0.21226	5.2051	9.81	4.0519	1.4938	0	9.74	9.74	9.74	0	-0.001422	0.059967	5.389e-07	-0.0019496	0.058479	0.45409	0.013265	0.026531	0.46885	0.53115	0.0015475	-1.3169	0.0074579	0.21004	0.077083	0.022768	0.95554	0.98362	1.0088	0.028072	0.025151	0.053223	0.70152	1.5155	0.81397	0.99019	0.097849	2.7263
55	2.498	2.8902	3.4271	0.3922	0.53691	0.92911	0.67628	4.5256	3.8493	2.931	0.73587	-0.40419	4.2523	9.21	4.5605	1.6294	0	8.91	8.91	8.91	0	-0.0024859	0.10564	-3.7661e-07	-0.0021398	0.10507	0.43443	0.038043	0.045652	0.45702	0.54298	0.0021924	-1.3745	0.11736	0.17381	0.10186	-0.018113	0.95081	0.97932	1.0098	0.028512	0.030531	0.059043	0.70408	1.4479	0.74382	0.98517	0.093751	2.2612
55	2.1834	2.6519	3.0552	0.46852	0.40329	0.87181	1.9045	3.9289	2.0244	2.685	0.57504	0.46669	2.2265	9.37	4.0178	1.3328	0	4.685	9.28	0.09	4.595	-0.0019512	0.052726	7.9996e-07	-0.0026991	0.049998	0.44279	0.008547	0.030983	0.45561	0.54439	0.0033505	-1.1985	0.036869	0.067336	0.010177	0.084555	0.9572	0.97672	0.99949	0.019527	0.022771	0.042298	0.90879	1.5766	0.66781	0.99314	0.097218	4.9269
56	1.4486	1.6446	1.8719	0.19601	0.22724	0.42326	0.96031	3.8647	2.9044	1.8166	0.62651	1.8151	5.9822	2.68	3.0071	1.1906	0	0.71	2.6	0.08	0.84288	-0.0019104	0.19	4.663e-06	-0.0057108	0.13644	0.42787	0.125	0.046569	0.50798	0.49202	0.0038628	-1.3275	0.15151	0.16572	0.0094569	0.001911	0.9151	0.98792	1.0366	0.072817	0.048724	0.12154	0.76633	1.2429	0.47658	0.98255	0.095482	0.22881
56	1.3653	1.5284	1.777	0.16318	0.24856	0.41173	1.0239	2.894	1.8701	1.6459	0.43128	1.3349	4.4859	0.2725	2.6554	1.0095	0.04085	0.63	3.63	0.08	1.0865	-0.0012876	0.078765	1.8236e-06	-0.0028924	0.067636	0.442	0.1067	0.036322	0.51364	0.48636	0.0028194	-1.3681	0.16096	0.3048	-0.11246	0.015812	0.92922	0.99565	1.0494	0.06643	0.053713	0.12014	0.77815	1.1652	0.38704	0.99013	0.085205	-0.20542
56	1.6753	1.85	2.1687	0.17471	0.31878	0.49349	0.24438	2.6602	2.4159	1.8605	0.46299	-1.383	6.3587	1.1267	2.5532	0.6927	0.29238	9.79	9.79	9.79	0	-0.0010482	0.1176	-1.6013e-06	0.00059634	0.10169	0.45125	0.053502	0.035992	0.49951	0.50049	0.00096176	-1.5055	0.28181	0.40192	-0.34951	0.17181	0.92212	0.98635	1.0525	0.064227	0.066143	0.13037	0.58853	1.3364	0.74789	0.98	0.12577	-0.3731
57	2.2214	2.3681	2.6815	0.1467	0.31339	0.46009	0.5693	3.2314	2.6621	2.4437	0.40173	-1.5546	11.836	2.9633	2.983	0.53924	1.7348	9.41	9.41	9.41	0	-0.00099992	0.086663	-1.2063e-07	-0.00088581	0.086598	0.46718	0.012672	0.081309	0.49577	0.50423	0.0021093	-1.6362	0.59807	0.30743	-0.49561	0.22676	0.94951	0.98096	1.0161	0.031455	0.035137	0.066592	0.63626	1.3871	0.75085	0.99326	0.12095	0.75524
57	1.9111	2.0412	2.2399	0.13013	0.19866	0.32879	1.4524	2.938	1.4856	2.0769	0.29185	-0.51911	10.221	2.29	2.6839	0.60691	0.83	8.81	8.81	8.81	0	-0.00074911	0.048631	6.9529e-07	-0.0013631	0.046991	0.47286	0.0090498	0.0056561	0.49604	0.50396	0.0034253	-1.4111	0.28492	0.24108	-0.19262	0.078512	0.94889	0.98749	1.0283	0.038605	0.040805	0.079409	0.83033	1.3075	0.4772	0.99369	0.091428	0.16113
57	2.1407	2.2571	2.4495	0.11641	0.19239	0.3088	1.5451	2.9648	1.4196	2.3065	0.28477	-1.2222	13.133	2.0033	2.7707	0.46419	1.8226	8.72	8.72	8.72	0	-0.00069184	0.050835	2.4023e-07	-0.00090084	0.050651	0.47765	0.0057405	0.087256	0.5046	0.4954	0.00099062	-1.7545	0.5943	0.55944	-0.60746	0.20856	0.95582	0.98568	1.0215	0.029855	0.035854	0.06571	0.87947	1.4836	0.60415	1.0021	0.10359	2.7212
58	3.717	3.9149	4.0734	0.19798	0.15848	0.35646	1.2669	4.3575	3.0906	3.8254	0.47438	-4.3501	30.193	12.68	3.8351	0.0097659	0	13.41	13.41	13.41	0	-0.00028181	0.21303	-1.8973e-06	0.0022719	0.14719	0.49136	0.010393	0.4395	0.48663	0.51337	0.0046788	-1.3254	0.16592	0.33123	-0.28233	0.11082	0.96896	0.98904	1.0097	0.020087	0.020625	0.040711	0.56466	1.2846	0.71995	0.98717	0.093755	-3.4128
58	4.2641	4.3933	4.5232	0.12915	0.12991	0.25906	2.2891	4.8825	2.5934	4.3434	0.4229	-5.8882	50.528	17.87	5.0718	0.72845	0	17.87	17.87	17.87	0	-0.000258	0.16115	-7.1342e-07	0.0010155	0.13238	0.49088	0.0067189	0.13774	0.50476	0.49524	0.0044339	-1.4537	0.43045	0.34367	-0.6616	0.34144	0.96997	0.98861	1.0088	0.018641	0.020209	0.03885	0.86969	1.7286	0.85889	1.0027	0.15524	6.8724
58	4.006	4.1163	4.3078	0.11039	0.19147	0.30186	2.5732	5.0425	2.4693	4.1479	0.44033	-4.3809	39.943	22.44	5.156	1.0081	0	22.4	22.4	22.4	0	-0.00038972	0.13022	-7.894e-08	-0.00021274	0.12934	0.48222	0.0066875	0.068658	0.49465	0.50535	0.0034118	-1.3299	0.19897	0.32782	-0.39238	0.19569	0.97065	0.98834	1.0049	0.017696	0.016597	0.034293	0.89818	1.27	0.37178	0.98888	0.080893	-4.3221
59	1.3948	1.5051	1.7563	0.11034	0.25121	0.36155	0.45713	2.3276	1.8705	1.5783	0.31283	-0.054985	5.3978	1.277	2.0291	0.4508	1.3684	6.795	13.43	0.16	6.635	-0.00050558	0.058468	4.7625e-07	-0.0011528	0.054157	0.46333	0.0125	0.018382	0.51067	0.48933	0.00047579	-1.8002	0.58377	0.73479	-0.73626	0.21823	0.94339	0.99208	1.0434	0.04869	0.051298	0.099988	0.81763	2.4548	1.6371	1.0296	0.29468	7.592
59	1.6663	1.9401	2.2666	0.27387	0.32643	0.6003	0.69687	2.8219	2.125	1.9614	0.4154	-0.44402	4.7674	1.5375	2.3638	0.40243	1.0427	13.51	13.51	13.51	0	-0.00080196	0.073721	-4.4868e-07	-0.0001931	0.069917	0.45336	0.011046	0.050074	0.48342	0.51658	0.0006154	-1.7152	0.49136	0.60454	-0.54972	0.16935	0.94138	0.98566	1.0347	0.044275	0.049061	0.093335	0.77863	1.2511	0.47245	0.9894	0.10223	-1.6653
59	1.7331	1.8901	2.1849	0.15701	0.2948	0.45181	0.96708	2.6526	1.6855	1.9332	0.3422	-0.55361	6.0398	1.2889	2.239	0.30579	0.6438	12.87	12.87	12.87	0	-0.00060177	0.06665	3.6396e-07	-0.001072	0.064593	0.46607	0.0092807	0.067285	0.50387	0.49613	0.00357	-1.1544	0.065709	0.088106	-0.013469	0.014658	0.94915	0.99314	1.0328	0.043991	0.03966	0.08365	0.70859	1.1609	0.45231	0.98532	0.086921	-2.3642
60	1.5561	1.6847	1.8463	0.12861	0.16168	0.29028	1.0945	2.3392	1.2447	1.6961	0.24169	-0.098962	4.667	0.8024	1.9635	0.26738	0.51894	20.47	20.47	20.47	0	1.6326e-05	0.058322	-2.3239e-07	0.00049225	0.053034	0.5014	0.0078087	0.020986	0.47607	0.52393	0.00094908	-1.5828	0.46714	0.26382	-0.16105	0.013263	0.95276	0.99581	1.0482	0.043053	0.052402	0.095455	0.80516	1.2656	0.46043	1.0047	0.098293	2.1509
60	1.5074	1.6891	2.0484	0.18164	0.35927	0.54091	0.90774	2.8673	1.9595	1.7801	0.4162	0.38762	3.5959	1.4667	2.2737	0.4936	1.1773	27.07	27.07	27.07	0	-9.9421e-05	0.16715	2.8608e-07	-0.00087583	0.14245	0.48718	0.0058932	0.012523	0.50074	0.49926	0.0012075	-1.6672	0.55919	0.47488	-0.5734	0.207	0.94221	0.99343	1.0465	0.051218	0.053072	0.10429	0.78622	1.2674	0.48114	0.99986	0.10005	-0.48472
60	2.2053	2.4112	2.617	0.20586	0.20586	0.41173	1.363	2.9773	1.6143	2.3692	0.35665	-1.065	5.4511	1.7041	2.573	0.20379	1.3263	29.62	29.62	29.62	0	-0.00020025	0.097999	-1.426e-07	0.00022114	0.089373	0.47901	0.0037212	0.083897	0.49814	0.50186	0.00054846	-1.8229	0.8397	0.15299	-0.21752	0.047838	0.95158	0.9929	1.0323	0.041318	0.039418	0.080736	0.82476	1.2947	0.46997	0.99956	0.098068	4.3549
61	1.7909	1.9488	2.1802	0.15793	0.23137	0.3893	1.0231	2.5716	1.5485	1.9597	0.28097	-0.94837	7.0509	0.47667	2.3723	0.41263	0.14885	6.74	6.74	6.74	0	-0.00058074	0.066141	-4.1952e-06	0.0022468	0.045843	0.48259	0.0074074	0.022222	0.52522	0.47478	0.0021891	-1.3448	0.16002	0.19627	-0.029905	0.01898	0.96159	0.99161	1.0252	0.030022	0.033595	0.063618	0.85925	1.361	0.50172	1.0024	0.0936	0.40177
61	1.8063	1.8756	1.9438	0.069301	0.068269	0.13757	1.1532	2.5225	1.3693	1.8635	0.19668	-1.1986	13.731	2.56	2.3709	0.50745	0	6.74	6.74	6.74	0	-0.00057212	0.026217	-1.33e-06	0.00032562	0.024165	0.48196	0.0088757	0.013314	0.50519	0.49481	0.002037	-1.3587	0.1371	0.28438	-0.093322	0.031175	0.96109	0.98627	1.0133	0.025175	0.027013	0.052189	0.88712	1.5507	0.66355	0.99611	0.096389	3.9085
61	1.7257	1.8853	2.0022	0.15958	0.1169	0.27649	1.0171	2.1863	1.1693	1.8621	0.21784	-2.003	12.238	1.2925	2.1007	0.23865	0.73254	3.515	6.95	0.08	3.435	-0.00050603	0.036939	-2.269e-06	0.0010846	0.029992	0.48339	0.008547	0.17379	0.4893	0.5107	0.0010384	-1.4253	0.19027	0.16422	0.10079	-0.029512	0.95667	0.98631	1.0285	0.029639	0.042154	0.071792	0.89004	1.7552	0.86516	1.0139	0.13303	3.9271
62	0.82485	0.91787	0.99642	0.093024	0.078547	0.17157	0.54599	1.3159	0.76988	0.90949	0.14649	-0.0058585	3.8115	0.30526	1.0642	0.15473	0.1467	0.52583	3.28	0.06	0.88439	-0.00033795	0.017635	-6.6292e-08	-0.00029598	0.017631	0.47958	0.09306	0.011041	0.48657	0.51343	0.0026216	-1.3789	0.28092	0.38511	-0.41059	0.12574	0.92849	0.99417	1.08	0.065685	0.085783	0.15147	0.71311	1.4231	0.71001	1.0066	0.13139	0.71376
62	0.69652	0.77202	0.83237	0.075493	0.060354	0.13585	0.32197	1.002	0.68006	0.74952	0.12988	-0.94735	4.3493	0.36333	0.86645	0.11694	0.21754	1.408	5.86	0.12	2.2306	-8.5314e-05	0.016556	-1.7388e-06	0.0011614	0.012092	0.49249	0.062674	0.0083565	0.50488	0.49512	0.0015649	-1.3553	0.2683	0.44811	-0.49004	0.13063	0.93453	1.0079	1.0842	0.073414	0.076252	0.14967	0.71034	1.4661	0.75573	1.0158	0.13476	0.75673
62	0.65029	0.723	0.78892	0.072712	0.065924	0.13864	0.37109	1.0021	0.63099	0.71157	0.12571	-0.37842	3.9438	0.49857	0.81264	0.10107	0.46595	0.88	5.83	0.08	1.8724	8.6307e-05	0.01549	-1.8241e-06	0.0013796	0.010793	0.50647	0.080282	0.0084507	0.4866	0.5134	0.0016794	-1.3389	0.22905	0.42871	-0.44889	0.13221	0.938	1.0001	1.0754	0.062135	0.075231	0.13737	0.73038	1.4296	0.69926	1.0107	0.12742	0.82654
63	1.7617	2.172	2.9766	0.41031	0.80461	1.2149	0.56979	3.745	3.1752	2.3266	0.76033	0.15913	2.3833	0.58875	2.6234	0.29676	0.28515	1.3375	4.84	0.07	2.0252	-0.0038777	0.20181	-2.5036e-06	-0.0025082	0.19867	0.42298	0.05292	0.09854	0.49909	0.50091	0.0041654	-1.7737	0.77657	0.40555	-0.59524	0.18762	0.90503	0.98717	1.058	0.082139	0.070835	0.15297	0.59874	2.2048	1.606	1.0218	0.24736	2.739
63	1.6861	2.213	2.5049	0.5269	0.29186	0.81876	0.40305	3.2876	2.8845	2.1172	0.66423	-0.36079	2.7624	0.31444	2.6596	0.54236	0.30394	1.01	3.79	0.07	1.6051	-0.0032729	0.2882	-2.9166e-05	0.0087727	0.14938	0.44546	0.057971	0.10145	0.46973	0.53027	0.0048585	-1.7124	0.59951	0.65916	-0.78549	0.24029	0.88999	0.98185	1.091	0.091864	0.1092	0.20106	0.65363	2.0718	1.4181	1.0272	0.24997	2.1726
63	1.9666	2.3656	2.7611	0.39905	0.39549	0.79454	1.3413	4.0286	2.6872	2.4269	0.60975	0.5302	3.2341	1.0041	2.7844	0.35757	0.59866	4.4375	11.37	0.17	4.2278	-0.00094239	0.13914	4.5308e-07	-0.0017452	0.12787	0.44234	0.0141	0.027637	0.52088	0.47912	0.0033225	-1.6977	0.61452	0.58659	-0.73825	0.23541	0.9356	0.9952	1.0581	0.059603	0.062874	0.12248	0.72945	1.9645	1.2351	1.0146	0.19444	5.447
64	1.9575	2.048	2.2195	0.090532	0.17145	0.26198	0.81283	2.6147	1.8019	2.075	0.2656	-1.7646	11.773	1.375	2.4388	0.36387	1.0276	6.33	6.33	6.33	0	-0.00082719	0.047042	-1.6714e-07	-0.00072005	0.047015	0.47789	0.018692	0.038941	0.4649	0.5351	0.0077687	-1.1672	0.049571	0.15963	-0.03682	-0.0039597	0.95861	0.99025	1.0205	0.031637	0.030273	0.06191	0.59608	1.142	0.54595	0.98593	0.073567	-2.3364
64	1.8344	1.9745	2.0866	0.14006	0.11216	0.25222	1.2392	2.4225	1.1833	1.9557	0.21155	-1.5471	10.933	0.81286	2.048	0.092378	0.48458	6.33	6.33	6.33	0	-0.00053612	0.035066	-2.9192e-06	0.0013176	0.02732	0.48468	0.0078616	0.037736	0.51968	0.48031	0.0041807	-1.2167	0.084514	0.17413	-0.036213	-0.0049788	0.96534	0.99665	1.0248	0.031311	0.028176	0.059486	0.75022	1.1273	0.37705	0.99486	0.06349	-2.288
64	1.9833	2.0858	2.2018	0.10245	0.11604	0.21849	0.8606	2.3961	1.5355	2.0642	0.24204	-3.4919	21.801	7.02	2.3188	0.25457	0	6.98	6.98	6.98	0	-0.00044144	0.050601	-3.4066e-06	0.0019432	0.035034	0.48679	0.0099857	0.15977	0.49714	0.50286	0.0028285	-1.1544	0.024389	0.057286	-0.0062833	0.07955	0.97362	0.99266	1.025	0.019049	0.032369	0.051418	0.68332	1.2474	0.56411	0.99953	0.077206	-1.0286
65	1.9027	2.2589	2.6954	0.35623	0.43651	0.79274	0.71775	3.631	2.9133	2.3133	0.62373	0.10611	2.9028	0.755	3.2595	0.94617	0.165	2.28	4.45	0.11	2.17	-0.0035405	0.16704	-6.0831e-06	-0.00074232	0.15775	0.44012	0.036876	0.065076	0.46087	0.53913	0.0041482	-1.5753	0.42046	0.52275	-0.52137	0.15423	0.92998	0.9723	1.0092	0.042315	0.036937	0.079252	0.79547	2.21	1.4145	1.0218	0.22679	3.5497
65	2.7865	3.2254	3.4807	0.43887	0.25526	0.69412	1.0162	3.8326	2.8164	3.1053	0.50898	-1.5994	7.5668	5.09	3.3461	0.24078	0	4.115	8.08	0.15	3.965	-0.0010808	0.19296	-2.2835e-06	0.00079853	0.17961	0.47549	0.019417	0.14563	0.48603	0.51397	0.0051547	-1.4514	0.39727	0.39481	-0.54197	0.20174	0.96341	0.99405	1.0277	0.030646	0.033623	0.064269	0.78649	2.2437	1.4572	1.0293	0.21223	4.6819
65	3.3819	3.5852	3.7651	0.20331	0.17992	0.38323	0.70116	4.1886	3.4875	3.4969	0.5478	-3.367	17.264	1.89	4.0588	0.5619	1.79	3.165	6.21	0.12	3.045	-0.00028079	0.29744	-6.5089e-06	0.0038458	0.25917	0.49496	0.022047	0.14016	0.50158	0.49842	0.0056061	-1.5266	0.36117	0.61449	-0.69337	0.24478	0.96471	0.99509	1.034	0.030386	0.03886	0.069246	0.68793	2.8481	2.1602	1.0642	0.31611	4.2873
66	0.84729	0.95499	1.0751	0.1077	0.12011	0.22781	0.37549	1.2639	0.88841	0.95495	0.16775	-1.0333	7.203	1.8525	1.1484	0.19341	1.6269	7.98	7.98	7.98	0	-0.00046629	0.016456	1.8852e-07	-0.00061748	0.016374	0.4667	0.011208	0.007472	0.49875	0.50125	0.00081932	-1.5503	0.51219	0.27227	-0.3991	0.1659	0.93993	0.98834	1.0401	0.048415	0.051741	0.10016	0.64913	1.4299	0.78081	0.99844	0.12625	0.18504
66	0.97117	1.0978	1.2148	0.12667	0.11699	0.24366	0.58552	1.6501	1.0646	1.1067	0.21309	0.25084	4.8772	0.66	1.7307	0.62397	0	6.12	6.12	6.12	0	-0.00094219	0.017243	-2.6941e-07	-0.00077623	0.017185	0.45542	0.012966	0.0048622	0.47078	0.52922	0.0024155	-1.2649	0.21874	0.33559	-0.40678	0.11848	0.9271	0.96872	1.017	0.041618	0.048324	0.089942	0.82292	1.4187	0.59581	0.99186	0.11233	1.727
66	1.0143	1.1118	1.1916	0.097474	0.079743	0.17722	0.79187	1.3965	0.60462	1.0999	0.13548	-0.42125	3.9571	0.55846	1.2127	0.11276	0.37034	7.81	7.81	7.81	0	-0.0002617	0.014875	6.2062e-07	-0.00074578	0.014078	0.48387	0.006402	0.026889	0.48077	0.51923	0.001667	-1.285	0.15963	0.28984	-0.19332	0.029757	0.95023	0.99183	1.0382	0.041605	0.046338	0.087944	0.85304	1.3167	0.46366	1.0044	0.088909	1.1781
67	1.6277	1.7798	1.9497	0.1521	0.1699	0.322	0.75464	2.3163	1.5616	1.7693	0.27742	-1.163	6.7983	0.88556	2.0615	0.29226	0.35431	4.37	8.62	0.12	4.25	-0.00036873	0.068265	-5.0431e-07	7.2538e-05	0.067433	0.48422	0.015982	0.010274	0.488	0.512	0.0012396	-1.6716	0.54772	0.33626	-0.28609	0.074299	0.94183	0.99001	1.0443	0.048177	0.054245	0.10242	0.68328	2.1543	1.471	1.0195	0.22481	5.4891
67	2.1685	2.349	2.4988	0.18043	0.14978	0.33022	1.4986	2.8213	1.3227	2.308	0.28991	-1.5379	8.8632	0.59696	2.5791	0.27106	0.3064	14.63	14.63	14.63	0	-0.00032425	0.06532	-6.5447e-07	0.00063194	0.054448	0.48254	0.004788	0.086867	0.50856	0.49144	0.0013408	-1.5519	0.18483	0.58767	-0.22478	0.0046105	0.94525	0.99984	1.0446	0.054585	0.04478	0.099365	0.75116	1.31	0.55885	0.99653	0.10117	-0.13742
67	1.5561	1.7505	1.9155	0.19443	0.16501	0.35944	0.84235	2.5493	1.707	1.7126	0.33699	-0.43001	4.0401	0.7345	1.9445	0.23181	0.6464	3.8275	13.39	0.18	5.5377	-0.00052678	0.058003	-3.5616e-07	2.4906e-05	0.053936	0.45995	0.033548	0.011613	0.49709	0.50291	0.00087625	-1.635	0.40585	0.3517	-0.062035	-0.060018	0.93108	0.98909	1.0427	0.058016	0.053585	0.1116	0.69198	1.468	0.77604	0.99464	0.1231	1.1578
68	2.8031	3.106	3.7704	0.30283	0.6644	0.96723	0.75816	5.0488	4.2907	3.2368	0.8045	-0.13955	3.9736	0.65	3.7509	0.51413	0.3528	2.295	4.54	0.05	2.245	-0.0043262	0.30562	2.2147e-06	-0.0053605	0.30431	0.44681	0.032051	0.029915	0.4454	0.5546	0.010582	-1.4903	0.51949	0.0026065	-0.23078	0.20024	0.92173	0.98451	1.0592	0.062779	0.074719	0.1375	0.60288	2.506	1.9031	1.0362	0.28186	3.4817
68	2.6441	3.1875	3.7125	0.54335	0.52501	1.0684	0.65271	5.2307	4.578	3.1904	0.86506	-0.025371	3.7042	0.423	3.681	0.49052	0.20972	2.525	4.99	0.06	2.465	-0.0044294	0.31471	-6.4193e-06	-0.0011298	0.2986	0.43945	0.031068	0.060194	0.48444	0.51556	0.0063261	-1.7954	0.76699	0.28067	-0.33936	0.087948	0.89772	0.97199	1.0677	0.074272	0.095744	0.17002	0.6299	1.809	1.1791	1.0073	0.19737	1.7956
68	3.1032	3.5335	4.0274	0.43031	0.49391	0.92422	0.75751	4.8422	4.0846	3.4304	0.86732	-1.1478	4.7067	0.622	3.782	0.35158	0.58557	1.1533	3.33	0.06	1.5391	-0.0038009	0.59795	-3.4146e-05	0.0083893	0.49155	0.46555	0.061453	0.072626	0.46779	0.53221	0.00744	-1.9156	1.0826	0.17931	-0.58276	0.23729	0.91579	0.97034	1.0931	0.054549	0.12281	0.17736	0.5821	2.5134	1.9313	1.0707	0.35438	2.6921
69	2.5709	2.7416	2.8963	0.17064	0.15469	0.32532	1.7799	3.5406	1.7607	2.7302	0.33016	-1.7082	14.417	3.0683	3.0284	0.29824	2.6285	19.15	19.15	19.15	0	-0.00032904	0.075952	2.3751e-08	-0.00037448	0.07591	0.48052	0.0067921	0.03187	0.50549	0.49451	0.0010003	-1.9002	0.92521	0.37245	-0.58814	0.19092	0.96127	0.99378	1.0315	0.032505	0.037747	0.070252	0.80428	1.5926	0.78831	1.0032	0.11226	2.5776
69	1.9471	2.1339	2.2819	0.18678	0.14802	0.3348	1.5489	2.9155	1.3666	2.1272	0.28778	-0.52356	7.5643	2.6233	2.364	0.23677	1.539	18.14	18.14	18.14	0	-0.00015892	0.075922	4.9972e-07	-0.0010629	0.061032	0.48846	0.0055249	0.027072	0.49972	0.50028	0.00081609	-1.8642	0.86858	0.457	-0.72609	0.26494	0.95111	0.99261	1.0414	0.041494	0.048817	0.090312	0.83605	1.9249	1.0889	1.0115	0.16657	6.4843
69	2.0469	2.168	2.2768	0.12111	0.10882	0.22993	1.4872	3.2896	1.8024	2.1776	0.27822	0.55261	9.482	3.1186	2.4352	0.25764	4.6143	22.44	22.44	22.44	0	-0.00018825	0.062641	8.3599e-08	-0.00037509	0.06167	0.48367	0.0035778	0.012522	0.49575	0.50425	0.0008601	-1.7859	0.78069	0.26856	-0.36205	0.098942	0.94381	0.99003	1.0411	0.046215	0.051093	0.097307	0.83369	1.6489	0.81517	1.0072	0.12479	4.0494
70	2.6869	2.8797	3.0528	0.1928	0.17308	0.36588	0.47139	3.3424	2.871	2.7805	0.49739	-2.9075	13.134	1.005	3.1614	0.38087	0.43385	4.835	9.49	0.18	4.655	5.9222e-05	0.24712	-4.1778e-06	0.0041326	0.15913	0.50122	0.027664	0.19467	0.48103	0.51897	0.0005933	-1.7607	0.53702	0.51572	-0.36458	0.072723	0.95655	0.98793	1.0502	0.031373	0.062289	0.093662	0.4846	2.4144	1.9298	1.0434	0.27144	4.393
70	2.6913	2.8882	3.0467	0.19697	0.15849	0.35547	0.46432	3.6577	3.1934	2.8346	0.45554	-3.2233	17.757	10.81	3.3604	0.52586	0	5.97	11.7	0.24	5.73	-0.0002264	0.20138	-2.0695e-06	0.0022528	0.15221	0.4916	0.024187	0.024187	0.49833	0.50167	0.00051648	-2.0544	1.2639	0.10411	-0.58189	0.26845	0.9587	0.9891	1.0284	0.030396	0.039297	0.069693	0.76505	2.1231	1.358	1.0257	0.24995	6.027
70	2.1131	2.3285	2.5052	0.21541	0.17668	0.39209	1.3205	3.0448	1.7243	2.2844	0.36169	-1.1584	7.0864	1.83	2.7723	0.48784	1.2197	18.13	18.13	18.13	0	-0.00018468	0.12149	-2.1816e-07	0.00021041	0.11863	0.48752	0.0071744	0.014349	0.46825	0.53175	0.0003284	-2.0761	1.1362	0.37083	-0.66442	0.23365	0.95355	0.98176	1.0271	0.028208	0.045294	0.073502	0.83504	1.7205	0.88542	1.0092	0.15502	4.9111
71	4.8267	5.0925	5.2227	0.2658	0.13019	0.39599	2.2846	5.3796	3.095	4.9669	0.48553	-4.916	36.13	9.96	5.5073	0.54042	0	4.99	9.88	0.1	4.89	-0.00050995	0.21428	-3.2217e-06	0.0026924	0.15776	0.49098	0.0060302	0.59799	0.48994	0.51006	0.003731	-1.4209	0.26957	0.15955	-0.13855	0.13058	0.97522	0.991	1.0064	0.015778	0.015387	0.031164	0.89163	2.3726	1.481	1.0256	0.21388	5.7467
71	5.3278	5.5243	5.648	0.1965	0.12365	0.32015	0.9272	5.8071	4.8799	5.3583	0.71694	-5.0141	31.305	8.36	5.8387	0.48047	0	4.16	8.22	0.1	4.06	-0.0006215	0.49156	-7.0293e-06	0.0052409	0.35811	0.49133	0.015569	0.78084	0.50839	0.49161	0.0015783	-1.8219	0.68485	0.55908	-0.73503	0.31317	0.97833	0.99141	1.0056	0.013079	0.014233	0.027312	0.65903	3.7163	3.0573	1.0644	0.42588	6.0063
71	5.1957	5.3499	5.445	0.1542	0.095144	0.24934	0.51635	5.6875	5.1711	5.1743	0.75308	-4.8933	28.933	8.75	5.7084	0.53416	0	4.34	8.59	0.09	4.25	-0.00049549	0.55151	-5.5635e-06	0.0043614	0.45117	0.49245	0.018307	0.77689	0.50401	0.49599	0.0018695	-1.9863	1.1079	0.18696	-0.57176	0.26333	0.97859	0.99212	1.0067	0.013525	0.0146	0.028125	0.41661	3.2582	2.8416	1.051	0.37703	5.277
72	1.5016	1.8121	2.1637	0.31053	0.35158	0.66211	0.034943	2.5603	2.5253	1.7447	0.56112	-1.169	4.4291	0.42083	2.3626	0.61786	0.19695	1.005	2.04	0.09	0.72004	-0.00026208	0.31277	7.2134e-07	-0.00069704	0.31239	0.49161	0.074503	0.0082781	0.47761	0.52239	0.0037646	-1.84	0.85731	0.35274	-0.63014	0.26208	0.89012	1.0243	1.2095	0.13423	0.18511	0.31933	0.15893	3.5432	3.3843	1.1407	0.57171	2.5659
72	1.4947	1.7154	1.9666	0.22072	0.25118	0.47191	0.5309	2.6322	2.1013	1.7128	0.37653	-0.45911	4.5493	0.444	2.1774	0.4646	0.17968	2.53	5	0.06	2.47	-0.00096686	0.12151	-8.0313e-06	0.0031211	0.097268	0.47503	0.019608	0.02549	0.48919	0.51081	0.0017077	-1.9152	0.86079	0.51584	-0.70012	0.23984	0.92411	1.0073	1.0828	0.083234	0.075494	0.15873	0.63407	1.4387	0.80461	1.0187	0.14948	0.52005
72	1.5136	1.7702	2.3829	0.25665	0.61269	0.86934	0.55791	3.3167	2.7588	1.9618	0.63235	0.6043	2.6774	0.5	2.563	0.6012	0.24946	2.09	4.11	0.07	2.02	-0.00092803	0.38721	1.9545e-05	-0.0091173	0.32118	0.48225	0.019048	0.05	0.49165	0.50835	0.0049128	-1.7762	0.74874	0.42953	-0.68597	0.28578	0.90958	0.99539	1.1271	0.085813	0.13169	0.2175	0.5659	2.218	1.6521	1.0851	0.32299	1.7821
73	3.2564	3.485	3.7861	0.22855	0.30109	0.52964	1.4196	4.3865	2.9669	3.5032	0.50132	-1.7864	12.093	1.086	3.9021	0.39887	1.0095	6.33	6.33	6.33	0	-0.0013364	0.19131	-8.159e-07	-0.00081913	0.19071	0.47903	0.0094488	0.12126	0.48423	0.51577	0.0040228	-1.5352	0.32038	0.44947	-0.4229	0.18879	0.95245	0.99352	1.0447	0.04107	0.051216	0.092286	0.72935	1.4982	0.76883	1.0064	0.11733	0.52743
73	3.4464	3.6136	3.8365	0.16722	0.2229	0.39012	1.0993	4.6026	3.5033	3.6164	0.53603	-1.9729	12.199	1.78	4.1406	0.52416	0.85538	3.085	6.11	0.06	3.025	-0.0018817	0.17353	-2.4195e-06	-0.00038162	0.1687	0.47227	0.016103	0.030596	0.49355	0.50645	0.0040125	-1.5809	0.45735	0.30757	-0.39249	0.20904	0.96633	0.99028	1.0174	0.023952	0.027076	0.051028	0.61348	1.7372	1.1237	1.0111	0.14798	2.5188
73	3.4265	3.6122	3.8212	0.18567	0.20906	0.39473	1.4655	4.6417	3.1761	3.6442	0.52919	-1.4547	10.137	6.67	4.6835	1.0393	0	6.64	6.64	6.64	0	-0.0017298	0.16945	-5.2083e-07	-0.0013834	0.16915	0.47291	0.010511	0.13213	0.49624	0.50376	0.0041893	-1.5481	0.36169	0.46633	-0.51218	0.23277	0.95781	0.99596	1.0328	0.038149	0.036885	0.075034	0.80934	1.6187	0.80939	1.0084	0.12655	2.5474
74	1.0245	1.1175	1.1855	0.093058	0.067943	0.161	0.42883	1.2819	0.85303	1.0703	0.18146	-1.7399	5.9882	0.915	1.0701	-0.0001986	0.95335	1.2467	3.62	0.03	1.6784	-0.00055575	0.029249	-1.2479e-05	0.004149	0.011586	0.48232	0.037037	0.21693	0.46419	0.53581	0.0014335	-1.3949	0.24674	0.22826	-0.11323	0.034326	0.93707	1.0034	1.0384	0.066351	0.034933	0.10128	0.71794	1.2376	0.51967	0.98044	0.097559	-0.44549
74	0.90149	0.9882	1.0706	0.086707	0.082392	0.1691	0.53173	1.2044	0.67271	0.97416	0.13168	-1.0336	5.8503	0.36222	1.1031	0.12891	0.12752	3.61	3.61	3.61	0	-0.0005635	0.013854	-6.2708e-06	0.0017065	0.010061	0.48112	0.011019	0.093664	0.48895	0.51105	0.0022467	-1.2953	0.23951	0.13368	-0.12042	0.044214	0.94445	0.99793	1.0691	0.053487	0.071153	0.12464	0.74263	1.317	0.57441	1.0087	0.11559	0.20272
74	1.0419	1.1141	1.1831	0.072201	0.068965	0.14117	0.27046	1.4559	1.1854	1.0931	0.18378	-1.8903	11.249	0.695	1.4262	0.3331	0.59454	1.985	3.93	0.04	1.945	-0.00018014	0.033328	-5.7583e-06	0.002152	0.028323	0.49319	0.03202	0.0073892	0.48395	0.51605	0.00247	-1.3755	0.35173	0.23505	-0.30448	0.094647	0.95274	0.98949	1.0715	0.036748	0.082027	0.11878	0.54214	1.337	0.79482	1.0076	0.13411	0.044038
75	1.1506	1.3132	1.4763	0.16265	0.16303	0.32568	0.53178	2.8735	2.3417	1.3904	0.44052	1.4266	5.6381	2.24	1.7519	0.36146	1.1439	1.0286	6.44	0.07	2.2095	-0.0013858	0.11155	1.7488e-06	-0.0026397	0.10704	0.43967	0.04039	0.027855	0.51185	0.48815	0.0010115	-1.5484	0.36055	0.21904	-0.036729	0.0064144	0.92408	0.99298	1.0432	0.068896	0.050238	0.11913	0.75477	2.6787	1.924	1.0419	0.30198	4.283
75	1.7195	2.3142	2.5988	0.59476	0.28462	0.87938	1.0487	3.424	2.3752	2.172	0.58475	-0.1253	2.3128	1.0571	2.5921	0.42018	0.66351	0.98778	6.5	0.08	1.9944	-0.0018738	0.10546	-1.9677e-06	-0.00010681	0.09141	0.43481	0.073415	0.046719	0.46548	0.53452	0.0018182	-1.387	0.1724	0.13608	0.088317	-0.0092721	0.94592	0.98128	1.0119	0.035354	0.030581	0.065935	0.79555	1.9127	1.1172	1.0086	0.16255	4.2325
75	1.675	2.1655	2.8048	0.49046	0.63929	1.1298	0.38074	3.2542	2.8735	2.1942	0.63375	-0.33732	2.7139	1.3317	2.4389	0.24472	0.98562	8.58	8.58	8.58	0	-0.0021385	0.11118	-5.2048e-07	-0.0016847	0.1103	0.42852	0.02291	0.042383	0.4633	0.5367	0.0013017	-1.5268	0.28913	0.23775	0.060325	-0.059997	0.93519	0.98351	1.0287	0.048326	0.045136	0.093462	0.49662	1.491	0.99433	0.99162	0.14263	-0.418
76	1.1952	1.3477	1.5948	0.1525	0.24704	0.39955	0.52455	2.5598	2.0352	1.4344	0.39947	0.84861	4.0335	0.44875	1.5781	0.1437	0.21705	0.826	3.49	0.05	1.337	-0.0021667	0.090569	1.0015e-06	-0.0025863	0.090395	0.44594	0.054762	0.042857	0.49403	0.50597	0.002257	-1.493	0.32807	0.22428	-0.084874	0.026878	0.91361	0.97232	1.056	0.058709	0.083664	0.14237	0.7128	1.8309	1.1181	1.029	0.2114	2.1626
76	1.3534	1.526	1.7957	0.17259	0.26968	0.44227	0.55747	2.2719	1.7145	1.5414	0.32454	-0.43561	4.0387	0.35	1.769	0.22765	0.24016	1.625	3.18	0.07	1.555	-0.00096384	0.097049	-2.4203e-05	0.0069264	0.059841	0.48143	0.027523	0.018349	0.48773	0.51227	0.0024202	-1.5817	0.38749	0.30308	-0.097463	-0.0099709	0.92758	1.0059	1.0945	0.078292	0.088604	0.1669	0.73186	2.1904	1.4586	1.0619	0.26344	2.6024
76	2.3371	2.54	2.8333	0.20284	0.29338	0.49622	0.67674	3.3166	2.6398	2.5283	0.468	-1.6989	8.3027	0.65	3.0506	0.52231	0.38936	2.25	4.39	0.11	2.14	-0.0016212	0.17408	-1.1537e-05	0.0035935	0.14294	0.47469	0.030905	0.077263	0.45575	0.54425	0.0020552	-1.6915	0.54334	0.32719	-0.21801	0.039452	0.95737	0.99224	1.0325	0.03487	0.040283	0.075153	0.64589	2.5054	1.8595	1.0568	0.29135	3.6765
77	3.0084	3.4312	3.9807	0.42285	0.54944	0.9723	0.82645	4.5015	3.675	3.3855	0.77266	-1.2131	4.9615	5.25	4.543	1.1575	0	2.565	5.02	0.11	2.455	-0.0035366	0.31082	-1.5781e-05	0.0047169	0.20651	0.45343	0.041985	0.10115	0.48375	0.51625	0.00354	-1.6805	0.71039	0.15692	-0.30277	0.11634	0.95067	0.97693	1.0008	0.026258	0.023828	0.050086	0.64534	2.2974	1.6521	1.0241	0.23204	3.8138
77	2.9159	3.2886	4.1477	0.37279	0.85907	1.2319	0.80892	4.5148	3.7058	3.3852	0.8175	-0.66644	3.6944	6.32	4.5326	1.1474	0	3.105	6.13	0.08	3.025	-0.0034944	0.26316	-6.7878e-06	0.00078195	0.22258	0.44493	0.028526	0.2599	0.48413	0.51587	0.002606	-1.7008	0.62119	0.30758	-0.30661	0.078926	0.94892	0.98148	1.0093	0.032562	0.027856	0.060418	0.68711	2.512	1.8248	1.029	0.26316	4.4865
77	2.7766	3.1411	3.9713	0.36454	0.83015	1.1947	0.8042	4.5532	3.749	3.2849	0.81562	-0.55966	3.7391	6.17	4.6545	1.3696	0	3.03	5.96	0.1	2.93	-0.0033627	0.30767	-5.7289e-06	0.00016054	0.28142	0.44664	0.032468	0.15584	0.47642	0.52358	0.0028149	-1.7783	0.78746	0.27273	-0.38445	0.1029	0.94321	0.98401	1.0143	0.040798	0.03025	0.071048	0.78273	2.8275	2.0448	1.0409	0.30094	4.9062
78	2.1563	2.378	2.6193	0.22171	0.24134	0.46305	0.61027	3.2287	2.6184	2.3476	0.46994	-1.1659	6.1215	0.85	2.5731	0.22557	0.56819	1.1575	4.44	0.04	1.8952	-0.0015508	0.1775	-8.353e-06	0.002325	0.15938	0.47333	0.027957	0.043011	0.48922	0.51078	0.0028653	-1.6618	0.48367	0.53657	-0.56463	0.20701	0.93451	0.98883	1.0569	0.054323	0.068092	0.12242	0.63377	2.6675	2.0338	1.0601	0.32961	3.4897
78	2.4943	2.7349	2.9502	0.24063	0.21526	0.4559	0.48397	3.3191	2.8352	2.6458	0.49691	-2.0841	9.2961	0.9525	3.0407	0.39487	0.81946	2.22	4.34	0.1	2.12	-0.00076206	0.23729	-1.7797e-05	0.0071577	0.16766	0.48817	0.026906	0.15247	0.5236	0.4764	0.0021621	-1.8262	0.79052	0.32372	-0.46561	0.17814	0.93474	0.99107	1.0707	0.056333	0.079625	0.13596	0.77348	2.8674	2.094	1.0876	0.35969	3.5168
78	2.1927	2.3153	2.4173	0.12254	0.10202	0.22457	0.15554	2.9527	2.7972	2.2431	0.45698	-2.861	13.221	0.8025	2.6257	0.38258	0.90742	1.975	3.89	0.06	1.915	-0.0013409	0.18438	-1.2207e-05	0.0035785	0.16233	0.47864	0.037129	0.064356	0.49628	0.50372	0.0017653	-1.8764	0.87526	0.35475	-0.59481	0.24194	0.9542	1.0012	1.0464	0.046971	0.045277	0.092248	0.18311	2.6489	2.4658	1.0603	0.343	2.6622
79	1.6513	1.8438	2.0886	0.19256	0.24477	0.43732	0.48357	2.4566	1.973	1.7687	0.48419	-0.88972	3.2408	0.67286	2.0898	0.32116	0.39264	1.03	4.76	0.05	1.8658	-0.0016272	0.17082	-9.0915e-06	0.0032459	0.13263	0.4579	0.070763	0.15084	0.49627	0.50373	0.0015766	-1.7172	0.65873	0.31084	-0.30205	0.050257	0.92764	0.98835	1.05	0.06071	0.061663	0.12237	0.607	1.541	0.93404	1.0128	0.18512	0.91638
79	1.6625	1.9258	2.1704	0.26327	0.24464	0.50792	0.54659	2.7786	2.232	1.8731	0.50231	-0.65178	3.2895	0.63	2.0223	0.1492	0.65879	1.635	3.57	0.08	1.5694	-0.0010244	0.21306	1.0857e-06	-0.0017507	0.21174	0.46872	0.047761	0.014925	0.52167	0.47833	0.0036223	-1.6878	0.72845	0.13235	-0.17178	-0.00029225	0.92878	0.99889	1.1005	0.070117	0.10161	0.17173	0.58071	3.0678	2.487	1.0691	0.38383	4.5744
79	1.4746	1.816	2.4732	0.34146	0.65713	0.99858	0.78946	2.7604	1.9709	1.9294	0.53854	0.013432	1.7301	0.516	1.9632	0.033767	0.44818	1.87	3.03	0.05	1.303	-0.0026452	0.10257	-1.2187e-06	-0.0019554	0.10172	0.43434	0.022928	0.14815	0.46466	0.53534	0.0042077	-1.4447	0.20621	0.43252	-0.10083	-0.092376	0.93393	0.9805	1.0477	0.046569	0.067157	0.11373	0.73358	1.4728	0.73927	1.004	0.13601	1.1501
80	2.4285	3.0286	3.4732	0.60003	0.44459	1.0446	1.1942	4.0534	2.8593	2.9392	0.67178	-0.47198	2.7672	3.35	3.4954	0.55616	1.21	10.61	10.61	10.61	0	-0.0020123	0.064946	-1.0264e-06	-0.00091504	0.057274	0.43849	0.014019	0.086916	0.47708	0.52292	0.0019121	-1.6077	0.42806	0.45532	-0.44881	0.17345	0.95389	0.98125	1.0142	0.027358	0.03292	0.060277	0.78159	1.3283	0.54669	0.98683	0.082355	0.33748
80	2.9248	3.0737	3.2767	0.14887	0.20297	0.35183	1.063	3.8344	2.7715	3.0941	0.40548	-3.0162	22.758	8.95	3.6461	0.552	0	5.48	10.85	0.11	5.37	-0.00065102	0.12199	-2.1575e-07	-0.00041478	0.12162	0.48033	0.010949	0.086679	0.49954	0.50046	0.0011117	-1.8102	0.75223	0.43864	-0.65947	0.27904	0.9593	0.98875	1.0193	0.029445	0.030574	0.06002	0.88192	4.2372	3.3553	1.0735	0.58637	8.2598
80	3.097	3.2704	3.4784	0.17347	0.20797	0.38144	0.96568	4.493	3.5273	3.2882	0.47997	-2.3709	19.142	12.45	4.6627	1.3744	0	12.36	12.36	12.36	0	-0.00088729	0.12884	-7.5999e-08	-0.00079282	0.12877	0.47163	0.011254	0.026527	0.50121	0.49879	0.0023612	-1.4724	0.2728	0.34135	-0.23404	0.09262	0.95813	0.98828	1.0155	0.030153	0.027189	0.057342	0.48657	1.4004	0.91381	0.98803	0.10662	-2.1062
81	2.9941	3.9091	4.3853	0.91499	0.47625	1.3912	0.72742	4.5577	3.8302	3.5742	0.94624	-1.1099	3.7454	1.97	4.5593	0.98517	0	0.97	1.87	0.07	0.9	-0.0061001	0.77624	-0.0002549	0.043606	0.24359	0.46957	0.045918	0.39286	0.41538	0.58462	0.0043188	-1.5305	0.28043	0.24864	-0.032948	0.035219	0.90969	0.95286	1.104	0.043168	0.15114	0.19431	0.57596	2.0918	1.5158	1.0871	0.33472	1.7045
81	2.483	2.7505	2.8586	0.26752	0.10812	0.37563	0.89906	3.4754	2.5764	2.6488	0.453	-1.6308	7.63	2.41	3.0435	0.39471	0	1.63	3.21	0.05	1.58	-0.0023019	0.15742	-2.4404e-05	0.0057027	0.11865	0.47465	0.024316	0.066869	0.50915	0.49085	0.0040638	-1.3919	0.17155	0.22351	-0.047563	0.045262	0.95396	0.98965	1.0213	0.035691	0.031682	0.067372	0.61099	1.593	0.982	1.0167	0.16875	1.3755
81	2.5886	3.1691	3.3486	0.58046	0.1795	0.75996	0.099619	3.9929	3.8933	2.8926	0.71761	-1.5836	6.3291	4.71	4.0302	1.1376	0	4.59	4.59	4.59	0	-0.0034712	0.29317	-2.317e-05	0.0073955	0.14763	0.45194	0.02766	0.061702	0.48401	0.51599	0.005819	-1.2632	0.16042	0.11035	-0.067711	0.060708	0.93303	0.97611	1.0153	0.043081	0.039184	0.082265	0.17199	1.6056	1.4336	0.98721	0.18996	-0.30492
82	1.1957	1.3475	1.5954	0.15173	0.24795	0.39968	0.52371	2.5604	2.0367	1.4344	0.3995	0.84911	4.0406	0.44875	1.5785	0.14414	0.21705	0.826	3.48	0.05	1.3319	-0.0021672	0.090556	9.8601e-07	-0.0025803	0.090388	0.44593	0.057143	0.042857	0.48926	0.51074	0.0022603	-1.4913	0.32519	0.22438	-0.082992	0.026107	0.91305	0.97486	1.0535	0.061803	0.078599	0.1404	0.7133	1.826	1.1127	1.0291	0.21161	2.1586
82	1.352	1.5233	1.796	0.17132	0.27264	0.44396	0.55679	2.276	1.7192	1.5416	0.32482	-0.42774	4.0259	0.35	1.7705	0.22896	0.24083	1.625	3.18	0.07	1.555	-0.00096849	0.097149	-2.4198e-05	0.00692	0.059957	0.48135	0.027523	0.021407	0.47239	0.52761	0.0024081	-1.5846	0.38918	0.31182	-0.11004	-0.0049126	0.92863	1.0035	1.0944	0.074896	0.090835	0.16573	0.73444	2.1749	1.4404	1.0614	0.2626	2.5896
82	2.3362	2.5382	2.8333	0.20203	0.29512	0.49715	0.67662	3.3159	2.6393	2.5278	0.46788	-1.6978	8.3002	0.65	3.0498	0.52196	0.38936	2.25	4.39	0.11	2.14	-0.0016193	0.17407	-1.1536e-05	0.0035952	0.14294	0.47471	0.030905	0.077263	0.45796	0.54204	0.0020425	-1.6932	0.53903	0.34711	-0.23863	0.046237	0.9575	0.9924	1.0336	0.034902	0.041243	0.076145	0.64954	2.5036	1.8541	1.0568	0.29127	3.6792
83	1.8672	2.0161	2.1556	0.14894	0.13945	0.28839	1.0534	2.4939	1.4405	2.0081	0.24295	-1.4219	10.278	0.87625	2.2798	0.27171	0.62944	3.97	7.86	0.08	3.89	-0.00029381	0.054479	-1.2924e-06	0.00073233	0.050772	0.48968	0.011321	0.008805	0.48992	0.51008	0.0013252	-1.5733	0.40315	0.24668	-0.043356	-0.032694	0.95587	0.99528	1.0356	0.039411	0.040304	0.079715	0.81942	1.6749	0.85545	1.0133	0.13137	3.1242
83	1.8634	1.9946	2.1542	0.13126	0.15958	0.29083	1.4967	2.8419	1.3452	2.0177	0.2761	0.29119	5.6703	1.1783	2.2614	0.24362	0.46788	0.08	0.08	0.08	0	-0.00072105	0.050812	-3.3037e-07	-0.00046832	0.050603	0.47654	0.0052219	0.024804	0.51895	0.48105	0.0030346	-1.4037	0.24311	0.17916	0.03113	-0.04893	0.95042	0.99574	1.0271	0.045323	0.031396	0.076719	0.88204	1.5596	0.67756	1.0096	0.11219	3.4676
83	1.7002	2.0122	2.2355	0.31195	0.22335	0.5353	0.54516	2.5293	1.9841	1.9551	0.3894	-1.1843	5.7294	0.65875	2.2829	0.32772	0.27823	3.575	7.08	0.07	3.505	-0.0012102	0.088362	-4.4706e-06	0.0020042	0.058523	0.46217	0.016667	0.12778	0.52156	0.47844	0.00075805	-1.7524	0.65229	0.26867	-0.15743	-0.010866	0.94982	0.98831	1.0347	0.038499	0.046417	0.084915	0.58106	1.7609	1.1799	1.0093	0.15837	2.2023
84	1.7131	1.8118	1.9554	0.098661	0.1436	0.24226	0.81793	2.335	1.517	1.805	0.26718	-1.2224	6.7837	0.64	2.1038	0.29874	0.30676	1.58	3.1	0.06	1.52	-3.957e-05	0.071371	-3.6093e-06	0.001101	0.07064	0.49784	0.022082	0.050473	0.49367	0.50633	0.003601	-1.397	0.18185	0.16729	0.026612	0.023023	0.94338	1.0051	1.1062	0.061674	0.10111	0.16278	0.6848	1.5689	0.88407	1.0506	0.18007	0.8934
84	1.4561	1.7993	2.2592	0.34325	0.45987	0.80312	1.0575	3.0675	2.0099	1.8526	0.46381	0.35822	2.7082	0.48	2.2978	0.44526	0.32473	0.46167	1.72	0.08	0.58391	-0.00039948	0.21409	1.3621e-05	-0.004186	0.20784	0.49319	0.16487	0.035842	0.5	0.5	0.0080131	-1.4199	0.2883	0.085234	0.066417	-0.017391	0.90465	1.0038	1.186	0.099136	0.1822	0.28133	0.72793	1.6423	0.91438	1.046	0.19076	0.7692
84	2.1785	2.4358	2.8786	0.25722	0.44284	0.70006	0.97383	3.2023	2.2285	2.4567	0.48599	-0.66167	3.715	0.41	2.8629	0.40621	0.14154	1.875	3.67	0.08	1.795	-0.0010163	0.22388	-3.1599e-05	0.010897	0.11063	0.48565	0.031746	0.17196	0.49867	0.50133	0.004341	-1.4505	0.33327	0.132	-0.029855	0.015853	0.94451	1.014	1.0969	0.069443	0.082925	0.15237	0.72001	1.4339	0.71392	1.0322	0.14999	0.63252
85	0.9467	1.1617	1.3736	0.215	0.21185	0.42686	0.24379	2.2433	1.9995	1.2024	0.42581	0.50231	3.398	0.68923	1.4325	0.2301	0.54164	1.3286	7.99	0.1	2.7208	-0.0011491	0.084913	5.7744e-08	-0.0012031	0.084899	0.42493	0.082265	0.030983	0.48449	0.51551	0.00047349	-1.9967	0.91906	0.51237	-0.61235	0.17845	0.90617	0.97426	1.0652	0.068092	0.09091	0.159	0.56971	2.498	1.9283	1.0308	0.29101	3.4634
85	1.1374	1.3716	1.7377	0.23419	0.36609	0.60028	0.59077	2.4264	1.8356	1.4313	0.41061	0.39898	3.1221	0.66273	1.8166	0.38536	0.36678	3.935	7.5	0.37	3.565	-0.0015075	0.049809	9.046e-07	-0.002223	0.04802	0.42985	0.017677	0.012626	0.47788	0.52212	0.00077596	-1.7128	0.40346	0.64511	-0.3924	0.057367	0.9158	0.98834	1.0659	0.072541	0.077526	0.15007	0.73448	1.3917	0.65725	0.99483	0.13197	0.019844
85	0.98753	1.1733	1.4023	0.18574	0.22903	0.41478	0.27172	2.0388	1.7671	1.1889	0.34613	-0.01853	3.5565	0.3975	1.4474	0.2585	0.14931	2.2233	4.84	0.07	1.9747	-0.0011407	0.067586	6.4718e-07	-0.0015892	0.067046	0.44379	0.056196	0.033141	0.47475	0.52525	0.0009573	-1.6603	0.43415	0.35683	-0.11077	-0.018714	0.86454	0.98834	1.1076	0.1238	0.1193	0.2431	0.60981	2.142	1.5322	1.0212	0.24933	2.1257
86	2.0718	2.1757	2.3104	0.10395	0.13468	0.23863	0.48088	2.777	2.2961	2.1649	0.34908	-2.7221	15.375	7.13	2.814	0.64916	0	7.04	7.04	7.04	0	-0.00092414	0.085776	-2.7834e-06	0.0010549	0.074715	0.47397	0.016854	0.074438	0.49367	0.50633	0.0018084	-1.4181	0.26	0.20345	-0.053904	0.0089667	0.95986	0.99402	1.0265	0.034154	0.032471	0.066625	0.45316	1.6547	1.2015	1.0046	0.14869	1.0762
86	2.695	2.7635	2.8748	0.068551	0.11121	0.17976	0.7398	3.5318	2.792	2.7842	0.37402	-3.0199	19.53	9.24	3.5678	0.78362	0	4.585	9.07	0.1	4.485	-0.00059589	0.11468	-7.3399e-07	8.0846e-05	0.11251	0.483	0.017335	0.055255	0.47614	0.52386	0.00097032	-1.5865	0.43857	0.24243	-0.15486	0.06058	0.96925	0.98588	1.006	0.016628	0.02017	0.036797	0.60922	2.1963	1.5871	1.0184	0.185	4.5402
86	2.3965	2.6845	2.9003	0.28799	0.21582	0.50381	1.4212	3.6854	2.2641	2.6828	0.3943	-0.40591	5.6121	9.49	3.785	1.1022	0	4.74	9.36	0.12	4.62	-0.0010784	0.068379	-6.0699e-07	-0.00050355	0.066726	0.46772	0.012658	0.026371	0.48363	0.51637	0.0019562	-1.3735	0.18325	0.23368	-0.10472	0.061625	0.96531	0.98642	1.0088	0.021106	0.022376	0.043482	0.90524	1.564	0.65876	1.0045	0.10528	4.2132
87	2.9851	3.2492	3.6178	0.26412	0.36857	0.6327	2.0331	4.6223	2.5893	3.3026	0.51102	-0.24255	5.6999	0.958	3.937	0.63441	0.83922	4.8	9.5	0.1	4.7	-0.0011798	0.15491	6.6942e-07	-0.0018198	0.15282	0.47099	0.0073145	0.018809	0.4864	0.5136	0.0048647	-1.5577	0.4092	0.37357	-0.28988	0.065273	0.9484	0.98895	1.0333	0.04055	0.044357	0.084907	0.85638	1.9626	1.1063	1.0175	0.17638	4.3549
87	2.8746	3.3806	4.1119	0.506	0.73135	1.2373	1.7617	4.9481	3.1865	3.4516	0.79269	-0.03267	2.4964	2.2167	4.1006	0.64896	0.85951	5.285	10.46	0.11	5.175	-0.0022855	0.14292	-4.3773e-07	-0.0018237	0.1416	0.44126	0.010417	0.041667	0.47393	0.52607	0.0036344	-1.5442	0.41923	0.31712	-0.3001	0.10829	0.95228	0.98364	1.0206	0.031357	0.037	0.068357	0.85999	2.036	1.176	1.0133	0.1818	5.7382
87	2.5938	2.8832	3.3533	0.28948	0.47011	0.75959	0.12652	4.6427	4.5162	2.8745	0.87869	-1.1009	5.5274	2.36	4.2293	1.3548	1.6	4.765	8.95	0.58	4.185	-0.00077557	0.72686	-4.5151e-06	0.0035093	0.63461	0.47811	0.057895	0.017895	0.49842	0.50158	0.0038354	-1.6734	0.62828	0.26146	-0.25557	0.039725	0.94364	0.98022	1.0287	0.036578	0.048509	0.085087	0.5536	5.2027	4.6491	1.091	0.70565	6.8551
88	3.4144	3.6978	4.0491	0.28342	0.35129	0.63471	2.5931	4.6325	2.0394	3.7452	0.48815	-0.70404	6.6947	2.682	4.3838	0.63855	3.663	14.83	14.83	14.83	0	-0.00078635	0.12527	5.2461e-07	-0.0015628	0.11792	0.47375	0.0054018	0.17286	0.50743	0.49257	0.0026755	-1.6013	0.45223	0.40584	-0.39612	0.13962	0.96213	0.99179	1.0252	0.029661	0.033398	0.063059	0.86634	1.5423	0.67598	1.0032	0.097554	2.885
88	3.0815	3.1859	3.4322	0.10448	0.2463	0.35078	2.7079	3.8592	1.1513	3.2464	0.27927	-2.6512	26.221	14.99	3.9901	0.74372	0	0	0	0	0	-0.00032914	0.057735	3.1601e-07	-0.0008022	0.054942	0.48701	0.0040053	0.046061	0.50367	0.49633	0.0018327	-1.3708	0.098463	0.37516	-0.19282	0.090236	0.97632	0.99021	1.0051	0.013892	0.014887	0.028779	0.92637	1.8125	0.88613	1.0101	0.13798	7.5189
88	3.1736	3.2765	3.3585	0.10292	0.082002	0.18492	1.7476	3.549	1.8014	3.2172	0.3144	-5.3707	43.426	12.84	3.5943	0.3771	0	0.13	0.13	0.13	0	-0.00011284	0.097102	-1.3572e-06	0.0016271	0.069374	0.49586	0.005456	0.55885	0.5078	0.4922	0.0026513	-1.3201	0.13581	0.22398	-0.051979	0.012548	0.97398	0.98913	1.0087	0.015149	0.019614	0.034763	0.92631	2.8033	1.877	1.0411	0.30295	7.0473
89	1.2237	1.3148	1.4285	0.091102	0.11365	0.20475	1.0223	2.1513	1.129	1.3382	0.17773	1.5069	8.9702	4.1233	1.7768	0.43864	3.8169	3.33	6.44	0.22	3.11	-0.00010599	0.029522	5.7679e-07	-0.00096195	0.020534	0.48986	0.013468	0.011448	0.49124	0.50876	0.0020833	-1.1635	0.051587	0.14143	-0.065449	0.036734	0.95161	0.9916	1.0339	0.039993	0.042304	0.082297	0.84187	1.5123	0.67042	1.0024	0.10969	4.2754
89	1.5069	1.5829	1.6766	0.075972	0.093663	0.16964	1.2892	1.8336	0.54434	1.5825	0.12837	-0.88437	7.1678	1.34	1.7077	0.1252	1.2526	0	0	0	0	-3.3207e-05	0.016365	-5.2093e-07	0.00054659	0.014043	0.4976	0.002693	0.091562	0.48967	0.51033	0.00352	-1.0491	-0.032707	0.10649	-0.048339	0.024471	0.95543	0.99374	1.0349	0.03831	0.041144	0.079454	0.84614	1.4605	0.61436	0.99968	0.085408	2.381
89	1.4593	1.518	1.604	0.05863	0.086057	0.14469	1.0099	1.9484	0.93857	1.5293	0.15281	-1.8427	17.022	0.74	1.9196	0.39031	0	0.1	0.1	0.1	0	-0.00011182	0.022667	-5.1034e-07	0.00030105	0.022044	0.49445	0.0074074	0.023457	0.51422	0.48578	0.0032835	-1.0847	0.030339	0.03053	-0.020077	0.04479	0.95766	0.99631	1.0333	0.038649	0.036959	0.075608	0.86687	1.6965	0.82958	1.0221	0.1401	3.4313
90	1.1957	1.3252	1.6246	0.12946	0.29939	0.42885	0.43799	1.9485	1.5105	1.3536	0.32162	-0.44461	3.5041	1.4467	1.7873	0.43374	0.90959	5.35	5.35	5.35	0	-0.0014544	0.05185	-3.3055e-06	0.00033061	0.04665	0.45064	0.020333	0.077634	0.46481	0.53519	0.0011595	-1.4137	0.24253	0.36472	-0.33577	0.14289	0.91787	0.9661	1.0572	0.048239	0.091099	0.13934	0.59939	1.5726	0.97324	1.0047	0.16514	1.0453
90	1.1511	1.3835	1.7259	0.23238	0.34239	0.57477	0.64843	2.0093	1.3608	1.4061	0.35819	-0.24669	2.2063	1.19	2.0459	0.63977	0	1.126	5.03	0.06	1.9563	-0.0015856	0.061424	-6.2517e-06	0.0019404	0.039297	0.44602	0.037168	0.014159	0.47695	0.52305	0.0015323	-1.2848	0.06312	0.40212	-0.33701	0.15726	0.91968	0.98228	1.046	0.062592	0.063688	0.12628	0.79645	1.8475	1.051	1.0197	0.19313	2.6272
90	1.1181	1.3646	1.556	0.2465	0.19141	0.43791	0.15835	1.9911	1.8328	1.3086	0.36298	-0.81811	3.9532	1.8267	1.5155	0.20687	1.0518	1.6425	6.27	0.06	2.6718	-0.0014096	0.057651	-4.182e-06	0.001384	0.038189	0.4392	0.041854	0.043348	0.47305	0.52695	0.0026172	-1.2389	0.16334	0.21426	-0.23706	0.099302	0.92058	0.98834	1.0531	0.067758	0.064732	0.13249	0.48496	1.2465	0.76157	0.97631	0.13789	-1.3626
91	3.3423	3.6205	3.7371	0.27817	0.11665	0.39482	1.2728	4.1065	2.8338	3.3997	0.598	-1.8665	6.3731	2.21	4.0304	0.63062	0	0.15	0.15	0.15	0	0.0035438	0.16857	-2.3218e-05	0.013388	0.070863	0.53574	0.032941	0.14353	0.60613	0.39387	0.0087419	-1.2938	0.12714	0.061179	0.054027	0.052426	0.97487	1.0158	1.068	0.040947	0.052197	0.093144	0.91268	1.3917	0.47907	1.0399	0.1023	1.5035
91	3.1946	3.3595	3.4687	0.16488	0.10921	0.27409	1.186	3.6527	2.4667	3.2505	0.43832	-3.1568	14.28	1.895	3.584	0.33349	1.445	2.25	4.42	0.08	2.17	0.00063675	0.18526	-1.7347e-05	0.0084431	0.11609	0.50625	0.019956	0.40355	0.56667	0.43333	0.0038476	-1.3676	0.12316	0.19743	-0.03232	0.080059	0.9723	0.99715	1.0336	0.024847	0.036485	0.061332	0.88934	1.3785	0.48917	1.0276	0.11434	1.2161
91	3.4397	3.5257	3.5882	0.086049	0.062531	0.14858	1.184	3.7421	2.5582	3.4048	0.44834	-3.7524	17.931	4.34	3.7003	0.29553	0	2.165	4.25	0.08	2.085	0.001185	0.17907	-1.8254e-05	0.0090706	0.114	0.5114	0.018476	0.60046	0.50926	0.49074	0.0037004	-1.4353	0.15441	0.23428	0.068101	-0.020906	0.98195	0.99868	1.0273	0.016724	0.028626	0.045349	0.93545	1.5094	0.57391	1.0348	0.12344	2.1971
92	0.93911	1.0292	1.1788	0.090044	0.14961	0.23966	0.33898	1.2988	0.95985	1.0432	0.17646	-1.5796	7.3763	3.05	1.2993	0.25612	0	1.49	2.94	0.04	1.45	-0.0013215	0.017689	-5.2743e-06	0.00027666	0.016369	0.46626	0.032895	0.13816	0.51155	0.48845	0.0012619	-1.3562	0.1356	0.20568	0.043754	-0.027555	0.94638	0.98837	1.0381	0.04199	0.049772	0.091762	0.53391	1.3859	0.852	1.0028	0.12223	-0.14484
92	0.62907	0.85109	0.89386	0.22202	0.042777	0.26479	0.025985	1.1443	1.1183	0.69824	0.33755	-1.1348	2.8367	1.105	0.9296	0.23136	1.2589	1.51	2.09	0.93	0.58	-0.00038346	0.11108	1.113e-05	-0.005748	0.073632	0.47686	0.19462	0.047619	0.5083	0.4917	0.0014988	-1.2614	0.13592	0.08421	0.04759	-0.0041517	0.93594	0.98999	1.0813	0.054055	0.091264	0.14532	0.28787	5.0715	4.7837	1.1429	0.70959	4.1706
92	0.77345	0.82356	0.88212	0.050113	0.058558	0.10867	0.029745	1.2741	1.2443	0.77988	0.253	-1.4307	5.4676	1.3633	0.91712	0.13725	0.49889	1.44	2.5	0.38	1.06	-0.00070886	0.05534	5.8127e-06	-0.0033478	0.047295	0.46444	0.085714	0.035165	0.44714	0.55286	0.00095376	-1.3938	0.18914	0.17966	0.064096	-0.037384	0.93607	0.98399	1.0659	0.047925	0.08195	0.12988	0.33191	4.5682	4.2363	1.1067	0.62236	4.2174
93	1.6731	1.8792	2.5227	0.20601	0.64356	0.84957	0.66007	3.8097	3.1496	2.0641	0.5833	0.54566	3.7513	5.02	3.8788	1.8147	0	2.475	4.83	0.12	2.355	-0.0028752	0.16732	-3.5752e-07	-0.0026965	0.16728	0.44085	0.035928	0.01996	0.452	0.548	0.0026268	-1.4082	0.29372	0.19735	-0.28021	0.19812	0.94963	0.97936	1.0125	0.029729	0.033145	0.062875	0.71362	2.6928	1.9792	1.0668	0.3455	3.677
93	1.615	1.8381	2.2454	0.22315	0.40725	0.63041	0.49881	3.2037	2.7049	1.9047	0.581	0.098408	3.5228	0.61	2.2562	0.35155	0.27778	1.815	3.5	0.13	1.685	-0.0030783	0.22533	-1.2253e-05	0.0015288	0.20848	0.4479	0.071618	0.074271	0.46543	0.53457	0.0039662	-1.6483	0.71432	0.15935	-0.32881	0.10437	0.89921	0.97124	1.078	0.07203	0.10677	0.1788	0.6446	2.7278	2.0832	1.0817	0.38736	2.6689
93	2.0732	2.4369	2.666	0.36376	0.2291	0.59286	0.58255	3.6656	3.0831	2.3762	0.53992	-0.61131	4.7891	2.015	2.8105	0.43433	0.145	2.35	4.6	0.1	2.25	-0.0024746	0.17345	-7.4664e-06	0.0011092	0.15687	0.45722	0.043659	0.029106	0.45833	0.54167	0.0021203	-1.6174	0.51918	0.23154	-0.20707	0.074305	0.94676	0.99653	1.0431	0.049774	0.046545	0.096318	0.7232	2.4399	1.7167	1.0638	0.30901	3.2116
94	1.4865	1.5453	1.6086	0.058792	0.063322	0.12211	1.3468	1.9595	0.61265	1.5549	0.14139	-1.1181	18.218	0.816	1.8919	0.33705	0.60278	0.08	0.08	0.08	0	-0.00020396	0.017301	3.4958e-07	-0.00051159	0.016892	0.4898	0.0045403	0.011351	0.51136	0.48864	0.0031657	-1.1469	0.048943	0.06288	0.031885	0.0040758	0.96249	0.9883	1.0174	0.025811	0.029068	0.054879	0.91115	1.9377	1.0266	1.0154	0.15294	5.8826
94	1.596	1.6707	1.7443	0.074732	0.07361	0.14834	0.55731	1.9483	1.391	1.6432	0.20768	-3.4672	20.499	0.894	1.8704	0.22717	0.57148	0.11	0.11	0.11	0	-3.5462e-05	0.043087	-3.0898e-06	0.001942	0.034133	0.49807	0.014041	0.057722	0.48281	0.51719	0.0009004	-1.3723	0.13932	0.23134	-0.028264	0.030388	0.95856	0.98989	1.0296	0.03133	0.039674	0.071004	0.83116	2.4084	1.5773	1.0439	0.2459	4.7684
94	1.6142	1.6994	1.7827	0.085207	0.083332	0.16854	0.80863	2.1666	1.358	1.6963	0.20924	-1.9933	13.953	0.57333	2.1042	0.4079	0.10143	0.09	0.09	0.09	0	-0.00023023	0.041459	-7.1433e-07	0.00028694	0.040676	0.49111	0.0082759	0.037241	0.49033	0.50967	0.00099529	-1.3649	0.13765	0.2008	0.0098003	0.017173	0.96019	0.98979	1.0327	0.029598	0.042928	0.072526	0.77506	2.0768	1.3017	1.029	0.19378	4.1711
95	1.0083	1.1819	1.6509	0.17355	0.46902	0.64256	0.51495	2.8495	2.3345	1.3575	0.48676	1.1827	4.2455	1.1267	1.836	0.47851	0.87256	0.30789	3.05	0.05	0.65666	-0.0021668	0.10028	4.6626e-06	-0.0049177	0.085542	0.42055	0.24704	0.015228	0.48644	0.51356	0.001812	-1.6886	0.67115	0.26462	-0.36501	0.11885	0.91803	0.97634	1.0478	0.058311	0.071411	0.12972	0.64377	2.5129	1.8691	1.0416	0.2926	3.7962
95	1.3591	1.5282	1.6973	0.1691	0.16904	0.33814	0.60796	2.1653	1.5573	1.5212	0.27731	-0.60101	5.3106	0.40429	1.7844	0.26322	0.28642	2.955	5.84	0.07	2.885	-0.00085928	0.055261	-1.2212e-06	-0.00013633	0.054237	0.47124	0.015177	0.01855	0.47635	0.52365	0.0022465	-1.5498	0.28671	0.602	-0.47696	0.13927	0.93504	0.99302	1.0625	0.057979	0.069479	0.12746	0.79738	2.1967	1.3993	1.0422	0.25017	4.1406
95	1.1227	1.3871	1.7633	0.26438	0.37623	0.64061	0.57126	2.3559	1.7847	1.4383	0.4383	0.18568	2.3317	0.45077	1.821	0.3827	0.20048	0.53083	3.62	0.06	0.97104	-0.0015417	0.11123	-6.7662e-07	-0.00111	0.11081	0.44214	0.098592	0.053208	0.50313	0.49687	0.0017827	-1.7518	0.56759	0.53299	-0.49127	0.14401	0.88333	1.0056	1.1504	0.12229	0.14474	0.26703	0.64182	1.7526	1.1108	1.039	0.22859	0.97063
96	3.8554	4.0214	4.101	0.16598	0.079597	0.24557	0.67076	4.3409	3.6701	3.8236	0.66461	-3.2837	14.277	4.56	4.1545	0.3309	0	2.255	4.43	0.08	2.175	-0.00031146	0.44004	-3.0163e-05	0.013382	0.22342	0.49581	0.026374	0.51868	0.4978	0.5022	0.002662	-1.8365	0.82249	0.38687	-0.61159	0.23909	0.97138	0.99747	1.0279	0.026093	0.030451	0.056544	0.51455	2.3197	1.8052	1.0599	0.28473	2.799
96	3.7432	3.9324	4.0253	0.18917	0.092886	0.28205	1.0187	4.2773	3.2586	3.7304	0.59244	-2.9075	12.707	1.3033	3.9189	0.18846	1.1915	4.71	4.71	4.71	0	-0.0019423	0.27976	-2.0716e-05	0.0078976	0.15737	0.4783	0.014706	0.31933	0.49474	0.50526	0.0079931	-1.404	0.23306	0.238	-0.021049	-0.045526	0.96496	0.99215	1.0184	0.027184	0.02627	0.053454	0.49578	1.6835	1.1877	1.0049	0.16298	1.6024
96	3.6313	3.8842	4.0318	0.25286	0.14759	0.40045	0.8441	4.5067	3.6626	3.7291	0.59969	-2.9558	13.708	4.3	4.1697	0.44067	0	2.425	4.79	0.06	2.365	-0.0015308	0.31293	-1.8629e-05	0.0075602	0.20269	0.48225	0.02045	0.06953	0.4918	0.5082	0.0036964	-1.7138	0.65718	0.26639	-0.33785	0.12847	0.9622	0.992	1.0277	0.0298	0.035665	0.065465	0.50455	2.2027	1.6982	1.036	0.24479	3.0665
97	2.5185	2.911	3.1207	0.39256	0.20963	0.60219	0.62051	3.6847	3.0642	2.7152	0.68285	-1.4239	4.5391	2.8	3.7029	0.9877	0	1.335	2.64	0.03	1.305	-0.005959	0.23595	-5.9753e-05	0.010652	0.11576	0.44718	0.057348	0.071685	0.42806	0.57194	0.0082139	-1.2825	0.16561	0.17035	-0.27303	0.22081	0.93319	0.97786	1.0116	0.044672	0.033773	0.078445	0.53437	1.7919	1.2576	1.0021	0.21639	1.7849
97	1.6281	1.7754	1.9913	0.1473	0.21596	0.36326	0.39075	2.8104	2.4197	1.823	0.49526	-0.25591	3.8566	4.1	2.8646	1.0416	0	3.94	3.94	3.94	0	-0.0035655	0.068071	-3.4411e-06	-0.0021615	0.06623	0.43212	0.041565	0.056235	0.48039	0.51961	0.0039735	-1.363	0.20663	0.30627	-0.23522	0.086309	0.93168	0.97101	1.0178	0.039326	0.046797	0.086123	0.5561	1.3793	0.82317	0.97506	0.12946	-0.075773
97	3.1137	3.5463	3.6257	0.43261	0.079417	0.51203	0.12565	3.7823	3.6566	3.1197	0.90677	-1.9571	5.8833	2.46	2.8023	-0.31738	0	2.99	2.99	2.99	0	-0.006405	0.47869	-7.9585e-05	0.018744	0.12338	0.44419	0.066246	0.63407	0.46835	0.53165	0.012364	-1.2523	0.069122	0.30304	-0.25011	0.13135	0.93783	0.98088	1.0223	0.043053	0.041387	0.084439	0.28629	1.4084	1.1221	0.96022	0.1891	-1.1445
98	0.91436	0.96253	1.0256	0.04817	0.063111	0.11128	0.75679	1.2614	0.50464	0.98363	0.11396	0.39651	5.1814	0.995	1.0708	0.08716	0.83707	0	0	0	0	-0.00039577	0.0068261	7.4902e-07	-0.00090959	0.0061319	0.47624	0.0043668	0.016012	0.52187	0.47813	0.00070348	-1.5336	0.30868	0.35046	-0.07602	-0.048639	0.95107	0.99161	1.035	0.040545	0.043357	0.083902	0.82302	1.1928	0.36981	0.99321	0.072068	0.53201
98	0.74706	0.80345	0.88769	0.056387	0.084235	0.14062	0.63748	1.0564	0.4189	0.81739	0.1025	-0.33496	6.3145	1.1133	0.93602	0.11863	0.52034	0	0	0	0	-0.0003001	0.0061028	2.944e-07	-0.00052531	0.0059371	0.47591	0.002611	0.030026	0.50588	0.49412	0.00043132	-1.4957	0.28203	0.34257	-0.12255	-0.00556	0.94878	0.99322	1.0441	0.044437	0.050872	0.095309	0.79019	1.3664	0.57625	1.0079	0.10715	1.8237
98	1.0958	1.1804	1.2519	0.084595	0.07149	0.15609	0.81176	1.4179	0.60614	1.1674	0.12327	-0.66333	4.0016	0.33441	1.2657	0.098312	0.21466	2.895	6.55	0.15	2.464	-3.0009e-06	0.015195	-3.1243e-07	0.00035723	0.014234	0.49932	0.013865	0.012132	0.49957	0.50043	0.0018665	-1.3551	0.19597	0.20298	0.020797	-0.063492	0.93848	0.99939	1.0616	0.06091	0.062245	0.12316	0.73351	1.2231	0.48963	0.99538	0.096859	-0.35399
99	1.0903	1.2406	1.398	0.15027	0.15746	0.30773	0.71695	1.7373	1.0204	1.2343	0.22671	-0.32167	3.4808	0.3912	1.4524	0.21808	0.1727	20.21	20.21	20.21	0	-0.00023121	0.033166	-1.0361e-07	-2.1709e-05	0.032167	0.46817	0.0088977	0.011864	0.51731	0.48269	0.00075819	-1.7624	0.70354	0.37384	-0.44256	0.12828	0.90383	0.98734	1.08	0.083504	0.092639	0.17614	0.78448	1.6309	0.84642	1.0099	0.16092	2.9713
99	1.1749	1.3394	1.5236	0.16442	0.18422	0.34863	0.79881	1.9233	1.1245	1.3467	0.24334	0.00025889	2.9351	0.35829	1.5826	0.23591	0.1687	4.9867	14.52	0.17	6.7412	-0.00034013	0.037147	2.5761e-08	-0.00037908	0.037128	0.46783	0.017184	0.0059484	0.52381	0.47619	0.0017492	-1.6093	0.50146	0.28183	-0.13654	-0.036464	0.91711	0.99568	1.0847	0.078571	0.088987	0.16756	0.73743	1.541	0.80355	1.0119	0.14638	1.0636
99	1.1854	1.3315	1.4923	0.14606	0.16084	0.30689	0.66128	1.9229	1.2616	1.3353	0.25669	-0.59339	5.7697	0.32132	1.588	0.25266	0.17328	12.62	12.62	12.62	0	-0.00014539	0.063074	3.9085e-07	-0.00063903	0.060908	0.48814	0.0087025	0.037184	0.4901	0.5099	0.00092853	-2.1454	1.3736	0.18794	-0.65274	0.23753	0.89351	1.0001	1.122	0.10662	0.12187	0.22849	0.68552	1.8749	1.1894	1.0257	0.21753	2.1272
[truncated: 4,320 more columns]
