# Supplementary material for: Detecting Parkinson’s disease from sustained phonation and speech signals
Source: PLoS One. 2017 Oct 5;12(10):e0185613. doi: 10.1371/journal.pone.0185613 (PMC5628839; doi:10.1371/journal.pone.0185613)
Supplement: S3 File — (ZIP) [file pone.0185613.s003.zip › SP/phonation/SP_phonation_IS12_speaker_trait.csv]

id	audspec_lengthL1norm_sma_range	audspec_lengthL1norm_sma_maxPos	audspec_lengthL1norm_sma_minPos	audspec_lengthL1norm_sma_quartile1	audspec_lengthL1norm_sma_quartile2	audspec_lengthL1norm_sma_quartile3	audspec_lengthL1norm_sma_iqr1_2	audspec_lengthL1norm_sma_iqr2_3	audspec_lengthL1norm_sma_iqr1_3	audspec_lengthL1norm_sma_percentile1_0	audspec_lengthL1norm_sma_percentile99_0	audspec_lengthL1norm_sma_pctlrange0_1	audspec_lengthL1norm_sma_stddev	audspec_lengthL1norm_sma_skewness	audspec_lengthL1norm_sma_kurtosis	audspec_lengthL1norm_sma_meanSegLen	audspec_lengthL1norm_sma_maxSegLen	audspec_lengthL1norm_sma_minSegLen	audspec_lengthL1norm_sma_segLenStddev	audspec_lengthL1norm_sma_upleveltime25	audspec_lengthL1norm_sma_downleveltime25	audspec_lengthL1norm_sma_upleveltime50	audspec_lengthL1norm_sma_downleveltime50	audspec_lengthL1norm_sma_upleveltime75	audspec_lengthL1norm_sma_downleveltime75	audspec_lengthL1norm_sma_upleveltime90	audspec_lengthL1norm_sma_downleveltime90	audspec_lengthL1norm_sma_risetime	audspec_lengthL1norm_sma_falltime	audspec_lengthL1norm_sma_lpgain	audspec_lengthL1norm_sma_lpc0	audspec_lengthL1norm_sma_lpc1	audspec_lengthL1norm_sma_lpc2	audspec_lengthL1norm_sma_lpc3	audspec_lengthL1norm_sma_lpc4	audspecRasta_lengthL1norm_sma_range	audspecRasta_lengthL1norm_sma_maxPos	audspecRasta_lengthL1norm_sma_minPos	audspecRasta_lengthL1norm_sma_quartile1	audspecRasta_lengthL1norm_sma_quartile2	audspecRasta_lengthL1norm_sma_quartile3	audspecRasta_lengthL1norm_sma_iqr1_2	audspecRasta_lengthL1norm_sma_iqr2_3	audspecRasta_lengthL1norm_sma_iqr1_3	audspecRasta_lengthL1norm_sma_percentile1_0	audspecRasta_lengthL1norm_sma_percentile99_0	audspecRasta_lengthL1norm_sma_pctlrange0_1	audspecRasta_lengthL1norm_sma_stddev	audspecRasta_lengthL1norm_sma_skewness
1	2.8269	0.99111	0	2.7528	2.8993	3.0486	0.14652	0.14935	0.29587	2.1586	3.4681	1.3095	0.27067	-1.0879	9.0167	0	0	0	0	0.99704	0.002963	0.97778	0.022222	0.3037	0.6963	0.013333	0.98667	0.48961	0.51039	0.0086875	-1.5645	0.44755	0.23469	-0.053109	-0.063559	0.72016	0.022222	0.48296	0.96179	1.0017	1.0477	0.03993	0.045997	0.085927	0.86875	1.4253	0.55653	0.088146	2.2718
1	5.066	0.90061	0	3.4374	3.6065	3.8678	0.16914	0.26126	0.43041	2.5461	4.8106	2.2645	0.43749	-1.4337	16.311	0	0	0	0	0.99515	0.0048485	0.98909	0.010909	0.24727	0.75273	0.019394	0.98061	0.47087	0.52913	0.0035126	-1.895	0.91639	0.22355	-0.35908	0.11461	2.5243	0.010909	0.99879	0.9506	0.9941	1.044	0.0435	0.049875	0.093376	0.77115	2.3341	1.5629	0.24499	5.41
1	4.5076	0.095771	0	3.2724	3.4384	3.5958	0.16595	0.15741	0.32337	1.0606	4.3788	3.3182	0.49942	-3.3569	21.22	0.13	0.13	0.13	0	0.98756	0.012438	0.96517	0.034826	0.54602	0.45398	0.031095	0.96891	0.47821	0.52179	0.0042468	-1.8135	0.77982	0.37378	-0.43861	0.098986	24.064	0.016169	0.99876	0.94274	0.99139	1.0554	0.04865	0.064054	0.1127	0.79869	10.476	9.6768	2.1065	8.7294
2	1.2318	0.2003	0	0.99295	1.1291	1.265	0.13615	0.13593	0.27208	0.66227	1.542	0.87977	0.20544	-0.16251	2.9133	1.6825	5.21	0.07	2.1026	0.97626	0.023739	0.6632	0.3368	0.14688	0.85312	0.025223	0.97478	0.49183	0.50817	0.0010143	-1.3092	0.18603	0.19488	-0.21445	0.14352	0.77725	0.01632	0.99852	0.93941	0.98525	1.0385	0.045839	0.053294	0.099132	0.8241	1.3888	0.56471	0.10958	1.5108
2	0.88157	0.60746	0	0.66148	0.71367	0.7668	0.052185	0.053135	0.10532	0.29292	0.96394	0.67103	0.11861	-0.82898	5.8979	0.26	0.26	0.26	0	0.97169	0.028314	0.87387	0.12613	0.11969	0.88031	0.005148	0.99485	0.53351	0.46649	0.00057078	-1.3806	0.27698	0.20897	-0.18102	0.076644	0.93126	0.60875	0.86615	0.95353	0.99885	1.044	0.045315	0.045198	0.090513	0.79734	1.4308	0.63342	0.12301	1.7392
2	0.66156	0.082287	0	0.58103	0.64009	0.76352	0.05905	0.12344	0.18249	0.50188	0.91849	0.4166	0.10919	0.31392	2.2503	0.07	0.07	0.07	0	0.99582	0.0041841	0.5537	0.4463	0.17155	0.82845	0.022315	0.97768	0.4986	0.5014	0.00059193	-1.2391	0.13873	0.15785	-0.11001	0.053468	0.4339	0.041841	0.46862	0.96221	0.99105	1.0292	0.028845	0.038193	0.067037	0.86809	1.186	0.31795	0.063292	0.74495
3	3.0481	0.12722	0	2.2759	2.5372	2.9439	0.26127	0.40665	0.66792	1.1204	3.3376	2.2172	0.50659	-0.6588	3.4856	0.07	0.07	0.07	0	0.9926	0.0073964	0.89053	0.10947	0.4571	0.5429	0.1716	0.8284	0.52444	0.47556	0.0024353	-1.4075	0.28746	0.14492	-0.0053339	-0.019178	0.84834	0.026627	0.99852	0.9615	0.98461	1.0184	0.023109	0.033761	0.056869	0.85599	1.5086	0.6526	0.10821	2.567
3	2.1093	0.30397	0.99876	2.1313	2.2823	2.4669	0.15102	0.18453	0.33555	1.2287	2.7832	1.5544	0.2962	-1.2025	6.0675	4.03	7.97	0.09	3.94	0.98883	0.011166	0.95534	0.044665	0.48015	0.51985	0.094293	0.90571	0.5118	0.4882	0.0026589	-1.3119	0.19298	0.12104	-0.021238	0.019598	0.78523	0.033499	0.99876	0.9529	0.98785	1.0279	0.034952	0.040085	0.075037	0.88521	1.3219	0.43672	0.081771	1.3569
3	2.3033	0.085865	0.99868	1.9118	2.3276	2.5163	0.41583	0.18866	0.60449	0.97817	2.8011	1.8229	0.40335	-0.87612	3.5747	3.78	7.4	0.16	3.62	0.97754	0.022457	0.86394	0.13606	0.48349	0.51651	0.043593	0.95641	0.51058	0.48942	0.0018485	-1.3489	0.16811	0.1658	0.0051919	0.01019	0.886	0.033025	0.99868	0.95627	0.99198	1.026	0.035704	0.034002	0.069706	0.8589	1.3809	0.52202	0.10464	1.5175
4	2.6291	0.13289	0.99834	2.8278	3.135	3.3613	0.30726	0.22629	0.53355	1.9985	3.6829	1.6844	0.36311	-0.80517	5.0332	6.03	6.03	6.03	0	0.99502	0.0049834	0.98173	0.018272	0.55149	0.4485	0.18771	0.81229	0.51581	0.48419	0.012989	-1.1194	0.087844	0.0059431	-0.019081	0.045503	0.7667	0.019934	0.99834	0.96969	0.98759	1.0083	0.017899	0.020717	0.038616	0.91835	1.3574	0.43906	0.074771	3.3884
4	1.4466	0.035889	0.92333	0.61392	0.75137	0.94649	0.13745	0.19512	0.33257	0.42071	1.7811	1.3604	0.27022	1.2954	5.1008	0.29	1.89	0.06	0.40409	0.49918	0.50082	0.11093	0.88907	0.027732	0.97227	0.017945	0.98206	0.50654	0.49346	0.0017365	-1.4934	0.32518	0.27987	-0.008082	-0.10137	0.79944	0.022839	0.6248	0.905	0.97754	1.0471	0.072546	0.069594	0.14214	0.76839	1.4695	0.70114	0.13446	1.3038
4	1.4192	0.19682	0.95658	0.62607	0.73641	0.90046	0.11034	0.16406	0.2744	0.029367	1.3781	1.3487	0.32215	-0.48403	3.4364	6.17	6.17	6.17	0	0.88712	0.11288	0.49928	0.50072	0.13459	0.86541	0.05644	0.94356	0.5029	0.4971	0.00045986	-1.7441	0.50077	0.65445	-0.43047	0.020288	1.0512	0.57887	0.90159	0.90372	0.96479	1.0467	0.061064	0.081946	0.14301	0.31776	1.2593	0.94149	0.16515	-1.6486
5	1.3363	0.093645	0	1.2258	1.3748	1.4614	0.14896	0.086646	0.23561	0.84769	1.7762	0.92851	0.17878	-0.4556	5.2223	2.995	5.92	0.07	2.925	0.98997	0.010033	0.94482	0.055184	0.23579	0.76421	0.036789	0.96321	0.49581	0.50419	0.001231	-1.3117	0.13278	0.2026	-0.058426	0.035422	0.77782	0.041806	0.99833	0.95971	0.98826	1.0175	0.028553	0.029205	0.057758	0.89634	1.3958	0.49942	0.094258	2.2088
5	1.1265	0.57021	0	1.3779	1.4635	1.5289	0.085529	0.065449	0.15098	0.94797	1.6317	0.68369	0.14162	-1.7585	8.6396	0.06	0.06	0.06	0	0.99315	0.0068493	0.97603	0.023973	0.71233	0.28767	0.15925	0.84075	0.494	0.506	0.0019243	-1.2457	0.095899	0.17284	-0.063904	0.04167	0.55667	0.039384	0.99829	0.96476	0.99398	1.0322	0.029217	0.038198	0.067415	0.90731	1.24	0.33268	0.063275	1.27
5	1.2094	0.15104	0.99826	1.2258	1.3184	1.3998	0.092532	0.081382	0.17391	0.60398	1.5651	0.96114	0.17888	-1.5587	7.4094	2.88	5.67	0.09	2.79	0.98438	0.015625	0.95833	0.041667	0.57813	0.42188	0.16319	0.83681	0.50783	0.49217	0.001011	-1.2743	0.10416	0.20586	-0.095783	0.060611	1.0294	0.036458	0.99826	0.95535	0.99433	1.0269	0.038979	0.032597	0.071576	0.75773	1.5364	0.77867	0.11594	2.25
6	3.4981	0.0098123	0.99957	2.5428	2.6952	2.9135	0.15241	0.21831	0.37072	1.8127	3.826	2.0133	0.3712	-0.19211	8.2212	23.45	23.45	23.45	0	0.9936	0.0063993	0.97312	0.026877	0.12201	0.87799	0.030717	0.96928	0.49808	0.50192	0.00080422	-1.6585	0.43542	0.44032	-0.22925	0.012201	1.8037	0.0076792	0.99701	0.95875	0.99688	1.0319	0.038125	0.035035	0.07316	0.85667	1.3638	0.50711	0.1063	5.4703
6	2.8006	0.056712	0	1.9122	2.0454	2.2771	0.13319	0.23178	0.36497	0.8914	3.0765	2.1851	0.38267	-0.15725	5.62	19.12	19.12	19.12	0	0.98595	0.014048	0.91363	0.086368	0.1514	0.8486	0.044745	0.95525	0.4987	0.5013	0.00050768	-1.7509	0.6793	0.31883	-0.38471	0.13772	1.7808	0.0067638	0.99688	0.95944	0.9955	1.0322	0.03606	0.036654	0.072714	0.74068	1.6684	0.9277	0.14014	5.1515
6	3.7339	0.013831	0	2.0936	2.2608	2.5001	0.16716	0.23933	0.40649	1.2757	3.5926	2.3169	0.42329	0.57357	5.0641	21.64	21.64	21.64	0	0.99262	0.0073767	0.75519	0.24481	0.079299	0.9207	0.011065	0.98894	0.48847	0.51153	0.00052032	-1.8948	0.81571	0.4411	-0.50768	0.14587	2.0762	0.0078377	0.99401	0.96372	0.99199	1.0272	0.028271	0.035245	0.063516	0.86687	1.6479	0.78105	0.13984	7.1456
7	2.5647	0.076537	0	1.2693	1.5432	1.7877	0.27394	0.24449	0.51843	0.64257	2.5878	1.9452	0.3967	0.24514	3.291	3.885	7.69	0.08	3.805	0.96863	0.031368	0.49059	0.50941	0.061481	0.93852	0.012547	0.98745	0.47613	0.52387	0.0013439	-1.8064	0.79924	0.30225	-0.2558	-0.038811	1.3836	0.013802	0.99875	0.94287	0.97664	1.0223	0.033765	0.045628	0.079392	0.8136	1.8215	1.0079	0.15026	4.122
7	2.0633	0.15394	0.99873	1.5845	1.705	1.9995	0.12051	0.29451	0.41502	0.99819	2.5472	1.549	0.33463	0.081239	3.1552	3.895	7.72	0.07	3.825	0.98346	0.016539	0.59415	0.40585	0.14249	0.85751	0.021628	0.97837	0.48917	0.51083	0.0023697	-1.5562	0.43436	0.28295	-0.032493	-0.12799	0.7692	0.015267	0.99873	0.95175	0.98502	1.0224	0.033272	0.03738	0.070652	0.86549	1.3548	0.48927	0.08318	2.1498
7	2.6953	0.099684	0	1.5821	1.7012	2.1841	0.11909	0.48294	0.60203	0.74152	2.9988	2.2572	0.42328	0.23101	3.5166	3.105	6.14	0.07	3.035	0.97152	0.028481	0.4731	0.5269	0.077532	0.92247	0.022152	0.97785	0.47544	0.52456	0.0016211	-1.6774	0.53212	0.40765	-0.19646	-0.065441	0.96368	0.036392	0.99842	0.94839	0.98366	1.018	0.035273	0.034357	0.06963	0.77942	1.4821	0.70273	0.11814	2.1686
8	3.7683	0.3538	0.010234	2.4844	2.765	3.0378	0.28056	0.27283	0.55339	0.078704	3.7576	3.6789	0.61794	-1.9171	8.7764	3.425	6.64	0.21	3.215	0.97076	0.02924	0.91228	0.087719	0.41959	0.58041	0.05117	0.94883	0.50512	0.49488	0.0020393	-1.8846	0.88298	0.3584	-0.48849	0.13213	12.644	0.032164	0.010234	0.93207	0.99744	1.0784	0.065368	0.080977	0.14635	0.66659	6.1281	5.4615	1.0245	8.5107
8	3.9205	0.08311	0	2.7651	3.0245	3.6968	0.25947	0.67226	0.93172	2.2915	4.1521	1.8606	0.55119	-0.15823	3.5731	7.48	7.48	7.48	0	0.99464	0.0053619	0.98928	0.010724	0.39812	0.60188	0.15013	0.84987	0.47785	0.52215	0.0025126	-1.7859	0.67621	0.38382	-0.38031	0.10665	0.93988	0.013405	0.99866	0.95127	0.9939	1.0394	0.042626	0.045537	0.088163	0.84905	1.378	0.52898	0.093824	1.4542
8	3.9228	0.12237	0	2.7279	2.9129	3.5774	0.18496	0.66448	0.84944	2.3116	4.5298	2.2182	0.61825	0.54581	3.3002	8.1	8.1	8.1	0	0.99382	0.0061805	0.82695	0.17305	0.24598	0.75402	0.095179	0.90482	0.51485	0.48515	0.0023538	-1.7267	0.48947	0.56654	-0.40464	0.075733	0.85303	0.0086527	0.99876	0.94693	1.0049	1.0629	0.057972	0.057944	0.11592	0.77222	1.2191	0.44687	0.09144	-0.4381
9	2.4712	0.16216	0	1.8828	2.186	2.4092	0.30326	0.22312	0.52638	1.2452	2.8232	1.578	0.36095	-0.7032	4.4548	0.08	0.08	0.08	0	0.99249	0.0075075	0.93694	0.063063	0.44444	0.55556	0.069069	0.93093	0.5594	0.4406	0.0023803	-1.5887	0.33656	0.38051	-0.058105	-0.069538	1.185	0.013514	0.7012	0.94361	1.0043	1.0912	0.060671	0.086894	0.14756	0.79405	1.6273	0.83329	0.14519	2.1966
9	3.4679	0.036161	0.0013908	2.4548	2.6312	2.8277	0.17638	0.19654	0.37292	0.85164	3.6596	2.808	0.42645	-1.1552	9.1321	3.595	7.07	0.12	3.475	0.98192	0.018081	0.94854	0.05146	0.17524	0.82476	0.041725	0.95828	0.53064	0.46936	0.0027976	-1.5841	0.33634	0.43249	-0.27025	0.086232	3.4301	0.019471	0.99861	0.94599	1.008	1.0739	0.061977	0.065974	0.12795	0.81078	3.0734	2.2626	0.33481	5.5933
9	2.7692	0.012315	0.99877	2.1839	2.385	2.57	0.20111	0.18499	0.3861	1.7519	3.4463	1.6944	0.35546	0.35387	4.8222	8.12	8.12	8.12	0	0.99261	0.0073892	0.75369	0.24631	0.10099	0.89901	0.019704	0.9803	0.51048	0.48952	0.0028579	-1.615	0.37716	0.3649	-0.12787	0.0016782	1.025	0.011084	0.99877	0.92481	0.99579	1.0533	0.070984	0.057533	0.12852	0.78041	1.3698	0.58937	0.1123	0.9068
10	3.721	0.039531	0.99854	2.9229	3.1125	3.3653	0.1896	0.25272	0.44232	1.4081	4.3217	2.9136	0.45905	-0.82962	8.8143	6.78	6.78	6.78	0	0.98682	0.013177	0.95168	0.048316	0.15227	0.84773	0.026354	0.97365	0.46921	0.53079	0.0065593	-1.3	0.13989	0.17062	-0.11274	0.10299	1.0382	0.011713	0.99707	0.95329	0.98542	1.0195	0.032136	0.034118	0.066254	0.74866	1.3533	0.60464	0.10078	0.57334
10	3.5118	0.043417	0.9986	3.0321	3.2013	3.4109	0.16919	0.20966	0.37885	0.84853	3.8468	2.9982	0.44273	-2.8429	17.295	3.555	7.03	0.08	3.475	0.98459	0.015406	0.97899	0.021008	0.72689	0.27311	0.16106	0.83894	0.49229	0.50771	0.0021918	-1.5228	0.25708	0.4354	-0.29407	0.12477	1.9171	0.015406	0.9986	0.95643	0.99852	1.0372	0.042093	0.03869	0.080783	0.77118	2.0436	1.2724	0.18569	3.5537
10	3.3688	0.046512	0.99863	2.8227	3.0348	3.3031	0.21209	0.26828	0.48038	1.4333	3.8257	2.3924	0.43926	-1.2657	8.3908	3.655	7.23	0.08	3.575	0.98906	0.010944	0.96717	0.032832	0.38167	0.61833	0.077975	0.92202	0.48082	0.51918	0.0022406	-1.4395	0.22948	0.19878	-0.062213	0.073879	1.7182	0.015048	0.99863	0.94652	0.98304	1.0317	0.036517	0.048709	0.085226	0.8613	2.013	1.1517	0.1767	4.0906
11	4.0037	0.075137	0	3.5161	3.6937	3.9439	0.17766	0.25015	0.42782	0.71467	4.2662	3.5515	0.53542	-3.7846	21.115	3.66	7.18	0.14	3.52	0.98087	0.019126	0.96858	0.031421	0.94536	0.054645	0.27459	0.72541	0.51984	0.48016	0.0015853	-1.5833	0.40242	0.33508	-0.33811	0.18422	3.4897	0.021858	0.99863	0.95727	0.99748	1.0538	0.04021	0.056318	0.096528	0.7439	3.0901	2.3461	0.34872	5.2307
11	4.7062	0.10814	0.99879	3.808	3.9866	4.3022	0.17862	0.31558	0.4942	1.4365	4.968	3.5315	0.5649	-2.453	14.97	4.11	8.14	0.08	4.03	0.98906	0.010936	0.96841	0.031592	0.63548	0.36452	0.099635	0.90036	0.4927	0.5073	0.0012216	-1.7478	0.54178	0.58439	-0.61374	0.23552	1.9769	0.015796	0.99879	0.9651	0.98834	1.0175	0.02324	0.02916	0.0524	0.79141	1.8459	1.0544	0.1653	3.9363
11	4.418	0.094488	0	3.9867	4.09	4.1975	0.10329	0.10752	0.21081	1.4107	4.7754	3.3647	0.50194	-3.9668	24.525	4.43	8.78	0.08	4.35	0.98763	0.012373	0.973	0.026997	0.94038	0.059618	0.13723	0.86277	0.49324	0.50676	0.0013931	-1.5846	0.31672	0.43027	-0.25251	0.090349	1.5934	0.021372	0.99888	0.97074	0.99284	1.0265	0.022106	0.033647	0.055752	0.68942	1.7724	1.083	0.14903	2.7751
12	1.5142	0.015341	0.0011364	0.78323	0.8425	0.9295	0.059268	0.087005	0.14627	0.60139	1.4067	0.80527	0.16526	1.1219	6.1157	0	0	0	0	0.99659	0.0034091	0.34091	0.65909	0.032955	0.96705	0.0051136	0.99489	0.49744	0.50256	0.00049097	-1.5851	0.4248	0.2873	-0.12274	-0.0034232	3.6944	0.0056818	0.045455	0.9457	0.98695	1.0322	0.04125	0.045252	0.086502	0.83473	2.1807	1.346	0.26472	8.8287
12	0.97157	0.028139	0.0010823	0.66781	0.73263	0.78466	0.064822	0.052031	0.11685	0.57496	0.99734	0.42238	0.097109	-0.47472	8.7744	0	0	0	0	0.99621	0.0037879	0.99188	0.0081169	0.19318	0.80682	0.023268	0.97673	0.50893	0.49107	0.00038968	-1.4338	0.26621	0.2673	-0.093445	-0.0055617	3.096	0.0059524	0.89881	0.95182	0.99166	1.0311	0.039844	0.039465	0.079309	0.88144	2.3725	1.491	0.24578	8.4335
12	0.92079	0.040642	0.99251	0.65612	0.70327	0.77813	0.047151	0.074861	0.12201	0.462	1.1209	0.65889	0.11444	0.94238	5.8273	4.635	16.52	0.24	6.8764	0.97433	0.025668	0.24011	0.75989	0.021925	0.97807	0.0074866	0.99251	0.49438	0.50562	0.0004671	-1.3503	0.21027	0.19711	-0.089311	0.033044	0.64273	0.040107	0.071658	0.95195	0.98941	1.0238	0.037466	0.034346	0.071812	0.79113	1.1875	0.39632	0.069009	0.43093
13	1.3521	0.13693	0.99862	1.1253	1.1844	1.4327	0.059096	0.24833	0.30742	0.96581	1.8891	0.92324	0.22684	1.049	3.3932	7.2	7.2	7.2	0	0.99032	0.0096819	0.34025	0.65975	0.12033	0.87967	0.031812	0.96819	0.49446	0.50554	0.0034611	-1.0788	0.0012335	0.050662	0.0069775	0.021269	0.42212	0.049793	0.99862	0.95557	0.98532	1.015	0.029745	0.0297	0.059445	0.87572	1.1172	0.24152	0.048194	-0.30897
13	0.79442	0.28864	0	1.0054	1.0604	1.1954	0.054975	0.13504	0.19001	0.70465	1.2939	0.58923	0.12962	-0.49276	3.7409	0.07	0.09	0.05	0.02	0.97952	0.020484	0.87709	0.12291	0.32961	0.67039	0.044693	0.95531	0.52985	0.47015	0.0017072	-1.2053	0.1072	0.10247	-0.025335	0.022086	0.42006	0.046555	0.99814	0.96858	0.99478	1.0268	0.026201	0.032005	0.058206	0.91182	1.1918	0.27999	0.062071	1.2386
13	1.2037	0.090287	0	1.3416	1.3875	1.4451	0.045923	0.0576	0.10352	1.0962	1.8373	0.74113	0.14583	0.53619	6.8777	3.665	7.25	0.08	3.585	0.99179	0.0082079	0.96306	0.036936	0.13269	0.8673	0.056088	0.94391	0.48904	0.51096	0.0017286	-1.2285	0.080727	0.1115	0.0088054	0.028183	0.56942	0.012312	0.99863	0.96232	0.98862	1.0145	0.026293	0.025869	0.052162	0.91472	1.3226	0.40792	0.070071	2.7307
14	3.9146	0.086651	0	3.601	3.8198	4.0579	0.21878	0.2381	0.45688	1.6839	4.5632	2.8793	0.4558	-2.5337	15.679	4.28	8.42	0.14	4.14	0.98595	0.014052	0.97541	0.02459	0.54098	0.45902	0.052693	0.94731	0.5041	0.4959	0.0065174	-1.9099	1.1573	0.32517	-0.83793	0.26569	1.5772	0.017564	0.99883	0.95638	0.99396	1.0384	0.037581	0.044441	0.082022	0.86903	1.9378	1.0688	0.15929	4.0942
14	4.2531	0.13755	0	2.968	3.2651	3.6404	0.29716	0.37527	0.67243	1.485	4.2395	2.7545	0.54453	-1.1525	7.2582	0.1	0.1	0.1	0	0.99009	0.0099133	0.96778	0.032218	0.40892	0.59108	0.053284	0.94672	0.4938	0.5062	0.0039187	-2.0466	1.4314	0.17185	-1.0253	0.46918	2.677	0.011152	0.99876	0.94299	0.98753	1.0416	0.044532	0.054079	0.098612	0.82591	2.7522	1.9262	0.28829	4.8396
14	3.3835	0.7719	0.99849	3.4289	3.6316	3.8085	0.20271	0.17682	0.37953	1.8154	4.1518	2.3364	0.39236	-2.4453	13.805	3.315	6.56	0.07	3.245	0.99094	0.0090634	0.97583	0.024169	0.76133	0.23867	0.15106	0.84894	0.49622	0.50378	0.0098766	-1.6169	0.72593	0.31494	-0.36486	-0.05876	1.0357	0.021148	0.99849	0.95659	0.99882	1.0443	0.042237	0.045517	0.087754	0.77172	1.4631	0.6914	0.10178	1.6626
15	3.4866	0.0074349	0.99907	2.2121	2.3189	2.4386	0.10685	0.11963	0.22649	1.4199	3.4213	2.0014	0.28984	-0.24433	13.893	10.74	10.74	10.74	0	0.99349	0.0065056	0.90428	0.095725	0.019517	0.98048	0.010223	0.98978	0.49023	0.50977	0.0091147	-1.142	0.036126	0.074044	0.0051043	0.027954	0.83477	0.84758	0.99907	0.94412	0.98944	1.0255	0.04532	0.036015	0.081335	0.77863	1.1864	0.4078	0.080669	-0.96534
15	4.3407	0.12293	0.99724	3.6713	3.7706	3.8678	0.099307	0.097176	0.19648	0.12281	4.298	4.1752	0.67512	-4.2669	21.133	3.56	7	0.12	3.44	0.96685	0.033149	0.95718	0.042818	0.94613	0.053867	0.089779	0.91022	0.49654	0.50346	0.0011168	-1.9764	0.89399	0.60502	-0.83398	0.31168	3.2616	0.022099	0.98481	0.97611	0.99542	1.0165	0.019311	0.021043	0.040354	0.16994	3.1071	2.9372	0.36768	4.0094
15	3.567	0.88329	0.99867	3.0687	3.2193	3.3527	0.15063	0.13338	0.28402	0.16737	3.5972	3.4299	0.53349	-4.0842	21.109	3.72	7.35	0.09	3.63	0.9748	0.025199	0.96154	0.038462	0.9443	0.055703	0.34748	0.65252	0.5166	0.4834	0.0012636	-1.7911	0.69844	0.38299	-0.46746	0.1774	1.7211	0.02122	0.99204	0.97706	0.99805	1.0228	0.020985	0.024726	0.045711	0.17067	1.7383	1.5676	0.17579	-0.041291
16	1.9356	0.012676	0.99859	1.899	1.9879	2.0787	0.088876	0.090784	0.17966	1.4992	2.4947	0.99555	0.18844	-0.97263	11.585	7.1	7.1	7.1	0	0.99437	0.0056338	0.98592	0.014085	0.25211	0.74789	0.042254	0.95775	0.4866	0.5134	0.0042943	-1.2328	0.076781	0.12208	-0.0046183	0.03952	0.75789	0.028169	0.99859	0.96189	0.99689	1.0272	0.034997	0.030275	0.065272	0.81726	1.1488	0.33151	0.064517	-1.9435
16	2.7424	0.031546	0.99842	1.7761	1.9606	2.1786	0.18459	0.21799	0.40258	0.36069	2.7386	2.3779	0.42321	-1.2456	6.5148	6.24	6.24	6.24	0	0.97792	0.022082	0.91009	0.089905	0.31073	0.68927	0.066246	0.93375	0.45814	0.54186	0.0016404	-1.5677	0.41386	0.31371	-0.20671	0.0474	1.7586	0.031546	0.99842	0.94615	0.97487	1.0127	0.028718	0.037875	0.066593	0.39601	1.9292	1.5332	0.18557	2.0328
16	1.8446	0.20772	0.99852	2.404	2.513	2.7775	0.10899	0.26447	0.37347	1.8958	3.0726	1.1768	0.24408	-0.25726	4.1255	6.74	6.74	6.74	0	0.99407	0.0059347	0.95252	0.047478	0.32789	0.67211	0.045994	0.95401	0.49926	0.50074	0.008634	-1.2316	0.071064	0.16673	0.0080468	-0.013231	0.44368	0.7997	0.99852	0.96223	0.98894	1.0153	0.026717	0.026384	0.053101	0.8859	1.1189	0.233	0.047068	-0.073623
17	4.084	0.75	0.99811	3.6777	3.8207	3.9499	0.14296	0.12925	0.27221	1.8086	4.335	2.5264	0.39999	-4.2063	29.161	5.28	5.28	5.28	0	0.99432	0.0056818	0.98106	0.018939	0.94508	0.054924	0.14205	0.85795	0.47249	0.52751	0.0065976	-1.4064	0.18098	0.22511	-0.015133	0.016067	1.207	0.020833	0.99811	0.96548	0.98858	1.0202	0.023102	0.031603	0.054704	0.72264	1.4314	0.70877	0.10411	0.34788
17	3.711	0.037702	0.9982	3.7675	3.8508	3.9517	0.083223	0.10094	0.18417	1.7184	4.2648	2.5464	0.36088	-5.3878	39.237	5.56	5.56	5.56	0	0.99102	0.0089767	0.98205	0.017953	0.97127	0.028725	0.26212	0.73788	0.48921	0.51079	0.0059553	-1.4538	0.25208	0.23659	-0.099479	0.065287	1.178	0.016158	0.9982	0.96536	0.99558	1.0209	0.030216	0.025271	0.055487	0.71327	1.3425	0.62918	0.097083	-0.28936
17	4.3573	0.5052	0.99792	3.9339	4.1688	4.3849	0.23494	0.21607	0.45101	1.1535	4.6579	3.5044	0.59136	-3.3097	17.144	4.76	4.76	4.76	0	0.98337	0.016632	0.97089	0.029106	0.90852	0.091476	0.36175	0.63825	0.47708	0.52292	0.005617	-1.4978	0.34752	0.20652	-0.10712	0.051339	1.3014	0.022869	0.99792	0.96888	0.99527	1.021	0.026389	0.025693	0.052081	0.45403	1.567	1.1129	0.13547	0.54391
18	2.2558	0.11224	0.99854	2.1485	2.3321	2.4879	0.18363	0.15578	0.33941	1.3054	2.8019	1.4965	0.28541	-1.35	8.2444	6.85	6.85	6.85	0	0.99125	0.0087464	0.98105	0.01895	0.61224	0.38776	0.12536	0.87464	0.50511	0.49489	0.0023428	-1.2764	0.063557	0.16242	-0.0048507	0.055843	0.8861	0.033528	0.99854	0.96421	0.99758	1.0299	0.033364	0.032354	0.065718	0.75267	1.2931	0.54043	0.08358	0.13302
18	2.0373	0.10627	0.99872	1.4787	1.7443	2.1206	0.26553	0.37634	0.64187	1.1721	2.6887	1.5166	0.39121	0.29543	2.0416	1.548	7.05	0.08	2.752	0.95391	0.046095	0.48912	0.51088	0.13828	0.86172	0.021767	0.97823	0.46667	0.53333	0.0021165	-1.2519	0.10912	0.14411	-0.032148	0.031372	0.61023	0.025608	0.99872	0.95802	0.98438	1.0156	0.026361	0.031225	0.057586	0.86433	1.3203	0.45601	0.07643	1.8753
18	1.7844	0.13736	0.99872	1.3641	1.789	1.9635	0.42489	0.17458	0.59947	0.90382	2.23	1.3261	0.34568	-0.3508	2.1997	7.74	7.74	7.74	0	0.98845	0.011553	0.72015	0.27985	0.45443	0.54557	0.10013	0.89987	0.48458	0.51542	0.0033372	-1.0958	0.0097084	0.066114	-0.022866	0.043625	0.72067	0.026958	0.99872	0.95797	0.98134	1.0118	0.02337	0.03045	0.05382	0.80334	1.2032	0.39986	0.065589	-0.86187
19	1.4138	0.057692	0	1.3405	1.4023	1.4903	0.061795	0.088015	0.14981	0.74244	1.8095	1.067	0.17021	-1.7492	10.472	0.15	0.15	0.15	0	0.98225	0.017751	0.9497	0.050296	0.2426	0.7574	0.022189	0.97781	0.50222	0.49778	0.0018259	-1.2775	0.15681	0.11275	0.015075	-0.0064061	0.95264	0.048817	0.98817	0.95586	1.0041	1.0428	0.048206	0.038717	0.086923	0.81811	1.6825	0.86434	0.14826	2.7403
19	1.2118	0.76463	0.99864	1.3539	1.409	1.4932	0.055054	0.084256	0.13931	0.85522	1.6482	0.79295	0.13787	-2.0046	11.531	7.35	7.35	7.35	0	0.99048	0.0095238	0.97143	0.028571	0.6	0.4	0.044898	0.9551	0.52997	0.47003	0.0012128	-1.2801	0.11167	0.11984	0.0067358	0.042489	0.79058	0.010884	0.99864	0.95861	0.99734	1.0483	0.038729	0.050966	0.089695	0.84424	1.2163	0.37202	0.085949	-0.15692
19	1.3518	0.28442	0	1.4376	1.5345	1.6086	0.096887	0.074111	0.171	0.73667	1.7943	1.0577	0.20031	-1.8713	7.9907	3.86	7.58	0.14	3.72	0.98571	0.014286	0.94675	0.053247	0.66494	0.33506	0.11039	0.88961	0.50455	0.49545	0.0012204	-1.2798	0.13763	0.13149	-0.009227	0.02035	0.83443	0.024675	0.99091	0.95655	0.9942	1.0448	0.037653	0.050585	0.088239	0.7394	1.4496	0.71019	0.11086	1.3876
20	1.2377	0.039555	0.99876	1.2397	1.3633	1.4903	0.12364	0.12695	0.25059	0.96886	1.8846	0.91577	0.19776	0.087756	3.3009	2.6833	7.67	0.16	3.5262	0.97157	0.02843	0.61063	0.38937	0.077874	0.92213	0.033375	0.96663	0.47525	0.52475	0.0021478	-1.1413	0.029091	0.060894	0.0066379	0.045527	0.44783	0.017305	0.076638	0.95594	0.97744	1.0056	0.021497	0.028133	0.04963	0.85954	1.2429	0.38339	0.056624	1.8898
20	1.9382	0.040107	0	1.3348	1.4472	1.6051	0.11232	0.15792	0.27024	0.97071	2.3655	1.3948	0.25652	1.0547	5.3743	3.705	7.34	0.07	3.635	0.98262	0.01738	0.41711	0.58289	0.074866	0.92513	0.016043	0.98396	0.47925	0.52075	0.0013525	-1.405	0.23477	0.17186	0.022667	-0.023688	0.67317	0.040107	0.99866	0.94567	0.99064	1.0364	0.044968	0.045716	0.090684	0.79445	1.3353	0.54088	0.099453	1.0472
20	1.768	0.077608	0.99873	1.3656	1.452	1.6529	0.086463	0.20091	0.28738	0.57933	2.0381	1.4588	0.30729	-0.68244	4.2199	1.95	7.21	0.07	3.0381	0.95929	0.040712	0.88804	0.11196	0.23155	0.76845	0.069975	0.93003	0.50318	0.49682	0.00090096	-1.3553	0.083471	0.50662	-0.41444	0.18008	0.99434	0.96056	0.92621	0.94708	0.97976	1.0267	0.032686	0.046929	0.079615	0.63124	1.477	0.8458	0.12266	1.0987
21	0.88528	0.24373	0.99138	0.8235	0.95063	1.1291	0.12712	0.17847	0.3056	0.61321	1.3724	0.75921	0.19088	0.30198	2.1481	1.0358	7.45	0.13	2.0109	0.9185	0.081505	0.47962	0.52038	0.17476	0.82524	0.039969	0.96003	0.50275	0.49725	0.00081861	-1.2859	0.14914	0.19216	-0.083891	0.029152	0.62231	0.033699	0.99216	0.94592	0.99034	1.0368	0.04442	0.046446	0.090866	0.86249	1.349	0.48649	0.080819	1.7676
21	0.76448	0.10166	0	0.88005	0.96403	1.0184	0.083981	0.05438	0.13836	0.57904	1.2018	0.62277	0.1272	-0.8701	3.7025	1.8614	11.25	0.13	3.8396	0.94202	0.057982	0.75452	0.24548	0.057229	0.94277	0.017319	0.98268	0.49661	0.50339	0.00056479	-1.2042	0.086747	0.17314	-0.074192	0.018952	0.43207	0.02259	0.8622	0.96492	0.99311	1.0185	0.028188	0.025391	0.053579	0.87698	1.2035	0.32656	0.057537	1.1327
21	1.3793	0.077307	0.0016625	0.79687	0.89309	1.0682	0.096216	0.17507	0.27128	0.58041	1.4524	0.87201	0.21183	0.34715	3.541	0.16	0.16	0.16	0	0.99169	0.0083126	0.64422	0.35578	0.14879	0.85121	0.018288	0.98171	0.47088	0.52912	0.00048131	-1.3925	0.19908	0.27859	-0.14457	0.059987	3.7387	0.012469	0.99917	0.95719	0.99136	1.0237	0.034171	0.032324	0.066495	0.87679	3.0201	2.1433	0.33041	7.9699
22	3.4215	0.75761	0.99949	3.4406	3.6865	3.8677	0.24595	0.18119	0.42714	2.607	4.395	1.788	0.37958	-0.85542	6.0859	19.78	19.78	19.78	0	0.99696	0.0030426	0.98124	0.018763	0.57049	0.42951	0.091785	0.90821	0.51192	0.48808	0.002808	-1.2454	0.080681	0.16503	-0.15355	0.15343	1.2303	0.0076065	0.99949	0.9711	0.9946	1.0177	0.023501	0.023106	0.046607	0.85118	1.2534	0.4022	0.073247	4.924
22	4.0754	0.67752	0.99948	3.5802	3.7086	3.8857	0.12843	0.17706	0.3055	2.54	4.1824	1.6424	0.33632	-4.1646	34.734	19.37	19.37	19.37	0	0.99587	0.0041344	0.99225	0.0077519	0.93178	0.068217	0.1478	0.8522	0.51086	0.48914	0.0026857	-1.2612	0.080379	0.17751	-0.097949	0.10152	1.0998	0.0036176	0.99948	0.97076	0.99557	1.0183	0.024808	0.022721	0.047529	0.84108	1.1346	0.29357	0.06509	-3.7057
22	3.6099	0.67489	0.99953	3.5112	3.6927	3.8401	0.18155	0.14743	0.32898	2.5789	4.2806	1.7017	0.30649	-1.4582	10.437	21.15	21.15	21.15	0	0.99763	0.002373	0.97959	0.020408	0.33318	0.66682	0.0075937	0.99241	0.50997	0.49003	0.0032312	-1.3334	0.19285	0.14371	-0.049422	0.046479	1.1653	0.0047461	0.99953	0.97225	1.0001	1.0246	0.027854	0.024537	0.052391	0.89606	1.1235	0.22744	0.061713	4.0743
23	1.6837	0.021905	0	1.2092	1.3768	1.5301	0.16761	0.15332	0.32093	0.70022	1.9365	1.2363	0.24619	-0.49469	3.7608	3.5033	9.55	0.11	4.2863	0.98667	0.013333	0.78952	0.21048	0.15143	0.84857	0.020952	0.97905	0.49476	0.50524	0.00099004	-1.5076	0.41061	0.27613	-0.35769	0.17921	1.8051	0.014286	0.99905	0.93807	0.99594	1.0656	0.057874	0.069661	0.12753	0.75037	1.8938	1.1435	0.17229	3.72
23	2.1951	0.15347	0.99901	1.1801	1.5156	1.7739	0.3355	0.25829	0.59379	0.41912	2.2313	1.8122	0.40699	-0.43917	2.9316	10.04	10.04	10.04	0	0.98614	0.013861	0.76832	0.23168	0.32574	0.67426	0.072277	0.92772	0.49554	0.50446	0.00080843	-1.7273	0.64276	0.42678	-0.59186	0.25021	1.6183	0.013861	0.99901	0.93708	1.0027	1.0794	0.065584	0.07676	0.14234	0.58078	1.699	1.1183	0.17436	0.67355
23	1.9613	0.025562	0.99898	1.373	1.4898	1.6195	0.1168	0.12974	0.24655	0.39656	2.036	1.6394	0.27831	-1.3234	7.9155	4.83	9.56	0.1	4.73	0.97648	0.023517	0.94376	0.056237	0.28528	0.71472	0.060327	0.93967	0.50051	0.49949	0.00060829	-1.7401	0.68475	0.45515	-0.70253	0.30318	2.6509	0.01227	0.99898	0.95294	0.99772	1.0526	0.044774	0.054884	0.099658	0.53973	2.47	1.9303	0.24853	4.683
24	2.7006	0.063291	0.99789	1.501	1.6094	1.8941	0.10841	0.28474	0.39316	0.29169	2.8161	2.5244	0.44798	-0.073399	5.0564	2.305	4.54	0.07	2.235	0.95781	0.042194	0.66667	0.33333	0.11814	0.88186	0.054852	0.94515	0.463	0.537	0.0008841	-1.6587	0.46507	0.40669	-0.35285	0.14042	2.0238	0.027426	0.99789	0.91558	0.98148	1.0395	0.065899	0.058071	0.12397	0.53711	2.3059	1.7688	0.2841	2.9613
24	1.8301	0.076063	0.99776	1.2714	1.3585	1.4617	0.087111	0.10317	0.19028	0.41976	2.1063	1.6865	0.26087	-0.12757	6.5505	2.19	4.34	0.04	2.15	0.97092	0.029083	0.73825	0.26175	0.087248	0.91275	0.026846	0.97315	0.4843	0.5157	0.0011741	-1.5394	0.30526	0.30953	-0.066791	-0.0076881	1.0383	0.022371	0.99553	0.94667	0.98524	1.0242	0.038572	0.038952	0.077523	0.69299	1.5594	0.86643	0.13574	1.7254
24	1.993	0.053422	0.99833	1.194	1.2793	1.4565	0.085301	0.17727	0.26257	0.58536	2.3744	1.789	0.30995	1.2471	5.8912	2.955	5.85	0.06	2.895	0.97663	0.023372	0.27379	0.72621	0.078464	0.92154	0.025042	0.97496	0.4699	0.5301	0.0020591	-1.291	0.11824	0.22277	-0.11644	0.067462	1.0238	0.023372	0.99332	0.94118	0.98427	1.0283	0.043091	0.043985	0.087076	0.73612	1.505	0.7689	0.1247	1.9613
25	2.5256	0.94825	0	2.0575	2.3268	2.6491	0.26927	0.32232	0.59159	1.0573	3.0177	1.9605	0.44689	-0.7286	3.718	1.645	5.97	0.09	2.5003	0.97108	0.028919	0.89041	0.10959	0.4003	0.5997	0.14916	0.85084	0.50915	0.49085	0.0038104	-1.5029	0.31288	0.3731	-0.30868	0.12657	1.0765	0.015221	0.92237	0.95513	0.99481	1.0589	0.039678	0.064101	0.10378	0.7831	1.5535	0.77039	0.12144	2.336
25	2.4639	0.3844	0	2.0556	2.3336	2.5235	0.278	0.18995	0.46795	1.3387	2.9213	1.5825	0.37134	-0.89239	4.036	0.08	0.08	0.08	0	0.99453	0.005472	0.88782	0.11218	0.48564	0.51436	0.057456	0.94254	0.5	0.5	0.0046509	-1.3894	0.15855	0.32188	-0.081442	-0.0086516	1.3315	0.012312	0.76471	0.94878	0.99112	1.0551	0.042344	0.063982	0.10633	0.88115	1.8259	0.9448	0.14144	4.8153
25	2.9295	0.13743	0.99869	2.1715	2.3813	2.5929	0.20984	0.21162	0.42146	0.57762	2.9383	2.3607	0.40988	-1.8577	9.2493	3.8	7.52	0.08	3.72	0.98429	0.015707	0.96073	0.039267	0.59162	0.40838	0.11649	0.88351	0.49541	0.50459	0.001659	-1.8036	0.70354	0.49339	-0.5819	0.1891	2.6363	0.013089	0.99869	0.95397	0.99848	1.0417	0.044505	0.043178	0.087682	0.73421	2.1075	1.3732	0.2105	4.8922
26	3.4878	0.65949	0.99804	2.6091	3.162	3.4449	0.55289	0.28291	0.83579	0.95757	3.967	3.0095	0.61461	-1.0786	4.2484	2.54	5.02	0.06	2.48	0.98239	0.017613	0.86106	0.13894	0.54403	0.45597	0.084149	0.91585	0.48039	0.51961	0.0039377	-1.5698	0.43794	0.30546	-0.34715	0.17422	1.6462	0.027397	0.99804	0.92073	0.98464	1.0708	0.06391	0.086166	0.15008	0.71365	1.9903	1.2766	0.20426	2.3826
26	3.8051	0.78742	0.99783	3.6427	3.8227	3.988	0.18001	0.16529	0.3453	0.89447	4.2263	3.3318	0.51493	-4.1071	23.02	2.285	4.53	0.04	2.245	0.98265	0.017354	0.96963	0.030369	0.94577	0.05423	0.41432	0.58568	0.4913	0.5087	0.002874	-1.637	0.41764	0.38438	-0.29486	0.1304	1.6127	0.030369	0.99783	0.97128	1.002	1.0371	0.030733	0.035075	0.065809	0.53304	1.8094	1.2763	0.16558	2.0653
26	4.347	0.96078	0.99822	3.5299	3.6773	3.8612	0.14742	0.1839	0.33133	0.98845	4.5574	3.569	0.4897	-3.5539	22.469	2.785	5.52	0.05	2.735	0.98396	0.016043	0.97504	0.024955	0.64171	0.35829	0.044563	0.95544	0.52321	0.47679	0.0037778	-1.6111	0.38448	0.4613	-0.36539	0.1312	1.5259	0.019608	0.99822	0.97402	1.0053	1.0328	0.031296	0.027526	0.058822	0.51275	1.5565	1.0437	0.1312	0.19621
27	3.6892	0.072864	0	2.3145	2.7906	3.206	0.47611	0.41539	0.8915	0.59736	4.0423	3.4449	0.60762	-0.56502	4.2464	0.1	0.1	0.1	0	0.9799	0.020101	0.72111	0.27889	0.17588	0.82412	0.020101	0.9799	0.48615	0.51385	0.016879	-1.6007	0.5478	0.16388	-0.13265	0.02412	2.056	0.030151	0.13065	0.91766	1.0226	1.1523	0.10497	0.12967	0.23464	0.75003	2.5171	1.767	0.36034	2.6863
27	5.5717	0.04878	0.011257	2.6403	2.927	3.5319	0.28671	0.60484	0.89155	0.12756	5.4865	5.3589	0.92804	-0.51272	5.2104	1.305	4.48	0.05	1.8433	0.94559	0.054409	0.54221	0.45779	0.061914	0.93809	0.020638	0.97936	0.47932	0.52068	0.0090568	-1.8915	0.92513	0.42288	-0.77288	0.31805	7.5859	0.033771	0.98687	0.90159	0.99424	1.1159	0.092651	0.12163	0.21429	0.15905	7.014	6.855	0.99013	4.8654
27	4.6348	0.35254	0.98983	2.6042	3.6126	4.1252	1.0085	0.51261	1.5211	0.080766	4.6154	4.5346	1.1186	-1.0581	3.5566	2.77	5.45	0.09	2.68	0.92373	0.076271	0.78983	0.21017	0.53051	0.46949	0.19831	0.80169	0.49406	0.50594	0.0026738	-1.9375	0.9776	0.22396	-0.41415	0.15066	3.0734	0.028814	0.98983	0.90047	0.98834	1.0872	0.087873	0.098819	0.18669	0.2522	2.7863	2.5341	0.34991	3.2112
28	1.0361	0.023729	0.99932	0.75628	0.81616	0.87617	0.059881	0.060016	0.1199	0.42533	1.1907	0.76539	0.1195	-0.074439	6.5909	14.65	14.65	14.65	0	0.98712	0.012881	0.62034	0.37966	0.025763	0.97424	0.0088136	0.99119	0.48982	0.51018	0.00028826	-1.4047	0.20166	0.2385	-0.041039	0.0060958	0.68489	0.0067797	0.99322	0.95055	0.98547	1.0222	0.034922	0.036729	0.071651	0.85915	1.2573	0.39814	0.070586	1.1066
28	1.153	0.054641	0.99925	0.72561	0.80386	0.85751	0.078244	0.053647	0.13189	0.55489	1.3123	0.75741	0.14561	1.19	6.968	13.31	13.31	13.31	0	0.98952	0.010479	0.29641	0.70359	0.043413	0.95659	0.013473	0.98653	0.51161	0.48839	0.00029756	-1.4158	0.16146	0.31673	-0.10224	0.040449	0.6463	0.0097305	0.99701	0.94275	0.98989	1.0323	0.047145	0.042459	0.089603	0.83455	1.2935	0.459	0.078025	0.80968
28	1.5667	0.019048	0.9746	0.67245	0.72999	0.82089	0.05754	0.090899	0.14844	0.041871	1.4549	1.413	0.24836	-0.26292	5.681	14.8	14.8	14.8	0	0.9346	0.065397	0.24952	0.75048	0.04127	0.95873	0.011429	0.98857	0.51652	0.48348	0.00036497	-1.4272	0.18569	0.30022	-0.093366	0.0355	2.6718	0.98667	0.94603	0.92988	0.99222	1.0485	0.062338	0.056265	0.1186	0.55293	1.4197	0.8668	0.1622	3.7118
29	1.5779	0.19501	0	1.1903	1.3399	1.4658	0.14956	0.12593	0.27548	0.63966	1.7542	1.1145	0.2129	-0.75841	5.4833	0.07	0.07	0.07	0	0.99413	0.0058651	0.96628	0.033724	0.3563	0.6437	0.064516	0.93548	0.52129	0.47871	0.0029745	-1.2959	0.16932	0.081464	0.078005	-0.031413	0.93645	0.010264	0.43548	0.9507	1.0039	1.0706	0.053185	0.06671	0.11989	0.85144	1.6475	0.79608	0.1387	2.5166
29	1.417	0.17054	0	1.3393	1.4921	1.6873	0.15276	0.19526	0.34802	0.75048	1.9916	1.2411	0.27855	-0.54024	3.2462	2.525	4.83	0.22	2.305	0.93605	0.063953	0.75581	0.24419	0.24419	0.75581	0.060078	0.93992	0.49126	0.50874	0.0028589	-1.4375	0.22973	0.19672	0.076281	-0.063639	0.74055	0.052326	0.9845	0.92448	1.0062	1.0891	0.081703	0.082891	0.16459	0.79397	1.4634	0.66943	0.12838	1.0625
29	1.5345	0.18282	0	1.8514	1.981	2.0768	0.1296	0.095742	0.22534	1.2434	2.2777	1.0343	0.19526	-1.7065	9.028	0.08	0.08	0.08	0	0.99086	0.0091408	0.96527	0.034735	0.57221	0.42779	0.073126	0.92687	0.51465	0.48535	0.0063221	-1.1363	0.02808	0.082627	-0.019148	0.045995	0.51108	0.031079	0.60878	0.95355	0.98834	1.0568	0.03479	0.068505	0.10329	0.8847	1.3341	0.4494	0.094125	1.4824
30	6.2883	0.16525	0	5.815	6.0399	6.1638	0.22489	0.12399	0.34888	0.75251	6.5659	5.8134	1.0814	-3.179	13.157	2.35	4.58	0.12	2.23	0.97034	0.029661	0.94492	0.055085	0.89619	0.10381	0.58898	0.41102	0.49682	0.50318	0.0037501	-1.8421	0.85389	0.18556	-0.36003	0.16293	3.4279	0.03178	0.99788	0.97079	1.0036	1.0378	0.032763	0.034209	0.066971	0.64138	3.2913	2.6499	0.46244	3.521
30	5.9313	0.10019	0	5.6334	5.8118	5.9453	0.1784	0.13342	0.31182	0.76233	6.3803	5.618	0.97916	-3.4622	15.262	2.615	5.14	0.09	2.525	0.97164	0.028355	0.94896	0.05104	0.89603	0.10397	0.43289	0.56711	0.49242	0.50758	0.0030678	-1.7429	0.71075	0.13615	-0.23213	0.1284	1.9593	0.028355	0.99811	0.97321	0.99583	1.016	0.022623	0.02014	0.042762	0.36846	2.0298	1.6614	0.24257	2.1636
30	6.5213	0.15973	0.99834	5.9263	6.1828	6.4213	0.25654	0.23845	0.49498	1.6501	7.0256	5.3755	0.83533	-3.7541	20.658	2.99	5.92	0.06	2.93	0.98502	0.014975	0.97338	0.026622	0.93178	0.06822	0.25624	0.74376	0.475	0.525	0.0060943	-1.5452	0.37392	0.25681	-0.18923	0.10402	1.418	0.03827	0.99834	0.96531	0.98589	1.0274	0.020583	0.041543	0.062126	0.67358	1.6531	0.97949	0.14847	1.6149
31	2.1618	0.17282	0.99868	1.7691	1.8949	2.0417	0.12573	0.14685	0.27258	1.2172	2.4772	1.26	0.22449	-0.79349	8.7621	7.58	7.58	7.58	0	0.99472	0.005277	0.97889	0.021108	0.22296	0.77704	0.023747	0.97625	0.48349	0.51651	0.004955	-1.3543	0.25737	0.1901	-0.10975	0.017635	0.79795	0.17282	0.99868	0.9452	0.98188	1.0256	0.036679	0.043673	0.080353	0.77713	1.2529	0.47573	0.081563	0.51042
31	2.4137	0.71644	0.99884	2.064	2.239	2.407	0.17503	0.168	0.34303	0.94239	2.6533	1.7109	0.31609	-2.0534	10.375	8.61	8.61	8.61	0	0.98958	0.010417	0.96296	0.037037	0.62616	0.37384	0.10764	0.89236	0.50637	0.49363	0.0029856	-1.6431	0.717	0.33448	-0.53672	0.12878	0.90631	0.011574	0.99884	0.94665	0.99541	1.0504	0.048763	0.055035	0.1038	0.65081	1.2516	0.6008	0.094951	-0.55013
31	2.5903	0.20796	0.99889	2.2709	2.49	2.6761	0.21909	0.18613	0.40522	0.80834	2.9406	2.1323	0.35786	-2.3191	11.633	4.495	8.89	0.1	4.395	0.98341	0.016593	0.96903	0.030973	0.68473	0.31527	0.14823	0.85177	0.4928	0.5072	0.0018079	-1.6632	0.69017	0.399	-0.66731	0.24158	1.4006	0.0099558	0.99889	0.95695	0.99145	1.0371	0.0345	0.045671	0.080171	0.63712	1.4925	0.85537	0.12671	2.2618
32	0.70056	0.12874	0	0.64352	0.72188	0.79068	0.078353	0.068805	0.14716	0.42223	0.963	0.54077	0.11242	-0.34006	3.4662	1.8975	5.22	0.09	2.001	0.97139	0.028609	0.76073	0.23927	0.18075	0.81925	0.028609	0.97139	0.49479	0.50521	0.0011547	-1.4104	0.24953	0.20935	-0.01659	-0.029675	1.1544	0.014304	0.76723	0.91509	1.0073	1.0945	0.092261	0.087106	0.17937	0.72974	1.6808	0.95107	0.16408	1.5824
32	0.73796	0.89179	0.0065189	0.60371	0.67252	0.72734	0.068816	0.054816	0.12363	0.22347	0.88516	0.66169	0.11984	-1.0504	5.0467	1.448	4.04	0.08	1.6638	0.96871	0.031291	0.81877	0.18123	0.16949	0.83051	0.014342	0.98566	0.51697	0.48303	0.00063307	-1.4753	0.19151	0.51063	-0.24811	0.022946	1.3188	0.023468	0.40808	0.93986	1.0146	1.0938	0.07475	0.079235	0.15398	0.66739	1.6263	0.95895	0.15532	1.1543
32	0.81845	0.59711	0.86459	0.39826	0.5207	0.61625	0.12244	0.095553	0.21799	0.085008	0.79481	0.70981	0.16103	-0.49761	2.9392	0.868	5.75	0.1	1.6391	0.90788	0.09212	0.61487	0.38513	0.12542	0.87458	0.008879	0.99112	0.49222	0.50778	0.00073221	-1.5067	0.29778	0.36402	-0.20845	0.056915	1.4768	0.89567	0.86459	0.89369	1.023	1.159	0.12932	0.13603	0.26535	0.41673	1.7588	1.3421	0.24028	0.48413
33	1.5659	0.16184	0	1.4959	1.5626	1.6427	0.066706	0.080126	0.14683	0.97752	1.9567	0.97922	0.17753	-0.73439	7.9706	8.28	8.28	8.28	0	0.99155	0.0084541	0.97947	0.020531	0.22101	0.77899	0.021739	0.97826	0.48851	0.51149	0.0013902	-1.2989	0.067468	0.29752	-0.16286	0.097416	1.0904	0.0096618	0.99879	0.95547	0.99168	1.0249	0.03621	0.033238	0.069449	0.79941	1.4582	0.65884	0.098581	2.89
33	1.5617	0.031785	0	1.3672	1.4331	1.4976	0.065909	0.06456	0.13047	1.0523	1.8371	0.78477	0.13467	-1.2685	14.665	8.2	8.2	8.2	0	0.99511	0.00489	0.98778	0.012225	0.22983	0.77017	0.022005	0.978	0.47736	0.52264	0.00077383	-1.5144	0.32823	0.25342	-0.061626	-0.0050692	0.9423	0.01956	0.99878	0.95659	0.99078	1.0254	0.034196	0.034604	0.0688	0.87998	1.387	0.50701	0.084095	2.4266
33	1.7347	0.02291	0	1.0885	1.1582	1.2951	0.069686	0.1369	0.20659	0.82434	1.968	1.1437	0.22659	1.1481	5.1581	8.71	8.71	8.71	0	0.98969	0.010309	0.32875	0.67125	0.06071	0.93929	0.011455	0.98855	0.47821	0.52179	0.0010404	-1.3829	0.052274	0.5208	-0.25536	0.065966	1.0571	0.0091638	0.99885	0.94041	0.97973	1.0234	0.039318	0.043697	0.083014	0.84739	1.5587	0.71133	0.11131	3.0859
34	4.7181	0.086567	0.99851	3.9227	4.0857	4.3455	0.16298	0.25981	0.42279	0.76657	4.9538	4.1872	0.60244	-3.4257	19.555	6.62	6.62	6.62	0	0.9806	0.019403	0.97015	0.029851	0.62687	0.37313	0.058209	0.94179	0.45291	0.54709	0.0024596	-1.6607	0.46361	0.40386	-0.31691	0.1105	1.7727	0.019403	0.99403	0.95707	0.98467	1.0184	0.027606	0.033718	0.061325	0.3636	1.8714	1.5078	0.16895	2.1496
34	5.1646	0.028302	0.99811	3.6135	3.8431	4.0032	0.22961	0.16008	0.3897	0.80933	5.4879	4.6786	0.60792	-1.6615	13.39	5.24	5.24	5.24	0	0.98302	0.016981	0.96981	0.030189	0.11509	0.88491	0.020755	0.97925	0.46881	0.53119	0.0075618	-1.3969	0.13467	0.32504	-0.15748	0.09545	1.2129	0.026415	0.99434	0.95176	0.98754	1.0129	0.03578	0.025393	0.061173	0.40279	1.4409	1.0381	0.12257	-0.89327
34	4.7668	0.021346	0.99836	3.3022	3.4009	3.6237	0.098645	0.22284	0.32148	1.8158	5.2804	3.4646	0.60171	0.096162	5.8432	6.05	6.05	6.05	0	0.98851	0.011494	0.92939	0.070608	0.1954	0.8046	0.027915	0.97209	0.43092	0.56908	0.0089881	-1.2942	0.056419	0.21294	-0.0010951	0.026738	1.048	0.021346	0.99836	0.9593	0.98447	1.008	0.025173	0.023503	0.048676	0.71229	1.412	0.69971	0.091943	1.2112
35	2.8394	0.06267	0.99864	2.2971	2.5171	2.8316	0.21998	0.31451	0.53449	2.0089	3.2322	1.2233	0.34325	-0.78245	7.186	7.35	7.35	7.35	0	0.99455	0.0054496	0.99319	0.006812	0.48774	0.51226	0.10082	0.89918	0.50477	0.49523	0.0062361	-1.1813	0.043957	0.091626	-0.0082021	0.054707	0.93267	0.021798	0.99864	0.95616	0.98554	1.0185	0.029381	0.032911	0.062292	0.85653	1.2295	0.37301	0.072229	-0.94139
35	2.6213	0.29987	0.9987	2.3533	2.5661	2.7851	0.2128	0.219	0.4318	0.86534	3.0243	2.159	0.3462	-2.2826	13.554	7.63	7.63	7.63	0	0.98827	0.011734	0.98044	0.019557	0.66754	0.33246	0.21643	0.78357	0.48695	0.51305	0.0016278	-1.4627	0.19194	0.38201	-0.14878	0.037898	1.1784	0.01043	0.99609	0.95381	0.9874	1.0215	0.033593	0.034063	0.067656	0.7544	1.4044	0.65002	0.10047	0.6451
35	3.0107	0.059719	0.99883	2.003	2.136	2.4298	0.13302	0.29383	0.42685	0.33563	3.0634	2.7278	0.41742	-1.2903	9.4699	8.43	8.43	8.43	0	0.98009	0.019906	0.97073	0.029274	0.29977	0.70023	0.077283	0.92272	0.48886	0.51114	0.0011702	-1.3589	0.027596	0.40645	-0.14921	0.07442	1.7204	0.012881	0.99883	0.95538	0.98634	1.0213	0.030959	0.034963	0.065922	0.38178	1.7416	1.3598	0.15379	1.6734
36	3.3152	0.02515	0.9988	1.8351	2.1362	2.7586	0.30107	0.62245	0.92353	0.51253	3.2591	2.7466	0.60594	-0.29081	3.1001	2.7433	8.02	0.08	3.7312	0.96647	0.033533	0.7521	0.2479	0.30299	0.69701	0.040719	0.95928	0.5024	0.4976	0.0046467	-1.592	0.46832	0.54184	-0.59399	0.17665	1.9236	0.021557	0.9988	0.92033	0.99309	1.0499	0.072761	0.056825	0.12959	0.67111	2.1871	1.516	0.21356	3.5947
36	2.1894	0.28429	0.99875	1.5588	1.7531	1.9026	0.1943	0.14951	0.34381	0.43565	2.3153	1.8796	0.31318	-1.2623	6.9377	3.97	7.85	0.09	3.88	0.97756	0.022444	0.89526	0.10474	0.20698	0.79302	0.018703	0.9813	0.48065	0.51935	0.0091772	-1.199	0.34062	0.098258	-0.57305	0.33499	1.4094	0.013716	0.99875	0.92194	0.98637	1.071	0.064436	0.084589	0.14902	0.66044	1.7578	1.0973	0.16484	1.7585
36	2.6091	0.083117	0	1.6808	1.9532	2.1882	0.2725	0.23493	0.50743	0.3796	2.5158	2.1362	0.38233	-1.3701	6.9117	3.805	7.52	0.09	3.715	0.97792	0.022078	0.94545	0.054545	0.36623	0.63377	0.023377	0.97662	0.50065	0.49935	0.0087167	-1.421	0.57509	-0.01801	-0.23626	0.10167	3.8586	0.012987	0.99091	0.90579	0.99266	1.0901	0.08687	0.097481	0.18435	0.54532	3.0785	2.5332	0.38744	5.2036
37	4.2342	0.20036	0	3.5353	3.7459	4.0115	0.21062	0.2656	0.47623	0.888	4.6437	3.7557	0.62093	-2.2009	11.201	2.795	5.47	0.12	2.675	0.97853	0.021467	0.95707	0.042934	0.67084	0.32916	0.18426	0.81574	0.51434	0.48566	0.0028841	-1.4792	0.28629	0.23451	-0.17859	0.13742	1.985	0.025045	0.99821	0.95039	0.98918	1.0352	0.038792	0.045986	0.084778	0.85262	2.3244	1.4718	0.28324	3.4303
37	3.8235	0.029973	0.99864	2.8178	3.02	3.2724	0.2022	0.25239	0.45459	0.68433	3.8331	3.1488	0.52458	-2.1931	11.27	3.635	7.2	0.07	3.565	0.98093	0.019074	0.96185	0.038147	0.52589	0.47411	0.084469	0.91553	0.48431	0.51569	0.0015014	-1.7436	0.58843	0.47905	-0.49326	0.16973	2.0076	0.025886	0.99864	0.95191	0.98581	1.0235	0.033903	0.037731	0.071634	0.53987	2.0793	1.5394	0.20189	3.1377
37	3.9399	0.042213	0.99854	3.3849	3.512	3.6197	0.12712	0.10766	0.23478	0.11276	3.8777	3.765	0.64215	-3.6657	16.399	3.38	6.68	0.08	3.3	0.97234	0.027656	0.94323	0.056769	0.92722	0.07278	0.30859	0.69141	0.48542	0.51312	0.00096474	-1.7441	0.66524	0.34091	-0.52572	0.26387	2.5789	0.027656	0.99272	0.9731	0.99404	1.016	0.02094	0.021918	0.042858	0.18367	2.5248	2.3411	0.28702	3.1058
38	4.0108	0.043314	0.99812	2.7355	3.036	3.2645	0.30052	0.22852	0.52904	1.5957	4.4373	2.8416	0.4897	-0.10828	6.2624	2.65	4.3	1	1.65	0.98493	0.015066	0.80226	0.19774	0.05838	0.94162	0.015066	0.98493	0.48491	0.51509	0.0086862	-1.4036	0.21952	0.17826	0.0024671	0.004557	1.0904	0.043314	0.99812	0.94106	0.99158	1.0648	0.050515	0.073181	0.1237	0.75724	1.47	0.71272	0.12543	1.0664
38	3.712	0.064417	0	2.2424	2.5028	2.7419	0.26036	0.23909	0.49945	1.0716	3.8487	2.7771	0.49365	0.16542	5.7849	3.26	6.44	0.08	3.18	0.98773	0.01227	0.89571	0.10429	0.11503	0.88497	0.056748	0.94325	0.46697	0.53303	0.0018341	-1.8225	0.73501	0.35893	-0.41727	0.14644	3.0539	0.019939	0.99847	0.94739	0.98811	1.0449	0.04072	0.056759	0.097479	0.80948	3.0919	2.2824	0.33137	5.0955
38	3.9495	0.023747	0.99868	2.7597	2.9378	3.0868	0.17816	0.14899	0.32715	0.61365	3.8298	3.2161	0.4358	-2.8054	18.198	7.5	7.5	7.5	0	0.98417	0.015831	0.97625	0.023747	0.27045	0.72955	0.015831	0.98417	0.46896	0.53104	0.0062774	-1.3344	0.099803	0.35258	-0.12994	0.012609	1.2602	0.015831	0.99868	0.95308	1.0046	1.0412	0.05154	0.036601	0.088141	0.37564	1.3709	0.99525	0.12259	-2.7783
39	2.2749	0.036072	0.998	1.6662	1.8428	2.104	0.17656	0.26124	0.4378	0.82253	2.671	1.8484	0.35888	-0.36551	4.039	4.85	4.85	4.85	0	0.96994	0.03006	0.72946	0.27054	0.13226	0.86774	0.028056	0.97194	0.46988	0.53012	0.005664	-1.2285	0.085572	0.26601	-0.17327	0.051292	0.84424	0.036072	0.998	0.9416	0.98492	1.0225	0.043316	0.037585	0.080902	0.76145	1.3868	0.62532	0.093199	1.1628
39	3.3387	0.075	0.99792	1.8149	2.1271	2.4858	0.31212	0.35874	0.67086	0.45432	3.4794	3.0251	0.60194	-0.35068	3.4653	2.26	4.48	0.04	2.22	0.9375	0.0625	0.68958	0.31042	0.09375	0.90625	0.033333	0.96667	0.46347	0.53653	0.0049707	-1.3092	0.15477	0.30285	-0.23305	0.085452	1.1293	0.025	0.99792	0.93563	0.9719	1.0148	0.036269	0.042912	0.079181	0.55422	1.5069	0.95264	0.13891	1.117
39	3.5059	0.06383	0	1.8289	2.0062	2.3288	0.17729	0.32262	0.49991	0.46987	3.5522	3.0824	0.5458	0.12346	4.7228	2.275	4.49	0.06	2.215	0.95532	0.044681	0.58085	0.41915	0.082979	0.91702	0.031915	0.96809	0.44776	0.55224	0.0028212	-1.5346	0.40219	0.4561	-0.57286	0.24994	2.1864	0.017021	0.99787	0.94675	0.98195	1.0128	0.035199	0.030881	0.06608	0.65	2.4181	1.7681	0.2924	3.497
40	0.73374	0.10291	0.99806	0.81486	0.86258	0.90682	0.047726	0.044236	0.091962	0.57318	1.0438	0.47067	0.090947	-0.74895	6.434	2.575	5.1	0.05	2.525	0.99029	0.0097087	0.96699	0.03301	0.23883	0.76116	0.034951	0.96505	0.49805	0.50195	0.000824	-1.2107	0.078548	0.10371	0.013622	0.015717	0.60482	0.019417	0.99806	0.96504	0.99234	1.0214	0.027303	0.029029	0.056332	0.81623	1.1965	0.38031	0.066587	0.016116
40	0.67178	0.125	0	0.84164	0.9347	0.97942	0.093066	0.04472	0.13779	0.48586	1.0518	0.5659	0.11548	-1.6049	6.1779	2.665	5.22	0.11	2.555	0.97388	0.026119	0.9291	0.070896	0.61381	0.38619	0.12687	0.87313	0.49907	0.50093	0.0007159	-1.2041	0.1063	0.091223	0.01624	-0.0090696	0.59567	0.059701	0.99813	0.96943	0.99008	1.015	0.020646	0.02491	0.045556	0.84454	1.2819	0.4374	0.075899	1.5725
40	0.72723	0.94992	0.99838	0.92927	0.96768	1.0361	0.038407	0.068438	0.10685	0.68403	1.1575	0.47349	0.086855	-0.93862	7.5744	6.18	6.18	6.18	0	0.99354	0.006462	0.97415	0.025848	0.3231	0.6769	0.066236	0.93376	0.50647	0.49353	0.0016167	-1.1022	0.017942	0.035323	0.02413	0.02597	0.51108	0.95153	0.99838	0.96572	0.98874	1.0134	0.023022	0.024699	0.047721	0.79286	1.1531	0.36029	0.054211	-0.45797
41	0.94896	0.15162	0.49097	0.50195	0.57892	0.76389	0.076973	0.18496	0.26194	0.058915	0.97671	0.9178	0.2194	-0.36401	2.9168	0.745	1.25	0.24	0.505	0.90975	0.090253	0.68953	0.31047	0.24188	0.75812	0.086643	0.91336	0.50725	0.49275	0.0010332	-1.2935	0.14234	0.14754	-0.0045626	0.010542	1.4519	0.54152	0.48375	0.90199	1.0036	1.2014	0.10163	0.19782	0.29946	0.31294	1.7306	1.4176	0.29437	0.16271
41	0.92344	0.17742	0	0.69249	0.8041	0.93892	0.11161	0.13482	0.24643	0.28994	1.1739	0.884	0.19766	-0.55871	3.2142	0.61	1.14	0.08	0.53	0.91935	0.080645	0.71774	0.28226	0.20968	0.79032	0.080645	0.91935	0.4065	0.5935	0.0017085	-1.2456	0.093294	0.036123	0.0077214	0.11191	1.5288	0.12903	0.99194	0.91312	1.0079	1.1503	0.094774	0.14244	0.23721	0.70899	2.1605	1.4515	0.35991	1.7565
41	0.99336	0.2987	0	0.68281	0.802	1.0378	0.11919	0.23582	0.35502	0.39392	1.3343	0.94034	0.22868	0.28992	2.3174	0.3825	1.27	0.06	0.51266	0.9026	0.097403	0.44156	0.55844	0.18831	0.81169	0.064935	0.93506	0.53595	0.46405	0.0027596	-1.179	0.077666	0.056237	0.028111	0.019623	0.65274	0.27273	0.61039	0.90367	0.95776	1.2639	0.054092	0.3061	0.36019	0.82901	1.4602	0.63116	0.20536	0.77124
42	1.8127	0.24497	0.69287	0.064961	1.0364	1.1927	0.97145	0.15627	1.1277	0.035294	1.7376	1.7024	0.53346	-0.36181	1.6734	0.78143	1.26	0.09	0.44508	0.66728	0.33272	0.58135	0.41865	0.087751	0.91225	0.02011	0.97989	0.48535	0.51465	0.0027308	-1.5402	0.36437	0.41099	-0.39051	0.15963	8.6895	0.41682	0.28154	0.80459	1.0163	1.2188	0.21169	0.20253	0.41423	0.19953	8.1559	7.9564	1.3561	3.4377
42	1.6604	0.39295	0.50882	0.044075	0.75047	1.0907	0.7064	0.34019	1.0466	0.033874	1.6453	1.6114	0.55105	0.15324	1.4742	0.99375	1.4	0.43	0.33559	0.54912	0.45088	0.4534	0.5466	0.14736	0.85264	0.039043	0.96096	0.45523	0.54477	0.0015056	-1.5405	0.28794	0.52587	-0.34447	0.073863	9.3215	0.2733	0.43955	0.75827	0.96132	1.2044	0.20305	0.24305	0.4461	0.2774	8.4128	8.1354	1.5248	3.1284
42	2.0624	0.064315	0.6722	0.13015	0.95024	1.2573	0.82009	0.30711	1.1272	0.037253	1.9208	1.8836	0.54829	-0.21082	1.8336	0.68286	1.1	0.06	0.3195	0.6805	0.3195	0.42531	0.57469	0.041494	0.95851	0.012448	0.98755	0.48649	0.51351	0.0034405	-1.5205	0.28779	0.56088	-0.52999	0.20673	12.048	0.76556	0.28216	0.7632	1.014	1.2938	0.25076	0.27988	0.53064	0.24701	9.2939	9.0469	1.6942	3.7274
43	3.9869	0.030265	0.99874	3.093	3.236	3.4992	0.14307	0.26313	0.4062	1.1154	4.2872	3.1718	0.45268	-2.2209	15.678	7.88	7.88	7.88	0	0.98865	0.011349	0.97604	0.02396	0.39344	0.60656	0.035309	0.96469	0.46338	0.53662	0.0048614	-1.353	0.12529	0.30283	-0.094358	0.019752	1.103	0.016393	0.99748	0.96238	0.98479	1.0121	0.022412	0.027272	0.049685	0.63579	1.4511	0.81528	0.10201	0.27423
43	3.851	0.03485	0.99903	2.9076	3.0429	3.1885	0.13535	0.14559	0.28094	1.5964	4.0884	2.492	0.35928	-1.5	17.232	10.32	10.32	10.32	0	0.99129	0.0087125	0.98548	0.014521	0.14037	0.85963	0.03001	0.96999	0.48934	0.51066	0.0022302	-1.4875	0.23155	0.44568	-0.28133	0.091922	1.5241	0.010649	0.99903	0.96781	0.9855	1.0075	0.017687	0.022053	0.03974	0.90174	1.7554	0.85367	0.11962	3.8891
43	3.2962	0.041176	0.99853	2.9674	3.0895	3.3076	0.1221	0.21813	0.34022	0.9065	3.7856	2.8791	0.42339	-3.1244	17.004	3.35	6.63	0.07	3.28	0.975	0.025	0.96765	0.032353	0.45441	0.54559	0.036765	0.96324	0.49043	0.50957	0.0037049	-1.3151	0.12152	0.24306	-0.19199	0.14296	1.4757	0.026471	0.98529	0.96995	0.99043	1.0143	0.020487	0.023822	0.044309	0.60995	1.9382	1.3283	0.16892	3.8124
44	3.0735	0.066234	0	1.713	1.93	2.3377	0.217	0.40772	0.62472	0.58704	3.0584	2.4713	0.48805	-0.10851	3.753	3.855	7.55	0.16	3.695	0.98182	0.018182	0.83636	0.16364	0.23506	0.76494	0.063636	0.93636	0.47204	0.52796	0.0013785	-1.8077	0.7991	0.34052	-0.50734	0.17593	4.262	0.022078	0.9987	0.94078	0.98305	1.0259	0.042268	0.042807	0.085075	0.78667	3.631	2.8443	0.42237	6.4484
44	2.6481	0.099164	0	1.512	1.6821	2.041	0.17016	0.35885	0.52901	0.64904	2.6609	2.0119	0.40937	0.049705	3.7243	4.195	8.27	0.12	4.075	0.98686	0.013142	0.89606	0.10394	0.23656	0.76344	0.083632	0.91637	0.49043	0.50957	0.0013612	-1.879	0.93507	0.25606	-0.37272	0.061093	2.5255	0.017921	0.99881	0.92662	0.99093	1.0609	0.064305	0.069974	0.13428	0.77071	2.8203	2.0496	0.32143	4.4283
44	2.2211	0.11655	0	1.4753	1.6271	1.8908	0.15181	0.26371	0.41552	0.93998	2.7018	1.7618	0.37849	0.67143	3.5635	2.14	5.82	0.12	2.1978	0.97552	0.024476	0.41259	0.58741	0.10373	0.89627	0.032634	0.96737	0.49592	0.50408	0.0020803	-1.7668	0.77253	0.20876	-0.19256	-0.021188	1.5316	0.025641	0.69114	0.92629	0.99238	1.0651	0.066089	0.072719	0.13881	0.75266	1.8127	1.06	0.17837	2.9602
45	2.212	0.025257	0	1.7613	1.9328	2.1658	0.17145	0.23308	0.40453	0.67478	2.3887	1.7139	0.33161	-1.3383	5.9844	12.5	12.5	12.5	0	0.97948	0.020521	0.9116	0.088398	0.43252	0.56748	0.046567	0.95343	0.50632	0.49368	0.00059394	-1.7019	0.52652	0.43056	-0.24042	-0.014536	1.1488	0.0071034	0.985	0.95987	0.98816	1.0147	0.028293	0.026526	0.054819	0.76139	1.4055	0.64408	0.095599	3.0754
45	2.046	0.031433	0	1.5865	1.7913	2.0061	0.20484	0.21482	0.41966	1.2528	2.4286	1.1758	0.29689	0.12889	2.7318	0	0	0	0	0.99635	0.003655	0.81652	0.18348	0.21199	0.78801	0.041667	0.95833	0.49598	0.50402	0.001299	-1.4437	0.27324	0.2622	-0.145	0.053716	0.81445	0.013889	0.99927	0.95148	0.98944	1.0249	0.037967	0.035494	0.073461	0.86268	1.4893	0.62667	0.093595	2.8509
45	2.8584	0.047857	0.99929	1.6024	1.8766	2.16	0.2743	0.28333	0.55763	1.1227	3.0025	1.8798	0.43732	0.56724	3.4853	13.98	13.98	13.98	0	0.99286	0.0071429	0.64429	0.35571	0.13	0.87	0.065714	0.93429	0.47891	0.52109	0.0018528	-1.2812	0.12078	0.17661	-0.0569	0.041127	0.99942	0.013571	0.99929	0.9538	0.98425	1.0141	0.03045	0.029889	0.06034	0.83672	1.3958	0.55913	0.078901	1.7915
46	1.889	0.074903	0.99537	0.88699	1.0302	1.2001	0.14317	0.16999	0.31315	0.47942	2.1217	1.6423	0.3516	1.0641	3.9255	0.85333	7.53	0.13	1.8068	0.89884	0.10116	0.22162	0.77838	0.081081	0.91892	0.030888	0.96911	0.50155	0.49845	0.0018841	-1.5294	0.44684	0.38297	-0.26661	-0.032815	1.3656	0.0139	0.99614	0.93393	0.98693	1.0509	0.052997	0.063993	0.11699	0.74619	1.6191	0.87288	0.14303	2.6314
46	1.6597	0.030403	0.92796	0.90183	1.0674	1.3538	0.16559	0.28642	0.45201	0.54183	1.8365	1.2947	0.29389	0.28498	2.5822	1.1531	8.98	0.15	2.3089	0.9273	0.072703	0.43688	0.56312	0.079313	0.92069	0.015863	0.98414	0.48545	0.51455	0.001602	-1.758	0.83131	0.18046	-0.22329	-0.029462	1.2352	0.010575	0.92862	0.93894	0.98879	1.0447	0.049852	0.055887	0.10574	0.78379	1.3609	0.5771	0.1173	1.3686
46	2.4904	0.03099	0.99395	1.2418	1.4573	1.6869	0.21548	0.22961	0.44509	0.35138	2.6571	2.3057	0.41621	0.25319	4.2656	0.99308	7.67	0.15	1.9953	0.90552	0.094482	0.38398	0.61602	0.052154	0.94785	0.019652	0.98035	0.49092	0.50908	0.0018839	-1.8658	1.0706	0.1057	-0.4579	0.14822	1.5179	0.0098262	0.9811	0.9158	0.98439	1.0594	0.068595	0.074979	0.14357	0.7131	1.6736	0.96051	0.15291	2.451
47	4.0818	0.043284	0.99254	1.9468	2.0586	2.3035	0.11179	0.24487	0.35666	0.11414	4.0539	3.9397	0.64692	0.69638	6.0083	6.57	6.57	6.57	0	0.97612	0.023881	0.43881	0.56119	0.12239	0.87761	0.047761	0.95224	0.45889	0.54111	0.0084834	-1.196	0.037052	0.076136	0.031485	0.052875	1.2104	0.016418	0.99254	0.93824	0.98529	1.0367	0.047048	0.051392	0.09844	0.27234	1.3157	1.0433	0.14364	-2.2782
47	3.1318	0.046205	0.99835	1.4761	1.9059	2.2341	0.42984	0.32812	0.75796	0.15521	3.1407	2.9854	0.5689	-0.4391	4.1914	2.935	5.8	0.07	2.865	0.9571	0.042904	0.66832	0.33168	0.092409	0.90759	0.059406	0.94059	0.47107	0.52893	0.00079586	-2.0119	1.0953	0.22028	-0.50555	0.20246	2.5741	0.016502	0.99835	0.88806	0.97126	1.0552	0.083203	0.083985	0.16719	0.37405	2.7341	2.3601	0.35649	2.9083
47	3.1166	0.051693	0.99822	1.7799	2.0365	2.3432	0.25665	0.30669	0.56334	0.23022	3.1047	2.8744	0.56634	-0.8756	4.3695	2.69	5.33	0.05	2.64	0.95009	0.049911	0.83066	0.16934	0.22103	0.77897	0.044563	0.95544	0.44464	0.55536	0.0018397	-1.481	0.21537	0.59558	-0.50754	0.17809	1.5166	0.049911	0.99822	0.91639	0.96702	1.0287	0.050622	0.061698	0.11232	0.55221	1.749	1.1968	0.19615	1.4414
48	0.85611	0.11569	0.99867	0.62135	0.71448	0.81501	0.093129	0.10053	0.19366	0.5051	1.1218	0.61671	0.15765	0.66458	2.7581	7.49	7.49	7.49	0	0.98936	0.010638	0.51197	0.48803	0.18883	0.81117	0.049202	0.9508	0.48602	0.51398	0.00056614	-1.2351	0.082961	0.1446	-0.0082933	0.016705	0.62612	0.035904	0.99867	0.94935	0.9853	1.027	0.035946	0.041736	0.077682	0.85379	1.1822	0.32843	0.068713	0.29974
48	0.98811	0.027624	0.99889	0.49976	0.57139	0.71187	0.071631	0.14049	0.21212	0.3839	1.1526	0.76872	0.18913	1.1638	3.5233	0.48643	3.06	0.09	0.77434	0.50497	0.49503	0.2	0.8	0.026519	0.97348	0.0055249	0.99448	0.48673	0.51327	0.00038242	-1.3104	0.10361	0.18308	-0.0062968	0.03107	0.90187	0.01105	0.23646	0.94326	0.97747	1.0238	0.034213	0.046374	0.080587	0.86633	1.3773	0.51093	0.094347	3.7712
48	0.84201	0.093103	0.96667	0.44794	0.57609	0.62539	0.12815	0.049301	0.17745	0.027214	0.85276	0.82555	0.17064	-1.0518	4.6639	8.18	8.18	8.18	0	0.93563	0.064368	0.75632	0.24368	0.15517	0.84483	0.05977	0.94023	0.49942	0.50058	0.00019114	-1.3541	0.2565	0.21947	-0.1565	0.03509	2.1074	0.9908	0.95057	0.94992	0.98121	1.0192	0.031287	0.038019	0.069306	0.33249	1.4773	1.1448	0.17022	1.3629
49	2.4258	0.061151	0.99928	1.5415	1.7796	1.9808	0.23808	0.20129	0.43937	0.81634	2.8822	2.0658	0.41621	0.33554	4.0571	6.945	13.04	0.85	6.095	0.93381	0.066187	0.5446	0.4554	0.07554	0.92446	0.051799	0.9482	0.48596	0.51404	0.00090774	-1.4387	0.22867	0.3076	-0.14647	0.049215	0.91663	0.9964	0.94532	0.96088	0.98317	1.0076	0.022289	0.024472	0.046761	0.85272	1.4617	0.60897	0.088074	4.3153
49	2.7728	0.049905	0.99937	1.7156	1.9654	2.2445	0.24987	0.27908	0.52895	0.80534	3.1441	2.3388	0.462	0.088593	3.8812	7.595	15.04	0.15	7.445	0.95009	0.049905	0.5578	0.4422	0.087808	0.91219	0.032217	0.96778	0.47092	0.52908	0.00070295	-1.4986	0.38906	0.20175	-0.14482	0.052796	1.086	0.0082123	0.97094	0.96039	0.98246	1.0041	0.022075	0.02163	0.043705	0.83551	1.7392	0.90372	0.10631	5.6398
49	2.4724	0.04003	0.99924	1.465	1.7277	2.144	0.26274	0.41634	0.67908	0.932	2.8224	1.8904	0.48687	0.32584	2.379	6.34	12.46	0.22	6.12	0.94562	0.054381	0.54607	0.45393	0.19109	0.80891	0.032477	0.96752	0.47468	0.52532	0.00079642	-1.4955	0.30656	0.30551	-0.14313	0.026888	1.0381	0.0083082	0.99924	0.95948	0.97835	0.99674	0.018864	0.018393	0.037257	0.87251	1.4437	0.57119	0.085762	5.9448
50	2.3487	0.01161	0.9995	1.4418	1.547	1.6676	0.10522	0.12053	0.22575	0.79829	2.0669	1.2686	0.25659	-0.87748	6.6977	19.82	19.82	19.82	0	0.99142	0.0085815	0.86926	0.13074	0.083291	0.91671	0.0060575	0.99394	0.4899	0.5101	0.00094195	-1.5935	0.47377	0.56624	-0.63214	0.18603	2.3433	0.011106	0.9995	0.95448	0.99296	1.0383	0.038482	0.045382	0.083864	0.83374	1.7978	0.96404	0.15866	6.4857
50	2.2251	0.18544	0.99954	1.8541	1.9556	2.0694	0.10146	0.11383	0.21529	1.3409	2.4777	1.1369	0.20841	-0.89111	9.8814	21.64	21.64	21.64	0	0.99629	0.0037089	0.98424	0.015763	0.28234	0.71766	0.027816	0.97218	0.48516	0.51484	0.0010732	-1.6156	0.54453	0.4147	-0.46559	0.12226	1.1921	0.0083449	0.99954	0.962	0.99358	1.0285	0.031577	0.034918	0.066494	0.87289	1.1991	0.32624	0.071155	2.2365
50	2.3839	0.020843	0	1.7442	1.8877	2.0173	0.14351	0.12959	0.2731	1.4145	2.4497	1.0352	0.22227	-0.64611	8.5176	0	0	0	0	0.99728	0.0027186	0.99139	0.008609	0.372	0.628	0.038967	0.96103	0.4932	0.5068	0.0009178	-1.6131	0.49143	0.51548	-0.49877	0.10516	1.9267	0.0067966	0.99955	0.95563	0.99409	1.0332	0.038462	0.039106	0.077568	0.85847	1.6372	0.7787	0.13469	6.7525
51	3.2774	0.022506	0.99939	2.2718	2.4572	2.7995	0.18539	0.3423	0.52768	1.3709	3.6194	2.2485	0.48471	0.054423	3.6849	16.4	16.4	16.4	0	0.99148	0.0085158	0.88078	0.11922	0.22019	0.77981	0.060827	0.93917	0.479	0.521	0.0028153	-1.6292	0.76591	0.13657	-0.4933	0.22035	1.1794	0.013382	0.99939	0.95274	0.98816	1.0293	0.035414	0.041185	0.076599	0.75983	1.3618	0.60196	0.096043	1.6854
51	3.482	0.031324	0.99953	2.7151	2.8164	2.9637	0.10123	0.14732	0.24855	1.581	3.6286	2.0477	0.31805	-2.3334	18.408	21.1	21.1	21.1	0	0.9943	0.0056953	0.97152	0.028477	0.29141	0.70859	0.021832	0.97817	0.49953	0.50047	0.0015429	-1.6496	0.72828	0.28748	-0.6286	0.26257	1.4159	0.0099668	0.99953	0.96196	0.99006	1.0221	0.028096	0.032054	0.06015	0.80475	1.4211	0.61631	0.095974	2.6327
51	3.283	0.037142	0.99859	2.4458	2.5746	2.7283	0.12875	0.15374	0.28249	1.2372	3.3153	2.0782	0.3426	-2.2829	17.296	21.26	21.26	21.26	0	0.99201	0.0079925	0.9779	0.022097	0.46215	0.53785	0.053597	0.9464	0.49483	0.50517	0.0010792	-1.7927	0.74035	0.53993	-0.77698	0.28963	1.7169	0.0079925	0.99765	0.96002	0.99247	1.0263	0.032447	0.033805	0.066252	0.77594	1.4313	0.65535	0.1119	1.406
52	1.789	0.012067	0.40294	0.57264	0.66715	0.90963	0.094509	0.24248	0.33699	0.44977	1.8295	1.3798	0.2955	1.7306	6.4184	0.878	3.4	0.22	0.86946	0.30168	0.69832	0.071878	0.92812	0.016264	0.98374	0.0068206	0.99318	0.46352	0.53648	0.0011181	-1.2488	0.094926	0.11449	-0.029843	0.070915	1.326	0.41396	0.38458	0.9008	0.97469	1.0505	0.073891	0.075855	0.14975	0.7343	1.5437	0.80939	0.15853	1.757
52	1.5992	0.011986	0.99966	0.55375	0.62587	0.74695	0.072112	0.12109	0.1932	0.31861	1.3193	1.0007	0.17394	1.3081	8.2732	1.8056	12.45	0.32	2.9289	0.95068	0.049315	0.12158	0.87842	0.011644	0.98836	0.0068493	0.99315	0.46146	0.53854	0.00019632	-1.9196	0.82375	0.53251	-0.64755	0.21196	1.9748	0.0054795	0.99966	0.90902	0.97638	1.0547	0.067356	0.078289	0.14564	0.66033	1.7032	1.0429	0.1845	2.2528
52	1.4847	0.0098103	0.99967	0.5429	0.64037	0.80175	0.097473	0.16138	0.25885	0.2369	1.3049	1.068	0.20927	0.94979	4.3222	2.3338	16.6	0.34	4.1742	0.95487	0.045128	0.22956	0.77044	0.021583	0.97842	0.0075213	0.99248	0.48741	0.51259	0.00023235	-1.704	0.39327	0.86757	-0.85262	0.29672	3.5711	0.0035971	0.98855	0.9044	0.97831	1.0742	0.073913	0.095881	0.16979	0.6936	1.7001	1.0065	0.23664	5.9191
53	1.7478	0.019401	0	1.192	1.3846	1.612	0.1926	0.22741	0.42001	0.68748	2.1036	1.4161	0.28794	0.075246	2.9773	2.2275	16.15	0.2	5.2623	0.94512	0.054878	0.48282	0.51718	0.071508	0.92849	0.011086	0.98891	0.49418	0.50582	0.0015978	-1.4234	0.31371	0.39727	-0.3626	0.075582	1.1916	0.0099778	0.9939	0.93762	0.98936	1.0442	0.051743	0.05479	0.10653	0.80408	1.6898	0.88572	0.12868	3.3545
53	2.2753	0.03038	0.99949	1.1822	1.2854	1.4012	0.10324	0.11579	0.21903	0.83138	2.2259	1.3945	0.26136	0.75925	7.5703	19.73	19.73	19.73	0	0.99139	0.0086076	0.73114	0.26886	0.072911	0.92709	0.021266	0.97873	0.50101	0.49899	0.00052661	-1.6233	0.45031	0.43719	-0.36307	0.099275	1.975	0.0096203	0.99899	0.95346	0.99228	1.0333	0.038819	0.041022	0.079841	0.78127	1.7184	0.9371	0.14798	3.6535
53	2.5498	0.038869	0.9995	1.1876	1.3823	1.6116	0.19476	0.22926	0.42402	0.81536	2.6336	1.8182	0.34984	1.0758	4.968	9.85	19.19	0.51	9.34	0.98637	0.013629	0.41494	0.58506	0.054518	0.94548	0.015649	0.98435	0.4798	0.5202	0.00040689	-1.741	0.64373	0.38812	-0.42891	0.13838	1.7367	0.0065623	0.9995	0.95321	0.98502	1.0276	0.031807	0.042579	0.074387	0.82019	1.5905	0.77034	0.12235	5.4812
54	2.0387	0.012565	0.99948	1.723	1.9074	2.0196	0.18441	0.11218	0.29659	1.1889	2.2292	1.0404	0.21694	-1.8771	12.585	19.1	19.1	19.1	0	0.99476	0.0052356	0.98743	0.012565	0.66021	0.33979	0.10419	0.89581	0.48769	0.51231	0.00096729	-1.4808	0.29719	0.36748	-0.14438	-0.039214	0.96051	0.0068063	0.99895	0.96003	0.98872	1.017	0.028685	0.028333	0.057018	0.84101	1.2298	0.38882	0.068113	0.35926
54	2.588	0.025725	0.99945	1.8039	1.9342	2.0427	0.1303	0.1085	0.2388	0.61296	2.5517	1.9388	0.2799	-2.1353	15.541	18.17	18.17	18.17	0	0.98905	0.010947	0.97318	0.02682	0.35304	0.64696	0.045977	0.95402	0.49288	0.50712	0.00074273	-1.6843	0.56513	0.40775	-0.36938	0.081004	1.4829	0.0049261	0.99945	0.96096	0.98931	1.0267	0.028353	0.037359	0.065713	0.69778	1.3994	0.70158	0.10428	-0.14469
54	2.1494	0.55607	0.99948	1.8533	1.9762	2.0865	0.12292	0.11035	0.23327	1.4833	2.6356	1.1524	0.21123	0.17444	7.3466	19.41	19.41	19.41	0	0.9969	0.0031008	0.95866	0.041344	0.086822	0.91318	0.023773	0.97623	0.49431	0.50569	0.00088087	-1.6853	0.61221	0.17162	-0.0098078	-0.088497	0.93613	0.0056848	0.99948	0.96077	0.99052	1.0272	0.029755	0.036678	0.066433	0.85637	1.2453	0.38891	0.071276	2.5034
55	3.6442	0.019388	0.99898	2.2687	2.4306	2.8925	0.16185	0.46197	0.62382	1.1002	4.0037	2.9034	0.47096	0.21226	5.2051	9.74	9.74	9.74	0	0.98673	0.013265	0.79592	0.20408	0.086735	0.91327	0.026531	0.97347	0.46885	0.53115	0.0015475	-1.3169	0.0074579	0.21004	0.077083	0.022768	1.2428	0.012245	0.99898	0.95554	0.98362	1.0088	0.028072	0.025151	0.053223	0.70152	1.5155	0.81397	0.097849	2.7263
55	4.0954	0.03587	0.99783	2.498	2.8902	3.4271	0.3922	0.53691	0.92911	0.67628	4.5256	3.8493	0.73587	-0.40419	4.2523	8.91	8.91	8.91	0	0.96196	0.038043	0.7413	0.2587	0.21087	0.78913	0.045652	0.95435	0.45702	0.54298	0.0021924	-1.3745	0.11736	0.17381	0.10186	-0.018113	0.96583	0.015217	0.96522	0.95081	0.97932	1.0098	0.028512	0.030531	0.059043	0.70408	1.4479	0.74382	0.093751	2.2612
55	2.885	0.026709	0	2.1834	2.6519	3.0552	0.46852	0.40329	0.87181	1.9045	3.9289	2.0244	0.57504	0.46669	2.2265	4.685	9.28	0.09	4.595	0.99145	0.008547	0.53098	0.46902	0.18376	0.81624	0.030983	0.96902	0.45561	0.54439	0.0033505	-1.1985	0.036869	0.067336	0.010177	0.084555	0.91746	0.017094	0.99893	0.9572	0.97672	0.99949	0.019527	0.022771	0.042298	0.90879	1.5766	0.66781	0.097218	4.9269
56	3.4511	0.046569	0.99877	1.4486	1.6446	1.8719	0.19601	0.22724	0.42326	0.96031	3.8647	2.9044	0.62651	1.8151	5.9822	0.71	2.6	0.08	0.84288	0.875	0.125	0.16176	0.83824	0.078431	0.92157	0.046569	0.95343	0.50798	0.49202	0.0038628	-1.3275	0.15151	0.16572	0.0094569	0.001911	0.6446	0.01348	0.99877	0.9151	0.98792	1.0366	0.072817	0.048724	0.12154	0.76633	1.2429	0.47658	0.095482	0.22881
56	2.4367	0.07378	0.99886	1.3653	1.5284	1.777	0.16318	0.24856	0.41173	1.0239	2.894	1.8701	0.43128	1.3349	4.4859	0.63	3.63	0.08	1.0865	0.8933	0.1067	0.21566	0.78434	0.081725	0.91827	0.036322	0.96368	0.51364	0.48636	0.0028194	-1.3681	0.16096	0.3048	-0.11246	0.015812	0.45076	0.010216	0.99886	0.92922	0.99565	1.0494	0.06643	0.053713	0.12014	0.77815	1.1652	0.38704	0.085205	-0.20542
56	2.6324	0.090467	0.99903	1.6753	1.85	2.1687	0.17471	0.31878	0.49349	0.24438	2.6602	2.4159	0.46299	-1.383	6.3587	9.79	9.79	9.79	0	0.9465	0.053502	0.91926	0.080739	0.25292	0.74708	0.035992	0.96401	0.49951	0.50049	0.00096176	-1.5055	0.28181	0.40192	-0.34951	0.17181	0.94323	0.0097276	0.97471	0.92212	0.98635	1.0525	0.064227	0.066143	0.13037	0.58853	1.3364	0.74789	0.12577	-0.3731
57	3.1852	0.048574	0.99894	2.2214	2.3681	2.6815	0.1467	0.31339	0.46009	0.5693	3.2314	2.6621	0.40173	-1.5546	11.836	9.41	9.41	9.41	0	0.98733	0.012672	0.98205	0.017951	0.36431	0.63569	0.081309	0.91869	0.49577	0.50423	0.0021093	-1.6362	0.59807	0.30743	-0.49561	0.22676	1.5119	0.0095037	0.99789	0.94951	0.98096	1.0161	0.031455	0.035137	0.066592	0.63626	1.3871	0.75085	0.12095	0.75524
57	2.9245	0.021493	0.99887	1.9111	2.0412	2.2399	0.13013	0.19866	0.32879	1.4524	2.938	1.4856	0.29185	-0.51911	10.221	8.81	8.81	8.81	0	0.99095	0.0090498	0.87104	0.12896	0.036199	0.9638	0.0056561	0.99434	0.49604	0.50396	0.0034253	-1.4111	0.28492	0.24108	-0.19262	0.078512	1.1616	0.011312	0.99661	0.94889	0.98749	1.0283	0.038605	0.040805	0.079409	0.83033	1.3075	0.4772	0.091428	0.16113
57	2.7011	0.070034	0.99885	2.1407	2.2571	2.4495	0.11641	0.19239	0.3088	1.5451	2.9648	1.4196	0.28477	-1.2222	13.133	8.72	8.72	8.72	0	0.99426	0.0057405	0.98737	0.012629	0.3938	0.6062	0.087256	0.91274	0.5046	0.4954	0.00099062	-1.7545	0.5943	0.55944	-0.60746	0.20856	1.3566	0.012629	0.99885	0.95582	0.98568	1.0215	0.029855	0.035854	0.06571	0.87947	1.4836	0.60415	0.10359	2.7212
58	4.3443	0.52635	0.99926	3.717	3.9149	4.0734	0.19798	0.15848	0.35646	1.2669	4.3575	3.0906	0.47438	-4.3501	30.193	13.41	13.41	13.41	0	0.98961	0.010393	0.98515	0.014848	0.92205	0.077951	0.4395	0.5605	0.48663	0.51337	0.0046788	-1.3254	0.16592	0.33123	-0.28233	0.11082	1.3393	0.0096511	0.99926	0.96896	0.98904	1.0097	0.020087	0.020625	0.040711	0.56466	1.2846	0.71995	0.093755	-3.4128
58	4.9973	0.014558	0.99944	4.2641	4.3933	4.5232	0.12915	0.12991	0.25906	2.2891	4.8825	2.5934	0.4229	-5.8882	50.528	17.87	17.87	17.87	0	0.99328	0.0067189	0.9888	0.011198	0.97032	0.029675	0.13774	0.86226	0.50476	0.49524	0.0044339	-1.4537	0.43045	0.34367	-0.6616	0.34144	2.6407	0.0067189	0.99944	0.96997	0.98861	1.0088	0.018641	0.020209	0.03885	0.86969	1.7286	0.85889	0.15524	6.8724
58	5.1138	0.024075	0.99955	4.006	4.1163	4.3078	0.11039	0.19147	0.30186	2.5732	5.0425	2.4693	0.44033	-4.3809	39.943	22.4	22.4	22.4	0	0.99331	0.0066875	0.9893	0.0107	0.89701	0.10299	0.068658	0.93134	0.49465	0.50535	0.0034118	-1.3299	0.19897	0.32782	-0.39238	0.19569	1.3548	0.0044583	0.99911	0.97065	0.98834	1.0049	0.017696	0.016597	0.034293	0.89818	1.27	0.37178	0.080893	-4.3221
59	2.3224	0.072059	0.00073529	1.3948	1.5051	1.7563	0.11034	0.25121	0.36155	0.45713	2.3276	1.8705	0.31283	-0.054985	5.3978	6.795	13.43	0.16	6.635	0.9875	0.0125	0.84706	0.15294	0.16912	0.83088	0.018382	0.98162	0.51067	0.48933	0.00047579	-1.8002	0.58377	0.73479	-0.73626	0.21823	4.1072	0.0095588	0.99926	0.94339	0.99208	1.0434	0.04869	0.051298	0.099988	0.81763	2.4548	1.6371	0.29468	7.592
59	2.8555	0.074374	0.99926	1.6663	1.9401	2.2666	0.27387	0.32643	0.6003	0.69687	2.8219	2.125	0.4154	-0.44402	4.7674	13.51	13.51	13.51	0	0.98895	0.011046	0.91311	0.086892	0.27835	0.72165	0.050074	0.94993	0.48342	0.51658	0.0006154	-1.7152	0.49136	0.60454	-0.54972	0.16935	1.0829	0.010309	0.99926	0.94138	0.98566	1.0347	0.044275	0.049061	0.093335	0.77863	1.2511	0.47245	0.10223	-1.6653
59	2.5865	0.14385	0.99923	1.7331	1.8901	2.1849	0.15701	0.2948	0.45181	0.96708	2.6526	1.6855	0.3422	-0.55361	6.0398	12.87	12.87	12.87	0	0.99072	0.0092807	0.97216	0.027842	0.29389	0.70611	0.067285	0.93271	0.50387	0.49613	0.00357	-1.1544	0.065709	0.088106	-0.013469	0.014658	0.87616	0.95978	0.99923	0.94915	0.99314	1.0328	0.043991	0.03966	0.08365	0.70859	1.1609	0.45231	0.086921	-2.3642
60	1.9884	0.7184	0	1.5561	1.6847	1.8463	0.12861	0.16168	0.29028	1.0945	2.3392	1.2447	0.24169	-0.098962	4.667	20.47	20.47	20.47	0	0.99219	0.0078087	0.85652	0.14348	0.10298	0.89702	0.020986	0.97901	0.47607	0.52393	0.00094908	-1.5828	0.46714	0.26382	-0.16105	0.013263	1.1034	0.0068326	0.9961	0.95276	0.99581	1.0482	0.043053	0.052402	0.095455	0.80516	1.2656	0.46043	0.098293	2.1509
60	3.0988	0.78122	0.99963	1.5074	1.6891	2.0484	0.18164	0.35927	0.54091	0.90774	2.8673	1.9595	0.4162	0.38762	3.5959	27.07	27.07	27.07	0	0.99411	0.0058932	0.63757	0.36243	0.093186	0.90681	0.012523	0.98748	0.50074	0.49926	0.0012075	-1.6672	0.55919	0.47488	-0.5734	0.207	1.2814	0.0047882	0.99963	0.94221	0.99343	1.0465	0.051218	0.053072	0.10429	0.78622	1.2674	0.48114	0.10005	-0.48472
60	2.8084	0.65156	0.99966	2.2053	2.4112	2.617	0.20586	0.20586	0.41173	1.363	2.9773	1.6143	0.35665	-1.065	5.4511	29.62	29.62	29.62	0	0.99628	0.0037212	0.9594	0.040595	0.55616	0.44384	0.083897	0.9161	0.49814	0.50186	0.00054846	-1.8229	0.8397	0.15299	-0.21752	0.047838	1.8366	0.0040595	0.99966	0.95158	0.9929	1.0323	0.041318	0.039418	0.080736	0.82476	1.2947	0.46997	0.098068	4.3549
61	2.3298	0.15852	0.99852	1.7909	1.9488	2.1802	0.15793	0.23137	0.3893	1.0231	2.5716	1.5485	0.28097	-0.94837	7.0509	6.74	6.74	6.74	0	0.99259	0.0074074	0.96889	0.031111	0.32889	0.67111	0.022222	0.97778	0.52522	0.47478	0.0021891	-1.3448	0.16002	0.19627	-0.029905	0.01898	1.0373	0.023704	0.99852	0.96159	0.99161	1.0252	0.030022	0.033595	0.063618	0.85925	1.361	0.50172	0.0936	0.40177
61	2.1456	0.023669	0.99852	1.8063	1.8756	1.9438	0.069301	0.068269	0.13757	1.1532	2.5225	1.3693	0.19668	-1.1986	13.731	6.74	6.74	6.74	0	0.99112	0.0088757	0.95266	0.047337	0.035503	0.9645	0.013314	0.98669	0.50519	0.49481	0.002037	-1.3587	0.1371	0.28438	-0.093322	0.031175	1.1807	0.023669	0.99852	0.96109	0.98627	1.0133	0.025175	0.027013	0.052189	0.88712	1.5507	0.66355	0.096389	3.9085
61	1.763	0.31909	0	1.7257	1.8853	2.0022	0.15958	0.1169	0.27649	1.0171	2.1863	1.1693	0.21784	-2.003	12.238	3.515	6.95	0.08	3.435	0.99145	0.008547	0.98148	0.018519	0.68519	0.31481	0.17379	0.82621	0.4893	0.5107	0.0010384	-1.4253	0.19027	0.16422	0.10079	-0.029512	1.2495	0.024217	0.99858	0.95667	0.98631	1.0285	0.029639	0.042154	0.071792	0.89004	1.7552	0.86516	0.13303	3.9271
62	0.89644	0.041009	0.99842	0.82485	0.91787	0.99642	0.093024	0.078547	0.17157	0.54599	1.3159	0.76988	0.14649	-0.0058585	3.8115	0.52583	3.28	0.06	0.88439	0.90694	0.09306	0.39905	0.60095	0.037855	0.96215	0.011041	0.98896	0.48657	0.51343	0.0026216	-1.3789	0.28092	0.38511	-0.41059	0.12574	0.89295	0.022082	0.91798	0.92849	0.99417	1.08	0.065685	0.085783	0.15147	0.71311	1.4231	0.71001	0.13139	0.71376
62	0.83932	0.94429	0	0.69652	0.77202	0.83237	0.075493	0.060354	0.13585	0.32197	1.002	0.68006	0.12988	-0.94735	4.3493	1.408	5.86	0.12	2.2306	0.93733	0.062674	0.75348	0.24652	0.075209	0.92479	0.0083565	0.99164	0.50488	0.49512	0.0015649	-1.3553	0.2683	0.44811	-0.49004	0.13063	0.85969	0.077994	0.83426	0.93453	1.0079	1.0842	0.073414	0.076252	0.14967	0.71034	1.4661	0.75573	0.13476	0.75673
62	0.80704	0.8	0.016901	0.65029	0.723	0.78892	0.072712	0.065924	0.13864	0.37109	1.0021	0.63099	0.12571	-0.37842	3.9438	0.88	5.83	0.08	1.8724	0.91972	0.080282	0.53944	0.46056	0.038028	0.96197	0.0084507	0.99155	0.4866	0.5134	0.0016794	-1.3389	0.22905	0.42871	-0.44889	0.13221	0.84729	0.96761	0.87606	0.938	1.0001	1.0754	0.062135	0.075231	0.13737	0.73038	1.4296	0.69926	0.12742	0.82654
63	3.4136	0.078467	0.99635	1.7617	2.172	2.9766	0.41031	0.80461	1.2149	0.56979	3.745	3.1752	0.76033	0.15913	2.3833	1.3375	4.84	0.07	2.0252	0.94708	0.05292	0.54015	0.45985	0.25	0.75	0.09854	0.90146	0.49909	0.50091	0.0041654	-1.7737	0.77657	0.40555	-0.59524	0.18762	1.8006	0.031022	0.99635	0.90503	0.98717	1.058	0.082139	0.070835	0.15297	0.59874	2.2048	1.606	0.24736	2.739
63	3.147	0.1401	0.99758	1.6861	2.213	2.5049	0.5269	0.29186	0.81876	0.40305	3.2876	2.8845	0.66423	-0.36079	2.7624	1.01	3.79	0.07	1.6051	0.94203	0.057971	0.73188	0.26812	0.21014	0.78986	0.10145	0.89855	0.46973	0.53027	0.0048585	-1.7124	0.59951	0.65916	-0.78549	0.24029	1.948	0.036232	0.99758	0.88999	0.98185	1.091	0.091864	0.1092	0.20106	0.65363	2.0718	1.4181	0.24997	2.1726
63	3.7072	0.023125	0.99944	1.9666	2.3656	2.7611	0.39905	0.39549	0.79454	1.3413	4.0286	2.6872	0.60975	0.5302	3.2341	4.4375	11.37	0.17	4.2278	0.9859	0.0141	0.53356	0.46644	0.10547	0.89453	0.027637	0.97236	0.52088	0.47912	0.0033225	-1.6977	0.61452	0.58659	-0.73825	0.23541	2.5089	0.0078962	0.99944	0.9356	0.9952	1.0581	0.059603	0.062874	0.12248	0.72945	1.9645	1.2351	0.19444	5.447
64	2.0817	0.20717	0.99844	1.9575	2.048	2.2195	0.090532	0.17145	0.26198	0.81283	2.6147	1.8019	0.2656	-1.7646	11.773	6.33	6.33	6.33	0	0.98131	0.018692	0.96573	0.034268	0.26791	0.73209	0.038941	0.96106	0.4649	0.5351	0.0077687	-1.1672	0.049571	0.15963	-0.03682	-0.0039597	0.62288	0.048287	0.99688	0.95861	0.99025	1.0205	0.031637	0.030273	0.06191	0.59608	1.142	0.54595	0.073567	-2.3364
64	1.8493	0.16352	0.99843	1.8344	1.9745	2.0866	0.14006	0.11216	0.25222	1.2392	2.4225	1.1833	0.21155	-1.5471	10.933	6.33	6.33	6.33	0	0.99214	0.0078616	0.9827	0.017296	0.40409	0.59591	0.037736	0.96226	0.51968	0.48031	0.0041807	-1.2167	0.084514	0.17413	-0.036213	-0.0049788	0.60161	0.036164	0.99843	0.96534	0.99665	1.0248	0.031311	0.028176	0.059486	0.75022	1.1273	0.37705	0.06349	-2.288
64	2.2067	0.22539	0.99857	1.9833	2.0858	2.2018	0.10245	0.11604	0.21849	0.8606	2.3961	1.5355	0.24204	-3.4919	21.801	6.98	6.98	6.98	0	0.99001	0.0099857	0.97575	0.024251	0.89586	0.10414	0.15977	0.84023	0.49714	0.50286	0.0028285	-1.1544	0.024389	0.057286	-0.0062833	0.07955	0.91102	0.064194	0.99857	0.97362	0.99266	1.025	0.019049	0.032369	0.051418	0.68332	1.2474	0.56411	0.077206	-1.0286
65	3.2072	0.095445	0	1.9027	2.2589	2.6954	0.35623	0.43651	0.79274	0.71775	3.631	2.9133	0.62373	0.10611	2.9028	2.28	4.45	0.11	2.17	0.96312	0.036876	0.63341	0.36659	0.2039	0.7961	0.065076	0.93492	0.46087	0.53913	0.0041482	-1.5753	0.42046	0.52275	-0.52137	0.15423	1.796	0.039046	0.99783	0.92998	0.9723	1.0092	0.042315	0.036937	0.079252	0.79547	2.21	1.4145	0.22679	3.5497
65	3.2667	0.082524	0	2.7865	3.2254	3.4807	0.43887	0.25526	0.69412	1.0162	3.8326	2.8164	0.50898	-1.5994	7.5668	4.115	8.08	0.15	3.965	0.98058	0.019417	0.96723	0.032767	0.5801	0.4199	0.14563	0.85437	0.48603	0.51397	0.0051547	-1.4514	0.39727	0.39481	-0.54197	0.20174	2.2075	0.023058	0.99879	0.96341	0.99405	1.0277	0.030646	0.033623	0.064269	0.78649	2.2437	1.4572	0.21223	4.6819
65	3.9816	0.13228	0	3.3819	3.5852	3.7651	0.20331	0.17992	0.38323	0.70116	4.1886	3.4875	0.5478	-3.367	17.264	3.165	6.21	0.12	3.045	0.97795	0.022047	0.9622	0.037795	0.84724	0.15276	0.14016	0.85984	0.50158	0.49842	0.0056061	-1.5266	0.36117	0.61449	-0.69337	0.24478	2.7656	0.026772	0.99843	0.96471	0.99509	1.034	0.030386	0.03886	0.069246	0.68793	2.8481	2.1602	0.31611	4.2873
66	1.3421	0.024907	0.99875	0.84729	0.95499	1.0751	0.1077	0.12011	0.22781	0.37549	1.2639	0.88841	0.16775	-1.0333	7.203	7.98	7.98	7.98	0	0.98879	0.011208	0.934	0.066002	0.22167	0.77833	0.007472	0.99253	0.49875	0.50125	0.00081932	-1.5503	0.51219	0.27227	-0.3991	0.1659	1.3801	0.0099626	0.99875	0.93993	0.98834	1.0401	0.048415	0.051741	0.10016	0.64913	1.4299	0.78081	0.12625	0.18504
66	1.712	0.17342	0.99838	0.97117	1.0978	1.2148	0.12667	0.11699	0.24366	0.58552	1.6501	1.0646	0.21309	0.25084	4.8772	6.12	6.12	6.12	0	0.98703	0.012966	0.60778	0.39222	0.066451	0.93355	0.0048622	0.99514	0.47078	0.52922	0.0024155	-1.2649	0.21874	0.33559	-0.40678	0.11848	0.81675	0.027553	0.99838	0.9271	0.96872	1.017	0.041618	0.048324	0.089942	0.82292	1.4187	0.59581	0.11233	1.727
66	1.001	0.94494	0.99872	1.0143	1.1118	1.1916	0.097474	0.079743	0.17722	0.79187	1.3965	0.60462	0.13548	-0.42125	3.9571	7.81	7.81	7.81	0	0.9936	0.006402	0.85915	0.14085	0.19334	0.80666	0.026889	0.97311	0.48077	0.51923	0.001667	-1.285	0.15963	0.28984	-0.19332	0.029757	0.9608	0.94622	0.99872	0.95023	0.99183	1.0382	0.041605	0.046338	0.087944	0.85304	1.3167	0.46366	0.088909	1.1781
67	2.1619	0.018265	0	1.6277	1.7798	1.9497	0.1521	0.1699	0.322	0.75464	2.3163	1.5616	0.27742	-1.163	6.7983	4.37	8.62	0.12	4.25	0.98402	0.015982	0.91781	0.082192	0.14954	0.85046	0.010274	0.98973	0.488	0.512	0.0012396	-1.6716	0.54772	0.33626	-0.28609	0.074299	2.5539	0.017123	0.99886	0.94183	0.99001	1.0443	0.048177	0.054245	0.10242	0.68328	2.1543	1.471	0.22481	5.4891
67	2.5139	0.49316	0.99932	2.1685	2.349	2.4988	0.18043	0.14978	0.33022	1.4986	2.8213	1.3227	0.28991	-1.5379	8.8632	14.63	14.63	14.63	0	0.99521	0.004788	0.97948	0.02052	0.64569	0.35431	0.086867	0.91313	0.50856	0.49144	0.0013408	-1.5519	0.18483	0.58767	-0.22478	0.0046105	1.1281	0.005472	0.99932	0.94525	0.99984	1.0446	0.054585	0.04478	0.099365	0.75116	1.31	0.55885	0.10117	-0.13742
67	2.3305	0.016774	0.99935	1.5561	1.7505	1.9155	0.19443	0.16501	0.35944	0.84235	2.5493	1.707	0.33699	-0.43001	4.0401	3.8275	13.39	0.18	5.5377	0.96645	0.033548	0.73419	0.26581	0.070968	0.92903	0.011613	0.98839	0.49709	0.50291	0.00087625	-1.635	0.40585	0.3517	-0.062035	-0.060018	1.0285	0.010323	0.99935	0.93108	0.98909	1.0427	0.058016	0.053585	0.1116	0.69198	1.468	0.77604	0.1231	1.1578
68	4.7549	0.049145	0.99786	2.8031	3.106	3.7704	0.30283	0.6644	0.96723	0.75816	5.0488	4.2907	0.8045	-0.13955	3.9736	2.295	4.54	0.05	2.245	0.96795	0.032051	0.6688	0.3312	0.17308	0.82692	0.029915	0.97009	0.4454	0.5546	0.010582	-1.4903	0.51949	0.0026065	-0.23078	0.20024	2.1536	0.017094	0.99786	0.92173	0.98451	1.0592	0.062779	0.074719	0.1375	0.60288	2.506	1.9031	0.28186	3.4817
68	4.7951	0.087379	0.99417	2.6441	3.1875	3.7125	0.54335	0.52501	1.0684	0.65271	5.2307	4.578	0.86506	-0.025371	3.7042	2.525	4.99	0.06	2.465	0.96893	0.031068	0.63301	0.36699	0.10485	0.89515	0.060194	0.93981	0.48444	0.51556	0.0063261	-1.7954	0.76699	0.28067	-0.33936	0.087948	1.3384	0.031068	0.98641	0.89772	0.97199	1.0677	0.074272	0.095744	0.17002	0.6299	1.809	1.1791	0.19737	1.7956
68	4.5225	0.083799	0	3.1032	3.5335	4.0274	0.43031	0.49391	0.92422	0.75751	4.8422	4.0846	0.86732	-1.1478	4.7067	1.1533	3.33	0.06	1.5391	0.93855	0.061453	0.8743	0.1257	0.34078	0.65922	0.072626	0.92737	0.46779	0.53221	0.00744	-1.9156	1.0826	0.17931	-0.58276	0.23729	2.2412	0.027933	0.99721	0.91579	0.97034	1.0931	0.054549	0.12281	0.17736	0.5821	2.5134	1.9313	0.35438	2.6921
69	3.3931	0.028213	0.99948	2.5709	2.7416	2.8963	0.17064	0.15469	0.32532	1.7799	3.5406	1.7607	0.33016	-1.7082	14.417	19.15	19.15	19.15	0	0.99321	0.0067921	0.98694	0.013062	0.39498	0.60502	0.03187	0.96813	0.50549	0.49451	0.0010003	-1.9002	0.92521	0.37245	-0.58814	0.19092	1.4934	0.0057471	0.99948	0.96127	0.99378	1.0315	0.032505	0.037747	0.070252	0.80428	1.5926	0.78831	0.11226	2.5776
69	2.712	0.01989	0.99945	1.9471	2.1339	2.2819	0.18678	0.14802	0.3348	1.5489	2.9155	1.3666	0.28778	-0.52356	7.5643	18.14	18.14	18.14	0	0.99448	0.0055249	0.97403	0.025967	0.17403	0.82597	0.027072	0.97293	0.49972	0.50028	0.00081609	-1.8642	0.86858	0.457	-0.72609	0.26494	2.4628	0.0066298	0.99945	0.95111	0.99261	1.0414	0.041494	0.048817	0.090312	0.83605	1.9249	1.0889	0.16657	6.4843
69	3.0498	0.016547	0	2.0469	2.168	2.2768	0.12111	0.10882	0.22993	1.4872	3.2896	1.8024	0.27822	0.55261	9.482	22.44	22.44	22.44	0	0.99642	0.0035778	0.88819	0.11181	0.042487	0.95751	0.012522	0.98748	0.49575	0.50425	0.0008601	-1.7859	0.78069	0.26856	-0.36205	0.098942	1.5663	0.0053667	0.99955	0.94381	0.99003	1.0411	0.046215	0.051093	0.097307	0.83369	1.6489	0.81517	0.12479	4.0494
70	3.2683	0.13012	0	2.6869	2.8797	3.0528	0.1928	0.17308	0.36588	0.47139	3.3424	2.871	0.49739	-2.9075	13.134	4.835	9.49	0.18	4.655	0.97234	0.027664	0.95082	0.04918	0.83709	0.16291	0.19467	0.80533	0.48103	0.51897	0.0005933	-1.7607	0.53702	0.51572	-0.36458	0.072723	2.8466	0.018443	0.99898	0.95655	0.98793	1.0502	0.031373	0.062289	0.093662	0.4846	2.4144	1.9298	0.27144	4.393
70	3.6937	0.054212	0.99917	2.6913	2.8882	3.0467	0.19697	0.15849	0.35547	0.46432	3.6577	3.1934	0.45554	-3.2233	17.757	5.97	11.7	0.24	5.73	0.97581	0.024187	0.96914	0.030859	0.49041	0.50959	0.024187	0.97581	0.49833	0.50167	0.00051648	-2.0544	1.2639	0.10411	-0.58189	0.26845	3.4289	0.022519	0.99917	0.9587	0.9891	1.0284	0.030396	0.039297	0.069693	0.76505	2.1231	1.358	0.24995	6.027
70	3.0638	0.367	0.99945	2.1131	2.3285	2.5052	0.21541	0.17668	0.39209	1.3205	3.0448	1.7243	0.36169	-1.1584	7.0864	18.13	18.13	18.13	0	0.99283	0.0071744	0.90287	0.09713	0.21468	0.78532	0.014349	0.98565	0.46825	0.53175	0.0003284	-2.0761	1.1362	0.37083	-0.66442	0.23365	2.1489	0.0060706	0.99945	0.95355	0.98176	1.0271	0.028208	0.045294	0.073502	0.83504	1.7205	0.88542	0.15502	4.9111
71	5.0088	0.027136	0	4.8267	5.0925	5.2227	0.2658	0.13019	0.39599	2.2846	5.3796	3.095	0.48553	-4.916	36.13	4.99	9.88	0.1	4.89	0.99397	0.0060302	0.98593	0.01407	0.96985	0.030151	0.59799	0.40201	0.48994	0.51006	0.003731	-1.4209	0.26957	0.15955	-0.13855	0.13058	2.2577	0.011055	0.99899	0.97522	0.991	1.0064	0.015778	0.015387	0.031164	0.89163	2.3726	1.481	0.21388	5.7467
71	5.6185	0.094611	0.9988	5.3278	5.5243	5.648	0.1965	0.12365	0.32015	0.9272	5.8071	4.8799	0.71694	-5.0141	31.305	4.16	8.22	0.1	4.06	0.98443	0.015569	0.97605	0.023952	0.96048	0.039521	0.78084	0.21916	0.50839	0.49161	0.0015783	-1.8219	0.68485	0.55908	-0.73503	0.31317	4.4912	0.013174	0.9988	0.97833	0.99141	1.0056	0.013079	0.014233	0.027312	0.65903	3.7163	3.0573	0.42588	6.0063
71	5.5693	0.45881	0.99886	5.1957	5.3499	5.445	0.1542	0.095144	0.24934	0.51635	5.6875	5.1711	0.75308	-4.8933	28.933	4.34	8.59	0.09	4.25	0.98169	0.018307	0.97254	0.02746	0.95881	0.04119	0.77689	0.22311	0.50401	0.49599	0.0018695	-1.9863	1.1079	0.18696	-0.57176	0.26333	4.0523	0.011442	0.99771	0.97859	0.99212	1.0067	0.013525	0.0146	0.028125	0.41661	3.2582	2.8416	0.37703	5.277
72	2.8603	0.85927	0.65066	1.5016	1.8121	2.1637	0.31053	0.35158	0.66211	0.034943	2.5603	2.5253	0.56112	-1.169	4.4291	1.005	2.04	0.09	0.72004	0.9255	0.074503	0.77152	0.22848	0.24007	0.75993	0.0082781	0.99172	0.47761	0.52239	0.0037646	-1.84	0.85731	0.35274	-0.63014	0.26208	4.1491	0.67219	0.63245	0.89012	1.0243	1.2095	0.13423	0.18511	0.31933	0.15893	3.5432	3.3843	0.57171	2.5659
72	2.5522	0.14314	0.99804	1.4947	1.7154	1.9666	0.22072	0.25118	0.47191	0.5309	2.6322	2.1013	0.37653	-0.45911	4.5493	2.53	5	0.06	2.47	0.98039	0.019608	0.76275	0.23725	0.11373	0.88627	0.02549	0.97451	0.48919	0.51081	0.0017077	-1.9152	0.86079	0.51584	-0.70012	0.23984	1.3345	0.96667	0.99804	0.92411	1.0073	1.0828	0.083234	0.075494	0.15873	0.63407	1.4387	0.80461	0.14948	0.52005
72	3.2556	0.90476	0	1.5136	1.7702	2.3829	0.25665	0.61269	0.86934	0.55791	3.3167	2.7588	0.63235	0.6043	2.6774	2.09	4.11	0.07	2.02	0.98095	0.019048	0.40476	0.59524	0.20238	0.79762	0.05	0.95	0.49165	0.50835	0.0049128	-1.7762	0.74874	0.42953	-0.68597	0.28578	1.9278	0.045238	0.99762	0.90958	0.99539	1.1271	0.085813	0.13169	0.2175	0.5659	2.218	1.6521	0.32299	1.7821
73	4.1421	0.13858	0.99843	3.2564	3.485	3.7861	0.22855	0.30109	0.52964	1.4196	4.3865	2.9669	0.50132	-1.7864	12.093	6.33	6.33	6.33	0	0.99055	0.0094488	0.97953	0.020472	0.58268	0.41732	0.12126	0.87874	0.48423	0.51577	0.0040228	-1.5352	0.32038	0.44947	-0.4229	0.18879	1.2741	0.020472	0.99843	0.95245	0.99352	1.0447	0.04107	0.051216	0.092286	0.72935	1.4982	0.76883	0.11733	0.52743
73	4.3354	0.035427	0.99839	3.4464	3.6136	3.8365	0.16722	0.2229	0.39012	1.0993	4.6026	3.5033	0.53603	-1.9729	12.199	3.085	6.11	0.06	3.025	0.9839	0.016103	0.97262	0.027375	0.26409	0.73591	0.030596	0.9694	0.49355	0.50645	0.0040125	-1.5809	0.45735	0.30757	-0.39249	0.20904	1.462	0.019324	0.99839	0.96633	0.99028	1.0174	0.023952	0.027076	0.051028	0.61348	1.7372	1.1237	0.14798	2.5188
73	4.1963	0.1021	0.9985	3.4265	3.6122	3.8212	0.18567	0.20906	0.39473	1.4655	4.6417	3.1761	0.52919	-1.4547	10.137	6.64	6.64	6.64	0	0.98949	0.010511	0.97898	0.021021	0.41592	0.58408	0.13213	0.86787	0.49624	0.50376	0.0041893	-1.5481	0.36169	0.46633	-0.51218	0.23277	1.3817	0.015015	0.9985	0.95781	0.99596	1.0328	0.038149	0.036885	0.075034	0.80934	1.6187	0.80939	0.12655	2.5474
74	0.9302	0.4418	0.99735	1.0245	1.1175	1.1855	0.093058	0.067943	0.161	0.42883	1.2819	0.85303	0.18146	-1.7399	5.9882	1.2467	3.62	0.03	1.6784	0.96296	0.037037	0.89947	0.10053	0.6746	0.3254	0.21693	0.78307	0.46419	0.53581	0.0014335	-1.3949	0.24674	0.22826	-0.11323	0.034326	0.69934	0.018519	0.9709	0.93707	1.0034	1.0384	0.066351	0.034933	0.10128	0.71794	1.2376	0.51967	0.097559	-0.44549
74	0.89222	0.45455	0.99725	0.90149	0.9882	1.0706	0.086707	0.082392	0.1691	0.53173	1.2044	0.67271	0.13168	-1.0336	5.8503	3.61	3.61	3.61	0	0.98898	0.011019	0.9449	0.055096	0.44353	0.55647	0.093664	0.90634	0.48895	0.51105	0.0022467	-1.2953	0.23951	0.13368	-0.12042	0.044214	0.7644	0.071625	0.99725	0.94445	0.99793	1.0691	0.053487	0.071153	0.12464	0.74263	1.317	0.57441	0.11559	0.20272
74	1.575	0.16502	0.99261	1.0419	1.1141	1.1831	0.072201	0.068965	0.14117	0.27046	1.4559	1.1854	0.18378	-1.8903	11.249	1.985	3.93	0.04	1.945	0.96798	0.03202	0.87685	0.12315	0.024631	0.97537	0.0073892	0.99261	0.48395	0.51605	0.00247	-1.3755	0.35173	0.23505	-0.30448	0.094647	1.2945	0.16995	0.99507	0.95274	0.98949	1.0715	0.036748	0.082027	0.11878	0.54214	1.337	0.79482	0.13411	0.044038
75	2.7875	0.050139	0	1.1506	1.3132	1.4763	0.16265	0.16303	0.32568	0.53178	2.8735	2.3417	0.44052	1.4266	5.6381	1.0286	6.44	0.07	2.2095	0.95961	0.04039	0.17688	0.82312	0.075209	0.92479	0.027855	0.97214	0.51185	0.48815	0.0010115	-1.5484	0.36055	0.21904	-0.036729	0.0064144	2.401	0.019499	0.97214	0.92408	0.99298	1.0432	0.068896	0.050238	0.11913	0.75477	2.6787	1.924	0.30198	4.283
75	2.9298	0.044494	0	1.7195	2.3142	2.5988	0.59476	0.28462	0.87938	1.0487	3.424	2.3752	0.58475	-0.1253	2.3128	0.98778	6.5	0.08	1.9944	0.92659	0.073415	0.58843	0.41157	0.13571	0.86429	0.046719	0.95328	0.46548	0.53452	0.0018182	-1.387	0.1724	0.13608	0.088317	-0.0092721	1.3163	0.020022	0.89321	0.94592	0.98128	1.0119	0.035354	0.030581	0.065935	0.79555	1.9127	1.1172	0.16255	4.2325
75	3.2966	0.028637	0.99427	1.675	2.1655	2.8048	0.49046	0.63929	1.1298	0.38074	3.2542	2.8735	0.63375	-0.33732	2.7139	8.58	8.58	8.58	0	0.97709	0.02291	0.70676	0.29324	0.35166	0.64834	0.042383	0.95762	0.4633	0.5367	0.0013017	-1.5268	0.28913	0.23775	0.060325	-0.059997	1.3035	0.016037	0.99542	0.93519	0.98351	1.0287	0.048326	0.045136	0.093462	0.49662	1.491	0.99433	0.14263	-0.418
76	2.178	0.10952	0	1.1952	1.3477	1.5948	0.1525	0.24704	0.39955	0.52455	2.5598	2.0352	0.39947	0.84861	4.0335	0.826	3.49	0.05	1.337	0.94524	0.054762	0.28571	0.71429	0.07381	0.92619	0.042857	0.95714	0.49403	0.50597	0.002257	-1.493	0.32807	0.22428	-0.084874	0.026878	1.2297	0.05	0.99762	0.91361	0.97232	1.056	0.058709	0.083664	0.14237	0.7128	1.8309	1.1181	0.2114	2.1626
76	2.0609	0.11315	0	1.3534	1.526	1.7957	0.17259	0.26968	0.44227	0.55747	2.2719	1.7145	0.32454	-0.43561	4.0387	1.625	3.18	0.07	1.555	0.97248	0.027523	0.75841	0.24159	0.17125	0.82875	0.018349	0.98165	0.48773	0.51227	0.0024202	-1.5817	0.38749	0.30308	-0.097463	-0.0099709	1.9775	0.027523	0.99694	0.92758	1.0059	1.0945	0.078292	0.088604	0.1669	0.73186	2.1904	1.4586	0.26344	2.6024
76	2.9991	0.064018	0	2.3371	2.54	2.8333	0.20284	0.29338	0.49622	0.67674	3.3166	2.6398	0.468	-1.6989	8.3027	2.25	4.39	0.11	2.14	0.96909	0.030905	0.95143	0.048565	0.40177	0.59823	0.077263	0.92274	0.45575	0.54425	0.0020552	-1.6915	0.54334	0.32719	-0.21801	0.039452	2.3263	0.037528	0.99779	0.95737	0.99224	1.0325	0.03487	0.040283	0.075153	0.64589	2.5054	1.8595	0.29135	3.6765
77	3.9621	0.064885	0	3.0084	3.4312	3.9807	0.42285	0.54944	0.9723	0.82645	4.5015	3.675	0.77266	-1.2131	4.9615	2.565	5.02	0.11	2.455	0.95802	0.041985	0.86641	0.13359	0.47328	0.52672	0.10115	0.89885	0.48375	0.51625	0.00354	-1.6805	0.71039	0.15692	-0.30277	0.11634	1.8796	0.026718	0.9771	0.95067	0.97693	1.0008	0.026258	0.023828	0.050086	0.64534	2.2974	1.6521	0.23204	3.8138
77	4.206	0.10935	0	2.9159	3.2886	4.1477	0.37279	0.85907	1.2319	0.80892	4.5148	3.7058	0.8175	-0.66644	3.6944	3.105	6.13	0.08	3.025	0.97147	0.028526	0.90016	0.099842	0.42631	0.57369	0.2599	0.7401	0.48413	0.51587	0.002606	-1.7008	0.62119	0.30758	-0.30661	0.078926	2.2205	0.019017	0.98574	0.94892	0.98148	1.0093	0.032562	0.027856	0.060418	0.68711	2.512	1.8248	0.26316	4.4865
77	4.403	0.095779	0	2.7766	3.1411	3.9713	0.36454	0.83015	1.1947	0.8042	4.5532	3.749	0.81562	-0.55966	3.7391	3.03	5.96	0.1	2.93	0.96753	0.032468	0.91883	0.081169	0.37662	0.62338	0.15584	0.84416	0.47642	0.52358	0.0028149	-1.7783	0.78746	0.27273	-0.38445	0.1029	2.5375	0.022727	0.98214	0.94321	0.98401	1.0143	0.040798	0.03025	0.071048	0.78273	2.8275	2.0448	0.30094	4.9062
78	3.0064	0.070968	0	2.1563	2.378	2.6193	0.22171	0.24134	0.46305	0.61027	3.2287	2.6184	0.46994	-1.1659	6.1215	1.1575	4.44	0.04	1.8952	0.97204	0.027957	0.88172	0.11828	0.23441	0.76559	0.043011	0.95699	0.48922	0.51078	0.0028653	-1.6618	0.48367	0.53657	-0.56463	0.20701	2.3096	0.023656	0.99785	0.93451	0.98883	1.0569	0.054323	0.068092	0.12242	0.63377	2.6675	2.0338	0.32961	3.4897
78	3.025	0.10987	0	2.4943	2.7349	2.9502	0.24063	0.21526	0.4559	0.48397	3.3191	2.8352	0.49691	-2.0841	9.2961	2.22	4.34	0.1	2.12	0.97309	0.026906	0.9574	0.042601	0.67265	0.32735	0.15247	0.84753	0.5236	0.4764	0.0021621	-1.8262	0.79052	0.32372	-0.46561	0.17814	2.7643	0.029148	0.99776	0.93474	0.99107	1.0707	0.056333	0.079625	0.13596	0.77348	2.8674	2.094	0.35969	3.5168
78	2.9423	0.081683	0.99752	2.1927	2.3153	2.4173	0.12254	0.10202	0.22457	0.15554	2.9527	2.7972	0.45698	-2.861	13.221	1.975	3.89	0.06	1.915	0.96287	0.037129	0.94802	0.05198	0.52228	0.47772	0.064356	0.93564	0.49628	0.50372	0.0017653	-1.8764	0.87526	0.35475	-0.59481	0.24194	2.5588	0.024752	0.9901	0.9542	1.0012	1.0464	0.046971	0.045277	0.092248	0.18311	2.6489	2.4658	0.343	2.6622
79	2.1696	0.13408	0.99814	1.6513	1.8438	2.0886	0.19256	0.24477	0.43732	0.48357	2.4566	1.973	0.48419	-0.88972	3.2408	1.03	4.76	0.05	1.8658	0.92924	0.070763	0.80633	0.19367	0.33333	0.66667	0.15084	0.84916	0.49627	0.50373	0.0015766	-1.7172	0.65873	0.31084	-0.30205	0.050257	1.1514	0.039106	0.89758	0.92764	0.98835	1.05	0.06071	0.061663	0.12237	0.607	1.541	0.93404	0.18512	0.91638
79	2.774	0.091045	0.0014925	1.6625	1.9258	2.1704	0.26327	0.24464	0.50792	0.54659	2.7786	2.232	0.50231	-0.65178	3.2895	1.635	3.57	0.08	1.5694	0.95224	0.047761	0.77463	0.22537	0.19254	0.80746	0.014925	0.98507	0.52167	0.47833	0.0036223	-1.6878	0.72845	0.13235	-0.17178	-0.00029225	3.607	0.01194	0.42537	0.92878	0.99889	1.1005	0.070117	0.10161	0.17173	0.58071	3.0678	2.487	0.38383	4.5744
79	2.2987	0.10582	0.99824	1.4746	1.816	2.4732	0.34146	0.65713	0.99858	0.78946	2.7604	1.9709	0.53854	0.013432	1.7301	1.87	3.03	0.05	1.303	0.97707	0.022928	0.58201	0.41799	0.38095	0.61905	0.14815	0.85185	0.46466	0.53534	0.0042077	-1.4447	0.20621	0.43252	-0.10083	-0.092376	0.96017	0.03351	0.47619	0.93393	0.9805	1.0477	0.046569	0.067157	0.11373	0.73358	1.4728	0.73927	0.13601	1.1501
80	3.6865	0.056075	0.99907	2.4285	3.0286	3.4732	0.60003	0.44459	1.0446	1.1942	4.0534	2.8593	0.67178	-0.47198	2.7672	10.61	10.61	10.61	0	0.98598	0.014019	0.82243	0.17757	0.41121	0.58879	0.086916	0.91308	0.47708	0.52292	0.0019121	-1.6077	0.42806	0.45532	-0.44881	0.17345	0.9579	0.01215	0.99907	0.95389	0.98125	1.0142	0.027358	0.03292	0.060277	0.78159	1.3283	0.54669	0.082355	0.33748
80	3.8463	0.05292	0	2.9248	3.0737	3.2767	0.14887	0.20297	0.35183	1.063	3.8344	2.7715	0.40548	-3.0162	22.758	5.48	10.85	0.11	5.37	0.98905	0.010949	0.98449	0.015511	0.61953	0.38047	0.086679	0.91332	0.49954	0.50046	0.0011117	-1.8102	0.75223	0.43864	-0.65947	0.27904	7.5208	0.0091241	0.99909	0.9593	0.98875	1.0193	0.029445	0.030574	0.06002	0.88192	4.2372	3.3553	0.58637	8.2598
80	4.5949	0.03537	0.9992	3.097	3.2704	3.4784	0.17347	0.20797	0.38144	0.96568	4.493	3.5273	0.47997	-2.3709	19.142	12.36	12.36	12.36	0	0.98875	0.011254	0.98071	0.019293	0.23071	0.76929	0.026527	0.97347	0.50121	0.49879	0.0023612	-1.4724	0.2728	0.34135	-0.23404	0.09262	1.3211	0.0096463	0.99839	0.95813	0.98828	1.0155	0.030153	0.027189	0.057342	0.48657	1.4004	0.91381	0.10662	-2.1062
81	4.0976	0.36735	0	2.9941	3.9091	4.3853	0.91499	0.47625	1.3912	0.72742	4.5577	3.8302	0.94624	-1.1099	3.7454	0.97	1.87	0.07	0.9	0.95408	0.045918	0.88265	0.11735	0.59184	0.40816	0.39286	0.60714	0.41538	0.58462	0.0043188	-1.5305	0.28043	0.24864	-0.032948	0.035219	1.6911	0.10714	0.9949	0.90969	0.95286	1.104	0.043168	0.15114	0.19431	0.57596	2.0918	1.5158	0.33472	1.7045
81	3.0316	0.13678	0.99696	2.483	2.7505	2.8586	0.26752	0.10812	0.37563	0.89906	3.4754	2.5764	0.453	-1.6308	7.63	1.63	3.21	0.05	1.58	0.97568	0.024316	0.93921	0.06079	0.41945	0.58055	0.066869	0.93313	0.50915	0.49085	0.0040638	-1.3919	0.17155	0.22351	-0.047563	0.045262	1.197	0.054711	0.99696	0.95396	0.98965	1.0213	0.035691	0.031682	0.067372	0.61099	1.593	0.982	0.16875	1.3755
81	4.0038	0.13191	0.99787	2.5886	3.1691	3.3486	0.58046	0.1795	0.75996	0.099619	3.9929	3.8933	0.71761	-1.5836	6.3291	4.59	4.59	4.59	0	0.97234	0.02766	0.88723	0.11277	0.53191	0.46809	0.061702	0.9383	0.48401	0.51599	0.005819	-1.2632	0.16042	0.11035	-0.067711	0.060708	1.5214	0.038298	0.99362	0.93303	0.97611	1.0153	0.043081	0.039184	0.082265	0.17199	1.6056	1.4336	0.18996	-0.30492
82	2.1822	0.10952	0	1.1957	1.3475	1.5954	0.15173	0.24795	0.39968	0.52371	2.5604	2.0367	0.3995	0.84911	4.0406	0.826	3.48	0.05	1.3319	0.94286	0.057143	0.28333	0.71667	0.07381	0.92619	0.042857	0.95714	0.48926	0.51074	0.0022603	-1.4913	0.32519	0.22438	-0.082992	0.026107	1.2257	0.05	0.99762	0.91305	0.97486	1.0535	0.061803	0.078599	0.1404	0.7133	1.826	1.1127	0.21161	2.1586
82	2.0615	0.11315	0	1.352	1.5233	1.796	0.17132	0.27264	0.44396	0.55679	2.276	1.7192	0.32482	-0.42774	4.0259	1.625	3.18	0.07	1.555	0.97248	0.027523	0.75229	0.24771	0.17431	0.82569	0.021407	0.97859	0.47239	0.52761	0.0024081	-1.5846	0.38918	0.31182	-0.11004	-0.0049126	1.9637	0.027523	0.99694	0.92863	1.0035	1.0944	0.074896	0.090835	0.16573	0.73444	2.1749	1.4404	0.2626	2.5896
82	2.999	0.064018	0	2.3362	2.5382	2.8333	0.20203	0.29512	0.49715	0.67662	3.3159	2.6393	0.46788	-1.6978	8.3002	2.25	4.39	0.11	2.14	0.96909	0.030905	0.95143	0.048565	0.40177	0.59823	0.077263	0.92274	0.45796	0.54204	0.0020425	-1.6932	0.53903	0.34711	-0.23863	0.046237	2.3312	0.037528	0.99779	0.9575	0.9924	1.0336	0.034902	0.041243	0.076145	0.64954	2.5036	1.8541	0.29127	3.6792
83	2.1993	0.39874	0.99874	1.8672	2.0161	2.1556	0.14894	0.13945	0.28839	1.0534	2.4939	1.4405	0.24295	-1.4219	10.278	3.97	7.86	0.08	3.89	0.98868	0.011321	0.96604	0.033962	0.19874	0.80126	0.008805	0.9912	0.48992	0.51008	0.0013252	-1.5733	0.40315	0.24668	-0.043356	-0.032694	1.4238	0.015094	0.99874	0.95587	0.99528	1.0356	0.039411	0.040304	0.079715	0.81942	1.6749	0.85545	0.13137	3.1242
83	2.3611	0.065274	0	1.8634	1.9946	2.1542	0.13126	0.15958	0.29083	1.4967	2.8419	1.3452	0.2761	0.29119	5.6703	0.08	0.08	0.08	0	0.99478	0.0052219	0.82507	0.17493	0.073107	0.92689	0.024804	0.9752	0.51895	0.48105	0.0030346	-1.4037	0.24311	0.17916	0.03113	-0.04893	0.9477	0.015666	0.99869	0.95042	0.99574	1.0271	0.045323	0.031396	0.076719	0.88204	1.5596	0.67756	0.11219	3.4676
83	2.4848	0.098611	0.99861	1.7002	2.0122	2.2355	0.31195	0.22335	0.5353	0.54516	2.5293	1.9841	0.3894	-1.1843	5.7294	3.575	7.08	0.07	3.505	0.98333	0.016667	0.95	0.05	0.51528	0.48472	0.12778	0.87222	0.52156	0.47844	0.00075805	-1.7524	0.65229	0.26867	-0.15743	-0.010866	1.5063	0.022222	0.99861	0.94982	0.98831	1.0347	0.038499	0.046417	0.084915	0.58106	1.7609	1.1799	0.15837	2.2023
84	1.7586	0.94006	0	1.7131	1.8118	1.9554	0.098661	0.1436	0.24226	0.81793	2.335	1.517	0.26718	-1.2224	6.7837	1.58	3.1	0.06	1.52	0.97792	0.022082	0.91798	0.082019	0.2776	0.7224	0.050473	0.94953	0.49367	0.50633	0.003601	-1.397	0.18185	0.16729	0.026612	0.023023	1.1318	0.044164	0.99685	0.94338	1.0051	1.1062	0.061674	0.10111	0.16278	0.6848	1.5689	0.88407	0.18007	0.8934
84	2.2744	0.92832	0	1.4561	1.7993	2.2592	0.34325	0.45987	0.80312	1.0575	3.0675	2.0099	0.46381	0.35822	2.7082	0.46167	1.72	0.08	0.58391	0.83513	0.16487	0.41219	0.58781	0.046595	0.9534	0.035842	0.96416	0.5	0.5	0.0080131	-1.4199	0.2883	0.085234	0.066417	-0.017391	1.1746	0.83154	0.99642	0.90465	1.0038	1.186	0.099136	0.1822	0.28133	0.72793	1.6423	0.91438	0.19076	0.7692
84	2.5349	0.28042	0.99735	2.1785	2.4358	2.8786	0.25722	0.44284	0.70006	0.97383	3.2023	2.2285	0.48599	-0.66167	3.715	1.875	3.67	0.08	1.795	0.96825	0.031746	0.88624	0.11376	0.40212	0.59788	0.17196	0.82804	0.49867	0.50133	0.004341	-1.4505	0.33327	0.132	-0.029855	0.015853	0.90379	0.066138	0.99735	0.94451	1.014	1.0969	0.069443	0.082925	0.15237	0.72001	1.4339	0.71392	0.14999	0.63252
85	2.2966	0.45192	0.99573	0.9467	1.1617	1.3736	0.215	0.21185	0.42686	0.24379	2.2433	1.9995	0.42581	0.50231	3.398	1.3286	7.99	0.1	2.7208	0.91773	0.082265	0.38355	0.61645	0.1047	0.8953	0.030983	0.96902	0.48449	0.51551	0.00047349	-1.9967	0.91906	0.51237	-0.61235	0.17845	2.7319	0.016026	0.99679	0.90617	0.97426	1.0652	0.068092	0.09091	0.159	0.56971	2.498	1.9283	0.29101	3.4634
85	2.565	0.036616	0.99874	1.1374	1.3716	1.7377	0.23419	0.36609	0.60028	0.59077	2.4264	1.8356	0.41061	0.39898	3.1221	3.935	7.5	0.37	3.565	0.98232	0.017677	0.49495	0.50505	0.094697	0.9053	0.012626	0.98737	0.47788	0.52212	0.00077596	-1.7128	0.40346	0.64511	-0.3924	0.057367	1.1693	0.011364	0.99874	0.9158	0.98834	1.0659	0.072541	0.077526	0.15007	0.73448	1.3917	0.65725	0.13197	0.019844
85	1.8823	0.054755	0.98559	0.98753	1.1733	1.4023	0.18574	0.22903	0.41478	0.27172	2.0388	1.7671	0.34613	-0.01853	3.5565	2.2233	4.84	0.07	1.9747	0.9438	0.056196	0.51009	0.48991	0.10663	0.89337	0.033141	0.96686	0.47475	0.52525	0.0009573	-1.6603	0.43415	0.35683	-0.11077	-0.018714	1.8269	0.017291	0.9755	0.86454	0.98834	1.1076	0.1238	0.1193	0.2431	0.60981	2.142	1.5322	0.24933	2.1257
86	2.7716	0.037921	0.9986	2.0718	2.1757	2.3104	0.10395	0.13468	0.23863	0.48088	2.777	2.2961	0.34908	-2.7221	15.375	7.04	7.04	7.04	0	0.98315	0.016854	0.96489	0.035112	0.52669	0.47331	0.074438	0.92556	0.49367	0.50633	0.0018084	-1.4181	0.26	0.20345	-0.053904	0.0089667	1.5263	0.035112	0.9986	0.95986	0.99402	1.0265	0.034154	0.032471	0.066625	0.45316	1.6547	1.2015	0.14869	1.0762
86	3.2674	0.053088	0.99892	2.695	2.7635	2.8748	0.068551	0.11121	0.17976	0.7398	3.5318	2.792	0.37402	-3.0199	19.53	4.585	9.07	0.1	4.485	0.98267	0.017335	0.97183	0.028169	0.32069	0.67931	0.055255	0.94475	0.47614	0.52386	0.00097032	-1.5865	0.43857	0.24243	-0.15486	0.06058	1.8653	0.010834	0.99892	0.96925	0.98588	1.006	0.016628	0.02017	0.036797	0.60922	2.1963	1.5871	0.185	4.5402
86	3.0681	0.037975	0.99895	2.3965	2.6845	2.9003	0.28799	0.21582	0.50381	1.4212	3.6854	2.2641	0.3943	-0.40591	5.6121	4.74	9.36	0.12	4.62	0.98734	0.012658	0.92405	0.075949	0.16983	0.83017	0.026371	0.97363	0.48363	0.51637	0.0019562	-1.3735	0.18325	0.23368	-0.10472	0.061625	1.0919	0.024262	0.99895	0.96531	0.98642	1.0088	0.021106	0.022376	0.043482	0.90524	1.564	0.65876	0.10528	4.2132
87	4.3652	0.033438	0	2.9851	3.2492	3.6178	0.26412	0.36857	0.6327	2.0331	4.6223	2.5893	0.51102	-0.24255	5.6999	4.8	9.5	0.1	4.7	0.99269	0.0073145	0.91954	0.08046	0.16092	0.83908	0.018809	0.98119	0.4864	0.5136	0.0048647	-1.5577	0.4092	0.37357	-0.28988	0.065273	1.5709	0.019854	0.99896	0.9484	0.98895	1.0333	0.04055	0.044357	0.084907	0.85638	1.9626	1.1063	0.17638	4.3549
87	4.6512	0.028409	0	2.8746	3.3806	4.1119	0.506	0.73135	1.2373	1.7617	4.9481	3.1865	0.79269	-0.03267	2.4964	5.285	10.46	0.11	5.175	0.98958	0.010417	0.71023	0.28977	0.26231	0.73769	0.041667	0.95833	0.47393	0.52607	0.0036344	-1.5442	0.41923	0.31712	-0.3001	0.10829	1.7145	0.012311	0.98864	0.95228	0.98364	1.0206	0.031357	0.037	0.068357	0.85999	2.036	1.176	0.1818	5.7382
87	4.8842	0.085263	0.038947	2.5938	2.8832	3.3533	0.28948	0.47011	0.75959	0.12652	4.6427	4.5162	0.87869	-1.1009	5.5274	4.765	8.95	0.58	4.185	0.94211	0.057895	0.80211	0.19789	0.13579	0.86421	0.017895	0.98211	0.49842	0.50158	0.0038354	-1.6734	0.62828	0.26146	-0.25557	0.039725	7.3227	0.06	0.033684	0.94364	0.98022	1.0287	0.036578	0.048509	0.085087	0.5536	5.2027	4.6491	0.70565	6.8551
88	4.0457	0.14247	0.99932	3.4144	3.6978	4.0491	0.28342	0.35129	0.63471	2.5931	4.6325	2.0394	0.48815	-0.70404	6.6947	14.83	14.83	14.83	0	0.9946	0.0054018	0.9892	0.010804	0.50101	0.49899	0.17286	0.82714	0.50743	0.49257	0.0026755	-1.6013	0.45223	0.40584	-0.39612	0.13962	1.2757	0.0087779	0.99932	0.96213	0.99179	1.0252	0.029661	0.033398	0.063059	0.86634	1.5423	0.67598	0.097554	2.885
88	3.4895	0.046729	0	3.0815	3.1859	3.4322	0.10448	0.2463	0.35078	2.7079	3.8592	1.1513	0.27927	-2.6512	26.221	0	0	0	0	0.99599	0.0040053	0.99266	0.0073431	0.61215	0.38785	0.046061	0.95394	0.50367	0.49633	0.0018327	-1.3708	0.098463	0.37516	-0.19282	0.090236	1.902	0.0080107	0.99933	0.97632	0.99021	1.0051	0.013892	0.014887	0.028779	0.92637	1.8125	0.88613	0.13798	7.5189
88	3.5072	0.049883	0	3.1736	3.2765	3.3585	0.10292	0.082002	0.18492	1.7476	3.549	1.8014	0.3144	-5.3707	43.426	0.13	0.13	0.13	0	0.99454	0.005456	0.98831	0.011691	0.9696	0.030398	0.55885	0.44115	0.5078	0.4922	0.0026513	-1.3201	0.13581	0.22398	-0.051979	0.012548	3.1938	0.0093531	0.99922	0.97398	0.98913	1.0087	0.015149	0.019614	0.034763	0.92631	2.8033	1.877	0.30295	7.0473
89	1.672	0.012795	0	1.2237	1.3148	1.4285	0.091102	0.11365	0.20475	1.0223	2.1513	1.129	0.17773	1.5069	8.9702	3.33	6.44	0.22	3.11	0.98653	0.013468	0.21279	0.78721	0.014815	0.98519	0.011448	0.98855	0.49124	0.50876	0.0020833	-1.1635	0.051587	0.14143	-0.065449	0.036734	1.1167	0.010774	0.85522	0.95161	0.9916	1.0339	0.039993	0.042304	0.082297	0.84187	1.5123	0.67042	0.10969	4.2754
89	1.22	0.016158	0	1.5069	1.5829	1.6766	0.075972	0.093663	0.16964	1.2892	1.8336	0.54434	0.12837	-0.88437	7.1678	0	0	0	0	0.99731	0.002693	0.99192	0.008079	0.56912	0.43088	0.091562	0.90844	0.48967	0.51033	0.00352	-1.0491	-0.032707	0.10649	-0.048339	0.024471	0.75007	0.0089767	0.25224	0.95543	0.99374	1.0349	0.03831	0.041144	0.079454	0.84614	1.4605	0.61436	0.085408	2.381
89	1.6502	0.17778	0	1.4593	1.518	1.604	0.05863	0.086057	0.14469	1.0099	1.9484	0.93857	0.15281	-1.8427	17.022	0.1	0.1	0.1	0	0.99259	0.0074074	0.97901	0.020988	0.23704	0.76296	0.023457	0.97654	0.51422	0.48578	0.0032835	-1.0847	0.030339	0.03053	-0.020077	0.04479	1.0038	0.032099	0.20494	0.95766	0.99631	1.0333	0.038649	0.036959	0.075608	0.86687	1.6965	0.82958	0.1401	3.4313
90	1.8512	0.10536	0.99815	1.1957	1.3252	1.6246	0.12946	0.29939	0.42885	0.43799	1.9485	1.5105	0.32162	-0.44461	3.5041	5.35	5.35	5.35	0	0.97967	0.020333	0.80592	0.19409	0.32532	0.67468	0.077634	0.92237	0.46481	0.53519	0.0011595	-1.4137	0.24253	0.36472	-0.33577	0.14289	1.3392	0.051756	0.99815	0.91787	0.9661	1.0572	0.048239	0.091099	0.13934	0.59939	1.5726	0.97324	0.16514	1.0453
90	1.8648	0.083186	0	1.1511	1.3835	1.7259	0.23238	0.34239	0.57477	0.64843	2.0093	1.3608	0.35819	-0.24669	2.2063	1.126	5.03	0.06	1.9563	0.96283	0.037168	0.64425	0.35575	0.26726	0.73274	0.014159	0.98584	0.47695	0.52305	0.0015323	-1.2848	0.06312	0.40212	-0.33701	0.15726	1.2571	0.021239	0.99823	0.91968	0.98228	1.046	0.062592	0.063688	0.12628	0.79645	1.8475	1.051	0.19313	2.6272
90	1.9587	0.50523	0.99402	1.1181	1.3646	1.556	0.2465	0.19141	0.43791	0.15835	1.9911	1.8328	0.36298	-0.81811	3.9532	1.6425	6.27	0.06	2.6718	0.95815	0.041854	0.78924	0.21076	0.27653	0.72347	0.043348	0.95665	0.47305	0.52695	0.0026172	-1.2389	0.16334	0.21426	-0.23706	0.099302	1.1161	0.96861	0.99402	0.92058	0.98834	1.0531	0.067758	0.064732	0.13249	0.48496	1.2465	0.76157	0.13789	-1.3626
91	3.2551	0.97412	0	3.3423	3.6205	3.7371	0.27817	0.11665	0.39482	1.2728	4.1065	2.8338	0.598	-1.8665	6.3731	0.15	0.15	0.15	0	0.96706	0.032941	0.90588	0.094118	0.74588	0.25412	0.14353	0.85647	0.60613	0.39387	0.0087419	-1.2938	0.12714	0.061179	0.054027	0.052426	0.82006	0.037647	0.99765	0.97487	1.0158	1.068	0.040947	0.052197	0.093144	0.91268	1.3917	0.47907	0.1023	1.5035
91	2.8738	0.22616	0.99778	3.1946	3.3595	3.4687	0.16488	0.10921	0.27409	1.186	3.6527	2.4667	0.43832	-3.1568	14.28	2.25	4.42	0.08	2.17	0.98004	0.019956	0.949	0.050998	0.91353	0.086474	0.40355	0.59645	0.56667	0.43333	0.0038476	-1.3676	0.12316	0.19743	-0.03232	0.080059	0.91061	0.033259	0.99778	0.9723	0.99715	1.0336	0.024847	0.036485	0.061332	0.88934	1.3785	0.48917	0.11434	1.2161
91	3.0623	0.96767	0	3.4397	3.5257	3.5882	0.086049	0.062531	0.14858	1.184	3.7421	2.5582	0.44834	-3.7524	17.931	2.165	4.25	0.08	2.085	0.98152	0.018476	0.95381	0.046189	0.91686	0.083141	0.60046	0.39954	0.50926	0.49074	0.0037004	-1.4353	0.15441	0.23428	0.068101	-0.020906	1.0463	0.027714	0.99769	0.98195	0.99868	1.0273	0.016724	0.028626	0.045349	0.93545	1.5094	0.57391	0.12344	2.1971
92	0.99021	0.1875	0.98355	0.93911	1.0292	1.1788	0.090044	0.14961	0.23966	0.33898	1.2988	0.95985	0.17646	-1.5796	7.3763	1.49	2.94	0.04	1.45	0.96711	0.032895	0.95724	0.042763	0.46711	0.53289	0.13816	0.86184	0.51155	0.48845	0.0012619	-1.3562	0.1356	0.20568	0.043754	-0.027555	0.90601	0.036184	0.98684	0.94638	0.98837	1.0381	0.04199	0.049772	0.091762	0.53391	1.3859	0.852	0.12223	-0.14484
92	1.1582	0.074534	0.50311	0.62907	0.85109	0.89386	0.22202	0.042777	0.26479	0.025985	1.1443	1.1183	0.33755	-1.1348	2.8367	1.51	2.09	0.93	0.58	0.80538	0.19462	0.76398	0.23602	0.25466	0.74534	0.047619	0.95238	0.5083	0.4917	0.0014988	-1.2614	0.13592	0.08421	0.04759	-0.0041517	5.7007	0.62526	0.46998	0.93594	0.98999	1.0813	0.054055	0.091264	0.14532	0.28787	5.0715	4.7837	0.70959	4.1706
92	1.2716	0.081319	0.61099	0.77345	0.82356	0.88212	0.050113	0.058558	0.10867	0.029745	1.2741	1.2443	0.253	-1.4307	5.4676	1.44	2.5	0.38	1.06	0.91429	0.085714	0.83297	0.16703	0.12088	0.87912	0.035165	0.96484	0.44714	0.55286	0.00095376	-1.3938	0.18914	0.17966	0.064096	-0.037384	4.8289	0.63736	0.58462	0.93607	0.98399	1.0659	0.047925	0.08195	0.12988	0.33191	4.5682	4.2363	0.62236	4.2174
93	3.5168	0.06986	0	1.6731	1.8792	2.5227	0.20601	0.64356	0.84957	0.66007	3.8097	3.1496	0.5833	0.54566	3.7513	2.475	4.83	0.12	2.355	0.96407	0.035928	0.34731	0.65269	0.053892	0.94611	0.01996	0.98004	0.452	0.548	0.0026268	-1.4082	0.29372	0.19735	-0.28021	0.19812	2.3122	0.025948	0.99202	0.94963	0.97936	1.0125	0.029729	0.033145	0.062875	0.71362	2.6928	1.9792	0.3455	3.677
93	2.833	0.12202	0	1.615	1.8381	2.2454	0.22315	0.40725	0.63041	0.49881	3.2037	2.7049	0.581	0.098408	3.5228	1.815	3.5	0.13	1.685	0.92838	0.071618	0.52255	0.47745	0.12732	0.87268	0.074271	0.92573	0.46543	0.53457	0.0039662	-1.6483	0.71432	0.15935	-0.32881	0.10437	2.2477	0.05305	0.96817	0.89921	0.97124	1.078	0.07203	0.10677	0.1788	0.6446	2.7278	2.0832	0.38736	2.6689
93	3.3349	0.068607	0	2.0732	2.4369	2.666	0.36376	0.2291	0.59286	0.58255	3.6656	3.0831	0.53992	-0.61131	4.7891	2.35	4.6	0.1	2.25	0.95634	0.043659	0.72765	0.27235	0.11642	0.88358	0.029106	0.97089	0.45833	0.54167	0.0021203	-1.6174	0.51918	0.23154	-0.20707	0.074305	2.2011	0.027027	0.99792	0.94676	0.99653	1.0431	0.049774	0.046545	0.096318	0.7232	2.4399	1.7167	0.30901	3.2116
94	1.7802	0.043133	0	1.4865	1.5453	1.6086	0.058792	0.063322	0.12211	1.3468	1.9595	0.61265	0.14139	-1.1181	18.218	0.08	0.08	0.08	0	0.99546	0.0045403	0.99319	0.0068104	0.11351	0.88649	0.011351	0.98865	0.51136	0.48864	0.0031657	-1.1469	0.048943	0.06288	0.031885	0.0040758	1.4189	0.011351	0.99432	0.96249	0.9883	1.0174	0.025811	0.029068	0.054879	0.91115	1.9377	1.0266	0.15294	5.8826
94	1.7753	0.11856	0	1.596	1.6707	1.7443	0.074732	0.07361	0.14834	0.55731	1.9483	1.391	0.20768	-3.4672	20.499	0.11	0.11	0.11	0	0.98596	0.014041	0.97192	0.028081	0.76599	0.23401	0.057722	0.94228	0.48281	0.51719	0.0009004	-1.3723	0.13932	0.23134	-0.028264	0.030388	2.1441	0.023401	0.99844	0.95856	0.98989	1.0296	0.03133	0.039674	0.071004	0.83116	2.4084	1.5773	0.2459	4.7684
94	1.9633	0.19034	0	1.6142	1.6994	1.7827	0.085207	0.083332	0.16854	0.80863	2.1666	1.358	0.20924	-1.9933	13.953	0.09	0.09	0.09	0	0.99172	0.0082759	0.96828	0.031724	0.34207	0.65793	0.037241	0.96276	0.49033	0.50967	0.00099529	-1.3649	0.13765	0.2008	0.0098003	0.017173	1.6244	0.015172	0.99862	0.96019	0.98979	1.0327	0.029598	0.042928	0.072526	0.77506	2.0768	1.3017	0.19378	4.1711
95	2.7053	0.054146	0	1.0083	1.1819	1.6509	0.17355	0.46902	0.64256	0.51495	2.8495	2.3345	0.48676	1.1827	4.2455	0.30789	3.05	0.05	0.65666	0.75296	0.24704	0.2335	0.7665	0.055838	0.94416	0.015228	0.98477	0.48644	0.51356	0.001812	-1.6886	0.67115	0.26462	-0.36501	0.11885	2.3912	0.023689	0.99154	0.91803	0.97634	1.0478	0.058311	0.071411	0.12972	0.64377	2.5129	1.8691	0.2926	3.7962
95	2.0814	0.072513	0	1.3591	1.5282	1.6973	0.1691	0.16904	0.33814	0.60796	2.1653	1.5573	0.27731	-0.60101	5.3106	2.955	5.84	0.07	2.885	0.98482	0.015177	0.82799	0.17201	0.16189	0.83811	0.01855	0.98145	0.47635	0.52365	0.0022465	-1.5498	0.28671	0.602	-0.47696	0.13927	2.5143	0.016863	0.99831	0.93504	0.99302	1.0625	0.057979	0.069479	0.12746	0.79738	2.1967	1.3993	0.25017	4.1406
95	2.0308	0.241	0	1.1227	1.3871	1.7633	0.26438	0.37623	0.64061	0.57126	2.3559	1.7847	0.4383	0.18568	2.3317	0.53083	3.62	0.06	0.97104	0.90141	0.098592	0.50391	0.49609	0.17371	0.82629	0.053208	0.94679	0.50313	0.49687	0.0017827	-1.7518	0.56759	0.53299	-0.49127	0.14401	1.4717	0.98279	0.99844	0.88333	1.0056	1.1504	0.12229	0.14474	0.26703	0.64182	1.7526	1.1108	0.22859	0.97063
96	4.0113	0.73407	0	3.8554	4.0214	4.101	0.16598	0.079597	0.24557	0.67076	4.3409	3.6701	0.66461	-3.2837	14.277	2.255	4.43	0.08	2.175	0.97363	0.026374	0.94725	0.052747	0.87692	0.12308	0.51868	0.48132	0.4978	0.5022	0.002662	-1.8365	0.82249	0.38687	-0.61159	0.23909	2.0605	0.041758	0.9978	0.97138	0.99747	1.0279	0.026093	0.030451	0.056544	0.51455	2.3197	1.8052	0.28473	2.799
96	3.9514	0.69958	0.9979	3.7432	3.9324	4.0253	0.18917	0.092886	0.28205	1.0187	4.2773	3.2586	0.59244	-2.9075	12.707	4.71	4.71	4.71	0	0.98529	0.014706	0.95168	0.048319	0.83193	0.16807	0.31933	0.68067	0.49474	0.50526	0.0079931	-1.404	0.23306	0.238	-0.021049	-0.045526	1.3854	0.027311	0.9979	0.96496	0.99215	1.0184	0.027184	0.02627	0.053454	0.49578	1.6835	1.1877	0.16298	1.6024
96	4.1479	0.05317	0.99796	3.6313	3.8842	4.0318	0.25286	0.14759	0.40045	0.8441	4.5067	3.6626	0.59969	-2.9558	13.708	2.425	4.79	0.06	2.365	0.97955	0.02045	0.95297	0.047035	0.78937	0.21063	0.06953	0.93047	0.4918	0.5082	0.0036964	-1.7138	0.65718	0.26639	-0.33785	0.12847	1.9086	0.042945	0.99796	0.9622	0.992	1.0277	0.0298	0.035665	0.065465	0.50455	2.2027	1.6982	0.24479	3.0665
97	3.3826	0.10394	0.99642	2.5185	2.911	3.1207	0.39256	0.20963	0.60219	0.62051	3.6847	3.0642	0.68285	-1.4239	4.5391	1.335	2.64	0.03	1.305	0.94265	0.057348	0.85305	0.14695	0.55556	0.44444	0.071685	0.92832	0.42806	0.57194	0.0082139	-1.2825	0.16561	0.17035	-0.27303	0.22081	1.367	0.043011	0.99642	0.93319	0.97786	1.0116	0.044672	0.033773	0.078445	0.53437	1.7919	1.2576	0.21639	1.7849
97	2.729	0.0978	0.99755	1.6281	1.7754	1.9913	0.1473	0.21596	0.36326	0.39075	2.8104	2.4197	0.49526	-0.25591	3.8566	3.94	3.94	3.94	0	0.95844	0.041565	0.82152	0.17848	0.20049	0.79951	0.056235	0.94377	0.48039	0.51961	0.0039735	-1.363	0.20663	0.30627	-0.23522	0.086309	0.98653	0.026895	0.99755	0.93168	0.97101	1.0178	0.039326	0.046797	0.086123	0.5561	1.3793	0.82317	0.12946	-0.075773
97	3.729	0.14196	0.99685	3.1137	3.5463	3.6257	0.43261	0.079417	0.51203	0.12565	3.7823	3.6566	0.90677	-1.9571	5.8833	2.99	2.99	2.99	0	0.93375	0.066246	0.87697	0.12303	0.76025	0.23975	0.63407	0.36593	0.46835	0.53165	0.012364	-1.2523	0.069122	0.30304	-0.25011	0.13135	1.213	0.025237	0.99685	0.93783	0.98088	1.0223	0.043053	0.041387	0.084439	0.28629	1.4084	1.1221	0.1891	-1.1445
98	0.99991	0.0087336	0	0.91436	0.96253	1.0256	0.04817	0.063111	0.11128	0.75679	1.2614	0.50464	0.11396	0.39651	5.1814	0	0	0	0	0.99563	0.0043668	0.94323	0.056769	0.13828	0.86172	0.016012	0.98399	0.52187	0.47813	0.00070348	-1.5336	0.30868	0.35046	-0.07602	-0.048639	0.6325	0.011645	0.99854	0.95107	0.99161	1.035	0.040545	0.043357	0.083902	0.82302	1.1928	0.36981	0.072068	0.53201
98	0.93415	0.092689	0	0.74706	0.80345	0.88769	0.056387	0.084235	0.14062	0.63748	1.0564	0.4189	0.1025	-0.33496	6.3145	0	0	0	0	0.99739	0.002611	0.98825	0.011749	0.28851	0.71149	0.030026	0.96997	0.50588	0.49412	0.00043132	-1.4957	0.28203	0.34257	-0.12255	-0.00556	0.99476	0.0091384	0.3812	0.94878	0.99322	1.0441	0.044437	0.050872	0.095309	0.79019	1.3664	0.57625	0.10715	1.8237
98	0.85206	0.0086655	0.88215	1.0958	1.1804	1.2519	0.084595	0.07149	0.15609	0.81176	1.4179	0.60614	0.12327	-0.66333	4.0016	2.895	6.55	0.15	2.464	0.98614	0.013865	0.80416	0.19584	0.16378	0.83622	0.012132	0.98787	0.49957	0.50043	0.0018665	-1.3551	0.19597	0.20298	0.020797	-0.063492	0.71714	0.063258	0.88302	0.93848	0.99939	1.0616	0.06091	0.062245	0.12316	0.73351	1.2231	0.48963	0.096859	-0.35399
99	1.5735	0.17202	0.00098863	1.0903	1.2406	1.398	0.15027	0.15746	0.30773	0.71695	1.7373	1.0204	0.22671	-0.32167	3.4808	20.21	20.21	20.21	0	0.9911	0.0088977	0.7306	0.2694	0.11122	0.88878	0.011864	0.98814	0.51731	0.48269	0.00075819	-1.7624	0.70354	0.37384	-0.44256	0.12828	1.832	0.0059318	0.99852	0.90383	0.98734	1.08	0.083504	0.092639	0.17614	0.78448	1.6309	0.84642	0.16092	2.9713
99	1.7021	0.13549	0	1.1749	1.3394	1.5236	0.16442	0.18422	0.34863	0.79881	1.9233	1.1245	0.24334	0.00025889	2.9351	4.9867	14.52	0.17	6.7412	0.98282	0.017184	0.62657	0.37343	0.081956	0.91804	0.0059484	0.99405	0.52381	0.47619	0.0017492	-1.6093	0.50146	0.28183	-0.13654	-0.036464	1.0444	0.011897	0.16656	0.91711	0.99568	1.0847	0.078571	0.088987	0.16756	0.73743	1.541	0.80355	0.14638	1.0636
99	1.9162	0.058544	0.99921	1.1854	1.3315	1.4923	0.14606	0.16084	0.30689	0.66128	1.9229	1.2616	0.25669	-0.59339	5.7697	12.62	12.62	12.62	0	0.9913	0.0087025	0.91535	0.084652	0.22785	0.77215	0.037184	0.96282	0.4901	0.5099	0.00092853	-2.1454	1.3736	0.18794	-0.65274	0.23753	2.4047	0.0087025	0.99921	0.89351	1.0001	1.122	0.10662	0.12187	0.22849	0.68552	1.8749	1.1894	0.21753	2.1272
[truncated: 5,000 more columns]
