# Supplementary material for: Detecting Parkinson’s disease from sustained phonation and speech signals
Source: PLoS One. 2017 Oct 5;12(10):e0185613. doi: 10.1371/journal.pone.0185613 (PMC5628839; doi:10.1371/journal.pone.0185613)
Supplement: S3 File — (ZIP) [file pone.0185613.s003.zip › SP/phonation/SP_phonation_IS13_ComParE.csv]

id	audspec_lengthL1norm_sma_range	audspec_lengthL1norm_sma_maxPos	audspec_lengthL1norm_sma_minPos	audspec_lengthL1norm_sma_quartile1	audspec_lengthL1norm_sma_quartile2	audspec_lengthL1norm_sma_quartile3	audspec_lengthL1norm_sma_iqr1_2	audspec_lengthL1norm_sma_iqr2_3	audspec_lengthL1norm_sma_iqr1_3	audspec_lengthL1norm_sma_percentile1_0	audspec_lengthL1norm_sma_percentile99_0	audspec_lengthL1norm_sma_pctlrange0_1	audspec_lengthL1norm_sma_stddev	audspec_lengthL1norm_sma_skewness	audspec_lengthL1norm_sma_kurtosis	audspec_lengthL1norm_sma_meanSegLen	audspec_lengthL1norm_sma_maxSegLen	audspec_lengthL1norm_sma_minSegLen	audspec_lengthL1norm_sma_segLenStddev	audspec_lengthL1norm_sma_upleveltime25	audspec_lengthL1norm_sma_upleveltime50	audspec_lengthL1norm_sma_upleveltime75	audspec_lengthL1norm_sma_upleveltime90	audspec_lengthL1norm_sma_risetime	audspec_lengthL1norm_sma_leftctime	audspec_lengthL1norm_sma_lpgain	audspec_lengthL1norm_sma_lpc0	audspec_lengthL1norm_sma_lpc1	audspec_lengthL1norm_sma_lpc2	audspec_lengthL1norm_sma_lpc3	audspec_lengthL1norm_sma_lpc4	audspecRasta_lengthL1norm_sma_range	audspecRasta_lengthL1norm_sma_maxPos	audspecRasta_lengthL1norm_sma_minPos	audspecRasta_lengthL1norm_sma_quartile1	audspecRasta_lengthL1norm_sma_quartile2	audspecRasta_lengthL1norm_sma_quartile3	audspecRasta_lengthL1norm_sma_iqr1_2	audspecRasta_lengthL1norm_sma_iqr2_3	audspecRasta_lengthL1norm_sma_iqr1_3	audspecRasta_lengthL1norm_sma_percentile1_0	audspecRasta_lengthL1norm_sma_percentile99_0	audspecRasta_lengthL1norm_sma_pctlrange0_1	audspecRasta_lengthL1norm_sma_stddev	audspecRasta_lengthL1norm_sma_skewness	audspecRasta_lengthL1norm_sma_kurtosis	audspecRasta_lengthL1norm_sma_meanSegLen	audspecRasta_lengthL1norm_sma_maxSegLen	audspecRasta_lengthL1norm_sma_minSegLen
1	2.8269	0.99702	0	2.7539	2.8993	3.0485	0.1454	0.14916	0.29457	2.2039	3.4516	1.2477	0.26712	-1.0792	9.2089	0.18611	1.09	0.06	0.19541	0.99702	0.97914	0.30253	0.011923	0.49254	0.49626	0.025976	-1.1753	0.10903	0.12062	0.026802	-0.079368	0.72016	0.022355	0.48584	0.96179	1.0015	1.0473	0.039697	0.045802	0.085499	0.86867	1.4261	0.55748	0.087762	2.3108	13.345	0.17684	0.63	0.06
1	5.066	0.90499	0	3.4394	3.6118	3.8707	0.17238	0.25897	0.43135	2.9306	4.8109	1.8803	0.41735	-1.1902	16.99	0.387	3.2	0.08	0.66506	0.99635	0.99391	0.24848	0.019488	0.47317	0.49206	0.013084	-1.3763	0.24729	0.13524	-0.0051945	-2.7592e-05	2.4586	0.010962	0.9525	0.95118	0.99427	1.0448	0.043086	0.050483	0.093569	0.78244	2.3399	1.5575	0.245	5.429	39.677	1.49	4.74	0.08
1	4.5076	0.09625	0	3.2736	3.4394	3.5969	0.16576	0.15754	0.3233	1.0567	4.38	3.3232	0.48182	-3.4916	23.538	0.17721	0.48	0.08	0.089737	0.98875	0.97	0.54875	0.03125	0.4806	0.50125	0.0079925	-1.5008	0.34342	0.29593	-0.081066	-0.056863	23.985	0.01625	0.99875	0.94366	0.99213	1.0556	0.048466	0.063468	0.11193	0.81541	10.551	9.7353	2.1113	8.7086	84.801	0.1	0.12	0.08
2	1.2318	0.20149	0	0.99503	1.133	1.2653	0.13801	0.13221	0.27023	0.69026	1.5421	0.85181	0.20153	-0.094311	2.8015	0.4475	2.46	0.07	0.62774	0.98209	0.66716	0.14776	0.025373	0.49477	0.49551	0.0015286	-1.2112	0.11537	0.13874	-0.13737	0.095403	0.67474	0.016418	0.73881	0.93997	0.98568	1.0397	0.045702	0.054065	0.099767	0.84595	1.3892	0.54322	0.10837	1.5997	6.3124	0.16073	0.4	0.06
2	0.88157	0.61061	0	0.66384	0.71391	0.76702	0.050068	0.053109	0.10318	0.2928	0.96407	0.67127	0.11838	-0.84192	5.9695	0.96125	3.1	0.09	1.2043	0.97154	0.8771	0.12031	0.0051746	0.53627	0.48898	0.0009133	-1.2348	0.12812	0.13793	-0.06912	0.039178	0.93126	0.6119	0.87063	0.95392	0.99888	1.0441	0.044962	0.045171	0.090133	0.79733	1.4312	0.63386	0.12299	1.7421	7.1306	0.17386	0.84	0.07
2	0.66156	0.082749	0	0.58118	0.64077	0.76372	0.059596	0.12295	0.18254	0.50266	0.91854	0.41588	0.10904	0.31002	2.2479	0.29364	0.95	0.07	0.2937	0.99579	0.5568	0.17251	0.02244	0.5014	0.47679	0.00082982	-1.1432	0.06681	0.089632	-0.021875	0.0097497	0.4339	0.042076	0.47125	0.96225	0.99122	1.0294	0.028977	0.038139	0.067116	0.86779	1.1861	0.3183	0.063363	0.74256	4.6671	0.60818	2.38	0.1
3	3.0481	0.12798	0	2.2822	2.5389	2.9457	0.25672	0.40678	0.6635	1.1461	3.3377	2.1916	0.49641	-0.62024	3.4595	0.5925	2.76	0.07	0.83667	0.99405	0.89583	0.45982	0.17262	0.52757	0.48507	0.0035009	-1.2645	0.12553	0.11195	0.0090434	0.018411	0.79373	0.026786	0.99851	0.96278	0.9847	1.0185	0.02192	0.033784	0.055704	0.86607	1.5093	0.64326	0.10649	2.7628	12.405	0.17179	0.99	0.06
3	1.8351	0.30549	0	2.1343	2.2839	2.4673	0.14959	0.18337	0.33296	1.3223	2.7833	1.4609	0.28209	-0.95539	5.0119	0.28238	1.82	0.08	0.39761	0.98005	0.90524	0.40773	0.07606	0.51436	0.49875	0.0042695	-1.2069	0.1035	0.089403	0.016097	-0.0014965	0.54742	0.033666	0.99875	0.95319	0.98832	1.028	0.035128	0.039719	0.074847	0.89372	1.3221	0.42834	0.078015	1.9959	8.4313	0.25613	0.73	0.08
3	2.1754	0.086321	0	1.9199	2.3284	2.5187	0.40852	0.19037	0.59888	1.1314	2.8011	1.6697	0.39074	-0.76463	3.1604	0.39727	2.27	0.08	0.60127	0.9761	0.82205	0.45817	0.039841	0.5133	0.48336	0.0029999	-1.2613	0.1092	0.10202	0.04898	0.001699	0.59187	0.033201	0.99867	0.95641	0.99293	1.0261	0.036521	0.033136	0.069657	0.87479	1.381	0.50625	0.10054	2.0345	7.2914	0.20405	1.43	0.07
4	1.9858	0.13378	0.0050167	2.847	3.1399	3.3627	0.2929	0.2228	0.5157	2.2805	3.6832	1.4027	0.34205	-0.40266	3.1396	0.182	1.57	0.05	0.3284	0.99164	0.83946	0.37291	0.14883	0.51926	0.49664	0.020414	-1.0536	0.06425	0.012211	-0.027434	0.0056784	0.59123	0.020067	0.31104	0.96979	0.98784	1.0086	0.018055	0.020772	0.038828	0.92576	1.3581	0.4323	0.073776	3.6197	18.887	0.40667	1.78	0.05
4	1.4466	0.036125	0.92939	0.6133	0.75137	0.95016	0.13807	0.19879	0.33686	0.42027	1.7812	1.361	0.271	1.292	5.0739	0.26478	1.58	0.06	0.33337	0.49918	0.11166	0.027915	0.018062	0.50987	0.52059	0.0026776	-1.3519	0.24833	0.17578	0.0025298	-0.071986	0.79944	0.022989	0.6289	0.90438	0.97704	1.0461	0.072659	0.069055	0.14171	0.76838	1.4699	0.70157	0.1312	1.2998	5.8632	0.15158	0.41	0.06
4	1.4192	0.19796	0.96215	0.63053	0.73723	0.90199	0.1067	0.16475	0.27146	0.029356	1.3784	1.349	0.31875	-0.48142	3.5021	0.68556	4.38	0.06	1.3195	0.89229	0.50218	0.13537	0.056769	0.5	0.51387	0.00045994	-1.7464	0.50349	0.65652	-0.43465	0.02197	1.0512	0.58224	0.90684	0.90346	0.96339	1.0446	0.059929	0.081178	0.14111	0.31765	1.2596	0.94198	0.16456	-1.6702	7.6359	0.21968	1.14	0.06
5	1.3363	0.094276	0	1.2271	1.3761	1.4619	0.14893	0.085818	0.23475	0.92407	1.7765	0.85245	0.17278	-0.28777	4.9374	0.23308	0.83	0.06	0.22608	0.99327	0.95118	0.23737	0.037037	0.49916	0.50169	0.0025987	-1.1457	0.066219	0.067919	-0.013575	0.026074	0.52635	0.042088	0.29798	0.96063	0.98834	1.0176	0.027711	0.029224	0.056936	0.90793	1.3959	0.48796	0.09211	2.5041	9.5322	0.2615	1.1	0.05
5	1.1265	0.57414	0	1.3792	1.4644	1.5292	0.085277	0.064776	0.15005	1.0076	1.6318	0.62424	0.13595	-1.7089	8.8828	0.39571	1.31	0.05	0.37273	0.99483	0.98276	0.71724	0.16034	0.49741	0.49481	0.0032719	-1.1299	0.036685	0.093403	-0.013844	0.014687	0.3777	0.039655	0.99828	0.96536	0.9945	1.0322	0.029137	0.037741	0.066878	0.90981	1.2403	0.33053	0.060949	1.6836	7.2299	0.14179	0.37	0.05
5	1.1036	0.1521	0	1.2284	1.3208	1.4011	0.092371	0.080345	0.17272	0.67368	1.5653	0.89158	0.16775	-1.3181	6.5331	0.274	1.89	0.06	0.44208	0.98601	0.95455	0.51573	0.14685	0.51138	0.48772	0.0018368	-1.1444	0.048778	0.10151	-0.054493	0.049339	0.84163	0.036713	0.99825	0.95622	0.99502	1.0271	0.0388	0.032041	0.070841	0.83006	1.5365	0.70647	0.1122	2.6879	12.537	0.18867	0.93	0.05
6	3.2339	0.0098291	0.99957	2.5438	2.6956	2.9145	0.15176	0.21887	0.37063	1.8497	3.826	1.9763	0.36036	0.13983	6.9493	1.9533	14.38	0.24	3.7698	0.99444	0.93291	0.10342	0.028632	0.49893	0.49187	0.0009961	-1.5873	0.36828	0.37324	-0.14618	-0.0078356	1.8037	0.0076923	0.99872	0.95886	0.99699	1.0319	0.038129	0.034954	0.073084	0.86253	1.364	0.50147	0.1047	5.8547	63.065	0.39305	1.49	0.23
6	2.8006	0.05683	0	1.9125	2.0467	2.2773	0.13418	0.2306	0.36478	0.96994	3.0766	2.1067	0.37541	-0.011684	5.2673	4.78	15.93	0.29	6.4717	0.98801	0.91554	0.15172	0.044838	0.49974	0.4833	0.00053546	-1.7169	0.61884	0.33327	-0.36298	0.12795	1.7808	0.0067779	0.99896	0.95963	0.99558	1.0322	0.035955	0.036657	0.072613	0.77444	1.6705	0.89605	0.13904	5.3205	44.898	0.30032	0.62	0.19
6	3.7339	0.013857	0	2.0955	2.2621	2.5001	0.16657	0.23802	0.40459	1.5998	3.5927	1.9929	0.41829	0.67352	4.9209	2.164	16.95	0.21	4.9492	0.99446	0.75658	0.079446	0.011085	0.48937	0.49931	0.0012047	-1.5435	0.36158	0.28009	-0.088238	-0.0096388	2.0762	0.0078522	0.99584	0.96392	0.99215	1.0274	0.028228	0.035213	0.063441	0.87299	1.6492	0.77625	0.13937	7.2399	69.62	0.83	2.73	0.21
7	2.5647	0.076923	0	1.2719	1.5443	1.7925	0.27244	0.24821	0.52065	0.71428	2.5885	1.8742	0.39045	0.31886	3.2287	0.777	6.23	0.08	1.8203	0.97352	0.49306	0.061791	0.01261	0.47854	0.49684	0.0016657	-1.7075	0.65051	0.29789	-0.14036	-0.10002	1.2868	0.013871	0.99874	0.94337	0.97674	1.0226	0.033364	0.045874	0.079238	0.84553	1.8217	0.97621	0.14923	4.2363	24.381	0.695	2.05	0.08
7	1.9735	0.15473	0	1.5928	1.7088	2	0.116	0.29122	0.40722	1.1262	2.5474	1.4211	0.32703	0.20675	2.9164	0.516	5.53	0.07	1.3423	0.96164	0.50639	0.12916	0.019182	0.49168	0.52051	0.0030742	-1.4698	0.3348	0.2569	0.024059	-0.14529	0.63088	0.015345	0.17519	0.95204	0.98534	1.0226	0.033293	0.037267	0.07056	0.8748	1.3554	0.48055	0.081802	2.3468	11.176	0.17769	0.48	0.07
7	2.6953	0.10032	0	1.5868	1.7043	2.1846	0.11748	0.48031	0.59779	0.93018	2.9989	2.0687	0.41228	0.37941	3.3217	0.56455	4.75	0.06	1.3287	0.97771	0.47611	0.078025	0.022293	0.47847	0.48722	0.0021756	-1.5733	0.4149	0.32903	-0.043177	-0.12692	0.82517	0.036624	0.99841	0.94958	0.98391	1.0183	0.034325	0.034347	0.068672	0.80228	1.4822	0.67989	0.11533	2.4568	10.713	0.19062	0.69	0.06
8	3.7683	0.35588	0.010294	2.4881	2.7673	3.0391	0.27925	0.27178	0.55103	0.078682	3.7577	3.679	0.60567	-1.958	9.2693	0.27263	1.45	0.06	0.33712	0.97353	0.91765	0.42206	0.051471	0.5081	0.51622	0.0072441	-1.3907	0.29387	0.18294	-0.041638	-0.043723	12.644	0.032353	0.010294	0.9344	0.99829	1.0787	0.063889	0.080379	0.14427	0.74365	6.1642	5.4206	1.0268	8.496	82.744	0.17	0.22	0.12
8	3.9205	0.083558	0	2.7671	3.0379	3.6976	0.27074	0.65977	0.9305	2.3816	4.1523	1.7707	0.53461	0.029427	3.0324	0.69167	2.63	0.09	0.92147	0.9973	0.99461	0.40027	0.15094	0.48043	0.48919	0.0096171	-1.3304	0.21096	0.1306	-0.016613	0.0063232	0.6375	0.013477	0.58356	0.9526	0.99486	1.0398	0.042261	0.044905	0.087166	0.85226	1.3787	0.52646	0.090737	1.874	9.3217	0.14653	0.48	0.07
8	3.9228	0.12298	0	2.7344	2.9148	3.5957	0.18037	0.68087	0.86124	2.3267	4.5301	2.2035	0.60389	0.72413	2.9445	0.6175	1.74	0.15	0.65305	0.99752	0.83106	0.24721	0.095652	0.51741	0.51183	0.0081224	-1.3473	0.15969	0.21627	-0.0020452	-0.025901	0.55132	0.0086957	0.31429	0.9483	1.0053	1.0634	0.057017	0.058035	0.11505	0.80569	1.2192	0.41347	0.086433	0.08239	3.2965	0.61769	1.52	0.09
9	2.4712	0.16314	0	1.8861	2.1877	2.4098	0.30154	0.22216	0.5237	1.3646	2.8232	1.4586	0.35838	-0.6889	4.4699	0.36444	2.02	0.06	0.50774	0.99245	0.93958	0.44562	0.069486	0.56278	0.50152	0.011803	-1.1395	0.064084	0.061544	0.035801	-0.020387	1.185	0.013595	0.70544	0.94399	1.0043	1.0909	0.060291	0.086651	0.14694	0.79795	1.6305	0.83259	0.14506	2.2186	12.429	0.34421	2.26	0.06
9	3.4679	0.036364	0.0013986	2.4621	2.6318	2.8287	0.16974	0.19681	0.36655	1.0478	3.6598	2.612	0.40754	-0.97354	9.2655	0.51143	2.04	0.07	0.64458	0.98741	0.95385	0.17622	0.041958	0.53361	0.51332	0.0042242	-1.4945	0.20039	0.36079	0.0057923	-0.071617	3.1412	0.01958	0.9986	0.94741	1.0085	1.0741	0.061134	0.065565	0.1267	0.8199	3.0826	2.2627	0.33231	5.7607	40.374	0.12667	0.14	0.11
9	2.644	0.012376	0	2.1854	2.3871	2.5722	0.20166	0.18517	0.38682	1.7809	3.4463	1.6655	0.34337	0.64798	4.2237	1.618	7.09	0.09	2.7409	0.99752	0.67946	0.09901	0.019802	0.51301	0.51117	0.0053143	-1.4389	0.12778	0.3333	0.096818	-0.11783	0.76139	0.011139	0.33911	0.9263	0.99676	1.0537	0.070462	0.056902	0.12736	0.79076	1.3699	0.57914	0.10929	1.1691	6.2496	0.21	0.56	0.08
10	3.541	0.039764	0.99853	2.9263	3.1126	3.3702	0.18625	0.2576	0.44386	2.1232	4.3217	2.1986	0.42293	-0.13753	6.5674	1.13	5.25	0.1	1.8561	0.99116	0.93962	0.13549	0.02651	0.47198	0.50074	0.0069416	-1.2804	0.12681	0.127	-0.082405	0.10981	0.98541	0.011782	0.99853	0.95368	0.98575	1.0204	0.032063	0.034666	0.066729	0.87976	1.3544	0.47465	0.09228	1.8023	11.967	2.2633	6.44	0.09
10	3.306	0.043662	0.99859	3.0345	3.2045	3.4125	0.17003	0.20806	0.37809	1.4253	3.8468	2.4215	0.39365	-2.3092	15.18	0.29583	2.51	0.08	0.47532	0.98873	0.98169	0.6662	0.14507	0.49506	0.48164	0.0024689	-1.4539	0.18352	0.34224	-0.16789	0.096496	1.8013	0.015493	0.99859	0.95674	0.99864	1.0374	0.041895	0.038774	0.080669	0.81779	2.0457	1.2279	0.17905	4.2297	25.373	0.8775	2.34	0.07
10	3.3679	0.046768	0	2.8245	3.0353	3.3042	0.21083	0.26888	0.47971	1.765	3.8258	2.0608	0.40977	-0.8179	6.6518	0.37857	1.42	0.08	0.39912	0.9945	0.97249	0.38377	0.078404	0.48347	0.48828	0.0053856	-1.2541	0.13577	0.037656	-0.016164	0.097445	1.4039	0.015131	0.99862	0.94756	0.98333	1.0323	0.035777	0.048948	0.084725	0.86877	2.014	1.1453	0.17412	4.3534	24.989	0.976	3.07	0.09
11	4.0037	0.075549	0	3.5192	3.6948	3.9444	0.17562	0.24959	0.42521	0.94886	4.2662	3.3174	0.49106	-3.8639	23.459	2.4	6.93	0.13	3.2032	0.98626	0.9739	0.95055	0.2761	0.5227	0.48623	0.0040157	-1.3487	0.20541	0.11239	-0.081278	0.11257	3.2381	0.021978	0.99863	0.95875	0.99804	1.0558	0.039288	0.0578	0.097088	0.81916	3.0954	2.2762	0.34645	5.3682	35.387	0.1075	0.18	0.07
11	4.6236	0.10867	0	3.8097	3.9887	4.3029	0.17905	0.31414	0.49319	2.0345	4.9683	2.9338	0.51423	-1.9617	12.822	0.585	3.58	0.09	0.93043	0.99389	0.96825	0.6044	0.10012	0.49511	0.49694	0.0034626	-1.4519	0.24592	0.27381	-0.10741	0.039848	1.5206	0.015873	0.99878	0.96547	0.98834	1.0176	0.022872	0.029302	0.052174	0.82956	1.8461	1.0165	0.16029	4.5553	28.527	0.99429	6.03	0.08
11	4.418	0.094915	0	3.9894	4.091	4.1992	0.1016	0.1082	0.2098	1.7423	4.7754	3.0332	0.4488	-3.7513	24.506	1.4767	4.44	0.08	1.5761	0.99209	0.9774	0.94463	0.13785	0.49548	0.49037	0.0025507	-1.4296	0.23667	0.20503	-0.11353	0.10172	1.4717	0.021469	0.99887	0.97113	0.99294	1.0271	0.02181	0.034159	0.055968	0.81901	1.7733	0.95425	0.14309	3.4878	20.792	2.9367	8.46	0.13
12	1.5142	0.015376	0.001139	0.78356	0.84252	0.92962	0.05896	0.087099	0.14606	0.60393	1.4071	0.80319	0.16507	1.1287	6.129	0.48667	1.17	0.21	0.33713	0.99658	0.34169	0.03303	0.0051253	0.49858	0.51653	0.00096179	-1.3791	0.25263	0.17898	-0.042221	-0.0092206	3.6944	0.0056948	0.045558	0.9457	0.98688	1.0319	0.041186	0.045058	0.086244	0.83459	2.1816	1.347	0.26487	8.8355	94.14	0.205	0.24	0.17
12	0.97157	0.0282	0.0010846	0.66781	0.73263	0.78463	0.064822	0.052	0.11682	0.57485	0.99738	0.42254	0.097157	-0.47441	8.7746	0.59621	2.03	0.18	0.54989	0.9962	0.99187	0.19306	0.023319	0.5095	0.50923	0.00058384	-1.2797	0.15714	0.16088	-0.036871	-0.00056698	3.096	0.0059653	0.90076	0.95168	0.99164	1.0308	0.039956	0.039183	0.079139	0.88141	2.3751	1.4937	0.24588	8.4456	82.169	0.215	0.25	0.18
12	0.92079	0.040729	0.99464	0.65638	0.70351	0.77825	0.047128	0.07474	0.12187	0.46977	1.1211	0.65128	0.11364	0.99454	5.8408	2.3175	15.05	0.24	4.8157	0.97642	0.24062	0.021972	0.0075027	0.49544	0.50322	0.0005691	-1.2904	0.16752	0.16758	-0.065056	0.021163	0.64273	0.040193	0.071811	0.95195	0.98941	1.0239	0.037466	0.034479	0.071945	0.79048	1.1875	0.39699	0.069046	0.43063	6.5977	1.855	6.73	0.24
13	1.0828	0.13769	0.99722	1.126	1.1849	1.4344	0.058912	0.24947	0.30838	1.0267	1.8894	0.86276	0.22348	1.1558	3.3016	0.24655	1.46	0.07	0.27846	0.66203	0.26147	0.079277	0.01669	0.49721	0.50628	0.0040293	-1.0514	-0.002387	0.025975	-0.0059207	0.035153	0.36208	0.05007	0.99861	0.95618	0.98601	1.0155	0.029839	0.029457	0.059296	0.90655	1.1174	0.21083	0.045304	0.24172	4.4246	0.51357	2.86	0.07
13	0.79442	0.29081	0	1.007	1.0609	1.1959	0.053842	0.13504	0.18888	0.70991	1.2939	0.58399	0.12793	-0.47032	3.7415	0.53	2.15	0.05	0.58937	0.98124	0.8818	0.33208	0.045028	0.53383	0.50847	0.0027678	-1.0827	0.022123	0.066645	-0.032893	0.028199	0.35952	0.046904	0.48968	0.9687	0.99506	1.0268	0.026356	0.03176	0.058115	0.91276	1.1921	0.27938	0.061739	1.2816	4.7718	0.16645	0.81	0.05
13	1.2037	0.090784	0	1.3424	1.388	1.4465	0.045609	0.058487	0.1041	1.2037	1.8377	0.634	0.14143	0.80469	6.6406	0.21667	0.57	0.07	0.18971	0.9945	0.96836	0.13342	0.056396	0.49174	0.50345	0.0029112	-1.1182	0.041839	0.043758	0.0034119	0.030125	0.47531	0.01238	0.20495	0.96285	0.98899	1.0147	0.026141	0.025698	0.051839	0.91742	1.323	0.40563	0.069581	2.8163	12.833	0.36895	1.18	0.08
14	3.9146	0.087059	0	3.6048	3.8213	4.0598	0.21656	0.23841	0.45497	1.717	4.5633	2.8463	0.43208	-2.3948	15.821	0.17563	1.17	0.08	0.20025	0.98824	0.98	0.54353	0.052941	0.50648	0.49175	0.021601	-1.3881	0.50846	0.20094	-0.16251	-0.15815	1.1868	0.017647	0.58471	0.95736	0.99429	1.0385	0.036925	0.04425	0.081175	0.87715	1.9386	1.0614	0.15714	4.3459	24.477	0.156	0.23	0.09
14	4.2531	0.13823	0	2.9738	3.2678	3.6424	0.29401	0.37466	0.66867	1.8861	4.2395	2.3534	0.52988	-1.0717	7.2528	0.4425	2.75	0.08	0.64158	0.99253	0.9726	0.41096	0.053549	0.49626	0.49438	0.014737	-1.4776	0.69575	0.1834	-0.39512	-0.0058083	2.4641	0.011208	0.94147	0.94422	0.98834	1.0418	0.044119	0.053417	0.097536	0.83493	2.7566	1.9217	0.28818	4.8636	29.278	0.15667	0.25	0.09
14	2.8714	0.7766	0	3.4329	3.6334	3.8108	0.20049	0.17742	0.37791	2.3251	4.1519	1.8268	0.3581	-2.0381	11.764	0.12481	1.3	0.06	0.18177	0.9924	0.96809	0.61398	0.12158	0.49924	0.49848	0.020441	-1.3428	0.39408	0.25941	-0.09773	-0.21237	0.84646	0.021277	0.99848	0.95811	0.99919	1.0444	0.041087	0.045198	0.086285	0.87378	1.4633	0.58955	0.097181	2.2907	11.912	0.93	2.18	0.09
15	2.9676	0.0074627	0.99907	2.2136	2.3197	2.4389	0.10608	0.11924	0.22532	1.5096	3.4244	1.9148	0.26938	0.69524	11.42	3.5567	9.66	0.25	4.3207	0.98228	0.43284	0.016791	0.0083955	0.49206	0.50093	0.0096744	-1.1381	0.035867	0.071037	0.0076736	0.024755	0.53828	0.85075	0.99907	0.94499	0.9898	1.0256	0.044807	0.035844	0.080651	0.7969	1.1866	0.38965	0.07506	-0.19495	4.0996	0.71533	5.7	0.11
15	4.3325	0.12361	0	3.674	3.7711	3.8696	0.097101	0.098493	0.19559	0.17088	4.298	4.1272	0.62187	-4.5259	23.989	2.36	6.85	0.11	3.1749	0.97222	0.9625	0.95139	0.088889	0.49791	0.49443	0.0011269	-1.9765	0.89702	0.59972	-0.83214	0.3122	3.2616	0.022222	0.99028	0.97641	0.99559	1.0168	0.019181	0.021183	0.040364	0.18151	3.1085	2.927	0.36267	4.2421	24.897	0.37316	2.81	0.07
15	3.5468	0.888	0.99867	3.0704	3.2203	3.3531	0.1499	0.13282	0.28272	0.36844	3.5972	3.2288	0.48708	-4.2238	23.217	2.4633	7.11	0.09	3.2859	0.97867	0.96667	0.948	0.34267	0.51802	0.49332	0.0012835	-1.7866	0.69499	0.37366	-0.45534	0.17359	1.7211	0.021333	0.99733	0.97749	0.99827	1.0228	0.020777	0.024551	0.045328	0.25333	1.7387	1.4853	0.16522	0.56594	18.058	2.4767	7.04	0.13
16	1.302	0.012748	0.99858	1.9021	1.9896	2.0794	0.087491	0.089759	0.17725	1.6192	2.4949	0.87571	0.16795	0.37211	4.9418	1.7675	6.09	0.09	2.4999	0.99292	0.72096	0.066572	0.024079	0.48936	0.5	0.0060074	-1.1829	0.065588	0.083607	-0.0013311	0.03624	0.49332	0.028329	0.99858	0.96256	0.99697	1.0275	0.034415	0.030566	0.064981	0.86381	1.1488	0.28499	0.054831	0.052844	5.5355	0.78444	2.49	0.09
16	2.5972	0.031746	0.99841	1.7796	1.962	2.1801	0.1824	0.21812	0.40051	0.50499	2.739	2.234	0.39806	-0.96075	5.5421	0.52	2.95	0.06	0.81567	0.98254	0.8873	0.27619	0.063492	0.46105	0.49204	0.0017072	-1.5584	0.40215	0.31335	-0.20049	0.043902	1.5774	0.031746	0.99841	0.94701	0.97507	1.0131	0.028062	0.037997	0.066059	0.52969	1.9298	1.4001	0.17645	2.7752	17.564	1.248	5.71	0.07
16	1.3836	0.20896	0.98358	2.4058	2.5139	2.7785	0.10806	0.26467	0.37272	2.0459	3.0728	1.0269	0.23308	0.091222	2.8205	0.41625	1.86	0.06	0.51831	0.9791	0.65075	0.23731	0.031343	0.50224	0.49251	0.012693	-1.1583	0.034894	0.1275	0.02947	-0.032308	0.36293	0.80448	0.98657	0.96305	0.98941	1.0155	0.026362	0.026071	0.052433	0.88903	1.1189	0.22988	0.045414	0.2592	4.6186	0.662	3.42	0.06
17	2.9542	0.75573	0	3.684	3.8218	3.9503	0.13789	0.12849	0.26638	2.4115	4.3365	1.925	0.30984	-2.7789	17.514	0.30882	1.74	0.05	0.48641	0.99237	0.9771	0.72519	0.062977	0.4761	0.51341	0.013946	-1.2413	0.11011	0.087105	-0.012143	0.057191	0.79911	0.020992	0.99809	0.96594	0.98919	1.0205	0.023251	0.031321	0.054572	0.75332	1.4318	0.67852	0.092307	2.1933	12.933	1.032	3	0.05
17	2.9879	0.037975	0	3.7703	3.854	3.9518	0.083654	0.097881	0.18154	2.4896	4.2649	1.7753	0.27048	-4.7465	36.703	1.084	4.72	0.05	1.8214	0.99457	0.98553	0.94575	0.11392	0.49275	0.49183	0.011226	-1.3026	0.12821	0.12873	0.011534	0.034973	0.88327	0.016275	0.99819	0.96613	0.9963	1.021	0.030166	0.02469	0.054856	0.86857	1.3436	0.47501	0.082809	2.2162	14.26	1.84	5.24	0.09
17	3.665	0.50943	0.9979	3.9386	4.1703	4.3865	0.23167	0.21625	0.44792	1.635	4.6583	3.0233	0.50149	-2.881	14.844	0.52778	3.44	0.04	1.0352	0.98532	0.96855	0.8218	0.2914	0.48109	0.48	0.0078884	-1.3794	0.24507	0.097674	-0.015346	0.052625	1.1705	0.023061	0.9979	0.97063	0.996	1.0219	0.025365	0.025911	0.051276	0.74567	1.5672	0.82155	0.12184	1.9467	14.626	1.58	4.48	0.09
18	1.8722	0.1129	0	2.1537	2.3344	2.4889	0.18072	0.15446	0.33518	1.5334	2.802	1.2686	0.26172	-0.71338	4.9672	0.37944	1.86	0.06	0.46309	0.99267	0.94575	0.45308	0.1085	0.50808	0.51324	0.0040637	-1.1968	0.054441	0.09255	-0.01288	0.063344	0.68355	0.033724	0.99853	0.96482	0.99769	1.0303	0.032867	0.03263	0.065497	0.87111	1.2936	0.42245	0.076329	1.3195	9.0843	1.6975	6.4	0.06
18	1.9335	0.10682	0	1.4801	1.7604	2.1217	0.28038	0.36122	0.6416	1.1938	2.6893	1.4955	0.38732	0.33028	1.9839	0.85778	5.4	0.09	1.6153	0.92922	0.47362	0.12484	0.021879	0.46907	0.50452	0.0031434	-1.1485	0.050003	0.08634	-0.022974	0.03579	0.49266	0.02574	0.23166	0.95818	0.98464	1.0159	0.026457	0.031274	0.057731	0.87015	1.3203	0.45018	0.075348	2.0271	9.1627	0.22114	0.68	0.07
18	1.5957	0.13806	0.99871	1.3697	1.7918	1.9641	0.42207	0.17232	0.59439	1.0691	2.23	1.1609	0.33697	-0.23975	1.8175	0.51333	3.53	0.08	0.90997	0.98839	0.64903	0.37677	0.082581	0.48708	0.52135	0.0036282	-1.0954	0.01452	0.061811	-0.020426	0.040256	0.59436	0.027097	0.99871	0.95826	0.9816	1.0121	0.023342	0.030468	0.05381	0.87209	1.2032	0.33114	0.058422	0.5853	8.5694	1.55	7.07	0.13
19	1.4138	0.058036	0	1.3412	1.4035	1.4908	0.062312	0.087246	0.14956	0.74106	1.8099	1.0688	0.16848	-1.7872	10.898	0.27125	1.64	0.06	0.34376	0.98214	0.95387	0.24405	0.022321	0.50373	0.51791	0.0027567	-1.122	0.060752	0.046751	-0.0041127	0.019489	0.95264	0.049107	0.99405	0.95716	1.0053	1.043	0.048122	0.037741	0.085862	0.8181	1.6826	0.86449	0.14817	2.7502	11.992	0.15326	0.51	0.06
19	1.0235	0.76881	0	1.3564	1.4099	1.4935	0.053506	0.083531	0.13704	1.0075	1.6487	0.64126	0.1249	-1.3534	7.726	0.31739	1.42	0.07	0.3208	0.99316	0.95486	0.40219	0.024624	0.53288	0.50343	0.0018467	-1.2196	0.054052	0.10115	0.05043	0.01484	0.48426	0.010944	0.99863	0.95986	0.99756	1.049	0.037694	0.051427	0.089121	0.87115	1.2164	0.34521	0.079642	0.69713	3.4888	0.365	1.54	0.07
19	1.3518	0.2859	0	1.438	1.5366	1.6091	0.098535	0.072507	0.17104	0.76951	1.7944	1.0249	0.19408	-1.8652	8.2883	0.3695	3.19	0.08	0.65608	0.98825	0.9517	0.66841	0.11097	0.50719	0.49346	0.0015573	-1.2057	0.085253	0.093574	-0.001386	0.028782	0.83443	0.024804	0.99608	0.95714	0.99472	1.0451	0.037576	0.050391	0.087967	0.77379	1.4503	0.67649	0.10933	1.4998	8.0411	0.58385	3.32	0.09
20	0.98155	0.039752	0.99876	1.2405	1.3665	1.4905	0.12597	0.12398	0.24995	0.97752	1.8847	0.90715	0.19422	0.17582	3.1691	1.458	6.17	0.11	2.3611	0.83975	0.4646	0.057143	0.029814	0.47761	0.48443	0.002692	-1.0956	0.014189	0.032556	0.0043864	0.045464	0.44783	0.017391	0.077019	0.95598	0.97788	1.0058	0.0219	0.027941	0.049841	0.86071	1.2432	0.38245	0.056536	1.9081	11.158	0.22457	0.73	0.08
20	1.9382	0.040323	0	1.3363	1.4482	1.6055	0.1119	0.15731	0.26921	1.0011	2.3655	1.3644	0.25259	1.1696	5.3987	1.8525	6.6	0.07	2.7473	0.9879	0.41935	0.075269	0.016129	0.48183	0.50809	0.0022535	-1.2345	0.10499	0.094103	0.018275	0.017993	0.64701	0.040323	0.99462	0.94663	0.99098	1.0365	0.044351	0.045566	0.089917	0.79795	1.3353	0.53739	0.0986	1.099	5.9418	0.45937	1.18	0.1
20	1.5868	0.078005	0.99872	1.3669	1.4529	1.6572	0.085996	0.20438	0.29038	0.59338	2.0382	1.4449	0.29883	-0.57978	4.0085	0.767	5	0.07	1.4553	0.9335	0.8555	0.20205	0.054987	0.50576	0.49744	0.0011541	-1.2835	0.048551	0.3936	-0.31579	0.15765	0.99434	0.96547	0.93095	0.94776	0.98041	1.0269	0.032643	0.04645	0.079093	0.6338	1.4778	0.84397	0.12043	1.2464	9.4871	1.1143	6.82	0.08
21	0.88528	0.2445	0.9945	0.82418	0.95252	1.1294	0.12833	0.17689	0.30522	0.61804	1.3726	0.75452	0.19006	0.31217	2.1376	0.4972	2.4	0.12	0.59205	0.92138	0.48113	0.17531	0.040094	0.50354	0.50787	0.00094945	-1.2369	0.11939	0.16146	-0.061697	0.018508	0.62231	0.033805	0.99528	0.94583	0.99014	1.0371	0.044316	0.046926	0.091242	0.86246	1.349	0.48654	0.080934	1.7648	9.5238	0.24269	0.54	0.12
21	0.76448	0.10196	0	0.88104	0.96426	1.0186	0.083212	0.054357	0.13757	0.58659	1.202	0.61546	0.12539	-0.8356	3.6218	0.76647	2.97	0.13	0.91569	0.94486	0.7568	0.057402	0.017372	0.49811	0.49395	0.0006138	-1.1881	0.062987	0.17781	-0.065606	0.013355	0.43207	0.022659	0.8648	0.96525	0.99322	1.0186	0.02797	0.025403	0.053373	0.87719	1.204	0.32685	0.057372	1.1464	6.6677	0.32098	1.08	0.13
21	1.3793	0.077565	0.0016681	0.79778	0.8947	1.0694	0.096928	0.17474	0.27167	0.58732	1.4526	0.86531	0.21113	0.35255	3.5595	0.42714	1.57	0.12	0.48219	0.99166	0.64637	0.14929	0.018349	0.47245	0.49875	0.00069494	-1.2893	0.12559	0.20787	-0.091495	0.047974	3.6917	0.01251	0.99416	0.95775	0.99144	1.0238	0.033694	0.032402	0.066096	0.87719	3.0252	2.148	0.33076	7.9654	71.683	0.12667	0.16	0.11
22	2.8511	0.75915	0	3.444	3.6866	3.8679	0.24259	0.18124	0.42383	2.6623	4.395	1.7327	0.36698	-0.54549	4.2813	0.81652	7.41	0.19	1.4898	0.99695	0.93953	0.34502	0.065549	0.51296	0.5	0.004558	-1.195	0.070984	0.11957	-0.066917	0.071694	1.046	0.007622	0.99289	0.97133	0.99464	1.0177	0.023304	0.023082	0.046386	0.85983	1.2554	0.39554	0.071645	5.4889	53.417	0.29815	0.63	0.19
22	3.6911	0.67892	0.99948	3.5807	3.7096	3.886	0.12888	0.17641	0.30529	2.5848	4.1825	1.5978	0.30161	-3.1781	24.901	2.1511	11.65	0.25	3.593	0.99741	0.99223	0.90886	0.091144	0.51192	0.50337	0.0028711	-1.2486	0.0764	0.15766	-0.089293	0.10407	1.0184	0.0036251	0.99948	0.97096	0.99561	1.0184	0.024643	0.022799	0.047442	0.85132	1.1348	0.28347	0.057024	-1.8918	30.201	4.84	13.06	0.32
22	2.8921	0.67618	0	3.5116	3.6929	3.8403	0.18137	0.14733	0.3287	2.6368	4.281	1.6441	0.29277	-0.98017	6.9204	0.91857	6.55	0.24	1.3993	0.99429	0.94484	0.11745	0.0057061	0.51094	0.50071	0.0056026	-1.2224	0.14281	0.087333	-0.038533	0.031123	0.81482	0.0047551	0.99952	0.97241	1.0001	1.0247	0.027723	0.024552	0.052275	0.90143	1.1236	0.22212	0.059771	4.9231	47.664	0.86333	4	0.24
23	1.6837	0.021989	0	1.2113	1.3779	1.5303	0.16656	0.15238	0.31894	0.76396	1.9367	1.1727	0.24155	-0.42129	3.615	0.56889	2.78	0.11	0.68311	0.99044	0.79254	0.15201	0.021032	0.49569	0.50287	0.0012831	-1.4654	0.37871	0.22571	-0.2639	0.12561	1.6341	0.01434	0.92161	0.93888	0.99644	1.0657	0.057563	0.06923	0.12679	0.77145	1.8951	1.1236	0.17059	3.8794	25.363	0.60647	2.07	0.1
23	2.148	0.15408	0.99901	1.1836	1.5204	1.7742	0.33682	0.25384	0.59066	0.65987	2.2313	1.5715	0.39813	-0.34105	2.629	0.55778	2.79	0.1	0.62723	0.99006	0.74652	0.31014	0.068588	0.49751	0.50498	0.00082341	-1.7214	0.63657	0.41773	-0.57705	0.24477	1.5672	0.013917	0.99901	0.93814	1.0032	1.0796	0.065094	0.076356	0.14145	0.59412	1.7007	1.1066	0.16735	1.1333	8.8812	2.012	8.88	0.12
23	1.9238	0.025667	0	1.3755	1.4904	1.6198	0.11488	0.1294	0.24428	0.48658	2.036	1.5494	0.26558	-1.0801	7.1201	0.56824	2.23	0.1	0.54155	0.98049	0.94456	0.26899	0.060575	0.50257	0.52366	0.00069106	-1.6917	0.6318	0.37344	-0.54335	0.23032	2.4887	0.01232	0.99897	0.95376	0.99801	1.0527	0.044257	0.054704	0.098961	0.59381	2.4717	1.8778	0.24555	4.9188	33.908	0.58267	1.82	0.1
24	2.613	0.06383	0.99787	1.5033	1.6134	1.8956	0.11004	0.28229	0.39233	0.39906	2.8168	2.4177	0.42834	0.18147	4.8444	0.76833	3.59	0.04	1.2716	0.96596	0.59362	0.11489	0.048936	0.46695	0.4765	0.0010067	-1.6089	0.40806	0.356	-0.26475	0.11026	1.9684	0.02766	0.99787	0.91777	0.98422	1.0433	0.066444	0.05906	0.1255	0.65436	2.3079	1.6536	0.28086	3.1031	13.517	0.21714	1	0.05
24	1.7784	0.076749	0.99774	1.2728	1.3588	1.4626	0.085994	0.10387	0.18987	0.63415	2.1092	1.475	0.24413	0.349	6.0359	0.72833	2.4	0.04	0.9103	0.97743	0.67946	0.085779	0.027088	0.48869	0.49433	0.0012259	-1.533	0.29179	0.29739	-0.027911	-0.027242	0.94082	0.022573	0.99774	0.94879	0.98657	1.0251	0.037777	0.03855	0.076327	0.78585	1.5594	0.77359	0.13075	2.1335	9.7039	0.36417	1.86	0.07
24	1.9652	0.053782	0.99832	1.1952	1.2811	1.4617	0.085901	0.1806	0.26651	0.79568	2.3746	1.5789	0.30143	1.5005	5.8936	1.475	5.28	0.06	2.2028	0.98151	0.26723	0.078992	0.02521	0.47306	0.50084	0.0020836	-1.292	0.10728	0.22283	-0.094505	0.057507	0.99153	0.023529	0.99832	0.94389	0.98486	1.0286	0.040977	0.043738	0.084715	0.78855	1.5051	0.71659	0.12084	2.3394	11.197	0.84857	5.03	0.07
25	2.5256	0.95406	0	2.0628	2.3282	2.651	0.26536	0.32279	0.58815	1.0615	3.0178	1.9563	0.43966	-0.70541	3.7178	0.46071	1.54	0.06	0.43983	0.97397	0.89587	0.40276	0.15008	0.51227	0.49923	0.0089485	-1.2802	0.17375	0.14679	-0.094245	0.055286	1.0765	0.015314	0.92802	0.95598	0.99532	1.0595	0.039336	0.064181	0.10352	0.80052	1.554	0.75351	0.12067	2.4001	13.366	0.20871	1.03	0.06
25	2.4639	0.38652	0	2.0625	2.3407	2.5245	0.27819	0.18384	0.46204	1.3385	2.9217	1.5832	0.36939	-0.90641	4.1086	0.25667	0.78	0.07	0.18861	0.9945	0.88996	0.48831	0.057772	0.50138	0.51448	0.0077483	-1.2087	0.063637	0.14629	-0.019257	0.019174	1.3315	0.01238	0.76891	0.94842	0.99099	1.053	0.042574	0.061991	0.10456	0.88111	1.8305	0.94943	0.14174	4.8163	34.104	0.675	2.34	0.09
25	2.6567	0.13816	0.99868	2.1738	2.3823	2.5942	0.20846	0.21196	0.42043	0.81108	2.9384	2.1274	0.37991	-1.474	7.3098	0.36143	1.37	0.07	0.3573	0.98684	0.93684	0.51447	0.098684	0.49802	0.48813	0.001892	-1.7524	0.64094	0.45479	-0.50462	0.16182	2.4091	0.013158	0.99868	0.95414	0.9987	1.0418	0.044561	0.043125	0.087686	0.80159	2.1104	1.3088	0.20478	5.5033	41.49	0.57308	2.92	0.07
26	3.2214	0.66469	0	2.6244	3.1735	3.4471	0.54904	0.27364	0.82269	1.511	3.9681	2.4571	0.58066	-0.86581	3.3753	0.2535	1.15	0.05	0.26424	0.98817	0.83826	0.4714	0.076923	0.48419	0.48515	0.0053855	-1.484	0.31123	0.28345	-0.20311	0.093229	1.3604	0.027613	0.99803	0.92138	0.98472	1.0719	0.063338	0.087178	0.15052	0.73278	1.9909	1.2581	0.19925	2.6875	12.612	0.26813	0.89	0.05
26	3.604	0.79431	0	3.645	3.8236	3.9899	0.17867	0.16624	0.34491	1.4375	4.2263	2.7888	0.4248	-4.0312	24.861	0.76	3.25	0.05	1.176	0.98687	0.97812	0.95186	0.38731	0.49561	0.47253	0.004654	-1.4691	0.25268	0.22755	-0.1171	0.1067	1.3968	0.030635	0.99781	0.97137	1.0027	1.0372	0.031316	0.034526	0.065842	0.7876	1.8103	1.0227	0.15359	3.2575	17.985	1.13	3.29	0.09
26	3.9055	0.96768	0.9982	3.535	3.6803	3.8627	0.14535	0.18233	0.32769	1.6702	4.5575	2.8872	0.40907	-2.8572	19.997	0.30889	0.98	0.05	0.31807	0.98743	0.98025	0.45242	0.035907	0.52698	0.4955	0.0047142	-1.5385	0.32967	0.37006	-0.29692	0.13636	1.3447	0.019749	0.9982	0.9751	1.0061	1.0329	0.03103	0.026799	0.05783	0.82599	1.5589	0.73287	0.11509	2.1666	18.424	1.8533	5.35	0.1
27	3.6892	0.073604	0	2.3194	2.7936	3.2129	0.47414	0.41935	0.89349	0.59621	4.0462	3.45	0.60837	-0.57511	4.2657	0.192	0.73	0.03	0.1777	0.9797	0.72335	0.17766	0.020305	0.49109	0.52041	0.035831	-1.3084	0.20606	0.12638	-0.0079924	-0.012384	2.056	0.030457	0.13198	0.91766	1.0226	1.1545	0.10497	0.13182	0.23679	0.74968	2.5179	1.7683	0.36173	2.6729	10.349	0.23176	1.05	0.03
27	5.5717	0.049149	0.011342	2.6465	2.9376	3.5324	0.29113	0.59482	0.88595	0.1425	5.4874	5.3449	0.89783	-0.40168	5.2642	0.6525	3.65	0.05	1.1465	0.95274	0.54631	0.062382	0.020794	0.47727	0.50285	0.0089251	-1.8998	0.93482	0.4303	-0.78824	0.32453	7.5859	0.034026	0.99433	0.9047	0.99518	1.1194	0.090473	0.12427	0.21475	0.2286	7.0172	6.7886	0.99017	4.8866	27.772	0.13333	0.14	0.13
27	4.6348	0.35495	0.99659	2.6498	3.623	4.1278	0.97327	0.50473	1.478	0.10311	4.6157	4.5126	1.0924	-1.0443	3.5654	0.50364	2.39	0.05	0.74112	0.93003	0.79522	0.53413	0.19966	0.4906	0.50342	0.0023335	-1.9946	1.0423	0.30178	-0.55623	0.20724	3.0734	0.02901	0.99659	0.90556	0.9885	1.0877	0.082941	0.099158	0.1821	0.25426	2.7941	2.5399	0.34712	3.3205	20.249	0.16545	0.85	0.05
28	0.99752	0.023793	0.99456	0.75673	0.81638	0.87628	0.05965	0.059902	0.11955	0.53727	1.1907	0.65346	0.1168	0.098223	6.3174	3.6625	12.88	0.2	5.3348	0.98708	0.53297	0.025833	0.0088375	0.49116	0.49966	0.00035685	-1.3579	0.18642	0.19389	-0.03441	0.012583	0.68489	0.0067981	0.99592	0.95082	0.98574	1.0223	0.03492	0.036572	0.071492	0.86705	1.2573	0.39029	0.069731	1.2131	8.2652	7.335	14.36	0.31
28	1.0959	0.054805	0.99925	0.7263	0.80414	0.85761	0.077839	0.053463	0.1313	0.56715	1.3123	0.7452	0.14308	1.3643	6.9377	1.329	7.77	0.14	2.2804	0.97297	0.1997	0.043544	0.010511	0.5124	0.50075	0.00032821	-1.3822	0.13542	0.26956	-0.052399	0.030338	0.63107	0.0097598	0.99925	0.94345	0.99011	1.0324	0.046657	0.042259	0.088916	0.83857	1.2951	0.45655	0.076826	0.9377	6.3809	0.8325	2.5	0.13
28	1.5667	0.019096	0.97708	0.67289	0.73003	0.82123	0.057137	0.091201	0.14834	0.041865	1.4555	1.4136	0.24646	-0.24215	5.7519	2.96	13.1	0.21	5.0714	0.93698	0.25016	0.041375	0.011458	0.51656	0.50797	0.00036499	-1.4286	0.18724	0.30205	-0.097269	0.037394	2.6718	0.98918	0.94844	0.92979	0.99237	1.0487	0.06258	0.056303	0.11888	0.55243	1.4199	0.8675	0.16241	3.7069	46.035	0.40921	1.03	0.15
29	1.5779	0.19617	0	1.1894	1.3399	1.4673	0.15048	0.1274	0.27788	0.63952	1.7546	1.115	0.21348	-0.75745	5.4576	0.21042	0.83	0.06	0.20523	0.9941	0.96608	0.35841	0.064897	0.52437	0.5	0.0038588	-1.2039	0.084324	0.10243	0.04195	-0.023271	0.93645	0.010324	0.43805	0.95026	1.0035	1.07	0.053278	0.066476	0.11975	0.85144	1.6477	0.79628	0.139	2.5204	11.38	0.15409	0.54	0.06
29	1.417	0.17188	0	1.3431	1.4977	1.6885	0.1546	0.19087	0.34547	0.77783	1.9916	1.2138	0.27152	-0.48571	3.1984	0.18704	1.45	0.05	0.25791	0.94336	0.76172	0.24609	0.060547	0.49511	0.50196	0.0030386	-1.4196	0.21423	0.18894	0.071765	-0.053771	0.74055	0.052734	0.99219	0.92577	1.0068	1.0893	0.081065	0.0825	0.16357	0.79375	1.4635	0.66976	0.12799	1.0681	5.1329	0.12692	0.66	0.06
29	1.5345	0.18416	0	1.8544	1.982	2.0776	0.12754	0.095676	0.22321	1.2416	2.2783	1.0366	0.19404	-1.7522	9.3432	0.24591	0.86	0.05	0.19373	0.99079	0.96685	0.57643	0.073665	0.51845	0.51756	0.0077933	-1.1174	0.018755	0.06375	0.017784	0.01851	0.51108	0.031308	0.61326	0.954	0.9885	1.0569	0.034501	0.06838	0.10288	0.88739	1.3343	0.4469	0.094001	1.4869	5.2078	0.134	0.5	0.06
30	6.2883	0.16667	0	5.825	6.0421	6.1642	0.2171	0.12206	0.33916	0.83486	6.5661	5.7313	0.99881	-3.3494	14.851	1.5067	4.23	0.12	1.9258	0.97863	0.95299	0.90385	0.59402	0.50107	0.46781	0.012096	-1.4439	0.2993	0.17582	-0.057448	0.02666	3.1694	0.032051	0.99786	0.97158	1.004	1.0381	0.032459	0.034106	0.066564	0.69841	3.3	2.6016	0.46018	3.5937	16.304	0.125	0.28	0.05
30	5.9313	0.10095	0	5.641	5.8147	5.9454	0.17361	0.13076	0.30436	1.1931	6.3807	5.1876	0.88422	-3.5682	16.536	0.87167	4.66	0.07	1.6949	0.97905	0.95619	0.90286	0.43619	0.49618	0.49331	0.0039092	-1.6281	0.53343	0.15122	-0.17228	0.11597	1.9182	0.028571	0.9981	0.97393	0.99612	1.016	0.022187	0.019888	0.042074	0.55623	2.0301	1.4739	0.2345	2.5877	11.839	1.29	4.83	0.05
30	5.8007	0.1608	0.99832	5.9305	6.1896	6.4224	0.25917	0.23275	0.49192	2.297	7.0258	4.7288	0.71821	-3.4562	19.346	1.194	5.44	0.07	2.1235	0.98827	0.9665	0.9196	0.20436	0.47819	0.48403	0.0081489	-1.4323	0.23387	0.17795	-0.040632	0.061481	1.2092	0.038526	0.99832	0.96585	0.98625	1.0285	0.020402	0.04227	0.062673	0.84111	1.6531	0.81201	0.13831	2.6942	12.689	1.49	5.58	0.06
31	1.4393	0.17374	0.1565	1.7712	1.8966	2.042	0.12534	0.14546	0.27081	1.3887	2.478	1.0893	0.20502	0.16152	4.1365	0.755	5.03	0.07	1.4389	0.98408	0.55836	0.055703	0.013263	0.48606	0.49867	0.0064615	-1.2894	0.20367	0.15001	-0.053473	-0.0095583	0.60333	0.17374	0.15782	0.9467	0.9832	1.0266	0.036503	0.043369	0.079872	0.85569	1.2536	0.39787	0.077583	1.0771	5.9206	0.25667	0.97	0.08
31	2.1611	0.71977	0.99884	2.0691	2.2413	2.4084	0.17222	0.16711	0.33932	1.0584	2.6533	1.5949	0.29189	-1.6103	7.7389	0.29621	1.02	0.08	0.24678	0.98721	0.95698	0.54186	0.077907	0.50873	0.4965	0.0032933	-1.6131	0.67592	0.31812	-0.47709	0.096653	0.77178	0.011628	0.99884	0.94745	0.99558	1.0506	0.048134	0.055027	0.10316	0.77646	1.2516	0.47518	0.088783	0.090646	6.0299	1.2214	5.13	0.11
31	2.5012	0.20889	0	2.2719	2.4913	2.677	0.21933	0.18576	0.40509	0.97686	2.9409	1.9641	0.33364	-2.0375	10.257	0.52824	4.54	0.09	1.0178	0.98667	0.96889	0.66778	0.13111	0.49499	0.5	0.0022601	-1.5823	0.59546	0.34863	-0.53543	0.17392	1.345	0.01	0.99667	0.95776	0.99197	1.0376	0.034211	0.045588	0.079799	0.72665	1.4929	0.76628	0.12362	2.5946	17.15	0.48556	1.43	0.09
32	0.70056	0.12941	0	0.64337	0.72173	0.79142	0.078359	0.06969	0.14805	0.42174	0.96301	0.54127	0.11268	-0.33694	3.4511	0.23	1.63	0.07	0.279	0.97124	0.75948	0.1817	0.028758	0.49476	0.50852	0.0012595	-1.3236	0.15897	0.18162	-0.0071663	-0.0075213	1.1544	0.014379	0.77124	0.91487	1.0069	1.0924	0.092018	0.085493	0.17751	0.7295	1.6815	0.952	0.16378	1.6065	8.1997	0.1502	0.51	0.07
32	0.73796	0.89646	0.0065531	0.60417	0.67276	0.72802	0.068587	0.055256	0.12384	0.22338	0.88564	0.66225	0.11911	-1.0707	5.1741	0.28074	1.73	0.07	0.3187	0.96855	0.82307	0.17038	0.014417	0.51968	0.48883	0.00084374	-1.3862	0.14772	0.38926	-0.18919	0.04037	1.3188	0.023591	0.41022	0.94077	1.0151	1.0942	0.074375	0.079009	0.15338	0.66654	1.6296	0.96304	0.15478	1.168	8.309	0.52929	1.98	0.09
32	0.81845	0.59978	0.86845	0.39826	0.52198	0.61646	0.12372	0.094488	0.21821	0.084866	0.79487	0.71001	0.16131	-0.50269	2.9356	0.27094	0.92	0.08	0.21321	0.90747	0.61761	0.12598	0.0089186	0.4933	0.5162	0.00081404	-1.4761	0.24883	0.40203	-0.2234	0.052186	1.4768	0.89967	0.86845	0.89319	1.022	1.1565	0.12882	0.13447	0.26329	0.41637	1.7589	1.3425	0.24042	0.4936	4.5275	0.47389	2.35	0.08
33	1.5659	0.16262	0	1.4966	1.5628	1.6431	0.06628	0.080312	0.14659	1.0917	1.9571	0.86539	0.16865	-0.37565	7.1092	0.5125	1.57	0.11	0.61182	0.99636	0.98422	0.22209	0.021845	0.49089	0.4854	0.0020814	-1.2201	0.0592	0.17499	-0.098144	0.084834	0.9592	0.0097087	0.99757	0.95673	0.99209	1.0252	0.035368	0.033104	0.068472	0.86851	1.4583	0.58976	0.09638	3.2325	19.111	0.203	0.51	0.08
33	1.5617	0.031941	0	1.3686	1.4337	1.4989	0.065119	0.065195	0.13031	1.1791	1.8373	0.65827	0.12571	-0.74069	13.899	0.38143	1.98	0.08	0.47327	0.99754	0.99263	0.23096	0.022113	0.4797	0.48892	0.0017529	-1.2601	0.10895	0.11053	0.03593	0.0054842	0.75034	0.019656	0.99877	0.95705	0.99092	1.0256	0.03387	0.034723	0.068593	0.89826	1.387	0.48876	0.080856	3.0634	16.912	0.2015	0.81	0.08
33	1.7347	0.023015	0	1.0898	1.159	1.2952	0.069172	0.13626	0.20543	0.88873	1.9686	1.0799	0.22304	1.2759	5.1468	2.1775	7.97	0.11	3.3474	0.99425	0.33026	0.06099	0.011507	0.48041	0.4902	0.0014493	-1.3023	0.028267	0.37433	-0.14152	0.042194	0.92549	0.009206	0.21634	0.94102	0.98001	1.0248	0.038984	0.044772	0.083756	0.85772	1.5589	0.70116	0.11027	3.2149	17.746	0.3408	0.93	0.08
34	4.6494	0.087087	0.9985	3.9251	4.0895	4.3475	0.16445	0.25799	0.42245	1.2953	4.9545	3.6592	0.53543	-3.2002	19.722	0.44133	2.84	0.08	0.67041	0.98649	0.97447	0.6021	0.052553	0.45564	0.50602	0.0025708	-1.6418	0.44446	0.37945	-0.28832	0.10649	1.7727	0.01952	0.9985	0.95776	0.98493	1.0188	0.027168	0.033841	0.061009	0.58955	1.8728	1.2833	0.16087	2.8924	22.708	2.1967	6.35	0.12
34	4.9433	0.028517	0.9981	3.6161	3.8441	4.0039	0.22803	0.15983	0.38785	1.8552	5.4902	3.635	0.53684	-0.78102	11.252	1.7467	4.62	0.1	2.039	0.98859	0.97529	0.10076	0.019011	0.47238	0.49237	0.008034	-1.3649	0.10191	0.29022	-0.12257	0.096254	1.1772	0.026616	0.9981	0.95199	0.98828	1.0133	0.036282	0.02506	0.061343	0.72725	1.441	0.71375	0.10683	0.60654	15.448	1.75	4.99	0.09
34	3.886	0.021488	0.99835	3.3054	3.4031	3.6277	0.097707	0.22458	0.32229	2.1805	5.2811	3.1006	0.5653	0.67671	4.399	0.66444	5	0.06	1.5341	0.98182	0.40331	0.10248	0.023141	0.43377	0.49254	0.012267	-1.2396	0.045695	0.15449	0.0041944	0.03619	0.8394	0.021488	0.99835	0.95943	0.98466	1.008	0.025228	0.023326	0.048554	0.8049	1.4127	0.60777	0.084999	2.3856	16.991	0.74375	3.91	0.07
35	1.6343	0.063014	0.99863	2.2981	2.5223	2.8319	0.22422	0.30958	0.5338	2.0553	3.2323	1.1771	0.31315	0.17141	2.0245	0.43059	4.01	0.07	0.90661	0.99315	0.59726	0.24247	0.054795	0.50754	0.4739	0.0090913	-1.1603	0.074123	0.075397	-0.014505	0.026201	0.43823	0.021918	0.48767	0.95683	0.98625	1.0185	0.029424	0.032259	0.061683	0.86844	1.2303	0.36189	0.062446	1.4328	6.9169	0.20914	0.74	0.07
35	2.5176	0.30144	0.99869	2.3544	2.5676	2.7852	0.21321	0.21762	0.43083	1.4603	3.0245	1.5642	0.31272	-1.686	10.528	0.58692	2.99	0.14	0.74325	0.99214	0.98427	0.64744	0.20446	0.4895	0.48883	0.001737	-1.4175	0.13879	0.30856	-0.040506	0.01105	1.1088	0.010485	0.99869	0.95449	0.98779	1.0217	0.033292	0.033938	0.06723	0.84022	1.4056	0.56533	0.091575	2.0767	16.676	2.5433	7.39	0.1
35	2.8941	0.06	0.99882	2.0039	2.1369	2.4328	0.13303	0.29586	0.42888	0.51819	3.0635	2.5453	0.39359	-0.94129	8.5622	1.684	5.57	0.16	2.0898	0.98353	0.97529	0.28118	0.072941	0.49117	0.48585	0.0012267	-1.3502	0.027489	0.38853	-0.14061	0.075222	1.5944	0.012941	0.99294	0.95577	0.98701	1.0214	0.031242	0.034396	0.065638	0.4598	1.7431	1.2833	0.14645	2.3956	21.534	2.8067	8.14	0.11
36	3.0859	0.025271	0.9988	1.8414	2.1399	2.7615	0.29845	0.62164	0.9201	0.5445	3.2591	2.7146	0.59198	-0.18725	2.8541	0.67417	5.27	0.09	1.4005	0.9639	0.67629	0.27316	0.028881	0.50482	0.49095	0.0048986	-1.5726	0.44923	0.51901	-0.5534	0.15857	1.8816	0.021661	0.97353	0.92123	0.99338	1.05	0.072149	0.056614	0.12876	0.70072	2.1886	1.4879	0.21202	3.7038	21.952	0.16957	0.47	0.08
36	2.1861	0.28571	0	1.5621	1.7554	1.9029	0.19328	0.1475	0.34078	0.60168	2.316	1.7143	0.29801	-1.0315	6.2076	0.24813	2.24	0.07	0.38572	0.98246	0.89975	0.20677	0.018797	0.48306	0.47111	0.0093068	-1.1976	0.33872	0.096926	-0.5697	0.33346	1.3929	0.013784	0.99875	0.92355	0.98684	1.0714	0.063283	0.084608	0.14789	0.72042	1.7583	1.0379	0.16134	1.99	11.174	0.37476	1.47	0.07
36	2.6091	0.083551	0	1.6881	1.9554	2.1886	0.26727	0.23316	0.50044	0.45834	2.5158	2.0575	0.36597	-1.222	6.593	0.22382	0.84	0.07	0.21487	0.98303	0.95039	0.36815	0.023499	0.50327	0.50654	0.0088553	-1.4161	0.56784	-0.016067	-0.23619	0.10202	3.8586	0.013055	0.99608	0.90753	0.99306	1.0911	0.085527	0.098011	0.18354	0.66134	3.0837	2.4224	0.38666	5.2543	37.446	0.735	2.53	0.09
37	4.2342	0.2018	0	3.542	3.7492	4.0154	0.2072	0.2662	0.4734	0.99118	4.6438	3.6526	0.58657	-2.1667	11.987	0.46909	2.88	0.1	0.77386	0.98378	0.96396	0.67568	0.18559	0.51805	0.50633	0.010284	-1.2511	0.12174	0.099031	-0.03355	0.064528	1.6574	0.025225	0.9982	0.95063	0.98948	1.0353	0.038856	0.045831	0.084687	0.86938	2.3247	1.4553	0.28118	3.5347	15.051	0.145	0.22	0.05
37	3.5005	0.030137	0.99863	2.8191	3.0219	3.2734	0.20276	0.2515	0.45426	0.90849	3.8334	2.9249	0.48376	-1.8624	9.8832	0.45125	1.73	0.07	0.5211	0.97671	0.96301	0.42603	0.071233	0.48697	0.49725	0.001801	-1.687	0.53349	0.41159	-0.39273	0.13497	1.7868	0.026027	0.99863	0.95254	0.9865	1.024	0.033954	0.037544	0.071498	0.59731	2.0815	1.4842	0.19511	3.7211	21.518	1.1967	6.3	0.08
37	3.923	0.04246	0.99854	3.3875	3.5132	3.6197	0.12563	0.10653	0.23215	0.40119	3.878	3.4768	0.59236	-3.7888	17.674	1.6875	6.37	0.08	2.7037	0.97804	0.94876	0.93265	0.30161	0.48827	0.50954	0.00097559	-1.7394	0.65609	0.34863	-0.53239	0.26734	2.5789	0.027818	0.99854	0.97356	0.99436	1.016	0.020799	0.021598	0.042397	0.46379	2.5278	2.064	0.28	3.4863	20.743	2.2067	6.31	0.14
38	3.1199	0.043643	0.81214	2.7393	3.0375	3.2674	0.29822	0.22993	0.52815	1.7652	4.4408	2.6756	0.45785	0.46177	4.9421	0.88	3.83	0.06	1.3519	0.96774	0.41556	0.051233	0.013283	0.48859	0.51429	0.014588	-1.3046	0.16522	0.12703	0.0014439	0.012411	0.7713	0.043643	0.81404	0.94197	0.99175	1.0649	0.049775	0.073167	0.12294	0.81032	1.47	0.65972	0.11935	1.6265	7.4924	0.23818	0.77	0.05
38	3.712	0.064815	0	2.2446	2.5048	2.7432	0.26023	0.23843	0.49866	1.694	3.8489	2.1548	0.47824	0.37538	5.6497	1.6025	5.54	0.06	2.2892	0.99228	0.90123	0.11574	0.057099	0.46986	0.49071	0.0059011	-1.418	0.2321	0.19177	0.0032233	-0.008052	2.6857	0.020062	0.93519	0.94826	0.98834	1.0456	0.040082	0.05724	0.097321	0.85483	3.0937	2.2389	0.33	5.1867	32.705	0.13333	0.19	0.08
38	3.7813	0.023873	0.99867	2.7627	2.9387	3.0873	0.17597	0.14864	0.32461	1.1103	3.8326	2.7222	0.38935	-2.2643	16.462	0.3745	2.75	0.07	0.58517	0.98806	0.98143	0.22944	0.014589	0.47145	0.50665	0.0064008	-1.3292	0.096355	0.3432	-0.12272	0.01303	1.1985	0.015915	0.99867	0.95444	1.005	1.0414	0.050587	0.036355	0.086943	0.49427	1.3714	0.87708	0.10724	-1.9006	19.375	0.68182	2.94	0.08
39	2.0949	0.036364	0.99798	1.6674	1.8442	2.1057	0.17681	0.26147	0.43828	0.94449	2.671	1.7265	0.34198	-0.11206	3.4589	0.52667	3.64	0.04	1.1056	0.95556	0.6303	0.11717	0.022222	0.47368	0.47464	0.0061749	-1.217	0.076792	0.23302	-0.10523	0.01361	0.70501	0.036364	0.99798	0.94273	0.98524	1.0229	0.042511	0.03767	0.080182	0.78707	1.387	0.59996	0.088062	1.8106	10.424	0.3825	1.67	0.05
39	3.1867	0.07563	0.9979	1.8195	2.1322	2.4928	0.31268	0.36064	0.67332	0.57448	3.4812	2.9067	0.58167	-0.22572	3.2778	0.73833	3.69	0.04	1.3247	0.92017	0.63866	0.088235	0.031513	0.46737	0.48945	0.0052497	-1.298	0.14682	0.29008	-0.21609	0.078063	1.0311	0.02521	0.9979	0.93684	0.97273	1.0152	0.035896	0.042447	0.078343	0.6434	1.5077	0.8643	0.13125	1.7419	9.12	0.78333	4.29	0.06
39	3.5059	0.064378	0	1.8341	2.0085	2.3313	0.17439	0.32285	0.49724	0.70439	3.5528	2.8484	0.52728	0.30409	4.6848	0.91	3.82	0.06	1.4591	0.96352	0.58584	0.083691	0.032189	0.45161	0.47629	0.0033226	-1.4814	0.34234	0.41011	-0.48106	0.2108	2.0455	0.017167	0.99785	0.9471	0.98208	1.0134	0.034979	0.031296	0.066275	0.74347	2.4188	1.6754	0.28969	3.6301	16.462	0.15667	0.27	0.06
40	0.60954	0.10372	0	0.81646	0.86329	0.90686	0.046829	0.043575	0.090403	0.63524	1.0439	0.40865	0.08409	-0.17117	4.2509	0.336	0.94	0.08	0.31728	0.98826	0.84736	0.19569	0.017613	0.50196	0.48919	0.0013272	-1.1204	0.051538	0.050512	-0.0060066	0.0255	0.41406	0.019569	0.99804	0.96626	0.9926	1.0218	0.026337	0.02925	0.055586	0.89542	1.1967	0.30127	0.060716	1.0575	5.141	0.85	4.5	0.06
40	0.67178	0.12594	0	0.84705	0.93557	0.97957	0.088516	0.044001	0.13252	0.52628	1.0518	0.52551	0.10929	-1.489	5.8221	0.59222	2.09	0.1	0.6578	0.9812	0.93609	0.61842	0.12782	0.50282	0.51698	0.00094431	-1.1468	0.063079	0.078417	0.0081516	-0.002084	0.5033	0.06015	0.99812	0.97001	0.99049	1.015	0.020486	0.024555	0.045041	0.8567	1.2823	0.42559	0.073712	1.8709	7.9806	0.2575	1.02	0.06
40	0.50949	0.9561	0.99837	0.92961	0.96773	1.0365	0.038126	0.068755	0.10688	0.71044	1.1577	0.44726	0.079743	-0.23902	4.5037	0.43286	4.11	0.06	1.0235	0.98049	0.7561	0.18374	0.03252	0.50977	0.49918	0.002028	-1.0725	0.013192	0.033231	0.018243	0.0091125	0.43493	0.95772	0.98862	0.96713	0.98894	1.0136	0.021809	0.024631	0.04644	0.82171	1.1542	0.3325	0.051154	-0.019041	7.5184	1.01	3.82	0.07
41	0.94896	0.15385	0.49817	0.50952	0.58017	0.76429	0.070646	0.18412	0.25477	0.058801	0.97672	0.91791	0.21991	-0.39221	2.9406	0.3725	0.67	0.18	0.18965	0.90842	0.69963	0.24542	0.087912	0.51471	0.47601	0.0016472	-1.1907	0.089933	0.10031	-0.017334	0.020761	1.4519	0.54945	0.49084	0.90233	1.0041	1.2066	0.10181	0.20242	0.30423	0.31276	1.7313	1.4185	0.2959	0.14238	3.4104	0.23	0.98	0.03
41	0.92344	0.18333	0	0.70927	0.83087	0.94199	0.1216	0.11111	0.23271	0.2885	1.1749	0.88636	0.18537	-0.53485	3.5147	0.10833	0.17	0.07	0.035316	0.95	0.74167	0.21667	0.083333	0.42017	0.52542	0.0031651	-1.2007	0.097382	0.034298	0.0083798	0.064748	1.3178	0.13333	0.99167	0.92241	1.0187	1.1516	0.096337	0.13282	0.22916	0.87914	2.1614	1.2822	0.35772	1.7875	4.8697	0.085	0.12	0.05
41	0.99336	0.30667	0	0.69942	0.81289	1.0414	0.11346	0.22851	0.34197	0.39292	1.3347	0.94178	0.22596	0.27239	2.3427	0.21	0.65	0.03	0.19683	0.92	0.45333	0.19333	0.066667	0.55034	0.46622	0.0041344	-1.0899	0.057369	0.026082	-0.02551	0.035023	0.65274	0.28	0.62667	0.90237	0.95626	1.2982	0.053886	0.3419	0.39578	0.82897	1.4608	0.63185	0.20754	0.73597	1.9278	0.148	0.37	0.05
42	1.8127	0.24678	0.69797	0.064106	1.0375	1.1937	0.97335	0.15626	1.1296	0.035292	1.7386	1.7033	0.53443	-0.3745	1.6784	0.45909	1.06	0.05	0.36378	0.67035	0.58564	0.088398	0.020258	0.48893	0.52126	0.0037268	-1.449	0.28735	0.30831	-0.24798	0.10622	8.6895	0.41989	0.28361	0.81125	1.0173	1.22	0.20608	0.20271	0.40879	0.19942	8.1567	7.9573	1.3596	3.4257	15.511	0.66143	1.97	0.07
42	1.6604	0.39494	0.51139	0.044029	0.7571	1.091	0.71307	0.3339	1.047	0.033866	1.6456	1.6117	0.55224	0.14767	1.4677	0.40333	1.4	0.07	0.41926	0.55063	0.4557	0.1481	0.039241	0.45754	0.51396	0.0017949	-1.4931	0.25569	0.45429	-0.25467	0.040626	9.3215	0.27468	0.44177	0.77567	0.96206	1.2048	0.1864	0.24276	0.42916	0.27734	8.4151	8.1377	1.5277	3.1192	12.947	0.744	2.53	0.09
42	2.0624	0.064854	0.67782	0.11475	0.95692	1.258	0.84217	0.30112	1.1433	0.037226	1.9212	1.884	0.54855	-0.2288	1.8457	0.43455	1.1	0.05	0.35859	0.68619	0.42887	0.041841	0.012552	0.49057	0.51891	0.0037511	-1.4959	0.26152	0.53336	-0.47699	0.18313	12.048	0.77197	0.28452	0.77044	1.0201	1.2988	0.24969	0.27864	0.52832	0.2466	9.2964	9.0498	1.6995	3.7122	17.775	0.768	1.9	0.07
43	3.8146	0.030418	0.99873	3.0965	3.2379	3.4997	0.14137	0.26181	0.40317	1.8401	4.2875	2.4475	0.40571	-1.4518	12.29	0.787	4.28	0.07	1.2097	0.9924	0.98099	0.35995	0.035488	0.46574	0.47522	0.005049	-1.3448	0.11322	0.30014	-0.087091	0.018988	1.0494	0.016477	0.99873	0.96264	0.98497	1.0122	0.022327	0.027193	0.049521	0.78134	1.4512	0.66987	0.093212	1.5473	17.581	2.6267	7.56	0.13
43	3.4011	0.034985	0	2.9089	3.0432	3.1896	0.13437	0.14635	0.28071	2.2953	4.0887	1.7933	0.32455	-0.3633	12.337	1.7183	8.83	0.1	3.1861	0.99223	0.98834	0.082604	0.024295	0.49125	0.49464	0.0029504	-1.3998	0.16161	0.29708	-0.099176	0.040712	1.348	0.01069	0.99903	0.96798	0.9856	1.0076	0.017623	0.021958	0.039581	0.91529	1.7557	0.84045	0.11347	5.1418	35.466	3.4333	10	0.13
43	3.0739	0.04142	0	2.9686	3.0915	3.3088	0.12291	0.21727	0.34018	0.99798	3.7858	2.7878	0.38545	-2.9961	17.647	0.5575	1.9	0.07	0.56692	0.97929	0.97189	0.38166	0.034024	0.49333	0.49852	0.0045009	-1.2566	0.088266	0.18132	-0.15846	0.146	1.4757	0.026627	0.99112	0.97032	0.99054	1.0145	0.020213	0.023961	0.044174	0.60989	1.9391	1.3292	0.16734	3.961	22.897	2.22	6.38	0.1
44	3.0735	0.06658	0	1.7175	1.9328	2.3386	0.21522	0.40584	0.62106	0.61158	3.0584	2.4468	0.4806	-0.056839	3.744	0.32	1.03	0.07	0.30171	0.98433	0.84073	0.23629	0.063969	0.47451	0.49607	0.0028954	-1.4824	0.40351	0.17732	-0.11897	0.021228	4.0864	0.022193	0.99869	0.94157	0.98331	1.026	0.041738	0.042704	0.084442	0.80262	3.6412	2.8386	0.42259	6.4617	49.161	0.0925	0.13	0.07
44	2.6481	0.09964	0	1.516	1.6842	2.0433	0.16821	0.35904	0.52726	0.7617	2.6611	1.8994	0.4036	0.10578	3.7015	0.297	1.33	0.1	0.35423	0.9892	0.90036	0.2377	0.084034	0.49279	0.4994	0.0027393	-1.5632	0.48011	0.24041	-0.065566	-0.091068	2.4998	0.018007	0.9892	0.92779	0.99153	1.0614	0.063737	0.069836	0.13357	0.78298	2.8215	2.0385	0.32142	4.4408	24.647	1.8625	6.88	0.09
44	2.2211	0.1171	0	1.4778	1.6282	1.8943	0.15042	0.26606	0.41648	1.0138	2.7022	1.6883	0.375	0.71807	3.5497	0.95111	4.54	0.12	1.3672	0.98009	0.41452	0.10422	0.032787	0.49707	0.49296	0.0031878	-1.5577	0.44479	0.25411	-0.047157	-0.093124	1.5316	0.025761	0.69438	0.9279	0.99352	1.0661	0.065618	0.072582	0.1382	0.75305	1.8145	1.0615	0.17798	2.9871	16.817	0.25333	2.18	0.08
45	2.212	0.025337	0	1.7633	1.9335	2.166	0.17026	0.2325	0.40276	0.72733	2.3887	1.6614	0.32185	-1.2176	5.4979	1.0417	4.55	0.14	1.3845	0.98258	0.91449	0.43389	0.046714	0.50792	0.49722	0.00086085	-1.5685	0.38434	0.34617	-0.11338	-0.048348	1.1488	0.0071259	0.98812	0.95996	0.98834	1.0149	0.028376	0.026592	0.054968	0.76674	1.4055	0.63874	0.094851	3.1847	24.081	1.1264	3.75	0.12
45	2.046	0.031525	0	1.5886	1.7931	2.0063	0.20444	0.21325	0.4177	1.2662	2.4286	1.1625	0.29508	0.1486	2.7122	0.56818	2.39	0.16	0.64289	0.99707	0.81891	0.21261	0.041789	0.49743	0.4978	0.002192	-1.3104	0.16392	0.16081	-0.024482	0.010797	0.73056	0.01393	0.81305	0.95179	0.98964	1.0251	0.03785	0.0355	0.073351	0.86986	1.4894	0.61951	0.093214	2.9029	15.277	0.37	1.82	0.14
45	2.4833	0.047994	0.99928	1.6029	1.8816	2.1613	0.27874	0.2797	0.55844	1.1358	3.0026	1.8668	0.42993	0.70447	3.2116	1.99	10.4	0.19	3.4525	0.97708	0.51361	0.1096	0.057307	0.48029	0.48207	0.0020777	-1.2634	0.11651	0.15747	-0.047045	0.036975	0.78551	0.01361	0.99928	0.95403	0.98444	1.0144	0.030413	0.029919	0.060332	0.85726	1.3965	0.53925	0.075244	2.6531	16.827	2.784	11.72	0.15
46	1.889	0.075136	0.99845	0.88798	1.0319	1.2016	0.14394	0.16965	0.31359	0.48986	2.1218	1.6319	0.35043	1.0803	3.9318	0.55652	5.48	0.13	1.0777	0.90163	0.22231	0.081332	0.030984	0.5	0.51435	0.0012217	-1.7647	0.78723	0.39045	-0.52938	0.11722	1.3656	0.013943	0.99923	0.93463	0.98704	1.0513	0.052411	0.064289	0.1167	0.75536	1.621	0.86564	0.14242	2.6846	16.572	0.29953	1.19	0.12
46	1.6597	0.030484	0.93042	0.90335	1.0676	1.3539	0.1643	0.28629	0.45058	0.54148	1.8366	1.2951	0.29333	0.28504	2.5882	0.55519	3.45	0.15	0.75981	0.92975	0.43804	0.079523	0.015905	0.48607	0.49768	0.0016596	-1.7538	0.84561	0.13344	-0.18499	-0.039173	1.2352	0.010603	0.93108	0.93903	0.98894	1.0447	0.049909	0.055808	0.10572	0.78376	1.3612	0.57744	0.11741	1.3646	8.6699	1.0543	4.27	0.19
46	2.4904	0.031084	0.99697	1.2443	1.4584	1.6875	0.21415	0.22908	0.44323	0.35253	2.6572	2.3047	0.41237	0.29506	4.2742	0.71722	5.01	0.15	1.1614	0.90826	0.38514	0.052312	0.019712	0.49165	0.51708	0.0019308	-1.8557	1.0596	0.096366	-0.43768	0.13828	1.5179	0.009856	0.98408	0.91613	0.98515	1.0597	0.069016	0.07451	0.14353	0.7129	1.6747	0.96182	0.15289	2.4535	15.997	0.23907	0.7	0.13
47	4.0818	0.043544	0.9985	1.9501	2.0641	2.3075	0.11403	0.24334	0.35738	0.2596	4.054	3.7944	0.62726	0.94425	5.9514	2.19	5.68	0.07	2.4867	0.98198	0.44144	0.12312	0.048048	0.45714	0.47892	0.0085211	-1.1966	0.037841	0.075811	0.031313	0.053176	1.2104	0.016517	0.9985	0.94033	0.98576	1.0372	0.045432	0.051469	0.096901	0.36298	1.3168	0.9538	0.13204	-1.9843	13.637	0.47071	1.35	0.06
47	3.0933	0.046512	0	1.4821	1.91	2.2344	0.42793	0.32434	0.75227	0.18604	3.141	2.955	0.5516	-0.32101	4.0548	1.174	3.49	0.07	1.3087	0.96179	0.66113	0.083056	0.05814	0.47421	0.52167	0.00079962	-2.0131	1.0863	0.24341	-0.51838	0.20236	2.4902	0.016611	0.98671	0.88857	0.97268	1.0558	0.084104	0.08316	0.16726	0.43879	2.7354	2.2966	0.35316	3.024	14.26	0.18933	0.45	0.07
47	3.0545	0.052065	0.9982	1.7871	2.0395	2.3519	0.25232	0.31243	0.56476	0.42929	3.1051	2.6758	0.54461	-0.75658	4.1276	0.59778	3.66	0.05	1.0974	0.95512	0.82765	0.21005	0.044883	0.44784	0.48829	0.0018623	-1.4835	0.22186	0.59341	-0.51443	0.18323	1.3522	0.050269	0.9982	0.91754	0.96726	1.0303	0.049717	0.06307	0.11279	0.5987	1.7506	1.1519	0.18888	1.8487	8.8112	0.76571	4.19	0.06
48	0.72098	0.11631	0.99866	0.62196	0.71493	0.81683	0.09297	0.10189	0.19486	0.51903	1.1219	0.60282	0.15517	0.75954	2.6364	0.66091	3.76	0.07	1.0134	0.87032	0.31952	0.16979	0.037433	0.48862	0.5134	0.00070074	-1.1865	0.063388	0.072142	0.035269	0.016671	0.4835	0.036096	0.99866	0.94995	0.98551	1.0274	0.035556	0.041887	0.077443	0.86748	1.1826	0.31516	0.065349	0.7927	4.3055	0.46875	1.95	0.07
48	0.95748	0.027747	0.98335	0.50123	0.5715	0.71286	0.070269	0.14137	0.21163	0.38586	1.1527	0.76681	0.18883	1.1678	3.5199	0.37667	2.43	0.09	0.58896	0.40067	0.19534	0.026637	0.0055494	0.48889	0.50501	0.00050941	-1.2327	0.063305	0.12551	-0.0051705	0.050255	0.90187	0.011099	0.23751	0.94326	0.97742	1.0238	0.034161	0.046334	0.080495	0.86632	1.3783	0.51194	0.094518	3.7686	25.821	0.73417	2.03	0.09
48	0.84201	0.093533	0.97113	0.44976	0.5765	0.62553	0.12673	0.049032	0.17576	0.027195	0.85279	0.8256	0.16826	-1.0505	4.7698	0.90889	4.33	0.1	1.2708	0.93995	0.75982	0.15589	0.060046	0.50173	0.50579	0.00019736	-1.3419	0.24163	0.21273	-0.14352	0.031564	2.1074	0.99538	0.95497	0.9496	0.98091	1.0176	0.031314	0.036668	0.067982	0.33236	1.4409	1.1085	0.16705	1.3478	23.368	2.88	8.18	0.1
49	2.2831	0.061328	0.98918	1.5427	1.7829	1.9813	0.2402	0.19844	0.43864	0.83148	2.8822	2.0507	0.41272	0.37628	4.0494	3.2375	11.54	0.17	4.8026	0.92785	0.47403	0.07215	0.050505	0.48736	0.49277	0.0016666	-1.2987	0.13106	0.24668	-0.098131	0.019474	0.91663	0.99928	0.94805	0.96088	0.98315	1.0076	0.022276	0.024403	0.046679	0.85262	1.4463	0.59363	0.085907	4.3573	31.014	1.2582	5.29	0.13
49	2.7437	0.050032	0	1.7168	1.9656	2.2471	0.2488	0.28154	0.53034	0.81979	3.1442	2.3244	0.45671	0.15011	3.806	5.01	13.37	0.28	5.9284	0.9506	0.54592	0.087397	0.032299	0.47212	0.4889	0.00073926	-1.4915	0.36411	0.22877	-0.13027	0.029077	1.086	0.0082331	0.9734	0.96052	0.98248	1.0041	0.02195	0.021641	0.043591	0.83544	1.7394	0.90392	0.10636	5.6423	41.809	0.215	0.28	0.16
49	2.3695	0.040152	0	1.4663	1.728	2.1485	0.2617	0.42051	0.68221	0.95225	2.8231	1.8708	0.48256	0.36724	2.3134	2.464	9.5	0.13	3.6024	0.92348	0.48788	0.18409	0.02803	0.47612	0.48331	0.001112	-1.3944	0.23313	0.21268	-0.069519	0.01842	0.97624	0.0083333	0.6947	0.9597	0.97842	0.99676	0.01872	0.018341	0.037061	0.87574	1.4437	0.56799	0.08559	6.0004	47.978	3.0067	8.51	0.15
50	2.2216	0.011634	0.99949	1.4424	1.5475	1.6679	0.10509	0.12042	0.22551	0.91753	2.0674	1.1498	0.24904	-0.6388	5.5874	1.7991	15	0.19	4.1874	0.99191	0.84876	0.06525	0.0060698	0.49089	0.50481	0.00096922	-1.5822	0.45578	0.56269	-0.61088	0.17497	2.1197	0.011128	0.99949	0.95458	0.99306	1.0384	0.038481	0.045365	0.083846	0.83586	1.7983	0.96248	0.15614	6.9365	64.689	0.4	1.08	0.19
50	1.9546	0.18579	0	1.8543	1.9558	2.0695	0.10147	0.11371	0.21518	1.3763	2.4778	1.1015	0.19947	-0.38408	6.9189	0.74364	4.21	0.21	0.84053	0.99675	0.97399	0.18486	0.019508	0.48606	0.49977	0.0015045	-1.4872	0.38905	0.34025	-0.25813	0.016331	0.88377	0.0083604	0.99954	0.9621	0.99364	1.0285	0.031541	0.034877	0.066418	0.8759	1.1994	0.32347	0.069132	2.7871	22.248	0.3639	1.19	0.21
50	2.3839	0.020881	0	1.7455	1.8881	2.0175	0.14262	0.12939	0.27202	1.4295	2.4497	1.0202	0.21961	-0.5864	8.533	0.59967	3.17	0.22	0.60212	0.99728	0.99319	0.37267	0.039038	0.4941	0.49296	0.0015299	-1.399	0.28497	0.29707	-0.14741	-0.035338	1.7661	0.0068089	0.99955	0.95607	0.99412	1.0332	0.038051	0.039109	0.07716	0.86481	1.6382	0.77342	0.13434	6.8221	65.452	0.255	0.29	0.22
51	2.9619	0.022561	0.99939	2.273	2.4586	2.8073	0.18564	0.34869	0.53433	1.4311	3.6194	2.1883	0.4749	0.2151	3.196	1.8189	10.91	0.16	3.2683	0.98598	0.77622	0.19878	0.046341	0.48017	0.49817	0.0030651	-1.6094	0.74752	0.10586	-0.42402	0.18044	0.96206	0.013415	0.99939	0.95324	0.9882	1.0295	0.03496	0.041262	0.076222	0.76856	1.3632	0.59466	0.093237	2.1403	15.364	0.6825	3.76	0.16
51	3.302	0.031384	0.99952	2.7156	2.8168	2.9641	0.10124	0.14734	0.24858	1.6891	3.629	1.9398	0.29993	-1.8034	15.021	1.11	11.98	0.21	2.583	0.99524	0.97099	0.23015	0.01902	0.50048	0.495	0.0016529	-1.6243	0.69345	0.27398	-0.58975	0.24681	1.3635	0.0099857	0.99952	0.96216	0.99013	1.0223	0.027977	0.032155	0.060132	0.82085	1.4213	0.60049	0.092265	3.4882	28.659	5.275	20.24	0.21
51	3.2721	0.037211	0.99953	2.4463	2.5749	2.7286	0.12856	0.15371	0.28227	1.3678	3.3155	1.9477	0.326	-1.8987	15.245	0.40615	2.2	0.21	0.35544	0.99388	0.97975	0.45973	0.052756	0.49482	0.50024	0.0010779	-1.7944	0.74241	0.542	-0.78225	0.2925	1.7169	0.0080075	0.99953	0.96023	0.99248	1.0267	0.032252	0.034191	0.066443	0.80354	1.4316	0.62803	0.10666	2.3397	29.289	10.635	20.88	0.39
52	1.789	0.012093	0.40379	0.57256	0.66715	0.91076	0.094591	0.24361	0.3382	0.44943	1.83	1.3805	0.29574	1.7289	6.4078	0.79818	3.26	0.22	0.77569	0.30179	0.072029	0.016299	0.0068349	0.46239	0.51474	0.00076026	-1.3321	0.08905	0.2743	-0.096427	0.066597	1.326	0.41483	0.38538	0.90059	0.97444	1.0497	0.073847	0.075236	0.14908	0.73426	1.5438	0.8095	0.15852	1.7633	8.3326	0.35849	0.84	0.19
52	1.586	0.012003	0.99966	0.55392	0.62614	0.74754	0.072223	0.1214	0.19363	0.34338	1.3206	0.97725	0.17257	1.3886	8.3046	1.444	11.81	0.3	2.5535	0.94616	0.11454	0.01166	0.0065158	0.46209	0.50583	0.0001972	-1.9181	0.82104	0.53338	-0.64696	0.21169	1.9504	0.005487	0.99966	0.90968	0.9765	1.0548	0.06682	0.078304	0.14512	0.67039	1.7033	1.0329	0.1831	2.3518	14.217	0.61426	1.78	0.29
52	1.4356	0.0098232	0	0.5431	0.64063	0.80184	0.097531	0.16121	0.25874	0.24714	1.3063	1.0592	0.2083	0.98348	4.3077	0.97419	10.77	0.3	1.8006	0.90504	0.20465	0.020956	0.0072037	0.48804	0.51802	0.00023891	-1.6927	0.38031	0.85358	-0.82696	0.28671	3.5711	0.0036018	0.98985	0.90462	0.97856	1.0743	0.073945	0.095783	0.16973	0.71327	1.7007	0.98745	0.23621	5.9616	62.455	2.1543	10.22	0.34
53	1.7478	0.019444	0	1.1932	1.3853	1.6122	0.19207	0.2269	0.41897	0.71618	2.1037	1.3875	0.28638	0.092498	2.969	1.0482	11.2	0.2	2.5601	0.94722	0.48389	0.071667	0.011111	0.49416	0.49778	0.0015322	-1.4355	0.30427	0.44013	-0.37874	0.070396	1.1916	0.01	0.99611	0.9378	0.98954	1.0442	0.051735	0.054657	0.10639	0.80403	1.6903	0.8863	0.12876	3.3519	21.002	0.3582	0.97	0.18
53	2.2485	0.030441	0.99949	1.183	1.2859	1.4018	0.10289	0.11585	0.21874	0.86296	2.2263	1.3633	0.25538	1.0293	7.0766	2.8171	17.36	0.2	5.9397	0.9934	0.69863	0.071537	0.021309	0.50203	0.50584	0.0005293	-1.6219	0.4478	0.43715	-0.36134	0.098641	1.9345	0.0096398	0.99949	0.95399	0.99246	1.0335	0.03847	0.041031	0.0795	0.7946	1.7202	0.92562	0.14362	4.3264	34.993	9.87	19.35	0.39
53	2.2933	0.038948	0	1.1881	1.3829	1.6118	0.19481	0.22886	0.42367	0.82197	2.634	1.812	0.34654	1.1587	4.9113	1.5062	14.49	0.19	3.7788	0.95245	0.26859	0.050076	0.01568	0.48077	0.50987	0.00063381	-1.5881	0.47631	0.27643	-0.22276	0.058435	1.4899	0.0065756	0.068791	0.95328	0.98527	1.028	0.03199	0.042746	0.074736	0.82186	1.5909	0.76906	0.12141	5.6669	48.252	1.4915	6.54	0.2
54	1.9211	0.012592	0.99948	1.7236	1.9085	2.0197	0.18482	0.11127	0.29609	1.2653	2.2292	0.96392	0.20466	-1.3158	8.468	1.1229	3.55	0.2	1.0587	0.99633	0.98793	0.6212	0.087093	0.48871	0.49685	0.0010037	-1.4731	0.28906	0.35525	-0.12288	-0.048029	0.8811	0.0068206	0.99948	0.96021	0.98882	1.0171	0.028607	0.028244	0.056851	0.87075	1.23	0.35922	0.064395	1.2973	18.052	9.535	18.7	0.37
54	2.5353	0.025782	0.99945	1.8063	1.9343	2.0431	0.12804	0.10884	0.23688	0.94863	2.5522	1.6035	0.26637	-1.7884	13.943	0.62207	4.93	0.19	0.91049	0.99067	0.97312	0.32693	0.045529	0.49396	0.50247	0.00074773	-1.6829	0.56385	0.40581	-0.3663	0.079809	1.3602	0.0049369	0.99945	0.9612	0.9894	1.0267	0.028208	0.0373	0.065508	0.74021	1.3994	0.65917	0.097867	0.86478	19.689	9.015	17.66	0.37
54	2.1231	0.55722	0	1.854	1.9768	2.0868	0.12284	0.10995	0.2328	1.5238	2.6357	1.1119	0.20476	0.54231	6.0416	1.703	9.36	0.19	2.6622	0.99845	0.95287	0.08493	0.023822	0.49534	0.50907	0.0014934	-1.4938	0.36371	0.16835	0.078793	-0.11673	0.74583	0.0056965	0.58208	0.9609	0.99064	1.0273	0.029743	0.036635	0.066377	0.8621	1.2458	0.38373	0.07017	2.7549	20.454	0.30556	1.34	0.19
55	3.1413	0.019467	0.99898	2.271	2.4319	2.894	0.1609	0.46214	0.62304	1.4182	4.0037	2.5855	0.45479	0.51714	4.5096	2.4275	8.03	0.13	3.2561	0.98668	0.44467	0.047131	0.02459	0.47077	0.48665	0.0023424	-1.2436	0.013648	0.11097	0.031993	0.087535	1.0612	0.012295	0.99693	0.95607	0.98366	1.0089	0.027586	0.025196	0.052782	0.86934	1.5162	0.64684	0.093197	3.6645	27.689	1.944	9.04	0.09
55	4.0267	0.036026	0.99891	2.5131	2.8919	3.4295	0.37879	0.53756	0.91635	0.77229	4.5257	3.7534	0.71937	-0.30628	4.1038	1.782	6.6	0.14	2.4608	0.96616	0.72052	0.20852	0.045852	0.45792	0.49344	0.002246	-1.3799	0.11832	0.18472	0.10688	-0.029628	0.96583	0.015284	0.96943	0.9515	0.97935	1.0099	0.027852	0.030592	0.058443	0.74687	1.4491	0.70224	0.091105	2.6665	19.485	1.816	8.61	0.09
55	2.885	0.026824	0	2.1845	2.6548	3.0567	0.47035	0.40186	0.87221	1.9378	3.9291	1.9912	0.57127	0.48914	2.1993	0.64	1.73	0.09	0.77076	0.99571	0.53326	0.18455	0.031116	0.45757	0.49677	0.0055688	-1.1175	0.017585	0.029508	0.0065747	0.064434	0.77776	0.017167	0.58155	0.95741	0.97695	0.99964	0.019545	0.022681	0.042226	0.91229	1.5769	0.66459	0.096859	5.0072	30.558	0.14667	0.22	0.1
56	3.0913	0.046798	0.99754	1.4498	1.6474	1.873	0.19761	0.22565	0.42326	1.0523	3.865	2.8127	0.62365	1.8497	6.0153	0.51	1.66	0.1	0.46496	0.53941	0.14532	0.067734	0.044335	0.50925	0.50494	0.0044671	-1.2465	0.064814	0.12555	0.046373	0.010938	0.55507	0.013547	0.99877	0.91597	0.98823	1.0368	0.072255	0.048574	0.12083	0.77795	1.243	0.46503	0.093886	0.31695	3.3595	0.36682	1.95	0.08
56	2.0571	0.074116	0.96693	1.3688	1.5305	1.7799	0.16175	0.24941	0.41116	1.0284	2.8946	1.8662	0.42967	1.3589	4.4877	0.38	0.95	0.09	0.2586	0.52566	0.15507	0.074116	0.022805	0.51484	0.504	0.0044606	-1.2101	0.062188	0.16128	-0.03795	0.0258	0.43781	0.010262	0.32155	0.93075	0.99602	1.0502	0.065271	0.05414	0.11941	0.78081	1.1652	0.38439	0.08495	-0.1936	2.6398	0.26242	0.91	0.08
56	2.615	0.09082	0.99902	1.6762	1.8534	2.1705	0.17718	0.31707	0.49425	0.25982	2.6607	2.4008	0.45204	-1.3401	6.3836	0.54389	3.95	0.1	0.85189	0.9502	0.9209	0.25098	0.035156	0.50147	0.50587	0.00097426	-1.5035	0.28191	0.39749	-0.34794	0.17256	0.94323	0.0097656	0.97852	0.92379	0.98674	1.0526	0.062956	0.065881	0.12884	0.5885	1.3367	0.7482	0.12498	-0.3718	5.812	1.4557	5.65	0.12
57	3.139	0.04878	0.99894	2.2224	2.3717	2.6818	0.14927	0.31012	0.45939	1.2424	3.2318	1.9894	0.37371	-1.0366	9.9548	0.85545	4.53	0.11	1.3055	0.99152	0.98621	0.35737	0.080594	0.49788	0.50159	0.0021298	-1.6346	0.59424	0.31085	-0.49679	0.22676	1.4577	0.009544	0.99894	0.95011	0.98154	1.0162	0.031429	0.034702	0.06613	0.84934	1.3871	0.53778	0.11267	1.8126	21.036	3.14	9.21	0.09
57	2.8592	0.021591	0.99886	1.913	2.0446	2.2412	0.13162	0.19656	0.32818	1.5946	2.9384	1.3437	0.26963	0.35041	7.2224	2.2025	7.12	0.11	2.8754	0.99545	0.81705	0.034091	0.0056818	0.49716	0.48861	0.0034228	-1.4041	0.24826	0.24763	-0.15301	0.062072	1.0012	0.011364	0.99886	0.9493	0.98773	1.0285	0.038427	0.040724	0.079151	0.85312	1.3078	0.4547	0.082506	1.7887	12.881	2.94	8.63	0.08
57	2.6959	0.070358	0	2.1416	2.2576	2.4498	0.11596	0.19222	0.30819	1.7948	2.9651	1.1703	0.26113	-0.36578	9.5718	0.50429	2.2	0.09	0.69112	0.99769	0.99193	0.39331	0.087659	0.50693	0.46705	0.0034708	-1.3233	0.16855	0.20968	-0.077007	0.022703	0.94533	0.012687	0.99885	0.95662	0.9859	1.0219	0.029277	0.036002	0.065279	0.88554	1.4837	0.59819	0.09824	3.7761	22.393	0.21795	0.68	0.08
58	4.2747	0.52792	0.99926	3.718	3.9179	4.0742	0.19988	0.15625	0.35613	1.9624	4.3576	2.3952	0.42862	-3.9998	28.414	1.9143	11.81	0.14	4.0434	0.99255	0.98809	0.92182	0.42293	0.48808	0.49664	0.0047109	-1.3231	0.16267	0.32841	-0.27634	0.1086	1.2664	0.0096798	0.99926	0.9693	0.98906	1.0097	0.019754	0.020654	0.040408	0.79062	1.2857	0.49512	0.081988	-2.0357	36.078	4.47	13.04	0.13
58	4.6998	0.01459	0	4.266	4.394	4.5233	0.12799	0.12922	0.25721	2.8251	4.8825	2.0574	0.37419	-5.4736	48.32	2.9767	16.24	0.19	5.9325	0.99439	0.99102	0.96409	0.11167	0.5059	0.49607	0.0045442	-1.4488	0.42293	0.34225	-0.6515	0.33535	2.4531	0.006734	0.99944	0.97012	0.9887	1.0089	0.018583	0.020203	0.038786	0.88823	1.731	0.84281	0.15038	7.9157	79.83	2.9467	13.31	0.18
58	5.082	0.024118	0.99955	4.0065	4.1166	4.3079	0.11018	0.19126	0.30144	3.1039	5.0428	1.939	0.40548	-3.8514	37.571	1.3994	6.64	0.22	2.0923	0.99509	0.99107	0.89192	0.066548	0.49553	0.49084	0.0034201	-1.3299	0.19933	0.32713	-0.39221	0.19583	1.3453	0.0044663	0.99955	0.97072	0.98834	1.005	0.017624	0.016628	0.034252	0.90855	1.2704	0.36187	0.072154	-3.0531	61.934	11.205	21.91	0.5
59	2.3224	0.072271	0.00073746	1.3969	1.5061	1.7569	0.10916	0.25087	0.36003	0.8641	2.3278	1.4637	0.30465	0.15494	4.8885	1.1325	10.04	0.13	2.6878	0.99041	0.84956	0.16962	0.018437	0.51218	0.47932	0.00056979	-1.728	0.4995	0.65175	-0.581	0.15814	3.9882	0.009587	0.99926	0.94349	0.99225	1.0435	0.048755	0.051267	0.10002	0.82768	2.459	1.6313	0.29327	7.7318	74.035	0.245	0.34	0.15
59	2.8004	0.074594	0.99926	1.6718	1.9415	2.2689	0.26972	0.32737	0.59709	0.98915	2.8219	1.8327	0.40331	-0.2312	4.0142	1.1258	4.48	0.14	1.1651	0.99188	0.89439	0.27474	0.050222	0.48485	0.5	0.00062534	-1.7117	0.49116	0.59446	-0.54295	0.16932	1.0207	0.01034	0.99926	0.94158	0.98581	1.035	0.044231	0.049171	0.093402	0.80301	1.2511	0.44808	0.094121	-0.77267	11.926	0.52115	2.39	0.13
59	2.4328	0.1443	0.99922	1.7338	1.8917	2.1849	0.15792	0.29324	0.45115	1.1695	2.6527	1.4831	0.32849	-0.2061	4.6299	1.1691	4.31	0.12	1.2342	0.99302	0.93794	0.27773	0.059736	0.50543	0.5035	0.0036272	-1.1528	0.064165	0.087981	-0.013003	0.014273	0.79464	0.96276	0.99922	0.95019	0.99368	1.0332	0.043493	0.039545	0.083038	0.80748	1.161	0.35355	0.079504	-1.5842	11.851	0.27404	0.89	0.12
60	1.9884	0.7198	0	1.557	1.6849	1.8475	0.12796	0.16255	0.29051	1.1523	2.3394	1.1871	0.23903	-0.037098	4.5831	1.2794	5.06	0.2	1.293	0.99413	0.85819	0.10318	0.021027	0.47652	0.51003	0.001115	-1.5067	0.37332	0.26252	-0.141	0.012207	1.1034	0.006846	0.99804	0.95338	0.99591	1.0484	0.04253	0.052497	0.095027	0.805	1.2657	0.46072	0.098116	2.1664	16.941	0.40039	0.94	0.2
60	3.0175	0.78237	0.99963	1.5091	1.6901	2.0492	0.18101	0.35904	0.54005	0.92945	2.8674	1.9379	0.41136	0.48769	3.3326	1.6912	5.9	0.28	1.9153	0.99373	0.564	0.082626	0.012173	0.50148	0.50166	0.0012161	-1.6649	0.55586	0.47439	-0.57104	0.20614	1.1781	0.0047953	0.99963	0.94231	0.99368	1.0467	0.051364	0.05302	0.10438	0.78961	1.2674	0.47783	0.095476	0.22411	7.2071	1.814	4.19	0.35
60	2.5814	0.65244	0.99966	2.2072	2.4114	2.6173	0.20425	0.20591	0.41016	1.384	2.9773	1.5933	0.34879	-0.88789	4.3685	0.68837	2.71	0.29	0.55755	0.9956	0.93462	0.45935	0.065379	0.49881	0.49593	0.00061188	-1.7788	0.76759	0.16727	-0.18883	0.032902	1.6194	0.004065	0.99966	0.95175	0.99297	1.0324	0.041219	0.039463	0.080683	0.82753	1.2952	0.46769	0.096663	4.6842	51.147	1.0826	2.39	0.31
61	1.7897	0.15946	0	1.7922	1.9525	2.1836	0.16025	0.23108	0.39132	1.2882	2.5717	1.2835	0.25821	-0.23866	3.649	0.48	3.95	0.06	0.97849	0.98808	0.76751	0.21461	0.016393	0.52836	0.5142	0.0034658	-1.2759	0.1409	0.13424	-0.0038334	0.0053916	0.64028	0.023845	0.99851	0.96274	0.99199	1.0255	0.029255	0.033466	0.06272	0.87292	1.3613	0.48835	0.084934	1.8609	8.2903	0.39471	1.01	0.06
61	1.748	0.02381	0	1.8091	1.8759	1.9439	0.066799	0.068058	0.13486	1.3032	2.5248	1.2217	0.17504	0.0096843	9.2493	1.68	6.43	0.06	2.7426	0.98512	0.78571	0.019345	0.011905	0.5082	0.50896	0.0032475	-1.2662	0.097598	0.17256	-0.020428	0.017269	0.89783	0.02381	0.99851	0.96194	0.98686	1.0134	0.024925	0.026502	0.051427	0.893	1.5513	0.65831	0.091992	4.9094	32.945	0.3235	1.49	0.06
61	1.763	0.32092	0	1.7275	1.8875	2.0031	0.15998	0.1156	0.27558	1.2381	2.1865	0.94844	0.20036	-1.5658	10.566	0.43188	2.13	0.07	0.62071	0.9957	0.98711	0.68911	0.17479	0.49211	0.5	0.0028748	-1.2459	0.09308	0.086783	0.052738	0.014056	0.97547	0.024355	0.76791	0.95719	0.98644	1.0286	0.029254	0.042154	0.071408	0.89347	1.7558	0.86235	0.13129	4.1564	22.614	0.78	3.15	0.07
62	0.8636	0.04127	0.95079	0.82956	0.91907	0.99715	0.089507	0.078079	0.16759	0.5561	1.3172	0.76114	0.14407	0.049253	3.8289	0.39437	2.99	0.06	0.69324	0.89524	0.35714	0.034921	0.011111	0.48967	0.51592	0.0029593	-1.3473	0.25227	0.35121	-0.34568	0.09192	0.89295	0.022222	0.92381	0.92912	0.99481	1.0801	0.065689	0.085311	0.151	0.71296	1.424	0.71101	0.13126	0.71338	4.9476	0.21138	0.76	0.06
62	0.83932	0.94958	0	0.69799	0.77225	0.83315	0.074255	0.060903	0.13516	0.32131	1.0031	0.68181	0.12818	-0.9538	4.4735	0.41412	1.69	0.07	0.39555	0.94258	0.7577	0.07563	0.0084034	0.50631	0.50281	0.001604	-1.3471	0.27118	0.42726	-0.48517	0.13558	0.85969	0.078431	0.83894	0.93485	1.0081	1.0843	0.073284	0.07615	0.14943	0.71024	1.4668	0.75652	0.13482	0.74906	4.792	0.30043	2.08	0.07
62	0.80704	0.80453	0.016997	0.65145	0.72366	0.78963	0.072215	0.065965	0.13818	0.37105	1.0021	0.63106	0.12382	-0.34842	3.9957	0.50286	2.93	0.08	0.75947	0.92493	0.54249	0.038244	0.0084986	0.48794	0.51563	0.0017702	-1.3376	0.22278	0.43014	-0.42446	0.11143	0.84729	0.97309	0.88102	0.94009	1.0007	1.0756	0.060566	0.074922	0.13549	0.73013	1.4301	0.69994	0.12695	0.83846	5.4459	0.25214	1.21	0.07
63	3.314	0.079044	0	1.7719	2.1749	2.9971	0.40307	0.82216	1.2252	0.73018	3.7451	3.0149	0.74531	0.23651	2.2669	0.59444	3.26	0.06	0.96919	0.95221	0.50735	0.25	0.099265	0.50092	0.48155	0.0044436	-1.7565	0.76236	0.36348	-0.51552	0.14692	1.7366	0.03125	0.98897	0.90841	0.98834	1.0584	0.079934	0.07007	0.15	0.65096	2.2052	1.5543	0.24488	2.8551	13.767	0.14722	0.37	0.05
63	3.0401	0.14146	0	1.7586	2.2227	2.5108	0.46412	0.28811	0.75223	0.6419	3.2881	2.6462	0.64299	-0.26786	2.5939	0.42889	1.8	0.04	0.5067	0.92683	0.71707	0.19756	0.097561	0.47433	0.50735	0.0056299	-1.6585	0.53838	0.61457	-0.68608	0.19269	1.7142	0.036585	0.1878	0.89328	0.98482	1.093	0.09154	0.1082	0.19974	0.68169	2.0754	1.3937	0.24587	2.3387	10.665	0.21167	0.75	0.04
63	3.6933	0.023177	0	1.9705	2.3665	2.7611	0.39602	0.39461	0.79063	1.3667	4.0287	2.662	0.60485	0.57871	3.176	1.9722	7.45	0.17	2.2704	0.987	0.53024	0.10458	0.027699	0.52206	0.49349	0.0039391	-1.6285	0.52789	0.53837	-0.61167	0.17447	2.2833	0.0079141	0.55964	0.9366	0.99562	1.0582	0.059021	0.062597	0.12162	0.73887	1.9647	1.2258	0.19326	5.5805	47.943	2.57	9.77	0.19
64	2.0233	0.20846	0.99843	1.9583	2.0523	2.2204	0.094002	0.16813	0.26213	1.0647	2.6149	1.5501	0.24154	-1.2084	10.086	0.5275	2.27	0.06	0.64103	0.98746	0.97022	0.25549	0.039185	0.46782	0.49057	0.0079279	-1.1681	0.050609	0.15447	-0.033782	-0.0019908	0.60795	0.048589	0.99843	0.9598	0.99059	1.0205	0.030784	0.029954	0.060738	0.71548	1.1421	0.42664	0.066256	-1.858	13.813	0.39625	1.6	0.06
64	1.5379	0.16456	0.99842	1.8374	1.975	2.0869	0.13759	0.11188	0.24947	1.51	2.4226	0.9126	0.18731	-0.48136	5.2945	0.33211	2.1	0.06	0.46004	0.99367	0.93354	0.24051	0.030063	0.52298	0.49841	0.0049108	-1.2071	0.081805	0.1575	-0.010672	-0.020677	0.48517	0.036392	0.99842	0.96708	0.99688	1.025	0.029802	0.028154	0.057956	0.88671	1.1274	0.24074	0.053634	-0.68183	7.9463	0.19152	0.62	0.06
64	1.8592	0.22669	0.99857	1.9845	2.088	2.202	0.10354	0.11405	0.21759	1.1636	2.3962	1.2326	0.20662	-2.7024	16.554	0.385	2.08	0.09	0.50252	0.98996	0.97848	0.6901	0.086083	0.5	0.48345	0.0032639	-1.1482	0.032768	0.051511	-0.0017221	0.066255	0.72232	0.064562	0.99857	0.97426	0.99311	1.0251	0.01885	0.032024	0.050874	0.78035	1.2478	0.46745	0.068164	0.46674	11.706	1.384	6.37	0.06
65	3.2072	0.09628	0	1.914	2.2669	2.7056	0.35293	0.43869	0.79162	1.0773	3.6312	2.5539	0.60656	0.22661	2.7449	0.65143	2.59	0.07	0.84729	0.97155	0.63895	0.20569	0.065646	0.46491	0.49231	0.0047773	-1.5318	0.35388	0.47935	-0.36501	0.064366	1.553	0.039387	0.99781	0.93175	0.97311	1.0095	0.041368	0.036396	0.077764	0.8412	2.2101	1.3689	0.22398	3.734	18.308	0.335	1.46	0.04
65	3.2667	0.082927	0	2.7907	3.2257	3.4816	0.43498	0.25589	0.69086	1.2968	3.8327	2.5359	0.48695	-1.4607	7.1994	0.798	4.43	0.08	1.3181	0.98537	0.97195	0.58293	0.14634	0.4884	0.49144	0.0070009	-1.3576	0.30576	0.30991	-0.38023	0.1226	2.0256	0.023171	0.99878	0.96356	0.99445	1.0278	0.030888	0.033327	0.064216	0.85539	2.2451	1.3897	0.20993	4.8909	29.935	0.1425	0.26	0.1
65	3.9816	0.13312	0	3.3879	3.5859	3.7668	0.19798	0.18096	0.37894	0.84114	4.1887	3.3476	0.50572	-3.4462	19.213	0.445	2.6	0.07	0.67289	0.98415	0.9683	0.85261	0.14105	0.50476	0.49126	0.0078388	-1.4136	0.26728	0.42986	-0.42388	0.14084	2.5674	0.026941	0.99842	0.96512	0.99541	1.0341	0.030286	0.038741	0.069026	0.85991	2.8488	1.9889	0.31284	4.4689	24.467	0.20667	0.36	0.09
66	1.282	0.025031	0.99875	0.84759	0.95811	1.0755	0.11052	0.11743	0.22795	0.53862	1.2643	0.72569	0.15677	-0.534	5.0519	0.53133	4.22	0.07	1.002	0.99124	0.90488	0.199	0.0075094	0.50125	0.50565	0.00084284	-1.5404	0.49688	0.26858	-0.38333	0.15924	1.2466	0.010013	0.99875	0.94034	0.9892	1.0403	0.048863	0.05113	0.099993	0.78683	1.4311	0.6443	0.11592	1.3317	10.658	1.995	6.89	0.1
66	1.4285	0.17455	0.99837	0.97324	1.0986	1.2155	0.1254	0.11685	0.24225	0.68008	1.6503	0.97024	0.20382	0.60886	4.2003	1.4525	4.72	0.21	1.8918	0.93964	0.30343	0.052202	0.004894	0.47386	0.51718	0.0027464	-1.2286	0.18608	0.30272	-0.34728	0.088287	0.67772	0.027732	0.99837	0.92766	0.96876	1.0171	0.041104	0.048369	0.089472	0.83503	1.4188	0.58372	0.1106	1.8712	7.1798	0.15289	0.32	0.06
66	0.79456	0.94981	0	1.0156	1.112	1.1923	0.096359	0.080324	0.17668	0.81735	1.3966	0.57922	0.1298	-0.13011	2.8651	0.41167	1.69	0.07	0.44715	0.95367	0.62806	0.09009	0.016731	0.48325	0.48516	0.0020818	-1.2859	0.20869	0.21355	-0.11088	-0.024433	0.67493	0.95109	0.97297	0.95105	0.99212	1.0382	0.041071	0.04606	0.087132	0.8601	1.3172	0.45715	0.085523	1.6753	7.853	0.17244	0.46	0.07
67	2.1619	0.018349	0	1.6316	1.7808	1.9507	0.14919	0.16994	0.31913	0.89213	2.3191	1.4269	0.26533	-0.9451	6.1266	0.51412	2.42	0.09	0.59295	0.98853	0.92202	0.15023	0.010321	0.49024	0.48046	0.001762	-1.5477	0.38277	0.31518	-0.16932	0.019678	2.4461	0.017202	0.9828	0.94209	0.99044	1.0446	0.048343	0.054152	0.1025	0.70083	2.161	1.4602	0.22356	5.6124	44.392	1.492	6.93	0.09
67	2.2212	0.49451	0.99931	2.1694	2.3498	2.4989	0.18037	0.14907	0.32945	1.5549	2.8214	1.2665	0.2737	-1.0454	5.5597	0.35659	1.17	0.14	0.21814	0.99657	0.95885	0.52401	0.058985	0.50995	0.50481	0.0015683	-1.4978	0.13073	0.52145	-0.12896	-0.02493	0.99605	0.005487	0.99931	0.94582	1.0003	1.0447	0.054529	0.044349	0.098878	0.76152	1.3102	0.54871	0.09606	0.50279	6.8739	2.4367	10.46	0.25
67	2.2265	0.016818	0.99935	1.5574	1.7526	1.916	0.19513	0.16344	0.35857	0.84802	2.552	1.704	0.33129	-0.34174	3.8115	1.1769	6.94	0.17	1.9195	0.95278	0.66818	0.060802	0.010996	0.49838	0.50194	0.00096998	-1.5998	0.37314	0.31914	-0.032531	-0.059446	1.0064	0.010349	0.86223	0.93176	0.98973	1.0429	0.057971	0.053124	0.11109	0.71295	1.4695	0.75656	0.12172	1.2562	8.3782	0.66609	6.56	0.16
68	4.6017	0.049569	0.99784	2.8085	3.1079	3.7767	0.29944	0.66873	0.96817	1.0696	5.0493	3.9797	0.76897	0.10596	3.5498	0.57375	3.43	0.06	1.0894	0.97629	0.62716	0.16595	0.030172	0.44924	0.50216	0.011052	-1.4781	0.50537	-0.015232	-0.20079	0.1901	2.093	0.017241	0.99784	0.92401	0.98583	1.0599	0.061824	0.074064	0.13589	0.75163	2.5096	1.758	0.27915	3.6191	17.948	0.208	0.86	0.04
68	4.7159	0.088063	0.99413	2.6752	3.1885	3.7137	0.51329	0.52518	1.0385	0.85736	5.2326	4.3752	0.83766	0.12826	3.5254	0.63125	2.3	0.05	0.7851	0.97652	0.60861	0.10372	0.060665	0.48431	0.49116	0.0060577	-1.822	0.79382	0.33569	-0.44204	0.13542	1.3384	0.031311	0.99413	0.89985	0.97276	1.0682	0.072911	0.095458	0.16837	0.68353	1.8103	1.1267	0.19567	1.8609	8.434	0.19423	0.65	0.05
68	4.5225	0.084746	0	3.1261	3.5403	4.0424	0.41422	0.50207	0.91628	0.96034	4.8425	3.8822	0.82612	-1.0875	4.7627	0.24714	0.98	0.06	0.26609	0.94915	0.88418	0.34463	0.073446	0.47309	0.50284	0.01445	-1.6064	0.63063	0.20763	-0.33198	0.10117	2.2248	0.028249	0.98305	0.91862	0.9722	1.0971	0.053582	0.12493	0.17851	0.59156	2.5195	1.928	0.35358	2.7214	11.131	0.275	1.24	0.03
69	3.1194	0.028272	0	2.5728	2.7417	2.8966	0.1689	0.15491	0.32381	1.9496	3.5406	1.591	0.31207	-1.1496	11.111	0.65552	3.22	0.19	0.70395	0.99476	0.98168	0.27958	0.029843	0.50655	0.49004	0.0012076	-1.8113	0.78345	0.37525	-0.48471	0.13754	1.3288	0.0057592	0.99948	0.96152	0.99384	1.0316	0.03232	0.037734	0.070054	0.81279	1.5927	0.77991	0.10839	3.2829	23.804	6.3767	16.58	0.45
69	2.6058	0.019934	0	1.9493	2.1348	2.2828	0.18554	0.14794	0.33349	1.5952	2.9156	1.3204	0.27781	-0.17535	6.0601	1.5455	10.37	0.19	2.8965	0.99612	0.95681	0.15781	0.026578	0.50083	0.49557	0.0014204	-1.6118	0.50548	0.35011	-0.29297	0.049518	2.1013	0.0066445	0.99945	0.95144	0.9928	1.0415	0.041351	0.048718	0.090069	0.83731	1.927	1.0897	0.16474	6.7816	61.904	0.245	0.31	0.18
69	3.0498	0.016577	0	2.0472	2.1683	2.2769	0.12114	0.10859	0.22972	1.5148	3.29	1.7751	0.27321	0.74817	9.2573	0.64	0.97	0.31	0.33	0.99776	0.88978	0.042563	0.012545	0.49664	0.487	0.0018997	-1.4792	0.40132	0.14698	-0.041798	-0.026908	1.3031	0.0053763	0.76254	0.94402	0.99034	1.0411	0.046322	0.050811	0.097133	0.83859	1.6497	0.8111	0.12375	4.2091	30.767	0.58789	1.53	0.22
70	3.2683	0.13066	0	2.69	2.8809	3.0531	0.19087	0.17216	0.36303	0.61424	3.3425	2.7282	0.47434	-2.9076	13.569	0.69071	4.55	0.09	1.1422	0.97634	0.95473	0.84054	0.19547	0.48301	0.51031	0.00081919	-1.654	0.4261	0.41158	-0.20666	0.023163	2.8182	0.018519	0.9928	0.95684	0.98834	1.0502	0.031505	0.061902	0.093408	0.59411	2.4162	1.8221	0.26919	4.5421	29.358	0.60857	1.94	0.11
70	3.5022	0.054393	0	2.6927	2.8885	3.0473	0.19577	0.15886	0.35463	0.48373	3.6577	3.174	0.42992	-3.1347	17.955	0.597	3.23	0.11	0.7769	0.97573	0.97155	0.4251	0.023431	0.5	0.50712	0.00065524	-1.9451	1.0725	0.1352	-0.4706	0.20815	3.3232	0.022594	0.99916	0.9588	0.98931	1.0284	0.030508	0.039114	0.069622	0.85876	2.1283	1.2696	0.24623	6.4018	55.374	0.25333	0.45	0.15
70	3.0007	0.36781	0	2.1166	2.3292	2.5061	0.2126	0.17686	0.38946	1.3387	3.045	1.7063	0.34932	-0.89668	5.7126	0.95421	3.91	0.18	1.1395	0.99502	0.8927	0.19082	0.012168	0.46929	0.49612	0.00039156	-1.9792	0.96591	0.39186	-0.57443	0.196	2.0881	0.0060841	0.99945	0.9537	0.98189	1.0271	0.02819	0.045202	0.073392	0.84813	1.7214	0.87325	0.15176	5.4241	43.712	1.6482	5.4	0.33
71	5.0088	0.027245	0	4.8271	5.0932	5.2233	0.26616	0.13008	0.39624	3.139	5.3807	2.2417	0.44296	-5.1081	42.252	2.47	9.38	0.1	3.9903	0.99495	0.98991	0.97376	0.6004	0.49192	0.48332	0.0069644	-1.2687	0.088953	0.11057	0.013038	0.056456	2.0987	0.0111	0.99899	0.97536	0.99107	1.0065	0.015707	0.015431	0.031139	0.92948	2.3753	1.4458	0.21184	5.9657	40.615	0.18	0.28	0.09
71	5.4942	0.095066	0	5.3303	5.5269	5.6485	0.19654	0.1216	0.31814	1.5994	5.8071	4.2076	0.62999	-5.1694	34.785	2.08	8	0.09	3.4179	0.98917	0.98075	0.96149	0.77256	0.51084	0.5006	0.0027863	-1.6208	0.47141	0.30631	-0.32933	0.17266	4.2712	0.013237	0.9988	0.97847	0.99147	1.0057	0.013008	0.014197	0.027205	0.82994	3.7202	2.8902	0.42288	6.174	44.17	0.15	0.23	0.09
71	5.4671	0.46092	0.99885	5.1973	5.351	5.4453	0.15369	0.094323	0.24801	1.0407	5.6875	4.6468	0.67437	-5.0862	32.114	2.1675	8.38	0.09	3.5868	0.98506	0.97701	0.96322	0.77586	0.50633	0.49078	0.0019379	-1.9686	1.0801	0.18437	-0.55275	0.25705	4.018	0.011494	0.99885	0.97871	0.99227	1.0067	0.013561	0.014469	0.028029	0.56043	3.259	2.6985	0.3727	5.5231	37.129	0.2	0.35	0.09
72	2.8603	0.865	0.655	1.5082	1.8196	2.1639	0.31145	0.34426	0.65571	0.034901	2.5605	2.5256	0.55471	-1.1969	4.5999	0.21615	0.8	0.07	0.18696	0.93167	0.77667	0.24167	0.0083333	0.4808	0.51505	0.0043446	-1.7937	0.78122	0.33032	-0.5085	0.1927	4.1491	0.67667	0.63667	0.89167	1.028	1.211	0.13633	0.18298	0.31931	0.15878	3.5466	3.3879	0.57214	2.5642	11.629	0.29737	0.69	0.06
72	2.3336	0.14427	0	1.5141	1.7209	1.9674	0.20685	0.24651	0.45336	0.8047	2.6325	1.8278	0.35605	-0.1351	3.7033	0.42083	3.12	0.05	0.82979	0.98221	0.69565	0.081028	0.025692	0.49307	0.4881	0.0024738	-1.7666	0.68476	0.3626	-0.40308	0.12361	1.1003	0.97431	0.99802	0.92677	1.0085	1.083	0.081764	0.074484	0.15625	0.82579	1.4393	0.61351	0.14015	1.1702	5.6893	0.72143	3.21	0.05
72	3.2556	0.91346	0	1.5216	1.7738	2.39	0.25215	0.61626	0.8684	1.0802	3.3168	2.2366	0.62093	0.68775	2.6021	0.50875	1.75	0.06	0.58368	0.99038	0.40865	0.20433	0.050481	0.49639	0.49034	0.0081066	-1.6147	0.63887	0.12216	-0.2799	0.13586	1.7423	0.045673	0.9976	0.91415	0.99721	1.1289	0.083056	0.13164	0.2147	0.75073	2.2199	1.4692	0.3186	1.8925	6.327	0.14536	0.46	0.04
73	3.4724	0.13946	0	3.2619	3.4895	3.7878	0.22766	0.29831	0.52597	2.086	4.3866	2.3007	0.44363	-0.81513	7.0974	0.42067	1.62	0.06	0.50407	0.99208	0.97623	0.38827	0.11569	0.4873	0.5151	0.0060801	-1.4374	0.24109	0.33903	-0.27216	0.13011	0.92921	0.020602	0.99842	0.95364	0.99402	1.0447	0.04038	0.050725	0.091106	0.83198	1.4988	0.66685	0.10623	1.9987	10.815	1.5725	4.28	0.1
73	4.0654	0.035656	0	3.4536	3.6155	3.838	0.1619	0.22254	0.38443	1.7391	4.604	2.8649	0.48218	-1.3638	9.8714	1.0267	4.25	0.06	1.5168	0.98865	0.96434	0.23177	0.025932	0.49675	0.49756	0.0050244	-1.4888	0.32593	0.26364	-0.24903	0.14889	1.356	0.019449	0.99838	0.967	0.99056	1.0177	0.023565	0.027114	0.050679	0.82965	1.7378	0.9082	0.14003	3.4457	19.37	2.0467	5.86	0.1
73	3.7694	0.10272	0	3.4279	3.6136	3.8222	0.18573	0.20863	0.39436	2.0746	4.6417	2.5671	0.48029	-0.73289	7.0161	0.442	2.22	0.06	0.59873	0.99094	0.96828	0.28701	0.10121	0.49924	0.5	0.0060651	-1.439	0.23344	0.36436	-0.29259	0.13438	1.1115	0.015106	0.99849	0.9586	0.99612	1.0331	0.037518	0.036962	0.074479	0.81672	1.6195	0.80281	0.11983	3.4947	19.238	0.31429	1.08	0.06
74	0.89161	0.44652	0.97861	1.0296	1.119	1.1885	0.089423	0.069566	0.15899	0.45041	1.2821	0.83166	0.17128	-1.721	6.0955	0.21471	0.85	0.03	0.261	0.97059	0.89572	0.65508	0.21658	0.46917	0.51882	0.0022475	-1.2735	0.19122	0.14651	-0.099368	0.036564	0.69934	0.018717	0.98128	0.93712	1.0034	1.0388	0.066303	0.035397	0.1017	0.71671	1.2398	0.52308	0.097699	-0.4478	4.8636	0.53429	3.07	0.05
74	0.66677	0.45961	0.99721	0.90221	0.98922	1.0709	0.087011	0.081694	0.16871	0.67882	1.2046	0.52581	0.11788	-0.34774	2.9799	0.14875	0.84	0.03	0.16672	0.98329	0.7883	0.2702	0.058496	0.49441	0.4874	0.0028294	-1.2443	0.18741	0.11707	-0.076907	0.018713	0.59055	0.072423	0.99721	0.94669	0.99904	1.0715	0.052355	0.072419	0.12477	0.80512	1.3174	0.51226	0.10951	0.55799	3.4429	0.16227	1.16	0.03
74	1.4934	0.16667	0.99751	1.0434	1.1159	1.184	0.072515	0.068075	0.14059	0.43788	1.4573	1.0194	0.1626	-1.3716	10.496	0.66167	2.17	0.04	0.71602	0.97512	0.82338	0.022388	0.0074627	0.48379	0.4975	0.0024743	-1.3906	0.36768	0.23531	-0.30947	0.098509	1.1971	0.17164	0.99751	0.9534	0.99011	1.0725	0.03671	0.082382	0.11909	0.61738	1.337	0.71966	0.12357	0.74558	9.3609	1.94	3.18	0.7
75	2.7875	0.05042	0	1.1523	1.3141	1.4769	0.16181	0.16276	0.32458	0.52986	2.8735	2.3437	0.43936	1.4392	5.6608	0.78778	5.64	0.07	1.719	0.96218	0.17787	0.07563	0.028011	0.51473	0.48034	0.0021889	-1.3195	0.17848	0.086339	-0.0015432	0.057474	2.401	0.019608	0.97759	0.9239	0.99217	1.0425	0.068267	0.050316	0.11858	0.75417	2.6791	1.9249	0.30269	4.2798	23.495	1.185	3.35	0.08
75	2.9298	0.044693	0	1.7215	2.3185	2.5993	0.59706	0.28081	0.87787	1.0601	3.4241	2.364	0.58085	-0.11918	2.3173	0.46789	2.03	0.08	0.55849	0.93073	0.59106	0.13631	0.046927	0.46756	0.50168	0.002288	-1.3101	0.1103	0.096469	0.077708	0.026267	1.3163	0.020112	0.89721	0.94578	0.98122	1.0118	0.035439	0.030558	0.065997	0.79547	1.9128	1.1173	0.16291	4.2232	24.108	0.843	3.3	0.09
75	3.2966	0.028769	0.99885	1.6769	2.1678	2.8061	0.49096	0.63822	1.1292	0.76243	3.2545	2.4921	0.6196	-0.2396	2.4353	1.716	5.07	0.18	1.9262	0.98159	0.71001	0.35328	0.042578	0.46083	0.49135	0.0011894	-1.5631	0.33003	0.25123	0.042185	-0.05993	1.2981	0.01611	0.99885	0.93537	0.98397	1.0288	0.048599	0.044873	0.093473	0.58837	1.4911	0.9027	0.13398	0.17653	10.472	1.734	7.79	0.11
76	2.178	0.11058	0	1.2019	1.3507	1.5979	0.14878	0.24727	0.39606	0.669	2.5604	1.8914	0.39154	0.96021	4.0563	0.59	3.01	0.05	0.99411	0.95433	0.28846	0.074519	0.043269	0.4988	0.51449	0.0028814	-1.4127	0.26007	0.16161	-0.049436	0.04208	1.1606	0.050481	0.9976	0.91595	0.97462	1.0562	0.058675	0.08158	0.14025	0.80525	1.8313	1.026	0.20957	2.2387	8.027	0.11162	0.44	0.04
76	2.0609	0.11455	0	1.3583	1.527	1.7958	0.16865	0.26885	0.43751	0.66379	2.2728	1.609	0.31056	-0.3043	4.0053	0.19182	0.83	0.06	0.21075	0.98452	0.7678	0.17337	0.018576	0.49379	0.50156	0.0041096	-1.4258	0.22619	0.2249	0.010745	-0.034096	1.8385	0.027864	0.613	0.92899	1.0073	1.0974	0.07829	0.090148	0.16844	0.74192	2.1955	1.4536	0.26133	2.6885	12.559	0.26375	0.84	0.03
76	2.9991	0.064588	0	2.3409	2.5419	2.8363	0.20097	0.29446	0.49543	0.84173	3.3166	2.4749	0.43582	-1.5379	8.3335	0.26727	0.78	0.04	0.2739	0.97773	0.95991	0.40535	0.077951	0.45982	0.48546	0.0042769	-1.4338	0.25174	0.20597	-0.018995	-0.0041151	2.1258	0.037862	0.99777	0.96037	0.99282	1.033	0.032445	0.040134	0.072579	0.86163	2.5071	1.6454	0.28746	3.8817	18.628	0.12	0.21	0.07
77	3.9621	0.065385	0	3.0533	3.4744	3.9817	0.42108	0.50725	0.92833	0.92752	4.5016	3.5741	0.73864	-1.1122	4.7542	1.026	2.46	0.05	1.1548	0.96538	0.87308	0.47692	0.10192	0.48748	0.50965	0.0043121	-1.6006	0.60364	0.14587	-0.23983	0.091309	1.8796	0.026923	0.98462	0.95243	0.97706	1.0012	0.024635	0.024112	0.048747	0.71376	2.2999	1.5861	0.2306	3.9116	20.383	0.21913	0.91	0.05
77	4.206	0.11005	0	2.9185	3.2906	4.1522	0.37215	0.86157	1.2337	0.87053	4.5148	3.6442	0.79421	-0.58092	3.5357	0.77625	3.08	0.07	1.1821	0.97767	0.9059	0.42903	0.26156	0.48722	0.5072	0.0038849	-1.522	0.44352	0.15279	-0.10617	0.032229	2.2205	0.019139	0.99203	0.94925	0.98162	1.0095	0.032366	0.027871	0.060238	0.68383	2.5152	1.8314	0.26385	4.4728	25.108	0.18	0.32	0.07
77	4.403	0.096405	0	2.7863	3.1455	3.9742	0.35921	0.82868	1.1879	0.9031	4.5532	3.6501	0.79092	-0.45289	3.5418	0.86571	3.4	0.06	1.272	0.97386	0.92484	0.37909	0.15686	0.47954	0.51148	0.0035708	-1.6666	0.61468	0.28784	-0.29544	0.059854	2.5375	0.022876	0.98856	0.94496	0.98437	1.0151	0.039412	0.030724	0.070136	0.84307	2.8303	1.9872	0.3009	4.9276	30.016	0.15333	0.24	0.09
78	3.0064	0.071584	0	2.1699	2.3792	2.621	0.20923	0.24186	0.45109	0.92486	3.2296	2.3047	0.44322	-0.96951	5.7557	0.28437	1.75	0.04	0.44726	0.98048	0.88937	0.23644	0.043384	0.49348	0.52288	0.0071421	-1.3814	0.23714	0.2752	-0.17862	0.048834	2.1385	0.023861	0.97831	0.93581	0.98944	1.0571	0.053626	0.067697	0.12132	0.69657	2.6676	1.971	0.32858	3.549	16.282	0.37	1.68	0.04
78	3.025	0.11086	0	2.4961	2.7359	2.9548	0.23978	0.21884	0.45862	0.61302	3.3194	2.7064	0.46012	-1.9769	9.4497	0.29	0.92	0.04	0.31027	0.9819	0.96606	0.67873	0.15385	0.52834	0.48636	0.006851	-1.4018	0.27833	0.14016	-0.036779	0.021093	2.2966	0.029412	0.78733	0.93634	0.99179	1.0724	0.055451	0.080637	0.13609	0.82331	2.8686	2.0453	0.35666	3.6432	16.932	0.14667	0.21	0.09
78	2.8865	0.0825	0.9975	2.2025	2.3159	2.4185	0.11341	0.10258	0.21599	0.31131	2.9534	2.6421	0.40622	-2.8258	14.375	0.1463	0.54	0.04	0.12838	0.97	0.9575	0.49	0.0625	0.50125	0.52261	0.00183	-1.8647	0.8578	0.35313	-0.58352	0.23805	2.5571	0.025	0.9975	0.95615	1.0025	1.047	0.04635	0.044458	0.090808	0.36796	2.6497	2.2818	0.33311	3.042	14.534	0.788	3.25	0.04
79	2.0925	0.13508	0	1.6595	1.8444	2.0887	0.1849	0.24431	0.42921	0.53637	2.4569	1.9205	0.47142	-0.85595	3.1838	0.32125	1.08	0.05	0.32869	0.93058	0.81051	0.31895	0.14259	0.5	0.48588	0.001943	-1.6262	0.53817	0.28205	-0.2015	0.0080486	1.1514	0.0394	0.90432	0.92938	0.98915	1.0504	0.05977	0.061221	0.12099	0.60664	1.5414	0.93478	0.18477	0.91493	4.6503	0.47455	2.02	0.05
79	2.774	0.091592	0.0015015	1.6764	1.9311	2.173	0.25473	0.24188	0.49661	0.54635	2.7795	2.2332	0.49783	-0.6614	3.3643	0.654	1.65	0.06	0.53562	0.95496	0.77928	0.19369	0.015015	0.5218	0.50452	0.0036465	-1.6649	0.70138	0.12345	-0.16315	0.0041021	3.607	0.012012	0.42793	0.93002	0.99936	1.1016	0.069343	0.10226	0.1716	0.58036	3.0808	2.5005	0.38471	4.5633	31.17	0.8525	2.95	0.08
79	2.0839	0.10657	0.99822	1.4811	1.8246	2.4745	0.34349	0.64999	0.99348	1.0199	2.7604	1.7406	0.52893	0.070555	1.593	0.345	1.93	0.05	0.50405	0.92718	0.52398	0.3659	0.13321	0.46797	0.48663	0.0047898	-1.4117	0.18175	0.39408	-0.070206	-0.092982	0.96017	0.033748	0.47957	0.93571	0.98079	1.048	0.045083	0.067256	0.11234	0.73351	1.4732	0.73964	0.13547	1.1638	5.8836	0.31167	1.9	0.05
80	3.3143	0.056285	0.99906	2.4332	3.0327	3.4742	0.59951	0.44148	1.041	1.3847	4.0538	2.6691	0.6575	-0.37514	2.4362	0.87583	5.35	0.11	1.5122	0.97936	0.71201	0.36773	0.077861	0.47887	0.5047	0.0025443	-1.502	0.32501	0.34081	-0.27947	0.11598	0.83489	0.012195	0.99906	0.95413	0.98131	1.0142	0.027178	0.032934	0.060112	0.80368	1.3295	0.52579	0.077012	1.2742	12.18	3.5433	10.32	0.11
80	3.8463	0.053114	0	2.9251	3.0774	3.278	0.15225	0.20065	0.35291	1.7752	3.8348	2.0595	0.37552	-2.7263	23.363	0.32097	4.2	0.1	0.71493	0.99267	0.9881	0.62179	0.086996	0.50137	0.50092	0.0020034	-1.5855	0.44979	0.30539	-0.27833	0.10893	7.3077	0.0091575	0.99908	0.95983	0.98888	1.0194	0.029051	0.030522	0.059573	0.888	4.2521	3.3641	0.58594	8.3013	78.153	0.165	0.22	0.11
80	4.5415	0.035484	0.99919	3.0989	3.2714	3.4803	0.17254	0.20891	0.38146	1.6731	4.4938	2.8208	0.44516	-1.8628	17.608	0.88286	8.19	0.12	2.0496	0.99194	0.98387	0.21935	0.026613	0.50282	0.50969	0.0023849	-1.4697	0.26959	0.33855	-0.22854	0.090349	1.3018	0.0096774	0.99919	0.95845	0.98834	1.0155	0.029887	0.027168	0.057055	0.78863	1.4011	0.61249	0.097212	-1.2173	29.385	4.12	11.95	0.13
81	4.0976	0.375	0	3.0351	3.9279	4.3936	0.89281	0.46569	1.3585	1.0117	4.5577	3.546	0.87636	-1.0455	3.6902	0.45333	1.16	0.07	0.50029	0.97396	0.90104	0.60417	0.40104	0.42408	0.49474	0.018577	-1.2558	0.089628	0.10807	-0.0047509	0.064374	1.3647	0.10938	0.99479	0.91338	0.95772	1.1188	0.044332	0.16113	0.20547	0.82462	2.0922	1.2676	0.32828	1.8462	5.3058	0.145	0.28	0.06
81	2.6848	0.13846	0	2.5091	2.7522	2.86	0.24313	0.1078	0.35092	1.2556	3.4775	2.2219	0.40334	-1.2016	6.2083	0.29364	1.23	0.04	0.34137	0.97231	0.90154	0.24308	0.058462	0.51543	0.48607	0.0078721	-1.2551	0.098616	0.12281	-0.029471	0.064204	0.97571	0.055385	0.99692	0.95631	0.99031	1.0221	0.033996	0.03178	0.065776	0.72469	1.5939	0.8692	0.16	1.9241	7.1679	0.45143	2.29	0.04
81	3.979	0.13305	0.99785	2.6047	3.1728	3.3523	0.56804	0.17952	0.74757	0.34395	3.9943	3.6503	0.67107	-1.4217	5.8519	0.918	1.94	0.06	0.79419	0.98069	0.89056	0.53433	0.062232	0.48817	0.49353	0.0058754	-1.2629	0.1601	0.10999	-0.06863	0.061997	1.5087	0.038627	0.99785	0.93468	0.97667	1.0158	0.041994	0.039094	0.081089	0.36372	1.6056	1.2419	0.17406	0.43856	10.382	1.5333	4.21	0.12
82	2.1822	0.11058	0	1.202	1.3515	1.5999	0.1495	0.24837	0.39787	0.66756	2.5608	1.8933	0.39157	0.96061	4.064	0.59	3.01	0.05	0.99401	0.95192	0.28606	0.074519	0.043269	0.49398	0.50725	0.0028869	-1.4105	0.25642	0.1621	-0.048303	0.041911	1.1569	0.050481	0.9976	0.91488	0.97651	1.0545	0.061631	0.078021	0.13965	0.8044	1.8262	1.0218	0.20979	2.2336	7.9728	0.11162	0.44	0.04
82	2.0615	0.11455	0	1.3577	1.5267	1.7962	0.16898	0.2695	0.43848	0.66661	2.2771	1.6105	0.31081	-0.29496	3.9881	0.19182	0.84	0.06	0.21315	0.98452	0.76161	0.17647	0.021672	0.47826	0.48598	0.0040877	-1.427	0.22466	0.2318	0.0041283	-0.031706	1.8257	0.027864	0.60991	0.93066	1.0089	1.0947	0.078245	0.085769	0.16401	0.74486	2.1789	1.4341	0.26051	2.6746	12.426	0.26375	0.84	0.03
82	2.999	0.064588	0	2.3419	2.5403	2.8344	0.19841	0.2941	0.4925	0.84151	3.316	2.4745	0.43577	-1.5377	8.3356	0.24833	0.78	0.04	0.26966	0.97773	0.95991	0.40535	0.077951	0.46205	0.4877	0.004272	-1.4347	0.25135	0.21071	-0.023871	-0.0027567	2.13	0.037862	0.99777	0.95959	0.99308	1.0338	0.033482	0.040737	0.074219	0.85462	2.5053	1.6507	0.28743	3.8818	18.65	0.12	0.21	0.07
83	2.1823	0.40076	0	1.8689	2.0174	2.1561	0.14856	0.13865	0.28721	1.3962	2.4945	1.0983	0.22444	-0.84348	7.8955	0.3535	2.77	0.08	0.5726	0.99368	0.96966	0.19469	0.0088496	0.49241	0.48669	0.0023633	-1.4147	0.22844	0.20911	0.036672	-0.058874	1.1199	0.015171	0.46523	0.95662	0.99568	1.0357	0.039066	0.040016	0.079082	0.85398	1.6766	0.82261	0.12754	3.6296	20.852	0.20056	0.64	0.07
83	2.3611	0.065617	0	1.8662	1.9973	2.1548	0.13111	0.15754	0.28865	1.5126	2.8423	1.3297	0.27418	0.3169	5.7313	0.25	0.43	0.08	0.15611	0.99475	0.8294	0.073491	0.024934	0.52168	0.5	0.0056903	-1.2027	0.066456	0.10335	0.062844	-0.028854	0.94404	0.015748	0.50787	0.95064	0.99586	1.0273	0.04522	0.031456	0.076675	0.88229	1.5629	0.6806	0.11224	3.4764	19.931	1.0743	2.38	0.09
83	2.2326	0.099162	0.9986	1.702	2.0223	2.2364	0.32031	0.21414	0.53446	0.73132	2.5295	1.7982	0.36777	-0.8895	4.447	0.59333	2.76	0.09	0.72379	0.98184	0.92179	0.47486	0.11313	0.52448	0.46919	0.00097194	-1.6544	0.50791	0.27401	-0.088507	-0.038702	1.2933	0.022346	0.99581	0.95091	0.98834	1.0348	0.037428	0.046411	0.083839	0.68658	1.7612	1.0746	0.15318	2.6656	14.642	0.53538	2.61	0.07
84	1.7586	0.95208	0	1.7155	1.8162	1.9592	0.10065	0.14305	0.24371	0.96617	2.3353	1.3691	0.24877	-1.0182	6.6808	0.34778	0.65	0.06	0.24248	0.98722	0.92971	0.28115	0.051118	0.5	0.48875	0.0098285	-1.2441	0.091532	0.10449	0.066959	-0.016288	0.9369	0.044728	0.90096	0.94502	1.0076	1.1076	0.062541	0.10004	0.16258	0.72369	1.5693	0.84558	0.17452	1.1157	3.9514	0.19733	0.78	0.03
84	2.2744	0.94182	0	1.4705	1.8279	2.26	0.35742	0.43207	0.78948	1.132	3.0676	1.9355	0.45849	0.37298	2.7238	0.38143	1.72	0.08	0.5521	0.84364	0.41818	0.047273	0.036364	0.5073	0.47619	0.012312	-1.3341	0.17781	0.11392	0.074754	-0.02897	0.99611	0.84364	0.41455	0.91075	1.005	1.1879	0.094199	0.18295	0.27714	0.76562	1.6453	0.87966	0.18582	0.9043	3.9848	0.15222	0.71	0.03
84	2.4387	0.28342	0	2.1803	2.4409	2.8821	0.26055	0.44119	0.70174	1.1529	3.2027	2.0498	0.46345	-0.51049	3.3881	0.34	1.25	0.04	0.32766	0.97594	0.87701	0.39037	0.1631	0.50402	0.47312	0.0074284	-1.2513	0.073246	0.16557	-0.0068435	0.020411	0.76659	0.066845	0.99733	0.94962	1.0155	1.1012	0.065873	0.085691	0.15156	0.77158	1.4343	0.66269	0.14563	0.80455	3.5586	0.24467	0.53	0.04
85	2.2934	0.45386	0	0.95264	1.1632	1.375	0.21058	0.2118	0.42238	0.3625	2.2438	1.8813	0.42082	0.56184	3.3667	0.84545	3.65	0.09	1.2478	0.9206	0.38412	0.10515	0.031116	0.48335	0.49785	0.00038556	-2.0953	1.078	0.54252	-0.78123	0.25677	2.6929	0.016094	0.99893	0.90639	0.97485	1.0658	0.068464	0.09094	0.1594	0.59614	2.5014	1.9052	0.28782	3.6295	20.858	0.20667	0.51	0.09
85	2.3576	0.036802	0.99873	1.1407	1.3734	1.738	0.23265	0.36461	0.59726	0.71714	2.4285	1.7114	0.40135	0.54628	2.8706	0.60462	5.33	0.07	1.3719	0.95305	0.38325	0.077411	0.010152	0.4803	0.51527	0.00090813	-1.6616	0.3585	0.56753	-0.28928	0.025607	0.88249	0.011421	0.99873	0.9165	0.98834	1.066	0.071844	0.077612	0.14946	0.74817	1.392	0.64382	0.12452	0.60629	4.1287	0.789	2.52	0.1
85	1.8823	0.055072	0.9913	0.99278	1.1738	1.4031	0.18103	0.22925	0.41029	0.27163	2.0388	1.7672	0.34158	0.016607	3.5864	0.51308	2.61	0.06	0.74829	0.94928	0.51304	0.10725	0.033333	0.47315	0.49128	0.00096428	-1.6709	0.47659	0.31311	-0.1096	-0.0079536	1.8269	0.017391	0.98116	0.86415	0.98834	1.1082	0.12419	0.1199	0.24408	0.60934	2.1434	1.534	0.25003	2.1194	10.705	0.15395	0.31	0.06
86	2.6168	0.038136	0.99859	2.0724	2.1772	2.3109	0.10478	0.13367	0.23845	0.73273	2.7773	2.0446	0.31443	-2.3093	13.771	0.30522	2.11	0.07	0.51478	0.98446	0.96893	0.42938	0.070621	0.49646	0.49575	0.0018824	-1.4103	0.2523	0.19787	-0.044808	0.0053061	1.3647	0.035311	0.99859	0.96101	0.99417	1.0268	0.033156	0.032651	0.065808	0.56554	1.6549	1.0893	0.13796	2.1771	16.859	2.34	6.64	0.15
86	3.1735	0.053319	0	2.6966	2.7637	2.8767	0.067083	0.11303	0.18011	0.92072	3.5319	2.6112	0.34297	-2.727	19.396	0.76417	3.85	0.11	1.0805	0.98585	0.97497	0.26986	0.051143	0.47821	0.49509	0.0013902	-1.4596	0.30121	0.18001	-0.063551	0.042128	1.8369	0.010881	0.99674	0.96945	0.98596	1.0061	0.016512	0.020134	0.036646	0.91146	2.1977	1.2863	0.18218	4.8388	31.228	0.70231	3.98	0.09
86	2.9396	0.038136	0	2.3981	2.6872	2.901	0.28909	0.21383	0.50292	1.6458	3.6856	2.0399	0.37817	-0.091225	4.6288	0.26375	0.64	0.09	0.17874	0.99047	0.84852	0.14725	0.025424	0.48568	0.49151	0.003629	-1.2733	0.13632	0.16886	-0.058064	0.026624	0.83396	0.024364	0.6197	0.96551	0.98644	1.0088	0.020927	0.022353	0.043279	0.90781	1.564	0.65624	0.10438	4.3844	24.106	0.19667	0.27	0.13
87	4.3652	0.033578	0	2.9893	3.2547	3.62	0.26545	0.36524	0.63068	2.4454	4.6226	2.1772	0.49884	-0.10965	5.5749	0.30091	1.01	0.1	0.3356	0.99475	0.9234	0.16159	0.018888	0.48845	0.50578	0.0086744	-1.3797	0.24193	0.24684	-0.093362	-0.015063	1.4097	0.019937	0.35152	0.94872	0.98945	1.0336	0.04073	0.044101	0.084831	0.86101	1.9636	1.1026	0.17574	4.4199	24.857	0.16333	0.2	0.1
87	4.6512	0.028517	0	2.8796	3.3835	4.1138	0.50392	0.7303	1.2342	1.8499	4.9494	3.0995	0.78475	-0.00060029	2.4484	0.61714	2.46	0.1	0.80242	0.99335	0.71293	0.26331	0.041825	0.47574	0.5181	0.0060352	-1.3625	0.23666	0.20575	-0.11906	0.039572	1.7145	0.012357	0.9924	0.95262	0.98364	1.0203	0.031019	0.03664	0.067659	0.86247	2.0384	1.1759	0.18202	5.7371	40.905	0.16	0.23	0.11
87	4.8842	0.085624	0.039112	2.5962	2.8845	3.3545	0.28833	0.46993	0.75825	0.12617	4.6442	4.518	0.87495	-1.1185	5.636	0.41	1.13	0.1	0.36914	0.94397	0.8055	0.13636	0.01797	0.50053	0.51483	0.0070788	-1.4265	0.33575	0.21442	-0.10126	-0.021788	7.3227	0.060254	0.033827	0.94404	0.98081	1.029	0.036775	0.048207	0.084982	0.55349	5.2145	4.661	0.70687	6.8437	53.729	0.27333	0.56	0.11
88	3.8189	0.14286	0	3.4169	3.6988	4.0508	0.28189	0.35197	0.63385	2.7619	4.6325	1.8706	0.46763	-0.30149	4.6966	0.60958	3.47	0.14	0.83655	0.99661	0.98781	0.45904	0.1652	0.50881	0.48203	0.004548	-1.4139	0.2602	0.26378	-0.17766	0.067876	1.1031	0.0088016	0.99932	0.96256	0.99181	1.0252	0.029256	0.033412	0.062668	0.87336	1.5425	0.66911	0.093734	3.7055	24.053	4.93	14.4	0.14
88	3.4895	0.046854	0	3.0819	3.1883	3.4329	0.10635	0.24466	0.35101	2.9187	3.8598	0.94109	0.26756	-2.4596	27.143	0.6225	6.6	0.14	1.3179	0.99665	0.99465	0.61379	0.046185	0.50502	0.48727	0.0060373	-1.1226	0.036839	0.080037	-0.04508	0.051186	1.5836	0.0080321	0.99933	0.97645	0.99033	1.0052	0.01388	0.01484	0.028721	0.92771	1.8158	0.88808	0.13738	7.6526	67.798	0.22	0.28	0.16
88	3.5072	0.050039	0	3.1744	3.277	3.3588	0.10261	0.081772	0.18439	1.8176	3.549	1.7314	0.30779	-5.5717	46.723	4.2567	12.46	0.13	5.8007	0.99453	0.98905	0.97263	0.56059	0.50939	0.49491	0.0064656	-1.0855	0.032884	0.056088	-0.017363	0.014242	3.0626	0.0093823	0.99531	0.9742	0.98929	1.0089	0.01509	0.019566	0.034656	0.92845	2.8081	1.8796	0.30324	7.0444	56.523	0.14667	0.19	0.12
89	1.672	0.012829	0	1.2236	1.3126	1.4291	0.088963	0.11654	0.2055	1.0223	2.1513	1.1291	0.17793	1.5088	8.9598	1.665	6.02	0.2	2.5144	0.9865	0.21337	0.014855	0.011479	0.49122	0.4929	0.0021341	-1.1408	0.033291	0.134	-0.087676	0.06205	1.1167	0.010804	0.85753	0.95161	0.99167	1.0344	0.040065	0.042724	0.082789	0.84171	1.5149	0.67315	0.10983	4.2694	32.088	0.94733	2.7	0.18
89	1.22	0.016216	0	1.5072	1.5831	1.677	0.075942	0.093871	0.16981	1.2892	1.8337	0.54455	0.1285	-0.8884	7.1684	0.27051	0.96	0.11	0.18064	0.9973	0.99189	0.57027	0.091892	0.48783	0.49549	0.002988	-1.0969	0.013529	0.13879	-0.070055	0.015369	0.75007	0.009009	0.25315	0.9551	0.99353	1.0346	0.038423	0.041075	0.079498	0.846	1.4623	0.61628	0.085353	2.3989	14.941	0.25628	0.84	0.11
89	1.6502	0.17866	0	1.4591	1.5186	1.6047	0.059565	0.086072	0.14564	1.0078	1.9495	0.9417	0.15315	-1.8443	16.968	0.3195	0.95	0.08	0.21362	0.99256	0.97891	0.23821	0.023573	0.51304	0.49876	0.003297	-1.0833	0.030126	0.024595	-0.017451	0.046904	1.0038	0.032258	0.20596	0.95793	0.99669	1.0333	0.038762	0.03659	0.075353	0.86687	1.6966	0.82972	0.14037	3.422	16.76	0.22286	0.61	0.09
90	1.6398	0.10615	0.99814	1.1996	1.3274	1.6249	0.12774	0.29755	0.42529	0.58257	1.9488	1.3662	0.30677	-0.19643	2.746	0.75857	2.85	0.06	0.89431	0.97765	0.76909	0.29609	0.072626	0.46828	0.4785	0.0013651	-1.3731	0.21215	0.31099	-0.26065	0.1113	1.1376	0.052142	0.99814	0.91942	0.96674	1.0612	0.047326	0.094414	0.14174	0.69225	1.573	0.88075	0.1577	1.5194	6.488	1.062	4.8	0.11
90	1.8648	0.083779	0	1.1549	1.3899	1.726	0.23504	0.33604	0.57109	0.71886	2.0095	1.2906	0.35302	-0.2218	2.1636	0.61889	2.72	0.06	0.76471	0.9697	0.64884	0.26916	0.01426	0.48036	0.50626	0.0024619	-1.1362	-0.0087628	0.26747	-0.27125	0.14959	1.1588	0.02139	0.99643	0.92257	0.98256	1.0461	0.059991	0.063577	0.12357	0.80079	1.8475	1.0467	0.19271	2.6534	11.185	0.541	2.63	0.07
90	1.9579	0.50827	0.9985	1.1249	1.3686	1.5561	0.24365	0.18748	0.43113	0.31388	1.9912	1.6774	0.35206	-0.72945	3.7587	0.438	2.67	0.06	0.63159	0.96391	0.79398	0.2782	0.043609	0.47289	0.47511	0.0026142	-1.2402	0.16287	0.21332	-0.2347	0.099728	1.0805	0.97444	0.9985	0.92191	0.98834	1.0532	0.066427	0.064871	0.1313	0.50481	1.2467	0.7419	0.1304	-1.1302	6.8576	0.662	4.57	0.07
91	3.2551	0.98337	0	3.3479	3.6222	3.7377	0.27429	0.11553	0.38982	1.27	4.1079	2.8378	0.58824	-1.9241	6.7084	0.46333	0.87	0.15	0.30126	0.96912	0.91211	0.75297	0.14489	0.6119	0.5179	0.0308	-1.1226	0.071807	0.033697	0.010207	0.0085501	0.55377	0.038005	0.8266	0.97551	1.0163	1.0683	0.040758	0.052038	0.092795	0.92681	1.3922	0.46538	0.099404	1.8162	6.4394	0.18909	0.83	0.05
91	2.8713	0.22819	0	3.1979	3.3609	3.4692	0.16295	0.10834	0.27129	1.4459	3.653	2.2071	0.39808	-3.2277	15.536	1.49	4.12	0.08	1.8613	0.98658	0.95526	0.9217	0.40716	0.57175	0.46292	0.013169	-1.2195	0.063534	0.11443	0.018472	0.024143	0.50226	0.033557	0.6868	0.97349	0.99726	1.0339	0.023765	0.036668	0.060433	0.90452	1.3786	0.47411	0.10771	1.9496	6.1917	0.24833	0.6	0.05
91	3.0623	0.97669	0	3.441	3.5264	3.5883	0.085426	0.06186	0.14729	1.2968	3.7424	2.4455	0.41089	-4.0126	20.734	0.165	0.25	0.08	0.085	0.98601	0.96037	0.92541	0.60606	0.51402	0.48946	0.020573	-1.1584	0.081781	0.041688	0.018045	0.018098	0.60942	0.027972	0.99767	0.98241	0.99892	1.0278	0.016513	0.028929	0.045441	0.9494	1.5096	0.56015	0.11822	2.8157	10.49	0.1675	0.37	0.04
92	0.99021	0.19	0.99667	0.94041	1.0315	1.1789	0.091059	0.14745	0.23851	0.41196	1.2993	0.88737	0.15761	-1.2328	6.6835	0.596	1.44	0.04	0.66893	0.98	0.97	0.47333	0.14	0.50836	0.48993	0.001212	-1.3334	0.12295	0.15685	0.0043596	0.050817	0.89513	0.036667	0.99667	0.94818	0.98958	1.0439	0.041404	0.05432	0.095724	0.7586	1.3861	0.62746	0.10979	0.72696	7.6605	0.99667	2.72	0.08
92	1.1582	0.075157	0.50731	0.62573	0.85119	0.894	0.22546	0.042809	0.26827	0.025973	1.1443	1.1184	0.33879	-1.1251	2.8078	0.31067	1.1	0.04	0.33151	0.80376	0.762	0.25678	0.048017	0.51255	0.50943	0.0023532	-1.1354	0.088154	0.071992	-0.018077	-0.0043088	5.7007	0.63048	0.4739	0.9351	0.98987	1.08	0.054777	0.090142	0.14492	0.28785	5.074	4.7861	0.71247	4.1511	23.771	1.11	2.99	0.1
92	1.2716	0.08204	0.61641	0.77458	0.82483	0.88414	0.050251	0.059302	0.10955	0.029642	1.2747	1.2451	0.2515	-1.4751	5.669	0.72	1.73	0.22	0.59468	0.91574	0.84035	0.12195	0.035477	0.45111	0.49889	0.0017159	-1.2756	0.13936	0.10279	0.035168	0.00058276	4.8289	0.64302	0.5898	0.93863	0.98447	1.0663	0.04584	0.081869	0.12771	0.33191	4.5785	4.2466	0.62443	4.2009	23.919	1.08	2.87	0.11
93	3.5168	0.070423	0	1.6736	1.8853	2.5285	0.2117	0.64325	0.85495	0.65577	3.8106	3.1549	0.57251	0.63416	3.7603	0.82333	3.92	0.05	1.3905	0.97183	0.3501	0.054326	0.020121	0.45363	0.50101	0.0027045	-1.3941	0.26963	0.17115	-0.23383	0.18804	2.3011	0.026157	0.99799	0.9503	0.97991	1.013	0.029609	0.033039	0.062649	0.85653	2.694	1.8375	0.34521	3.7003	16.467	0.12	0.22	0.04
93	2.833	0.12332	0	1.6169	1.8414	2.2494	0.22448	0.40802	0.6325	0.51138	3.2039	2.6925	0.56662	0.17904	3.5543	0.9075	2.89	0.12	1.1543	0.93834	0.52815	0.12869	0.075067	0.47043	0.49596	0.0044455	-1.6025	0.65248	0.15304	-0.29056	0.088502	2.2477	0.053619	0.97855	0.90195	0.97459	1.0782	0.072639	0.10362	0.17626	0.64377	2.7279	2.0842	0.38808	2.6624	10.195	0.3525	1.44	0.03
93	3.3349	0.069182	0	2.0753	2.4464	2.6678	0.37108	0.22137	0.59245	0.83277	3.6662	2.8334	0.51616	-0.43443	4.5684	0.78333	3.66	0.06	1.2943	0.96436	0.73375	0.1174	0.02935	0.46218	0.47789	0.0031506	-1.501	0.36728	0.21	-0.070863	-0.004851	1.9853	0.027254	0.98532	0.94861	0.99682	1.0435	0.048211	0.046664	0.094875	0.76868	2.4408	1.6722	0.30721	3.2895	13.929	0.125	0.27	0.04
94	1.7802	0.04333	0	1.4869	1.546	1.6098	0.059085	0.06377	0.12285	1.3468	1.96	0.61319	0.14149	-1.1292	18.264	0.558	1.3	0.08	0.41453	0.99544	0.99316	0.11403	0.011403	0.50913	0.51886	0.0028542	-1.1524	0.046954	0.050721	0.0074705	0.048214	1.4189	0.011403	0.99886	0.96271	0.98834	1.0179	0.025631	0.029529	0.055161	0.9115	1.9393	1.0278	0.15315	5.8776	41.708	0.11	0.12	0.09
94	1.7753	0.11931	0	1.5973	1.6715	1.7448	0.074199	0.073327	0.14753	0.56871	1.9486	1.3799	0.19693	-3.6348	23.394	0.50917	2.34	0.11	0.62733	0.98744	0.97802	0.7708	0.058085	0.48585	0.51339	0.0023221	-1.1728	0.06211	0.057285	0.0056315	0.048503	1.9482	0.023548	0.99843	0.95958	0.99063	1.03	0.031055	0.039404	0.070459	0.89007	2.4092	1.5192	0.24506	4.8413	27.894	0.13667	0.16	0.1
94	1.9633	0.1914	0	1.6163	1.7002	1.7862	0.083882	0.086073	0.16996	1.0302	2.167	1.1367	0.19957	-1.9119	14.987	0.30565	0.87	0.07	0.22558	0.99307	0.97365	0.34397	0.037448	0.49306	0.52017	0.0021726	-1.2059	0.073358	0.093336	-0.0063214	0.046175	1.4657	0.015257	0.99445	0.9608	0.98987	1.0329	0.029067	0.043048	0.072115	0.81788	2.077	1.2591	0.1926	4.2763	22.582	0.23333	0.58	0.08
95	2.7053	0.054514	0	1.0105	1.1833	1.6523	0.17282	0.46895	0.64177	0.55856	2.8503	2.2917	0.48296	1.2231	4.2738	0.27857	2.54	0.05	0.51879	0.75809	0.23509	0.056218	0.015332	0.48976	0.49744	0.0021183	-1.6164	0.58303	0.22505	-0.30089	0.1104	2.3912	0.02385	0.9983	0.91921	0.97741	1.0485	0.0582	0.071125	0.12933	0.78543	2.517	1.7316	0.29078	3.8925	20.233	0.38933	2.28	0.05
95	2.0814	0.073005	0	1.3616	1.5318	1.6986	0.17022	0.16673	0.33695	0.78594	2.1659	1.38	0.26528	-0.38373	4.9171	0.205	1.13	0.05	0.25207	0.99151	0.83362	0.16299	0.018676	0.47959	0.53152	0.002964	-1.4404	0.17979	0.44776	-0.24958	0.063904	2.299	0.016978	0.9983	0.93651	0.99357	1.0632	0.057062	0.069597	0.12666	0.80961	2.1972	1.3876	0.24719	4.3446	26.592	0.83	5.25	0.06
95	2.0308	0.24252	0	1.1262	1.39	1.7657	0.26386	0.37569	0.63955	0.59485	2.3565	1.7617	0.4338	0.21127	2.31	0.26208	1.16	0.06	0.2812	0.90709	0.50709	0.1748	0.053543	0.50631	0.50553	0.0027991	-1.5759	0.36598	0.36368	-0.19344	0.041629	1.354	0.98898	0.28819	0.88647	1.0072	1.1525	0.12069	0.14529	0.26598	0.64746	1.753	1.1055	0.22698	1.0055	4.562	0.19242	0.59	0.06
96	4.0113	0.74058	0	3.864	4.0233	4.1013	0.15927	0.078089	0.23736	1.0307	4.3413	3.3106	0.59284	-3.3568	15.388	1.1275	4	0.08	1.6607	0.98226	0.95565	0.8847	0.52328	0.50222	0.48107	0.004718	-1.6101	0.4848	0.32409	-0.24549	0.047088	1.8867	0.042129	0.99778	0.97213	0.99756	1.0295	0.025422	0.03195	0.057372	0.6086	2.3198	1.7112	0.27857	3.0826	13.097	0.17333	1.02	0.04
96	3.4978	0.70551	0.99788	3.7479	3.9339	4.026	0.18607	0.092087	0.27816	1.6216	4.2773	2.6557	0.52074	-2.6549	11.09	0.67	3.74	0.04	1.2635	0.98517	0.95551	0.8072	0.19703	0.49894	0.46596	0.0093736	-1.3628	0.19697	0.19563	0.025001	-0.054202	1.2927	0.027542	0.99788	0.96623	0.99284	1.0186	0.02661	0.025733	0.052343	0.6072	1.6836	1.0764	0.15422	2.2919	13.087	1.54	4.34	0.12
96	3.9582	0.053608	0	3.6377	3.8852	4.0332	0.24753	0.14804	0.39558	1.4211	4.5081	3.087	0.53141	-2.7764	13.239	0.28471	2.65	0.04	0.59942	0.98351	0.95876	0.7567	0.068041	0.49587	0.48033	0.00597	-1.5626	0.46239	0.22578	-0.17122	0.046171	1.7748	0.043299	0.99794	0.96271	0.99252	1.0282	0.02981	0.035681	0.065491	0.59036	2.203	1.6127	0.23794	3.4861	16.615	0.68143	2.55	0.04
97	2.9991	0.10545	0.99636	2.5755	2.9132	3.1226	0.33772	0.20942	0.54714	0.94615	3.6857	2.7395	0.63234	-1.3345	4.2568	0.15529	0.89	0.03	0.22599	0.91273	0.84727	0.40727	0.069091	0.43431	0.49451	0.0098442	-1.2511	0.14555	0.13584	-0.22625	0.19722	1.2278	0.043636	0.99636	0.93507	0.97861	1.0122	0.043539	0.033618	0.077157	0.65802	1.7921	1.1341	0.20881	2.1275	8.5102	0.49	1.8	0.04
97	2.5403	0.098765	0.99753	1.6327	1.7778	1.9923	0.14517	0.2145	0.35967	0.59433	2.8111	2.2168	0.47241	-0.034156	3.498	1.2967	2.96	0.11	1.2113	0.95556	0.72099	0.20247	0.046914	0.48515	0.48635	0.0042949	-1.3467	0.19678	0.28459	-0.21283	0.079191	0.8637	0.02716	0.99753	0.93547	0.9724	1.0179	0.036931	0.045505	0.082435	0.596	1.3796	0.78356	0.12015	0.49728	7.0787	1.32	3.65	0.08
97	3.6696	0.14377	0.99681	3.1743	3.5488	3.6261	0.3745	0.077274	0.45177	0.26337	3.7825	3.5192	0.84542	-2.0005	6.1585	0.745	2.39	0.08	0.95432	0.94569	0.88498	0.76997	0.623	0.47436	0.48553	0.01256	-1.252	0.069088	0.302	-0.24925	0.13126	1.1419	0.025559	0.99681	0.94225	0.98232	1.0225	0.040077	0.040147	0.080224	0.38583	1.4086	1.0227	0.17262	-0.81187	6.8169	0.75	2.66	0.06
98	0.99991	0.0087848	0	0.91498	0.96331	1.0258	0.048328	0.062504	0.11083	0.78296	1.2615	0.47856	0.11146	0.56657	4.9141	0.925	2.64	0.07	1.0396	0.99707	0.94876	0.13909	0.016105	0.52493	0.48899	0.0016534	-1.2709	0.12491	0.13684	0.041233	-0.030632	0.61688	0.011713	0.70571	0.95163	0.9922	1.0353	0.040564	0.043152	0.083716	0.83106	1.1943	0.36328	0.071307	0.60127	6.1128	0.36882	1.03	0.07
98	0.93415	0.093176	0	0.7482	0.80415	0.88826	0.05595	0.084112	0.14006	0.64448	1.0564	0.41192	0.10077	-0.26402	6.3503	0.34231	1.14	0.08	0.31681	0.99738	0.99213	0.29003	0.030184	0.50854	0.50132	0.0009897	-1.253	0.10533	0.15955	0.014491	-0.025207	0.99476	0.0091864	0.3832	0.94918	0.99331	1.0442	0.044134	0.050908	0.095042	0.79251	1.3669	0.5744	0.1067	1.8664	10.613	0.20694	0.51	0.07
98	0.85206	0.0086957	0.88522	1.0965	1.1805	1.2523	0.084037	0.071767	0.1558	0.83973	1.4179	0.57821	0.12163	-0.61651	3.8746	0.44038	1.26	0.11	0.32464	0.98783	0.80696	0.16435	0.012174	0.50131	0.47909	0.0027016	-1.2845	0.15601	0.17153	0.033403	-0.075056	0.71714	0.063478	0.88609	0.9388	0.99949	1.062	0.060689	0.0625	0.12319	0.73444	1.2241	0.48968	0.096582	-0.34811	3.9606	0.63944	2.34	0.11
99	1.5735	0.17236	0.00099059	1.0923	1.2417	1.3983	0.14935	0.15657	0.30592	0.72734	1.7375	1.0102	0.22387	-0.25443	3.2933	0.96238	5.44	0.21	1.1771	0.99307	0.73205	0.11144	0.011887	0.51685	0.49975	0.00073432	-1.7761	0.71441	0.38858	-0.45857	0.13237	1.8087	0.0059435	0.9995	0.90468	0.98761	1.0802	0.082928	0.09256	0.17549	0.78822	1.6309	0.84272	0.16034	3.0165	22.022	0.60848	2.45	0.22
99	1.7021	0.13585	0	1.1763	1.34	1.5252	0.16378	0.18514	0.34893	0.79881	1.9234	1.1246	0.24327	-0.0048281	2.9422	0.748	7.23	0.15	1.5322	0.98277	0.62823	0.082174	0.0059642	0.52387	0.48374	0.0018838	-1.5646	0.43515	0.28646	-0.094518	-0.061505	1.0444	0.011928	0.167	0.91705	0.99543	1.0848	0.078382	0.089413	0.1678	0.73739	1.5414	0.80398	0.14654	1.0659	5.7399	0.3183	1.52	0.15
99	1.879	0.05873	0.99921	1.1882	1.3319	1.4925	0.14369	0.16057	0.30426	0.71083	1.9232	1.2124	0.24713	-0.29871	4.6361	0.35056	1.31	0.12	0.27677	0.99365	0.90159	0.21429	0.037302	0.49166	0.49046	0.00094396	-2.1398	1.3643	0.18767	-0.64594	0.2347	2.3271	0.0087302	0.99921	0.89384	1.0007	1.1222	0.10682	0.12158	0.2284	0.70904	1.8765	1.1674	0.21336	2.3828	15.403	0.27689	0.73	0.12
[truncated: 5,000 more columns]
