# Supplementary material for: Detecting Parkinson’s disease from sustained phonation and speech signals
Source: PLoS One. 2017 Oct 5;12(10):e0185613. doi: 10.1371/journal.pone.0185613 (PMC5628839; doi:10.1371/journal.pone.0185613)
Supplement: S3 File — (ZIP) [file pone.0185613.s003.zip › SP/phonation/SP_phonation_jAudio_features.csv]

id	Spectral_Centroid_min	Spectral_Rolloff_Point_min	Spectral_Flux_min	Compactness_min	Spectral_Variability_min	Root_Mean_Square_min	Fraction_Of_Low_Energy_Windows_min	Zero_Crossings_min	Strongest_Frequency_Via_Zero_Crossings_min	Strongest_Frequency_Via_Spectral_Centroid_min	Strongest_Frequency_Via_FFT_Maximum_min	MFCC_1_min	MFCC_2_min	MFCC_3_min	MFCC_4_min	MFCC_5_min	MFCC_6_min	MFCC_7_min	MFCC_8_min	MFCC_9_min	MFCC_10_min	MFCC_11_min	MFCC_12_min	MFCC_13_min	LPC_1_min	LPC_2_min	LPC_3_min	LPC_4_min	LPC_5_min	LPC_6_min	LPC_7_min	LPC_8_min	LPC_9_min	LPC_10_min	Partial_Based_Spectral_Centroid_min	Partial_Based_Spectral_Flux_min	Peak_Based_Spectral_Smoothness_min	Relative_Difference_Function_min	Area_Method_of_Moments_1_min	Area_Method_of_Moments_2_min	Area_Method_of_Moments_3_min	Area_Method_of_Moments_4_min	Area_Method_of_Moments_5_min	Area_Method_of_Moments_6_min	Area_Method_of_Moments_7_min	Area_Method_of_Moments_8_min	Area_Method_of_Moments_9_min	Area_Method_of_Moments_10_min	Area_Method_of_Moments_11_min
1	19.39	0.08008	1.806e-05	5.265	2.048e-07	0.001177	0.46	1	7.812	303	7.812	-293.3	-5.317	-6.329	-9.27	1.773	-1.504	-3.711	-0.231	-6.44	-1.948	-2.127	-3.815	-3.436	-0.954	0	-0.4053	-0.08194	0	-0.3691	-0.258	-0.2274	-0.3673	0	0	-0.05962	0	-8.409	0	0	0	0	0	0	0	0	0	0	0
1	13.67	0.02539	1.384e-05	0.04124	2.704e-10	0.0006147	0.27	0	0	213.6	7.812	-420.1	-7.776	-12.55	-10.47	-0.2185	-0.1504	-4.582	-1.652	-3.668	-3.738	-4.236	-9.052	-3.343	-0.9832	0	0	-0.03472	-0.3765	-0.3265	-0.3201	-0.2905	-0.264	0	0	0	0	-10.56	0	0	0	0	0	0	0	0	0	0	0
1	17.47	0.03125	2.1e-05	168.1	1.671e-05	0.00482	0.27	5	39.06	273	179.7	-210.1	-4.496	-10.23	-10.14	2.956	0.5166	-5.094	-1.527	-5.05	-1.174	-3.073	-4.357	-2.55	-0.9846	0	-0.1212	-0.1825	0	-0.2921	-0.2882	-0.1821	-0.4554	0	0	-0.8627	0	-8.947	0	0	0	0	0	0	0	0	0	0	0
2	14.88	0.01953	8.297e-07	1470	6.071e-05	0.00606	0.41	15	117.2	232.5	132.8	-189.2	4.32	-2.564	-7.458	1.123	1.362	-0.1255	0	-0.3314	-3.409	-1.52	-1.65	-1.062	-0.9873	-0.01356	-0.302	-0.1737	0	-0.2944	-0.5717	-0.1488	-0.3142	0	0	-0.003122	0	-10.99	0	0	0	0	0	0	0	0	0	0	0
2	12.73	0.01953	7.585e-07	0.2	1.043e-08	0.0008339	0.46	0	0	198.9	7.812	-351.6	-0.8446	-1.913	-5.61	-0.01423	-0.1056	-3.304	-0.07896	-0.8515	-1.936	-1.493	-0.5642	0	-0.991	-0.21	0	-0.2012	-0.2647	0	-0.4605	-0.2532	-0.4252	0	0	-0.7211	0	-11.04	0	0	0	0	0	0	0	0	0	0	0
2	14.3	0.01953	5.99e-07	108.6	4.195e-06	0.002776	0.43	6	46.88	223.4	148.4	-229.2	4.735	-2.398	-5.928	1.982	0.5513	-1.97	0	-0.5877	-2.987	-1.441	-2.382	0	-0.9878	0	-0.2274	-0.2508	0	-0.02548	-0.3078	-0.1886	-0.4291	0	0	0	0	-12.96	0	0	0	0	0	0	0	0	0	0	0
3	33.29	0.05469	5.854e-06	333	1.441e-05	0.003469	0.3	10	78.12	520.1	304.7	-211	-9.341	-11.62	-8.471	-4.963	-6.288	-4.239	-6.215	-7.913	-6.506	-5.567	-3.069	0	-0.959	-0.3862	0	-0.1431	0	-0.2305	-0.3686	-0.002287	-0.32	0	0	-0.3163	0	-11.71	0	0	0	0	0	0	0	0	0	0	0
3	23.81	0.03906	4.568e-06	1961	9.473e-05	0.008799	0.24	22	171.9	372	289.1	-179.4	-8.713	-11.59	-7.378	-4.162	-4.859	-4.086	-7.091	-7.347	-7.122	-6.921	-3.531	0	-0.9762	0	0	-0.1189	0	-0.1945	-0.3566	-0.05828	-0.293	0	0	0	0	-9.607	0	0	0	0	0	0	0	0	0	0	0
3	26.03	0.04688	2.924e-06	894.5	3.723e-05	0.005347	0.31	15	117.2	406.7	289.1	-192.9	-7.568	-11.59	-8.012	-5.799	-5.436	-4.525	-7.716	-6.578	-7.873	-5.603	-3.196	0	-0.9792	0	0	-0.1204	0	-0.3079	-0.3291	-0.07978	-0.3428	0	0	0	0	-10.12	0	0	0	0	0	0	0	0	0	0	0
4	26.12	0.0293	1.761e-05	82.87	1.399e-06	0.002223	0.42	4	31.25	408.1	195.3	-259.7	-3.944	-12.38	-2.476	0.2047	-5.256	-4.1	-4.432	-4.08	-4.851	-7.387	-8.338	-9.401	-0.9459	-0.1036	-0.1299	-0.0002494	-0.5111	-0.3136	-0.08844	-0.3508	-0.03323	0	0	0	0	-11.63	0	0	0	0	0	0	0	0	0	0	0
4	19.25	0.0293	5.529e-07	906.6	3.588e-05	0.004889	0.42	28	218.8	300.8	210.9	-183.1	-0.8515	-7.164	-0.8718	-0.6508	-2.804	-4.406	-3.147	-6.548	-4.176	-4.681	-8.946	-6.334	-0.9824	0	-0.2817	-0.2006	-0.3946	-0.5921	-0.0144	-0.1905	-0.3378	0	0	0	0	-9.565	0	0	0	0	0	0	0	0	0	0	0
4	19.36	0.0293	6.97e-10	456.6	1.831e-06	0.0001175	0.2	32	250	302.6	7.812	-251.7	-5.608	-6.562	-3.254	-1.343	-2.594	-4.013	-2.659	-5.337	-3.125	-5.027	-8.607	-6.433	-0.9824	-0.3721	-0.6675	-0.5771	-0.1408	-0.533	-0.1471	-0.2841	-0.3109	0	0	-0.2942	0	-13.53	0	0	0	0	0	0	0	0	0	0	0
5	17.05	0.04883	2.68e-06	808	7.309e-05	0.00898	0.38	17	132.8	266.4	210.9	-169.1	2.739	-3.304	-7.423	0.254	-3.722	-4.797	-1.637	-3.744	-3.088	-3.753	-5.055	-6.536	-0.9851	-0.04789	-0.006939	0	-0.4119	-0.3135	-0.1756	-0.5864	-0.07074	0	0	-0.324	0	-12.62	0	0	0	0	0	0	0	0	0	0	0
5	18.44	0.04883	2.949e-06	1058	2.414e-05	0.005661	0.36	25	195.3	288.1	210.9	-187.6	3.508	-5.317	-6.135	-1.93	-4.631	-4.93	-1.504	-4.344	-3.214	-3.115	-4.561	-6.81	-0.9819	0	-0.03735	0	-0.4245	-0.3067	-0.03419	-0.4891	-0.1637	0	0	-0.2396	0	-10.26	0	0	0	0	0	0	0	0	0	0	0
5	14.46	0.02539	2.992e-06	0.05061	2.692e-10	0.0005904	0.35	0	0	226	7.812	-423.1	-7.605	-4.687	-5.983	-0.2603	-4.95	-4.513	-1.375	-5.29	-4.086	-3.329	-6.224	-7	-0.9928	0	0	0	-0.356	-0.3983	-0.08891	-0.4985	-0.1774	0	0	-0.7511	0	-10.16	0	0	0	0	0	0	0	0	0	0	0
6	19.12	0.04492	4.272e-06	623.3	2.068e-05	0.003231	0.4	17	132.8	298.7	195.3	-198.1	-4.378	-19.21	-12.69	-1.369	-4.689	-7.07	-4.561	-9.121	-4.332	-6.463	-8.505	-10.93	-0.9877	0	-0.7212	-0.4132	-0.7043	-0.2376	-0.5297	-0.2126	-0.07668	0	0	-0.3675	0	-12.81	0	0	0	0	0	0	0	0	0	0	0
6	17.24	0.02734	1.177e-06	763.3	3.853e-05	0.005165	0.33	9	70.31	269.4	195.3	-193.2	-1.204	-16.12	-13.53	0.04631	-2.714	-5.317	-3.177	-8.204	-4.919	-7.647	-7.495	-8.763	-0.9892	0	-0.5709	-0.3329	-0.5384	-0.1366	-0.6079	-0.3173	-0.05056	0	0	-0.3039	0	-11.94	0	0	0	0	0	0	0	0	0	0	0
6	16.96	0.02734	3.664e-06	1610	6.966e-05	0.007474	0.39	12	93.75	264.9	195.3	-183.9	-3.316	-17.97	-12.47	-1.884	-2.261	-8.614	-3.914	-7.957	-5.824	-8.555	-7.452	-11.51	-0.9834	0	-0.6108	-0.2903	-0.5792	-0.2296	-0.5242	-0.339	-0.07395	0	0	-0.2742	0	-11.96	0	0	0	0	0	0	0	0	0	0	0
7	17.04	0.02539	2.169e-06	176	5.361e-06	0.002044	0.42	12	93.75	266.3	195.3	-224.1	-1.249	-11.86	-5.542	-0.5318	-5.134	-6.197	0	-6.922	-5.196	-5.521	-4.22	-7.255	-0.9874	0	-0.1875	-0.0876	-0.4761	-0.5118	-0.1584	-0.247	-0.3173	0	0	-0.08911	0	-11.34	0	0	0	0	0	0	0	0	0	0	0
7	22.72	0.04883	4.03e-06	1265	6.472e-05	0.006815	0.33	20	156.2	355	195.3	-177.4	-2.163	-13.55	-4.753	3.299	-6.18	-6.443	-0.5165	-6.671	-5.594	-5.016	-3.56	-8.6	-0.9765	0	-0.3395	-0.09075	-0.4311	-0.4939	-0.134	-0.2826	-0.2654	0	0	-0.1115	0	-13.5	0	0	0	0	0	0	0	0	0	0	0
7	21.46	0.04883	2.698e-06	707.5	2.811e-05	0.004351	0.34	14	109.4	335.3	195.3	-195.6	-0.4766	-9.674	-2.574	0.5859	-6.108	-5.446	0	-5.155	-4.436	-5.014	-3.34	-8.148	-0.9765	0	-0.3747	0	-0.5789	-0.4915	-0.1101	-0.3485	-0.2725	0	0	-0.08892	0	-11.04	0	0	0	0	0	0	0	0	0	0	0
8	16.98	0.03516	1.008e-05	1137	6.355e-05	0.007306	0.29	12	93.75	265.3	195.3	-181.4	-2.846	-11.99	-3.662	-1.028	-0.205	-8.113	-2.513	-5.879	-2.245	-6.256	-5.867	-6.606	-0.9854	0	-0.1633	-0.2661	-0.4373	-0.07279	-0.2725	-0.4067	-0.2711	0	0	0	0	-10.68	0	0	0	0	0	0	0	0	0	0	0
8	25.71	0.0918	7.109e-06	86.05	2.807e-06	0.001738	0.42	8	62.5	401.8	195.3	-233.4	-2.213	-13.86	-3.961	0.2145	-2.48	-9.286	-1.854	-4.374	-1.763	-6.159	-8.068	-6.321	-0.9785	0	0	-0.2284	-0.6163	-0.3199	-0.3526	-0.2308	-0.2077	0	0	0	0	-9.152	0	0	0	0	0	0	0	0	0	0	0
8	22.28	0.08984	6.443e-06	5.453	1.253e-07	0.001034	0.44	1	7.812	348.2	7.812	-306.2	-2.394	-14.11	-2.679	-0.6777	-1.372	-8.651	-1.057	-5.355	-0.845	-7.471	-6.224	-6.841	-0.9666	0	-0.03869	-0.2082	-0.5027	-0.2805	-0.2955	-0.3742	-0.3864	0	0	0	0	-10.68	0	0	0	0	0	0	0	0	0	0	0
9	15.8	0.02344	1.474e-06	293.3	7.765e-06	0.001866	0.38	28	218.8	246.9	164.1	-211.7	0.6693	-7.691	-10.13	0.5212	3.756	-4.32	-0.5595	-2.361	-4.638	-5.141	-2.278	-1.808	-0.9693	0	-0.1181	0	-0.2277	-0.1984	-0.3933	-0.1513	-0.2197	0	0	0	0	-8.439	0	0	0	0	0	0	0	0	0	0	0
9	27.28	0.0918	1.341e-06	1286	2.503e-05	0.00419	0.39	54	421.9	426.3	164.1	-186.9	-4.727	-9.348	-7.603	0.6498	2.577	-1.269	-1.235	-2.811	-6.23	-5.394	-3.926	-2.987	-0.9631	0	-0.3456	-0.1139	-0.2186	-0.1342	-0.3804	-0.08582	-0.2534	0	0	0	0	-10.34	0	0	0	0	0	0	0	0	0	0	0
9	30.17	0.08984	2.502e-06	1563	4.645e-05	0.005055	0.41	36	281.2	471.4	164.1	-178.7	-3.737	-6.75	-8.789	0.3518	4.062	-1.418	-0.4263	-2.093	-4.466	-3.377	-4.098	-0.9565	-0.963	0	-0.1605	-0.05614	-0.2486	-0.1705	-0.3934	-0.05471	-0.2449	0	0	-0.002442	0	-10.95	0	0	0	0	0	0	0	0	0	0	0
10	17.88	0.01953	1.212e-05	688.5	1.348e-05	0.002883	0.36	53	414.1	279.4	132.8	-195.2	-4.863	-9.147	-1.949	-1.562	0.8506	-2.332	-1.424	-0.2411	-1.286	0	0	-2.882	-0.9673	0	-0.239	0	-0.538	-0.1189	-0.09765	-0.1318	-0.2685	0	0	-0.09824	0	-10.82	0	0	0	0	0	0	0	0	0	0	0
10	18.7	0.02344	2.045e-06	290.1	3.583e-06	0.001119	0.32	44	343.8	292.2	132.8	-221.3	-3.48	-10.35	-6.82	-2.61	-0.2773	-1.316	-0.2344	0	-2.836	-0.8581	0	-0.5508	-0.9772	0	-0.1774	0	-0.5227	-0.1084	-0.0687	-0.1694	-0.3305	0	0	-0.3758	0	-12.78	0	0	0	0	0	0	0	0	0	0	0
10	35.77	0.09766	6.547e-06	714.9	1.776e-05	0.002442	0.42	31	242.2	558.9	164.1	-197.1	-0.554	-12.67	-5.734	-1.743	0.8475	-2.653	0	0	-2.135	-0.32	-1.532	-4.016	-0.9533	0	-0.1885	0	-0.5814	-0.09239	-0.2314	-0.1489	-0.3995	0	0	-0.272	0	-10.42	0	0	0	0	0	0	0	0	0	0	0
11	19.86	0.03125	1.711e-05	1805	5.932e-05	0.005524	0.23	28	218.8	310.2	242.2	-177	-10.47	-17.97	-8.723	-3.015	-4.455	-5.765	-1.694	-5.637	-6.267	-4.933	-9.561	-8.841	-0.9782	0	-0.01425	-0.3	-0.3649	-0.1934	-0.1955	-0.1209	-0.2716	0	0	-0.6728	0	-10.4	0	0	0	0	0	0	0	0	0	0	0
11	15.4	0.02539	1.164e-05	124.2	5.482e-06	0.002555	0.33	3	23.44	240.6	195.3	-227.1	-10.7	-17.7	-8.803	0.1761	-1.386	-4.151	-2.965	-7.595	-5.912	-3.531	-11.18	-7.151	-0.986	-0.112	-0.0573	-0.2128	-0.2341	-0.2213	-0.2525	-0.07771	-0.537	0	0	0	0	-10.9	0	0	0	0	0	0	0	0	0	0	0
11	24.67	0.04297	1.362e-05	2047	4.533e-05	0.005994	0.31	53	414.1	385.5	195.3	-174.8	-8.951	-18.48	-8.117	-0.3488	-1.196	-4.501	-3.136	-8.657	-4.589	-1.932	-11.39	-8.026	-0.9644	-0.006354	-0.1011	-0.4052	-0.2711	-0.2491	-0.02323	0	-0.2769	0	0	-0.243	0	-13.41	0	0	0	0	0	0	0	0	0	0	0
12	18	0.03125	5.71e-07	2.981	2.729e-07	0.001363	0.42	1	7.812	281.2	7.812	-290.6	0.38	-8.404	-10.23	-1.49	-8.401	-2.115	-0.9286	-3.475	-5.156	-4.703	-6.958	-9.629	-0.9852	0	-0.301	0	-0.3728	-0.526	-0.299	-0.198	-0.02279	0	0	-0.07879	0	-11.77	0	0	0	0	0	0	0	0	0	0	0
12	18.39	0.03125	3.99e-07	502.5	3.631e-05	0.006642	0.43	8	62.5	287.3	242.2	-194.6	1.989	-6.804	-10.11	-1.57	-7.864	-2.365	-2.574	-4.477	-5.981	-4.929	-7.678	-8.564	-0.9882	0	-0.2761	-0.005772	-0.2221	-0.5421	-0.3276	-0.1235	0	0	0	-0.006143	0	-12.45	0	0	0	0	0	0	0	0	0	0	0
12	17.14	0.03125	3.518e-07	180.5	9.914e-06	0.002696	0.35	5	39.06	267.8	242.2	-212.7	1.628	-8.985	-9.247	0.7894	-7.653	-2.703	-1.377	-3.397	-6.254	-4.855	-7.658	-8.518	-0.9904	0	-0.2539	-0.132	-0.2077	-0.5231	-0.3244	-0.1201	0	0	0	0	0	-12.4	0	0	0	0	0	0	0	0	0	0	0
13	17.57	0.0293	1.566e-06	17.71	2.714e-07	0.0013	0.41	3	23.44	274.6	226.6	-288	-6.682	-7.785	-6.55	-3.465	-7.502	-3.086	-3.104	-6.782	-4.445	-4.454	-10.08	-7.351	-0.9825	0	-0.3114	0	-0.2495	-0.2361	-0.1153	-0.1113	-0.5019	0	0	-0.7901	0	-12.09	0	0	0	0	0	0	0	0	0	0	0
13	31.15	0.08984	1.833e-06	1768	5.331e-05	0.005454	0.43	37	289.1	486.8	242.2	-180.5	-6	-6.969	-7.888	-3.103	-3.782	-3.459	-1.543	-5.368	-3.278	-3.681	-9.091	-7.867	-0.9696	0	-0.2836	0	-0.1803	-0.242	0	-0.2874	-0.1427	0	0	0	0	-12.04	0	0	0	0	0	0	0	0	0	0	0
13	22.4	0.0293	2.429e-06	375.8	9.203e-06	0.003969	0.33	16	125	350	210.9	-207.3	-7.372	-10.24	-7.692	0.2144	-4.665	-3.937	-6.491	-8.25	-3.108	-5.243	-10.46	-6.551	-0.9688	0	-0.2804	0	-0.2829	-0.1413	-0.2082	-0.1382	-0.2153	0	0	0	0	-10.18	0	0	0	0	0	0	0	0	0	0	0
14	15.23	0.03711	1.126e-05	1623	8.44e-05	0.006534	0.34	24	187.5	238	85.94	-178.5	-2.628	-6.601	-11.68	-6.537	4.747	-3.055	-1.466	-1.333	-2.343	-2.473	-3.661	-1.208	-0.9827	0	-0.6182	0	-0.009933	-0.05096	-0.1278	-0.04297	-0.1543	0	0	0	0	-9.888	0	0	0	0	0	0	0	0	0	0	0
14	16.81	0.0625	6.175e-06	96.61	7.109e-06	0.002277	0.18	8	62.5	262.7	85.94	-220.7	-1.977	-8.006	-10.35	-5.665	2.288	-3.178	-2.12	-0.1982	-1.78	-3.967	-2.52	-1.805	-0.9828	0	-0.6703	0	-0.07387	-0.2852	-0.1009	-0.2366	-0.2608	0	0	-0.2222	0	-11.24	0	0	0	0	0	0	0	0	0	0	0
14	21.66	0.0625	4.327e-05	1697	8.713e-05	0.006272	0.31	44	343.8	338.4	85.94	-171	-4.621	-7.227	-12.99	-7.601	0.3543	-2.966	-1.402	-2.098	-0.7519	-2.764	-3.544	-2.227	-0.9722	0	-0.6032	-0.2628	0	0	-0.1641	-0.1333	-0.3069	0	0	-0.1123	0	-9.22	0	0	0	0	0	0	0	0	0	0	0
15	11.19	0.01758	4.598e-06	250	1.805e-05	0.003172	0.42	4	31.25	174.9	117.2	-209.1	4.623	-12.06	-2.462	-1.394	1.265	-2.734	0	0	-3.089	-1.624	-1.978	-0.1222	-0.9906	0	-0.3914	-0.1774	-0.4697	0	-0.4757	-0.4242	-0.5787	0	0	0	0	-12.36	0	0	0	0	0	0	0	0	0	0	0
15	8.868	0.01562	6.946e-09	206.1	5.129e-08	5.017e-05	0.1	23	179.7	138.6	7.812	-321.3	-2.403	-12.02	-3.627	0.4086	0.7885	-2.76	0	-0.5218	-1.323	-1.964	-0.9027	-1.236	-0.9949	-0.4082	-0.4377	-0.194	-0.2538	-0.091	-0.6281	-0.2235	-0.2475	0	0	-0.7543	0	-9.402	0	0	0	0	0	0	0	0	0	0	0
15	8.225	0.01562	2.46e-08	1356	1.493e-06	0.0001889	0.37	23	179.7	128.5	7.812	-249.4	-1.793	-9.099	-4.389	-0.2982	0.4772	-1.726	-0.9328	0	-3.959	-2.378	-2.101	-0.2828	-0.9954	-0.4853	-0.1309	-0.1751	-0.2725	-0.02425	-0.3399	-0.115	-0.5145	0	0	-0.5299	0	-13.81	0	0	0	0	0	0	0	0	0	0	0
16	15.53	0.0293	5.543e-06	1731	0.0001413	0.01353	0.42	12	93.75	242.6	226.6	-178.6	-3.757	-7.055	-7.216	2.629	-0.2447	-5.346	-4.154	-7.808	-3.779	-5.574	-11.73	-7.089	-0.9907	0	-0.5923	-0.1535	0	-0.04327	-0.2485	-0.4253	-0.5186	0	0	0	0	-10.23	0	0	0	0	0	0	0	0	0	0	0
16	16.92	0.02734	9.172e-09	371.2	1.96e-07	0.000181	0.32	31	242.2	264.3	7.812	-297	-1.297	-7.696	-4.928	0.04478	-2.038	-9.943	-1.492	-4.786	-2.236	-6.281	-9.527	-4.642	-0.9875	-0.2569	-0.4876	-0.2596	-0.1518	-0.1479	-0.5258	-0.56	-0.2565	0	0	-0.1662	0	-11.15	0	0	0	0	0	0	0	0	0	0	0
16	20.62	0.03906	6.146e-06	1202	7.851e-05	0.01099	0.46	21	164.1	322.2	226.6	-182.1	-7.852	-9.051	-8.035	2.409	-0.8734	-5.635	-3.694	-9.823	-4.446	-5.183	-11.93	-7.103	-0.9755	0	-0.6796	-0.03696	-0.07799	-0.05368	-0.2004	-0.3685	-0.4393	0	0	-0.4122	0	-10.04	0	0	0	0	0	0	0	0	0	0	0
17	13.83	0.01758	3.048e-05	1331	8.82e-05	0.006117	0.27	14	109.4	216.2	85.94	-184.6	4.082	-9.401	-6.445	-1.819	-0.694	0.1829	-2.342	-0.4801	-4.059	-8.702	-0.6827	-4.72	-0.9861	-0.2792	-0.1732	-0.01849	-0.4352	-0.03533	-0.4534	-0.2713	-0.06736	0	0	-0.04072	0	-9.764	0	0	0	0	0	0	0	0	0	0	0
17	19.39	0.02344	7.283e-06	139.5	4.388e-06	0.002327	0.31	9	70.31	303	85.94	-230	-1.738	-8.415	-7.341	-1.305	-1.387	-0.6115	-1.912	-0.3633	-4.138	-6.864	-0.2708	-4.497	-0.9785	-0.2452	-0.2847	-0.08619	-0.4279	-0.2659	-0.1855	-0.2519	-0.1095	0	0	0	0	-7.91	0	0	0	0	0	0	0	0	0	0	0
17	9.015	0.01953	1.699e-05	314.1	2.41e-05	0.004232	0.4	8	62.5	140.9	85.94	-199.3	4.478	-10.01	-4.98	-1.97	0.1319	1.298	-1.92	-1.18	-3.652	-7.779	-2.462	-4.435	-0.9904	0	-0.1289	-0.08385	-0.3097	-0.1493	-0.118	-0.2629	-0.207	0	0	-0.04404	0	-9.496	0	0	0	0	0	0	0	0	0	0	0
18	22.81	0.03711	3.456e-06	392.8	1.694e-05	0.003801	0.33	8	62.5	356.4	289.1	-207.1	-10.15	-9.874	-7.233	-2.712	-7.02	-4.199	-5.083	-7.628	-4.671	-6.978	-8.683	-4.235	-0.974	0	-0.2822	-0.03173	-0.09788	-0.2141	-0.09337	-0.4768	0	0	0	-0.2454	0	-11.79	0	0	0	0	0	0	0	0	0	0	0
18	28.05	0.05469	2.476e-06	169.5	4.383e-06	0.001996	0.32	7	54.69	438.2	289.1	-234	-5.16	-9.275	-5.679	-2.743	-8.452	-3.49	-6.529	-5.926	-5.292	-7.506	-7.086	-5.056	-0.9691	0	-0.426	0	-0.1481	-0.2867	-0.1057	-0.5165	0	0	0	-0.3395	0	-10.96	0	0	0	0	0	0	0	0	0	0	0
18	23.79	0.06445	1.956e-06	800.6	3.493e-05	0.004771	0.33	12	93.75	371.8	257.8	-193	-5.074	-7.948	-4.749	-0.684	-9.64	-4.601	-6.659	-6.154	-4.56	-5.875	-7.185	-3.81	-0.9808	0	-0.2415	0	-0.0007717	-0.1643	-0.06794	-0.5285	0	0	0	-0.6456	0	-11.93	0	0	0	0	0	0	0	0	0	0	0
19	27.04	0.04883	1.886e-06	115	3.388e-06	0.002193	0.4	5	39.06	422.4	367.2	-236.3	-0.169	-10.56	-4.134	-3.691	-1.805	-3.246	-2.613	-2.382	0	-3.449	-5.197	-0.412	-0.9761	0	0	0	-0.4591	-0.6305	0	-0.2556	-0.3349	0	0	0	0	-10.02	0	0	0	0	0	0	0	0	0	0	0
19	24.26	0.05078	1.303e-06	1297	5.001e-05	0.00436	0.41	20	156.2	379	367.2	-185.4	0.6795	-11.98	-4.16	0.4936	-2.244	-4.036	-2.806	-4.589	-1.474	-4.266	-5.455	-2.498	-0.9759	0	0	0	-0.4991	-0.6276	-0.04462	-0.2388	-0.3057	0	0	0	0	-10.72	0	0	0	0	0	0	0	0	0	0	0
19	30.15	0.08789	1.602e-06	1621	7.161e-05	0.006312	0.38	28	218.8	471.2	367.2	-177.1	-0.05132	-10.61	-4.331	2.015	-3.226	-3.391	-2.32	-4.127	-0.958	-3.863	-5.395	-1.488	-0.9565	-0.09074	0	0	-0.5429	-0.6124	0	-0.4068	-0.3536	0	0	0	0	-10.9	0	0	0	0	0	0	0	0	0	0	0
20	13.47	0.03711	8e-07	2021	0.0001495	0.0111	0.38	12	93.75	210.5	164.1	-174.9	4.261	-9.894	-1.925	2.358	-3.514	-2.613	-1.339	-0.9025	-2.024	-1.845	0	0	-0.9888	0	-0.3489	-0.2767	-0.504	-0.333	-0.3407	-0.07621	0	0	0	-0.06194	0	-12.6	0	0	0	0	0	0	0	0	0	0	0
20	13.69	0.03711	9.883e-07	1345	0.0001098	0.008863	0.36	10	78.12	214	164.1	-180	-0.7231	-11.1	-1.817	2.296	-5.133	-1.424	-2.298	-1.756	-3.738	-2.463	0	0	-0.9841	0	-0.3527	-0.02067	-0.6866	-0.2979	-0.37	-0.09296	-0.02439	0	0	-0.01515	0	-11.92	0	0	0	0	0	0	0	0	0	0	0
20	12.08	0.02148	1.05e-06	1403	7.711e-05	0.006474	0.23	8	62.5	188.8	164.1	-185.5	-1.728	-7.1	-3.261	2.394	-3.297	-2.006	-2.025	-1.632	-2.66	-2.78	-1.112	-0.1022	-0.9917	0	-0.2493	0	-0.4973	-0.225	-0.2728	-0.1897	-0.1768	0	0	-0.1699	0	-12.2	0	0	0	0	0	0	0	0	0	0	0
21	32.63	0.06055	1.019e-06	1420	4.575e-05	0.004546	0.38	30	234.4	509.8	257.8	-183.7	-9.429	-6.496	-5.829	6.037	-7.424	-6.962	-7.11	-7.402	-3.985	-7.477	-5.204	-4.416	-0.9453	0	-0.3495	0	0	-0.08479	-0.4043	-0.5001	-0.3605	0	0	-0.4226	0	-12.82	0	0	0	0	0	0	0	0	0	0	0
21	37.15	0.125	7.694e-07	1.783	7.023e-08	0.0009296	0.31	1	7.812	580.5	257.8	-306.7	-5.438	-7.018	-5.107	-1.767	-7.853	-7.087	-9.307	-6.303	-6.104	-6.229	-6.128	-3.664	-0.9372	0	-0.3309	-0.05575	0	-0.3885	-0.4843	-0.4945	-0.3303	0	0	-0.4601	0	-13.69	0	0	0	0	0	0	0	0	0	0	0
21	38.02	0.125	8.154e-07	1636	6.405e-05	0.005033	0.38	31	242.2	594.1	257.8	-177.9	-3.982	-7.089	-7.161	6.958	-6.96	-8.789	-6.884	-7.495	-5.942	-6.848	-4.728	-4.897	-0.9395	-0.174	-0.2364	-0.007006	-0.01902	-0.1777	-0.3485	-0.511	-0.4164	0	0	-0.2021	0	-13.41	0	0	0	0	0	0	0	0	0	0	0
22	19.49	0.04297	1.312e-05	348.1	1.915e-05	0.003359	0.26	14	109.4	304.5	164.1	-205.2	-5.859	-17.97	-7.536	-0.3313	-7.85	-8.293	-0.9878	-8.65	-3.792	-2.094	-6.1	-8.068	-0.9848	0	-0.3371	-0.3326	-0.5783	-0.4098	-0.3737	-0.4888	-0.3559	0	0	-0.1957	0	-13.32	0	0	0	0	0	0	0	0	0	0	0
22	10.4	0.01953	1.696e-05	1202	6.651e-05	0.006355	0.27	11	85.94	162.5	164.1	-188.1	-3.065	-19.62	-3.978	0.2729	-6.222	-8.019	-0.9682	-7.855	-2.215	-1.536	-6.515	-9.377	-0.9932	0	-0.1389	-0.3883	-0.501	-0.2762	-0.09904	-0.3507	-0.3031	0	0	-0.5462	0	-12.96	0	0	0	0	0	0	0	0	0	0	0
22	14.29	0.02734	1.116e-05	387.9	3.503e-05	0.006068	0.35	7	54.69	223.2	164.1	-200.3	-6.462	-20.06	-5.53	0.7298	-8.631	-9.298	-1.484	-6.922	-3.421	-1.992	-6.287	-9.368	-0.9914	0	-0.3572	-0.5211	-0.3768	-0.3762	-0.2275	-0.2495	-0.4073	0	0	-3.765	0	-13.33	0	0	0	0	0	0	0	0	0	0	0
23	11.29	0.01953	3.218e-06	43.22	2.284e-06	0.002628	0.45	2	15.62	176.4	164.1	-247.9	7.504	-4.575	-12.84	-0.9507	-0.6553	-6.925	-1.964	-1.136	-3.19	-0.1428	-2.785	-1.094	-0.9943	0	-0.01303	0	-0.4618	-0.1396	-0.3534	-0.2526	-0.3146	0	0	-0.1424	0	-12.18	0	0	0	0	0	0	0	0	0	0	0
23	15.46	0.02148	7.225e-08	618.6	5.515e-06	0.0007598	0.34	31	242.2	241.6	7.812	-225.2	-1.625	-6.056	-11.37	-2.206	-0.644	-4.211	-3.054	-1.201	-1.764	-1.456	-3.104	-0.6731	-0.9892	-0.1626	-0.07981	0	-0.511	-0.1602	-0.4421	-0.2336	-0.3501	0	0	-0.2549	0	-11.77	0	0	0	0	0	0	0	0	0	0	0
23	11.61	0.01953	1.489e-07	822.1	3.019e-06	0.0004111	0.28	23	179.7	181.4	117.2	-240.2	-1.163	-3.771	-9.661	-4.907	0.846	-6.045	-1.26	-0.981	0	-1.074	-2.208	-2.433	-0.9916	-0.2016	-0.2314	-0.1119	-0.4436	-0.3197	-0.2503	-0.3202	-0.5043	0	0	-0.05402	0	-10.94	0	0	0	0	0	0	0	0	0	0	0
24	9.276	0.01562	1.132e-07	95.87	2.684e-07	0.0002328	0.3	27	210.9	144.9	7.812	-294.9	0.5632	-5.508	-8.364	-0.4113	-0.5217	-1.377	-1.001	-2.319	-5.131	-1.274	-0.3051	-0.7833	-0.9907	-0.4602	-0.3432	-0.1228	-0.4271	-0.1421	-0.2046	-0.4172	-0.1815	0	0	0	0	-12.41	0	0	0	0	0	0	0	0	0	0	0
24	9.325	0.01562	2.814e-06	1537	9.021e-05	0.007944	0.42	13	101.6	145.7	117.2	-183.6	5.379	-2.685	-8.662	-0.8458	-2.94	-1.59	-1.476	-2.322	-1.781	0	-0.4435	0	-0.9914	-0.1599	-0.1279	0	-0.3833	-0.2283	-0.3086	-0.4177	-0.1205	0	0	0	0	-11.81	0	0	0	0	0	0	0	0	0	0	0
24	9.753	0.01562	1.722e-06	484.8	1.867e-05	0.004563	0.38	6	46.88	152.4	117.2	-201.3	7.889	-4.282	-8.839	-1.623	-0.4268	-1.812	-0.8215	-2.425	-2.33	0	-0.482	-0.9655	-0.9934	0	-0.1675	-0.03152	-0.2809	-0.1821	-0.2909	-0.4127	-0.1351	0	0	-0.05099	0	-9.616	0	0	0	0	0	0	0	0	0	0	0
25	19.35	0.0293	7.44e-06	633.1	1.578e-05	0.005312	0.4	11	85.94	302.3	210.9	-198.3	2.256	-22.59	-8.455	-4.382	-1.956	-6.671	-7.595	-5.239	-7.757	-5.905	-6.812	-6.24	-0.9828	0	0	-0.4695	-0.5453	-0.2834	-0.002869	-0.08338	-0.3476	0	0	-0.6942	0	-11.49	0	0	0	0	0	0	0	0	0	0	0
25	21.47	0.0332	6.952e-06	611.5	2.678e-05	0.009205	0.35	10	78.12	335.5	210.9	-204.5	1.777	-19.81	-8.242	-4.564	-3.801	-5.571	-3.112	-4.556	-7.972	-6.559	-7.311	-5.341	-0.9774	-0.02377	0	-0.3814	-0.5686	-0.2201	-0.08369	-0.1415	-0.3521	0	0	-0.1327	0	-9.385	0	0	0	0	0	0	0	0	0	0	0
25	26.18	0.04102	3.759e-08	1477	4.29e-06	0.0003205	0.39	36	281.2	409.1	7.812	-228.8	-2.896	-15.88	-4.371	-1.735	-3.105	-6.34	-3.946	-4.205	-10.77	-6.424	-6.613	-6.079	-0.9648	-0.4521	-0.1438	-0.4118	-0.6828	-0.4987	-0.2594	-0.06414	-0.2777	0	0	-0.7863	0	-13.66	0	0	0	0	0	0	0	0	0	0	0
26	10.76	0.01562	2.918e-05	1685	8.723e-05	0.006945	0.31	13	101.6	168.2	117.2	-180.9	0.5799	-7.145	-5.071	2.146	0.1276	-3.975	-2.633	-3.629	-4.796	0	-1.324	0	-0.9894	0	-0.2847	-0.2292	-0.317	-0.1979	-0.2637	-0.2852	-0.1741	0	0	0	0	-7.964	0	0	0	0	0	0	0	0	0	0	0
26	12.53	0.01562	4.794e-06	8.547	2.061e-07	0.000744	0.28	4	31.25	195.7	7.812	-291.4	1.459	-11.89	-5.321	-1.273	0.4792	-4.039	-1.554	-2.203	-2.769	-0.2434	0	-0.1243	-0.9845	0	-0.1326	-0.1803	-0.4339	-0.1842	-0.1531	-0.225	-0.3814	0	0	-0.03672	0	-9.212	0	0	0	0	0	0	0	0	0	0	0
26	8.399	0.01562	1.382e-05	522.2	2.457e-05	0.003734	0.45	4	31.25	131.2	117.2	-204.7	0.9728	-11.88	-4.604	1.276	1.167	-4.336	-0.7465	-0.7342	-4.011	0	-0.9465	-0.4561	-0.9954	0	-0.3433	-0.008197	-0.4513	-0.003821	-0.08703	-0.4511	-0.3083	0	0	0	0	-11.7	0	0	0	0	0	0	0	0	0	0	0
27	25.5	0.05664	4.578e-05	995.1	5.112e-05	0.008679	0.52	26	203.1	398.5	226.6	-182.4	-12.96	-6.551	-2.78	0.5304	-4.67	-2.729	-5.659	-8.094	-5.069	-6.568	-4.589	-8.554	-0.9745	0	-0.2858	0	-0.3219	0	-0.6296	-0.4201	-0.1569	0	0	0	0	-7.625	0	0	0	0	0	0	0	0	0	0	0
27	24.73	0.04297	1.402e-07	791.7	2.527e-06	0.0004251	0.35	66	515.6	386.5	7.812	-245.4	-15.48	-10.95	-6.581	1.006	-7.055	-3.551	-4.304	-9.05	-6.246	-7.211	-4.792	-9.134	-0.944	-0.1707	-0.2985	-0.2547	-0.3927	-0.1761	-0.641	-0.371	-0.1462	0	0	-0.129	0	-12.13	0	0	0	0	0	0	0	0	0	0	0
27	20.17	0.03516	2.353e-08	437.1	5.131e-06	0.0003132	0.3	69	539.1	315.2	7.812	-227.7	-15.44	-11.93	-4.885	1.004	-7.145	-3.609	-6.896	-8.506	-6.615	-6.826	-4.338	-8.518	-0.9778	-0.2299	-0.3345	-0.2085	-0.2935	-0.18	-0.6619	-0.4826	-0.03403	0	0	-0.4219	0	-10.25	0	0	0	0	0	0	0	0	0	0	0
28	13.13	0.02539	4.521e-07	1729	0.0001404	0.01098	0.42	12	93.75	205.2	210.9	-184.1	5.377	-12.93	-9.518	0.7011	-0.3162	-3.156	-6.395	-6.151	-8.034	-7.902	-6.973	-6.845	-0.9958	0	-0.004271	-0.502	-0.5458	-0.4288	-0.2454	-0.1501	-0.08988	0	0	-0.4545	0	-12.59	0	0	0	0	0	0	0	0	0	0	0
28	13.72	0.02734	4.943e-07	730.3	5.384e-05	0.005843	0.37	9	70.31	214.4	210.9	-191.8	2.793	-10.73	-9.97	0.9442	-1.036	-6.416	-7.035	-6.486	-8.185	-8.907	-6.683	-5.894	-0.9951	0	-0.3156	-0.5314	-0.476	-0.515	-0.2633	-0.09374	-0.07102	0	0	-0.05212	0	-11.67	0	0	0	0	0	0	0	0	0	0	0
28	14.53	0.02734	9.707e-10	120.9	1.926e-06	0.0001343	0.24	27	210.9	227	7.812	-247.3	-11.39	-10.64	-7.745	-3.098	-4.721	-6.497	-7.79	-6.696	-8.099	-8.158	-5.104	-6.213	-0.9926	-0.5399	-0.276	-0.3846	-0.5511	-0.3917	-0.3768	-0.2245	-0.1175	0	0	-0.271	0	-12.46	0	0	0	0	0	0	0	0	0	0	0
29	30.16	0.0957	3.07e-06	19.86	9.792e-07	0.001484	0.41	3	23.44	471.3	226.6	-261.3	2.806	-11.68	-3.187	-0.08249	-2.65	-10.34	-4.158	-7.05	-8.634	-7.609	-8.901	-5.244	-0.9706	0	0	-0.7348	-0.4187	-0.2302	-0.4608	-0.09536	-0.3211	0	0	-0.3039	0	-9.506	0	0	0	0	0	0	0	0	0	0	0
29	26	0.08594	6.571e-06	393	1.563e-05	0.005384	0.39	11	85.94	406.2	242.2	-206.3	2.834	-10.84	-4.721	-0.9969	-2.249	-10.42	-3.185	-8.448	-8.046	-6.002	-10.14	-7.147	-0.9774	0	-0.06795	-0.6559	-0.2424	-0.2447	-0.4358	-0.1817	-0.3932	0	0	-0.2269	0	-10.06	0	0	0	0	0	0	0	0	0	0	0
29	38.7	0.125	8.494e-06	1.803	2.076e-07	0.004017	0.41	2	15.62	604.7	7.812	-298.2	0.5401	-12.02	-4.553	0.806	-2.418	-8.372	-5.126	-6.115	-5.426	-5.659	-8.947	0	-0.9478	0	-0.521	-0.4499	-0.2339	-0.2801	-0.2178	-0.2965	-0.1164	0	0	-0.09274	0	-11.18	0	0	0	0	0	0	0	0	0	0	0
30	23.24	0.03125	2.913e-05	641	2.124e-05	0.003457	0.18	18	140.6	363.1	210.9	-200.9	-13.14	-14.18	-2.775	-2.386	-3.66	-4.251	-7.275	-5.771	-13.44	-4.234	-10.04	-2.841	-0.9768	0	-0.2249	0	-0.3791	-0.1757	-0.2639	-0.1812	-0.07317	0	0	-0.01216	0	-8.87	0	0	0	0	0	0	0	0	0	0	0
30	14.79	0.0293	6.547e-05	543.8	2.66e-05	0.007765	0.3	6	46.88	231	226.6	-202.7	-13.86	-13.93	-4.182	-2.306	-4.273	-2.447	-7.444	-9.069	-12.09	-5.846	-8.912	-3.415	-0.9948	0	-0.1094	-0.1028	-0.394	-0.1725	-0.2563	0	-0.005075	0	0	0	0	-9.673	0	0	0	0	0	0	0	0	0	0	0
30	29.91	0.05273	1.948e-05	1634	2.758e-05	0.002791	0.45	55	429.7	467.3	195.3	-181.1	-16.93	-16.98	-2.139	-0.5392	-6.953	-5.18	-8.418	-3.854	-11.21	-8.838	-11.12	-2.798	-0.9573	0	-0.1917	0	-0.155	-0.2928	-0.4709	-0.1383	-0.05746	0	0	-0.4726	0	-10.98	0	0	0	0	0	0	0	0	0	0	0
31	14.89	0.01953	7.823e-06	1716	7.097e-05	0.005155	0.46	20	156.2	232.7	117.2	-183.8	3.075	-7.536	-12.27	-2.669	0.2066	-1.024	0	-1.604	-2.899	-2.017	0	0	-0.9806	0	-0.2133	-0.2483	0	-0.2097	-0.4205	-0.1431	-0.1727	0	0	-0.1048	0	-9.143	0	0	0	0	0	0	0	0	0	0	0
31	9.37	0.01562	1.039e-05	27.54	2.055e-06	0.002194	0.41	1	7.812	146.4	117.2	-247.7	4.379	-10.08	-11.69	-0.6864	-1.496	-0.6513	-0.6284	-0.9185	-3.122	-3.822	-0.25	0	-0.9922	0	-0.1554	-0.3396	-0.02564	-0.2176	-0.2461	-0.3151	-0.3399	0	0	-0.03972	0	-11.15	0	0	0	0	0	0	0	0	0	0	0
31	16.76	0.01758	4.469e-06	772	3.321e-05	0.004018	0.29	18	140.6	261.9	117.2	-191.2	2.752	-9.019	-12.83	-1.687	-2.442	-0.8166	0	-0.8396	-3.788	-4.787	0	0	-0.9798	0	-0.617	-0.2476	0	-0.2021	-0.3345	-0.3967	-0.3343	0	0	0	0	-12.02	0	0	0	0	0	0	0	0	0	0	0
32	16.69	0.02539	5.057e-07	276.7	1.43e-05	0.003844	0.39	7	54.69	260.7	195.3	-210.2	3.236	-7.146	-4.402	3.776	-3.518	-5.59	-2.704	-5.026	-3.857	-6.5	-6.133	-5.904	-0.988	0	-0.4443	-0.2752	-0.2175	-0.2562	-0.3892	-0.2174	-0.03575	0	0	-0.302	0	-12.33	0	0	0	0	0	0	0	0	0	0	0
32	17.18	0.02734	5.486e-07	906.8	4.675e-05	0.004958	0.39	19	148.4	268.4	195.3	-187.2	4.137	-6.649	-5.129	3.273	-2.926	-5.135	-2.576	-5.21	-3.187	-4.589	-6.593	-5.159	-0.9884	0	-0.2272	-0.2585	-0.1675	-0.2793	-0.226	-0.2203	-0.03123	0	0	-0.2243	0	-10.87	0	0	0	0	0	0	0	0	0	0	0
32	14.33	0.02539	2.734e-08	982.9	8.387e-06	0.0006637	0.34	14	109.4	223.9	179.7	-221.7	0.23	-7.644	-5.787	0.454	-3.412	-5.465	-3.808	-4.661	-3.48	-3.279	-5.23	-6.28	-0.9926	-0.1416	-0.248	-0.2627	-0.2256	-0.3116	-0.2712	-0.2157	-0.09561	0	0	-0.8043	0	-10.92	0	0	0	0	0	0	0	0	0	0	0
33	17.97	0.0293	8.986e-07	1750	0.0001084	0.009906	0.37	11	85.94	280.7	195.3	-176.9	-2.324	-7.173	-3.534	2.052	-2.454	-6.726	-2.368	-5.243	-2.605	-4.423	-7.453	-6.443	-0.9828	0	-0.2537	0	-0.428	-0.04685	-0.332	-0.3366	-0.1803	0	0	-0.0482	0	-12.15	0	0	0	0	0	0	0	0	0	0	0
33	15.14	0.02734	6.991e-07	699	5.24e-05	0.007431	0.43	8	62.5	236.6	195.3	-187.4	-2.161	-6.154	-2.886	2.91	-3.291	-6.834	-1.619	-4.433	-1.738	-2.295	-6.659	-6.305	-0.9882	0	-0.2643	0	-0.4319	-0.08645	-0.3641	-0.3416	-0.09246	0	0	0	0	-12.4	0	0	0	0	0	0	0	0	0	0	0
33	14.95	0.02734	6.249e-07	1786	0.0001266	0.01031	0.43	12	93.75	233.6	195.3	-178.4	0.4155	-6.921	-4.842	2.371	-3.983	-5.758	-3.296	-4.33	-2.719	-3.144	-6.316	-5.826	-0.9907	0	-0.1961	0	-0.5594	-0.1244	-0.4251	-0.345	-0.1241	0	0	-0.09389	0	-11.63	0	0	0	0	0	0	0	0	0	0	0
34	15.7	0.0293	8.134e-06	425.4	8.332e-06	0.00396	0.26	7	54.69	245.3	226.6	-221.2	-13.69	-16.23	-10.21	-5.986	-3.045	-5.586	-9.403	-6.032	-5.365	-5.176	-9.108	-6.027	-0.9928	0	-0.318	-0.1811	-0.3327	-0.2853	-0.04506	-0.2403	-0.2335	0	0	-0.1792	0	-10.76	0	0	0	0	0	0	0	0	0	0	0
34	15.07	0.0293	3.396e-06	1129	0.000108	0.0134	0.39	10	78.12	235.5	226.6	-180.9	-11.6	-14.97	-9.308	-2.198	-1.977	-6.009	-8.1	-6.211	-4.423	-4.845	-9.675	-7.07	-0.9926	0	-0.207	0	-0.1157	-0.3161	-0.1306	-0.324	-0.3705	0	0	-0.1434	0	-7.932	0	0	0	0	0	0	0	0	0	0	0
34	15.45	0.0293	7.288e-06	120.7	6.34e-06	0.004039	0.32	4	31.25	241.4	226.6	-232	-12.75	-15.14	-10.4	0.1373	-1.718	-5.407	-8.467	-5.98	-5.505	-5.63	-7.356	-7.795	-0.9919	0	-0.2577	-0.2833	-0.2041	-0.3046	0	-0.4053	-0.2073	0	0	-0.0187	0	-11.22	0	0	0	0	0	0	0	0	0	0	0
35	19.75	0.04883	3.121e-06	312.9	1.098e-05	0.001837	0.41	40	312.5	308.6	210.9	-205.6	-7.036	-14.39	-3.606	2.663	-1.981	-8.102	-3.615	-4.346	-2.648	-2.413	-5.534	-7.792	-0.9647	0	-0.4845	-0.08152	-0.1946	-0.1472	-0.3607	-0.07913	0	0	0	-0.1871	0	-10.54	0	0	0	0	0	0	0	0	0	0	0
35	14.52	0.02344	6.291e-06	1026	4.161e-05	0.004292	0.38	40	312.5	226.9	179.7	-176.3	-6.95	-11.75	-6.963	5.665	-4.014	-6.735	-1.525	-4.533	-1.9	-3.08	-5.24	-8.181	-0.9902	0	-0.4061	-0.02564	0	-0.549	-0.3005	-0.03222	-0.1684	0	0	-0.1137	0	-10.96	0	0	0	0	0	0	0	0	0	0	0
35	7.816	0.01172	9.957e-08	1608	1.186e-05	0.0006859	0.23	31	242.2	122.1	23.44	-225.5	-4.621	-13.7	-3.78	4.815	-2.786	-7.782	-2.338	-4.015	-2.34	-2.713	-6.004	-7.714	-0.9832	0	-0.4984	-0.2184	-0.1395	-0.3962	-0.4816	-0.1262	-0.01448	0	0	0	0	-10.38	0	0	0	0	0	0	0	0	0	0	0
36	9.509	0.01562	2.286e-07	6.269	3.882e-08	0.0002657	0.38	3	23.44	148.6	7.812	-327.3	-0.3392	-11.99	-6.298	-1.778	-0.752	-0.4392	-2.565	-0.2767	-6.324	-3.214	-1.075	-1.466	-0.991	-0.1927	-0.2089	-0.1725	-0.7155	-0.3142	-0.2408	-0.2004	-0.1791	0	0	-0.7452	0	-9.285	0	0	0	0	0	0	0	0	0	0	0
36	8.035	0.01562	8.943e-06	1277	8.034e-05	0.007084	0.44	9	70.31	125.5	117.2	-185	6.892	-13.54	-4.8	0.0512	-1.304	0.5842	-4.038	0	-4.566	-3.402	-0.4885	-1.132	-0.9976	0	-0.05786	0	-0.4946	-0.4704	-0.05489	-0.2172	-0.08911	0	0	-0.3775	0	-10.28	0	0	0	0	0	0	0	0	0	0	0
36	8.092	0.01562	9.05e-06	1266	7.753e-05	0.006922	0.44	8	62.5	126.4	117.2	-187.7	7.585	-13.24	-4.141	-1.197	0.1634	0.7814	-2.428	0	-4.857	-2.634	-1.17	-0.4948	-0.9968	0	-0.1153	-0.1229	-0.5367	-0.4126	0	-0.2621	-0.1438	0	0	-0.8336	0	-11.26	0	0	0	0	0	0	0	0	0	0	0
37	23.86	0.03125	1.617e-05	1432	7.727e-05	0.00594	0.32	69	539.1	372.8	226.6	-170.9	-10.97	-11.32	0.4348	-0.6588	-4.915	-6.012	-6.253	-8.32	-8.516	-5.009	-5.892	-4.308	-0.9706	0	-0.3345	-0.3312	-0.3038	0	-0.3954	-0.1944	-0.09758	0	0	-0.2741	0	-9.386	0	0	0	0	0	0	0	0	0	0	0
37	21.61	0.03516	1.049e-07	546.4	1.169e-06	0.0002496	0.31	30	234.4	337.6	7.812	-264.4	-8.205	-11.47	-0.09389	-1.284	-5.683	-5.963	-8.34	-9.202	-9.192	-7.023	-6.661	-4.527	-0.9844	-0.08462	-0.2466	-0.2902	-0.4019	-0.07243	-0.4113	-0.2008	-0.215	0	0	-0.07375	0	-9.594	0	0	0	0	0	0	0	0	0	0	0
37	24.65	0.04883	1.049e-08	1236	1.796e-06	0.0001747	0.15	38	296.9	385.2	7.812	-247.4	-7.875	-7.161	-2.51	-2.544	-5.724	-7.685	-4.744	-9.785	-8.821	-7.774	-5.84	-5.089	-0.9786	-0.3362	-0.4537	-0.2225	-0.2483	-0.3098	-0.4682	-0.2643	-0.0213	0	0	-0.04081	0	-11.33	0	0	0	0	0	0	0	0	0	0	0
38	36.19	0.04688	9.956e-06	55	6.733e-07	0.001547	0.46	8	62.5	565.5	210.9	-269.4	-7.998	-8.144	-13.36	-0.503	-6.882	-3.378	-4.378	-6.715	-8.14	-5.932	-4.446	-8.973	-0.9471	-0.1242	-0.492	-0.06301	-0.1441	-0.09495	-0.3419	-0.1527	-0.313	0	0	-0.571	0	-9.757	0	0	0	0	0	0	0	0	0	0	0
38	45.11	0.08594	8.754e-06	949.8	2.66e-05	0.003065	0.43	43	335.9	704.9	179.7	-184.8	-5.003	-9.535	-13.2	0.7699	-5.729	-4.257	-4.553	-3.62	-8.093	-5.703	-4.626	-6.181	-0.9342	0	-0.4691	0	-0.2646	-0.09991	-0.6361	-0.2073	-0.2072	0	0	-1.07	0	-9.113	0	0	0	0	0	0	0	0	0	0	0
38	37.25	0.08203	1.318e-08	24.33	1.007e-08	6.576e-05	0.18	11	85.94	582.1	7.812	-358.4	-6.399	-7.046	-15.35	-1.586	-6.608	-2.149	-2.873	-3.751	-8.475	-5.544	-2.86	-7.547	-0.9643	-0.2384	-0.575	-0.08757	-0.1587	-0.2405	-0.3616	-0.3015	-0.4601	0	0	-0.511	0	-10.81	0	0	0	0	0	0	0	0	0	0	0
39	42.94	0.1348	1.956e-06	19.31	1.251e-07	0.0007649	0.41	6	46.88	671	195.3	-305.7	-12.72	-5.015	-4.017	4.82	-6.766	-7.515	-1.788	-1.756	-2.35	-4.771	-6.065	-3.249	-0.9194	-0.1548	-0.1423	-0.1423	-0.02836	-0.2759	-0.189	-0.2844	-0.5625	0	0	-0.2614	0	-8.983	0	0	0	0	0	0	0	0	0	0	0
39	48.12	0.1367	3.734e-07	12.65	4.099e-08	0.0002207	0.39	12	93.75	751.8	195.3	-327.9	-8.097	-5.002	-2.983	3.059	-5.361	-7.978	-0.6367	-2.484	-4.09	-4.443	-4.838	-4.502	-0.8989	-0.1386	-0.2196	0	-0.03752	-0.3491	-0.2188	-0.3054	-0.4	0	0	-0.24	0	-12.14	0	0	0	0	0	0	0	0	0	0	0
39	41.26	0.1367	1.485e-06	1468	4.722e-05	0.002891	0.27	110	859.4	644.6	210.9	-183.6	-7.12	-4.039	-1.516	4.57	-5.574	-9.028	-1.671	-2.343	-3.346	-4.688	-4.802	-4.797	-0.9068	-0.3163	-0.1354	-0.09235	-0.06262	-0.3952	-0.1059	-0.3768	-0.4997	0	0	-0.234	0	-12.5	0	0	0	0	0	0	0	0	0	0	0
40	16.27	0.0293	4.32e-07	1887	0.0001228	0.00943	0.45	13	101.6	254.3	226.6	-180.2	3.058	-8.67	-3.536	-0.1554	-3.338	-3.379	-2.985	-2.679	-4.688	-6.622	-5.873	-6.383	-0.9911	0	0	0	-0.3343	-0.5302	-0.1104	-0.3322	0	0	0	0	0	-14.19	0	0	0	0	0	0	0	0	0	0	0
40	16.54	0.0293	3.647e-07	735.6	3.962e-05	0.005562	0.38	11	85.94	258.4	226.6	-195.4	4.764	-9.65	-3.015	-0.5377	-3.045	-4.51	-2.591	-3.698	-5.329	-6.587	-6.238	-4.481	-0.9904	0	0	0	-0.4068	-0.6162	-0.04775	-0.1141	-0.02092	0	0	0	0	-12.32	0	0	0	0	0	0	0	0	0	0	0
40	17.73	0.03125	5.05e-07	672.7	3.607e-05	0.005538	0.38	10	78.12	277.1	226.6	-198.3	4.059	-11.1	-6.117	-0.526	-1.729	-3.214	-3.413	-7.135	-5.22	-5.951	-7.935	-4.617	-0.9877	0	0	-0.3588	-0.1537	-0.5727	0	-0.2517	-0.1412	0	0	-0.4562	0	-11.65	0	0	0	0	0	0	0	0	0	0	0
41	16.38	0.02734	3.748e-09	1418	3.65e-06	0.0002412	0.38	11	85.94	255.9	7.812	-232.3	-5.533	-8.18	-6.849	-0.3037	-4.553	-4.288	-4.9	-5.624	-4.897	-3.824	-7.574	-6.666	-0.9887	-0.2374	-0.0838	-0.2442	-0.2832	-0.3256	-0.2659	-0.2638	-0.1429	0	0	-0.4338	0	-10.88	0	0	0	0	0	0	0	0	0	0	0
41	16.38	0.02734	1.254e-06	1465	5.547e-05	0.004837	0.38	19	148.4	255.9	210.9	-183.5	4.941	-8.476	-4.547	0.3294	-4.578	-4.619	-3.582	-6.286	-5.036	-3.355	-6.258	-6.812	-0.9882	0	0	-0.07275	-0.3464	-0.2605	-0.1524	-0.1172	-0.09136	0	0	0	0	-12.62	0	0	0	0	0	0	0	0	0	0	0
41	15.92	0.02734	7.959e-07	257	4.575e-06	0.002353	0.38	6	46.88	248.8	210.9	-228.1	4.249	-9.737	-3.925	0.1649	-3.849	-4.565	-5.185	-6.539	-5.317	-3.331	-7.831	-6.04	-0.9883	-0.1836	0	-0.138	-0.3606	-0.2812	-0.1942	-0.1232	-0.04425	0	0	-0.151	0	-14.67	0	0	0	0	0	0	0	0	0	0	0
42	11.93	0.01953	1.921e-09	1621	2.362e-06	0.000159	0.27	13	101.6	186.5	7.812	-246	-3.633	-7.802	-0.8781	0.655	-3.235	-2.515	-2.667	-3.589	-3.702	-1.517	-2.476	-2.698	-0.9937	-0.6289	-0.4462	-0.3314	-0.2086	-0.4063	-0.3633	-0.137	-0.1148	0	0	-0.6364	0	-13.74	0	0	0	0	0	0	0	0	0	0	0
42	12.43	0.02148	9.315e-10	403.3	2.528e-06	0.0001611	0.33	4	31.25	194.1	7.812	-249.7	-2.277	-8.374	-1.734	-0.2964	-3.6	-4.535	-2.832	-3.618	-4.567	-2.265	-3.431	-2.923	-0.9925	-0.55	-0.4983	-0.4508	-0.2055	-0.3603	-0.3569	-0.1688	-0.06587	0	0	-0.3955	0	-15.06	0	0	0	0	0	0	0	0	0	0	0
42	11.78	0.02148	1.361e-09	604.1	2.287e-06	0.0001551	0.32	11	85.94	184.1	7.812	-245	-2.862	-7.537	-1.924	0.4118	-4.833	-2.63	-1.55	-3.853	-4.229	-0.8745	-2.141	-2.328	-0.993	-0.5097	-0.3867	-0.386	-0.1896	-0.346	-0.2425	-0.09941	-0.1416	0	0	-0.7662	0	-12.67	0	0	0	0	0	0	0	0	0	0	0
43	9.278	0.01562	1.653e-05	1599	6.516e-05	0.004792	0.28	21	164.1	145	117.2	-184.8	2.07	-12.68	-2.52	2.554	-3.226	-0.3997	-5.959	0	-3.839	-3.394	0	0	-0.9915	-0.2026	-0.2019	-0.6453	-0.5086	-0.3839	-0.1936	-0.1307	-0.3281	0	0	-1.82	0	-8.778	0	0	0	0	0	0	0	0	0	0	0
43	12.42	0.01758	5.38e-06	1599	4.472e-05	0.004362	0.46	33	257.8	194	117.2	-180.3	2.691	-10.32	-3.684	2.375	-1.197	-0.4832	-7.521	0	-2.231	-2.792	-0.07725	0	-0.986	0	0	-0.2634	-0.7163	-0.3239	-0.4061	-0.09368	-0.2409	0	0	-0.1266	0	-11.88	0	0	0	0	0	0	0	0	0	0	0
43	20.44	0.05664	6.971e-06	1015	2.358e-05	0.003117	0.15	71	554.7	319.3	117.2	-191.7	-6.776	-12.06	-3.204	1.849	-1.354	0.3014	-7.248	-0.2698	-2.319	-1.199	-0.2995	-1.538	-0.967	-0.1084	0	-0.09812	-0.5835	-0.3596	-0.2509	-0.07102	-0.2502	0	0	-0.2777	0	-10.2	0	0	0	0	0	0	0	0	0	0	0
44	16.67	0.03906	2.861e-06	320.3	3.974e-05	0.003991	0.39	9	70.31	260.4	195.3	-187	-1.088	-8.652	-3.754	-5.608	-0.6834	-5.133	-0.6221	-3.564	-2.64	-1.942	-7.28	-5.178	-0.9852	-0.1739	-0.6418	-0.2865	0	0	-0.4373	-0.208	-0.1993	0	0	-0.06277	0	-10.09	0	0	0	0	0	0	0	0	0	0	0
44	22.3	0.02734	3.214e-06	563.9	4.751e-05	0.003858	0.38	43	335.9	348.4	179.7	-177.3	1.712	-7.795	-4.165	-5.169	-0.5169	-5.153	-1.002	-3.733	-3.046	-1.822	-7.757	-6.658	-0.9814	-0.2368	-0.4839	-0.2491	-0.2424	0	-0.4572	-0.1859	-0.207	0	0	-0.2573	0	-13.72	0	0	0	0	0	0	0	0	0	0	0
44	16.18	0.02539	2.924e-06	112.7	2.279e-06	0.00204	0.43	7	54.69	252.9	195.3	-244.4	1.284	-8.369	-2.919	-5.547	-2.58	-5.451	-1.266	-3.821	-3.352	-2.252	-6.899	-6.648	-0.9867	-0.06705	-0.4489	-0.1846	-0.1319	0	-0.3554	-0.2603	-0.1754	0	0	0	0	-10.07	0	0	0	0	0	0	0	0	0	0	0
45	49.69	0.1309	6.811e-07	6.607	3.378e-07	0.0007131	0.4	23	179.7	776.5	242.2	-307.5	-7.145	-13.51	-5.093	-0.1095	-7.863	-8.92	-2.069	-6.026	-7.981	-8.074	-8.247	-2.001	-0.9218	-0.3012	-0.3541	-0.453	-0.4073	-0.4559	-0.2894	-0.1246	-0.3334	0	0	-0.605	0	-10.49	0	0	0	0	0	0	0	0	0	0	0
45	44.3	0.1367	1.602e-06	984.7	2.903e-05	0.006164	0.43	37	289.1	692.2	226.6	-184.7	-5.352	-16.3	-5.828	-1.072	-3.946	-6.801	-3.132	-6.053	-10.34	-7.805	-7.625	-2.348	-0.934	0	-0.03488	-0.5222	-0.1026	-0.3843	-0.3606	-0.01453	-0.2689	0	0	-0.2944	0	-12.21	0	0	0	0	0	0	0	0	0	0	0
45	45.07	0.1348	3.481e-07	894.7	1.151e-06	0.0003322	0.39	106	828.1	704.3	7.812	-249.4	-6.642	-15.75	-6.948	0.7139	-4.284	-7.797	-2.656	-5.751	-10.3	-9.003	-6.587	-2.461	-0.9286	-0.376	-0.1225	-0.5243	-0.1924	-0.4214	-0.3222	-0.2681	-0.1401	0	0	-0.4878	0	-12.22	0	0	0	0	0	0	0	0	0	0	0
46	12.16	0.03125	5.029e-06	1100	0.0001366	0.008504	0.44	17	132.8	190	85.94	-176.6	3.795	-10.51	-12.19	-0.8099	-5.675	-3.538	-4.416	-9.621	-6.388	-7.503	-3.684	-2.777	-0.9729	-0.5424	-0.008724	-0.1644	-0.01	-0.2977	-0.2462	-0.4209	-0.233	0	0	-0.7227	0	-12.27	0	0	0	0	0	0	0	0	0	0	0
46	24.31	0.06445	4.801e-06	2.317	1.727e-07	0.001548	0.39	1	7.812	379.8	7.812	-298.8	-2.316	-5.628	-14.36	-3.469	-3.473	-3.442	-4.874	-8.345	-9.056	-8.893	-6.954	-3.142	-0.975	-0.6147	0	-0.1935	0	-0.03559	-0.1603	-0.5394	-0.2371	0	0	-3.062	0	-10.01	0	0	0	0	0	0	0	0	0	0	0
46	24.76	0.03516	1.27e-06	833.7	2.371e-05	0.002714	0.46	42	328.1	386.9	273.4	-196.1	-4.183	-5.451	-13.72	-3.097	-2.252	-5.184	-5.118	-9.123	-10.04	-7.022	-4.186	-1.205	-0.9779	-0.727	-0.07185	-0.2289	-0.03958	-0.1946	-0.159	-0.5723	-0.1833	0	0	-163.4	0	-10.45	0	0	0	0	0	0	0	0	0	0	0
47	10.92	0.01953	7.371e-08	295.3	1.408e-06	0.0003762	0.37	45	351.6	170.7	7.812	-241.2	-7.107	-7.482	-7.234	0.2435	-3.477	-1.2	-2.665	-1.03	-3.017	-1.605	-1.763	-0.6416	-0.9904	-0.5186	-0.4832	-0.3886	-0.03945	-0.2964	-0.5463	-0.2337	-0.4123	0	0	-0.5317	0	-13.11	0	0	0	0	0	0	0	0	0	0	0
47	10.52	0.01758	5.214e-09	746	2.641e-07	8.233e-05	0.31	17	132.8	164.3	7.812	-288.8	-4.801	-8.087	-6.905	-0.9794	-1.299	-1.544	-3.138	-1.405	-2.199	-2.018	-1.886	0	-0.9939	-0.6141	-0.2613	-0.5652	-0.2933	-0.1984	-0.5484	-0.127	-0.2357	0	0	0	0	-10.32	0	0	0	0	0	0	0	0	0	0	0
47	19.75	0.06055	7.865e-09	603.7	3.311e-07	9.819e-05	0.33	52	406.2	308.6	7.812	-281.6	-6.276	-5.888	-10.77	-1.432	0.6276	-1.923	-0.6959	-0.1861	-2.379	-2.19	-2.508	-1.678	-0.981	-0.2437	-0.2854	-0.5012	-0.01609	-0.4175	-0.4488	-0.1131	-0.3157	0	0	-0.1648	0	-8.971	0	0	0	0	0	0	0	0	0	0	0
48	14.77	0.02734	2.089e-07	43.62	2.743e-06	0.002321	0.33	4	31.25	230.7	210.9	-239.4	0.9035	-5.361	-2.872	-0.9052	-4.452	-4.586	-1.226	-4.644	-6.503	-6.435	-7.989	-6.701	-0.9926	-0.4423	0	-0.4329	-0.09707	-0.03964	-0.3083	-0.1244	-0.1874	0	0	-0.3336	0	-12.46	0	0	0	0	0	0	0	0	0	0	0
48	15.28	0.0293	2.073e-07	1710	0.0001008	0.007048	0.41	17	132.8	238.8	226.6	-182.6	-1.963	-5.974	-3.362	-0.9564	-5.04	-4.4	-1.597	-5.032	-4.98	-6.754	-8.598	-6.197	-0.9918	0	0	-0.3082	0	-0.09083	-0.2966	-0.03742	-0.1425	0	0	-0.4377	0	-13.6	0	0	0	0	0	0	0	0	0	0	0
48	14.01	0.02539	3.322e-10	1.972	2.291e-08	7.403e-05	0.24	17	132.8	218.9	7.812	-364	-19.12	-5.853	-4.335	-0.7448	-4.343	-3.457	-2.881	-6.212	-7.297	-6.928	-9.224	-7.104	-0.9938	-0.3616	-0.2307	-0.4069	-0.3076	-0.2157	-0.3678	-0.1738	-0.1788	0	0	-0.3133	0	-12.58	0	0	0	0	0	0	0	0	0	0	0
49	20.13	0.04102	9.258e-07	737.1	1.121e-05	0.001948	0.34	49	382.8	314.5	148.4	-204.7	-9.949	-9.715	-8.166	1.057	-5.389	-5.344	0	-7.808	-8.484	-9.519	-5.82	-6.013	-0.9765	0	-0.3563	-0.06811	-0.3023	-0.3809	-0.3324	-0.3003	-0.4285	0	0	-0.1696	0	-12.66	0	0	0	0	0	0	0	0	0	0	0
49	18.8	0.02344	1.01e-06	1598	6.246e-05	0.005705	0.3	28	218.8	293.7	164.1	-176.5	-6.538	-7.869	-6.785	0.6738	-7.73	-6.053	0	-8.439	-7.116	-11.47	-6.092	-7.878	-0.9847	-0.06289	-0.7177	-0.01917	-0.3643	-0.3495	-0.492	-0.2131	-0.3902	0	0	-0.3991	0	-13.73	0	0	0	0	0	0	0	0	0	0	0
49	22.03	0.04297	6.636e-07	1211	4.693e-05	0.00539	0.39	18	140.6	344.2	179.7	-188.9	0.5693	-10.32	-9.435	0.9835	-4.051	-7.894	0	-5.751	-3.868	-8.6	-4.55	-7.303	-0.971	-0.2032	-0.01969	-0.2692	-0.5833	-0.3732	-0.5092	-0.2379	-0.4665	0	0	-0.1962	0	-11.66	0	0	0	0	0	0	0	0	0	0	0
50	19.65	0.02148	1.391e-08	112.4	9.354e-08	8.211e-05	0.35	27	210.9	307	7.812	-313.3	-4.02	-5.78	-7.836	-2.12	-2.057	-1.713	-0.1234	-2.312	-6.824	-3.932	-2.432	-2.318	-0.9858	-0.6184	-0.2875	-0.2378	-0.254	-0.3934	-0.1435	-0.3297	-0.3422	0	0	-0.7368	0	-12.88	0	0	0	0	0	0	0	0	0	0	0
50	10.84	0.01758	4.206e-06	1.81	2.689e-07	0.001573	0.33	0	0	169.4	7.812	-293.3	4.23	-6.335	-9.443	-1.163	-0.8653	-1.889	-0.47	-1.311	-4.732	-6.369	-0.7069	-2.105	-0.981	-0.06178	-0.4053	-0.2068	-0.2098	-0.4609	-0.1591	-0.5171	-0.2358	0	0	-0.2351	0	-12.4	0	0	0	0	0	0	0	0	0	0	0
50	19.2	0.0625	3.083e-06	1843	9.436e-05	0.009153	0.36	27	210.9	299.9	117.2	-171.9	4.449	-3.748	-10.42	-1.101	0.9816	-2.346	0	-1.189	-4.633	-5.734	-0.3975	-0.73	-0.9761	0	-0.5409	0	-0.03763	-0.2951	-0.2759	-0.511	-0.3401	0	0	-0.2185	0	-12.3	0	0	0	0	0	0	0	0	0	0	0
51	31.21	0.07812	7.197e-06	1922	0.0001092	0.00828	0.36	63	492.2	487.7	148.4	-164.5	4.447	-3.715	-13.78	1.311	-0.3041	-3.137	-0.1011	-0.8864	-3.633	-4.336	-1.649	-0.534	-0.97	0	-0.3037	0	0	-0.2842	-0.3015	-0.235	-0.4489	0	0	-0.3011	0	-11.12	0	0	0	0	0	0	0	0	0	0	0
51	10.41	0.01562	7.971e-06	390.7	2.018e-05	0.004065	0.21	6	46.88	162.7	117.2	-204.6	3.221	-5.064	-15.37	1.325	-2.479	-4.14	0	0	-1.056	-4.8	-0.3502	0	-0.9909	0	-0.2968	-0.168	0	-0.478	-0.3579	-0.1453	-0.4669	0	0	-0.2892	0	-10.69	0	0	0	0	0	0	0	0	0	0	0
51	9.018	0.01562	7.375e-08	1878	9.806e-06	0.0006497	0.36	28	218.8	140.9	117.2	-208.9	-1.161	-6.864	-15.07	1.798	0.4167	-2.776	0	0	-3.187	-3.841	-1.288	0	-0.9923	-0.1296	-0.3713	-0.3704	-0.04514	-0.5068	-0.3962	-0.1655	-0.4619	0	0	-0.6593	0	-13.17	0	0	0	0	0	0	0	0	0	0	0
52	18.98	0.06641	2.897e-07	908.8	0.0001967	0.01077	0.42	19	148.4	296.5	132.8	-168.2	7.617	-6.685	-9.833	-0.2905	0.1694	-3.885	0	-1.063	-0.8277	-2.209	-2.535	0	-0.9809	0	0	-0.1126	-0.4154	-0.6884	-0.177	-0.4538	-0.4492	0	0	-0.1472	0	-12.55	0	0	0	0	0	0	0	0	0	0	0
52	8.034	0.01562	2.064e-09	597.3	3.459e-07	6.554e-05	0.43	14	109.4	125.5	7.812	-285.7	-3.396	-5.033	-9.879	-1.604	-1.778	-5.901	-0.4772	-1.313	-0.198	-1.976	-2.45	-0.5254	-0.9964	-0.7933	-0.213	-0.4178	-0.1915	-0.5948	-0.2915	-0.3565	-0.575	0	0	0	0	-13.29	0	0	0	0	0	0	0	0	0	0	0
52	7.966	0.01562	3.646e-08	1085	1.751e-06	0.0001825	0.4	14	109.4	124.5	7.812	-251.4	-0.7146	-7.63	-8.613	-0.01571	0.5744	-6.71	-1.706	-1.791	-2.537	-2.016	-2.969	0	-0.9964	-0.2541	-0.0984	-0.5439	-0.4832	-0.4473	-0.4768	-0.2232	-0.7229	0	0	0	0	-13.94	0	0	0	0	0	0	0	0	0	0	0
53	27.84	0.09375	1.675e-06	1341	6.099e-05	0.006522	0.4	27	210.9	435.1	164.1	-176.5	-7.945	-15	-3.684	0.9385	-0.3818	-5.147	-1.933	-7.633	-0.9775	-1.472	-5.662	-2.803	-0.9585	0	-0.5479	-0.1458	-0.1122	-0.1316	-0.3295	-0.4358	-0.2343	0	0	-0.7512	0	-12.74	0	0	0	0	0	0	0	0	0	0	0
53	22.69	0.02344	5.506e-09	266.1	3.628e-07	0.0001123	0.42	47	367.2	354.5	7.812	-283.2	-7.153	-13.24	-2.873	1.578	-1.581	-5.565	-1.209	-8.911	0	-1.739	-5.103	-2.598	-0.9425	-0.3745	-0.551	-0.3548	-0.1318	-0.2463	-0.4564	-0.2492	-0.1078	0	0	-0.3194	0	-12.62	0	0	0	0	0	0	0	0	0	0	0
53	20.52	0.02344	3.726e-08	231.2	1.687e-07	0.0001535	0.4	19	148.4	320.6	7.812	-298.4	-9.773	-15.02	-3.155	2.223	-1.929	-4.73	-1.971	-8.703	-0.5742	-2.482	-4.795	-4.74	-0.9587	-0.1483	-0.4799	-0.2995	-0.163	-0.2998	-0.4751	-0.2298	-0.122	0	0	-0.9794	0	-12.68	0	0	0	0	0	0	0	0	0	0	0
54	11.46	0.01953	2.302e-06	1774	9.524e-05	0.006171	0.38	10	78.12	179	148.4	-182.8	-2.483	-8.385	-8.825	2.658	2.964	-3.529	-1.589	-5.202	-0.7468	-3.776	-0.306	-2.327	-0.993	0	-0.6058	-0.04049	-0.3746	-0.4935	-0.4436	-0.4603	-0.364	0	0	-0.08153	0	-13.93	0	0	0	0	0	0	0	0	0	0	0
54	10.7	0.01953	2.961e-09	1456	1.578e-06	0.0001042	0.36	26	203.1	167.2	7.812	-249.6	-4.956	-10.64	-8.199	0.2863	-1.34	-5.552	-2.427	-6.012	-2.097	-3.253	-2.082	-1.58	-0.9952	-0.3173	-0.5015	-0.1454	-0.6266	-0.2921	-0.6047	-0.5425	-0.2426	0	0	-0.2277	0	-12.34	0	0	0	0	0	0	0	0	0	0	0
54	21.71	0.03711	1.887e-06	1029	5.018e-05	0.0087	0.38	37	289.1	339.3	148.4	-187.6	0.7027	-12.23	-10.7	0.906	3.637	-5.425	-3.22	-7.114	-1.591	-6.545	-4.415	-4.582	-0.9831	0	-0.4445	-0.004989	-0.6444	-0.2243	-0.6301	-0.5101	-0.2898	0	0	-0.1883	0	-12.11	0	0	0	0	0	0	0	0	0	0	0
55	15.92	0.02539	1.967e-06	323.4	8.428e-06	0.004205	0.38	8	62.5	248.7	195.3	-220.8	-10.98	-12.96	-7.632	-1.89	-4.76	-2.488	-2.991	-5.758	-2.526	-3.484	-9.975	-8.992	-0.988	0	-0.4051	-0.0428	-0.1787	-0.4416	-0.1051	-0.2207	-0.05909	0	0	0	0	-11.21	0	0	0	0	0	0	0	0	0	0	0
55	52.81	0.123	1.47e-06	1251	2.084e-05	0.002105	0.31	89	695.3	825.1	226.6	-190.3	-11.75	-17.53	-8.686	-4.723	-4.484	-4.91	-4.521	-4.824	-2.548	-6.272	-8.429	-9.736	-0.9353	-0.1238	-0.2552	-0.2535	-0.1225	-0.4588	-0.2031	-0.3693	-0.09819	0	0	-0.2049	0	-11.16	0	0	0	0	0	0	0	0	0	0	0
55	36.32	0.1172	1.278e-06	1184	6.307e-05	0.01085	0.42	29	226.6	567.5	507.8	-183.9	-6.406	-15.83	-7.347	-0.5821	-6.283	-3.801	-1.919	-3.711	-1.051	-5.16	-8.088	-8.999	-0.9588	0	-0.4764	-0.3187	-0.07298	-0.442	-0.04913	-0.04572	0	0	0	-0.275	0	-10.24	0	0	0	0	0	0	0	0	0	0	0
56	10.09	0.01758	1.848e-06	2090	0.0001081	0.008483	0.45	10	78.12	157.6	117.2	-183.3	3.059	-1.661	-11.82	-3.299	1.562	-0.6871	-0.8628	0	-4.525	-1.284	-1.439	0	-0.9927	0	0	-0.08546	-0.04726	0	-0.3147	-0.3046	-0.02833	0	0	-0.03622	0	-11.48	0	0	0	0	0	0	0	0	0	0	0
56	18.72	0.0625	1.905e-06	295	1.038e-05	0.002616	0.44	9	70.31	292.4	132.8	-218.4	3.809	-4.907	-11.76	-3.625	2.061	-1.216	-0.2977	0	-5.601	-2.047	-1.41	0	-0.9865	0	-0.07579	-0.004905	-0.109	-0.01923	-0.3297	-0.4689	-0.1876	0	0	-0.6165	0	-10.52	0	0	0	0	0	0	0	0	0	0	0
56	7.776	0.01562	1.146e-06	48.83	3.262e-06	0.002184	0.3	1	7.812	121.5	117.2	-244.1	1.284	-2.254	-12.34	-2.343	0.5665	-2.821	-1.267	-1.031	-6.023	-2.011	-0.9952	0	-0.9976	0	-0.1858	-0.00599	0	-0.04883	-0.3701	-0.1326	-0.06163	0	0	0	0	-14.5	0	0	0	0	0	0	0	0	0	0	0
57	24.16	0.01562	4.139e-08	15.56	1.593e-08	0.0001275	0.25	24	187.5	377.4	117.2	-346.4	-7.849	-10.89	-13.83	1.644	-4.764	-6.075	-2.507	-0.9124	-1.954	-0.9757	-1.341	0	-0.9585	-0.401	-0.4308	-0.2379	-0.1658	-0.3993	-0.4184	-0.3785	-0.4168	0	0	-0.06983	0	-10.83	0	0	0	0	0	0	0	0	0	0	0
57	10.08	0.01562	6.624e-06	153.9	5.247e-06	0.002275	0.4	8	62.5	157.5	117.2	-229.9	1.504	-6.836	-10.37	0.2213	1.61	-3.859	-0.2387	-1.372	-2.201	-0.5388	-0.3734	-1.291	-0.9891	-0.4023	-0.5266	-0.2312	-0.08821	-0.2454	-0.5612	-0.1148	-0.4825	0	0	0	0	-10.28	0	0	0	0	0	0	0	0	0	0	0
57	13.64	0.03125	4.145e-06	221.2	7.471e-06	0.001501	0.31	12	93.75	213.2	117.2	-218.4	2.931	-6.892	-10.84	1.588	0.9044	-3.636	-0.9519	-1.286	-1.944	-4.629	-3.38	-0.7438	-0.9848	0	-0.3956	-0.01298	0	-0.4296	-0.5168	-0.1124	-0.4149	0	0	-0.3113	0	-12.17	0	0	0	0	0	0	0	0	0	0	0
58	16	0.02539	6.843e-09	114.8	1.068e-08	3.564e-05	0.4	18	140.6	250	7.812	-351.7	-18.08	-10.24	-2.022	-2.046	-3.779	-3.727	-3.073	-2.165	-2.817	-3.432	-5.997	-2.987	-0.9724	-0.2351	-0.6146	-0.2367	-0.4355	-0.2932	-0.1103	-0.1919	-0.3831	0	0	-0.1323	0	-11.52	0	0	0	0	0	0	0	0	0	0	0
58	15.18	0.02344	1.374e-08	237	1.543e-07	8.37e-05	0.14	35	273.4	237.2	7.812	-295.8	-16.45	-10.7	-4.653	-2.123	-0.4977	-3.809	-4.585	-2.347	-2.983	-0.18	-5.187	-3.302	-0.9747	-0.1446	-0.5778	-0.2027	-0.2562	-0.4431	-0.0453	-0.11	-0.463	0	0	-0.4274	0	-16.84	0	0	0	0	0	0	0	0	0	0	0
58	14.03	0.02539	3.939e-09	23.22	1.514e-08	3.465e-05	0.12	14	109.4	219.2	7.812	-350.5	-14.62	-10.81	-3.711	-2.62	-1.761	-4.79	-5.434	-4.551	-2.991	-3.151	-7.936	-7.68	-0.9845	-0.2827	-0.6637	-0.1451	-0.4491	-0.3759	-0.1068	-0.2817	-0.3934	0	0	-0.2157	0	-10.63	0	0	0	0	0	0	0	0	0	0	0
59	22.02	0.02344	7.734e-07	1565	3.699e-05	0.002494	0.4	75	585.9	344	148.4	-187.1	-3.911	-14.35	-6.092	4.108	-0.1812	-3.876	-1.789	-3.071	-2.162	-0.8646	-3.005	-3.269	-0.9665	-0.6959	-0.2512	-0.3331	-0.6474	-0.4179	-0.2273	-0.4217	-0.1965	0	0	-0.1494	0	-11.25	0	0	0	0	0	0	0	0	0	0	0
59	13.03	0.02148	9.465e-09	266.7	1.776e-07	7.599e-05	0.4	46	359.4	203.5	7.812	-296.6	-3.37	-13.58	-4.186	0.3673	-0.4141	-3.964	-2.513	-5.41	-1.896	-2.431	-5.107	-3.116	-0.9824	-0.7354	-0.2838	-0.1426	-0.6144	-0.2977	-0.4612	-0.4095	-0.3394	0	0	-0.1616	0	-10.56	0	0	0	0	0	0	0	0	0	0	0
59	14.49	0.02148	1.027e-07	0.3408	1.369e-09	0.0001022	0.37	0	0	226.4	7.812	-391.7	-3.417	-12.5	-3.919	-0.4167	-0.2303	-3.984	-0.479	-3.737	-2.434	-1.558	-4.211	-2.638	-0.9892	-0.1807	-0.0302	-0.1746	-0.656	-0.3359	-0.4623	-0.4477	-0.1514	0	0	-0.05566	0	-11.26	0	0	0	0	0	0	0	0	0	0	0
60	25.46	0.09375	2.821e-06	769.3	2.463e-05	0.005534	0.36	25	195.3	397.8	148.4	-193.9	1.791	-15.61	-13.72	-0.5671	-1.084	-4.903	-5.758	-3.488	-4.952	-5.496	-4.091	-7.974	-0.9685	0	-0.2832	-0.4859	-0.6898	-0.2914	-0.5604	-0.2662	-0.2491	0	0	-0.2652	0	-11.23	0	0	0	0	0	0	0	0	0	0	0
60	18.39	0.02148	9.915e-09	580.7	1.798e-07	9.059e-05	0.37	46	359.4	287.3	7.812	-298.3	-9.493	-12.83	-14.07	-2.53	0.3255	-10.99	-5.342	-4.149	-3.99	-3.93	-7.694	-8.553	-0.9702	-0.2315	-0.2372	-0.3315	-0.7012	-0.3861	-0.2655	-0.2675	-0.383	0	0	-7.477	0	-14.36	0	0	0	0	0	0	0	0	0	0	0
60	42.71	0.1055	4.025e-07	1714	1.159e-05	0.001115	0.31	97	757.8	667.4	773.4	-203.8	-7.398	-16.95	-12.36	0.6944	-2.501	-8.702	-6.67	-3.291	-4.954	-9.081	-6.121	-11.19	-0.9579	0	-0.4103	-0.3457	-0.7093	-0.3759	-0.3805	-0.3822	-0.04954	0	0	-0.2835	0	-13.31	0	0	0	0	0	0	0	0	0	0	0
61	14.06	0.02539	2.47e-06	1928	8.488e-05	0.007507	0.35	17	132.8	219.7	195.3	-182.1	-1.557	-6.914	-2.056	2.795	-3.787	-9.133	-1.163	-3.664	-4.885	-5.445	-4.331	-8.339	-0.9884	0	-0.08963	-0.6813	-0.1087	-0.4597	-0.5281	-0.3192	-0.1055	0	0	-0.8278	0	-11.48	0	0	0	0	0	0	0	0	0	0	0
61	14.52	0.02539	3.005e-06	432.7	1.608e-05	0.003928	0.34	6	46.88	226.9	195.3	-203.8	0.6921	-8.281	-0.05589	1.551	-3.611	-9.154	-0.4614	-4.077	-4.47	-5.046	-4.213	-9.754	-0.9924	0	-0.183	-0.6737	-0.2754	-0.2892	-0.5948	-0.1763	-0.1313	0	0	-0.02439	0	-12.63	0	0	0	0	0	0	0	0	0	0	0
61	14.69	0.02539	1.872e-06	559.1	2.141e-05	0.003942	0.38	14	109.4	229.6	195.3	-204.1	2.268	-8.749	-1.518	1.794	-4.476	-8.122	-0.484	-4.53	-3.163	-2.545	-3.881	-9.517	-0.9909	0	-0.3337	-0.7038	-0.2039	-0.4148	-0.4005	-0.1364	-0.1435	0	0	-0.03525	0	-10.38	0	0	0	0	0	0	0	0	0	0	0
62	23.79	0.08984	3.548e-06	221.5	1.805e-06	0.001368	0.41	18	140.6	371.7	85.94	-246.8	-5.543	-5.557	-6.129	-0.2083	-0.436	-3.178	-2.957	-4.806	-3.305	-0.6317	-3.347	-0.5704	-0.9489	-0.08269	-0.1937	-0.005039	-0.1483	-0.2341	-0.02757	-0.2291	-0.3469	0	0	0	0	-10.49	0	0	0	0	0	0	0	0	0	0	0
62	17.78	0.02148	2.136e-06	630.3	1.534e-05	0.002751	0.3	21	164.1	277.9	85.94	-204.4	0.4902	-4.528	-6.333	-1.874	-1.158	-1.399	-1.924	-7.464	-5.379	-0.4743	-1.785	-1.476	-0.9682	-0.1105	-0.1394	0	-0.2625	-0.01749	-0.2103	-0.1304	-0.3771	0	0	-0.06467	0	-9.258	0	0	0	0	0	0	0	0	0	0	0
62	17.77	0.0293	1.43e-06	31.07	7.972e-07	0.001492	0.4	4	31.25	277.6	7.812	-267.5	1.305	-4.117	-5.848	-1.461	-0.5517	-2.053	-0.9271	-6.699	-5.238	-1.269	-1.943	-0.3128	-0.9606	-0.2076	-0.3038	-0.01627	-0.2872	0	-0.09747	-0.02065	-0.2885	0	0	0	0	-12.35	0	0	0	0	0	0	0	0	0	0	0
63	19.38	0.03516	9.055e-06	209.3	4.403e-06	0.002232	0.42	17	132.8	302.8	101.6	-229.2	2.532	-11.4	-5.1	-1.993	-6.081	-4.493	-5.335	-3.085	-7.211	-0.1864	-0.6766	-0.8897	-0.9731	-0.3244	0	-0.5252	-0.289	-0.4383	-0.4947	-0.1789	0	0	0	-0.1097	0	-8.414	0	0	0	0	0	0	0	0	0	0	0
63	28.47	0.05078	1.272e-06	182.4	7.241e-06	0.001661	0.44	15	117.2	444.9	101.6	-214.6	-9.662	-8.473	-2.774	0.842	-5.669	-2.886	-6.166	-2.247	-5.416	-1.539	-2.389	-1.952	-0.9669	-0.2619	-0.3551	-0.4086	-0.3613	-0.3942	-0.4078	-0.1306	-0.156	0	0	0	0	-11.1	0	0	0	0	0	0	0	0	0	0	0
63	37.77	0.1074	2.802e-06	72.4	1.633e-07	0.001446	0.41	13	101.6	590.1	164.1	-298.7	-10.48	-11.68	-6.867	-4.692	-6.487	-5.412	-3.663	-5.376	-7.196	-0.501	-0.9012	-1.897	-0.946	-0.3439	0	-0.55	-0.2049	-0.4662	-0.5233	-0.2697	-0.1291	0	0	-0.4478	0	-11.86	0	0	0	0	0	0	0	0	0	0	0
64	18.17	0.0332	4.814e-06	1219	4.729e-05	0.007486	0.33	34	265.6	283.9	242.2	-182.2	-5.141	-6.113	-7.818	-2.99	-8.16	-8.921	-8.64	-8.635	-9.632	-9.203	-7.844	-0.9071	-0.9898	0	-0.358	0	-0.3381	-0.1786	-0.3939	-0.3032	-0.3401	0	0	-0.44	0	-12.9	0	0	0	0	0	0	0	0	0	0	0
64	17.98	0.03516	5.465e-06	1676	5.446e-05	0.01105	0.36	35	273.4	280.9	226.6	-181.6	-2.85	-2.321	-11.96	-0.2156	-7.897	-9.189	-10.76	-8.066	-10.44	-9.074	-5.037	-0.7895	-0.9901	0	-0.1818	0	-0.08619	-0.3428	-0.5306	-0.2066	-0.3804	0	0	0	0	-11.94	0	0	0	0	0	0	0	0	0	0	0
64	19.8	0.03711	1.772e-07	268.3	4.738e-07	0.000293	0.3	39	304.7	309.3	210.9	-268.8	-4.013	-2.744	-13.64	-0.8108	-9.745	-9.047	-11.44	-8.514	-8.051	-8.944	-5.425	-0.5954	-0.9877	0	-0.4876	-0.2906	-0.2074	-0.318	-0.5462	-0.3817	-0.3622	0	0	0	0	-9.865	0	0	0	0	0	0	0	0	0	0	0
65	18.15	0.01562	4.845e-06	0.39	2.131e-08	0.0009397	0.43	0	0	283.7	7.812	-336.5	-0.324	-5.82	-2.721	-0.8678	-0.5729	-0.002345	-0.3396	-3.485	-1.566	-0.03333	-0.1536	-0.6126	-0.9669	-0.6039	0	-0.3089	-0.3861	-0.289	-0.1972	-0.2063	-0.05877	0	0	0	0	-10.29	0	0	0	0	0	0	0	0	0	0	0
65	17.94	0.02734	1.696e-05	681.8	3.481e-05	0.003674	0.37	25	195.3	280.3	148.4	-195	-10.34	-9.791	-5.556	2.205	0.478	-1.003	0	-3.688	-3.278	-0.3857	-3.036	-3.209	-0.9523	-0.3641	-0.08072	-0.1651	-0.1652	-0.2947	-0.246	-0.2699	-0.1745	0	0	0	0	-11.73	0	0	0	0	0	0	0	0	0	0	0
65	39.9	0.1543	4.809e-06	741.1	1.188e-05	0.002108	0.3	35	273.4	623.4	117.2	-203.4	-9.4	-9.384	-5.567	-1.275	0.8002	-1.256	0	-3.843	-7.005	-0.1185	-3.251	-3.35	-0.8991	-0.2614	-0.06755	-0.3398	-0.04123	-0.1394	-0.2625	-0.1804	-0.05341	0	0	0	0	-11.07	0	0	0	0	0	0	0	0	0	0	0
66	21.71	0.03516	7.723e-09	5.449	1.761e-10	3.199e-05	0.37	2	15.62	339.2	7.812	-445.1	-5.184	-6.452	-3.582	-3.166	-1.427	-2.835	-1.807	-3.045	-1.506	-1.181	-1.811	-1.005	-0.9617	-0.3818	-0.4687	-0.3506	-0.2095	-0.1819	-0.5285	-0.3007	-0.3199	0	0	-0.1263	0	-10.47	0	0	0	0	0	0	0	0	0	0	0
66	16.26	0.0332	5.565e-07	1276	2.714e-05	0.001502	0.38	51	398.4	254	132.8	-188.2	-0.5906	-6.269	-4.424	0.2084	-0.4063	-3.226	-0.2944	-1.933	-1.331	-0.9927	-1.703	-1.031	-0.9829	-0.0761	-0.4304	-0.2794	-0.14	-0.1383	-0.5311	-0.1759	-0.328	0	0	0	0	-10.72	0	0	0	0	0	0	0	0	0	0	0
66	28.34	0.09961	1.671e-06	3.17	5.467e-08	0.0007515	0.41	5	39.06	442.8	7.812	-315.2	-6.682	-5.302	-3.044	-1.32	-2.261	-4.959	0	-3.936	-1.472	0	-0.6891	-0.4185	-0.955	-0.4332	-0.5101	-0.5383	-0.2422	-0.1085	-0.4408	-0.1812	-0.3411	0	0	-0.1506	0	-11.38	0	0	0	0	0	0	0	0	0	0	0
67	13.35	0.02344	3.474e-06	1905	0.0001395	0.009865	0.43	14	109.4	208.6	164.1	-176.3	-7.857	-11.81	-0.1105	5.413	-1.381	-3.008	0	-6.06	-3.718	-3.499	-3.166	-3.575	-0.991	0	-0.1361	-0.6916	0	-0.408	-0.2942	-0.264	-0.04677	0	0	-0.1378	0	-9.596	0	0	0	0	0	0	0	0	0	0	0
67	12.34	0.02148	4.633e-06	1824	0.000127	0.009066	0.43	10	78.12	192.8	164.1	-180.3	-9.769	-12.51	-3.871	3.967	-1.349	-4.195	0	-6.881	-3.006	-3.622	-3.532	-3.906	-0.9921	0	-0.4401	-0.3535	0	-0.6024	-0.3122	-0.2246	-0.1482	0	0	-0.3098	0	-11.98	0	0	0	0	0	0	0	0	0	0	0
67	19.95	0.04297	7.013e-07	216.6	1.133e-05	0.002883	0.42	6	46.88	311.7	179.7	-209.8	-6.611	-14.16	-0.9556	2.857	-1.628	-4.562	-0.05277	-6.636	-2.989	-3.346	-4.017	-3.316	-0.9768	0	-0.04598	-0.6489	-0.1237	-0.5264	-0.2622	-0.2592	-0.0568	0	0	-0.08847	0	-12.85	0	0	0	0	0	0	0	0	0	0	0
68	22.5	0.0332	1.976e-06	225.5	2.457e-06	0.001243	0.44	32	250	351.6	226.6	-239.1	-8.84	-13.57	-5.767	1.212	-4.964	-4.763	-6.842	-8.92	-8.47	-5.623	-8.171	-2.578	-0.9767	-0.09814	-0.1834	0	-0.2949	-0.4127	-0.2581	-0.2966	-0.1979	0	0	-0.3282	0	-8	0	0	0	0	0	0	0	0	0	0	0
68	30.71	0.03516	6.237e-06	1456	4.058e-05	0.005461	0.42	74	578.1	479.9	210.9	-165.6	-10.23	-16.12	-8.905	1.089	-5.485	-5.935	-5.367	-7.667	-9.97	-7.064	-5.639	-2.406	-0.9538	-0.4399	-0.2147	-0.13	-0.4165	-0.4073	-0.3512	-0.1454	-0.1153	0	0	-0.3375	0	-7.89	0	0	0	0	0	0	0	0	0	0	0
68	30.91	0.05273	7.642e-06	5.798e-11	7.358e-28	0.0008033	0.42	0	0	483	242.2	-523.2	-9.344	-11.99	-5.243	0.05277	-5.147	-5.353	-6.516	-8.78	-6.842	-5.551	-6.346	-3.162	-0.9557	-0.1636	-0.2491	0	-0.1619	-0.2643	-0.397	-0.2907	-5.301e-12	0	0	-0.02131	0	-7.03	0	0	0	0	0	0	0	0	0	0	0
69	16.12	0.02148	8.4e-07	170.1	5.476e-07	0.0005484	0.33	20	156.2	251.9	148.4	-281.6	-2.9	-12.16	-5.209	-0.1385	3.376	-7.061	-2.357	-1.954	-4.153	-1.778	-2.504	-4.55	-0.9758	-0.2554	-0.489	-0.2631	-0.3456	-0.2267	-0.06709	-0.5832	-0.3187	0	0	-0.7601	0	-12.25	0	0	0	0	0	0	0	0	0	0	0
69	17.01	0.02148	3.039e-06	944.7	2.232e-05	0.002515	0.4	11	85.94	265.8	148.4	-198.4	0.3974	-11.44	-6.776	0.4595	2.035	-6.696	-0.4551	-2.661	-2.983	-3.456	-1.282	-3.498	-0.9848	-0.3589	-0.08643	-0.1564	-0.3666	-0.2402	-0.249	-0.2554	-0.6841	0	0	-0.1946	0	-10.44	0	0	0	0	0	0	0	0	0	0	0
69	12.81	0.02148	3.917e-06	1619	0.000141	0.01234	0.32	14	109.4	200.2	164.1	-176.8	-0.3109	-10.01	-6.932	0.3426	2.431	-8.587	-1.452	-5.008	-2.542	-4.992	-1.253	-1.398	-0.9918	0	-0.2173	-0.05443	-0.4681	-0.1951	-0.3164	-0.5065	-0.5405	0	0	-0.1702	0	-10.8	0	0	0	0	0	0	0	0	0	0	0
70	41.63	0.1191	1.35e-06	1838	1.522e-05	0.0015	0.21	116	906.2	650.5	148.4	-195.2	-8.929	-12.4	-0.611	-3.897	1.307	-2.206	-3.073	-8.66	-2.409	-2.816	-7.311	-9.098	-0.9446	0	-0.4933	-0.3713	-0.3719	-0.06442	-0.3875	-0.1411	-0.2159	0	0	-0.1149	0	-14.31	0	0	0	0	0	0	0	0	0	0	0
70	31.42	0.1113	4.025e-08	1553	2.115e-06	0.0002373	0.32	97	757.8	490.9	7.812	-244.8	-7.98	-11.72	-1.997	-4.462	0.2961	-3.383	-3.354	-7.478	-4.151	-2.635	-7.955	-7.216	-0.936	0	-0.454	-0.5065	-0.2541	-0.04265	-0.4554	-0.2828	-0.1933	0	0	-0.02132	0	-14.12	0	0	0	0	0	0	0	0	0	0	0
70	21.44	0.02539	5.536e-07	353.5	2.973e-06	0.001075	0.38	61	476.6	335.1	7.812	-233.1	-14.89	-9.938	-3.665	-4.545	-5.203	-7.361	-3.02	-8.529	-2.499	-3.834	-6.524	-10.31	-0.9759	-0.2518	-0.5493	-0.2332	-0.2811	-0.3424	-0.4787	-0.3285	-0.2196	0	0	-0.06497	0	-12.63	0	0	0	0	0	0	0	0	0	0	0
71	13.14	0.01953	2.726e-05	41.38	2.262e-06	0.003488	0.26	1	7.812	205.2	101.6	-257.8	-12.31	-3.835	-3.286	1.823	1.97	-1.386	-0.8682	-4.419	-2.734	-0.4219	-0.5216	0	-0.98	0	-0.8151	0	-0.01819	-0.06783	-0.1394	-0.05587	-0.2407	0	0	0	0	-10.91	0	0	0	0	0	0	0	0	0	0	0
71	8.683	0.01562	5.08e-06	1.823	1.759e-07	0.001398	0.27	0	0	135.7	7.812	-299.8	-10.61	-4.039	-6.35	-0.9158	-0.2884	-3.355	-0.2092	-3.764	-1.129	-0.1885	-0.02944	-0.1357	-0.995	0	-0.7862	-0.007027	-0.1012	-0.2218	-0.1405	-0.2145	-0.1382	0	0	0	0	-11.27	0	0	0	0	0	0	0	0	0	0	0
71	8.889	0.01562	4.232e-07	165.3	1.117e-06	0.0004575	0.24	3	23.44	138.9	101.6	-273	-11.23	-4.252	-6.102	0.8455	-1.104	-3.315	0	-4.128	-1.19	0	0	0	-0.9945	-0.2581	-0.7629	-0.07168	-0.05101	-0.01996	-0.246	-0.08558	-0.2376	0	0	0	0	-9.603	0	0	0	0	0	0	0	0	0	0	0
72	17.31	0.02344	7.629e-10	1722	1.777e-06	0.0001217	0.4	40	312.5	270.4	7.812	-249.9	-6.286	-11.24	-9.299	-0.8133	-2.399	-6.459	-3.547	-5.293	-5.427	-5.571	-7.81	-8.31	-0.9791	-0.2293	-0.5682	-0.1612	-0.1734	-0.3094	-0.2755	-0.4415	-0.1931	0	0	-0.1628	0	-12.55	0	0	0	0	0	0	0	0	0	0	0
72	13.51	0.02539	1.278e-07	787.3	2.704e-06	0.0003218	0.47	28	218.8	211.1	7.812	-236.6	-0.09003	-9.209	-7.166	-1.737	-2.872	-7.635	-4.373	-4.527	-3.391	-4.733	-5.643	-6.788	-0.9925	0	-0.4076	-0.3332	-0.03131	-0.4305	-0.3698	-0.215	-0.3415	0	0	-0.1059	0	-8.29	0	0	0	0	0	0	0	0	0	0	0
72	27.36	0.08008	4.302e-07	189.4	2.055e-07	0.0002207	0.6	33	257.8	427.5	7.812	-292.1	-6.989	-16.43	-4.994	-1.398	-2.799	-7.825	-5.452	-3.639	-6.362	-5.703	-9.481	-5.625	-0.9769	-0.4574	-0.4193	-0.1104	-0.2697	-0.1634	-0.3522	-0.3037	-0.1403	0	0	-3.023	0	-7.614	0	0	0	0	0	0	0	0	0	0	0
73	8.225	0.01562	2.73e-05	267.8	2.683e-05	0.005686	0.2	5	39.06	128.5	117.2	-207	-2.292	-3.539	-3.359	-2.457	2.191	0.4005	0	-1.325	-4.295	0	0	-1.145	-0.996	0	-0.7343	0	-0.2435	-0.3394	0	-0.3081	-0.3192	0	0	0	0	-9.489	0	0	0	0	0	0	0	0	0	0	0
73	9.481	0.01562	1.664e-05	170.6	9.234e-06	0.003052	0.23	2	15.62	148.1	117.2	-222.6	-3.129	-3.41	-3.494	-1.634	1.449	-1.306	0	-2.005	-3.804	-0.2574	0	-1.412	-0.9886	0	-0.7285	-0.01071	-0.2359	-0.3823	-0.01555	-0.2228	-0.3544	0	0	0	0	-9.943	0	0	0	0	0	0	0	0	0	0	0
73	16.74	0.01758	4.704e-06	63.54	5.594e-07	0.001002	0.21	5	39.06	261.6	117.2	-274.1	-3.936	-3.259	-1.883	-1.447	1.357	-0.6276	-1.992	-3.257	-2.934	-0.3603	-2.201	-1.528	-0.9774	-0.1967	-0.7421	-0.06166	-0.2086	-0.237	-0.05495	-0.2324	-0.4551	0	0	0	0	-9.267	0	0	0	0	0	0	0	0	0	0	0
74	12.42	0.02148	3.728e-07	72.53	3.752e-06	0.002555	0.2	3	23.44	194	148.4	-241.3	5.041	-3.946	-5.321	1.624	-1.906	-5.633	-4.369	-7.911	0	-0.8201	-2.268	-9.436	-0.9922	0	-0.04817	-0.2833	-0.1984	-0.2607	-0.193	-0.2756	-0.07357	0	0	0	0	-8.941	0	0	0	0	0	0	0	0	0	0	0
74	12.21	0.02148	1.867e-06	964	6.284e-05	0.006418	0.34	7	54.69	190.8	164.1	-189.6	-1.515	-4.72	-2.82	2.411	-2.101	-5.941	-4.444	-6.048	-0.2791	-0.1489	-2.948	-9.5	-0.9908	0	-0.02606	-0.2338	-0.1688	-0.2701	-0.1032	-0.3155	-0.1432	0	0	0	0	-7.236	0	0	0	0	0	0	0	0	0	0	0
74	14.42	0.01953	1.989e-06	1111	1.5e-05	0.002165	0.34	27	210.9	225.3	7.812	-203.2	-3.025	-2.6	-2.944	0.9231	-3.959	-5.192	-3.304	-5.267	-1.442	-0.97	-5.389	-10.89	-0.982	-0.6306	-0.2763	-0.224	-0.164	-0.4342	-0.2928	-0.2482	-0.1667	0	0	-0.2554	0	-8.203	0	0	0	0	0	0	0	0	0	0	0
75	19.99	0.0293	5.922e-07	690.5	3.655e-05	0.005244	0.46	10	78.12	312.3	226.6	-192.3	-2.719	-13.6	-3.427	1.731	-8.829	-2.251	-3.462	-6.114	-3.797	-8.749	-8.152	-8.332	-0.986	0	-0.3246	-0.5758	-0.1599	-0.6599	-0.1488	-0.1195	-0.2274	0	0	-0.2278	0	-11.02	0	0	0	0	0	0	0	0	0	0	0
75	38.41	0.1289	2.573e-06	1797	0.0001287	0.01198	0.44	48	375	600.2	226.6	-167.1	-4.444	-15.55	-4.103	2.307	-2.397	-3.855	-5.383	-6.1	-2.873	-6.284	-10.44	-8.552	-0.9422	0	-0.3664	-0.4112	-0.1872	-0.5449	-0.1447	-0.002461	-0.3024	0	0	-0.3987	0	-10.76	0	0	0	0	0	0	0	0	0	0	0
75	0	0	1.663e-07	0	0	8.488e-05	0.44	0	0	0	7.812	-1150	-6.26	-16.27	-4.59	5.684e-14	-4.134	-3.638	-5.241	-6.083	-3.927	-9.22	-9.406	-8.152	-0.9632	0	-0.4638	-0.294	-0.1813	-0.4365	-0.134	-0.03637	-0.192	0	0	-0.1284	0	-9.084	0	0	0	0	0	0	0	0	0	0	0
76	13.78	0.02539	5.765e-06	379.5	1.969e-05	0.006301	0.47	5	39.06	215.3	195.3	-211	4.675	-9.366	-11.46	1.877	-4.671	-2.31	-1.378	-7.143	-3.716	-3.904	-8.787	-5.41	-0.9942	0	-0.4286	-0.07827	-0.1537	-0.3901	-0.2477	-0.0496	-0.008896	0	0	0	0	-8.001	0	0	0	0	0	0	0	0	0	0	0
76	15.47	0.02734	1.127e-05	159	6.021e-06	0.003055	0.5	9	70.31	241.7	210.9	-220.7	2.919	-8.006	-3.726	1.381	-4.382	-3.729	-1.181	-5.148	-3.142	-2.837	-9.329	-4.288	-0.9914	0	-0.3817	-0.1809	-0.1037	-0.1685	-0.08057	-0.1019	0	0	0	0	0	-6.331	0	0	0	0	0	0	0	0	0	0	0
76	15.63	0.02734	5.037e-06	1128	4.526e-05	0.003226	0.49	24	187.5	244.2	179.7	-187.4	-3.902	-8.811	-11.6	0.03413	-0.8177	-4.158	-2.734	-8.019	-3.393	-4.69	-9.441	-6.641	-0.9874	0	-0.4382	-0.009625	-0.2079	-0.09219	-0.1949	-0.3288	-0.1835	0	0	0	0	-8.42	0	0	0	0	0	0	0	0	0	0	0
77	25.54	0.08594	4.26e-06	1732	3.234e-05	0.003481	0.38	62	484.4	399.1	117.2	-176	-7.962	-11.9	-1.812	-0.8158	-1.562	0.8358	-2.682	0	-4.709	0	-1.317	-1.492	-0.956	0	-0.5531	0	-0.457	-0.3099	-0.2803	-0.3113	-0.1859	0	0	-0.03879	0	-9.94	0	0	0	0	0	0	0	0	0	0	0
77	21.56	0.05273	3.807e-06	183.8	3.868e-06	0.001639	0.33	54	421.9	336.9	117.2	-227.4	-8.86	-12.47	-2.447	-1.07	-2.479	0.9533	-2.298	0	-5.823	-0.2687	-1.134	-2.595	-0.976	0	-0.6775	-0.1006	-0.5171	-0.2471	-0.256	-0.4186	-0.2338	0	0	-0.04349	0	-10.35	0	0	0	0	0	0	0	0	0	0	0
77	24.52	0.08789	4.208e-06	910.6	1.717e-05	0.002564	0.37	55	429.7	383.1	117.2	-192.5	-7.935	-11.36	-2.243	-2.041	-5.891	-0.2313	-2.301	0	-4.052	-0.8961	-0.6128	-2.17	-0.9564	0	-0.7376	-0.01602	-0.5601	-0.1825	-0.2482	-0.456	-0.2604	0	0	-0.1087	0	-9.218	0	0	0	0	0	0	0	0	0	0	0
78	11.64	0.02148	1.427e-05	136	7.895e-06	0.003149	0.47	4	31.25	181.9	148.4	-224.6	2.513	-1.674	-7.69	-0.6799	-0.7395	-5.52	0	-4.601	-3.211	-0.5268	-1.919	-1.467	-0.9926	0	-0.1572	-0.1743	-0.2378	0	-0.2855	-0.33	-0.4361	0	0	-0.03285	0	-11	0	0	0	0	0	0	0	0	0	0	0
78	10.21	0.01953	2.211e-05	362.6	3.038e-05	0.005217	0.41	5	39.06	159.5	164.1	-201.2	3.792	-3.665	-8.452	0.1789	-0.7303	-3.289	0	-3.916	-1.265	0	-3.011	0	-0.9968	0	-0.1406	-0.1832	-0.3065	-0.01743	-0.1673	-0.2924	-0.3623	0	0	0	0	-9.748	0	0	0	0	0	0	0	0	0	0	0
78	10.17	0.01758	9.979e-07	83.27	1.117e-05	0.001926	0.32	4	31.25	158.9	101.6	-215.1	1.414	-3.145	-8.869	0.7767	-2.068	-5.662	-0.129	-3.294	-2.424	-1.159	-2.133	-0.8451	-0.9914	-0.1874	-0.1063	-0.1592	-0.324	-0.1369	-0.2086	-0.2669	-0.3687	0	0	-0.1703	0	-8.375	0	0	0	0	0	0	0	0	0	0	0
79	21.94	0.03516	4.03e-06	1289	3.316e-05	0.003205	0.38	38	296.9	342.7	289.1	-180.6	-2.368	-14.29	-9.106	1.114	-8.948	-11.09	-5.166	-10.7	-6.506	-2.741	-3.236	-3.912	-0.9846	-0.1692	-0.4955	-0.3427	-0.2938	-0.191	-0.2951	-0.2651	0	0	0	-0.4198	0	-13.87	0	0	0	0	0	0	0	0	0	0	0
79	22.13	0.03711	2.049e-05	364.3	1.82e-05	0.008763	0.39	8	62.5	345.8	273.4	-210.1	-6.574	-13.63	-11.1	-0.7206	-9.669	-11.18	-6.028	-11.49	-9.153	-7.514	-5.743	-3.956	-0.9847	0	-0.4275	-0.4607	-0.1469	-0.2552	-0.4858	-0.2817	-0.1228	0	0	-0.4895	0	-9.829	0	0	0	0	0	0	0	0	0	0	0
79	23.7	0.04102	1.896e-05	305	1.636e-05	0.004398	0.42	8	62.5	370.4	304.7	-213.7	-7.052	-19.16	-11.69	-1.827	-9.655	-10.01	-5.012	-9.319	-3.89	-0.4076	0	-5.301	-0.9812	0	-0.1012	-0.3874	-0.3663	-0.2718	-0.3719	-0.231	-0.2187	0	0	-0.4716	0	-11.67	0	0	0	0	0	0	0	0	0	0	0
80	17.08	0.04102	4.254e-06	389.8	9.304e-06	0.002143	0.34	18	140.6	266.9	179.7	-210.7	0.2056	-3.628	-12.61	3.357	0.1277	-3.105	-2.178	-7.261	0	-1.218	-1.235	0	-0.9859	0	-0.7133	0	-0.2094	-0.3247	-0.357	-0.3646	-0.3651	0	0	0	0	-12.41	0	0	0	0	0	0	0	0	0	0	0
80	11.14	0.01953	1.147e-05	989.5	3.81e-05	0.004939	0.27	10	78.12	174	164.1	-196.2	5.531	0.2111	-13.04	2.554	-0.6002	-2.498	-1.852	-3.286	0	0	-1.227	-1.278	-0.9935	0	-0.5686	0	-0.2114	-0.4655	-0.3638	-0.4001	-0.2956	0	0	0	0	-10.96	0	0	0	0	0	0	0	0	0	0	0
80	13.18	0.02148	2.015e-08	1125	2.395e-06	0.0002135	0.1	32	250	205.9	7.812	-245.7	-3.381	-0.06581	-12.17	1.444	1.788	-2.847	-1.744	-2.316	0	-1.163	-1.12	-1.918	-0.9908	-0.264	-0.5503	-0.118	-0.1268	-0.3712	-0.661	-0.4622	-0.4699	0	0	-0.4999	0	-10.84	0	0	0	0	0	0	0	0	0	0	0
81	14.31	0.02539	2.346e-05	148.4	9.344e-06	0.003663	0.38	4	31.25	223.6	210.9	-216	-9.947	-8.614	-10.22	1.024	-4.172	1.65	-4.684	-8.697	-6.304	-7.238	-8.202	-3.539	-0.9834	0	-0.2759	0	0	0	-0.3771	-0.1611	-0.09589	0	0	-0.3571	0	-10.47	0	0	0	0	0	0	0	0	0	0	0
81	18.51	0.0293	4.413e-05	1410	4.432e-05	0.004401	0.37	26	203.1	289.2	195.3	-186.3	2.032	-1.91	-6.813	2.799	-3.964	1.09	-4.378	-6.619	-6.062	-5.038	-2.789	-1.317	-0.9655	-0.01011	-0.1593	-0.125	0	0	-0.4197	-0.1331	-0.1268	0	0	-0.9726	0	-4.25	0	0	0	0	0	0	0	0	0	0	0
81	16.93	0.0293	1.67e-08	1682	2.724e-06	0.0002439	0.35	55	429.7	264.6	7.812	-244.2	-4.245	-4.77	-10.08	2.148	-5.145	-1.278	-4.97	-7.338	-4.987	-6.775	-4.182	-3.873	-0.9777	-0.224	-0.5836	-0.1227	0	-0.07826	-0.4143	-0.1862	-0.1418	0	0	0	0	-9.49	0	0	0	0	0	0	0	0	0	0	0
82	13.77	0.02539	5.731e-06	343.2	1.979e-05	0.006344	0.47	6	46.88	215.2	195.3	-210.6	4.499	-9.347	-11.35	1.691	-4.542	-2.24	-1.038	-7.021	-3.856	-3.796	-8.843	-5.572	-0.9943	0	-0.4386	-0.1058	-0.1438	-0.3725	-0.2331	-0.0972	-0.02582	0	0	0	0	-7.959	0	0	0	0	0	0	0	0	0	0	0
82	15.67	0.02734	1.196e-05	143.7	4.994e-06	0.002947	0.5	13	101.6	244.9	210.9	-225.8	2.79	-8.051	-3.521	1.098	-4.378	-3.871	-2.265	-4.874	-2.989	-2.545	-9.166	-4.468	-0.9912	0	-0.5543	-0.1704	-0.1086	-0.2256	-0.05355	-0.1071	-0.05323	0	0	0	0	-6.291	0	0	0	0	0	0	0	0	0	0	0
82	15.65	0.02539	5.082e-06	1211	4.496e-05	0.003215	0.49	21	164.1	244.5	179.7	-187.6	-4.005	-8.555	-11.57	0.2382	-1.619	-4.483	-2.632	-7.903	-3.381	-4.74	-9.266	-6.881	-0.9887	0	-0.4808	-0.07286	-0.1598	-0.09014	-0.2357	-0.3083	-0.1818	0	0	0	0	-8.462	0	0	0	0	0	0	0	0	0	0	0
83	17.56	0.0332	3.373e-06	792.7	1.125e-05	0.005708	0.44	28	218.8	274.4	257.8	-227.8	-8.251	-13.74	-6.202	1.084	-8.431	-8.821	-12.02	-9.522	-4.464	-9.362	-4.657	-7.371	-0.9904	-0.00973	-0.1202	-0.1281	-0.05198	-0.4023	-0.3261	-0.6053	-0.1802	0	0	-0.1129	0	-11.47	0	0	0	0	0	0	0	0	0	0	0
83	35.56	0.1133	6.327e-06	1048	2.832e-05	0.005457	0.48	21	164.1	555.7	226.6	-194.9	-7.397	-13.1	-3.891	0.7659	-7.413	-7.526	-3.447	-5.771	-4.864	-7.457	-7.127	-8.969	-0.9365	-0.1799	-0.01679	-0.428	-0.213	-0.4483	-0.3726	-0.4462	-0.1151	0	0	-0.5032	0	-14.56	0	0	0	0	0	0	0	0	0	0	0
83	28.36	0.08789	2.811e-08	32.66	1.632e-07	0.0001645	0.44	25	195.3	443.1	7.812	-283	-8.437	-14.59	-5.625	-1.281	-7.563	-5.392	-2.405	-6.461	-6.672	-7.229	-7.847	-8.323	-0.9744	-0.05307	-0.4353	-0.5311	-0.1101	-0.4693	-0.3401	-0.2223	-0.1383	0	0	-0.3469	0	-10.29	0	0	0	0	0	0	0	0	0	0	0
84	45.22	0.1367	1.853e-05	155.3	2.438e-06	0.002229	0.51	9	70.31	706.6	335.9	-241.2	3.75	-7.662	-5.695	-1.592	-6.143	-3.526	-0.7026	-1.302	-4.967	-0.1278	-0.4883	0	-0.9472	0	-0.06148	0	0	-0.3301	-0.2189	-0.08797	0	0	0	-0.2576	0	-4.521	0	0	0	0	0	0	0	0	0	0	0
84	30.72	0.08203	9.302e-06	581.5	1.126e-05	0.01106	0.38	15	117.2	480	210.9	-204.6	0.4403	-17.18	-8.933	-1.794	-2.975	-7.548	-1.549	-5.257	-7.844	-3.247	-5.141	-5.388	-0.9692	0	0	-0.2989	-0.3793	-0.6295	-0.265	-0.2588	-0.1036	0	0	-0.2429	0	-10.92	0	0	0	0	0	0	0	0	0	0	0
84	47.83	0.1348	1.767e-05	128.8	2.479e-06	0.001938	0.5	9	70.31	747.3	367.2	-235.6	0.03967	-12.55	-6.587	-0.6031	-3.208	-5.123	-1.978	-2.9	-7.74	-3.048	-4.311	-3.051	-0.946	0	-0.2955	0	-0.0665	-0.3691	-0.3885	-0.1334	-0.01066	0	0	-0.207	0	-7.803	0	0	0	0	0	0	0	0	0	0	0
85	18.32	0.0293	1.635e-07	442.3	8.809e-06	0.0008805	0.46	30	234.4	286.3	7.812	-208.8	-6.31	-12.84	-11.74	-3.178	-7.475	-4.735	-8.186	-8.562	-5.032	-7.646	-5.49	-8.52	-0.9853	0	-0.3633	0	-0.5636	-0.2293	-0.6036	-0.2707	-0.2952	0	0	-0.5548	0	-11.53	0	0	0	0	0	0	0	0	0	0	0
85	15.75	0.02539	1.591e-08	178.6	4.522e-06	0.0004715	0.47	40	312.5	246.1	7.812	-219.2	-13.7	-11.37	-7.601	-0.4253	-6.251	-4.387	-2.765	-6.588	-5.433	-8.954	-6.398	-7.974	-0.9855	0	-0.08577	-0.002757	-0.6543	-0.2221	-0.6535	-0.1285	0	0	0	-3.176	0	-11.99	0	0	0	0	0	0	0	0	0	0	0
85	15.04	0.02539	6.415e-07	1.128	2.48e-08	0.000715	0.39	3	23.44	234.9	195.3	-330	-8.529	-11.66	-7.792	-0.1542	-5.92	-7.074	-3.949	-5.598	-6.294	-9.248	-6.024	-6.956	-0.9899	0	-0.3594	0	-0.5612	-0.3482	-0.6572	-0.2199	-0.04837	0	0	-0.3677	0	-11.41	0	0	0	0	0	0	0	0	0	0	0
86	17.76	0.03125	1.499e-08	353.4	6.858e-07	0.0001456	0.18	34	265.6	277.4	7.812	-262.2	-5.923	-14.89	-9.821	0.1485	-6.55	-6.702	-5.728	-8.577	-8.074	-8.44	-8.037	-5.325	-0.9883	-0.05077	-0.326	-0.3056	-0.07705	-0.2766	-0.3213	-0.3137	-0.1097	0	0	-0.9247	0	-11.22	0	0	0	0	0	0	0	0	0	0	0
86	21.99	0.0332	9.825e-07	519	1.084e-05	0.001392	0.11	49	382.8	343.6	242.2	-205.2	-10.19	-14.85	-8.058	-1.245	-6.318	-7.851	-4.376	-10.23	-10.12	-6.891	-11.47	-4.084	-0.9769	0	-0.4303	-0.4005	-0.1926	-0.2384	-0.3686	-0.4344	-0.322	0	0	-0.3132	0	-11.34	0	0	0	0	0	0	0	0	0	0	0
86	21.72	0.03516	3.691e-06	378	6.946e-06	0.003375	0.15	15	117.2	339.3	257.8	-216.3	-9.061	-18.3	-7.685	-0.8233	-8.232	-7.379	-5.851	-10.41	-9.113	-6.449	-10.44	-2.595	-0.9764	0	-0.4573	-0.5141	-0.1241	-0.1897	-0.4539	-0.4487	-0.27	0	0	0	0	-14.53	0	0	0	0	0	0	0	0	0	0	0
87	45.38	0.09766	1.089e-05	54.95	7.867e-08	0.0009261	0.32	4	31.25	709.1	7.812	-308.8	-2.547	-11.77	-5.692	-6.053	-2.493	-3.363	-1.513	-3.013	-3.936	-0.6592	0	-1.94	-0.9441	0	-0.641	-0.03926	-0.1834	-0.118	-0.3581	-0.2466	-0.3443	0	0	-0.1661	0	-10.51	0	0	0	0	0	0	0	0	0	0	0
87	40.51	0.1016	2.268e-05	1997	0.0001544	0.01458	0.36	48	375	633	554.7	-155	-3.345	-9.3	-10.15	-3.512	-0.575	-5.265	-1.816	-2.332	-3.249	-1.529	0	-1.2	-0.9643	0	-0.7275	-0.04033	-0.2901	-0.1789	-0.6522	-0.2354	-0.3173	0	0	-0.03899	0	-11.29	0	0	0	0	0	0	0	0	0	0	0
87	33.81	0.08984	2.628e-05	1743	0.0001121	0.0111	0.2	42	328.1	528.3	132.8	-167	1.347	-10.3	-7.728	-3.501	1.859	-4.358	-4.506	-0.2173	-4.086	-3.377	-0.6403	0	-0.9609	0	-0.5334	-0.01671	-0.01617	-0.1382	-0.4179	-0.1888	-0.293	0	0	-0.04169	0	-13.06	0	0	0	0	0	0	0	0	0	0	0
88	49.55	0.09766	1.346e-05	1964	5.413e-05	0.004219	0.35	85	664.1	774.2	117.2	-173.8	-2.204	-13.9	-9.365	0.6208	1.125	-3.116	-3.508	-0.5007	-3.303	0	-3.389	-4.927	-0.948	0	0	0	-0.5162	-0.1891	-0.4853	-0.3095	-0.3755	0	0	-1.295	0	-11.71	0	0	0	0	0	0	0	0	0	0	0
88	40.46	0.1016	6.198e-06	345.7	2.916e-06	0.003087	0.2	15	117.2	632.1	289.1	-234.3	2.588	-14.65	-11.07	1.391	-1.838	-4.312	-3.407	-1.395	-5.52	-2.818	-0.2027	-1.847	-0.9463	-0.3337	0	-0.0106	-0.5056	-0.4246	-0.3448	-0.5427	-0.3314	0	0	-0.1121	0	-12.38	0	0	0	0	0	0	0	0	0	0	0
88	41.98	0.0918	1.038e-05	1701	0.0001227	0.01789	0.13	58	453.1	655.9	585.9	-160.8	2.57	-8.899	-8.909	1.026	3.436	-5.918	-3.628	-1.908	-8.445	-0.9404	-1.511	-0.4694	-0.9568	0	0	0	-0.4875	0	-0.191	-0.4834	-0.3445	0	0	-0.4433	0	-11.2	0	0	0	0	0	0	0	0	0	0	0
89	45.69	0.09766	1.45e-06	91.49	2.16e-05	0.02035	0.44	10	78.12	713.9	648.4	-203.4	2.152	-13.19	-12.31	2.071	1.065	-2.292	-1.261	-2.428	-5.037	-2.845	0	0	-0.9569	0	-0.4675	-0.1735	-0.12	-0.2694	-0.2781	-0.08792	-0.06342	0	0	-0.3249	0	-13.03	0	0	0	0	0	0	0	0	0	0	0
89	47.85	0.09766	3.899e-06	297.5	3.798e-05	0.02187	0.41	13	101.6	747.6	632.8	-194.9	-0.8325	-13.06	-11.21	0.7367	5.178	-3.174	0	-1.802	-5.249	-2.768	0	0	-0.9537	0	-0.4914	0	-0.1063	-0.314	-0.1736	-0.06434	-0.2158	0	0	-0.3355	0	-11.44	0	0	0	0	0	0	0	0	0	0	0
89	48.87	0.1133	1.655e-06	73	0.000108	0.02676	0.46	17	132.8	763.5	617.2	-156.6	-0.08222	-11.04	-12.56	1.639	-0.5209	-2.208	-0.1433	-0.5996	-4.58	-2.455	0	0	-0.9504	0	-0.3218	0	-0.00049	-0.385	-0.2061	-0.02195	-0.1353	0	0	-0.5555	0	-14.33	0	0	0	0	0	0	0	0	0	0	0
90	19.04	0.03516	2.984e-08	76.76	1.942e-08	7.112e-05	0.42	19	148.4	297.5	7.812	-341.1	-5.779	-7.006	-8.211	-1.462	-5.434	-9.823	-8.582	-8.914	-5.151	-2.714	0	-0.9796	-0.988	-0.07554	-0.1542	-0.1072	-0.2315	-0.02033	-0.398	-0.294	-0.003028	0	0	-0.2724	0	-10.98	0	0	0	0	0	0	0	0	0	0	0
90	19.57	0.03711	1.957e-06	910.1	5.654e-05	0.006701	0.42	12	93.75	305.8	273.4	-188	-4.864	-7.17	-4.66	-1.798	-5.056	-9.977	-7.954	-8.973	-5.071	-3.978	-1.02	0	-0.9884	0	-0.004194	0	-0.428	0	-0.4869	-0.4059	0	0	0	-0.4199	0	-9.371	0	0	0	0	0	0	0	0	0	0	0
90	19.89	0.03711	5.202e-09	59.12	1.921e-08	4.769e-05	0.36	11	85.94	310.7	7.812	-349.9	-6.992	-10.16	-5.396	-1.797	-6.624	-10.73	-8.049	-7.31	-9.122	-4.314	-2.288	-2.059	-0.9902	-0.4777	-0.28	-0.1583	-0.3874	-0.2537	-0.3792	-0.432	-0.08337	0	0	-1.264	0	-10.27	0	0	0	0	0	0	0	0	0	0	0
91	45.7	0.1211	9.971e-06	1694	7.288e-05	0.0144	0.25	49	382.8	714.1	320.3	-170.1	-8.301	-12.18	-9.384	-2.531	-3.699	-6.612	-5.805	-9.855	-4.418	0	0	0	-0.9513	0	-0.5447	-0.0604	-0.1234	-0.2278	-0.3558	-0.3458	-0.01623	0	0	0	0	-9.264	0	0	0	0	0	0	0	0	0	0	0
91	34.59	0.08594	6.859e-06	2306	4.129e-05	0.007888	0.27	82	640.6	540.5	335.9	-178.4	-4.813	-11.72	-11.34	-0.9146	-2.525	-6.307	-6.548	-8.818	-5.074	0	0	0	-0.957	0	-0.2498	-0.06907	-0.2667	-0.2028	-0.4314	-0.3034	-0.09251	0	0	-0.09003	0	-9.305	0	0	0	0	0	0	0	0	0	0	0
91	46	0.1211	6.252e-06	201.4	1.322e-05	0.002131	0.19	51	398.4	718.7	648.4	-209	-6.473	-11.64	-11.52	-0.6291	-2.345	-6.39	-5.763	-9.828	-4.483	0	0	0	-0.9505	0	-0.6249	-0.04179	-0.2308	-0.239	-0.3226	-0.3076	-0.1206	0	0	-0.1106	0	-9.043	0	0	0	0	0	0	0	0	0	0	0
92	14.28	0.02539	3.979e-07	2.581	1.844e-07	0.00142	0.38	1	7.812	223.1	7.812	-297.7	5.162	-9.572	-8.556	0.2964	-2.004	-2.543	-3.642	-4.57	-3.323	-2.009	-6.464	-3.534	-0.9919	0	-0.2167	-0.04477	-0.3073	-0.4808	-0.3694	-0.09566	-0.01073	0	0	0	0	-10.37	0	0	0	0	0	0	0	0	0	0	0
92	16.29	0.02734	9.88e-07	2052	0.0001544	0.014	0.36	18	140.6	254.5	195.3	-172.1	10.46	-8.241	-7.254	2.134	-0.4345	-2.152	-2.721	-5.045	-3.175	-2.89	-4.379	-5.351	-0.9896	0	-0.05332	-0.4464	-0.2525	-0.389	-0.2709	-0.07507	-0.02394	0	0	0	0	-10.83	0	0	0	0	0	0	0	0	0	0	0
92	14.2	0.02539	9.091e-07	59.06	6.399e-06	0.003804	0.2	3	23.44	221.8	195.3	-226.6	8.031	-9.099	-6.995	1.473	-0.3376	-3.81	-3.022	-4.206	-3.166	-2.76	-3.806	-4.715	-0.9921	0	-0.04604	-0.3812	-0.2725	-0.2572	-0.182	-0.1253	-0.03957	0	0	0	0	-10.14	0	0	0	0	0	0	0	0	0	0	0
93	37.46	0.08984	2.876e-06	1114	2.852e-05	0.003958	0.51	72	562.5	585.3	148.4	-177.8	-1.938	-9.622	-7.286	0.2111	-0.3141	-3.964	-0.2829	-1.29	-5.239	-3.576	-5.931	-3.016	-0.9619	-0.1005	-0.03136	-0.2034	-0.3167	-0.2912	-0.4429	-0.2907	-0.1667	0	0	-0.1446	0	-9.847	0	0	0	0	0	0	0	0	0	0	0
93	24.19	0.09375	6.298e-06	1297	3.222e-05	0.003403	0.51	64	500	378	164.1	-180.8	0.1449	-7.956	-9.658	0.07498	-4.02	-5.726	0	0	-4.393	-2.929	-3.005	-3.506	-0.9706	0	0	-0.1652	-0.4645	-0.1325	-0.3262	-0.3623	-0.2187	0	0	-0.1692	0	-7.468	0	0	0	0	0	0	0	0	0	0	0
93	29.7	0.0918	2.931e-06	327.7	4.22e-06	0.001579	0.43	29	226.6	464.1	148.4	-219.8	-3.629	-10.21	-10.61	1.343	-2.231	-4.629	0	-2.2	-4.413	-2.564	-4.8	-4.219	-0.9678	0	0	-0.2488	-0.3527	-0.25	-0.4052	-0.3268	-0.2689	0	0	-0.02342	0	-9.19	0	0	0	0	0	0	0	0	0	0	0
94	50.83	0.1328	7.183e-07	270.3	0.0002003	0.0293	0.46	23	179.7	794.2	210.9	-143.2	-0.3963	-10.28	0.7131	3.978	-5.235	-6.687	-1.785	-3.524	-2.818	-3.911	-7.951	-8.743	-0.9363	0	-0.4696	0	-0.5189	-0.4276	-0.2463	-0.2562	-0.06928	0	0	0	0	-10.74	0	0	0	0	0	0	0	0	0	0	0
94	13.77	0.02539	2.264e-06	557.5	4.14e-05	0.008686	0.38	6	46.88	215.1	195.3	-194.7	0.5495	-7.358	1.212	3.67	-6.829	-5.88	-2.406	-3.022	-2.142	-3.823	-5.892	-8.8	-0.9929	0	-0.2668	-0.05919	-0.4415	-0.3639	-0.1938	-0.2668	-0.1069	0	0	0	0	-11.12	0	0	0	0	0	0	0	0	0	0	0
94	14.73	0.02539	1.701e-06	1329	6.992e-05	0.01193	0.46	12	93.75	230.2	195.3	-187.4	-0.4119	-8.602	-0.1929	7.735	-5.293	-6.925	-2.27	-2.852	-3.279	-4.895	-4.795	-9.148	-0.9916	0	-0.3076	-0.1184	-0.4582	-0.3913	-0.2974	-0.3397	-0.1299	0	0	0	0	-11.17	0	0	0	0	0	0	0	0	0	0	0
95	15.89	0.02148	5.923e-06	1271	4.465e-05	0.004	0.49	32	250	248.3	117.2	-185.2	3.533	-2.104	-7.88	-5.015	-6.627	0.01324	-3.123	-0.4509	-5.39	-7.45	-4.262	-4.255	-0.9666	-0.465	-0.38	-0.3282	0	-0.1789	-0.07376	-0.4922	-0.07559	0	0	-0.809	0	-9.303	0	0	0	0	0	0	0	0	0	0	0
95	13.62	0.01953	1.053e-05	503.8	2.136e-05	0.003418	0.46	19	148.4	212.9	148.4	-205.1	3.134	-0.7549	-12.28	-3.559	-5.128	-4.765	-1.871	-1.758	-5.627	-7.873	-7.441	-1.573	-0.9796	-0.4312	-0.2376	0	0	-0.08957	-0.1362	-0.3694	-0.2534	0	0	-2.961	0	-11.22	0	0	0	0	0	0	0	0	0	0	0
95	11.95	0.02148	3.523e-06	1431	7.809e-05	0.00555	0.46	18	140.6	186.8	132.8	-186.8	3.58	-1.562	-10.94	-3.075	-5.455	-4.619	-1.981	0	-5.81	-6.44	-9.862	-3.194	-0.9868	-0.3829	-0.2721	0	0	-0.2673	-0.2491	-0.4814	-0.264	0	0	0	0	-10.19	0	0	0	0	0	0	0	0	0	0	0
96	9.654	0.01562	1.341e-05	103.1	5.399e-06	0.001636	0.24	4	31.25	150.8	117.2	-231.8	0.1965	-2.678	-4.099	-1.408	-4.154	1.118	-0.5511	-3.073	-6.199	0	-4.301	-0.8411	-0.9879	-0.1041	-0.4357	-0.08748	0	-0.2445	-0.3901	-0.2031	0	0	0	-0.04913	0	-8.232	0	0	0	0	0	0	0	0	0	0	0
96	11.14	0.01758	3.135e-05	1490	7.935e-05	0.007982	0.37	14	109.4	174	117.2	-184.9	0.0704	-0.9788	-3.885	-4.513	-5.128	2.038	-0.7571	-3.303	-5.85	-1.199	-3.677	-0.05945	-0.9916	-0.1012	-0.4752	0	0	-0.4156	-0.191	-0.1128	0	0	0	0	0	-8.786	0	0	0	0	0	0	0	0	0	0	0
96	13.22	0.02148	1.992e-05	1772	9.279e-05	0.006073	0.32	38	296.9	206.6	117.2	-179.8	1.079	-1.061	-5.087	-2.751	-5.056	1.629	-0.06184	-4.32	-6.762	-0.2001	-2.815	0	-0.9829	-0.1631	-0.5752	-0.02829	0	-0.2366	-0.3771	-0.1393	-0.0399	0	0	-0.3046	0	-9.549	0	0	0	0	0	0	0	0	0	0	0
97	9.025	0.01562	1.756e-05	132	1.156e-05	0.003252	0.38	5	39.06	141	117.2	-216.8	-4.303	-3.531	-7.159	-3.534	1.887	-1.17	0	0	-0.6362	-0.3324	-1.661	0	-0.9933	0	-0.7359	-0.08392	-0.2254	-0.1178	-0.2491	-0.2283	-0.4809	0	0	0	0	-10.93	0	0	0	0	0	0	0	0	0	0	0
97	9.663	0.01562	5.193e-06	1685	3.701e-05	0.002771	0.4	24	187.5	151	117.2	-203.9	3.071	-0.9744	-6.518	-4.321	2.696	-3.715	0	0	-2.447	-2.337	-1.195	0	-0.9917	-0.03294	-0.5885	0	-0.1006	-0.02196	-0.2545	-0.1021	-0.4118	0	0	0	0	-9.476	0	0	0	0	0	0	0	0	0	0	0
97	22.7	0.02344	4.066e-08	178.6	4.221e-07	0.0001385	0.25	29	226.6	354.6	7.812	-285.3	-1.231	5.088	3.299	2.436	0.3347	0.9581	-4.07	0	-1.682	0	0	0	-0.9455	-0.1998	-0.1647	-0.2726	-0.05693	-0.0451	-0.1848	-0.0841	0	0	0	0	0	-7.638	0	0	0	0	0	0	0	0	0	0	0
98	14.88	0.02734	4.515e-07	1196	8.606e-05	0.007584	0.45	10	78.12	232.6	210.9	-185.7	3.249	-3.793	-3.323	2.359	-4.228	-5.436	-1.157	-6.234	-4.357	-5.599	-4.812	-7.715	-0.9905	0	-0.233	0	-0.3852	-0.3722	-0.01292	-0.5474	-0.3594	0	0	-0.06107	0	-11.3	0	0	0	0	0	0	0	0	0	0	0
98	14.03	0.02539	3.202e-07	397.9	2.207e-05	0.004257	0.3	8	62.5	219.2	210.9	-207.9	4.616	-4.197	-3.618	1.407	-4.742	-6.715	-2.503	-5.83	-4.502	-4.375	-5.398	-6.935	-0.9923	0	-0.205	-0.2464	-0.2838	-0.3804	-0.1235	-0.382	-0.2636	0	0	0	0	-13.63	0	0	0	0	0	0	0	0	0	0	0
98	13.97	0.02734	1.003e-06	591.5	8.887e-05	0.01202	0.41	7	54.69	218.3	195.3	-185.6	-2.639	-12.34	-8.346	2.396	-4.162	-7.054	-8.136	-10.62	-5.452	-7.571	-4.631	-5.41	-0.993	0	-0.3553	-0.167	-0.1972	-0.445	-0.2646	-0.2495	-0.06442	0	0	-0.1591	0	-11.96	0	0	0	0	0	0	0	0	0	0	0
99	37.89	0.1035	6.757e-07	42.48	2.677e-06	0.001794	0.43	7	54.69	592	210.9	-237.8	-6.782	-16.05	-8.855	-1.369	-4.44	-4.604	-4.597	-8.03	-1.609	-0.8877	-9.163	-7.748	-0.9602	-0.03177	-0.3859	-0.3673	-0.1344	-0.2489	-0.1953	-0.2561	-0.141	0	0	-0.9648	0	-12.57	0	0	0	0	0	0	0	0	0	0	0
99	46.27	0.1016	2.939e-06	0.5155	4.576e-08	0.001038	0.43	2	15.62	723	132.8	-321.8	-1.878	-15.29	-7.74	1.123	-3.527	-7.877	-3.034	-7.871	-1.711	-0.4958	-9.185	-8.001	-0.9499	0	-0.5491	-0.4137	-0.1896	-0.3628	-0.2498	-0.2547	-0.05622	0	0	-0.2418	0	-10.06	0	0	0	0	0	0	0	0	0	0	0
99	36.63	0.1016	5.292e-09	86.27	3.609e-08	5.799e-05	0.41	11	85.94	572.4	7.812	-336.8	-5.942	-15.82	-6.435	0.6363	-2.747	-8.695	-3.334	-7.475	-1.633	-3.689	-9.87	-7.264	-0.9639	-0.2181	-0.5344	-0.3708	-0.08366	-0.447	-0.2701	-0.2179	-0.2228	0	0	-0.3122	0	-10.53	0	0	0	0	0	0	0	0	0	0	0
[truncated: 1,744 more columns]
