# Supplementary material for: Detecting Parkinson’s disease from sustained phonation and speech signals
Source: PLoS One. 2017 Oct 5;12(10):e0185613. doi: 10.1371/journal.pone.0185613 (PMC5628839; doi:10.1371/journal.pone.0185613)
Supplement: S3 File — (ZIP) [file pone.0185613.s003.zip › SP/phonation/SP_phonation_KTU_features.csv]

id	Frequency5K_1	Frequency5K_2	Frequency5K_3	Frequency5K_4	Frequency5K_5	Frequency5K_6	Frequency5K_7	Frequency5K_8	Frequency5K_9	Frequency5K_10	Frequency5K_11	Frequency5K_12	Frequency5K_13	Frequency5K_14	Frequency5K_15	Frequency5K_16	Frequency5K_17	Frequency5K_18	Frequency5K_19	Frequency5K_20	Frequency5K_21	Frequency5K_22	Frequency5K_23	Frequency5K_24	Frequency5K_25	Frequency5K_26	Frequency5K_27	Frequency5K_28	Frequency5K_29	Frequency5K_30	Frequency5K_31	Frequency5K_32	Frequency5K_33	Frequency5K_34	Frequency5K_35	Frequency5K_36	Frequency5K_37	Frequency5K_38	Frequency5K_39	Frequency5K_40	Frequency5K_41	Frequency5K_42	Frequency5K_43	Frequency5K_44	Frequency5K_45	Frequency5K_46	Frequency5K_47	Frequency5K_48	Frequency5K_49
1	1.5526	9.6286	29.191	555.19	14.577	11.88	418.35	196.89	11.732	137.52	883.99	119.01	79.569	710.08	337.37	59.122	459.15	1382.7	235.21	99.016	204.16	186.28	85.672	129.02	243.39	120.38	187.26	376.41	105.82	49.441	111.61	57.801	15.142	22.961	33.836	20.558	13.075	17.904	10.961	12.949	20.688	18.241	17.587	27.301	45.032	44.528	31.469	39.924	31.728
1	1.4586	4.97	11.457	449.7	15.536	6.71	99.308	513.73	7.857	140.98	793.73	364.26	178.79	152.45	939.69	168.13	88.267	1314.3	1596.5	201.8	68.972	600.46	431.97	21.926	79.296	243.66	112.5	36.116	110.26	123.02	40.526	41.975	46.592	22.47	10.04	25.588	37.024	11.862	6.6251	19.039	13.527	5.617	16.861	26.608	23.061	19.381	52.694	43.48	19.139
1	2.5759	14.823	25.359	443.12	18.985	10.649	241.99	399.43	14.05	88.528	959.97	133.25	69.061	472.89	839.96	53.259	183.87	2221.8	590.77	154.22	206.52	507.19	134.96	30.055	203.74	158.92	58.263	106.65	136.97	66.414	54.862	80.154	30.483	13.681	28.052	31.646	19.972	6.4366	9.5242	11.63	7.4546	7.7919	19.708	16.746	15.819	35.94	38.217	21.991	24.043
2	4.7199	25.88	980.71	36.364	61.717	279.42	23.89	335.95	246.26	86.671	1065.6	414.18	372.64	1146.7	249.85	274.57	246.83	72.706	505.96	386.74	68.053	122.19	104.94	61.518	62.914	58.896	148.91	158.77	61.079	73.903	52.899	34.199	20.866	11.914	16.295	23.372	24.211	40.837	40.394	41.072	26.821	22.361	34.344	44.788	28.415	25.726	27.73	45.066	45.722
2	7.9479	45.612	1246.2	236.54	53.4	554.95	183.63	56.574	372.25	110.26	199.87	1380.9	252.34	243.06	662.66	97.435	134.47	332.31	128.98	209.58	355.32	82.432	172.22	211.82	23.329	29.96	82.808	37.116	33.684	20.621	16.717	15.023	10.494	7.7131	9.5745	16.074	11.134	15.869	28.507	18.788	12.336	10.443	11.191	11.466	10.065	10.135	20.657	22.569	24.68
2	7.9175	50.619	1240.5	95.903	77.846	478.1	47.128	221.21	340.81	71.436	352.31	1130.8	194.22	473.41	641.65	138.27	180.8	254.28	213.76	384.29	160	68.231	202.92	116.59	29.528	50.915	61.292	46.896	52.967	15.876	20.418	25.03	11.731	11.662	15.118	8.8086	11.802	12.343	16.437	22.356	12.944	16.885	14.435	16.809	12.701	17.742	27.796	33.853	35.171
3	2.3801	24.331	26.527	21.085	16.872	569.19	118.54	12.02	8.844	9.9014	12.664	1092.7	137.15	11.64	10.31	11.459	15.35	1225.7	201.19	60.219	18.662	17.569	26.575	550.36	57.001	14.529	24.233	27.299	27.46	523.47	66.518	21.44	20.003	16.735	19.015	86.801	12.808	5.9038	7.3769	5.5955	18.047	77.425	17.08	7.8257	9.3551	11.238	42.154	42.273	12.748
3	1.871	13.815	14.175	12.557	10.195	590.33	44.469	11.252	6.7176	8.7916	16.259	1330.6	38.142	9.639	7.8539	8.6195	22.243	1151.7	58.173	52.183	20.267	16.949	52.8	678.53	24.125	15.04	19.408	25.426	90.712	253.17	17.054	17.046	16.438	13.626	94.224	94.877	9.2117	6.5186	8.0799	6.7135	55.748	31.286	10.338	7.5593	7.7923	13.489	123.65	25.373	4.2592
3	2.1	17.15	15.87	11.839	10.504	604.01	47.364	11.661	6.2442	9.0793	17.437	1124.4	32.305	9.6066	7.581	10.05	19.19	1153.8	65.697	60.321	21.079	16.064	64.953	693.88	23.243	12.705	18.77	22.988	58.907	255.21	16.924	18.703	17.328	14.225	47.56	76.363	8.0222	6.5362	8.6311	6.685	32.202	35.837	9.9338	7.616	7.6422	16.404	100.9	30.346	3.5488
4	2.1351	12.019	10.428	16.828	584.34	11.176	11.594	7.2635	183.47	664.33	13.384	15.539	26.297	649.24	42.783	28.654	20.457	392.81	773.81	48.059	44.809	133.57	1275.1	166.87	19.119	26.726	236.82	870.56	40.533	38.286	59.564	210.49	74.531	17.408	19.719	48.969	106.17	14.266	9.3055	18.378	92.533	54.084	9.8286	9.0804	22.671	54.392	15.693	15.245	18.465
4	3.6354	23.049	28.297	65.986	844.55	22.33	23.085	37.612	256.91	132.86	16.237	47.004	176.11	225.73	37.415	83.197	127.73	256.84	163.7	126.24	252.03	190.44	195.23	44.255	46.934	50.175	225.13	172.62	68.572	52.019	50.428	69.647	32.598	25.521	32.506	62.326	28.15	13.938	10.951	21.886	22.011	13.491	14.453	14.678	18.211	17.142	15.547	19.931	28.307
4	7.6499	37.539	50.235	55.438	1101.2	30.746	29.734	18.599	301.24	275.2	20.693	19.249	61.121	344.07	52.81	35.513	26.411	424.96	359.9	80.813	68.8	154.35	333.36	54.564	23.718	59.779	238.84	167.27	35.851	35.867	53.26	88.948	34.185	25.342	37.957	51.718	31.535	15.546	11.93	21.757	24.73	15.209	15.571	17.813	27.754	27.599	24.777	28.199	40.122
5	2.5698	11.243	14.978	457.77	465.75	11.401	22.187	393.3	373.56	19.244	20.14	408	448.49	41.036	51.724	263.4	314.66	26.51	77.634	190.09	145.77	36.876	60.27	218.11	292.17	39.354	40.915	121.43	105.26	23.249	16.392	33.904	35.11	14.313	17.815	23.391	22.289	11.68	9.2887	8.8799	13.015	7.1679	5.9696	5.4144	9.6624	9.7743	12.634	14.887	24.375
5	3.9714	11.283	16.119	469.48	487.9	13.384	27.594	495.55	382.35	21.499	21.326	458.82	474.42	47.874	55.486	358.56	367.9	28.44	54.298	237.19	168.39	45.92	69.766	317.95	323.08	43.875	55.051	172.98	144.29	25.651	20.85	43.525	35.549	19.107	18.677	26.826	20.587	12.848	9.2325	11.373	14.323	9.1374	6.282	5.4527	10.671	12.169	12.834	16.941	26.217
5	3.8904	13.665	17.216	587.22	448.8	17.643	36.086	537.43	303.24	24.058	34.999	493.78	356.19	48.918	59.899	322.68	247.51	26.774	69.704	224.77	135.58	45.886	60.048	302.16	275.2	38.236	51.16	178.08	125.25	28.362	18.477	52.482	37.834	18.005	18.249	30.762	20.601	13.392	9.142	11.04	12.453	7.617	5.6474	6.8114	10.073	10.22	11.866	16.97	23.465
6	1.6341	7.6461	9.6904	73.578	577.24	6.7782	37.675	116.02	795.45	593.64	22.119	45.857	326.16	1871.4	131.71	250.91	466.98	3078.4	1274.2	187.38	80.945	216.89	338.69	203.97	183.74	603.15	2115.3	734.6	62.349	71.721	84.276	97.56	25.027	18.018	90.599	135.11	35.942	10.263	14.067	40.52	33.092	17.367	10.49	31.248	38.262	17.405	7.001	11.08	19.713
6	1.8848	9.6237	14.812	85.201	649.51	18.411	28.134	88.461	817.02	568.48	22.39	47.729	312.61	2402.4	125.54	182.63	295.62	2261.1	901.56	95.688	40.952	175.08	667.32	162.7	113.17	301.31	1249.4	320.72	31.064	33.877	33.761	35.64	8.7039	14.802	88.851	153.7	39.053	7.0426	11.996	43.131	31.551	12.287	7.7926	33.683	37.401	11.34	5.2124	10.564	21.199
6	1.2493	6.6997	14.837	72.077	648.63	20.116	65.1	59.578	420.39	1262.5	25.182	54.005	163.31	1945.5	988.06	355.07	323.1	1301.8	1670.7	453.1	73.843	47.883	552.04	815.01	328.57	137.12	757.66	604.87	101.3	36.707	17.253	39.29	12.593	12.589	23.25	105.93	68.962	24.45	8.6707	24.205	49.14	33.804	14.345	12.382	32.329	20.243	11.572	6.7031	13.151
7	3.9726	28.375	36.387	53.513	645.87	16.12	26.424	26.735	231.57	221.35	25.495	13.432	264.71	485.02	67.305	27.805	101.31	483.69	514.69	84.955	31.556	508.68	688.65	324.2	69.889	270.72	476.03	339.35	54.634	31.151	55.967	63.273	38.278	19.49	17.79	25.292	8.1028	4.0736	11.607	9.4421	12.293	9.5893	12.741	12.741	11.044	7.0307	4.4155	5.0053	6.6798
7	1.8147	11.692	21.107	91.153	904	22.013	16.07	84.979	403.07	216.38	23.894	31.857	444.22	623.15	51.993	68.681	357.6	639.84	439.22	67.631	132.14	711.47	904.13	345.27	469.21	633.67	721.73	427.54	156.53	79.593	115.07	128.03	70.81	69.776	25.488	35.759	10.436	8.1608	16.531	19.579	22.934	18.242	20.423	22.199	23.343	9.1148	3.746	9.5697	14.437
7	1.6093	15.213	16.039	108.21	519.12	7.9452	14.674	97.78	330.8	29.619	9.4781	45.918	386.59	304.08	15.964	81.794	340.47	578.51	109.53	80.874	134.36	824.47	409.56	163.26	307.44	753.18	798.89	223.64	99.377	107.65	133.25	98.635	45.327	52.055	29.747	33.242	7.0558	7.9429	19.796	14.528	13.707	9.7482	20.306	23.503	11.495	5.4623	4.6742	8.8815	10.236
8	1.3947	7.8753	9.5755	139.84	524.12	5.9072	8.2146	135.37	320.59	10.111	32.797	127.76	1108.3	28.967	66.457	161.45	2152.8	197	178.32	201.81	504.84	156.72	39.788	68.698	581.1	106.16	38.061	60.807	120.71	114.2	12.83	12.868	84.173	126.93	12.477	15.859	48.582	106.96	16.633	4.6734	17.142	73.308	20.616	7.5181	15.694	51.016	15.198	5.9352	10.009
8	1.6812	8.9762	9.8268	132.72	487.35	5.9625	8.3079	131.68	331.59	7.8511	18.527	169.88	837.21	20.568	48.227	279.06	1552	95.337	237.53	538.45	1249.4	57.57	51.087	190.2	971.58	43.384	51.214	141	494.39	82.64	14.882	24.535	198.86	71.134	11.244	32.18	145.93	77.27	8.0376	7.6862	50.255	56.252	7.971	12.241	42.348	35.894	7.2759	8.8959	32.265
8	1.609	8.0535	8.9378	195.68	473.67	6.2927	27.016	205.27	291.67	16.484	48.795	222.17	835.07	54.648	97.511	314.33	1347.6	156.21	318.68	872.11	1242.4	103.18	118.04	202.86	870.11	46.942	73.731	160.76	375.32	64.935	18.045	28.519	200.47	85.573	19.707	33.144	150.21	80.687	13.944	7.5897	59.178	64.65	10.712	11.547	47.002	43.709	5.5642	8.3916	31.09
9	1.6239	9.4091	36.759	316.28	12.208	18.273	111.07	438.15	14.571	59.179	1135.8	201.2	52.447	124.52	1542.8	76.891	132.08	269.49	237	22.898	21.167	804.77	118.36	33.183	70.409	106.72	10.369	6.7862	31.112	12.105	3.8584	8.3005	28.913	10.582	3.8858	21.689	27.455	4.9583	9.3668	20.548	12.57	7.6279	29.19	61.885	14.896	19.564	60.188	44.101	12.825
9	1.5544	9.3008	34.497	432.22	24.108	9.345	77.481	450.04	12.767	38.065	798.7	467.35	26.23	119.91	1255.1	117.06	78.832	132.03	339.68	39.891	15.099	380.14	275.93	82.043	108.3	261.07	91.819	24.645	46.042	59.087	16.561	8.6582	46.147	37.531	13.563	13.924	52.125	22.351	10.704	17.379	31.835	25.449	12.581	71.549	66.504	26.993	36.792	80.437	46.414
9	1.9894	10.732	33.792	394.57	11.442	9.7666	124.01	418.61	7.3289	99.668	1018.5	266.76	78.671	148.07	1448.4	67.356	94.88	135.91	295.8	29.862	28.04	459.82	180.86	100.52	151.37	207.71	22.519	24.012	48.899	43.855	7.6044	11.027	52.243	32.923	16.783	23.226	50.125	11.675	8.563	23.66	22.234	12.933	17.424	69.377	42.453	27.724	57.534	79.318	23.941
10	1.2199	6.5637	127.51	178.46	7.8592	247.04	325.83	32.435	255.47	285.22	53.298	285.46	348.52	260.62	817.37	782.47	96.283	295.32	318.55	121.03	383.78	236.41	90.712	223.2	517.53	46.327	120.39	253.49	23.878	25.396	51.757	26.265	37.342	74.086	23.562	36.192	75.562	27.09	39.51	67.641	17.168	74.641	195.43	73.646	125.16	120.43	22.488	22.35	55.298
10	1.5306	7.0086	129.02	225	19.478	215.57	360.57	53.297	196.19	315.07	109.33	307.44	557.14	209.47	720.09	1174.9	139.28	202.03	409.05	143.51	216.04	225.71	66.982	248.64	644.14	86.966	82.895	192.57	7.3321	14.037	29.732	15.822	23.586	89.051	14.881	27.486	69.669	17.893	36.201	86.456	17.778	72.154	164.55	53.816	103.16	198.88	45.781	30.016	154.49
10	2.7965	18.567	158.29	235.44	43.741	186.4	376.52	115.03	130.3	346.63	199.64	223.95	659.47	249.07	485.69	1385.3	343.52	278.01	563.78	105.22	223.77	225.77	65.683	198.36	589.37	123.88	106.29	273.64	32.573	19.954	23.809	26.828	24.425	59.437	25.884	30.388	55.83	31.689	40.831	80.003	19.663	51.938	134.48	68.065	101.43	178.84	69.469	36.587	134.75
11	1.3305	13.219	15.669	17.881	288.58	17.884	11.127	13.495	14.11	765.65	32.119	20.654	24.405	214.9	2058.6	54.047	49.853	47.846	1313.7	1536.2	24.162	25.064	86.481	879.11	698.43	39.765	54.059	210.57	559.14	198.77	34.395	22.983	71.211	101.13	47.317	10.969	26.75	51.956	82.372	31.927	12.587	21.071	31.226	36.64	28.04	10.482	30.011	108.18	76.593
11	0.54701	2.8835	3.6154	19.706	237.31	3.3028	3.6312	7.3209	169.41	185	10.249	11.171	98.628	932.26	40.986	24.224	34.65	1544.6	1309.8	32.386	11.976	152.84	729.21	149.63	44.66	114.01	1236.3	913.01	32.687	32.948	162.8	176.06	63.523	10.951	27.87	81.189	65	12.425	7.4912	28.416	49.926	25.107	3.2755	12.724	16.971	30.421	20.27	21.435	62.323
11	0.6358	2.4961	3.7001	9.3847	250.13	3.3646	5.1335	6.2855	204.86	81.323	14.281	14.746	131.67	835.32	19.029	21.78	53.65	2027.2	622.24	38.187	12.94	167.92	428.61	31.101	40.478	181.41	1558.9	411.71	30.368	53.593	336.23	146.57	23.018	15.084	53.786	107.39	33.821	6.5424	15.587	59.98	42.943	11.166	5.4993	26.716	33.947	30.52	20.888	63.884	134.2
12	8.126	40.111	52.934	44.05	1180.6	40.817	46.685	45.189	22.656	1302.3	31.139	37.66	40.285	129.23	799.26	67.325	73.268	53.089	441.66	392.78	25.311	44.897	52.327	778.09	196.82	88.163	81.46	101.74	199.55	40.643	31.069	36.142	69.516	55.163	12.464	11.083	8.1472	10.527	9.6047	7.8231	7.0781	6.7469	14.947	10.192	7.1063	6.7566	9.7841	17.21	9.3971
12	12.85	71.589	94.026	79.118	1870.3	77.968	60.504	80.097	34.541	1734.3	46.672	54.29	76.933	121.16	960.04	91.057	118.65	78.195	453.89	461.7	34.684	64.474	62.582	698.41	201.21	128.3	112.48	107.49	226.61	41.018	38.661	44.591	70.001	87.004	17.071	15.973	11.359	12.365	13.513	11.623	11.693	11.442	26.114	15.543	10.642	10.843	14.711	30.37	13.372
12	8.4105	48.349	68.608	68.392	1473.8	74.804	48.461	35.279	26.285	1315.8	46.429	41.844	54.01	103.56	804.92	74.176	80.31	59.542	443.16	327.02	32.14	50.423	56.633	587.25	208.7	104.04	85.001	84.335	214.43	40.068	36.324	38.102	63.313	56.511	14.801	12.332	9.4161	10.202	9.9894	9.6582	10.056	9.9762	20.9	11.186	8.6642	8.7206	13.925	23.04	12.656
13	2.2642	14.015	17.174	17.679	735.67	49.335	15.766	17.335	19.266	905.04	38.3	12.534	14.331	26.9	1047.4	51.176	38.669	34.084	96.866	600.23	41.465	49.567	46.743	99.961	256.89	29.877	67.392	54.338	380.59	564.47	99.137	67.717	50.988	232.14	150.4	15.422	13.736	20.523	111.15	67.233	16.751	10.907	14.346	44.195	32.182	18.947	19.714	75.783	66.347
13	9.3313	82.67	88.184	126.54	889.94	46.661	40.194	57.775	74.755	839.61	31.079	32.892	40.241	153.01	831.45	78.583	73.865	75.817	550.41	249.78	36.881	70.78	94.878	249.37	39.044	34.723	77.823	129.53	421.64	109.2	113.4	80.729	136.95	96.544	28.46	16.306	15.642	59.314	36.494	16.278	14.935	13.275	23.523	23.261	23.365	21.992	44.789	110.67	34.548
13	3.1755	13.503	16.872	30.223	624.12	196.49	14.725	19.048	77.148	889.19	427.54	13.12	28.175	100.6	635.28	483.53	56.146	110.84	177.34	694.57	303.02	53.229	133.79	89.702	128.07	107.16	84.115	97.182	126.81	516.58	393.74	95.099	66.712	55.692	125.4	76.894	18.966	17.836	25.558	45.97	32.17	13.788	7.6069	13.505	39.495	43.039	20.129	28.246	33.699
14	1.0473	59.321	9.0342	124.68	16.869	86.662	146.3	107.43	163.92	119.08	938.6	743.32	1109.5	799.76	743.76	316.12	289.34	1123.7	1300.5	900.95	339.48	132.46	63.166	21.609	13.571	29.645	25.522	37.723	14.902	23.832	23.433	17.887	27.342	27.454	47.606	39.899	49.171	56.101	45.085	30.942	33.261	45.425	71.721	125.86	219.27	318.61	483.82	440.6	264.47
14	1.0068	63.873	13.503	120.11	29.101	68.287	166.3	56.401	148.27	181.09	668.16	898.12	517.64	804.56	430.33	415.73	307.94	570.23	1631.3	893.59	483.14	145.17	80.363	23.064	24.644	37.566	46.754	39.142	22.013	28.677	29.453	27.664	30.385	47.613	48.925	57.11	67.022	69.429	67.387	35.197	55.504	77.389	150.35	332.37	336.6	364.72	213.36	183.63	156.76
14	0.90423	51.149	7.558	83.284	11.593	69.228	114.34	87.148	148.37	63.957	830.54	379.22	1089.8	610.23	692.87	292.94	140.82	1262.9	522.92	879.79	163.48	111.47	57.333	16.578	18.495	18.858	30.318	30.536	13.86	23.888	17.211	19.625	21.416	28.278	41.137	35.209	46.036	47.677	42.916	26.66	35.974	56.923	97.997	154.45	206.96	230.04	323.73	264.79	250.48
15	5.0894	11.251	492.91	42.519	12.326	269.61	24.059	15.488	197.87	29.07	38.622	786.04	96.064	109.27	1019.8	65.135	80.748	338.19	82.999	867.3	909.77	61.338	345.87	252.25	32.286	105.06	47.191	12.004	115.52	54.079	31.751	104.74	29.951	18.986	51.98	18.929	18.075	35.369	14.13	43.498	42.611	15.008	21.045	11.403	18.398	75.022	47.761	67.206	225.53
15	1.7185	8.7963	322.62	127.89	11.203	192.98	90.284	13.698	252.35	144.65	36.559	1215.4	583.61	56.284	969.91	373.29	35.55	194.9	122.05	139.93	1229.1	375.88	52.154	360.06	108.42	19.048	158.9	52.44	24.112	74.95	34.845	20.51	95.57	38.262	13.265	64.459	22.048	5.6746	46.594	21.973	10.784	40.54	15.994	9.6715	89.664	56.368	25.848	130.54	106.01
15	1.7389	8.8698	486.13	119.09	14.819	275.33	78.605	22.856	275.93	110.67	55.052	1367.9	379.17	74.523	1120.1	183.93	33.372	251.61	98.06	170.55	1453.3	119.36	71.287	610.02	81.267	17.302	143.31	27.165	27.616	93.414	38.427	29.316	123.26	21.905	18.828	59.609	10.816	12.142	37.909	11.287	16.792	38.012	10.052	36.362	110.48	45.45	84.111	141.21	121.98
16	1.9195	14.065	17.674	15.612	878.43	13.202	8.7491	9.7245	269.95	329.26	24.487	16.057	67.493	596.33	110.18	20.364	23.306	1035.1	512.56	622.57	78.268	278.14	327.13	45.855	47.529	31.405	298.3	77.181	34.889	41.399	91.862	88.161	32.075	19.227	9.9337	22.714	8.506	10.665	12.506	14.105	11.6	5.7263	7.799	21.542	30.945	11.937	10.216	20.435	45.877
16	2.289	14.768	19.276	105.39	740.73	9.3786	16.579	50.424	360.23	14.893	46.649	57.017	769.79	23.592	46.791	48.73	577.21	39.809	175.07	268.87	2068.1	66.067	69.702	39.676	229.07	20.322	49.058	62.727	296.62	76.988	51.447	43.351	193.42	58.926	9.3887	6.2318	21.491	25.754	12.996	7.9252	28.929	20.94	10.594	13.08	30.357	32.186	13.729	13.693	40.506
16	2.2758	15.093	21.972	16.067	818.34	8.7164	23.11	11.114	297.76	247.31	38.97	60.048	96.285	1030	36.566	61.871	30.899	1347.7	1014.9	206.45	140.03	217.94	569.06	75.738	29.691	27.453	394.44	252.66	49.202	46.093	210.02	245.06	80.483	25.604	10.226	20.651	19.095	12.665	12.645	23.891	29.756	12.095	9.1431	23.942	52.717	28.99	14.984	17.078	59.632
17	1.8586	20.748	652.72	90.766	377.26	71.927	133.33	387.2	112.02	791.56	690.24	911.83	1557.9	710.49	660.33	366.28	106.26	132.93	244.66	570.01	375.18	402.7	374.85	334.39	219.79	87.32	56.53	83.126	83.584	77.607	44.791	51.251	29.544	32.877	30.543	21.667	17.485	40.704	75.676	51.131	85.624	105.87	116.71	143.95	93.157	56.031	23.528	17.418	15.041
17	2.3548	14.11	605.29	62.335	334.11	63.997	82.363	478.28	64.258	771.19	606.49	711.27	2091.1	402.24	740.44	355.89	148.59	202.07	208.65	291.9	218.98	358.3	471.46	357.2	331.39	35.155	45.381	77.779	112.56	89.325	37.606	24.987	23.098	39.153	40.026	22.502	11.159	27.167	76.676	68.643	83.495	93.421	117.68	192.75	150.26	77.121	31.229	14.777	15.368
17	2.0957	25.235	572.85	85.407	311.94	108.68	103.02	419.73	121.26	549.29	941.76	662.56	1752.2	699.9	609.87	450.18	161.66	322.44	322	346.92	209.93	377.92	456.76	472.38	222.91	68.906	62.349	129.83	134.93	86.878	42.32	29.416	27.315	50.234	51.493	26.33	18.641	43.025	89.133	81.954	67.804	104.26	138.41	132.24	103.22	35.487	26.553	18.366	13.084
18	2.0812	16.118	18.363	13.433	73.379	433.97	8.9839	10.43	7.1115	165.4	1582.4	17.861	11.742	9.7429	70.306	1041.4	92.753	39.16	55.844	178.99	825.95	149.02	31.906	28.925	49.044	328.11	179.04	44.309	43.881	90.752	450.26	325.19	37.891	22.229	48.719	98.846	132.71	14.277	9.5194	10.239	24.561	52.624	5.2674	4.2529	10.588	21.959	90.445	9.6496	10.085
18	2.3965	18.605	20.621	16.631	39.546	499.92	12.993	23.073	9.3318	36.225	1230.8	18.18	14.339	10.672	21.907	1018.6	43.019	37.913	57.743	68.388	773.97	159.12	33.124	30.894	28.617	231.67	168.46	42.048	61.943	54.068	383.98	326.54	27.934	30.323	27.755	80.588	108.65	20.752	11.641	4.7643	21.43	56.117	7.9248	5.1662	9.0482	18.876	76.108	15.892	7.9849
18	3.1587	20.01	24.845	18.52	51.103	568.63	15.131	46.669	9.9636	47.122	1440.8	51.606	16.796	10.733	21.082	980.39	108.13	61.422	100.72	68.162	833.79	234.38	100.22	70.561	27.596	323.66	181.1	96.05	96.116	47.541	399	236.84	25.57	51.31	25.123	80.844	93.345	15.218	16.594	5.5177	21.958	38.912	4.4923	6.9583	10.688	23.257	57.059	8.9707	8.503
19	2.7284	14.246	17.153	403.39	14.46	12.031	104.68	990.65	7.755	31.106	363.14	289.11	30.006	81.147	518.34	37.528	26.215	280.65	1431.9	117.09	90.41	414.75	328.81	27.238	64.235	196.51	51.375	70.454	157.32	261.72	39.734	29.725	92.863	89.424	13.847	18.357	75.195	23.409	9.3044	10.463	29.578	4.7853	5.4352	17.204	18.497	6.9929	18.098	51.735	19.921
19	3.6813	19.008	21.577	525.84	21.411	15.506	22.785	1110	8.6943	16.863	167.75	430.34	33.035	42.037	473.31	63.733	21.758	73.867	1726	101.45	75.243	172.78	562	24.916	44.397	162.6	222.92	64.286	66.991	306.04	63.78	26.126	41.9	174.33	14.216	13.22	41.227	69.62	8.16	7.7677	28.489	17.129	4.5148	9.6954	30.543	10.483	16.611	32.644	63.296
19	6.0176	25.625	35.37	421.82	15.389	12.251	21.137	911.7	7.1821	11.838	111.47	385.63	23.628	28.919	432.56	58.766	16.879	49.024	1685.3	94.52	58.405	168.71	533.12	23.73	40.74	190.8	177.26	54.101	43.25	249.92	40.879	19.225	39.301	158.38	10.761	11.009	41.083	58.566	6.9494	5.5142	25.875	11.841	3.8464	8.8373	31.493	7.4651	12.384	36.989	66.397
20	5.2012	46.582	52.447	505.33	31.873	28.294	727.98	243.51	17.13	33.245	553.59	77.351	30.806	718.03	282.7	25.291	65.091	273.65	173.79	72.273	1300.5	347.49	183.6	507.26	495.69	85.206	42.6	413.69	109.13	112.99	128.24	81.036	33.331	57.377	72.256	17.611	26.287	57.839	23.923	11.804	14.949	20.952	7.2944	11.417	28.796	7.9184	4.2204	14.43	15.156
20	3.56	16.819	25.097	240.68	12.244	11.324	437.79	159.13	7.639	26.886	295.87	10.98	22.263	447.19	193.29	18.011	54.669	199.06	25.182	136.09	806.76	487.12	46.235	221.13	540.8	30.3	21.781	387.55	218.21	36.914	116.1	146.93	24.966	31.496	72.251	32.901	15.044	44.901	64.325	15.185	10.364	32.443	7.9549	7.1986	19.95	14.061	3.02	7.6206	19.216
20	3.1901	27.576	37.51	520.64	21.072	21.982	821.48	215.61	13.196	50.789	516.48	22.634	77.16	607.47	243.74	34.999	41.696	225.78	74.294	111.53	1307.7	417.03	74.451	231.38	277.94	109.39	105.37	689.24	136.47	46.298	116.85	110.13	37.625	30.426	59.98	33.005	23.461	77.01	54.667	20.735	54.223	100.41	31.926	22.44	43.275	15.24	6.1648	19.271	17.854
21	9.9701	47.133	69.725	69.036	94.447	826.62	46.056	33.632	23.271	51.667	494.18	23.016	27.152	23.643	52.774	1438.3	174.69	120.56	165.62	210.39	2216.2	539.7	61.415	68.861	73.214	458.53	620.95	55.027	77.017	62.116	288.04	169.84	26.681	15.171	18.71	98.341	153.17	39.283	12.012	8.1374	37.874	27.973	9.9042	13.446	12.283	8.563	36.403	23.88	20.331
21	9.9361	49.769	70.739	68.393	107.43	947.86	56.276	45.511	28.325	60.406	512	24.055	31.216	30.943	42.371	1225.7	102.04	136.18	178.34	199.46	2064.4	153.25	61.102	78.252	90.892	672.61	400.58	45.746	70.23	60.653	339.41	141.69	13.501	11.73	17.397	107.93	162.22	17.365	11.373	17.895	40.005	40.241	17.617	24.487	22.153	14.748	37.277	18.75	18.709
21	7.3411	37.468	49.077	52.664	83.109	746.19	47.084	28.509	19.98	36.996	418.39	18.948	25.202	24.592	29.68	1278	76.933	98.018	108.8	124.89	1392.6	151.6	47.256	61.467	69.046	517.5	471	37.593	35.144	30.119	164.18	70.208	12	11.219	9.3272	39.576	71.692	10.015	7.4668	11.316	24.396	23.464	11.512	13.185	10.233	8.559	35.538	26.99	16.757
22	1.7149	5.2888	16.853	754.34	51.008	18.104	244.83	1708.2	129.99	101.48	260.24	696.88	110.39	149.39	1049.6	2066.2	207.87	302.76	843.32	874.4	215.87	311.12	1164.3	1451.4	632.46	778.61	1288.7	644	232.86	216.22	560.42	227.3	91.102	158.38	215.51	87.131	29.374	68.471	92.969	28.275	25.029	57.867	27.426	11.804	19.941	45.993	44.551	29.45	44.544
22	1.5158	5.6061	13.274	675.06	42.648	10.461	133.31	1683.4	77.574	70.353	173.89	475.65	47.831	59.943	1148.8	1574.9	174.19	273.74	1459.5	1283.7	82.639	296.7	997.29	1276.8	451.75	1386.2	1561.7	704.06	286.07	358.67	491.95	232.73	110.3	189.06	174.61	89.176	52.835	55.745	86.257	31.81	34.363	57.325	34.882	18.199	30.098	40.071	56.696	32.798	46.445
22	2.36	9.7507	15.808	559.7	96.237	11.939	123.08	1499.7	187.61	57.337	217.47	438.83	92.649	53.932	1163.8	1139.8	327.34	344.57	1802.1	1075.2	182.72	495.56	1100	1475.5	1206.3	2098.3	963.63	511.42	352.17	410.77	344.06	264.67	224.48	178.97	105.83	82.636	72.247	38.918	69.17	46.368	61.718	66.65	49.702	32.954	50.822	34.23	57.311	77.879	56.273
23	2.6769	10.665	68.614	883.15	42.829	74.42	1177	92.107	150.75	1212	258.12	146.1	305.12	524.93	243.95	228.16	431.7	90.241	89.702	250.04	119.17	189.09	407.39	206.92	31.572	19.476	28.256	13.364	17.918	36.474	18.362	14.861	27.628	14.083	8.052	9.3974	11.625	6.9664	8.3495	10.419	9.5673	7.4158	17.205	22.499	21.328	30.106	28.014	33.084	60.687
23	2.714	13.449	101.48	915.27	75.043	57.327	1035.7	52.193	180.32	1403.9	88.103	199.58	659.79	182.15	273.64	587.55	319.76	101.38	270.02	354.23	109.39	234.27	381.28	65.918	36.494	26.655	12.029	13.11	40.651	19.453	10.136	31.508	20.237	8.6952	14.486	11.712	6.7711	11.567	14.282	7.4139	10.293	9.3544	7.5248	10.869	23.694	16.992	17.201	36.944	41.532
23	1.9358	10.561	131.07	995.59	51.432	60.613	918.44	129.74	84	1390.9	93.954	127.8	902.54	91.391	151.1	674.57	149.27	100.4	249.57	168.15	108.95	230.04	193.5	46.598	37.148	12.384	6.3155	10.127	42.923	13.971	7.1791	20.453	12.742	7.667	18.111	9.6803	5.7376	17.288	16.661	7.0418	17.882	15.111	8.0038	19.899	33.166	11.397	15.049	30.476	17.567
24	1.1099	4.2403	324.12	24.393	7.8989	430.89	26.067	13.207	189.02	14.408	37.763	559.08	23.865	231.78	1312.5	50.658	165.61	267.88	24.24	90.831	185.88	33.835	121.21	150.61	18.854	44.996	45.561	15.147	24.679	31.944	12.337	16.396	20.427	8.2734	13.676	18.739	9.4296	15.325	17.682	15.081	23.835	21.488	20.531	39.218	24.448	24.985	43.131	25.509	38.694
24	2.8067	13.655	446.42	15.794	53.984	479.95	12.254	177.88	239.69	86.215	590.99	298.75	252.19	921.84	582.41	352.23	488.19	182.77	176.5	199	56.509	127.04	108	75.092	60.375	30.924	30.235	41.788	25.694	22.829	15.304	16.332	16.904	13.689	10.96	14.048	16.838	9.9124	17.977	18.736	17.56	26.744	14.149	35.67	19.201	20.359	24.879	11.668	25.326
24	1.2625	6.8255	393.52	14.393	42.822	432.99	27.301	121.19	232.64	59.941	627.74	200.42	139.89	953.98	289.2	296.61	436.46	77.018	176.79	158.86	53.712	131.06	46.893	32.993	59.195	18.907	25.783	38.831	14.817	21.558	14.791	10.09	20.097	9.4085	8.3419	16.698	9.4926	13.426	16.273	17.195	24.493	15.721	22.453	37.184	12.496	25.84	50.249	13.502	36.754
25	0.86006	4.7971	8.7424	16.164	289.97	193.07	16.018	40.999	49.208	636.89	734.89	43.386	160.12	163.42	659.57	868.06	46.99	37.433	50.492	607.61	949.73	97.48	217.79	116.63	214.83	353.83	91.683	55.044	10.704	54.827	133.19	34.934	38.95	25.918	40.348	32.332	13.353	12.39	12.285	18.42	18.319	15.912	19.045	11.328	36.672	41.414	22.646	16.086	5.4468
25	1.0388	5.6734	9.3214	15.969	692.92	14.631	19.241	68.53	31.314	1011.7	60.372	95.361	190.16	240.09	1513.3	87.481	121.34	44.01	201.39	896.89	145.3	302.55	317.89	686.31	335.6	106.31	162.85	52.533	47.87	25.781	28.68	42.68	32.884	88.063	21.369	17.562	19.442	11.952	26.28	7.8484	8.5213	13.718	24.545	15.665	10.603	23.174	21.73	47.658	14.003
25	1.0154	7.7156	16.725	21.156	866.55	12.16	45.508	42.93	103.83	413.9	60.464	108.89	98.284	1236.4	102.03	146.74	73.276	80.11	320.19	112.11	348.41	143.14	1667.3	288.07	131.21	107.64	184.99	327.85	16.273	36.194	29.146	122.9	61.738	26.405	25.268	15.576	35.442	11.749	14.995	9.275	17.66	21.906	22.901	23.38	34.547	42.94	28.01	28.174	15.509
26	1.347	5.5566	459.27	13.039	57.925	545.77	22.657	250.54	198.91	31.474	266.73	93.434	136.83	879.49	200.32	701.9	848.69	121.93	519.65	123.81	103.85	425.98	300.75	434.63	403.01	83.902	124.15	104.48	72.503	112.74	55.864	52.679	50.72	27.269	32.409	16.878	10.773	24.324	30.973	30.621	49.857	37.25	52.285	58.177	43.764	38.069	42.311	50.013	68.897
26	1.4363	16.885	356.73	17.343	58.015	342.85	45.324	146.59	222.75	30.391	282.8	106.61	98.078	973.62	155.85	426.76	1388	155.41	285.83	131.16	70.758	642.22	300.44	201.04	598.71	76.828	97.539	138.45	37.038	81.671	64.18	18.958	63.456	29.567	30.43	51.606	7.8355	19.299	46.211	22.74	58.029	39.056	32.846	87.688	41.755	36.055	53.885	37.804	71.603
26	1.4241	11.081	387.37	18.392	34.043	385.64	27.31	80.586	214.93	30.834	102.7	377.66	59.166	610.06	749.78	196.74	1173.2	454.79	112.99	298.21	125.64	175.66	552.4	157.66	185.71	190.64	58.209	97.317	59.726	20.373	64.613	33.336	23.967	47.836	36.166	26.941	30.971	9.9665	22.568	41.499	38.347	49.096	47.721	46.673	63.31	42.577	28.866	58.478	55.731
27	1.0924	7.3794	11.07	25.386	424.14	75.667	12.536	22.21	35.643	151.07	15.628	20.1	52.863	267.91	553.13	68.193	31.543	65.959	188.2	152.2	69.208	78.464	203.01	555.61	300.68	53.532	95.192	267.22	559.2	233.83	45.088	58.247	56.247	33.954	54.374	24.804	28.474	50.227	71.309	47.807	14.373	22.814	25.37	28.229	27.228	23.804	31.772	40.031	55.373
27	1.1536	5.9356	11.2	23.018	283.65	181.62	27.719	24.191	32.613	147.35	83.03	26.837	51.622	183.97	438.13	261.47	69.583	60.429	131.22	136.08	243.6	98.996	213.87	523.73	386.51	234.93	64.999	335.26	574.03	420.97	232.77	73.168	87.618	66.177	135.77	109.12	55.49	68.541	63.499	33.045	23.102	26.713	18.85	21.949	36.736	43.78	33.368	34.481	50.499
27	1.31	8.5812	16.276	33.611	408.38	168.88	23.752	25.062	36.988	247.36	120.81	30.947	62.336	257.95	711.07	463.87	57.278	62.141	171	266.68	435.59	95.002	346.44	869.07	712.91	418.99	94.806	336.71	709.17	816.06	406.72	83.919	114.4	91.027	233.89	196.43	98.368	95.243	98.31	67.8	36.544	27.049	15.684	43.34	90.456	85.454	49.238	54.895	100.2
28	6.662	44.709	28.298	48.097	1459.6	17.818	19.363	17.446	244.29	17.237	15.586	14.411	720.17	748.53	62.102	65.573	317.65	1521.2	87.991	81.576	115.42	912.69	276.48	85.279	75.501	281.87	83.107	10.5	7.5009	17.757	34.019	13.54	10.41	12.306	21.293	10.763	6.3017	8.6318	18.757	15.362	7.3072	6.3223	7.7206	10.56	6.7053	5.9972	6.4059	7.0049	6.0614
28	3.1735	18.748	25.732	31.221	1366.6	17.641	18.442	17.828	135.81	25.165	13.505	12.008	162.53	1048.6	60.603	63.5	63.514	1243.5	159.85	63.381	55.127	511.35	723.43	79.28	54.144	46.475	79.285	15.971	6.4345	7.7797	36.151	31.976	7.6336	6.9134	9.9782	10.801	6.4759	6.5146	6.5546	10.095	7.1509	5.5913	6.0018	8.2312	9.3937	5.8923	5.5107	5.203	6.3026
28	3.9353	16.321	20.114	21.668	1314.1	17.688	18.115	15.457	33.099	80.245	13.085	11.816	36.767	1287.8	164.51	58.775	63.22	637.88	806.63	68.476	40.371	117.62	719.71	183.69	43.349	25.593	58.759	74.223	7.6451	6.68	12.645	54	26.493	6.681	6.6126	10.748	10.488	7.8521	5.6897	6.5022	10.728	10.172	5.6012	5.4259	6.2255	8.3809	5.5587	4.5259	4.8552
29	3.3264	23.736	36.934	38.888	336.14	1273.4	21.651	23.252	32.297	318.93	907.31	23.785	52.747	49.843	120.33	475.37	92.261	53.551	65.29	553.51	1856.7	427.29	44.954	52.372	109.66	280.7	348.74	47.852	45.749	115.52	194.1	62.97	12.767	8.8877	19.025	22.453	14.407	5.0056	7.2855	21.196	45.427	46.979	20.277	10.887	11.229	19.179	22.684	15.871	13.162
29	3.301	20.475	31.496	53.583	277.08	1205.8	17.221	39.18	60.726	229.17	867.23	47.077	44.098	64.858	95.262	473.08	171.93	71.974	84.391	314.39	1335.6	723.74	54.367	34.647	70.39	249.51	686.4	100.04	28.58	62.247	119.63	77.534	35.597	7.9612	12.835	9.6825	10.918	8.1497	5.2109	9.3374	23.818	35.721	27.689	10.19	6.7287	12.192	18.972	22.087	19.5
29	1.8211	18.025	26.739	26.541	127.58	753.11	18.002	18.004	16.656	171.25	910.71	18.627	29.465	39.738	149.54	1071.5	88.887	79.797	83.919	447.44	2500.2	542.16	81.247	109.97	107.15	80.256	225.63	46.393	49.995	66.663	147.33	105.77	25.799	22.243	31.224	37.125	37.16	13.671	4.6902	9.1576	16.524	28.598	14.247	9.7988	10.868	12.267	20.708	16.665	8.0563
30	0.82032	3.9721	5.9474	13.82	49.255	337.46	5.7052	9.3517	13.672	45.309	335.58	570.45	26.553	41.664	59.574	211.53	995.31	252.89	13.737	69.905	250.98	1098.3	1164.6	71.933	34.654	47.758	218.15	2078.7	997.36	159.79	114.28	58.748	160	244.78	166.72	34.063	10.748	153.99	252.48	65.214	21.056	31.429	61.669	164.38	361.87	170.54	54.01	18.248	125.89
30	0.77522	4.4388	6.3928	14.528	76.356	310.74	4.2582	15.573	29.027	77.564	326.54	432.43	60.14	79.453	118.08	124.94	1117.3	92.502	50.786	280.58	329.46	1324.6	1237.9	19.313	55.415	37.846	132.26	2047.8	645.52	156.62	126.16	92.837	409.42	391.89	45.309	30.853	17.007	70.165	262.24	126	15.9	36.132	66.437	214.75	441.19	128	26.548	26.508	107.34
30	0.7699	3.8381	5.1631	10.722	58.716	254.08	3.7306	4.0655	11.467	61.381	364.16	262.42	14.338	40.145	83.488	140.88	971.96	56.453	27.691	237.99	472.03	2512.3	653.22	30.381	53.467	29.027	264.42	1944.3	472.67	163.81	107.39	57.295	338.37	221.64	27.907	19.109	21.207	192.71	280.92	39.434	9.4125	21.887	94.805	249.9	315.12	66.281	21.166	54.831	241.04
31	4.5313	13.979	352.76	26.096	51.84	93.57	14.596	501.74	35.404	341.92	727.58	110.43	2167.6	265.79	258.63	312.26	28.599	147.89	31.093	95.085	145.29	35.569	105.09	149.58	284.01	252.09	32.162	74.028	36.601	34.399	37.27	7.4069	14.508	7.6558	9.528	17.301	16.005	29.587	24.06	15.373	21.193	8.3574	7.4586	11.665	9.2848	17.848	22.125	66.227	56.901
31	1.6507	13.581	357.98	28.651	53.132	86.023	16.91	556.74	30.714	353.35	693.48	132.91	2761.1	278.05	204.78	247	36.125	137.35	27.359	260.02	365.53	68.34	293.82	131.89	226.89	212.68	19.176	51.611	31.045	38.947	51.116	10.595	24.014	9.9747	10.235	17.12	12.221	38.285	28.134	18.816	29.085	12.214	5.1461	6.1841	6.8063	7.9602	7.5198	24.469	19.216
31	1.8366	11.339	319.86	21.337	38.48	103.57	13.122	544.35	22.905	180.52	854.59	146.05	3161.6	330.53	97.615	251.69	40.367	153.06	37.463	89.162	320.55	62.242	255.66	143.07	95.316	210.08	13.901	46.168	42.733	18.78	57.113	11.929	15.15	11.778	5.7488	23.373	12.255	27.893	39.343	10.078	31.251	12.118	2.9064	10.3	5.1401	13.125	9.8624	24.709	37.579
32	8.6471	56.214	88.722	564.32	1129.5	96.483	68.533	176	268.67	40.685	39.671	272.76	646.11	82.441	46.81	335.59	782.94	147.33	94.601	392.26	770.31	240.25	151.45	100.8	350.75	220.25	88.535	146.23	231.26	83.448	71.324	154.86	237.76	79.572	13.573	12.037	45.04	36.691	22.791	28.847	28.391	16.34	18.305	20.792	18.412	14.143	9.6059	21.931	36.361
32	8.8862	59.567	88.357	744.4	559.77	117.17	66.559	419.05	240.05	73.183	53.758	449.5	483.57	152.69	102.6	554.22	490.53	152.24	138.15	520.28	449.73	140	127.41	118.13	183.2	141.78	112.51	214.56	139.16	70.348	85.335	203.77	134.98	53.595	14.483	18.826	34.619	22.023	15.802	30.31	19.517	14.19	19.818	24.371	15.261	12.352	10.463	27.486	30.651
32	13.048	80.181	109.84	997.67	437.68	257.23	94.974	455.09	149.48	117.23	69.401	354.71	215.04	214.24	99.077	453.66	252.85	208.6	106.03	508.74	241.79	258.18	175.37	146.33	81.938	239.06	133.23	162.22	51.67	57.502	38.414	80.108	41.653	34.551	11.594	14.07	12.053	14.26	9.1977	15.4	11.758	12.022	12.894	16.169	10.285	9.4763	8.0184	11.463	11.84
33	2.9974	17.116	21.65	547.15	153.18	39.158	21.47	483.43	59.027	27.378	18.884	454.57	122.46	108.08	73.331	974.89	165.99	49.177	44.252	1085.1	216.88	183.03	80.415	633.48	128.74	55.672	42.417	735.4	163.57	142.36	61.079	193.74	77.882	66.07	53.59	122.96	37.906	40.196	15.62	34.322	14.154	21.386	30.927	55.888	21.709	27.617	40.053	63.241	21.239
33	3.5397	19.433	25.373	523.23	145.43	14.722	12.261	463.12	58.416	12.759	13.144	407.3	111.68	28.152	30.6	896.91	191.8	16.218	26.683	892.21	251.88	54.808	47.815	712.17	173.42	30.774	30.113	637.25	79.429	42.303	34.331	221.63	39.866	23.447	29.533	118.13	28.569	15.794	9.1941	44.198	7.705	8.6755	16.353	60.473	16.193	12.147	24.856	80.811	10.701
33	2.7703	14.463	26.559	472.82	62.219	21.098	14.78	364.6	18.915	25.374	22.298	349.75	42.425	51.312	46.291	700.39	44.63	33.346	46.978	977.91	96.491	123.73	59.101	494.71	48.882	42.382	33.51	229.86	43.916	45.977	45.351	87.775	22.398	27.744	49.201	85.786	17.563	17.304	9.831	19.921	6.5319	8.443	22.89	27.663	9.8852	11.21	23.032	26.207	8.0837
34	0.78912	4.3308	4.4087	3.6446	131.39	99.395	3.8235	4.9777	4.6905	358.15	348.74	5.5922	8.9616	13.139	827.15	899.42	23.995	29.507	45.133	1455	1113	243	47.151	42.237	390.23	245.16	136.66	55.248	33.986	445.8	272.66	103.2	19.944	10.568	111.76	155.85	68.521	18.045	6.5302	82.23	65.751	23.043	13.252	14.694	91.925	146.15	46.152	31.524	31.542
34	0.6687	3.408	4.9213	3.2528	161.17	34.305	2.9521	3.3821	3.2988	477.2	90.197	3.5091	4.2634	6.8253	1028	151.17	11.808	11.423	24.751	1602.4	334.62	19.983	15.783	31.77	461.54	49.646	16.224	27.677	84.908	606.31	211.69	9.5061	12.404	14.418	68.566	68.225	12.644	5.7081	18.917	80.709	19.615	5.4446	5.6522	23.473	68.112	68.054	13.427	12.646	86.356
34	0.76163	3.3955	4.2821	3.2241	107.69	132.7	3.3171	5.4743	3.3148	258.7	371.25	5.7869	13.088	15.148	658.68	960.56	60.929	31.38	43.008	526.57	922.23	303.39	28.611	67.645	195.05	232.81	193.9	43.53	67.301	180.12	243.87	74.085	29.018	12.02	45.069	110.65	51.111	20.16	6.5352	53.885	67.394	39.006	17.262	6.1947	41.697	95.433	37.702	19.253	12.797
35	13.035	5.0548	5.6701	246.73	97.492	6.8745	13.437	303.61	104.97	14.048	23.102	435.75	180.22	31.303	51.079	1708	596.8	92.923	156.55	1093	282.95	82.221	157.46	916.72	364.93	77.344	241.15	1271.9	383.3	59.557	97.363	230.05	61.443	21.529	53.576	145.66	50.765	18.247	44.521	88.938	36.872	13.423	40.652	78.275	37.334	19.851	52.245	96.578	56.592
35	19.394	6.0138	7.1704	262.14	103.81	7.6146	11.795	272.63	110.63	18.562	25.801	366.09	180.55	34.331	92.302	1478.2	687.48	112.65	127.41	969.8	332.14	97.342	138.98	1142.9	584.32	110.95	129.08	620.53	251.73	42.667	55.872	159	62.556	17.858	24.337	78.511	40.211	12.275	23.915	69.204	34.581	8.2618	19.97	57.822	31.562	11.077	24.267	68.867	43.907
35	14.506	15.846	12.602	357.49	109.53	13.947	12.542	334.33	97.991	16.591	49.208	389.75	144.47	30.646	258.76	1678.9	575.29	115.73	278.23	963.07	245.27	146.24	319.07	1230.4	401.39	155.02	137.08	541.85	185.34	49.382	65.57	189.92	64.917	22.01	30.472	77.946	33.123	11.935	24.324	61.363	26.865	9.3867	22.844	54.846	28.591	11.119	39.66	73.679	46.188
36	2.5859	14.34	429.84	169.51	44.38	304.82	114.76	96.917	298.8	142	178.43	1324.5	499.37	209.67	611.94	230.43	184.24	320.75	142.76	283.68	470.14	247.8	272.79	538.2	283.98	68.661	74.153	94.89	91.941	81.133	54.028	39.769	50.282	43.651	44.884	39.834	24.088	34.881	35.447	26.033	28.57	27.799	41.367	74.705	76.686	79.587	128.61	82.266	37.73
36	2.1028	43.293	337.91	245.46	298.2	223.94	205.98	305.28	177.24	215.55	606.99	867.31	538.45	489.1	405.81	225.26	246.31	130.87	144.05	291.31	289.34	238.64	307.66	284.61	239.26	73.976	45.309	74.146	70.57	42.144	39.129	31.134	30.504	38.992	44.832	36.953	24.866	36.539	41.675	35.561	43.955	41.65	54.595	53.087	31.766	23.284	25.282	16.935	14.971
36	2.3212	21.741	366.6	229.86	118.85	276.56	178.78	217.76	200.51	183.41	516.35	1136.1	652.84	465.46	536.62	295.62	242.19	141.83	140.4	316.35	360.49	248.92	342.76	404.1	252.72	72.915	47.64	74.076	76.507	43.851	36.034	31.08	34.55	38.25	45.701	36.822	24.62	37.014	41.12	31.369	41.541	44.957	52.755	50.588	40.036	26.37	32.134	24.461	17.352
37	1.7138	12.627	18.046	16.062	161.51	750.87	10.041	11.76	29.247	97.663	518.09	10.345	31.799	85.703	151.04	775.37	28.121	24.068	28.36	167.96	1108.5	254.52	40.378	95.552	118.4	496.39	402.15	45.398	109.12	178.96	822.1	526.28	28.091	36.427	50.987	152.26	322.28	33.046	10.057	18.336	52.897	204.83	55.241	17.199	21.904	72.414	321.64	155.61	32.544
37	2.0536	12.517	15.906	14.775	153.6	1229.9	12.126	12.656	43.399	98.242	766.21	21.767	31.102	137.13	147.04	1301.4	110.76	56.684	61.963	128.78	830.52	751.64	49.911	96.773	96.145	386.65	696.69	81.297	82.352	143.79	329.38	380.81	71.907	32.102	49.028	134.51	185.6	63.618	13.409	26.058	66.277	164.43	141.97	16.886	23.113	73.744	138.62	188.96	46.658
37	2.0642	10.134	15.03	14.162	128.64	1199.8	13.137	12.822	22.291	129.15	780.79	42	18.577	114.07	124.71	566.1	506.03	28.718	68.852	239.92	469.26	1559.1	44.288	85.158	79.07	96.278	851.97	283.05	107.42	145.09	151.7	327.6	327.6	58.11	35.948	26.646	90.1	194.14	30.099	19.617	15.503	51.629	158.47	91.435	21.73	23.758	59.513	199.62	203.42
38	1.9073	8.3565	26.295	104.63	434.55	65.832	51.483	124.77	117.39	913.04	223.7	193.13	499.81	648.15	1426.8	135.48	62.695	73.736	63.936	336.34	164.47	166.12	179.68	284.64	683.46	83.429	89.298	184.83	251.29	214.6	58.394	19.898	18.785	32.55	47.251	12.826	16.536	17.629	16.231	20.25	10.671	11.06	21.267	24.307	50.293	34.432	29.446	31.267	25.579
38	2.012	20.438	39.735	123.02	452.27	47.103	72.914	111.66	99.191	856.41	113.09	142.59	432.52	558.13	1191.9	88.487	54.026	46.332	45.74	470.22	126.06	182.54	156.52	330.95	820.66	110.93	49.381	81.101	111.54	119.99	18.626	12.212	15.17	26.794	35.229	6.9758	11.269	12.5	21.219	18.181	4.9359	9.7928	16.454	33.918	38.986	23.076	26.109	23.958	31.195
38	3.0876	9.8796	32.038	93.512	531.6	26.98	73.253	144.16	113.51	630.77	78.943	391.12	571.35	1021.8	1146.1	82.768	150.09	53.013	132.2	166.98	133.23	183.74	226.05	639.08	255.64	86.287	81.129	225.37	186.22	30.511	25.656	14.945	23.454	19.126	16.359	17.176	38.127	42.016	21.324	14.501	12.797	25.568	38.666	29.207	43.244	56.376	45.427	43.658	22.308
39	1.5562	31.339	67.731	700.84	264.71	127.46	105.17	348.78	85.208	277.94	71.832	102.04	42.209	103.13	205.79	357.2	218.51	174.35	281.09	146.86	355.85	358.94	393.77	423.56	305.35	237.46	162.89	113.13	52.059	20.937	40.411	38.939	43.299	51.253	51.171	41.848	28.378	22.174	17.202	11.434	8.1045	12.171	16.198	16.491	14.629	15.113	13.242	14.321	13.568
39	1.1719	20.461	46.272	580.11	244.26	103.42	86.731	404.67	132.27	197.56	106.69	128.98	69.123	94.943	376.6	468.65	274.87	257.05	273.7	147.69	349.42	453.4	383.08	481.2	389.42	265.23	163.17	112.27	40.119	19.82	32.147	26.866	38.33	39.023	40.992	29.334	24.645	16.363	16.814	10.449	10.759	12.12	15.462	18.328	17.867	16.566	14.895	17.659	18.502
39	1.287	13.61	35.316	458.34	324.81	62.654	48.236	314.31	167.57	131.8	72.434	103.17	52.628	83.234	264.15	306.73	205.56	275.07	245.61	137.25	329.01	460.28	312.21	369.33	399.67	257.38	160.06	90.095	77.116	16.905	23.036	22.929	46.496	32.275	32.051	27.266	30.008	13.262	12.567	9.7888	9.3786	9.5617	11.094	16.95	17.016	15.558	12.95	17.049	18.211
40	6.3523	27.691	36.949	24.703	884.73	25.675	22.754	27.323	29.28	456.93	32.837	28.477	44.545	680.17	65.052	39.271	17.573	32.939	534.8	37.067	44.143	48.06	422.72	224.54	32.187	44.36	49.43	297.51	14.245	16.863	48.366	66.766	86.461	7.7615	7.2038	9.5735	36.687	14.167	10.852	11.543	15.098	23.933	6.482	6.2185	5.0961	12.992	12.74	5.7851	4.9135
40	6.3502	29.407	36.444	26.957	928.8	23.416	24.819	28.596	115.39	436.12	36.024	35.264	46.809	687.63	46.861	40.579	16.929	102.16	397.24	45.247	51.838	59.698	942.46	63.832	43.461	58.838	118.43	294.62	12.418	14.43	39.657	154.47	24.678	7.641	7.1198	10.812	37.121	11.448	10.528	12.558	29.827	13.021	5.819	5.9489	5.8316	17.578	8.2955	7.0463	5.9668
40	5.6651	26.987	35.199	26.785	1022.9	24.4	23.479	30.277	420.49	93.446	38.681	36.457	94.856	1029.8	45.464	43.412	18.25	696.63	114.67	58.328	62.795	176.4	1089.8	57.562	44.607	51.851	407.86	89.993	16.166	17.697	161.37	251.63	21.325	8.4262	8.2873	37.74	13.73	13.463	12.588	31.749	30.065	7.0047	5.5189	6.0995	10.513	7.297	8.3409	9.5662	11.39
41	6.9814	23.787	47.672	214.12	911.56	75.96	101.61	210.55	610.74	67.657	66.907	94.316	548.48	228.86	46.176	139.38	389.36	437.95	27.44	65.346	141.61	81.254	18.369	35.203	73.983	199.25	83.312	12.384	25.673	48.285	58.138	31.789	25.444	46.455	57.576	30.775	22.511	16.933	21.255	12.841	8.9919	8.9675	9.8413	6.9435	6.1274	9.9432	11.551	9.0447	9.4327
41	5.5186	13.389	19.533	108.85	627.37	22.813	28.73	109.07	444.25	45.24	29.043	59.283	380.08	266.11	24.427	94.541	285.26	321	13.711	35.174	108.77	71.105	16.515	34.558	67.188	211.66	176.02	13.061	23.472	64.75	69.085	29.14	21.396	48.944	40.398	36.472	12.111	21.852	12.793	10.653	4.0123	5.9704	8.3103	10.347	5.7132	4.8087	8.0499	8.5815	6.4995
41	4.8943	11.075	21.381	62.447	581.05	42.147	38.143	88.305	366.95	53.785	34.933	30.58	259.19	289.52	33.402	60.376	300.25	430.19	16.87	20.144	61.542	47.554	30.993	16.748	60.975	204.73	200.8	13.994	25.979	45.732	92.907	38.912	14.717	28.013	42.022	49.034	12.865	16.59	13.474	16.632	4.8062	5.0965	7.9525	10.459	7.094	4.3989	7.2543	9.8643	13.376
42	3.7023	46.061	109.39	548.28	78.342	114.1	532.87	321.1	60.264	104.95	92.7	29.955	133.34	360.96	417.94	294.4	282.85	261.39	146.52	124.03	207.58	192.13	169.27	308.58	353.35	253.61	286.48	247.94	176.14	113.15	129.25	76.078	48.865	30.343	33.483	26.513	22.338	13.576	6.4326	8.3854	15.882	16.207	10.775	11.63	17.801	17.693	24.95	33.943	32.467
42	5.2565	62.166	107.38	565.83	83.993	203.8	599.01	464.11	68.231	107.2	112.53	26.859	216.17	408.68	518.11	312	382.26	253.17	144.07	125.41	200.8	191.25	169.64	315.84	341.97	287.21	290.13	195.77	137.56	80.022	116.55	79.071	44.913	30.756	29.093	26.276	21.368	15.453	7.9243	8.1014	15.298	16.159	13.355	11.23	15.962	19.377	22.434	36.712	32.013
42	3.2367	48.511	72.007	499.05	69.498	171.4	292.79	329.18	53.163	90.002	87.928	32.167	180.42	253.55	364.48	234.44	240.81	158.92	116.72	83.134	159.15	139.52	161.07	289.28	251.78	254.06	270.85	151.89	89.623	72.864	100.28	68.003	44.47	30.623	25.651	18.987	16.3	14.236	8.2374	6.4397	12.93	13.047	14.444	10.114	10.178	11.839	15.82	28.32	31.657
43	1.7124	5.6653	504.9	39.054	22.372	351.78	27.308	35.362	267.09	36.293	75.341	624.23	35.619	712.4	1533.4	121.77	452.07	256.71	38.073	407.02	324.4	320.62	1690.7	517.53	212.06	258.61	25.285	18.309	23.15	38.421	64.4	55.314	37.156	54.845	27.934	31.74	35.758	14.752	42.837	24.229	20.337	105.55	39.788	32.342	80.475	53.084	19.485	39.607	37.23
43	2.3075	17.099	488.9	39.1	36.137	331.64	38.888	87.603	210.23	72.903	326.91	197.21	42.641	1182.3	327.02	293.92	1146.6	85.58	214.09	296	158.31	1173.8	737.55	164.55	437.09	83.395	31.987	24.987	14.637	67.761	68.023	39.761	103.01	40.304	27.588	50.738	20.73	39.906	43.307	21.101	124.33	64.964	64.022	131.41	56.345	47.992	33.842	37.601	30.819
43	1.7689	7.2112	362.63	20.67	20.05	270.15	22.235	77.005	165.05	41.887	257.98	102.3	32.366	1123.4	218.73	371.01	983.51	89.227	249.51	262.4	270.44	1243	475.18	183.29	401.79	86.062	38.914	25.24	17.627	74.378	41.854	35.689	88.126	25.19	33.352	33.38	19.151	39.819	26.999	24.545	84.321	48.988	64.885	88.496	36.426	55.493	31.206	24.063	25.088
44	3.4218	34.049	40.839	172.51	372.46	47.084	28.501	314.05	728.97	59.688	53.151	354.64	785.21	131.08	67.055	392.81	1158.8	420.35	47.963	138.06	328.36	172.24	60.236	46.023	219.63	158.39	120.55	309.17	493.59	158.29	16.742	86.489	187.01	127.58	73.848	92.783	197.24	154.18	65.016	81.335	94.279	83.381	44.48	64.485	125.25	101.57	57.853	94.802	137.86
44	2.4649	21.917	28.876	435.53	218.46	33.148	25.368	759.8	345.93	56.567	31.474	862.38	361.41	65.709	41.612	881.88	523.34	76.685	24.726	314.01	182.42	57.42	26.204	93.107	78.653	45.76	74.981	622.35	256.8	21.538	11.946	134.86	66.708	21.295	31.19	136.43	95.122	25.309	29.181	106.28	42.811	13.307	25.249	87.979	56.754	17.752	37.391	108.1	61.368
44	2.8654	23.696	33.812	416.73	275.02	33.111	22.856	721.98	450.07	60.017	32.259	851.56	451.48	81.152	49.12	736.39	659.46	70.068	28.652	327.91	259.25	65.532	38.721	121.99	126.09	74.846	98.766	659.92	295.79	34.899	17.069	111.82	69.705	30.579	35.592	131.81	111.77	47.446	37.024	96.043	50.164	28.383	33.567	82.788	69.775	34.765	53.055	115.98	79.191
45	2.1601	13.329	20.867	14.237	25.101	289.78	13.084	11.465	14.551	70.595	591.73	173.38	10.769	12.215	58.325	256.02	1143.3	39.452	71.208	160.03	413.28	2956.8	574.61	42.03	62.324	67.05	290.68	754.43	48.072	28.568	23.745	23.226	115.46	30.145	7.5998	10.956	15.003	43.657	54.402	7.035	4.8551	4.7136	7.2608	28.98	11.074	6.0366	7.7891	12.892	61.703
45	2.9133	22.452	25.498	18.606	34.929	401.64	15.078	13.429	12.639	57.992	445.45	649	12.182	12.206	38.726	242.8	1445.8	128.08	63.107	104.41	491.99	1524.9	1724.8	45.704	40.984	72.21	143.79	937.83	169.37	36.267	39.015	34.554	61.878	84.171	15.091	16.491	23.435	27.812	69.79	17.866	7.7633	5.8942	7.6556	22.794	34.539	12.739	10.416	17.24	28.512
45	1.6532	9.0208	11.576	8.9051	15.772	295.66	8.6862	8.6617	8.9801	19.287	446.78	286.01	8.2202	9.9526	15.021	266.78	1128.4	57.014	52.076	46.764	579.51	1803.1	936.01	28.873	26.596	91.786	134.12	636.03	78.903	20.297	28.161	23.777	47.974	31.565	7.8222	12.218	19.728	28.829	62.296	6.7795	4.4319	4.4515	6.3591	24.521	14.803	6.7213	6.9884	11.547	33.879
46	7.4068	56.728	123.2	102.26	555.23	1274.5	537.07	380.05	93.658	448.5	504.31	776.05	426.86	810.55	1278.9	1003	229.56	274.52	237.77	326.89	244.72	191.99	269.87	232.06	144.18	135.69	151.11	122.06	117.11	120.3	101.81	86.637	61.125	47.832	58.084	56.695	26.498	18.072	19.127	21.579	15.283	14.345	14.464	13.937	15.983	14.581	15.386	20.441	34.416
46	4.2423	34.075	140.53	74.581	495.4	1446.2	291.19	264.21	76.205	540.91	655.85	1031.3	591.64	461.18	1265.6	1441.1	237.65	266.74	99.401	156.66	127.44	135.84	258.73	155.77	96.383	56.762	24.349	42.727	32.269	58.177	51.458	43.652	46.639	29.656	35.351	38.804	21.163	11.962	7.6783	7.571	7.0487	7.3416	10.178	10.838	21.014	25.835	20.809	15.2	16.084
46	2.1126	18.02	76.545	46.516	184.26	1286.9	163.26	116.23	42.982	212.52	704.03	958.25	323.84	588.67	576.8	1532.8	323.1	153.83	118.69	57.936	165.58	190.83	236.97	152.37	49.891	79.917	30.391	33.01	34.093	30.611	53.538	40.628	27.942	23.241	24.582	39.365	23.265	10.229	5.7992	4.9037	5.204	8.6241	19.781	31.992	26.962	25.168	18.996	9.5887	14.654
47	5.3637	31.11	291.64	139.39	6.4338	142.67	81.517	10.729	219.72	202.85	53.757	915.98	581.13	55.775	444.77	266.09	27.707	295.66	291.26	237.11	245.64	178.73	154.5	122.02	175.82	85.009	111.04	198.92	190.42	102.13	71.042	54.812	28.8	21.706	30.109	18.705	24.509	26.239	14.597	13.53	11.075	9.138	24.691	31.188	34.209	64.716	57.779	73.489	100.65
47	1.1968	5.8872	336.85	26.452	14.306	195.11	12.911	20.261	255.94	35.392	105.76	1087.9	48.305	166.58	449.55	19.658	73.738	237.51	43.764	549.8	212.78	31.456	331.86	66.476	47.501	90.506	24	79.948	158.43	26.797	55.563	66.136	8.6851	13.384	29.085	7.0833	23.305	24.541	7.8937	13.921	12.616	12.636	28.918	27.527	45.743	68.121	46.482	90.217	92.792
47	1.5862	14.918	372.85	39.297	34.8	228.64	27.838	57.934	319.26	113.47	225.88	1203.9	79.993	204.53	517.03	35.874	110.31	217.01	77.231	615.02	165.04	40.295	323.55	78.095	37.443	68.628	21.911	58.854	131.52	16.464	41.833	42.605	4.9789	11.27	27.223	6.9198	35.392	21.673	6.2294	17.376	5.8602	12.936	40.569	25.976	46.926	82.064	42.214	96.349	85.488
48	3.953	15.57	31.313	21.607	1233.7	24.719	26.259	25.282	42.525	707.57	29.806	29.035	23.325	306.99	162.39	27.753	19.34	20.746	224.17	94.864	53.94	39.466	168.88	143.48	44.654	17.062	32.606	402.73	204.53	45.151	19.949	30.606	75.528	29.285	12.211	10.832	27.316	22.99	12.23	7.295	10.275	35.112	20.122	12.548	7.2089	16.611	19.067	8.3935	5.0745
48	7.1174	30.614	58.301	28.193	1692.1	116.97	17.676	17.691	50.675	737.43	242.98	20.745	22.366	220.04	313.54	152.1	18.817	54.12	313	350.6	230.55	43.502	143.77	277.79	74.943	34.7	47.581	155.35	608.35	142.24	51.441	36.92	87.773	48.411	21.129	24.024	16.992	35.348	19.267	13.074	19.11	21.721	30.762	26.246	15.747	15.689	19.261	19.768	5.9909
48	9.4688	33.547	48.325	56.456	3565	182.6	27.97	26.98	188.07	897.75	229.31	36.656	208.3	469.2	450.81	150.19	39.586	295.08	409.51	811.22	238.51	144.61	78.16	85.018	320.95	110.67	133.12	87.522	80.64	126.78	57.236	51.863	52.768	84.471	48.416	19.261	14.712	17.349	19.08	15.13	13.705	12.903	15.88	27.699	26.467	14.705	10.854	13.392	9.2845
49	1.7295	9.1276	26.979	230.94	773.63	14.614	19.226	148.28	366.84	15.378	50.786	248.39	827.36	508.02	29.924	178.67	295.88	127.1	103.01	384.44	878.46	1352.8	370.94	329.98	1061.8	607.49	362.99	80.726	45.378	105.52	135.23	69.537	87.411	84.234	59.827	28.702	24.785	7.5275	3.3915	9.0444	20.265	19.504	37.024	68.287	43.401	37.806	29.199	53.955	23.27
49	1.9867	9.6038	13.256	197.46	946.25	12.411	13.262	152.29	239.69	250.61	57.608	225.13	439.55	566	64.622	173.9	208.13	148.95	146.23	405.84	600.58	973.66	1017.1	533.48	684.17	564.63	558.28	112.62	38.391	79.244	101.06	127.06	83.225	76.082	43.834	46.298	20.775	5.757	4.6186	15.845	26.072	18.616	34.165	44.425	31.318	23.714	31.914	18.891	11.571
49	2.8722	23.013	24.604	256.87	394.69	15.737	22.901	180.7	182.04	8.4372	59.557	375.44	510.87	14.664	35.198	230.41	362.14	7.1592	41.106	297.25	548.92	42.932	225.23	694.27	1479.3	67.909	128.85	60.812	78.908	19.399	19.292	85.794	130.11	17.932	11.093	26.978	47.561	2.7942	2.6042	13.648	38.727	4.2423	6.027	32.584	46.245	7.1305	13.155	22.262	23.532
50	2.9521	28.13	680.73	710.68	26.893	844.54	406.81	25.24	161.9	622.28	190.51	2518.3	1972.8	383.94	519.06	166.31	28.582	259.99	223.93	160.74	303.67	160.03	209.47	498.36	249.73	140.36	59.889	22.567	42.782	49.936	22.909	41.653	60.921	30.504	24.315	21.289	17.319	16.084	8.3054	5.4406	17.191	32.642	50.571	110.83	176.73	100.52	97.646	64.7	11.588
50	1.9948	9.8729	157.17	1225.6	22.224	149.01	574.61	45.332	27.685	1095.8	124.74	343.11	4374.6	294.56	87.296	424.21	35.914	42.993	786.1	212.81	60.584	712.28	319.31	125.37	462.88	144	21.94	27.475	27.81	15.823	44.029	44.787	21.843	70.711	36.362	9.9173	39.768	24.062	4.6939	9.3715	21.882	13.847	123.99	210.21	101.42	117.12	92.054	34.117	8.7847
50	1.678	10.372	122.13	1075.3	29.072	114.71	523.88	33.289	29.183	1037.4	146.43	291.04	3827.5	138.04	63.297	263.61	17.086	25.563	611.91	245.24	58.918	710.09	491.82	109.94	269.89	146.72	18.757	31.341	24.369	11.324	29.713	57.888	23.686	43.756	39.067	13.573	19.893	18.246	5.4284	4.4813	15.44	11.47	53.289	137.3	112.31	139.29	133.18	53.833	12.177
51	1.8568	6.1886	60.961	349	68.86	35.441	671.37	66.528	52.925	858.07	180	266.23	2644.1	307.32	174.55	410.55	136.28	49.859	295.66	282.2	128.57	253.08	386.92	220.25	116.86	224.09	35.827	23.082	78.436	37.717	9.2686	29.912	18.127	5.7294	15.58	16.133	3.557	15.544	24.084	12.632	16.24	25.975	13.093	17.421	18.024	12.173	11.817	17.433	15.479
51	2.006	10.668	109.55	476.89	50.237	60.657	920.69	64.05	99.226	1457.4	215.78	525.38	3613.8	165.32	222.86	510.25	50.781	74.468	398.5	264.74	246.14	1110.1	867.9	105.36	82.738	84.749	16.367	26.376	59.435	17.334	11.173	25.013	8.8241	7.3402	17.36	10.171	4.8676	18.487	21.046	12.489	17.232	28.456	13.595	15.308	11.057	6.8703	8.2617	9.3955	10.883
51	2.4567	11.469	427.08	299.31	41.463	274.44	367.61	42.45	484.94	466.17	137.25	2638.3	1851.5	209.98	982.46	603.39	57.688	313.5	262.81	177.86	1171.9	1016.8	257.24	646.54	176.92	40.995	57.908	27.125	16.218	46.704	15.293	9.7142	16.877	18.934	9.6224	20.471	7.7001	8.9631	24.416	30.497	12.188	34.063	31.416	11.318	18.201	16.428	9.5035	9.9398	24.184
52	2.3284	14.395	627.82	43.627	34.554	121.84	42.386	169.17	332.47	41.223	593.96	429.08	103.56	439.76	251.9	147.36	208.31	187.15	127.89	323.6	293.42	311.8	285.61	239.07	101.44	41.467	36.256	21.657	36.81	46.443	48.086	40.232	28.698	13.851	5.6851	7.4858	6.9525	3.8141	9.7381	8.7128	11.431	5.9008	10.491	13.154	9.9485	12.33	17.796	23.992	11.528
52	5.3203	26.86	1830.4	66.027	247.54	272.97	60.221	661.83	433.63	353.25	861.14	624.24	609.71	450.83	408.75	337.82	245.36	324.53	218.09	544.64	453.45	374.88	397	216.42	73.596	34.981	18.555	34.577	30.69	43.495	30.484	28.903	13.91	8.0495	7.4612	7.5644	7.9216	7.4139	8.1434	11.013	12.823	12.656	10.428	9.6013	7.7852	11.265	17.96	18.404	42.221
52	6.6724	40.353	1910.8	136.39	549.52	273.18	165.77	1205.1	59.601	493.95	390.39	326.08	916.07	314.89	408.57	414.3	189.59	264.01	321.93	464.2	680.54	639.7	444.6	446.12	60.099	51.59	36.037	50.367	69.776	55.093	59.07	48.711	20.752	14.119	9.4186	10.364	13.523	10.661	13.059	18.642	22.304	27.263	18.553	13.726	11.47	15.068	31.71	45.939	85.227
53	2.8194	15.159	22.989	521.57	26.876	33.33	39.59	458.41	18.438	30.889	110.29	295.05	25.717	60.637	1149.2	472.69	303.49	247.71	1856.7	313.33	223.35	315.18	431.43	192.41	105.46	620.77	565.18	292.08	154.17	715.13	295.87	272.37	227.1	283.51	136.38	104	55.13	70.857	23.885	25.105	83.045	52.253	46.372	76.621	85.69	54.029	55.663	86.385	62.328
53	4.4518	23.116	23.2	436.13	16.685	19.241	141.51	464.47	12.035	14.877	272.51	100.04	10.437	147.61	973.86	146.78	71.821	1256	1004.3	78.932	102.71	517.47	208.86	77.059	273.17	430.47	115.31	144.77	571.12	463.63	153.86	422.36	551.95	150.63	104.69	188.38	73.494	35.142	18.343	34.292	67.534	31.657	46.7	59.852	34.631	27.038	28.596	30.675	31.368
53	3.5122	14.316	18.785	282.98	14.495	18.616	21.359	294.58	9.45	12.678	121.57	112.83	10.427	22.752	889.32	109.53	110.8	255.87	1660.5	54.894	45.017	298.57	166.26	49.197	45.354	780.08	138.33	58.761	182.62	671.63	92.775	79.714	265.02	145.93	57.576	45.247	74.103	28.868	6.9737	29.483	82.232	17.63	15.476	67.273	47.807	16.87	19.128	55.5	19.902
54	2.7045	15.563	57.66	1134.8	15.875	17.874	639.24	38.585	10.14	221.51	634.52	32.683	107.13	3197.9	504.58	129.78	1903.2	1026.4	119.47	689.09	1916.1	251.99	131.22	464.6	180.61	23.309	124.55	73.382	19.505	86.389	117.31	17.316	10.215	96.715	60.441	30.44	115.88	48.759	24.956	58.966	86.174	49.224	34.803	42.996	14.441	14.64	58.594	48.939	30.556
54	3.5618	30.724	78.643	938.47	26.254	18.798	513.39	67.475	11.584	130.75	753.29	35.122	164.83	2686.9	852.91	173.88	1281.8	2077.3	96.057	313.42	1530.7	290.99	192.03	391.82	170.27	31.05	57.293	106.58	21.031	41.541	69.989	28.336	10.853	43.609	71.062	27.823	36.743	47.19	31.408	24.733	54.977	67.191	21.999	9.3924	8.3079	9.855	20.012	50.764	49.075
54	1.7261	10.224	47.588	720.94	21.857	12.483	170.74	273.36	6.96	55.607	848.43	174.47	90.494	845.4	3149.3	260.84	356.67	2057.2	632.26	114.5	478.2	943.32	204.41	84.835	265.39	66.979	13.786	31.982	73.363	28.949	18.989	24.374	17.299	6.8422	40.153	63.697	28.688	15.399	41.829	38.508	19.131	31.739	41.254	9.9193	4.9697	9.3583	16.879	12.445	21.127
55	1.1955	6.7924	9.8206	15.688	220.37	5.1375	6.6412	9.395	39.955	668.68	13.067	14.388	32.593	134.08	569.16	20.977	31.377	85.557	1146.9	757.81	24.885	27.136	30.363	365.76	99.853	22.009	43.438	249.05	979.03	99.468	29.167	18.948	113.4	158.36	7.9417	15.979	22.654	114.65	63.965	5.7974	5.7175	9.9018	56.3	38.405	5.5678	9.0806	36.413	63.771	15.981
55	1.2297	7.2977	13.647	9.9856	124.78	83.118	7.8298	14.041	7.7954	706.8	737.56	16.498	21.847	12.855	717.64	787.16	29.571	60.568	47.885	1784.7	1051.8	29.274	21.453	23.546	488.8	786.53	53.866	46.873	77.182	541.32	741.73	103.36	21.958	20.097	93.671	254.61	71.282	15.694	21.414	52.541	70.542	19.527	6.9543	31.73	62.393	84.441	39.291	5.6931	26.941
55	1.4468	11.591	15.419	11.156	144.01	10.127	8.5814	13.706	10.925	664.36	22.501	14.003	17.207	14.828	602.49	30.21	27.589	46.726	100.33	2289.9	46.68	38.396	30.048	105.94	452.6	27.845	23.344	37.794	630.39	436.78	32.625	26.942	25.238	94.571	23.351	23.31	22.164	14.564	96.891	10.946	5.2466	3.7315	9.1793	78.974	7.1439	6.0998	6.1206	12.54	34.421
56	1.708	16.474	303.68	20.611	81.535	88.597	18.66	447.55	14.508	259.62	874.67	79.801	1167.2	118.13	118.25	114.31	13.325	161	74.356	52.751	186.4	16.958	153.23	199.8	62.149	53.372	10.507	16.77	14.82	14.37	17.521	7.4123	9.3824	8.5942	8.8798	10.536	16.256	21.629	26.84	20.864	19.238	18.612	13.358	18.014	21.533	41.687	86.316	89.745	98.164
56	1.4444	9.6658	479.1	20.374	160.53	93.753	25.413	615.87	17.494	458.6	639.59	158.22	1736	96.993	215.65	246.21	46.61	268.98	44.103	104.91	141.92	47.054	246.67	76.597	117.18	159.01	20.765	25.988	12.585	15.461	19.819	8.519	11.804	7.8233	10.017	17.163	23.825	27.128	35.103	26.279	33.974	14.927	12.562	14.536	13.179	45.257	52.432	96.148	92.94
56	6.0434	45.593	391.93	20.874	103.09	148.83	17.654	653.43	12.12	323.61	870.77	90.983	1523.9	69.742	114.94	215.93	23.476	266.19	26.698	76.859	168.77	17.169	396.49	57.063	73.815	93.319	10.372	33.658	13.239	15.247	21.576	5.0247	21.486	8.7758	11.519	25.655	9.9263	62.389	30.219	33.188	52.25	9.6685	33.392	17.161	23.24	79.181	37.377	167.73	97.055
57	1.0126	6.2608	471.12	14.439	21.51	170.23	10.18	204.39	97.376	33.678	1009.1	93.006	268.71	958.07	92.528	1298.5	900.67	135.96	428.81	188.42	364.32	727.59	160.76	554.59	294.22	85.59	130.05	38.818	38.215	64.224	15.219	36.231	26.974	12.149	28.903	11.997	11.621	19.643	14.234	35.232	24.645	11.385	15.209	7.3893	17.532	44.287	30.532	50.557	60.494
57	1.908	6.2805	495.76	105.7	21.095	232.11	80.338	58.124	144.21	117.24	726.14	252.46	189.76	885.84	172.89	354.94	830.27	89.188	242.93	237.13	101.16	433.88	182.65	208.85	438.83	73.789	85.127	50.952	20.371	52.732	16.95	15.742	31.51	8.8792	11.529	10.412	5.3084	16.927	17.741	13.368	21.051	6.955	6.0367	8.2668	8.4807	32.192	27.447	18.423	51.825
57	1.1671	7.5057	556.98	22.609	30.432	326.28	9.0644	67.187	206.64	22.125	897.69	489.76	52.95	1231	203.55	393.88	1281.7	48.081	362.36	504.11	66.45	588.92	330.32	173.47	529.64	109.12	52.79	75.225	24.717	57.608	34.904	15.659	41.029	22.451	16.261	17.861	9.8217	23.72	35.067	20.9	34.425	18.368	9.2503	12.57	20.734	44.252	59.779	44.417	100.74
58	2.0539	13.55	17.489	276.35	13.774	14.502	424.28	266.6	14.76	86.879	534.45	37.258	33.664	497.26	321.26	65.309	302.26	1071.9	168.53	490.93	1447.8	597.46	95.439	502.91	357.49	65.792	482.34	1003.1	1083.6	288.95	317.76	445.63	407	186.2	248.93	297.98	209.99	224.83	157.55	157.22	151.85	249.91	518.8	338.74	294.08	304.05	272.1	225.4	274.29
58	1.3339	5.6723	13.138	327.28	13.45	9.5807	420.75	223.39	12.598	202.23	515.5	64.674	108.28	691.13	457.39	105.64	452	1028.6	312.88	1431.5	1685.6	516.2	148.61	476.63	498.39	98.056	392.22	752.7	776.31	716.56	635.38	413.92	427.67	246.08	270.65	253.91	269.9	241.46	160.54	186.3	249.51	269.56	378.96	433.46	520.27	399.05	381.2	384.06	343.34
58	1.7754	6.052	14.292	648.6	52.556	11.454	74.061	836.24	46.851	49.109	361.9	641.99	101.32	79.831	974.04	1147.8	136.52	619.93	1507.9	1619.6	456.29	964.23	380.28	361.56	281.67	209.98	717.62	526.55	844.08	994.67	845.74	317	536.78	399.98	292.39	173.37	217.59	341.27	221.71	175.45	257.26	374.67	417.4	346.97	531.64	659.38	491.37	345.09	337.19
59	1.9716	12.438	23.902	564.65	19.519	11.198	40.574	454.88	13.625	14.789	389.35	117.17	18.286	145.36	1448.2	70.034	73.904	1532.3	1200.3	37.37	127.03	726.34	211.5	34.299	383.93	674.42	68.955	68.269	260.81	155.47	17.696	85.454	137.27	47.218	12.357	29.343	29.961	9.9565	12.085	28.11	32.013	8.9311	23.986	18.478	8.7521	6.1424	14.28	41.611	17.088
59	1.323	10.002	13.528	499.35	9.0139	11.676	11.646	336.72	6.6457	20.622	137.07	134.86	29.956	41.185	958.94	60.494	157.52	245	1576.1	59.821	162.62	539.51	548.69	82.911	100.29	942.71	175.02	120	79.346	193.5	12.361	31.2	75.811	71.85	17.983	16.984	52.996	22.557	6.8954	16.202	46.731	9.952	11.99	26.501	26.662	5.8013	5.0584	34.242	24.444
59	2.6685	26.487	33.145	478.12	19.875	19.57	22.385	331.08	11.987	22.372	173.28	45.886	40.6	41.41	750.29	39.291	175.19	293.24	1312.4	95.638	140.06	948.71	225.43	85.91	112.8	1103.9	74.539	129.77	188.44	199.43	9.0138	29.289	101.8	30.576	18.122	29.157	51.602	6.152	6.2789	28.067	28.975	7.8751	15.023	42.314	10.8	5.8975	9.3748	27.792	9.8058
60	2.0231	12.141	16.526	559.26	28.532	16.2	32.937	969.8	30.789	35.712	157.53	1257.1	75.296	64.813	764.53	1712.7	118.3	160.41	1084.6	1114.8	136.24	226.06	651.54	332.84	83.855	41.495	294.73	51.919	19.013	19.989	29.306	7.3233	8.0705	31.439	56.603	15.749	12.426	41.822	25.951	15.213	20.941	65.226	54.09	24.563	32.844	42.192	14.451	14.768	37.908
60	2.3357	20.577	27.64	580.05	160.2	30.009	43.6	918.19	241.39	94.491	288.1	1375.2	437.19	110.22	600.04	1432.6	498.82	275.21	1996.7	1439.6	391.85	182.13	179.61	314.62	96.674	48.921	102.16	48.952	28.713	17.523	16.249	12.466	18.13	14.398	39.192	32.768	20.009	19.093	24.757	28.647	19.33	19.914	55.286	64.748	50.083	38.23	24.22	36.897	102.4
60	2.7377	22.827	16.057	537.78	543.39	8.556	41.244	818.25	780.98	88.063	88.102	1302.9	1355.3	277.69	252.51	2181.7	2087.6	936.93	498.3	3097.3	1658.9	971.68	328.28	565.78	420.21	215.73	257.37	111.34	56.392	30.618	33.17	18.867	26.444	21.347	65.478	55.049	15.994	24.148	58.317	53.006	23.474	27.018	138.57	112.81	60.205	42.87	33.65	14.041	22.042
61	1.4279	7.3791	10.97	182.15	666.38	14.827	22.732	140.92	349.18	19.326	22.771	72.052	362.02	23.943	29.526	199.78	899.3	45.581	66.143	116.09	536.08	44.831	71.941	325.74	1285.1	116.55	130.46	185.12	442.87	61.544	26.301	36.579	80.022	27.083	19.745	29.208	112.99	18.943	9.5066	20.51	58.848	18.579	10.984	20.075	70.054	41.959	8.5105	9.9573	46.823
61	1.3402	7.5342	9.9818	466.61	371.47	12.311	35.966	386.63	226.69	17.525	56.428	193.98	182.75	40.392	58.275	501.86	434.08	64.368	100.44	350.11	287.44	40.492	85.792	852.51	728.89	92.705	235.3	369.17	185.95	29.386	31.188	77.741	64.388	15.776	28.568	68.039	59.257	6.8646	15.999	45.044	36.158	6.8262	15.428	42.859	43.526	12.137	13.54	14.804	26.771
61	1.6561	8.9158	19.284	822.11	95.09	28.666	29.635	801.94	53.414	35.246	46.432	319	46.798	56.678	98.945	791.25	85.444	78.499	194.68	474.59	53.021	88.524	132.96	1391.1	131.15	230.93	229.71	597.63	37.304	42.02	25.412	109.67	12.31	17.148	24.726	93.008	14.519	7.7244	16.202	44.338	9.1391	6.822	23.541	40.661	16.288	16.131	20.845	13.337	8.0519
62	6.2141	293.9	190.85	425.76	133.52	264.46	80.96	245.38	40.903	214.85	187.49	413.86	369.73	356.09	481.83	472.94	443.52	206.98	190.4	93.798	131.84	119.98	188.61	140.8	133.74	101.14	96.109	55.383	66.126	69.189	47.164	49.681	40.844	41.663	34.176	23.289	20.518	25.352	22.617	28.471	23.21	26.207	24.265	32.656	34.167	26.07	17.258	19.058	15.36
62	8.8537	739.69	109.35	275.87	285	463.16	315.52	142.44	134.55	192.72	429.15	609.65	494.6	692.41	638.25	452.04	207.39	171.04	180.82	77.667	56.138	79.337	97.92	168.78	147.32	168.62	201.79	115.84	103.46	85.591	61.321	65.89	64.166	48.172	42.126	29.487	24.615	27.131	26.664	30.758	29.541	30.326	30.151	30.631	45.807	33.042	19.276	11.287	14.333
62	8.0002	655.61	108.78	289.06	195.25	447.76	294.43	128.46	115.29	157.99	439.48	557.14	454.99	587.91	522.88	389.66	196.89	154.33	148.46	63.358	57.177	78.856	92.473	142.16	136.39	159.87	161.29	102.09	90.505	86.826	59.646	55.776	59.583	47.76	40.993	27.958	20.846	25.252	27.679	31.141	31.625	31.36	29.908	33.682	44.498	32.093	15.975	12.139	14.06
63	1.9737	26.152	86.637	31.08	509.75	101.43	252.46	379.14	32.771	266.04	97.745	176.8	246.1	116.68	616.56	286.51	259.88	204.59	114.66	116.15	122.82	262.74	186.69	316.57	696.6	488.73	602.04	288.7	103.99	128.69	69.152	136.21	83.975	66.392	65.266	53.781	76.604	43.223	51.89	56.449	26.023	27.112	17.059	44.793	44.182	34.008	23.813	15.066	20.342
63	1.7776	27.513	61.322	41.871	405.65	52.763	402.71	173.75	43.335	131.54	46.915	139.57	43.867	288.97	319.6	384.71	371	106.82	144.75	36.459	124.06	126.44	146.11	230.26	307.89	677.78	458.19	240.49	153.69	76.049	96.141	82.945	81.819	54.364	50.14	57.939	36.054	45.815	30.673	33.128	21.892	21.72	23.357	31.501	38.24	28.079	17.044	16.615	23.622
63	1.6305	28.201	92.644	79.048	824.8	89.816	522.9	338.36	101.06	340.7	111.42	329.52	135.39	438.03	811.67	472.89	671.43	174.5	314.32	108.18	201.7	329.72	215.94	501.46	779.92	1362.4	937.63	276.6	248.3	100.26	132.37	100.2	106.07	102.54	60.499	85.052	63.99	71.427	52.068	67.593	54.106	35.556	44.474	54.114	43.935	24.991	18.44	20.072	27.827
64	1.3731	6.7374	10.01	9.4618	32.141	1453.4	20.242	24.855	17.776	37.607	776.46	176.18	26.874	59.444	78.695	547.58	1534	101.48	36.536	62.639	153.09	789.11	353.1	101.41	44.722	50.291	66.145	54.741	15.486	7.7231	15.864	30.393	34.155	13.268	9.2112	9.4854	31.187	83.957	50.667	19.131	10.771	24.553	46.332	49.58	19.675	6.3161	8.3037	30.335	77.028
64	1.2963	8.376	10.254	11.626	34.069	1815.2	34.187	27.47	30.216	62.175	462.23	279.56	53.556	86.499	123.76	316.43	1536.8	150.42	12.938	25.76	63.889	648.5	382.33	97.52	23.587	17.942	14.606	25.403	9.6246	7.4213	10.63	13.969	17.4	10.141	5.8832	5.217	7.6906	31.275	36.062	13.486	8.6521	8.102	10.775	25.871	19.113	3.8206	4.9458	12.437	31.458
64	1.3295	11.46	14.281	17.953	44.484	1772	41.643	26.292	35.881	61.427	636.86	131.53	71.401	92.494	108.32	830.01	1322.1	76.939	11.112	21.238	199.93	1071.8	281.67	51.518	16.164	16.534	33.065	20.228	9.6863	5.5623	9.4473	16.238	14.836	7.5582	6.791	6.6382	12.972	27.538	13.434	11.934	6.87	8.3447	10.427	12.097	5.3644	2.7981	5.5094	19.83	21.734
65	1.9709	17.446	173.77	387.43	15.395	78.911	332.82	17.479	34.473	278.51	251.45	56.909	346.89	415.8	127.04	190.42	333.93	121.75	95.606	304.31	247.89	66.691	97.105	206.29	82.257	125.54	85.542	93.947	215.04	333.25	304.55	159.42	164.67	142.29	72.029	26.264	46.297	42.522	25.64	26.798	33.429	22.936	18.132	37.925	44.712	39.831	25.973	25.03	18.694
65	1.3634	4.8554	48.175	300.34	9.4828	22.106	198.01	63.693	7.7975	55.533	609.23	33.419	83.915	688.75	366.34	67.092	171.26	636.51	45.303	52.604	427.73	168.54	53.16	252.08	522.82	87.259	56.719	469.47	377.41	141.74	180.12	175.57	38.171	31.915	77.369	15.401	15.354	49.198	44.145	12.52	19.964	40.378	14.721	18.167	60.3	60.973	19.202	22.226	18.783
65	1.166	4.638	110.79	300	16.278	51.914	113.93	67.844	29.098	100.95	522.94	60.131	121.95	391.24	633.46	124.99	128.53	459.26	86.705	67.369	287.85	354.24	71.093	151.13	549.39	224.45	56.179	266.7	546.78	107.65	69.983	103.54	44.939	17.002	33.456	18.745	14.426	26.954	63.701	24.103	14.832	45.555	39.556	30.228	49.58	106.49	42.022	18.706	15.055
66	3.1341	13.194	288.62	16.074	22.324	89.166	20.894	201.73	19.146	34.536	224.64	29.112	204.65	240.56	39.718	389.33	28.702	78.624	170.84	43.163	111.14	64.742	36.52	395.19	44.665	70.013	98.085	29.789	90.79	33.619	17.858	27.765	15.632	21.355	21.154	18.618	48.048	21.128	38.653	46.328	16.328	36.081	24.32	23.232	31.616	20.946	58.861	49.829	29.837
66	1.3952	5.761	151.29	11.366	10.998	66.472	14.805	87.82	23.561	12.285	159.78	17.533	24.485	220.55	16.93	180.45	35.763	22.409	142.18	26.444	33.48	89.857	19.74	162.94	47.338	30.312	104.37	23.732	39.83	51.015	12.119	22.545	17.19	16.979	24.457	19.559	20.973	23.907	17.903	32.249	14.82	13.116	26.249	12.386	17.389	14.795	13.851	29.919	14.464
66	3.0296	13.229	330.83	24.318	19.334	161.85	25.681	185.26	31.483	17.879	276.75	31.549	183.32	395.01	29.445	535.41	65.747	55.836	321.62	51.691	114.59	101.79	45.992	391.5	75.25	108.22	196.61	54.389	108.75	82.836	41.508	53.633	31.084	34.765	34.066	22.248	60.967	37.326	36.436	74.139	30.577	42.472	51.009	25.887	42.312	38.11	46.794	95.641	43.231
67	1.708	14.163	15.003	414.47	11.597	14.157	20.641	131.01	5.6432	10.44	167.82	50.48	55.384	24.167	648.5	33.748	19.017	279.16	468.96	28.601	41.083	1016	349.98	199.75	317.98	838.83	114.09	139.73	914.81	483.07	45.72	48.057	156.4	38.452	24.528	34.645	48.031	8.3261	15.738	56.514	18.712	9.8908	31.668	79.572	15.681	4.1635	11.727	13.61	14.336
67	2.2597	12.772	18.635	514.52	22.955	24.556	29.76	224.31	8.5224	20.809	321.3	148.96	121.01	64.801	1298.4	142.2	59.176	570.39	1010	66.693	95.871	1414.5	903.45	305.55	426.22	1237.2	274.14	234.65	970.08	642.12	53.282	48.675	165.68	93.691	38.318	37.283	71.346	15.401	23.23	58.982	29.908	21.433	49.889	107.26	34.117	13.326	42.935	51.423	24.334
67	2.7223	22.388	24.918	603.43	20.077	14.501	34.927	224.07	8.9016	8.5076	250.43	118.45	20.814	53.561	956.74	157.73	9.2609	561.41	723.09	38.997	96.473	1351.8	1140.8	85.16	438.95	1011.1	243.25	166	959.06	546.67	75.401	58.5	138.16	89.184	40.325	41.254	52.581	13.668	27.378	52.281	24.251	16.239	44.727	74.621	30.071	12.048	30.417	24.772	25.801
68	1.8506	21.03	21.815	28.096	119.98	700.58	24.915	19.172	24.074	72.117	568.16	161.75	78.632	74.012	97.393	901.59	511.29	147.9	69.378	200.18	779.27	585.06	81.606	52.066	102.47	189.98	436.87	392.38	231.23	161.93	177.12	133.37	47.32	11.277	12.349	39.026	76.416	65.919	47.629	27.511	26.05	47.843	29.042	19.181	15.948	23.872	47.421	41.331	41.819
68	1.5441	16.514	17.729	38.449	140.06	434.48	17.063	31.316	21.489	144.31	725.56	135.09	123.21	185.77	196.96	799.97	166.13	102.66	72.886	382.29	1154.9	506.21	91.161	73.719	176.73	573.82	214.69	130.87	86.052	216.03	204.48	123.06	29.997	21.304	26.783	57.917	101.66	29.504	28.78	33.02	31.031	45.458	20.773	17.87	24.545	29.809	50.657	28.518	14.877
68	1.7346	16.875	24.586	26.162	108.72	720.11	21.102	17.249	18.808	76.641	618.89	157.67	84.848	124.8	99.2	832.53	751.4	130.07	75.617	123.87	591.63	589.91	140.63	47.243	73.468	284.93	451.15	532.61	84.77	93.319	126.04	124	80.506	39.389	29.736	31.547	66.563	64.91	53.121	21.361	21.57	38.854	38.381	19.187	20.195	12.347	28.401	47.484	44.098
69	1.315	7.1646	23.84	388.01	9.8818	15.313	533.98	409.43	10.692	73.366	978.33	47.88	93.279	1068.7	1507.4	108.33	111.37	1312.1	110.5	143.83	960.99	1057.5	49.102	125.28	741.07	75.236	43.055	301.31	236.17	28.096	48.047	87.463	12.668	5.772	28.672	29.189	13.576	42.534	66.668	22.159	24.033	65.947	52.625	31.998	109.53	232.03	88.466	101.12	258.77
69	2.2971	27.932	46.289	536.56	20.843	28.006	446.7	630.08	19.421	74.943	963.94	86.776	209.38	501.14	2064	209.04	79.43	1108.7	145.47	246	382.02	1276.1	118.91	89.745	351.93	69.203	24.011	59.869	162.41	26.141	24.068	58.285	19.322	6.3226	13.113	32.271	14.643	17.454	52.343	48.83	16.601	30.412	58.946	26.402	30.289	110.17	133.65	67.043	90.182
69	2.6212	10.635	36.238	541.82	16.114	29.72	353.05	1026.2	10.624	65.137	876.65	164.92	92.258	280.94	2474.4	82.836	61.078	701.34	356.27	121.41	186.28	1029.6	126.32	55.393	267.03	221.92	14.957	32.17	126.36	40.379	12.843	33.063	33.291	5.582	5.7307	33.356	29.766	10.815	36.966	66.263	15.826	13.738	27.664	31.521	16.795	34.421	78.99	54.349	37.526
70	1.6477	10.703	17.443	688.94	24.981	28.526	18.461	712.33	10.544	14.876	46.041	554.71	20.737	29.209	284.29	1315.4	44.894	139.95	709.87	739.2	21.743	44.076	510.76	183.41	30.095	81.354	727.82	242.22	52.221	308.1	1133.2	66.34	64.023	120.16	214.45	17.622	32.739	138.26	200.98	10.369	23.911	127.98	121.98	21.296	38.087	134.22	66.643	21.26	47.013
70	1.1301	6.6087	9.9757	605.85	145.68	97.908	26.732	657.16	124.52	11.106	14.039	532.82	116.03	20.754	246.93	1261.6	337.37	66.42	832.21	558.12	85.244	6.2985	288.2	154.96	130.83	62.587	772.42	390.75	188.06	333.68	613.6	112.69	52.758	181	148.02	32.895	30.746	235.45	127.18	15.148	29.332	222.04	87.183	23.664	68.422	174.18	44.171	16.921	130.81
70	2.9159	25.014	30.382	893.83	211.08	21.719	40.331	893.71	196.24	13.591	39.009	652.9	235.63	59.166	269.64	1983.1	796.26	189.23	610.36	792.04	100.73	14.881	145.48	243.69	211.9	78.684	611.26	503.16	229.88	119.4	463.91	407.86	296.2	89.506	174.28	77.777	93.012	123.77	195.75	44.269	53.571	113.74	147.49	59.243	60.782	117.11	114.1	35.844	72.913
71	1.6328	6.2808	202.72	175.58	11.65	143.05	172.64	17.5	106.97	214.04	58.342	473.8	1008.3	139.28	792.26	806.38	67.12	65.169	72.189	65.758	402.96	466.28	95.302	386.06	635.45	221.75	246.73	222.5	85.179	241.75	157.76	52.647	162.4	135.64	72.64	179.43	115.41	57.796	75.188	66.934	80.501	122.39	54.33	37.589	98.183	167.33	215.2	756.72	603.5
71	1.0033	6.8664	66.381	214.75	12.762	40.578	280.95	13.455	15.773	365.66	105.77	105.35	759.15	581.77	98.738	265.33	757.47	17.679	43.924	343.09	115.9	100.38	414.44	297.11	146.6	648.25	329.94	49.716	196.97	236.57	84.455	65.715	150.09	99.225	50.549	140.57	107.43	35.414	71.121	63.867	57.61	80.942	38.39	38.478	29.667	117.19	188.13	283.05	412.51
71	1.2307	4.8063	58.716	188.22	11.344	32.618	236.99	13.898	13.207	359.2	38.708	60.036	862.02	336.06	139.88	654.07	512.32	13.794	93.596	233.24	36.965	201.67	417.37	118.09	242.04	825.47	184.22	42.918	241.38	139.67	33.307	125.05	103.42	47.704	126.53	107.55	59.313	79.035	84.344	39.718	70.906	121.44	29.049	30.602	20.019	53.721	93.935	376.26	275.09
72	1.6517	11.34	68.017	260.43	664.74	84.269	160.84	250.49	648.19	271.13	231.34	215.48	545.47	410.04	297.38	438.39	434.03	834.63	448.02	392.33	364.49	196.49	237.08	248.08	298.16	311.69	333.49	135.39	120.73	126.25	86.339	44.845	33.61	25.918	32.998	28.946	26.708	31.249	27.546	40.126	23.753	23	47.559	59.769	60.156	38.17	42.666	64.507	50.777
72	1.1143	7.0381	28.505	446.66	528.4	20.515	140.53	413.66	512.45	151.66	228.44	337.54	480.29	309.71	279.37	558.67	378.21	367.85	320.04	428.16	257.91	143.23	149.99	246.25	201.54	95.872	162.65	126.65	77.548	72.417	47.684	14.559	7.9612	9.6745	17.959	27.258	29.3	23.091	18.749	24.095	15.376	12.488	18.771	29.905	23.419	14.715	11.615	18.599	24.281
72	0.85669	7.0625	29.318	171.09	523.27	173.05	76.811	127.52	259.74	427.06	280.41	99.322	164.11	180.16	370.35	372.4	202.6	254.84	474.61	804.01	464.38	129.83	122.31	210.48	98.614	115.55	134.55	169.78	198.52	167.78	57.437	29.711	29.431	31.559	30.35	23.568	30.065	37.051	26.878	21.383	22.644	16.088	26.713	34.683	26.455	29.241	25.641	35.051	26.185
73	3.5123	6.077	186.36	457	10.933	157.19	477.38	21.994	90.053	413.89	39.831	321.42	839.1	84.115	308.74	700.24	37.116	51.083	73.212	18.829	98.725	265.35	19.216	158.87	450.04	62.705	137.73	248.07	30.617	29.826	97.629	29.275	38.218	64.052	24.152	41.031	73.202	19.744	30.253	55.64	25.762	62.18	172.37	96.85	128.39	285.25	140.89	152.15	177.62
73	2.5494	8.1194	250.64	300.88	8.3148	251.27	304.44	18.502	134.83	212.15	29.516	517.31	394.67	84.609	546.95	513.08	51.495	118.25	40.708	32.88	145.74	182.19	30.165	171.1	304.9	186.83	384.16	223.8	72.448	61.241	111.04	52.746	86.379	50.602	28.872	69.7	76.39	22.5	52.928	53.64	16.669	62.495	107.27	72.401	159.74	307.24	112.61	199.13	225.18
73	2.8283	7.5629	255.99	390.09	10.218	271.99	424.27	26.616	141.59	293.93	32.056	581.33	597.2	110.6	631.23	878.75	84.36	117.64	82.944	24.673	133.15	309.42	30.514	128.91	420.98	122.43	364.24	347.47	41.555	43.283	132.05	43.861	74.416	61.298	29.722	37.165	79.695	22.83	34.181	63.297	14.582	33.513	133.03	76.107	113.83	434.66	141.67	138.19	242.65
74	3.7904	14.114	22.455	1195.6	171.72	10.195	92.758	687.97	27.234	15.329	20.897	111.55	16.677	20.304	171.22	815.79	248.07	187.09	244.25	384.94	46.94	33.014	93.77	236.04	137.74	146.53	234.18	514.32	52.047	29.705	23.982	33.871	22.033	14.421	20.701	49.195	15.859	10.167	9.5642	21.984	8.7821	6.1748	20.831	23.109	5.5666	5.4319	10.168	17.708	9.8061
74	2.8775	11.015	19.207	995.61	654.56	8.7222	34.853	427.93	93.622	10.014	10.56	77.775	55.937	12.949	88.103	642.24	425.53	89.876	98.034	222.08	135.52	21.692	20.868	303.44	354.82	70.186	89.006	197.91	143.09	25.69	8.0786	45.783	39.837	10.605	12.903	26.861	26.921	9.7324	8.8196	16.167	13.61	8.821	8.7503	13.262	10.678	6.1946	5.7076	9.0016	10.575
74	1.7723	14.463	23.571	469.78	475.56	14.295	50.588	229.84	92.636	9.5926	7.9723	39.235	46.529	12.06	33.443	274.73	382.75	69.592	83.236	156.25	131.9	21.659	28.446	89.849	299.52	55.599	86.265	199.97	128.16	17.281	10.51	22.139	42.021	7.628	8.1748	11.607	19.316	8.0488	5.3203	10.304	11.424	7.1477	8.3231	12.347	11.263	5.611	6.8474	7.4696	13.063
75	2.8061	23.282	34.914	24.912	346.06	13.819	51.401	20.445	191.06	350.56	9.1331	13.342	31.109	428.04	92.691	46.246	89.53	318.96	413.15	35.178	69.188	188.2	791.08	280.35	48.187	140.23	217.02	437.74	28.065	39.453	75.678	309.8	168.6	19.463	23.814	32.684	69.02	21.436	6.8584	13.426	13.814	11.483	3.8388	4.3494	7.8406	14.542	6.1932	5.2994	10.668
75	1.5753	10.418	15.65	11.017	268.79	4.7744	16.077	6.295	431.37	151.6	4.1685	9.9899	55.625	406.09	14.621	49.362	181.77	1151.5	396.05	42.165	90.138	418.23	930.7	28.102	48.463	212.48	306	66.833	17.874	66.718	361.07	806.13	54.992	30.184	49.185	68.043	25.499	8.2962	12.351	42.049	26.719	4.2674	4.7957	20.464	71.473	37.472	8.9677	18.405	32.791
75	1.6265	11.012	12.727	9.2514	340.03	8.862	13.22	6.0601	170.13	459.18	6.214	6.3718	15.576	593.3	196.38	48.275	36.165	513.72	1451.4	116.03	48.107	147.4	1282.9	326.56	30.597	34.53	113.99	372.63	61.697	25.588	159.13	792.33	383.1	28.037	23.975	39.212	99.055	25.669	11.107	23.165	44.27	40.745	7.9534	9.1026	45.335	77.696	23.476	8.5339	11.339
76	1.5236	6.638	11.415	35.978	591.39	8.6761	21.599	23.064	253.4	434.35	21.718	33.179	121.07	726.92	62.051	25.822	27.937	368.97	585.38	85.483	106.41	118.23	207.03	44.174	40.189	56.153	157.78	199.24	53.291	40.33	88.454	106.86	77.96	10.34	17.912	27.085	10.004	4.6105	4.7789	3.4595	2.8855	2.3493	2.184	4.5287	4.6155	4.0257	3.0065	3.2145	2.4401
76	1.6323	6.4104	9.9958	39.63	738.36	7.7315	25.002	16.138	561.36	300.59	12.982	22.14	382.19	757.7	21.157	28.387	63.343	725.26	344.4	99.419	140.26	279.58	112.45	19.671	48.72	75.921	116.32	70.29	49.025	118.09	283.93	119.95	29.076	26.27	56.321	36.664	7.0911	3.0641	5.6243	11.86	9.2701	3.9999	13.403	23.638	7.4784	12.944	7.1822	18.302	12.311
76	1.0736	4.9672	6.34	34.447	573.05	5.6077	7.0683	19.945	258.53	334.74	14.681	15.691	174.81	1406.6	87.613	13.008	22.558	799.89	1068.9	52.67	49.96	212.66	339.89	74.243	19.294	56.566	166.23	266.19	51.511	49.856	103.89	148.3	74.341	7.4535	14.477	19.974	15.925	10.938	5.2075	16.524	19.333	6.7812	5.3147	9.6714	25.347	21.973	16.572	13.759	32.409
77	1.1306	5.8691	69.019	225.81	12.267	59.663	504.39	30.329	32.211	398.89	36.904	76.707	696.39	498.04	131.88	412.79	560.83	40.07	55.339	314.82	12.627	86.911	696.3	175.22	144.04	585.15	354.46	34.765	52.057	133.19	26.481	44.556	103.67	23.106	25.521	130.62	53.566	35.893	89.821	69.283	41.054	166.48	321.46	78.521	104.45	151.78	36.494	24.015	54.359
77	1.3489	5.6391	74.3	299.36	6.2893	60.553	607.64	17.366	30.696	612.71	36.301	88.54	818.76	532.62	131.17	895.91	490.61	39.396	123.39	337.29	18.65	208.02	853.76	250.2	217.84	681.74	331.28	44.554	97.24	120.11	24.645	101.59	93.664	29.666	70.935	133.87	64.734	89.904	109.52	73.462	145.07	323.36	243.83	113.14	107.15	85.055	34.228	34.549	32.117
77	1.3347	5.9431	70.302	262.98	13.983	52.326	545.71	16.022	25.179	521.22	31.771	72.809	806.17	361.01	117.93	809.93	510.2	34.408	95.191	261.91	34.323	220.17	840.83	231.55	220.62	584.73	166.44	34.118	91.194	115	25.726	67.61	76.296	24.146	48.667	104.12	48.123	86.721	79.829	51.328	135.74	278.67	231.67	108.25	99.604	79.263	24.334	25.977	25.685
78	1.251	6.7753	69.36	498.68	27.919	91.991	544.92	30.581	39.168	571.31	51.19	82.498	489.4	119.82	101.72	659.24	756.68	44.472	38.112	134.26	16.137	59.402	231.9	136.3	76.85	101.64	128.47	42.388	43.724	40.556	34.926	50.272	35.426	21.461	11.376	18.608	14.976	10.804	14.416	6.5024	8.8053	21.265	27.343	12.906	18.555	13.084	9.7666	14.813	59.429
78	1.4279	10.678	58.951	629.31	7.3432	45.737	896.13	11.399	16.21	655.76	165.99	23.679	418.39	247.97	34.641	518.75	1020.3	39.101	41.004	211.18	67.012	37.11	284.21	246.47	64.644	174.72	227.26	45.817	47.516	68.583	59.681	63.666	49.664	50.813	12.453	16.451	18.944	13.8	12.137	5.882	12.472	15.922	24.621	18.684	18.188	22.793	19.494	22.198	90.098
78	1.2175	20.766	65.305	667.4	7.6823	47.198	1037.4	26.647	18.972	592.04	254.57	33.299	286.67	387.51	58.195	295.53	829.06	69.984	30.69	214.98	89.994	25.815	202.69	300.53	52.639	76.729	217.26	53.37	18.818	70.983	57.201	30.113	31.908	44.613	11.713	10.886	16.647	10.492	10.57	8.5997	8.4474	10.138	16.18	15.644	13.738	11.815	11.728	13.242	33.903
79	2.6114	13.796	16.018	28.585	394.48	772.14	353.55	40.379	44.719	205.24	278.68	48.097	172.58	203.49	1073.9	1437.1	136.04	110.49	143.38	316.05	528.56	204.14	71.233	82.529	601.39	610.21	253.44	116.23	164.81	301.15	327.19	134.59	22.101	5.1695	19.297	37.652	29.315	21.202	14.248	23.449	27.802	16.388	8.5555	5.0972	10.154	21.505	25.695	12.75	9.2585
79	1.2466	7.0494	14.876	20.896	148.59	955.1	318.8	94.077	42.375	49.757	368.3	145.1	95.389	213.47	234.11	1134.3	1123.5	151.23	100.74	141.76	333.43	671.81	394.35	104	185.09	286.47	570.35	460.45	114.54	72.43	67.156	82.429	80.847	10.234	7.7426	11.983	19.789	39.531	36.286	14.676	8.759	10.885	17.026	16.421	7.3216	5.6836	7.53	7.7745	14.778
79	1.5079	7.6677	12.015	12.767	74.288	490.29	1065.5	592.51	217.92	68.82	40.765	155.6	435.35	264.33	562.5	404.16	271.58	408.21	903.21	244.79	211.02	338.08	394.5	508.77	1528.2	346.34	105.45	116.68	233.16	272.11	320.73	96.537	44.023	26.606	23.895	26.547	56.835	38.469	7.919	9.597	10.947	20.731	38.639	41.884	6.2911	5.5145	5.943	10.325	15.97
80	2.2025	9.7917	27.311	488.82	10.617	14.213	965.78	11.791	6.8435	669.18	111.97	26.517	632.07	1033.2	61.297	416.57	1224.7	62.354	29.759	522.33	71.659	33.314	645.61	392.19	49.796	87.616	68.033	14.99	51.991	145.41	32.984	22.411	100.64	36.095	10.181	33.555	36.137	8.313	19.799	45.543	18.57	16.792	40.481	26.98	11.94	20.03	18.231	13.332	31.48
80	2.3359	8.3736	50.209	530.29	12.334	39.093	896.91	10.047	15.612	756.11	15.408	51.78	1106.7	48.693	91.661	2596.5	67.993	27.551	468.47	91.569	24.055	346.54	164.47	20.109	76.845	43.031	5.0513	57.674	62.659	8.4781	41.354	63.009	6.3318	17.392	36.762	4.8109	16.782	27.131	3.6142	14.498	40.535	10.198	12.432	50.174	15.571	4.3664	17.289	9.9745	7.6366
80	1.9655	9.9716	52.252	587.97	12.427	46.416	1165.1	11.411	19.812	960.31	86.599	61.907	1169	331.61	89.26	1941.2	162.61	23.703	497.45	151.5	63.554	399.14	210.72	129.3	95.485	51.996	10.794	56.024	61.608	25.112	49.884	58.762	12.08	20.451	33.592	9.0885	20.829	28.44	6.4904	17.597	42.007	11.164	14.544	53.565	12.688	6.5973	20.175	8.1846	8.7247
81	0.88237	3.7521	6.3413	40.083	266.67	6.0792	10.118	14.071	118.17	14.351	7.7069	21.381	91.831	857.04	24.634	34.188	24.626	382.5	33.368	34.5	55.798	214.83	361.87	17.989	26.846	19.845	135.72	13.662	24.058	20.456	175.14	163.62	21.263	15.145	41.029	169.9	11.299	7.2347	3.3102	18.117	9.3926	2.1894	2.6384	14.531	35.278	5.1851	4.2857	5.7888	40.53
81	1.4528	7.711	12.624	58.773	495.61	10.757	15.631	40.949	247.7	12.976	12.311	35.25	353.27	1108.3	57.502	64.955	83.524	373.31	26.33	44.768	108.66	606.7	248.21	30.707	52.137	119.64	220.26	16.906	40.78	89.018	244.24	56.245	27.096	28.242	141.09	136.88	12.991	12.897	13.898	16.698	1.972	3.0904	8.2247	26.379	22.14	5.88	5.3656	23.474	48.074
81	2.3248	6.491	13.358	41.202	460.72	9.7704	27.841	22.446	199.01	53.724	9.2142	28.858	108.71	1174	51.799	66.313	42.252	448.7	72.121	38.164	81.641	175.63	606.03	20.376	44.875	55.346	229.51	35.73	26.86	70.643	92.612	272.97	23.278	20.879	35.505	153.61	36.186	14.226	9.0769	6.6003	7.1443	3.3127	5.8551	7.1184	57.044	16.592	6.7365	7.3627	37.946
82	1.4569	6.6366	11.409	35.961	591.09	8.6791	21.59	23.056	253.27	434.13	21.712	33.167	121	726.54	62.027	25.813	27.925	368.77	585.08	85.439	106.35	118.17	206.92	44.155	40.175	56.123	157.69	199.14	53.269	40.308	88.411	106.81	77.924	10.346	17.901	27.07	9.9962	4.6045	4.7787	3.4534	2.8873	2.346	2.1865	4.5259	4.6122	4.0317	3.0105	3.2147	2.446
82	1.6942	6.4072	10.03	40.353	736.13	7.8248	24.91	16.212	559.19	298.63	13.018	22.091	388.1	769.43	20.916	28.212	63.514	719.78	345.21	101.77	141.26	277.96	112.09	19.634	47.996	76.318	116.59	70.047	49.659	118.22	279.45	119.07	28.981	26.283	54.427	36.878	7.0287	3.0898	5.6535	11.988	9.1381	4.0274	13.454	23.807	7.5327	13.004	7.2697	18.196	12.317
82	1.0208	4.9589	6.3441	34.399	573.02	5.5644	7.0657	19.929	258.52	334.72	14.681	15.69	174.8	1406.5	87.608	13.013	22.552	799.84	1068.9	52.663	49.946	212.65	339.86	74.233	19.295	56.557	166.22	266.17	51.512	49.85	103.89	148.3	74.335	7.4549	14.484	19.974	15.925	10.942	5.2108	16.527	19.333	6.7803	5.3119	9.6726	25.339	21.968	16.569	13.759	32.403
83	1.8876	8.4707	12.755	17.3	567.84	629.05	16.293	42.49	177.75	122.54	85.5	4.5659	34.135	45.715	645.5	914.51	97.392	51.824	66.104	1474.7	1465	160.53	239.42	125.65	722.12	419.16	137.37	77.99	169.26	624.05	421.49	81.092	17.604	73.534	149.13	88.369	48.315	22.272	31.944	77.179	69.169	32.782	15.315	19.636	34.017	37.31	10.765	5.615	13.69
83	1.5751	6.7203	9.6969	7.826	643.24	25.499	10.992	11.709	72.64	256.79	5.3646	3.9508	37.444	193.48	706.42	21.52	90.72	143.44	1097.1	1034.6	47.603	185.92	357.68	1302.8	199.99	61.548	205.56	322.23	791.58	185.66	38.998	43.847	89.075	152.37	29.116	12.256	20.055	60.159	58.119	12.565	11.271	21.803	56.606	36.432	6.263	7.2832	14.551	25.086	22.974
83	2.2587	11.698	15.807	12.677	692.19	14.488	14.016	15.071	87.588	462.42	7.097	5.8305	46.153	1072.1	499.51	33.819	35.999	202.3	1692.8	381.13	24.987	196.54	715.42	993.55	44.477	55.899	255.17	695.39	494.28	39.977	45.866	82.793	161.07	72.274	29.017	17.467	57.604	61.681	19.585	13.899	20.89	72.675	52.946	21.816	9.0246	33.814	43.909	15.491	7.0121
84	1.5052	9.3024	29.582	542.06	45.382	37.314	174.58	780.33	38.949	180.27	242.58	364.6	187.38	293.99	232.01	716.95	135.09	114.64	148.11	165.99	113.67	143.31	426.76	496.91	250.69	128.94	304.82	97.279	11.447	27.82	37.629	23.683	19.965	14.272	29.909	17.185	7.3305	19.895	41.376	17.214	7.6022	10.329	23.253	10.588	6.0756	19.93	30.192	15.478	16.562
84	1.0706	5.5274	24.699	141.98	240.15	32.245	76.021	177.41	209.27	75.37	143.06	166.36	492.92	240.41	193.95	233.52	407.83	110.64	71.51	60.931	206.65	148	95.844	190.29	421.09	229.78	66.615	30.927	21.566	31.81	18.293	17.795	41.399	13.128	7.0232	8.8517	13.375	12.757	11.323	10.274	12.674	4.5563	6.2365	7.0274	7.0999	6.6996	9.0209	13.314	12.661
84	1.3742	8.8148	24.947	109.72	609.35	42.734	62.444	159	388.84	143.26	66.003	156.92	774.79	149.08	186.93	288.53	737.41	188.27	122.46	65.911	837.49	536.84	155.57	212.44	959.68	701.03	67.942	20.239	65.997	114.24	21.581	15.481	89.575	81.483	15.224	11.96	43.966	82.349	37.918	14.376	21.943	19.994	18.722	8.1807	12.818	30.748	40.029	18.678	24.391
85	2.3933	28.894	19.191	22.824	786.07	356.78	40.126	53.057	82.836	424.86	314.32	24.766	47.224	181.06	891.32	676.49	27.248	36.588	129.04	623.85	542.94	67.113	106.03	118.96	377.95	185.75	35.137	54.96	117.58	125.88	75.064	32.355	22.091	30.067	64.936	52.525	22.069	13.736	19.746	18.341	15.395	10.672	5.8579	5.3847	10.119	9.3999	6.1005	10.475	13.876
85	2.0926	9.3941	12.282	26.332	775.19	18.265	13.801	14.368	114.19	554.61	15.122	9.9332	71.318	493.64	840.11	37.898	37.212	166.09	476.53	705.52	39.625	238.22	509.7	331.53	276.87	51.48	130.85	70.193	156.72	88.062	29.151	37.974	63.624	67.976	25.126	8.9404	12.572	12.164	11.735	9.165	9.9798	5.2726	3.7988	4.0982	3.3452	6.7418	12.386	14.981	5.0976
85	2.5959	11.87	14.367	118.88	1054.2	20.851	15.143	58.512	213.53	510.13	18.869	26.9	218.79	623.54	625.66	62.32	200.84	244.62	517.73	391.47	190.24	328.9	650.49	442.32	255.73	95.572	94.373	59.298	153.23	47.812	26.186	32.451	71.532	68.787	16.352	13.924	15.993	19.197	9.3033	9.024	10.683	7.6635	6.7244	6.7586	6.306	6.8319	12.071	15.723	6.8262
86	3.1286	21.21	22.041	20.265	242.65	315.95	11.156	12.004	24.076	309.12	1256.1	27.998	63.549	212.69	291	1127.9	45.501	60.849	163.39	463.65	1291.1	28.362	161.65	225.2	222.89	262.01	39.025	21.113	42.974	35.571	230.78	44.514	16.025	13.002	10.52	57.145	14.613	9.2539	15.877	17.812	51.102	12.31	8.8373	13.46	11.529	68.625	24.721	9.9933	13.681
86	2.1868	22.483	23.69	19.156	127.87	322.3	11.818	13.673	29.115	172.98	1335.3	38.433	80.581	156.39	158.89	1681	76.758	121.42	90.692	208.52	1517.5	42.99	112.92	95.039	56.735	503.43	135.71	22.961	39.433	24.174	273	149.82	15.405	11.611	6.8581	56.94	56.449	9.1603	15.175	11.026	41.974	50.44	7.3881	11.275	9.1929	55.631	86.705	18.326	17.463
86	1.0905	5.5755	6.3276	6.1322	128.37	277.81	6.2872	9.5528	13.128	219.6	1199.6	32.325	56.136	98.205	219.11	1427.8	68.913	56.675	137.61	407.76	1626.4	55.834	78.528	114.14	126.64	332.7	106.82	15.43	25.108	35.413	258.71	72.091	12.796	9.6235	7.7815	66.354	33.97	7.5649	9.7183	10.237	58.322	28.889	7.3325	8.5728	8.0462	72.385	67.065	12.913	13.364
87	1.3631	7.0196	136.63	9.2889	81.243	211.33	78.306	373.96	39.982	78.402	414.52	203.57	445.52	609.67	164.76	1543.5	93.405	52.092	193.03	56.582	94.801	121.54	133.4	969.7	137.62	101.79	50.873	26.487	118.03	30.835	25.589	91.514	18.767	66.623	41.026	34.451	84.37	24.535	51.538	71.507	26.074	98.619	73.325	84.416	237.32	88.813	189.41	184.26	116.75
87	1.2388	6.8544	192.18	14.48	58.156	401.69	48.631	95.475	366.99	58.117	213.83	673.39	188.61	647.27	380.84	274.5	827.28	96.771	77.568	592.46	48.056	149.69	271.37	140.74	394.09	176.42	17.143	146.57	50.711	16.88	46.65	29.999	34.917	92.588	20.26	62.899	83.786	16.495	73.429	47.821	19.242	79.378	36.074	41.671	125.4	40.181	86.208	155.36	51.289
87	1.5456	11.298	186.18	17.665	60.234	339.89	73.285	86.147	275.46	49.998	127.22	764.87	151.42	416.32	686.58	265.26	565.65	228.61	105.08	617.9	76.814	133.74	454.64	129.71	101.82	112.84	12.453	59.267	70.825	16.624	29.421	40.253	18.039	71.683	31.638	26.989	68.648	24.201	31.197	61.304	22.062	40.173	56.528	24.435	71.743	77.157	38.925	131.24	78.007
88	2.1033	7.4564	58.532	276.57	19.752	42.284	221.1	23.199	35.405	291.42	28.441	123.05	1271.5	63.633	139.29	3265.3	622.88	111.91	805.19	366.48	242.86	910.9	132.31	69.857	347.67	224.35	49.678	209.09	219.99	25.408	54.158	60.823	13.852	40.77	70.209	9.3188	14.647	41.453	18.849	31.38	85.954	45.686	33.278	101.84	68.641	54.988	223.71	165.79	102.1
88	1.7288	10.755	359.97	40.42	12.889	343.32	13.773	12.587	353.96	15.656	26.579	1558.1	97.932	53.905	1687.9	136.95	142.48	548.42	38.914	584.59	1822.2	99.893	319.17	1099.8	82.61	272.79	331.01	22.106	162.5	136.68	23.363	125.79	65.709	12.01	61.417	17.755	4.3598	39.277	21.057	12.689	51.369	29.063	16.822	54.88	39.916	43.871	123.48	78.874	108.93
88	2.013	10.039	400.48	73.816	19.5	325.16	28.779	26.957	321.13	29.5	71.112	2077	251.52	73.073	1369.7	202.64	82.878	195.68	84.872	195.4	1245.7	108.61	81.668	660.17	100.83	140.8	190.61	27.256	52.557	154.99	28.826	23.644	48.245	11.56	15.941	14.918	4.6547	12.499	32.456	12.734	27.247	63.542	21.862	70.214	152.05	41.761	217.99	290.2	49.74
89	3.0297	22.485	215.53	34.416	18.988	181.84	24.157	116.46	66.707	48.181	484.7	170.61	712.91	1075.3	157.28	1294.9	200.23	237.37	624.84	225.51	488.65	410.13	180.74	452.9	81.686	65.544	41.677	10.706	38.579	12.552	16.105	17.974	5.4636	12.337	10.343	8.9516	22.128	15.316	24.321	21.232	11.071	26.06	8.7582	4.1441	3.7944	6.3438	8.5185	13.818	14.581
89	3.8846	15.2	149.23	22.31	34.548	156.98	17.607	113.99	39.564	113.18	457.9	101.9	1553.7	385.45	282.34	1493.4	291.93	907.79	394.87	327.66	522.68	158.92	625.44	503.25	116.3	199.08	28.837	28.147	55.542	14.548	35.077	10.952	8.6475	21.002	9.4186	38.95	23.699	27.66	50.202	17.616	36.258	30.98	9.63	8.1678	7.8538	31.563	27.437	33.377	65.126
89	2.5717	8.2361	139.97	12.266	16.543	120.6	11.041	107.55	21.091	39.793	354.08	48.422	1071.8	253.08	79.955	1099.8	110.19	421.97	316.38	90.299	557.86	83.034	338.45	506.12	32.408	145.65	23.015	15.819	49.027	5.3009	24.572	12.721	4.3268	13.747	3.4907	19.262	17.871	10.166	38.344	8.0375	16.707	22.324	3.6508	4.5665	2.8602	14.828	18.37	8.7509	27.197
90	2.2065	17.461	61.737	107.04	301.14	1056.6	388.06	278.15	72.021	152.68	166.53	27.753	62.38	201.05	428.8	612.83	316.15	107.88	94.41	214.2	369.88	691.09	210.07	472.88	366.75	276.72	259.64	79.6	117.95	74.295	26.499	22.966	43.208	49.859	75.907	81.268	40.143	42.056	32.958	32.39	36.298	44.821	53.639	30.871	24.832	14.324	18.456	24.924	22.329
90	2.3003	21.946	55.695	67.74	158.03	912.95	392.49	322.01	52.267	70.949	156.55	20.25	71.989	153.16	249.15	787.52	177.01	87.903	59.994	129.53	722.83	428.53	165.31	206.43	193.16	235.96	209.13	42.895	60.906	29.639	17.729	33.414	29.347	27.492	39.683	36.82	88.323	34.348	18.993	18.343	24.204	79.889	36.386	18.527	15.628	10.828	22.311	21.809	17.805
90	2.8086	18.899	63.031	64.919	354.16	1161.3	376.31	364.14	49.941	119.82	187.77	23.907	64.204	134.02	388.93	981.54	294.8	77.385	66.954	209.75	836.48	618.79	249.14	280.23	315.54	364.29	153.81	48.745	58.653	40.265	40.968	30.221	41.234	28.086	53.885	74.946	61.072	46.514	30.101	23.807	38.855	58.219	28.217	22.707	17.18	17.81	20.85	15.088	20.653
91	1.0733	7.7999	10.218	6.9147	6.0139	8.7662	653.56	8.3284	4.2066	6.7572	7.1282	10.137	778.52	715.24	16.305	19.149	22.446	20.092	131.62	1616.8	26.195	15.291	11.9	11.007	22.83	117.43	166.18	10.457	11.583	9.1736	10.944	16.924	211.56	21.874	5.1828	4.0082	4.0344	7.0645	24.588	38.057	5.806	4.6498	5.4182	7.3084	4.8715	44.772	8.3199	3.8327	5.3468
91	1.5055	11.074	12.742	8.7025	6.6398	5.0781	682.83	8.6977	4.1085	7.0161	8.3909	10.383	1009.1	400.27	15.589	20.389	26.155	23.788	48.093	1933.5	25.619	20.961	17.188	10.203	7.6786	129.22	71.861	8.0433	10.702	9.6164	7.1401	19.028	161.33	10.327	5.2136	4.7828	3.9103	3.8573	26.517	13.376	4.6418	4.7764	5.4395	6.5108	11.139	41.542	5.9707	3.4968	6.1148
91	1.1972	9.1567	10.403	7.1973	5.5913	7.3014	607.87	7.8292	3.8208	5.4364	6.932	9.3711	915.85	309.51	15.225	20.36	23.621	21.763	76.717	1931.3	19.329	24.898	18.686	11.383	7.5234	110.03	64.434	7.7765	8.1783	7.8142	5.8384	11.5	155.48	6.382	4.6398	3.9764	2.8119	3.678	15.557	8.6372	3.928	3.317	4.1247	5.278	7.2474	27.84	2.4202	3.0502	4.3387
92	3.1144	12.113	16.188	564.15	30.31	12.388	57.515	630.68	17.75	13.738	208.37	451.78	9.7427	23.342	768.51	126.42	48.459	191.32	656.03	34.642	56.555	95.134	98.186	12.566	51.45	189.3	73.664	19.467	31.367	98.526	18.365	9.9878	10.538	18.816	4.2482	5.7084	15.4	22.422	4.9041	6.094	9.4209	4.0154	2.5765	4.1904	6.8117	3.7184	3.2516	3.5404	6.475
92	6.5971	14.638	22.129	931.12	45.692	18.63	154.32	879.87	23.363	45.948	542.05	301.7	10.094	44.93	851.9	151.3	176.56	329.18	631.23	67.118	92.109	127.39	67.193	28.335	58.16	166.8	30.527	18.655	43.798	81.958	19.269	9.8772	15.994	14.074	4.502	6.3984	15.342	9.3137	4.6964	7.8729	8.1326	3.2773	3.4733	8.5278	5.4652	3.7163	3.7917	4.6996	4.4575
92	4.0487	12.547	19.022	702.65	49.892	19.869	163.45	684.36	24.261	26.574	589.82	186.89	11.928	51.764	743.96	120.44	134.02	291.77	468.05	58.803	107.67	115.25	43.308	43.996	66.942	185.14	17.774	20.412	42.703	58.997	15.611	9.1133	14.645	9.4567	5.7114	6.7085	16.877	7.1782	5.5597	9.611	7.537	3.4562	3.6726	11.401	6.2979	4.1555	5.0017	5.9283	3.7046
93	1.1605	8.744	15.488	254.07	110.44	14.879	22.202	499.65	40.541	52.096	352.64	597.96	79.633	36.933	702.04	286.33	195.73	88.878	455.49	129.2	201.88	290.02	344.2	89.229	52.066	144.11	82.318	21.551	23.77	55.504	30.487	6.1283	8.6734	6.2645	6.0093	5.5779	21.72	21.124	13.919	11.766	27.321	12.141	6.9036	9.336	8.2016	8.4632	13.449	21.583	9.9502
93	1.2138	9.841	16.345	312.01	69.714	61.975	32.324	545.46	58.084	296.46	334.34	467.3	62.947	105.03	536.48	451.72	73.212	166.93	150.92	325.17	176.65	180.22	276.15	217.29	101.14	58.334	74.67	49.818	29.007	13.586	14.55	8.5902	3.7013	6.5838	16.037	15.678	9.8945	11.372	15.326	5.6532	4.8337	7.2453	13.039	6.3363	6.7175	14.353	14.227	5.7086	3.3155
93	1.1229	7.9778	16.906	313.65	58.607	11.737	22.588	698.47	82.341	41.131	207.75	778.2	49.359	26.102	615.99	544.16	40.245	46.673	484.81	191.83	57.538	116.21	468.22	154.51	41.715	81.403	131.17	29.448	14.041	45.262	43.483	3.0807	2.3812	12.444	18.096	5.3983	14.328	23.962	13.793	4.4678	15.111	16.612	7.7473	3.947	6.8028	16.423	9.5053	9.4096	7.0687
94	7.5702	47.495	77.755	90.812	659.21	17.127	10.027	34.732	341.32	12.715	7.3212	15.851	101.68	28.455	17.683	68.419	601	963.21	108.89	143.47	288.09	1515.3	92.435	120.92	169.98	1026.6	259.63	112.58	103.68	364.44	235.92	36.537	28.246	15.629	34.344	12.962	5.9187	20.14	62.189	17.932	5.7139	6.9986	21.14	9.0793	6.4463	8.6302	23.996	10.835	3.1933
94	2.5922	21.898	33.62	110.21	791.04	15.595	9.9001	35.577	404.48	12.468	6.779	11.212	135.62	9.5303	13.754	52.264	953.77	603.11	89.861	116.46	747.05	1054	63.91	123.66	322.87	1037.1	97.774	101.86	96.394	497.5	118.58	39.279	31.902	43.914	35.48	10.069	6.3782	40.377	54.434	11.933	6.3504	25.6	26.853	4.7333	6.1104	18.557	35.655	9.5248	2.331
94	3.4561	21.535	32.423	108.14	774.17	15.19	10.787	29.044	392.32	12.427	6.0274	11.962	132.68	14.837	15.188	49.033	850.33	747.18	93.554	135.93	613.56	1331.9	61.866	110.34	261.36	1187	154.38	102.47	58.955	324.55	157.04	32.693	25.866	25.725	24.059	8.2704	4.9563	33.08	58.23	14.87	5.9659	18.057	29.336	7.5092	5.7026	11.004	27.874	10.888	2.3332
95	1.5775	13.254	74.372	538.55	52.951	76.661	78.815	481.07	49.02	171.53	282.02	909.55	170.26	110.13	93.795	92.344	36.559	41.08	48.405	131.88	72.715	97.923	77.069	80.293	41.035	53.046	43.668	35.214	36.065	41.552	36.4	48.892	73.02	91.999	70.725	46.785	36.778	36.408	20.87	29.152	40.575	62.777	49.318	45.21	32.432	16.446	10.797	13.023	10.696
95	1.9888	17.036	108.22	839.16	162.62	72.932	77.072	729.41	161.32	285.58	361.84	1340.1	279.82	181.41	80.354	107.73	40.432	50.246	103.31	292.8	236.69	229.66	163.11	120.4	35.361	37.819	36.878	34.353	33.789	35.629	27.817	22.201	23.248	28.134	27.497	18.557	14.1	18.061	13.133	12.846	14.203	19.069	15.913	15.525	18.674	15.57	8.0318	9.4477	13.665
95	1.8987	13.756	88.218	959.46	124.7	38.73	80.745	903.17	109.65	134.53	518.85	1559.9	136.91	55.243	70.967	94.574	20.567	43.35	85.49	374.43	117.74	196.82	174.72	123.71	25.252	35.413	33.719	41.181	28.438	37.747	30.35	32.37	18.863	25.615	33.758	24.561	15.161	16.727	14.483	16.899	15.865	23.038	23.655	22.34	26.089	24.855	17.596	28.913	35.515
96	1.9741	6.1906	89.922	808.53	26.604	107.95	391.12	342.46	31.393	272.78	2099.1	314.66	252.66	851.04	358.64	91.577	62.343	113.13	33.819	35.29	92.883	74.011	20.105	69.154	205.02	168.19	50.1	220.95	394.74	85.461	130.44	175.47	109.94	47.162	69.926	68.192	59.102	65.034	79.923	49.83	19.158	28.479	40.454	30.032	6.2173	20.96	44.151	46.971	58.675
96	6.6748	15.761	93.579	867.51	30.959	135.05	487.52	332.96	44.635	329.87	2257.2	349.15	174.3	867.1	248.22	62.802	66.503	99.751	25.497	33.536	87.634	52.115	18.635	65.279	126.23	66.542	71.92	256.32	487.9	109.51	255.56	242.07	107.23	68.127	86.53	72.243	65.166	77.651	57.376	41.206	24.753	35.642	42.83	25.071	11.126	25.571	49.18	65.64	63.063
96	2.3464	5.8446	65.761	875.71	17.486	93.856	485.04	314.32	37.959	292.11	2150.8	586.42	164.45	914.56	203.8	136.06	70.168	86.05	21.799	32.855	97.332	39.976	20.382	94.082	115	65.308	104.76	267.29	285.24	80.043	216.8	175.27	85.009	63.133	94.885	64.675	58.776	72.73	54.967	29.324	26.812	29.909	33.85	20.277	12.599	15.418	29.994	49.59	42.31
97	2.1193	6.5178	343.15	11.776	110.47	19.647	25.917	245.96	13.765	430.36	105.6	310.79	405.76	58.208	363.93	53.702	70.439	56.044	72.193	288.9	64.744	323.12	131.31	19.484	26.667	28.985	94.774	39.273	28.732	26.909	20.34	28.673	10.37	12.449	13.782	18.731	24.582	17.967	26.029	21.801	46.778	54.879	75.54	115.7	69.565	134.52	59.681	103.75	104.92
97	1.596	17.808	315.32	19.206	171.29	10.96	297.38	28.489	108.31	79.816	404.1	574.89	202.36	646.23	40.882	145.33	25.27	115.34	44.373	192.08	106.5	270.53	136.16	6.0652	11.672	18.222	35.086	20.346	33.557	12.284	15.471	10.167	10.422	6.639	13.036	15.215	10.204	17.987	12.967	34.312	23.741	75.232	59.202	100.94	97.463	101.8	70.787	62.687	115.51
97	4.2842	8.9081	276	11.671	49.176	98.363	13.294	369.54	28.369	248.67	618.17	99.183	707.8	117.04	210.36	308.6	30.634	143.53	55.613	193.42	377.28	157.58	372.34	27.564	14.167	48.612	32.883	97.223	37.653	21.573	24.032	12.514	25.373	9.896	14.704	21.549	16.665	23.27	12.702	27.354	41.548	34.656	73.61	76.631	85.944	181.36	124.5	191.35	116.85
98	7.8524	69.402	76.336	176.21	1098.2	39.863	40.832	58.147	376.13	25.215	25.955	33.492	637.68	19.625	36.942	91.263	1208.1	55.344	33.662	57.502	225.94	50.925	78.344	117.8	805.38	180.71	87.162	55.708	163.33	54.05	22.692	23.413	61.717	61.682	15.72	16.489	27.966	29.472	6.9302	7.9846	14.776	36.082	7.2397	6.2334	6.8867	18.629	9.1212	9.2246	11.847
98	5.3148	27.404	35.104	240.45	1365	29.757	27.785	95.721	485.12	18.976	21.284	47.733	509.39	17.446	36.991	178.68	1094	50.86	30.868	84.352	266.37	42.288	73.931	163.09	822.05	100.22	68.408	45.171	83.736	46.49	21.549	27.259	91.027	28.946	13.145	13.353	24.436	14.502	7.7883	8.4125	14.888	16.455	7.8917	7.9785	9.4659	11.563	8.4873	8.528	14.815
98	8.0272	64.748	70.712	95.89	583.95	602.44	34.631	42.816	36.732	279.54	413.5	21.078	32.728	33.856	726.37	1139.6	46.436	30.944	22.805	458.75	419.56	43.546	91.79	130.91	640.43	729.51	52.048	21.348	26.511	196.01	200.22	26.689	26.568	18.818	52.999	58.744	10.39	9.3454	7.8545	20.806	25.16	8.7098	6.7667	6.5999	9.4036	15.19	8.7173	7.8196	6.6724
99	4.9249	54.499	61.529	32.956	432.74	19.71	20.8	17.921	564.5	119.57	14.07	14.522	560.01	349.68	110.14	88.217	2101.4	2725	672.77	99.732	121.06	455.3	77.774	56.365	88.325	464.89	138.95	71.533	70.47	511.58	251.78	55.132	21.962	42.371	32.841	13.85	11.705	15.313	20.097	14.392	12.829	14.652	17.52	14.698	14.073	14.487	21.849	18.744	12.771
99	4.409	27.3	38.267	57.221	447.42	17.457	23.386	48.057	673.2	26.659	18.383	12.602	703.78	167	122.68	170.29	2862.4	1719.1	241.94	161.65	278.41	344.33	46.955	71.688	276	575.44	121.1	44.381	182.82	604.52	183.79	49.549	32.145	68.432	20.644	8.6392	11.971	23.169	22.594	14.148	15.154	22.864	20.953	10.047	6.8807	16.291	26.548	16.904	12.629
99	4.4658	19.639	38.324	74.072	528.25	14.39	12.71	65.973	735.68	37.818	10.692	20.877	649.41	215.39	55.816	254.48	2397.8	1953	204.15	171.53	335.65	463.05	79.031	78.786	326.2	630.9	177.55	55.065	184.56	519.87	224.31	73.49	41.914	59.327	33.695	15.959	16.546	19.218	28.547	21.412	24.177	22.471	23.933	16.902	15.067	15.272	24.709	24.115	17.501
[truncated: 1,220 more columns]
