# Supplementary material for: Detecting Parkinson’s disease from sustained phonation and speech signals
Source: PLoS One. 2017 Oct 5;12(10):e0185613. doi: 10.1371/journal.pone.0185613 (PMC5628839; doi:10.1371/journal.pone.0185613)
Supplement: S3 File — (ZIP) [file pone.0185613.s003.zip › SP/phonation/SP_phonation_MPEG7_descriptors.csv]

id	AudioFundamentalFrequency_1	AudioFundamentalFrequency_2	AudioFundamentalFrequency_3	AudioFundamentalFrequency_4	AudioFundamentalFrequency_5	AudioFundamentalFrequency_6	AudioFundamentalFrequency_7	AudioFundamentalFrequency_8	AudioFundamentalFrequency_9	AudioFundamentalFrequency_10	AudioFundamentalFrequency_11	AudioFundamentalFrequency_12	AudioHarmonicity_1	AudioHarmonicity_2	AudioHarmonicity_3	AudioHarmonicity_4	AudioHarmonicity_5	AudioHarmonicity_6	AudioHarmonicity_7	AudioHarmonicity_8	AudioHarmonicity_9	AudioHarmonicity_10	AudioHarmonicity_11	AudioHarmonicity_12	AudioHarmonicity_13	AudioHarmonicity_14	AudioHarmonicity_15	AudioHarmonicity_16	AudioHarmonicity_17	AudioHarmonicity_18	AudioHarmonicity_19	AudioHarmonicity_20	AudioHarmonicity_21	AudioHarmonicity_22	AudioHarmonicity_23	AudioHarmonicity_24	AudioPower_1	AudioPower_2	AudioPower_3	AudioPower_4	AudioPower_5	AudioPower_6	AudioPower_7	AudioPower_8	AudioPower_9	AudioPower_10	AudioPower_11	AudioPower_12	AudioSpectrumCentroid_1
1	57.124	186.08	169.87	171.6	169.62	174.31	13.56	4.6929	1.98	2.713	-5.813	38.156	0.6382	125	0.99566	16000	0.97276	6746.3	0.98135	4000	0.9713	1000	0.98815	16000	0.033061	6309.6	0.016851	15000	0.010057	3000	0.0067945	12000	-5.478	0.64399	43.342	1.6332	0.00023943	0.026276	0.013265	0.012834	0.01076	0.01584	0.0040134	0.0050796	0.002074	0.0030056	0.17226	3.3277	-1.4853
1	112.21	191.74	180.06	180	178.54	181.48	4.5667	2.939	1.4575	1.4815	-5.2547	67.494	0.58219	250	0.99845	16000	0.98772	6599.6	0.99229	2000	0.98797	1000	0.99477	16000	0.023404	6364.3	0.0067943	15000	0.004321	1000	0.0024732	14000	-11.598	0.63656	176.5	1.6299	3.5097e-08	0.070423	0.04611	0.047243	0.041201	0.052254	0.0096559	0.011052	0.0060421	0.0050103	-1.2875	7.4262	-2.2863
1	50.69	347.24	174.97	175.7	174.31	177.82	13.022	3.5143	1.3889	2.1254	-1.2755	73.671	0.31714	31.25	0.9976	16000	0.9786	5944.9	0.98921	2000	0.9822	1000	0.99328	16000	0.055627	6408.6	0.011078	15000	0.0070078	1000	0.0040702	14000	-8.0664	0.83075	76.911	1.8406	1.7005e-08	0.071053	0.039178	0.040941	0.032636	0.046347	0.011756	0.013711	0.0083046	0.0054063	-0.85243	4.6542	-1.9272
2	65.723	142.72	133.32	135.28	133.23	136.96	11.371	3.7239	2.0434	1.6804	-4.9787	29.135	0.81437	125	0.99536	16000	0.98137	5378.9	0.98417	1000	0.97888	1000	0.98792	16000	0.014932	6555.5	0.0090368	15000	0.0052888	0	0.003748	15000	-6.6329	0.97376	61.735	2.0063	5.8799e-05	0.0042585	0.0016424	0.001428	0.000918	0.0022822	0.00086115	0.0013642	0.00051002	0.00085421	0.55241	2.4543	-2.6218
2	71.475	163.33	145.16	146.51	144.12	147.99	7.6616	3.8689	2.394	1.4749	-7.6853	73.012	0.90837	125	0.99558	16000	0.98518	5190.5	0.98814	1000	0.9848	1000	0.99067	16000	0.010779	6768.1	0.0058739	15000	0.0033383	0	0.0025356	15000	-3.6548	0.9716	19.664	1.9459	1.2485e-05	0.0021406	0.00082053	0.00078422	0.00064573	0.00096437	0.00029825	0.00031863	0.00013849	0.00018014	0.65458	4.5759	-2.7026
2	69.014	151.55	136.46	141.8	139.56	143.18	17.92	3.6249	2.2437	1.3812	-3.2286	11.841	0.7884	125	0.99498	16000	0.98058	5040.2	0.98405	1000	0.97961	1000	0.98702	16000	0.016691	6720.8	0.0074108	15000	0.0044376	0	0.0029731	15000	-5.8846	1.0161	48.47	2.039	3.7148e-05	0.0017079	0.00064692	0.00054733	0.00042605	0.00082143	0.00029648	0.00039538	0.00012128	0.0002741	1.0426	3.5124	-2.6143
3	74.242	302.05	293.4	294	292.05	295.97	13.033	3.9202	1.947	1.9731	-13.076	185.45	0.92966	1000	0.99555	16000	0.98782	5894.7	0.99	1000	0.9873	1000	0.99184	16000	0.0072913	6792.1	0.004537	15000	0.0026977	0	0.0018393	15000	-3.0857	0.79856	16.827	1.6714	4.3865e-08	0.027296	0.013342	0.012374	0.0085621	0.018508	0.0063313	0.0099456	0.0038119	0.0061337	0.13914	2.1374	-1.2327
3	94.433	297.97	290.73	290.13	290.13	292.05	7.1362	1.9214	0	1.9214	-25.842	711.18	0.94153	250	0.99545	16000	0.98868	6157	0.98925	2000	0.98654	1000	0.99136	16000	0.0039067	6846	0.004825	15000	0.0027079	1000	0.002117	14000	-2.8223	0.72352	29.455	1.5605	7.5548e-05	0.014634	0.0090345	0.009425	0.0069315	0.011165	0.0028207	0.0042336	0.0024935	0.0017402	-0.56673	2.9842	-1.6697
3	96.923	297.97	291.73	292.05	290.13	294	7.3385	3.8684	1.9214	1.947	-24.739	656.86	0.97283	1000	0.99398	16000	0.98896	5596	0.98945	1000	0.98753	1000	0.99104	16000	0.0028264	6711.3	0.0035106	15000	0.0019162	0	0.0015945	15000	-1.154	0.88784	5.2824	1.8221	5.5046e-05	0.018433	0.0087075	0.0093171	0.0052984	0.011843	0.0039308	0.0065447	0.0040187	0.002526	-0.01936	2.0612	-1.5714
4	109.43	232.11	226.08	226.15	225	227.32	5.3419	2.3196	1.1538	1.1657	-17.472	378.93	0.78876	250	0.99493	16000	0.98673	4899.6	0.9887	1000	0.98607	1000	0.99067	16000	0.014042	6478.4	0.0046062	15000	0.0026366	0	0.0019695	15000	-10.794	1.1269	137.94	2.2805	0.00016035	0.041836	0.019601	0.019316	0.013409	0.024969	0.0077075	0.01156	0.0059071	0.0056527	0.26844	2.5998	-1.8489
4	54.851	232.11	218.22	221.61	220.5	223.86	22.073	3.3579	1.108	2.2498	-5.5798	34.708	0.56577	250	0.99204	16000	0.97199	6090.8	0.97767	1000	0.97061	1000	0.98292	16000	0.030731	7127.1	0.012303	15000	0.0070543	0	0.0052486	15000	-9.1306	0.67156	106.78	1.4535	1.0081e-05	0.0048509	0.00077584	0.00055902	0.00031107	0.00099857	0.00072425	0.00068751	0.00024795	0.00043955	2.6741	12.625	-2.0403
4	54.044	3150	263.49	222.73	220.5	225	318.02	4.5	2.2273	2.2727	6.1945	44.111	0.30801	31.25	0.99108	16000	0.9132	5832.3	0.97178	1000	0.96044	1000	0.97826	16000	0.16547	7076.9	0.01782	15000	0.011341	0	0.0064796	15000	-2.5835	0.73619	7.9481	1.5519	1.7034e-08	0.0029899	0.00064213	0.00042829	0.0002703	0.00089128	0.00058184	0.00062098	0.00015799	0.00046299	1.4361	4.7337	-2.173
5	99.549	203.23	199.01	199.55	198.65	200.45	7.3655	1.8059	0.89887	0.90702	-12.319	165.21	0.95549	500	0.99209	16000	0.98537	4949.7	0.98607	1000	0.98336	1000	0.98803	16000	0.0041723	6591.2	0.0046704	15000	0.0027179	0	0.0019525	15000	-2.0683	1.0786	12.736	2.1696	4.2328e-05	0.0063672	0.0032174	0.0033178	0.0024851	0.0038298	0.0010172	0.0013446	0.00083267	0.00051196	0.11933	3.5477	-2.2003
5	66.316	204.17	198.99	199.55	198.65	200.45	7.073	1.8059	0.89887	0.90702	-16.153	280.62	0.95869	500	0.9945	16000	0.98821	5171.8	0.9892	1000	0.98638	1000	0.99085	16000	0.0039745	6730.8	0.004467	15000	0.0028176	0	0.0016494	15000	-1.7787	0.98897	9.279	1.9783	6.4776e-05	0.00548	0.0038694	0.0039697	0.0034525	0.0043906	0.00082838	0.00093813	0.00051721	0.00042093	-1.2212	6.2682	-2.1068
5	65.237	204.17	197.97	198.65	197.76	200.45	10.857	2.6967	0.89081	1.8059	-11.071	130.76	0.87514	250	0.99633	16000	0.98604	5302.7	0.98721	1000	0.98442	1000	0.9894	16000	0.0076428	6800.7	0.0049826	15000	0.0027958	0	0.0021868	15000	-7.7092	0.93891	95.691	1.8821	5.8858e-05	0.0046745	0.0031229	0.0031188	0.0027399	0.0036279	0.00080269	0.00088799	0.00037891	0.00050908	-1.1002	5.8007	-2.2942
6	55.263	232.11	219.9	221.61	218.32	225	14.157	6.6832	3.2912	3.392	-6.9143	59	0.54893	31.25	0.99984	16000	0.99509	8757.9	0.99734	4000	0.99591	4000	0.99838	16000	0.018676	6106.6	0.0024728	12000	0.0014337	0	0.0010391	12000	-16.41	0.31188	321.09	1.1681	4.2155e-05	0.07221	0.024808	0.022465	0.017728	0.028948	0.010749	0.01122	0.0047368	0.0064831	1.3779	5.5077	-2.1428
6	54.31	230.89	217.09	221.61	218.32	223.86	22.47	5.541	3.2912	2.2498	-4.9473	27.491	0.48823	31.25	0.99954	16000	0.9924	8392.8	0.99696	4000	0.99553	4000	0.9979	16000	0.030614	6061.4	0.0023625	12000	0.0014223	0	0.00094013	12000	-10.519	0.4267	129.47	1.2557	3.658e-05	0.044703	0.011078	0.0078689	0.0056458	0.01274	0.0086059	0.0070937	0.002223	0.0048707	1.6792	5.2015	-2.1662
6	51.042	416.04	219.12	226.15	222.73	229.69	29.932	6.9602	3.4266	3.5337	-3.4197	15.596	0.4451	31.25	0.99973	16000	0.99121	7860.3	0.99613	4000	0.9935	2000	0.9976	16000	0.030338	6429.8	0.0040969	14000	0.0026292	2000	0.0014677	12000	-11.286	0.42959	155.09	1.2709	1.6517e-05	0.073018	0.015898	0.012933	0.0091159	0.017811	0.011143	0.008695	0.0038172	0.0048778	1.9436	7.2411	-2.1905
7	52.751	233.33	182.84	215.12	106.78	222.73	54.627	115.95	108.34	7.6053	-0.79225	1.7593	0.52422	31.25	0.99631	16000	0.98055	6411.7	0.98348	2000	0.97703	1000	0.98802	16000	0.020874	6601.9	0.010986	15000	0.0064509	1000	0.004535	14000	-15.321	0.71526	310.54	1.607	1.6374e-06	0.022446	0.0035861	0.0026556	0.0016341	0.0042444	0.0029901	0.0026103	0.0010215	0.0015888	2.4555	11.287	-2.1836
7	53.069	1191.9	193.09	211	202.29	220.5	59.714	18.206	8.7112	9.4952	5.1073	101.4	0.51075	31.25	0.99529	16000	0.97709	5816	0.98192	2000	0.97289	1000	0.98782	16000	0.025103	6116.1	0.014929	15000	0.0090325	1000	0.005896	14000	-10.625	1.0018	170.05	2.1372	8.9377e-05	0.018751	0.0046444	0.0037265	0.0030647	0.0053533	0.0027481	0.0022886	0.00066181	0.0016268	1.9175	7.5212	-2.0709
7	55.964	225	200.02	211	205.12	215.65	34.427	10.533	5.8885	4.6444	-2.6193	8.6051	0.35636	31.25	0.99633	16000	0.98132	6962.7	0.98632	4000	0.98034	2000	0.99048	16000	0.035725	6170.3	0.010141	14000	0.0059805	2000	0.0041604	12000	-13.569	0.71847	213.92	1.655	9.8069e-06	0.026773	0.0054278	0.0036945	0.0028198	0.0072227	0.0040604	0.004403	0.00087473	0.0035282	2.072	8.9397	-2.0086
8	67.021	2940	230.45	206.07	205.12	208.02	247.95	2.9026	0.9585	1.9441	9.7039	98.501	0.20979	31.25	0.99848	16000	0.97705	6467	0.99265	2000	0.98865	2000	0.9951	16000	0.08887	6581.8	0.0064574	14000	0.0040025	0	0.0024549	14000	-6.5999	0.71701	46.731	1.5862	5.8665e-08	0.059087	0.022315	0.021007	0.011404	0.030124	0.012191	0.01872	0.0096031	0.0091169	0.36232	2.6897	-2.2091
8	168.32	900	203.81	203.23	201.37	205.12	25.716	3.7464	1.8559	1.8905	26.615	721	0.82909	250	0.99805	16000	0.99119	5943.2	0.99276	2000	0.99041	2000	0.99444	16000	0.010474	6445.3	0.0040274	14000	0.0023504	0	0.001677	14000	-9.8539	0.88605	122.53	1.8427	4.875e-07	0.06779	0.027461	0.022474	0.017472	0.037338	0.013141	0.019866	0.0050024	0.014864	0.77003	2.7511	-1.9922
8	51.22	938.3	204.85	204.17	202.29	206.07	46.264	3.7812	1.8731	1.9081	14.646	234.89	0.57806	31.25	0.99858	16000	0.98768	6604.1	0.99097	2000	0.98731	2000	0.99332	16000	0.024281	6362.7	0.0060088	14000	0.0036602	0	0.0023486	14000	-12.814	0.71059	192.34	1.6414	4.8035e-05	0.080509	0.025103	0.016751	0.014356	0.030929	0.016332	0.016572	0.0023944	0.014178	1.2571	3.3318	-1.7379
9	51.22	185.29	178.9	180	178.54	181.48	7.8776	2.939	1.4575	1.4815	-11.134	158.62	0.40532	31.25	0.99978	16000	0.99306	9999.9	0.99834	8000	0.9976	4000	0.99894	16000	0.039975	5598.5	0.001335	12000	0.00074104	4000	0.000594	8000	-10.225	-0.087307	118.9	1.4067	3.8354e-05	0.025672	0.012104	0.011563	0.0078881	0.01604	0.0053512	0.0081514	0.0036748	0.0044766	0.265	2.3925	-2.4708
9	50.748	2450	188.49	182.23	181.48	182.99	118.76	1.5061	0.74992	0.75615	17.057	303.83	0.27924	31.25	0.99963	16000	0.98673	10391	0.99812	8000	0.99714	8000	0.99879	16000	0.069571	5249.4	0.0016464	8000	0.00097853	0	0.0006679	8000	-7.2792	-0.17321	58.671	1.6305	1.2182e-05	0.033434	0.016635	0.016333	0.013516	0.019479	0.0053032	0.0059637	0.0028169	0.0031468	-0.023682	4.4167	-2.3256
9	136.96	1130.8	182	181.48	180.74	182.23	33.544	1.4937	0.74378	0.74992	27.88	789.15	0.42257	31.25	0.99949	16000	0.9926	9950.2	0.99796	8000	0.99707	4000	0.99855	16000	0.042642	5406.1	0.0014815	12000	0.00088529	4000	0.00059617	8000	-10.185	-0.042809	111.64	1.4871	2.4009e-05	0.035971	0.013831	0.013032	0.010021	0.016188	0.0057389	0.0061668	0.0030115	0.0031553	1.0881	4.7233	-1.9439
10	50.69	2594.1	149.7	151.03	149.49	151.55	134.59	2.0549	1.5359	0.51899	17.545	319.12	0.663	31.25	0.99794	16000	0.98212	7485.3	0.98874	4000	0.97989	4000	0.99395	16000	0.032379	5774.2	0.014064	12000	0.0088485	0	0.0052154	12000	-7.087	0.58578	59.369	1.6937	3.6552e-05	0.095291	0.019963	0.015726	0.012278	0.022413	0.013095	0.010135	0.0034481	0.0066874	2.1518	8.7264	-2.5291
10	50.631	154.74	146.16	151.03	150	151.55	18.015	1.5464	1.0274	0.51899	-3.706	15.245	0.41721	31.25	0.99888	16000	0.98491	7621	0.99243	4000	0.98815	4000	0.99471	16000	0.039435	5730.5	0.0065617	12000	0.0042859	0	0.0022758	12000	-9.0038	0.6471	99.392	1.6559	1.2774e-05	0.062458	0.021263	0.019417	0.015567	0.024953	0.009598	0.0093866	0.0038498	0.0055368	1.2195	5.4438	-2.5501
10	50.865	958.7	150.4	151.55	150.51	152.6	44.156	2.0832	1.0344	1.0488	13.326	217.36	0.50611	31.25	0.99892	16000	0.98283	7019.8	0.99177	4000	0.98521	4000	0.99453	16000	0.043415	5631.3	0.009326	12000	0.0065602	0	0.0027658	12000	-7.7359	0.81575	69.736	1.9442	7.8113e-06	0.051961	0.017677	0.016556	0.012725	0.021025	0.0076055	0.0082997	0.0038309	0.0044688	1.2831	6.4462	-1.8333
11	113.08	247.75	235.34	237.1	235.83	239.67	16.828	3.8451	1.2679	2.5772	-6.2816	43.352	0.90175	250	0.99974	16000	0.99465	9216.1	0.99713	8000	0.99463	4000	0.99838	16000	0.0091216	6083.9	0.0037458	12000	0.0024986	4000	0.0012472	8000	-5.8537	0.017138	46.188	1.3064	3.9168e-05	0.0769	0.051681	0.053471	0.046918	0.059626	0.013373	0.012708	0.0065525	0.0061552	-1.9448	8.1658	-2.2891
11	109.7	238.38	222.55	222.73	220.5	225	8.2853	4.5	2.2273	2.2727	-9.4229	124.04	0.88233	250	0.99926	16000	0.99435	8546.3	0.99608	8000	0.99424	2000	0.99736	16000	0.0088409	6191.3	0.003114	14000	0.0018398	6000	0.0012742	8000	-9.0562	0.23064	101.6	1.2654	3.7292e-05	0.10674	0.053291	0.051687	0.042233	0.065741	0.018853	0.023508	0.0094541	0.014054	-0.20167	3.3766	-2.3634
11	54.177	229.69	219.37	220.5	219.4	221.61	13.367	2.2051	1.097	1.108	-9.4313	98.152	0.66009	250	0.99945	16000	0.99329	9728.6	0.99617	8000	0.99323	4000	0.99749	16000	0.016196	5268.9	0.0042589	12000	0.002939	4000	0.0013199	8000	-14.344	0.045953	255.58	1.5497	2.1687e-05	0.10906	0.052386	0.051217	0.041886	0.063887	0.017493	0.022001	0.0093312	0.01267	-0.19832	3.7832	-2.1156
12	60	1225	233.85	234.57	234.57	235.83	28.707	1.2544	0	1.2544	22.024	814.14	0.32158	31.25	0.99553	16000	0.98825	6003.4	0.98993	1000	0.98774	1000	0.99159	16000	0.02016	6969.5	0.0038504	15000	0.0021889	0	0.0016614	15000	-25.215	0.72507	748.99	1.5478	3.7939e-07	0.0047524	0.00099055	0.00087096	0.00070566	0.0010973	0.00049198	0.00039159	0.00016529	0.00022629	2.355	11.714	-1.9116
12	60.494	1297.1	235.47	235.83	235.83	237.1	38.12	1.2679	0	1.2679	21.604	610.1	0.38356	31.25	0.99632	16000	0.98907	6021.4	0.99072	1000	0.98889	1000	0.99226	16000	0.021085	7000.2	0.0033669	15000	0.0018335	0	0.0015334	15000	-22.34	0.71326	560.72	1.5283	1.3005e-07	0.0020044	0.00073069	0.00068658	0.00057557	0.00084022	0.00024008	0.00026465	0.00011101	0.00015364	1.1559	5.8855	-1.9395
12	60	253.45	234.56	235.83	234.57	237.1	13.522	2.5223	1.2544	1.2679	-9.3607	94.877	0.93889	500	0.99712	16000	0.99035	6292	0.99139	1000	0.98959	1000	0.99271	16000	0.004819	7089.5	0.0031185	15000	0.0018026	0	0.0013158	15000	-4.2436	0.62954	28.54	1.4136	4.297e-05	0.0029554	0.00072709	0.00065026	0.0005602	0.00080837	0.00028796	0.00024818	9.0062e-05	0.00015811	2.1669	11.35	-2.0395
13	59.274	249.15	234.83	239.67	238.38	240.98	25.953	2.6052	1.2956	1.3097	-4.3288	20.355	0.94305	250	0.98975	16000	0.97924	5887.3	0.97975	2000	0.97637	1000	0.98302	16000	0.0054022	6604.9	0.0066504	15000	0.0033755	1000	0.0032749	14000	-1.2041	0.86113	6.7693	1.7784	0.000149	0.0047144	0.0013647	0.0010808	0.00088757	0.0015675	0.00074542	0.00067995	0.00019321	0.00048673	1.6939	5.4708	-2.0809
13	58.957	242.31	226.25	235.83	234.57	237.1	33.182	2.5223	1.2544	1.2679	-3.4489	13.704	0.55527	31.25	0.98902	16000	0.9727	5576.7	0.97571	1000	0.9712	1000	0.97998	16000	0.031573	6882.1	0.0087796	15000	0.0045078	0	0.0042718	15000	-12.093	0.85253	156.16	1.7345	4.3033e-05	0.0020456	0.00092733	0.00088635	0.0007416	0.0011248	0.00027752	0.0003832	0.00014475	0.00023845	0.22508	3.4585	-1.9031
13	62.553	254.91	246.42	249.15	247.75	250.57	16.006	2.8154	1.3997	1.4156	-7.5632	64.939	0.89278	250	0.98813	16000	0.97631	5968.4	0.97745	2000	0.97398	1000	0.9807	16000	0.008233	6743.1	0.0067216	15000	0.0034783	1000	0.0032433	14000	-4.8641	0.808	42.097	1.6718	6.0314e-05	0.004321	0.0018809	0.001731	0.0015274	0.0020104	0.00063128	0.00048299	0.00020364	0.00027935	1.5406	6.0519	-2.0205
14	79.459	658.21	87.799	85.798	84.971	87.674	27.726	2.7029	0.82657	1.8763	20.41	420.04	0.4416	31.25	0.99907	16000	0.97625	6685.5	0.9863	4000	0.97209	2000	0.99367	16000	0.035038	5894.4	0.021574	14000	0.014203	2000	0.0073703	12000	-6.8763	0.79409	81.025	1.8799	4.6901e-05	0.081597	0.046534	0.047193	0.039612	0.055074	0.013403	0.015462	0.0075814	0.007881	-0.54556	4.1762	-2.4677
14	64.474	1025.6	85.646	84.16	83.365	85.135	33.18	1.7703	0.79547	0.97482	28.196	799.02	0.55926	31.25	0.99911	16000	0.97133	5900.8	0.98429	4000	0.96612	2000	0.99254	4000	0.041452	5851.8	0.026418	2000	0.018173	2000	0.0082459	0	-5.0357	1.0733	39.254	2.3129	3.4043e-06	0.060065	0.031212	0.030568	0.022934	0.040585	0.011982	0.017651	0.0076345	0.010017	-0.082611	2.5939	-2.6665
14	81.818	182.99	87.069	86.811	85.965	87.849	3.9775	1.8837	0.84611	1.0376	21.193	511.69	0.37892	31.25	0.99911	16000	0.97546	6926.7	0.98699	4000	0.97302	2000	0.99401	16000	0.045856	6148.2	0.020995	14000	0.013975	2000	0.0070197	12000	-7.7593	0.65403	81.828	1.6484	4.1611e-05	0.065492	0.04258	0.044925	0.035796	0.051085	0.012111	0.01529	0.0091299	0.0061599	-0.95119	4.0672	-2.4529
15	69.668	149.49	140.96	142.26	141.8	143.18	10.33	1.3812	0.45743	0.92375	-6.3648	43.005	0.7417	125	0.99787	16000	0.98989	6724.4	0.99171	2000	0.98808	2000	0.99403	16000	0.01087	6233.4	0.0059557	14000	0.0036336	0	0.002322	14000	-13.571	0.65303	272.24	1.6426	1.7645e-05	0.050959	0.012389	0.011733	0.0097207	0.014061	0.0049426	0.00434	0.0020119	0.0023282	2.4091	15.56	-2.8731
15	52.313	152.07	146.94	148.99	148.48	149.49	12.209	1.0067	0.50163	0.50505	-6.3954	44.372	0.36637	31.25	0.99929	16000	0.98432	7821.9	0.99606	4000	0.99394	2000	0.9973	16000	0.066256	6695.1	0.003354	14000	0.0021217	2000	0.0012323	12000	-6.8044	0.35629	51.495	1.2029	4.706e-08	0.11458	0.060831	0.061652	0.055438	0.071346	0.017351	0.015908	0.0062136	0.0096946	-1.5803	7.7538	-3.0582
15	58.333	2321.1	148.31	147	146.51	147.49	79.744	0.98001	0.48837	0.49164	26.841	731.91	0.44347	31.25	0.99863	16000	0.98901	7869	0.9945	8000	0.99231	2000	0.9961	16000	0.037159	5973.7	0.0037878	14000	0.0021895	6000	0.0015983	8000	-9.9641	0.41277	115.85	1.4907	1.0111e-07	0.065208	0.028082	0.027078	0.022169	0.034276	0.010267	0.012107	0.0049086	0.0071982	-0.011117	4.2013	-3.099
16	54.715	246.37	217.6	220.5	218.32	221.61	21.18	3.2912	2.1832	1.108	-5.5452	34.826	0.95663	1000	0.99322	16000	0.98239	6203.4	0.98291	2000	0.97906	2000	0.9865	16000	0.0054879	6545.3	0.0074428	14000	0.0038478	0	0.003595	14000	-0.67371	0.813	3.7571	1.6955	0.00016919	0.031613	0.0064263	0.0055444	0.0048518	0.006999	0.0033585	0.0021473	0.0006926	0.0014547	3.7526	22.228	-2.1203
16	99.549	234.57	180.21	202.29	199.55	203.23	42.425	3.6783	2.7461	0.93222	-1.2819	2.6812	0.29513	31.25	0.99665	16000	0.98388	6106.9	0.99134	2000	0.98757	1000	0.99339	16000	0.053701	6681.2	0.0058228	15000	0.0037701	1000	0.0020527	14000	-10.038	0.78768	108.97	1.6522	1.4487e-07	0.01648	0.007717	0.0076431	0.0056467	0.010463	0.0034784	0.0048159	0.0019964	0.0028195	-0.034559	2.5787	-2.177
16	107.04	230.89	213.73	221.61	219.4	223.86	29.751	4.4549	2.2051	2.2498	-3.1518	11.083	0.72663	250	0.99702	16000	0.98489	6911.1	0.98773	4000	0.98349	2000	0.99057	16000	0.015572	5989.5	0.0070829	14000	0.0042479	2000	0.002835	12000	-9.6621	0.79905	134.31	1.764	0.00022088	0.023684	0.010436	0.0091579	0.0074615	0.012798	0.004369	0.0053367	0.0016964	0.0036404	0.91199	3.3719	-1.3018
17	69.014	177.11	120.34	121.49	117.6	124.93	8.2354	7.3292	3.8876	3.4416	-1.0903	12.891	0.42569	31.25	0.99912	16000	0.98417	7102.1	0.9935	4000	0.98835	2000	0.99591	16000	0.049827	6305.5	0.0075632	14000	0.005153	2000	0.0024102	12000	-8.4002	0.64238	79.173	1.5377	4.103e-05	0.087744	0.056917	0.056831	0.051052	0.065068	0.013175	0.014016	0.0057791	0.008237	-1.444	7.9033	-3.4151
17	74.118	190.09	121.9	122.16	119.84	124.58	6.4592	4.7393	2.3237	2.4156	-0.091613	35.184	0.34973	31.25	0.99893	16000	0.98711	7172.3	0.99494	4000	0.99033	2000	0.99678	16000	0.042896	6352	0.0064524	14000	0.0046081	2000	0.0018443	12000	-10.788	0.62014	141.53	1.4919	3.339e-05	0.12181	0.063505	0.062977	0.055826	0.073147	0.015987	0.017321	0.0071508	0.01017	-0.72855	6.6746	-2.7252
17	57.05	588	125.4	123.88	119.51	128.2	37.783	8.6855	4.3642	4.3213	11.219	137.46	0.50277	31.25	0.99858	16000	0.98015	7627.9	0.99271	4000	0.98656	2000	0.99543	16000	0.0518	6496.2	0.0088687	14000	0.0061532	2000	0.0027154	12000	-6.016	0.45126	43.095	1.326	0.00010995	0.13822	0.067971	0.068107	0.053641	0.08392	0.024054	0.030279	0.014467	0.015812	-0.36595	3.3943	-3.4664
18	245	273.91	257.37	257.89	256.4	259.41	2.6703	3.0164	1.4994	1.517	0.48929	10.397	0.92987	1000	0.99664	16000	0.99026	7485.4	0.99147	4000	0.98907	2000	0.99292	16000	0.0051247	6277.3	0.0038472	14000	0.0023914	2000	0.0014558	12000	-5.2841	0.58633	47.63	1.4133	7.6088e-05	0.016382	0.0080767	0.0075402	0.0064406	0.0091767	0.0027318	0.0027362	0.0010996	0.0016366	0.66216	4.1058	-1.7109
18	127.83	270.55	253.65	257.89	256.4	259.41	23.638	3.0164	1.4994	1.517	-5.0119	26.423	0.94066	1000	0.99318	16000	0.98332	6697	0.98386	4000	0.98077	2000	0.98678	16000	0.0051828	6308.1	0.0060067	14000	0.0030879	2000	0.0029187	12000	-2.1624	0.76006	14.928	1.6541	5.2649e-05	0.011743	0.0040043	0.0031485	0.002246	0.0057676	0.0020685	0.0035216	0.00090244	0.0026191	0.53193	2.4742	-1.2175
18	127.09	275.63	203.63	254.91	128.95	257.89	63.526	128.95	125.97	2.9814	-0.32738	1.1122	0.96371	500	0.99294	16000	0.98483	6081.7	0.98605	2000	0.98191	2000	0.98814	16000	0.0046082	6182.5	0.0062339	14000	0.0041415	0	0.0020924	14000	-1.0473	0.95325	4.3636	1.968	9.7234e-05	0.0081205	0.0034943	0.0035501	0.0019002	0.0048523	0.0017292	0.0029522	0.0016499	0.0013022	0.28932	2.068	-1.6607
19	60.577	186.86	178.57	182.99	181.48	183.75	19.352	2.2685	1.5061	0.76245	-4.5504	22.618	0.92094	500	0.99695	16000	0.98849	6650.6	0.99059	4000	0.9859	1000	0.99337	16000	0.0077827	6530.9	0.0074691	15000	0.0046867	3000	0.0027824	12000	-3.0593	0.65697	18.805	1.565	3.5583e-05	0.0064927	0.0024732	0.0025136	0.0020712	0.0028766	0.00083276	0.00080534	0.00044238	0.00036295	0.26313	5.4826	-1.4888
19	61.592	188.46	176.14	185.29	183.75	186.08	28.551	2.3259	1.5441	0.78183	-2.7839	8.9787	0.90633	500	0.99721	16000	0.98977	6759.2	0.99201	4000	0.98774	1000	0.99413	16000	0.0077667	6445.6	0.0063871	15000	0.0042713	3000	0.0021158	12000	-4.4406	0.62046	36.61	1.5589	5.3253e-05	0.0043067	0.0024463	0.0024481	0.0020944	0.0028563	0.00065538	0.00076186	0.00035369	0.00040817	-0.50971	4.4643	-1.5471
19	61.506	187.66	174.83	184.52	183.75	185.29	29.031	1.5441	0.76883	0.77528	-2.5715	7.7353	0.95718	1000	0.99786	16000	0.99005	7109.4	0.99209	4000	0.98752	2000	0.9946	16000	0.0064233	6621.3	0.0070803	14000	0.0045768	2000	0.0025034	12000	-1.8277	0.51824	7.3278	1.3893	2.5133e-05	0.0083637	0.0030939	0.0028826	0.0020992	0.0039718	0.0014653	0.0018726	0.00078345	0.0010892	0.55003	3.2757	-1.255
20	57.05	185.29	170.95	170.93	170.27	172.27	7.6397	1.9954	0.65998	1.3354	-11.436	159.78	0.82252	500	0.99847	16000	0.99286	7069.4	0.99479	2000	0.99241	2000	0.99621	16000	0.0094954	6815	0.0037981	14000	0.0023782	0	0.0014199	14000	-10.76	0.54065	161.85	1.3082	4.756e-05	0.0047838	0.0024343	0.0024252	0.001816	0.0030872	0.00083186	0.0012712	0.00060918	0.00066202	0.1156	2.5984	-2.1026
20	56.466	179.27	171.16	172.94	170.93	173.62	11.976	2.6918	2.0109	0.68086	-8.286	73.411	0.81737	250	0.99777	16000	0.98851	6603.6	0.99143	2000	0.98789	2000	0.99348	16000	0.014519	6376.7	0.0055883	14000	0.0035329	0	0.0020554	14000	-8.3379	0.75867	86.341	1.6509	3.5425e-05	0.014748	0.0024593	0.0019851	0.0016081	0.0025669	0.0018801	0.00095875	0.00037699	0.00058176	3.6667	18.784	-2.0365
20	56.757	1336.4	167.32	170.93	169.62	172.27	47.505	2.6502	1.3149	1.3354	18.513	468.21	0.44582	31.25	0.99634	16000	0.98169	6188.2	0.99024	2000	0.98566	1000	0.99288	16000	0.047334	6870.3	0.0072271	15000	0.004582	1000	0.002645	14000	-9.1367	0.72074	92.574	1.5374	2.7123e-05	0.0056838	0.002364	0.0021932	0.0017994	0.0029569	0.001069	0.0011575	0.00039381	0.00076365	0.44741	3.3359	-2.6217
21	50.983	268.9	236.76	256.4	253.45	257.89	51.27	4.4465	2.9471	1.4994	-2.2042	6.2353	0.79884	1000	0.98753	16000	0.95752	5770	0.95969	1000	0.95064	1000	0.96763	16000	0.015582	6872.7	0.016999	15000	0.0090493	0	0.0079496	15000	-2.6529	0.80463	18.994	1.6702	3.7063e-05	0.0019327	0.00060456	0.00050254	0.00033429	0.00080944	0.00033735	0.00047515	0.00016825	0.0003069	0.90236	3.0051	-1.5193
21	51.16	262.5	242.46	256.4	254.91	257.89	44.514	2.9814	1.4821	1.4994	-2.8223	9.4981	0.79784	500	0.98163	16000	0.96202	5943.8	0.96316	1000	0.95717	1000	0.96857	16000	0.010365	6969	0.011404	15000	0.0059937	0	0.0054102	15000	-4.673	0.74462	61.528	1.5657	5.1648e-05	0.0010403	0.00048601	0.00050688	0.00039898	0.00057798	0.00015018	0.000179	0.00010791	7.1094e-05	-0.20002	3.2952	-1.4357
21	50.983	2756.3	248.24	257.89	254.91	259.41	128.73	4.4985	2.9814	1.517	14.959	277.5	0.19049	31.25	0.98061	16000	0.94727	5677.5	0.95241	1000	0.9437	1000	0.95975	16000	0.050064	6918.2	0.016059	15000	0.0087146	0	0.0073442	15000	-12.392	0.8166	169.26	1.6766	1.1963e-06	0.0019588	0.00053239	0.00040666	0.00028944	0.00067046	0.00034331	0.00038102	0.00011722	0.0002638	1.4171	4.6257	-1.4434
22	58.957	210	167.46	188.46	176.75	190.91	40.958	14.155	11.707	2.4476	-1.3851	3.1276	0.46204	31.25	0.99954	16000	0.98247	7521.3	0.98792	4000	0.98002	4000	0.99329	8000	0.029128	5303.7	0.013265	4000	0.0078955	0	0.0053694	4000	-11.755	0.66011	187.95	1.9541	8.3399e-05	0.061461	0.03157	0.031184	0.027742	0.034814	0.007345	0.0070725	0.0034419	0.0036306	0.1371	5.2409	-1.9946
22	57.95	201.37	168.97	186.86	180.74	190.91	39.542	10.171	6.1267	4.0447	-1.538	3.6104	0.81621	125	0.99942	16000	0.9842	7755.5	0.98706	8000	0.97921	2000	0.99266	16000	0.012641	5366.7	0.013449	14000	0.0078474	6000	0.0056012	8000	-3.1428	0.53178	26.591	1.8405	8.3198e-05	0.080566	0.037376	0.037163	0.032217	0.042411	0.0091594	0.010194	0.0049459	0.0052486	-0.13062	5.4705	-2.7112
22	56.83	205.12	181.19	186.86	182.23	191.74	26.446	9.5077	4.633	4.8747	-3.3991	13.881	0.46448	31.25	0.99957	16000	0.98698	8159.2	0.99152	8000	0.9841	4000	0.99522	16000	0.021313	5394.3	0.01112	12000	0.0074139	4000	0.0037061	8000	-14.041	0.43431	276.22	1.7199	0.00017913	0.11284	0.041415	0.038936	0.033003	0.047562	0.013692	0.014559	0.0059329	0.008626	1.0634	5.624	-2.2901
23	51.882	174.31	144.92	162.73	158.06	164.55	33.885	6.4877	4.6661	1.8216	-1.2579	2.6309	0.46944	31.25	0.99755	16000	0.97641	5515	0.9902	1000	0.98335	1000	0.99338	16000	0.052812	6854.6	0.010038	15000	0.0068583	0	0.00318	15000	-5.6904	0.87151	41.298	1.7708	4.6199e-05	0.014453	0.0043136	0.0040035	0.002571	0.005773	0.0023325	0.003202	0.0014325	0.0017695	0.7585	3.5872	-2.7163
23	51.943	1191.9	131.59	156.94	82.43	159.21	57.468	76.776	74.51	2.2663	9.4695	167.35	0.46531	31.25	0.99868	16000	0.97463	5471.2	0.9896	1000	0.97536	1000	0.99537	16000	0.055379	6767	0.020004	15000	0.014239	0	0.0057653	15000	-5.7119	0.90206	40.806	1.8362	1.263e-07	0.020327	0.0067055	0.0062654	0.0028482	0.0096567	0.0043083	0.0068085	0.0034172	0.0033913	0.54104	2.6148	-2.7962
23	51.882	185.29	145.77	157.5	155.28	158.63	29.381	3.3514	2.2183	1.1331	-2.0571	5.5278	0.46115	31.25	0.99844	16000	0.97961	5462	0.99253	1000	0.98341	1000	0.9957	16000	0.048433	6835.4	0.01229	15000	0.0091108	0	0.0031796	15000	-6.3871	0.88687	52.253	1.8004	1.2602e-07	0.021996	0.0071696	0.0064523	0.0051791	0.0087369	0.0034152	0.0035578	0.0012732	0.0022846	0.95802	4.8924	-2.8991
24	56.25	148.48	141.24	142.72	140.89	145.07	10.517	4.1712	1.8239	2.3474	-6.4857	50.025	0.62756	31.25	0.99909	16000	0.98942	5773.7	0.99623	2000	0.99378	1000	0.99751	16000	0.035388	6673.4	0.0037325	15000	0.002453	1000	0.0012796	14000	-7.2768	0.86643	60.897	1.7829	7.8625e-07	0.034436	0.0099966	0.0088085	0.006827	0.011911	0.0055308	0.0050838	0.0019815	0.0031023	1.2936	5.7173	-3.0464
24	60.912	722.95	135.65	135.69	134.45	136.53	28.412	2.0813	1.2411	0.8402	19.738	409.44	0.81278	125	0.99836	16000	0.99174	6542.7	0.9951	1000	0.99229	1000	0.99669	16000	0.014225	7171.6	0.0043984	15000	0.0028151	0	0.0015834	15000	-7.1014	0.55844	69.884	1.3201	5.8636e-05	0.015587	0.0050839	0.0047123	0.0037149	0.0061362	0.0022434	0.0024213	0.00099745	0.0014239	0.90884	5.0319	-3.0605
24	55.682	139.12	133.34	135.28	134.04	136.53	9.7752	2.4899	1.2335	1.2564	-5.8487	39.699	0.801	125	0.99895	16000	0.98716	5332.5	0.99443	1000	0.98979	1000	0.99663	16000	0.022039	6692.7	0.0068407	15000	0.0046413	0	0.0021995	15000	-4.0349	0.96127	22.976	1.9387	0.00016877	0.021823	0.005179	0.0042445	0.0032651	0.0059361	0.0032817	0.002671	0.00097936	0.0016917	2.145	8.5987	-3.0362
25	61.25	282.69	214.33	249.15	126	250.57	59.689	124.57	123.15	1.4156	-1.1985	2.7246	0.44292	31.25	0.99651	16000	0.97514	5024.3	0.98549	1000	0.97853	1000	0.99044	16000	0.046645	6598.4	0.011909	15000	0.0069585	0	0.0049502	15000	-6.9247	1.0554	61.097	2.1286	1.7732e-05	0.04001	0.017258	0.016304	0.01071	0.023791	0.0088523	0.01308	0.0055938	0.0074866	0.27896	2.4142	-2.0782
25	59.195	240.98	189.47	237.1	119.84	238.38	64.92	118.54	117.26	1.2816	-0.69494	1.7184	0.44665	31.25	0.99596	16000	0.97876	4638.3	0.98334	1000	0.9767	1000	0.9884	1000	0.029372	6438.7	0.011699	0	0.0066444	0	0.0050542	0	-12.604	1.1991	201.68	2.4388	5.4418e-05	0.031221	0.015913	0.016639	0.011228	0.020499	0.0065224	0.0092706	0.0054105	0.0038601	-0.1634	2.3632	-1.94
25	51.7	390.27	169.46	222.73	113.37	226.15	64.517	112.79	109.36	3.4266	-0.26345	1.715	0.39006	31.25	0.9974	16000	0.97735	4834.2	0.98794	1000	0.98182	1000	0.99132	16000	0.054215	6528.8	0.009506	15000	0.0061191	0	0.0033869	15000	-7.8366	1.1183	71.87	2.2627	2.3301e-07	0.039973	0.017509	0.017445	0.012423	0.022623	0.0074374	0.0102	0.005022	0.0051778	-0.010793	2.6462	-1.9793
26	58.103	141.35	130.55	133.64	131.64	135.28	14.07	3.6343	1.9946	1.6397	-4.1649	19.593	0.57175	31.25	0.99735	16000	0.97837	5707.8	0.98454	2000	0.97619	1000	0.98933	16000	0.03256	6122	0.013143	15000	0.0083519	1000	0.0047909	14000	-8.7083	1.0274	93.773	2.1833	8.6175e-05	0.045523	0.021184	0.02183	0.013856	0.028313	0.0094928	0.014457	0.0079747	0.0064823	-0.039488	2.3917	-3.0071
26	56.466	1633.3	143.67	135.69	134.86	136.96	113.59	2.0941	0.82992	1.2642	12.228	151.69	0.67454	31.25	0.99829	16000	0.98195	5824.1	0.99004	2000	0.98479	2000	0.99352	4000	0.032375	5936.1	0.0087257	2000	0.0052518	0	0.0034739	2000	-5.3308	1.0737	36.019	2.2828	2.0585e-05	0.082858	0.041693	0.041834	0.035091	0.049458	0.01229	0.014367	0.0067436	0.0076239	-0.69371	5.0283	-3.0411
26	57.347	145.54	137.4	139.12	137.81	140.89	11.098	3.0821	1.3042	1.7778	-5.3722	33.467	0.76247	31.25	0.99753	16000	0.98468	6375.5	0.98954	4000	0.98418	2000	0.99319	16000	0.021798	6196.5	0.009001	14000	0.0053567	2000	0.0036443	12000	-6.4605	0.86411	55.456	1.8449	9.105e-05	0.094773	0.041839	0.041685	0.03445	0.049992	0.012693	0.015542	0.0072357	0.0083064	-0.18882	4.6812	-3.1235
27	121.82	275.63	234.64	235.83	230.89	240.98	12.126	10.094	4.9388	5.1547	-3.2785	25.631	0.44421	31.25	0.99692	16000	0.96057	6473.9	0.97651	4000	0.95947	4000	0.98582	16000	0.060041	5709	0.026356	12000	0.017038	0	0.0093176	12000	-5.3065	0.94749	36.909	2.1673	1.5046e-05	0.044891	0.0089398	0.0075204	0.0046962	0.011399	0.0061215	0.0067028	0.0028243	0.0038786	2.0851	10.11	-1.4326
27	54.647	3392.3	246.17	239.67	232.11	246.37	202.78	14.263	7.5687	6.6948	14.337	219.67	0.25193	31.25	0.99722	16000	0.9424	6741.4	0.98196	4000	0.96318	2500	0.98858	16000	0.11932	5940.2	0.025398	13500	0.018774	1500	0.0066239	12000	-3.7908	0.80963	17.848	1.8898	3.2297e-07	0.084048	0.013434	0.012051	0.0072109	0.016727	0.010661	0.0095166	0.0048398	0.0046768	2.992	16.406	-2.1094
27	55.542	1575	234.57	238.38	229.69	246.37	96.576	16.681	8.6909	7.9903	9.7997	127.61	0.20129	31.25	0.99834	16000	0.9438	7211.7	0.98605	4000	0.97259	4000	0.99171	16000	0.12892	5978.5	0.01912	12000	0.01346	0	0.0056599	12000	-3.4533	0.70384	14.604	1.6972	8.9688e-08	0.03252	0.016403	0.018569	0.00858	0.023902	0.0089398	0.015322	0.0099888	0.0053334	-0.38406	1.9107	-2.0707
28	71.244	226.15	215.02	217.24	214.08	218.32	14.083	4.2392	3.1637	1.0755	-8.4022	76.198	0.89831	250	0.99932	16000	0.99173	5750.8	0.99283	1000	0.99065	1000	0.99435	16000	0.0053279	6985.7	0.0036982	15000	0.0021787	0	0.0015194	15000	-7.7848	0.78618	114.5	1.6184	8.0411e-05	0.0054752	0.0012265	0.0011363	0.00088898	0.0014297	0.00057291	0.00054074	0.00024735	0.00029339	2.3129	12.053	-2.3206
28	106.78	228.5	220.15	220.5	218.32	221.61	5.0934	3.2912	2.1832	1.108	-15.738	343.41	0.97233	250	0.99814	16000	0.99275	5921.3	0.99336	1000	0.99142	1000	0.99476	16000	0.003047	7049.6	0.0033466	15000	0.0019431	0	0.0014035	15000	-1.6259	0.73092	8.2163	1.5345	0.00010729	0.0055724	0.001316	0.0011512	0.00086546	0.0014582	0.00078346	0.00059276	0.00028578	0.00030697	2.5739	11.078	-2.2942
28	51.519	2940	262.75	226.15	225	228.5	261.05	3.4974	1.1538	2.3436	7.4863	64.284	0.18076	31.25	0.99847	16000	0.95424	5637.4	0.99403	1000	0.99216	1000	0.99538	16000	0.15781	6974.8	0.0032168	15000	0.0018727	0	0.0013441	15000	-3.8453	0.81185	16.022	1.6625	3.165e-08	0.0080946	0.0012318	0.00089713	0.00069956	0.0013381	0.0010722	0.00063858	0.00019757	0.00044101	2.6587	12.29	-2.2327
29	107.56	268.9	253.63	254.91	250.57	257.89	8.8397	7.3266	4.3451	2.9814	-7.6468	114.68	0.83027	1000	0.99757	16000	0.98988	6416.2	0.99184	2000	0.98916	1000	0.99389	16000	0.01181	6936	0.0047296	15000	0.002681	1000	0.0020486	14000	-9.0569	0.65266	100.63	1.4403	3.2351e-06	0.0082958	0.0035864	0.0033783	0.0023846	0.0046991	0.0015408	0.0023145	0.0009937	0.0013208	0.28436	2.5109	-1.7255
29	92.842	273.91	255.59	257.89	253.45	262.5	13.87	9.0517	4.4465	4.6053	-6.918	75.71	0.72114	1000	0.9971	16000	0.98819	6110.9	0.99128	2000	0.9874	1000	0.99389	16000	0.017394	6824.5	0.0064901	15000	0.0038778	1000	0.0026123	14000	-9.7362	0.75141	125.54	1.5829	0.00021575	0.010122	0.0043696	0.0043	0.0031155	0.005616	0.0019298	0.0025006	0.0011846	0.001316	0.16297	2.7765	-1.6444
29	122.16	265.66	256.5	257.89	254.91	260.95	12.256	6.0335	2.9814	3.052	-9.1519	98.053	0.95933	1000	0.99803	16000	0.99015	6168.8	0.99093	2000	0.98764	1750	0.99339	16000	0.0044892	6694	0.0057528	14250	0.0032939	250	0.0024589	14000	-1.3152	0.78199	7.4599	1.6284	0.0003634	0.01789	0.011001	0.010942	0.0091134	0.013112	0.0030665	0.0039982	0.0018289	0.0021692	-0.50183	3.8715	-0.70589
30	97.783	290.13	272.12	275.63	272.22	277.36	18.87	5.1363	3.4028	1.7335	-6.2495	49.324	0.63717	250	0.99859	16000	0.9883	8343.6	0.99309	8000	0.9895	4000	0.99529	16000	0.024817	5460.1	0.0057937	12000	0.0035923	4000	0.0022014	8000	-8.7042	0.44956	100.81	1.6142	4.0303e-05	0.15451	0.10932	0.11935	0.10766	0.12723	0.032704	0.019567	0.011687	0.0078806	-2.0473	6.6504	-1.9991
30	134.04	284.52	272.85	275.63	273.91	277.36	12.588	3.4454	1.7119	1.7335	-5.6318	44.461	0.88068	250	0.99862	16000	0.99089	8812.6	0.99347	8000	0.99008	4000	0.99545	16000	0.0115	5397.7	0.0053623	12000	0.0033812	4000	0.0019811	8000	-6.2382	0.28292	49.603	1.5881	4.1203e-05	0.15696	0.09856	0.10373	0.083231	0.11955	0.030692	0.036321	0.020495	0.015827	-1.3492	5.0737	-2.147
30	67.742	1422.6	272.92	272.22	270.55	275.63	48.595	5.0729	1.6701	3.4028	21.898	522.68	0.57646	31.25	0.99944	16000	0.991	10848	0.99596	8000	0.99384	8000	0.99755	16000	0.029352	5113.9	0.0037041	8000	0.002123	0	0.0015812	8000	-8.6849	-0.21706	94.244	1.5119	9.9808e-06	0.24875	0.13122	0.12305	0.10387	0.16128	0.045574	0.057403	0.019175	0.038228	0.0044256	3.5503	-1.9405
31	63.362	135.28	125.58	125.64	124.58	126.72	3.7685	2.1479	1.0648	1.0831	-11.726	193.05	0.59718	31.25	0.99804	16000	0.984	5835.4	0.98929	1000	0.98153	1000	0.99342	16000	0.022506	6835	0.011889	15000	0.0077586	0	0.0041306	15000	-9.9108	0.80223	143.71	1.6702	3.6266e-05	0.04371	0.013565	0.012556	0.0099649	0.016301	0.0057102	0.0063358	0.0025914	0.0037445	1.4238	7.1726	-2.7446
31	58.644	152.6	125.49	125.64	124.58	126.72	4.4639	2.1479	1.0648	1.0831	-10.091	157.14	0.64472	125	0.99879	16000	0.98512	5302.9	0.99163	1000	0.98514	1000	0.99457	16000	0.024169	6755.5	0.0094315	15000	0.0064891	0	0.0029424	15000	-6.7837	0.94693	69.696	1.909	0.00010685	0.055503	0.023219	0.022805	0.017606	0.028785	0.0089014	0.011178	0.0051983	0.0059798	0.18173	3.6811	-3.0409
31	69.449	588	127.18	126.72	126	127.83	15.675	1.8261	0.72414	1.1019	28.026	827.6	0.7045	31.25	0.99883	16000	0.99075	5824.6	0.99466	1000	0.99073	1000	0.99666	16000	0.020086	6889.5	0.0059344	15000	0.0039314	0	0.0020031	15000	-9.7085	0.78837	113.04	1.6454	2.8434e-05	0.077908	0.037246	0.037002	0.029295	0.045487	0.013017	0.016192	0.0077067	0.0084851	-0.12971	3.5913	-2.7951
32	50.806	219.4	192.19	202.29	199.55	204.17	32.701	4.6192	2.7461	1.8731	-2.8336	9.4346	0.82974	250	0.99681	16000	0.97735	5615.4	0.98543	2000	0.97798	1000	0.98934	16000	0.023795	6606.9	0.011365	15000	0.0074547	1000	0.0039103	14000	-3.1389	0.92577	14.155	1.8819	3.246e-05	0.0010068	0.00055356	0.00055224	0.00045868	0.00065998	0.00014752	0.0002013	9.356e-05	0.00010774	-0.20333	3.2366	-2.2608
32	56.322	211	174.14	197.76	190.09	200.45	45.87	10.368	7.6716	2.6967	-1.3629	3.0461	0.53113	31.25	0.99372	16000	0.96664	5691.3	0.9783	2000	0.96896	1000	0.98405	16000	0.046538	6776.4	0.015098	15000	0.0093418	1000	0.0057559	14000	-5.5969	0.85729	41.022	1.7521	5.6538e-06	0.00080335	0.00036794	0.00037564	0.00028853	0.00044582	0.00013481	0.0001573	8.7112e-05	7.0184e-05	-0.088672	3.4321	-2.3374
32	55.125	1633.3	152.08	191.74	98.218	197.76	72.005	99.54	93.521	6.0187	9.5227	199.35	0.37721	31.25	0.99516	16000	0.93994	5841.6	0.97444	1000	0.95388	1000	0.98341	16000	0.098024	7126.1	0.029539	15000	0.020563	0	0.0089762	15000	-3.0927	0.72229	12.321	1.5281	1.1767e-07	0.00078026	0.00029444	0.00030296	0.00017111	0.00041145	0.00016497	0.00024034	0.00013184	0.00010849	0.05921	2.2975	-2.3796
33	55.194	208.02	154.38	195.13	98.438	196.88	52.02	98.438	96.695	1.7423	-0.48532	1.3822	0.60576	31.25	0.99749	16000	0.98326	6670.4	0.98687	4000	0.97855	1000	0.99231	16000	0.017857	6564.2	0.013758	15000	0.008319	3000	0.0054392	12000	-12.06	0.67285	244.52	1.5423	8.7397e-06	0.0043003	0.0021577	0.0020387	0.001824	0.0023526	0.00061297	0.0005286	0.00021468	0.00031393	0.71721	4.7736	-2.0439
33	64.853	204.17	195.04	196.88	196	197.76	12.733	1.7578	0.875	0.88284	-7.7362	62.291	0.87717	250	0.99742	16000	0.99206	6915.4	0.99355	4000	0.99141	2000	0.99509	16000	0.0064758	6360.4	0.0036785	14000	0.0021389	2000	0.0015396	12000	-8.2541	0.69373	127.24	1.5526	1.1057e-05	0.0049158	0.0018052	0.0017242	0.0014973	0.0019791	0.00057056	0.00048182	0.0002269	0.00025492	2.0434	11.144	-2.2555
33	64.663	200.45	176.73	196	194.27	196.88	41.353	2.6019	1.7269	0.875	-1.7561	4.2694	0.84276	250	0.99694	16000	0.98206	6216.4	0.98822	2000	0.97837	1000	0.99207	16000	0.017687	6768.4	0.013707	15000	0.0098529	1000	0.0038539	14000	-3.6263	0.72821	21.779	1.5802	2.6249e-05	0.0055857	0.0014117	0.0011773	0.0010462	0.0014573	0.00072904	0.00041107	0.00013111	0.00027996	2.5291	10.487	-2.263
34	121.49	264.07	246.23	249.15	246.37	250.57	19.13	4.1995	2.7838	1.4156	-5.9302	38.354	0.96408	250	0.99944	16000	0.99352	8769.1	0.9951	4000	0.99113	4000	0.9974	16000	0.0052641	5850.6	0.0062642	12000	0.0039723	0	0.0022918	12000	-1.6754	0.3747	6.6215	1.2379	1.1661e-05	0.059546	0.036714	0.036803	0.031816	0.042394	0.0095443	0.010579	0.0049872	0.0055914	-1.0452	6.1294	-2.1197
34	60.494	254.91	243.76	245	243.65	246.37	14.515	2.7223	1.3536	1.3687	-11.18	132.28	0.92126	250	0.99982	16000	0.99677	10686	0.9978	8000	0.99659	8000	0.99867	16000	0.0055274	5227.3	0.0020863	8000	0.0012114	0	0.00087498	8000	-8.5316	-0.16058	95.518	1.3931	0.00040964	0.072785	0.034265	0.033525	0.028536	0.039959	0.010612	0.011424	0.0049893	0.0064343	0.031028	5.2267	-2.1348
34	123.88	267.27	249.22	250.57	249.15	252	14.172	2.8475	1.4156	1.4318	-7.872	69.868	0.83678	250	0.99963	16000	0.99639	10624	0.99779	8000	0.99653	4000	0.99862	16000	0.0087604	5294.2	0.002084	12000	0.0012559	4000	0.00082808	8000	-13.119	-0.14583	211.44	1.3442	0.00015514	0.073077	0.026892	0.02537	0.021418	0.029673	0.0099664	0.0082558	0.0039525	0.0043034	1.3701	7.0928	-2.1149
35	64.099	352.8	182.73	196.44	194.27	198.65	39.244	4.3755	2.1644	2.2111	-2.1619	6.9292	0.51724	31.25	0.99936	16000	0.98347	7847.5	0.98719	4000	0.98083	4000	0.99239	16000	0.028503	5374.2	0.011558	12000	0.0063608	0	0.0051967	12000	-11.564	0.67225	162.12	1.7694	1.4092e-05	0.022791	0.01168	0.010671	0.0081879	0.014759	0.0042699	0.0065716	0.0024828	0.0040888	0.42826	2.6991	-2.2001
35	59.354	203.23	179.8	197.76	194.27	199.55	40.684	5.2744	3.4847	1.7897	-1.8648	4.6956	0.77418	125	0.99918	16000	0.98434	7657	0.98791	4000	0.9809	4000	0.99248	16000	0.016749	5309.8	0.011581	12000	0.0070124	0	0.0045687	12000	-6.5566	0.76123	67.214	1.8898	3.3484e-05	0.022242	0.011824	0.011904	0.0096126	0.013825	0.0035703	0.004212	0.0022911	0.0019209	-0.098536	4.271	-2.3753
35	55.056	1297.1	197.12	196.88	194.27	198.65	106.29	4.3755	2.6019	1.7736	8.3906	81.061	0.32071	31.25	0.99933	16000	0.98064	8544.9	0.99091	8000	0.98562	4000	0.99447	16000	0.066611	5554.4	0.0088555	12000	0.0052941	4000	0.0035614	8000	-8.2835	0.42208	73.062	1.4806	4.4761e-07	0.021365	0.0094209	0.0082649	0.006748	0.011755	0.0040755	0.0050069	0.0015169	0.00349	0.74203	3.5531	-2.3376
36	50.748	2756.3	129.22	143.18	74.368	146.51	129.3	72.144	68.814	3.3298	18.335	362.74	0.58698	31.25	0.99779	16000	0.95187	4426.7	0.97055	1000	0.94375	1000	0.98305	4000	0.055932	6026	0.039298	3000	0.026802	0	0.012496	3000	-3.1565	1.3634	15.723	2.9388	2.5872e-06	0.045501	0.011845	0.010507	0.0066341	0.015383	0.007323	0.0087492	0.0038734	0.0048758	1.1252	4.6974	-3.0773
36	50.748	612.5	99.07	73.378	71.824	76.563	100.64	4.7384	1.5536	3.1848	4.4946	22.007	0.24901	31.25	0.99024	16000	0.7907	2719.5	0.84163	1000	0.68372	500	0.92826	1000	0.16823	5120.3	0.24454	500	0.1579	500	0.086633	0	-0.87959	2.1687	2.7895	5.8116	2.9563e-05	0.018441	0.0056855	0.0053056	0.0036836	0.0073911	0.0029305	0.0037074	0.0016219	0.0020855	0.75333	3.8165	-3.093
36	51.101	595.95	97.115	74.873	72.893	142.72	45.337	69.826	1.9801	67.846	5.3902	56.479	0.43472	31.25	0.99734	16000	0.91088	3910.1	0.95142	1000	0.88684	1000	0.97783	2000	0.10287	5962	0.090988	1000	0.06458	0	0.026408	1000	-2.0488	1.5159	7.019	3.3451	1.1817e-06	0.021524	0.0088455	0.0082326	0.0058758	0.011703	0.0042088	0.0058271	0.0023568	0.0034703	0.38835	2.8294	-3.1094
37	129.33	1575	256.21	257.89	256.4	259.41	59.483	3.0164	1.4994	1.517	19.294	433.48	0.50679	250	0.99541	16000	0.9858	7885.5	0.9896	4000	0.98663	4000	0.99176	16000	0.024144	6165.3	0.0051239	12000	0.0029703	0	0.0021536	12000	-14.932	0.5065	283.03	1.3548	3.3945e-05	0.038919	0.022469	0.022172	0.0192	0.025563	0.0068361	0.0063633	0.0029722	0.0033911	-0.6055	4.8816	-1.9495
37	108.35	1520.7	265.6	260.95	257.89	262.5	86.09	4.6053	3.052	1.5532	13.168	178.78	0.58032	31.25	0.99617	16000	0.98706	6418.8	0.99159	2000	0.98933	2000	0.99321	16000	0.034405	6450.8	0.0038714	14000	0.0022564	0	0.001615	14000	-10.186	0.80129	110.63	1.664	3.4801e-07	0.031186	0.017744	0.017674	0.013913	0.022327	0.0060844	0.0084137	0.0037609	0.0046529	-0.4965	3.3118	-1.8869
37	53.715	273.91	261.21	267.27	264.07	268.9	27.92	4.8306	3.2009	1.6297	-5.8786	38.516	0.33763	31.25	0.99737	16000	0.98394	7936.7	0.99347	4000	0.99166	4000	0.99488	16000	0.062962	6155.5	0.0032212	12000	0.0018114	0	0.0014098	12000	-8.3482	0.50736	74.749	1.3457	4.6674e-08	0.043822	0.025268	0.026583	0.023219	0.029209	0.0076193	0.0059903	0.0033639	0.0026265	-1.5967	6.4842	-1.9324
38	59.354	257.89	205.63	238.38	124.58	243.65	55.503	119.07	113.8	5.268	-0.99032	2.2631	0.63891	31.25	0.99809	16000	0.97578	6405.5	0.98832	4000	0.98027	1000	0.99182	16000	0.042696	6032.9	0.011552	15000	0.0080526	3000	0.003499	12000	-4.8617	0.85265	30.891	1.9565	0.00011998	0.058927	0.019959	0.019045	0.014054	0.024853	0.0094659	0.010799	0.0049914	0.0058077	0.89604	4.975	-1.8699
38	55.964	630	208.49	242.31	146.51	245	64.32	98.487	95.794	2.6923	-0.17434	7.9083	0.41124	31.25	0.99834	16000	0.9684	6763.3	0.9845	4000	0.97054	1000	0.99152	16000	0.060903	6391	0.020982	15000	0.013968	3000	0.007014	12000	-5.5621	0.66798	39.124	1.617	6.4305e-07	0.056514	0.011932	0.0084312	0.0065796	0.013313	0.0097192	0.0067339	0.0018517	0.0048822	2.3403	8.4587	-2.1042
38	53.069	689.06	176.82	229.69	116.67	235.83	77.253	119.16	113.02	6.1414	0.86089	8.8248	0.37548	31.25	0.9978	16000	0.9571	6758.5	0.98595	4000	0.96994	1000	0.99238	16000	0.081123	6255.7	0.022437	15000	0.016008	3000	0.0064286	12000	-3.5656	0.70351	17.371	1.703	1.7364e-07	0.075745	0.017302	0.016201	0.013837	0.019402	0.0078019	0.0055649	0.0023638	0.0032011	2.7307	17.61	-1.7127
39	50.69	1260	143.97	97.351	94.635	101.15	192.47	6.5116	2.7158	3.7958	5.1663	28.963	0.44894	31.25	0.978	16000	0.81353	3046.8	0.83491	250	0.7468	250	0.89455	1000	0.11158	5815.8	0.14775	750	0.088118	0	0.059635	750	-0.86126	1.7718	3.3334	4.1633	1.4331e-05	0.013685	0.0050227	0.0043237	0.0027183	0.0074221	0.0029744	0.0047038	0.0016054	0.0030984	0.56237	2.5486	-1.7513
39	50.69	1297.1	182.78	98	94.635	193	253.35	98.364	3.3648	94.999	3.6499	14.988	0.38446	31.25	0.98921	16000	0.77298	2743.1	0.81304	500	0.67302	250	0.88215	1000	0.13674	5465.3	0.20914	750	0.14003	250	0.069112	500	-0.60186	2.0014	2.3346	5.0472	4.1154e-06	0.036913	0.0074856	0.0059377	0.0028968	0.0094637	0.0067165	0.0065669	0.003041	0.0035259	1.8634	7.0849	-1.4843
39	50.631	1297.1	200.06	100.23	96.499	198.65	284.21	102.15	3.7284	98.421	3.326	12.546	0.32006	31.25	0.9898	16000	0.82645	2768.6	0.86971	500	0.81878	250	0.89895	1000	0.12447	5436.4	0.08017	750	0.050934	250	0.029236	500	-1.6636	2.0084	4.9741	5.0752	2.0331e-06	0.036227	0.0071022	0.0051842	0.0040255	0.0079284	0.0065274	0.0039029	0.0011587	0.0027441	2.4014	9.2501	-1.6073
40	225	233.33	229.25	229.69	228.5	229.69	1.2841	1.1901	1.1901	0	-0.36166	3.1593	0.97049	250	0.99626	16000	0.992	6090.6	0.99266	1000	0.99097	1000	0.99376	16000	0.0029117	7023.1	0.0027843	15000	0.0016814	0	0.0011029	15000	-3.0431	0.69935	17.931	1.4984	7.2724e-05	0.0017495	0.00088389	0.00084554	0.00069221	0.0010744	0.00026743	0.00038222	0.00015333	0.00022889	0.20736	3.1074	-2.1106
40	219.4	229.69	226.25	226.15	226.15	227.32	1.5786	1.1657	0	1.1657	-2.0548	8.1417	0.97498	500	0.99598	16000	0.99169	6255.6	0.99212	1000	0.9907	1000	0.99319	16000	0.0023114	6998.4	0.0024852	15000	0.0014127	0	0.0010726	15000	-2.1326	0.66842	12.234	1.4616	5.0872e-05	0.0015644	0.00088967	0.00090813	0.00070586	0.001097	0.0002714	0.00039116	0.00020228	0.00018889	-0.36977	2.9875	-2.0603
40	109.7	235.83	221.48	222.73	220.5	223.86	9.1946	3.3579	2.2273	1.1306	-11.505	139.65	0.95399	500	0.99701	16000	0.99063	6153.2	0.99103	2000	0.98899	2000	0.99287	16000	0.0033664	6608.9	0.0038805	14000	0.002046	0	0.0018345	14000	-3.9004	0.81361	37.976	1.6773	0.00013797	0.0017959	0.00095604	0.00087036	0.00076659	0.0011109	0.00027662	0.00034435	0.00010377	0.00024058	0.7184	3.3571	-1.9863
41	52.751	1422.6	206.64	212.02	201.37	216.18	129.06	14.807	10.649	4.1572	7.804	71.716	0.30654	31.25	0.99561	16000	0.93892	5179.1	0.98241	1000	0.96802	1000	0.9877	16000	0.13522	6826	0.019676	15000	0.014386	0	0.0052907	15000	-3.5417	0.95537	14.684	1.9198	5.3552e-08	0.001036	0.00040179	0.00037356	0.00026133	0.00053446	0.00024758	0.00027313	0.00011223	0.0001609	0.43475	2.7375	-2.2229
41	64.663	219.4	207.64	213.04	208.02	215.12	22.059	7.1031	5.0246	2.0785	-4.9272	27.583	0.91129	250	0.99648	16000	0.98358	6485.7	0.98632	1000	0.98157	1000	0.98961	16000	0.010684	7181.7	0.008034	15000	0.0047474	0	0.0032866	15000	-3.2732	0.57503	19.552	1.3377	2.7338e-05	0.0014909	0.00068905	0.00062584	0.00040547	0.00095171	0.00035865	0.00054624	0.00022037	0.00032587	0.35359	2.4056	-2.132
41	54.11	264.07	205.96	216.18	212.02	218.32	33.09	6.2976	4.1572	2.1404	-3.0719	11.353	0.59527	31.25	0.99439	16000	0.97354	5235.4	0.98456	1500	0.9773	1000	0.98943	16000	0.046047	6579.8	0.012123	15000	0.0072515	500	0.0048713	14500	-5.5187	1.0214	37.993	2.0671	3.896e-05	0.0022337	0.00081674	0.00063114	0.0005001	0.0010131	0.00051487	0.00051303	0.00013104	0.00038199	1.1736	3.6719	-2.1824
42	50.69	2594.1	172.94	90.184	83.681	170.27	298.34	86.589	6.5028	80.086	4.9976	28.283	0.23309	31.25	0.99734	16000	0.75305	4984.3	0.78801	1000	0.57694	125	0.94854	16000	0.19951	6848.8	0.37161	15875	0.21108	875	0.16053	15000	-0.36339	0.96054	1.8119	1.9747	2.4088e-08	0.0053614	0.00094629	0.00096101	3.4051e-07	0.0014704	0.0009002	0.0014701	0.00096067	0.00050939	1.0753	4.8654	-2.6676
42	51.279	2940	220.62	92.842	86.133	172.94	409.54	86.808	6.7093	80.099	3.9079	17.817	0.27868	31.25	0.99822	16000	0.73696	5753.2	0.73254	1000	0.529	31.25	0.97292	16000	0.21935	7180.4	0.44392	15969	0.20353	968.75	0.24038	15000	-0.13912	0.70083	1.4584	1.54	2.3504e-08	0.0042926	0.00081519	0.00055316	1.0301e-07	0.0014717	0.00092279	0.0014716	0.00055305	0.00091854	0.94772	3.1251	-2.5972
42	54.11	2450	189.81	91.116	87.849	170.27	350.9	82.422	3.2671	79.155	4.4628	22.464	0.29391	31.25	0.99699	16000	0.74234	5469.2	0.78689	1000	0.53032	125	0.96509	16000	0.21765	6998.3	0.43476	15875	0.25656	875	0.1782	15000	-0.27146	0.80843	1.529	1.7179	2.454e-08	0.0057189	0.0010228	0.00088195	1.3768e-06	0.001571	0.00099122	0.0015696	0.00088057	0.00068905	1.192	4.8949	-2.5421
43	66.117	237.1	132.79	139.12	137.81	141.8	21.85	3.9881	1.3042	2.6839	-2.2519	7.6649	0.4661	31.25	0.99928	16000	0.98489	5886.5	0.99061	2000	0.98292	2000	0.99467	16000	0.027925	6081.3	0.011748	14000	0.0076899	0	0.0040582	14000	-11.195	0.96335	176.35	2.1042	4.024e-05	0.083521	0.044447	0.04204	0.034299	0.057909	0.015915	0.023611	0.0077411	0.015869	-0.10247	2.7681	-3.1086
43	57.95	373.73	125.87	135.28	134.04	136.53	27.912	2.4899	1.2335	1.2564	0.60395	20.133	0.39669	31.25	0.99839	16000	0.97921	6996.7	0.98843	4000	0.9802	2000	0.9928	16000	0.043225	5961.2	0.0126	14000	0.008227	2000	0.0043733	12000	-8.2334	0.68594	85.177	1.7459	2.0197e-05	0.075121	0.026987	0.025184	0.019357	0.031905	0.010612	0.012548	0.0058268	0.0067208	1.1501	5.503	-2.9978
43	56.611	1191.9	113.68	133.23	67.431	134.45	83.401	67.02	65.801	1.2186	9.4679	115.11	0.51274	31.25	0.99837	16000	0.9624	4991.5	0.97483	2000	0.95805	1000	0.98514	4000	0.049419	5628.4	0.02709	3000	0.016778	1000	0.010312	2000	-5.0073	1.3271	34.178	3.0087	2.6006e-05	0.071101	0.031666	0.031046	0.026803	0.036323	0.010009	0.0095202	0.0042427	0.0052776	-0.069817	5.7545	-2.8086
44	51.519	265.66	185	200.45	197.76	203.23	40.577	5.468	2.6967	2.7713	-1.8096	4.7862	0.45859	31.25	0.99864	16000	0.98201	7005.2	0.98998	4000	0.9812	2000	0.99415	16000	0.034374	6404.4	0.012947	14000	0.0087774	2000	0.00417	12000	-8.1231	0.651	93.284	1.5017	1.4357e-07	0.018058	0.005162	0.0044201	0.0033874	0.0062382	0.002781	0.0028508	0.0010327	0.0018181	1.3708	5.3673	-2.2358
44	57.273	221.61	190.22	196.88	196	198.65	26.837	2.6486	0.875	1.7736	-3.3424	12.655	0.42332	31.25	0.99865	16000	0.98526	6351.6	0.99432	2000	0.99063	2000	0.99622	16000	0.048675	6528.5	0.0055869	14000	0.0036934	0	0.0018934	14000	-7.6123	0.79094	66.173	1.6495	1.3644e-07	0.013803	0.004932	0.0041388	0.0034626	0.0051901	0.0025369	0.0017275	0.00067623	0.0010512	1.3422	4.4476	-2.1663
44	65.625	246.37	183.53	196	194.27	197.76	35.012	3.4847	1.7269	1.7578	-2.0946	5.6234	0.48967	31.25	0.99877	16000	0.98678	6505.1	0.9928	2000	0.98727	2000	0.99522	16000	0.033666	6673.6	0.0079568	14000	0.0055358	0	0.002421	14000	-11.506	0.71212	152.19	1.5261	5.2256e-05	0.013424	0.0042276	0.0035318	0.0028892	0.0048405	0.0022775	0.0019514	0.00064265	0.0013087	1.5898	5.1767	-2.2719
45	56.977	1050	273.24	272.22	270.55	272.22	43.29	1.6701	1.6701	0	16.472	290.17	0.5909	31.25	0.99842	16000	0.9924	6799.6	0.99512	2000	0.99375	1000	0.99619	16000	0.023248	6985.9	0.0024382	15000	0.0013738	1000	0.0010643	14000	-12.299	0.54965	169.76	1.3193	4.8894e-06	0.023056	0.0089911	0.0083257	0.0054379	0.012945	0.0046979	0.0075075	0.0028877	0.0046198	0.27733	2.2408	-1.0937
45	91.494	286.36	274.5	275.63	273.91	275.63	9.0715	1.7119	1.7119	0	-14.217	244.64	0.63586	31.25	0.99821	16000	0.99269	6467.8	0.99427	2000	0.99259	1000	0.99556	16000	0.014403	6961.7	0.0029724	15000	0.0016818	1000	0.0012906	14000	-18.619	0.61978	398.79	1.4166	9.8296e-05	0.018391	0.0062865	0.005788	0.0037212	0.0083167	0.0031455	0.0045954	0.0020667	0.0025287	0.73498	3.0808	-1.4669
45	226.15	1520.7	277.12	273.91	272.22	275.63	63.559	3.4028	1.6908	1.7119	18.602	349.26	0.40527	31.25	0.99902	16000	0.99244	6546.6	0.99503	2000	0.99369	1000	0.99614	16000	0.030555	6862.5	0.002445	15000	0.0013423	1000	0.0011027	14000	-14.566	0.63334	228.28	1.4368	2.9786e-07	0.045748	0.0088512	0.0072838	0.0046377	0.011354	0.0060884	0.0067159	0.002646	0.0040699	1.9073	8.5613	-1.3244
46	51.7	376.92	179.54	145.54	131.64	249.15	72.41	117.51	13.903	103.61	0.73673	2.4969	0.16623	31.25	0.99212	16000	0.90011	4544.1	0.93944	1000	0.87925	500	0.96272	8000	0.10163	6600.8	0.083471	7500	0.060198	500	0.023273	7000	-2.4526	1.1475	10.683	2.3373	2.271e-05	0.0094442	0.0018513	0.0014292	0.00092694	0.0020937	0.0015099	0.0011668	0.00050229	0.0006645	2.0144	7.2515	-1.9757
46	51.042	735	155.37	132.43	125.64	146.51	64.382	20.871	6.7914	14.079	2.4821	14.533	0.4163	31.25	0.99432	16000	0.92062	4190.3	0.94914	1000	0.89772	500	0.97458	1000	0.082465	6385.8	0.076857	500	0.051415	500	0.025442	0	-2.3276	1.2993	9.7687	2.7061	1.1628e-05	0.0099154	0.0023658	0.0018787	0.0010793	0.0035969	0.0016375	0.0025176	0.00079936	0.0017182	0.89406	3.4443	-1.6631
46	51.761	648.53	197.62	138.24	130.09	279.11	78.761	149.03	8.156	140.87	0.51548	2.6864	0.33392	31.25	0.99635	16000	0.9226	3945.5	0.94821	1000	0.90217	500	0.97225	1000	0.078421	6147.3	0.070079	500	0.046036	500	0.024042	0	-2.7976	1.4396	14.007	3.0961	1.3171e-05	0.042794	0.0050682	0.0042102	0.0028203	0.0059049	0.0045217	0.0030846	0.0013899	0.0016947	3.5215	20.131	-1.6971
47	69.889	2450	150.22	142.72	141.35	144.59	155.19	3.244	1.3723	1.8717	14.582	216.28	0.26423	31.25	0.99783	16000	0.98042	6467.1	0.99071	2000	0.98524	2000	0.99402	16000	0.062049	6338.6	0.0087747	14000	0.0054654	0	0.0033093	14000	-8.9379	0.77269	90.058	1.7178	1.2112e-07	0.059151	0.01099	0.0082908	0.0065755	0.010397	0.0094999	0.0038215	0.0017154	0.0021061	2.6565	10.369	-2.8392
47	60.411	315	138.33	140.45	139.12	141.8	14.495	2.6839	1.3292	1.3548	-0.41284	53.232	0.19448	31.25	0.99844	16000	0.97727	6408.2	0.99255	2000	0.98817	2000	0.99498	16000	0.083785	6509.7	0.006802	14000	0.0043791	0	0.0024229	14000	-6.8279	0.71859	51.065	1.6273	5.0684e-08	0.026949	0.0077851	0.0065544	0.0045085	0.010286	0.0049055	0.0057776	0.0020459	0.0037317	1.2649	5.0728	-2.9166
47	53.325	1297.1	148.27	140.89	139.56	141.8	83.866	2.2437	1.3376	0.90608	7.1491	74.837	0.28712	31.25	0.99839	16000	0.9567	6036.1	0.98999	2000	0.98236	1000	0.99402	16000	0.11019	6290.1	0.01166	15000	0.0076311	1000	0.0040285	14000	-3.6393	0.8421	15.747	1.8894	7.7581e-08	0.031024	0.0092458	0.0089444	0.0063602	0.011602	0.0051702	0.0052423	0.0025843	0.002658	0.94411	5.3371	-2.6047
48	56.036	242.31	224.44	228.5	227.32	229.69	23.222	2.3679	1.1778	1.1901	-4.9335	26.864	0.88331	250	0.99714	16000	0.99251	5827.3	0.9946	1000	0.993	1000	0.99541	16000	0.0089318	6865.4	0.0024131	15000	0.0015971	0	0.00081599	15000	-7.3029	0.80205	68.988	1.6561	3.948e-05	0.001792	0.00085708	0.00079322	0.00070345	0.00092288	0.00026401	0.00021943	8.9768e-05	0.00012966	0.9395	4.4141	-2.2022
48	111.36	256.4	228.74	229.69	226.15	233.33	17.569	7.1795	3.5337	3.6458	-5.6707	38.236	0.96767	250	0.99671	16000	0.99332	5886.8	0.9938	1000	0.99259	1000	0.99465	16000	0.0024203	6949.9	0.0020569	15000	0.0012082	0	0.00084871	15000	-4.7012	0.76466	39.048	1.5937	4.7974e-05	0.0026331	0.00061642	0.00057584	0.00048031	0.00067243	0.00026042	0.00019212	9.5525e-05	9.6592e-05	2.9107	17.632	-2.187
48	53.39	3392.3	272.7	230.29	217.24	243.65	331.4	26.405	13.047	13.358	7.5583	62.644	0.17861	31.25	0.99697	16000	0.95109	5992.6	0.99176	1000	0.989	1000	0.99364	16000	0.15863	7169.8	0.004642	15000	0.0027658	0	0.0018762	15000	-3.7567	0.67835	15.386	1.4649	1.5778e-08	0.0010539	0.00051459	0.00051437	0.00039888	0.00067988	0.0002226	0.000281	0.00011549	0.00016551	-0.4823	3.1241	-2.2794
49	54.919	1378.1	219.06	216.18	212.02	218.32	78.7	6.2976	4.1572	2.1404	12.536	168.66	0.36515	31.25	0.99817	16000	0.98584	7582.2	0.9925	4000	0.98997	4000	0.99445	16000	0.052309	5822	0.0044738	12000	0.0025301	0	0.0019437	12000	-9.2807	0.70689	91.678	1.6182	1.7996e-05	0.025621	0.0043845	0.003041	0.0021237	0.0045769	0.004459	0.0024531	0.00091725	0.0015359	3.0309	12.236	-2.2727
49	54.244	233.33	212.76	222.73	217.24	229.69	33.082	12.446	5.4859	6.9602	-2.8169	10.11	0.81969	125	0.99862	16000	0.98649	9166.3	0.98907	8000	0.98406	4000	0.99258	16000	0.011728	4843.9	0.0085167	12000	0.0050074	4000	0.0035092	8000	-6.1782	0.38187	63.652	1.7731	7.4991e-05	0.025484	0.0044068	0.0030659	0.0026739	0.0044788	0.0037481	0.0018049	0.00039202	0.0014129	3.0015	12.662	-2.3307
49	67.021	1191.9	200.52	200.45	199.55	201.37	28.171	1.8223	0.90702	0.91532	32.718	1160.1	0.85562	250	0.99886	16000	0.99443	8400.5	0.99561	4000	0.99431	4000	0.99671	16000	0.0081362	5832.9	0.002407	12000	0.0013018	0	0.0011052	12000	-10.918	0.447	152.2	1.3617	3.8601e-05	0.020891	0.0056013	0.0042865	0.0023864	0.0076743	0.0040931	0.0052879	0.0019001	0.0033878	1.1432	3.5545	-2.2227
50	50.806	1696.2	151.65	148.99	146.51	154.74	54.975	8.2252	2.4749	5.7504	24.358	626.01	0.4242	31.25	0.99898	16000	0.98861	5885.9	0.99362	1000	0.99003	1000	0.99588	16000	0.033409	6919.5	0.0058447	15000	0.003586	0	0.0022588	15000	-11.106	0.7701	145.03	1.6089	1.29e-07	0.020448	0.0077329	0.0071585	0.0052556	0.0099013	0.0035345	0.0046457	0.0019029	0.0027428	0.56561	3.1104	-2.4466
50	75.128	1191.9	154.81	154.2	153.13	155.28	23.077	2.1567	1.0708	1.0859	41.972	1892.2	0.60847	31.25	0.99926	16000	0.99259	6503.9	0.99631	2000	0.99451	1000	0.99739	16000	0.023698	6984.3	0.0028787	15000	0.0018028	1000	0.001076	14000	-10.941	0.60842	142.19	1.4003	4.9998e-05	0.033488	0.015304	0.015411	0.012435	0.018442	0.0047718	0.0060076	0.0029764	0.0030312	-0.16238	3.5215	-2.9321
50	50.631	187.66	153.74	155.28	154.2	156.94	12.588	2.7437	1.0859	1.6578	-6.0998	41.175	0.48752	31.25	0.99886	16000	0.99249	6969.5	0.99589	4000	0.99395	1000	0.99699	16000	0.022706	6585	0.0030405	15000	0.001949	3000	0.0010914	12000	-14.041	0.58244	245.64	1.4562	6.3716e-07	0.028236	0.011484	0.010959	0.0086618	0.01371	0.0042802	0.0050479	0.002297	0.0027509	0.62816	3.6844	-2.0786
51	50.748	588	130.37	156.38	78.47	158.63	43.501	80.163	77.913	2.2501	1.5844	22.394	0.33146	31.25	0.99904	16000	0.96754	6308.1	0.99237	4000	0.98263	1000	0.99574	16000	0.080104	6271.7	0.013112	15000	0.0097408	3000	0.0033716	12000	-4.3164	0.80915	22.985	1.8399	8.2051e-05	0.1031	0.02459	0.020696	0.015222	0.029114	0.015886	0.013892	0.005474	0.0084182	2.0017	8.1397	-1.6099
51	51.279	558.23	131.4	155.28	78.75	158.06	39.162	79.315	76.532	2.7828	0.55568	14.242	0.53625	31.25	0.99952	16000	0.98907	7208.2	0.99534	4000	0.99096	2000	0.99728	16000	0.033619	6406.7	0.0063186	14000	0.004374	2000	0.0019446	12000	-9.1271	0.57578	96.45	1.4697	8.6489e-05	0.12559	0.035343	0.030719	0.025028	0.038929	0.017798	0.013901	0.0056917	0.0082095	1.8006	7.1215	-3.0691
51	50.806	588	149.85	149.49	147.49	151.03	33.432	3.5358	1.9999	1.5359	11.126	143.93	0.34459	31.25	0.99948	16000	0.9871	7315.8	0.99616	4000	0.99351	1000	0.99748	16000	0.051616	6743.5	0.0039693	15000	0.0026581	3000	0.0013111	12000	-7.8159	0.46486	69.71	1.3055	8.4907e-07	0.063606	0.028289	0.0273	0.020321	0.035749	0.011415	0.015428	0.0069783	0.0084495	0.31975	2.9774	-3.082
52	63.09	196.88	130.63	134.04	131.64	136.96	16.6	5.3147	2.4008	2.914	-3.3495	13.509	0.6203	31.25	0.99702	16000	0.98433	5514.6	0.98775	1000	0.98312	1000	0.99089	16000	0.018972	6764.2	0.0077755	15000	0.004635	0	0.0031405	15000	-9.3517	0.89026	123.81	1.8207	5.752e-05	0.01206	0.00079908	0.00050563	0.00032972	0.00095366	0.00097051	0.00062393	0.0001759	0.00044803	6.0318	54.141	-2.4053
52	54.579	2004.5	129.63	130.09	123.53	135.28	66.507	11.747	6.5591	5.1876	24.866	663.18	0.32333	31.25	0.99704	16000	0.98053	5687.7	0.98508	1000	0.97938	1000	0.98957	16000	0.033155	6962.3	0.010189	15000	0.005698	0	0.0044909	15000	-12.463	0.80113	185.73	1.6496	2.928e-08	0.0038562	0.00057514	0.00045225	0.00029745	0.00069178	0.00044442	0.00039433	0.0001548	0.00023953	2.8227	14.451	-3.0882
52	54.783	2450	120.72	122.16	118.23	126	58.842	7.7694	3.9301	3.8393	29.842	1041.4	0.48244	31.25	0.99762	16000	0.98449	5982.8	0.99136	1000	0.98717	1000	0.99391	16000	0.036733	6910.5	0.0067392	15000	0.0041859	0	0.0025533	15000	-8.2047	0.73828	82.114	1.5808	1.2089e-07	0.0027104	0.00069895	0.00065912	0.00049714	0.0008524	0.00029248	0.00035526	0.00016198	0.00019328	1.2762	7.2503	-3.0928
53	59.918	197.76	136.33	180	91.494	182.99	50.794	91.494	88.506	2.9876	-0.20459	1.2091	0.67532	250	0.99855	16000	0.95573	5801.2	0.96812	2000	0.93664	1000	0.98752	16000	0.041494	6442.5	0.050877	15000	0.031482	1000	0.019396	14000	-1.8209	0.93104	7.9764	1.9096	5.2281e-05	0.0063022	0.0018007	0.0015554	0.0011063	0.0022913	0.0010157	0.001185	0.00044906	0.00073597	1.0902	4.1478	-1.359
53	56.466	1520.7	169.67	177.82	175	180	55.459	5	2.8226	2.1774	13.761	322.48	0.34478	31.25	0.99868	16000	0.97607	7069.7	0.99087	4000	0.98017	2000	0.9947	16000	0.052505	6056.6	0.014524	14000	0.010699	2000	0.003825	12000	-6.5085	0.74311	58.685	1.6693	6.2549e-08	0.0059655	0.0014864	0.0012126	0.00083643	0.0019403	0.00090712	0.0011038	0.00037613	0.00072771	1.4862	5.6348	-2.2899
53	60.328	191.74	177.13	182.23	181.48	182.99	21.593	1.5061	0.74992	0.75615	-3.8366	16.013	0.6169	31.25	0.99898	16000	0.98997	7476.2	0.99475	4000	0.9918	4000	0.9963	16000	0.02463	6023	0.0044949	12000	0.0029465	0	0.0015484	12000	-9.2903	0.6458	104.13	1.5398	2.6639e-07	0.011197	0.0024616	0.0018514	0.0011329	0.0035402	0.0017499	0.0024073	0.00071844	0.0016888	1.4551	5.8152	-2.3699
54	55.125	177.11	165.37	167.05	166.42	168.97	15.352	2.5504	0.63036	1.9201	-5.5702	34.014	0.4875	31.25	0.99936	16000	0.99087	7447.7	0.99354	4000	0.98931	4000	0.99616	16000	0.015569	5814.2	0.0068478	12000	0.0042248	0	0.002623	12000	-20.577	0.74507	606.24	1.6674	1.2656e-05	0.010384	0.005863	0.0057829	0.0051321	0.0065476	0.001231	0.0014155	0.00065075	0.00076476	-0.23894	6.0983	-2.7868
54	50.983	2100	171.67	170.93	168.97	172.27	71.116	3.3001	1.9647	1.3354	24.456	637.53	0.37394	31.25	0.99977	16000	0.9891	7852.3	0.9965	4000	0.99351	4000	0.99803	16000	0.047919	6230.8	0.0045226	12000	0.0029923	0	0.0015303	12000	-9.8452	0.48689	107.03	1.3511	4.4729e-08	0.020413	0.0094315	0.0092105	0.0074086	0.0115	0.0031492	0.0040916	0.0018018	0.0022898	0.041785	3.3621	-2.8418
54	53.005	190.91	176.19	177.11	175.7	179.27	11.651	3.5711	1.4112	2.1599	-7.6944	66.098	0.33238	31.25	0.99976	16000	0.99266	7896.7	0.99747	4000	0.99485	2000	0.99852	16000	0.02606	6492.7	0.003675	14000	0.0026212	2000	0.0010539	12000	-13.896	0.39356	271.9	1.2614	9.1917e-05	0.040828	0.014051	0.013222	0.010152	0.017256	0.0053763	0.0071041	0.0030698	0.0040343	0.99935	5.4044	-2.4711
55	191.74	242.31	235.11	235.83	234.57	237.1	4.0294	2.5223	1.2544	1.2679	-4.5248	37.412	0.92526	250	0.99941	16000	0.99522	8850.5	0.99628	4000	0.99478	4000	0.99745	16000	0.0056798	5882.5	0.0026638	12000	0.0014991	0	0.0011647	12000	-7.2946	0.33462	72.245	1.2124	8.3253e-05	0.043994	0.011867	0.0092207	0.0072586	0.015938	0.006714	0.0086797	0.0019621	0.0067176	1.5221	6.1344	-2.2726
55	58.879	2004.5	272.76	247.75	245	250.57	189.67	5.5682	2.7528	2.8154	7.9578	68.392	0.23502	31.25	0.99957	16000	0.97204	8484.5	0.99668	4000	0.99505	4000	0.99783	16000	0.12348	5979.8	0.0027787	12000	0.0016336	0	0.0011452	12000	-5.0117	0.39594	26.412	1.2911	1.4313e-05	0.043909	0.018289	0.017968	0.013168	0.022971	0.007882	0.0098032	0.0047995	0.0050037	0.16983	3.5375	-1.463
55	237.1	246.37	240.81	240.98	239.67	242.31	1.4198	2.6338	1.3097	1.3241	0.12893	2.834	0.97595	1000	0.99949	16000	0.9963	8161.7	0.99661	4000	0.99533	4000	0.99762	16000	0.0019987	6311.2	0.002295	12000	0.0012781	0	0.001017	12000	-2.5463	0.37929	20.853	1.2548	0.00036127	0.051796	0.022883	0.020023	0.013157	0.031437	0.011586	0.01828	0.0068664	0.011414	0.64759	2.272	-0.52838
56	60.912	558.23	123.01	124.23	123.53	125.64	24.785	2.1116	0.69594	1.4157	11.448	208.72	0.7193	500	0.99792	16000	0.98942	6240.2	0.99285	2000	0.9887	1000	0.99481	16000	0.017415	6685.7	0.0061019	15000	0.0041482	1000	0.0019538	14000	-10.17	0.73274	127.97	1.6093	5.984e-05	0.077072	0.011361	0.0062023	0.0040115	0.0092077	0.014916	0.0051961	0.0021908	0.0030054	2.666	9.3439	-3.0155
56	58.566	580.26	116.76	123.53	121.15	126	30.883	4.8461	2.3756	2.4706	6.9124	116.74	0.69869	500	0.99794	16000	0.98645	5746.3	0.99057	1000	0.98483	1000	0.99391	16000	0.020136	6952.9	0.0090807	15000	0.0057355	0	0.0033452	15000	-9.7358	0.78312	120.83	1.6394	4.9883e-05	0.038139	0.0080928	0.0058683	0.003996	0.0095328	0.0068907	0.0055367	0.0018722	0.0036645	2.215	7.8318	-2.2364
56	59.837	595.95	123.09	125.28	124.58	126	19.334	1.4237	0.70782	0.71591	12.985	352.29	0.86498	125	0.99883	16000	0.99287	7544.2	0.99505	4000	0.99249	2000	0.9964	16000	0.0087501	6517.5	0.0039091	14000	0.0025558	2000	0.0013533	12000	-7.0535	0.47527	73.572	1.3317	5.4804e-05	0.032245	0.0089007	0.0069753	0.0052527	0.01227	0.0054734	0.0070169	0.0017225	0.0052944	1.0393	3.8733	-3.0869
57	58.411	1378.1	131.83	132.83	131.64	134.04	42.269	2.4008	1.1896	1.2112	26.965	799.11	0.32142	31.25	0.9984	16000	0.98214	7042.8	0.9904	4000	0.9852	2000	0.99347	16000	0.044781	6144.4	0.0082762	14000	0.0051985	2000	0.0030777	12000	-9.9258	0.70677	123.99	1.6429	4.9695e-07	0.030561	0.014042	0.013495	0.01106	0.01671	0.0045415	0.0056502	0.0024346	0.0032156	0.2313	4.3738	-2.8821
57	66.018	163.94	128.26	134.45	133.23	135.69	20.691	2.4597	1.2186	1.2411	-2.4605	7.5842	0.70803	31.25	0.99693	16000	0.97817	5708.8	0.98535	2000	0.97398	1000	0.99032	16000	0.023301	6513	0.016334	15000	0.011369	1000	0.004965	14000	-5.161	0.91537	44.301	1.9025	4.0592e-05	0.032694	0.0080376	0.0076347	0.0061077	0.0093601	0.0030144	0.0032524	0.001527	0.0017254	1.6941	10.985	-3.0782
57	59.274	226.15	134.3	135.28	134.04	136.53	9.7297	2.4899	1.2335	1.2564	-4.8615	49.51	0.32189	31.25	0.99818	16000	0.98656	7459.4	0.99279	4000	0.98877	4000	0.99495	16000	0.042276	6056.8	0.0061793	12000	0.0040181	0	0.0021612	12000	-11.691	0.64934	153.8	1.5386	7.2607e-06	0.027885	0.011244	0.010584	0.0091718	0.013055	0.0033917	0.003883	0.001412	0.002471	0.74074	5.9724	-2.7366
58	54.715	191.74	150.4	171.6	165.79	175.7	43.532	9.9077	5.8059	4.1019	-1.3861	3.0896	0.36033	31.25	0.99777	16000	0.94605	5893.5	0.96191	4000	0.92951	2000	0.98021	4000	0.056127	5303.6	0.050708	2000	0.032406	2000	0.018302	0	-4.2919	1.2416	35.174	2.8559	8.2054e-08	0.045255	0.017971	0.018158	0.015505	0.020523	0.0052283	0.0050181	0.0026532	0.0023649	0.14118	6.5138	-2.412
58	53.912	186.86	162.34	170.93	166.42	175.7	30.851	9.2821	4.5151	4.767	-2.7558	9.1184	0.43379	31.25	0.9984	16000	0.91895	4591.1	0.93443	4000	0.88642	2000	0.97051	4000	0.067534	4890.9	0.084092	2000	0.048005	2000	0.036087	0	-1.5958	1.7247	6.9572	4.4118	1.2884e-07	0.070306	0.028466	0.027186	0.023145	0.031484	0.0093424	0.0083387	0.0040405	0.0042981	1.0469	5.9643	-2.391
58	58.026	1050	172.3	187.66	181.48	190.91	44.35	9.4276	6.1781	3.2495	1.8544	72.348	0.41026	31.25	0.99895	16000	0.9262	4970.9	0.94262	4000	0.89169	2000	0.97629	4000	0.063472	5105.9	0.084603	2000	0.050926	2000	0.033676	0	-1.9081	1.5577	11.168	3.7646	5.1488e-08	0.050905	0.025899	0.026026	0.022247	0.029432	0.0061242	0.0071849	0.0037791	0.0034058	-0.38866	5.7287	-2.3428
59	53.069	1260	181.07	178.54	177.11	180.74	50.981	3.6293	1.4341	2.1952	17.685	341.11	0.15179	31.25	0.99944	16000	0.98976	7695.8	0.99621	4000	0.99464	2000	0.99719	16000	0.056318	6265.8	0.0025558	14000	0.0015729	2000	0.00098288	12000	-11.788	0.49566	151.05	1.3846	2.4952e-06	0.011522	0.0042339	0.0038698	0.0029085	0.005193	0.0019021	0.0022845	0.00096129	0.0013233	0.79607	3.5197	-2.51
59	52.005	199.55	178.41	182.99	182.23	183.75	19.887	1.5186	0.75615	0.76245	-4.1571	18.722	0.258	31.25	0.99883	16000	0.99056	7289.1	0.99482	4000	0.99294	2000	0.99608	16000	0.035605	6215.1	0.0031412	14000	0.0018753	2000	0.0012659	12000	-13.659	0.62337	227.24	1.5078	5.8557e-08	0.023287	0.0072838	0.0064789	0.0043707	0.0093645	0.003913	0.0049938	0.0021082	0.0028856	1.0336	4.1354	-2.6214
59	60.66	184.52	173.89	181.48	180.74	182.23	24.986	1.4937	0.74378	0.74992	-3.0343	10.333	0.86769	125	0.99873	16000	0.99244	7638.8	0.99419	4000	0.9918	4000	0.99577	16000	0.008712	5914.9	0.0039768	12000	0.0023953	0	0.0015816	12000	-7.7978	0.60569	83.534	1.5525	5.5501e-07	0.019079	0.0062261	0.0053901	0.0041698	0.0076263	0.003012	0.0034565	0.0012204	0.0022361	1.1144	4.1688	-2.5924
60	59.354	196	183.6	188.46	186.86	190.09	21.545	3.2218	1.5971	1.6247	-4.0967	18.491	0.43517	31.25	0.99918	16000	0.98755	6068.6	0.99396	1000	0.98939	1000	0.99643	16000	0.035698	6862.5	0.0070425	15000	0.0045767	0	0.0024658	15000	-10.182	0.73904	125.01	1.5789	0.00011384	0.022467	0.0073843	0.0066589	0.0049136	0.0093271	0.0036979	0.0044134	0.0017453	0.0026682	1.1222	4.866	-2.0372
60	51.882	1002.3	172.79	186.08	181.48	191.74	64.443	10.258	4.5945	5.6632	6.5662	83.608	0.41308	31.25	0.99895	16000	0.96919	5440.3	0.98469	1000	0.96571	1000	0.99359	16000	0.052907	6804.6	0.027877	15000	0.018978	0	0.0088989	15000	-5.3622	0.90491	41.319	1.825	5.2344e-08	0.039181	0.0091827	0.007764	0.0041344	0.012461	0.0066422	0.0083261	0.0036295	0.0046966	1.2919	4.781	-2.4827
60	54.919	1102.5	202.22	198.65	194.27	208.02	41.452	13.746	4.3755	9.3702	18.905	401.64	0.42418	31.25	0.99966	16000	0.99267	7109.9	0.99685	2000	0.99461	2000	0.99795	16000	0.028653	6781.5	0.0033343	14000	0.0022344	0	0.0010999	14000	-14.192	0.51976	235.59	1.3245	1.963e-06	0.047981	0.022045	0.022154	0.015187	0.028511	0.0096817	0.013324	0.0069668	0.0063571	0.074086	2.5615	-0.92057
61	50.69	209	192.1	202.29	200.45	203.23	32.305	2.7713	1.839	0.93222	-2.9148	10.017	0.87708	250	0.998	16000	0.98795	7136.7	0.99069	4000	0.98399	2000	0.99461	16000	0.010187	6278.6	0.01061	14000	0.0066922	2000	0.0039182	12000	-3.5575	0.55451	28.744	1.5349	4.2929e-05	0.012347	0.0063551	0.0059428	0.0046202	0.0083273	0.0023504	0.0037071	0.0013226	0.0023845	0.1345	2.452	-2.3185
61	98.218	206.07	196.41	199.55	198.65	200.45	16.324	1.8059	0.89887	0.90702	-5.542	32.76	0.91419	250	0.99765	16000	0.99045	6586.8	0.99178	2000	0.98867	2000	0.99397	16000	0.007335	6626.6	0.0052988	14000	0.0031103	0	0.0021885	14000	-6.0956	0.69736	52.836	1.5189	0.00012466	0.013039	0.0059975	0.0059981	0.0054627	0.0066374	0.0013628	0.0011747	0.0005354	0.0006393	0.075588	9.7877	-2.3503
61	64.758	215.12	173.43	195.13	193.42	196.88	45.358	3.4539	1.7117	1.7423	-1.6096	3.7601	0.51812	31.25	0.99885	16000	0.99045	7088.6	0.99342	2000	0.98918	1000	0.99581	16000	0.021765	6809.3	0.0066326	15000	0.0042443	1000	0.0023883	14000	-17.548	0.48382	353.23	1.3159	3.7243e-05	0.01099	0.0069495	0.007088	0.005735	0.0081778	0.0017205	0.0024428	0.001353	0.0010898	-0.75858	4.8361	-2.3315
62	51.042	848.08	100.07	93.235	91.684	94.839	68.336	3.1547	1.5507	1.604	10.124	104.21	0.37855	31.25	0.98199	16000	0.85608	5112.4	0.88012	1000	0.807	500	0.92795	16000	0.094487	6938.5	0.12095	15500	0.073124	500	0.047828	15000	-1.277	0.92796	4.9057	1.8735	2.4286e-05	0.0018872	0.00051614	0.00047192	0.00033369	0.00062917	0.00028359	0.00029548	0.00013824	0.00015725	1.5194	6.6807	-2.449
62	73.378	711.29	85.856	83.84	82.43	85.631	32.87	3.2012	1.4104	1.7908	18.697	352.76	0.47596	31.25	0.97723	16000	0.85969	4581.3	0.88195	500	0.82072	250	0.91979	16000	0.081296	6944.5	0.099072	15750	0.061237	250	0.037835	15500	-1.3903	1.0357	5.0868	2.0771	2.7693e-05	0.0011296	0.00040668	0.00040828	0.00029703	0.00052688	0.00016738	0.00022985	0.00011124	0.00011861	0.12584	3.0751	-3.094
62	77.915	722.95	90.657	84.321	83.051	85.631	60.916	2.5802	1.2704	1.3098	9.9038	99.3	0.45096	31.25	0.96912	16000	0.83621	5192	0.86624	500	0.79092	125	0.91396	16000	0.1047	7264.5	0.12304	15875	0.075322	375	0.047717	15500	-1.3227	0.81567	4.306	1.6685	2.7614e-05	0.001013	0.00032712	0.00032628	0.00024543	0.00040572	0.0001319	0.00016028	8.0845e-05	7.944e-05	0.57702	5.3735	-3.1563
63	52.005	132.43	111.62	119.19	113.66	121.82	20.062	8.1634	5.5294	2.634	-2.075	5.809	0.45107	31.25	0.99597	16000	0.94343	4637.8	0.96133	1000	0.93451	1000	0.97891	4000	0.063895	5956.5	0.044405	3000	0.026821	0	0.017583	3000	-3.5889	1.2734	20.516	2.799	3.4668e-05	0.036278	0.010211	0.0075144	0.0049502	0.0147	0.0074211	0.0097494	0.0025641	0.0071852	1.0093	3.1729	-2.4855
63	51.399	1837.5	113.93	112.5	106.78	115.75	124.11	8.9684	5.7203	3.248	11.934	156.1	0.38905	31.25	0.99593	16000	0.90463	4225.9	0.93835	1000	0.89012	1000	0.96517	4000	0.10251	5866.7	0.075051	3000	0.048231	0	0.02682	3000	-2.6352	1.4545	10.773	3.236	6.6551e-06	0.02504	0.0079295	0.006885	0.0030804	0.010175	0.0057948	0.0070944	0.0038047	0.0032897	0.87983	3.0937	-2.4235
63	50.748	1160.5	106.19	114.25	109.16	117.29	33.666	8.1288	5.0903	3.0385	17.232	546.95	0.42593	31.25	0.99764	16000	0.93817	4425	0.95685	1000	0.92171	1000	0.97711	4000	0.062504	5879.1	0.055401	3000	0.035147	0	0.020255	3000	-2.8971	1.3931	15.806	3.0668	1.3224e-05	0.04408	0.010466	0.00847	0.0050443	0.01294	0.0077314	0.0078962	0.0034257	0.0044705	1.6024	5.4312	-2.408
64	238.38	280.89	269.05	268.9	267.27	272.22	4.3048	4.9495	1.6297	3.3198	-0.48275	7.0305	0.71209	250	0.99788	16000	0.9938	6130.1	0.99487	2000	0.99379	1000	0.99573	16000	0.012247	6803.8	0.0019365	15000	0.0010787	1000	0.00085782	14000	-19.95	0.74968	444.37	1.5883	6.6123e-05	0.026927	0.011799	0.011118	0.0092357	0.013691	0.0041602	0.0044555	0.0018827	0.0025727	0.64887	3.9341	-1.9155
64	223.86	294	271.71	272.22	268.9	273.91	5.4208	5.0106	3.3198	1.6908	-1.3505	18.391	0.85742	250	0.99827	16000	0.99514	7311.9	0.99588	4000	0.99506	2000	0.9966	16000	0.0070732	6319.6	0.0015393	14000	0.00082103	2000	0.00071832	12000	-14.372	0.58753	248.48	1.4739	3.3061e-05	0.024382	0.012142	0.0121	0.0099235	0.014212	0.0039006	0.0042887	0.0021763	0.0021124	0.22057	3.577	-1.9173
64	79.603	1764	271.32	267.27	265.66	268.9	80.498	3.2398	1.6101	1.6297	18.184	337.85	0.50503	250	0.99812	16000	0.99254	7572.6	0.99605	4000	0.99514	1000	0.99679	16000	0.032381	6572.3	0.0016476	15000	0.00090293	3000	0.00074472	12000	-11.75	0.44081	150.2	1.3195	1.7283e-06	0.027254	0.01362	0.013357	0.010385	0.016927	0.0045409	0.006542	0.002972	0.00357	0.049695	3.2251	-1.767
65	50.806	1575	148.91	159.78	152.07	164.55	74.354	12.483	7.7136	4.7696	15.156	294.38	0.65053	31.25	0.98175	16000	0.92084	4949.9	0.93522	1000	0.90951	1000	0.95149	16000	0.050141	6559	0.041985	15000	0.025709	0	0.016276	15000	-2.5294	1.0838	11.254	2.1966	1.5498e-05	0.020305	0.0070876	0.005979	0.004117	0.008885	0.0041508	0.0047679	0.001862	0.002906	0.89453	3.1516	-2.8882
65	56.107	1520.7	159.64	172.27	168.97	173.62	89.592	4.6565	3.3001	1.3564	12.16	185.21	0.53413	31.25	0.98238	16000	0.91597	4780	0.92372	1000	0.89774	1000	0.94259	4000	0.039063	6299.3	0.044844	3000	0.02598	0	0.018865	3000	-2.3856	1.1882	17.589	2.4713	4.6369e-05	0.024628	0.010883	0.010595	0.0074171	0.013604	0.0045008	0.0061865	0.0031784	0.0030081	0.38195	3.0849	-2.0926
65	55.612	2321.1	174.23	175	172.27	177.11	146.54	4.8428	2.7344	2.1084	10.975	134.81	0.37174	31.25	0.97741	16000	0.92031	4045.6	0.93459	1000	0.9154	1000	0.94945	2000	0.064452	5954.6	0.034055	1000	0.019186	0	0.014868	1000	-4.5039	1.4966	27.081	3.2729	1.8408e-05	0.027926	0.015684	0.015872	0.013138	0.018624	0.0048633	0.0054864	0.0027346	0.0027517	-0.68791	4.7626	-2.0236
66	63.545	145.07	126.78	130.47	129.33	131.25	15.089	1.9245	1.1478	0.77663	-3.7906	15.584	0.38136	31.25	0.99035	16000	0.95638	5701.2	0.9698	2000	0.95809	1000	0.97605	16000	0.053252	6721.3	0.017962	15000	0.011711	1000	0.0062503	14000	-5.8388	0.86808	47.394	1.7804	9.2762e-08	0.0016534	0.00059803	0.00056037	0.00041509	0.00076272	0.00025027	0.00034763	0.00014528	0.00020235	0.5781	3.7395	-2.3457
66	65.14	2594.1	131.72	132.04	131.25	132.43	100.62	1.1824	0.78593	0.3965	23.763	582.22	0.3762	31.25	0.98915	16000	0.96683	5609.6	0.97558	2000	0.96821	1000	0.98022	16000	0.050768	6487.5	0.012012	15000	0.00737	1000	0.004642	14000	-9.2173	0.94249	95.52	1.9597	1.3984e-06	0.0053246	0.00090169	0.0008317	0.00065064	0.001054	0.00043212	0.00040335	0.00018106	0.00022229	2.7595	22.342	-2.5212
66	64.38	135.69	124.74	130.86	129.71	132.04	19.428	2.33	1.1546	1.1754	-2.6955	8.3169	0.46539	31.25	0.9912	16000	0.95997	5819.4	0.96801	2000	0.95785	1000	0.97565	16000	0.039089	6719.4	0.017803	15000	0.010165	1000	0.0076382	14000	-6.5637	0.8422	60.433	1.7383	3.3096e-05	0.0021163	0.00083416	0.0007715	0.00059086	0.0010181	0.00033619	0.00042725	0.00018064	0.00024661	0.91428	3.9987	-2.2857
67	59.036	192.58	159.01	179.27	177.11	180.74	39.228	3.6293	2.1599	1.4694	-1.3528	2.9492	0.82751	250	0.99739	16000	0.97595	6177.9	0.98299	2000	0.97295	2000	0.98915	16000	0.022648	6462.8	0.016194	14000	0.010039	0	0.0061543	14000	-2.7621	0.82993	12.421	1.7439	6.4594e-05	0.013914	0.0037893	0.0035889	0.0027901	0.0046038	0.0016324	0.0018137	0.0007988	0.0010149	1.236	7.8745	-2.4268
67	58.333	194.27	147.88	179.27	90.554	181.48	47.408	90.927	88.714	2.2132	-0.78362	1.7663	0.65927	31.25	0.99895	16000	0.98212	8002.8	0.99134	4000	0.98123	4000	0.99507	16000	0.025774	5727.3	0.013845	12000	0.010119	0	0.0037253	12000	-4.3256	0.49195	33.364	1.5645	0.00012294	0.014268	0.0071187	0.007132	0.0055155	0.0086723	0.0023969	0.0031568	0.0016165	0.0015403	-0.00202	2.9816	-2.5541
67	57.497	190.91	178.35	180	177.82	182.23	13.286	4.4088	2.1774	2.2314	-6.7101	50.432	0.80089	1000	0.99854	16000	0.98992	7824.3	0.99269	8000	0.98901	2000	0.99501	16000	0.012424	5966.7	0.0059928	14000	0.0036794	6000	0.0023134	8000	-8.1609	0.39276	97.718	1.5115	4.4709e-05	0.014691	0.0039753	0.0037482	0.0025076	0.005035	0.0022104	0.0025274	0.0012406	0.0012868	1.2156	5.9537	-2.1103
68	85.135	1422.6	262.91	259.41	256.4	265.66	82.404	9.2673	3.0164	6.2509	11.71	160.05	0.4256	31.25	0.99845	16000	0.97083	7033.1	0.98879	4000	0.97585	2000	0.99364	16000	0.063294	6411.7	0.017792	14000	0.012935	2000	0.0048565	12000	-5.4599	0.61733	37.225	1.5207	9.6033e-06	0.057724	0.021137	0.018535	0.013117	0.026099	0.011316	0.012982	0.0054178	0.007564	0.81557	3.222	-2.0138
68	63.545	2450	263.4	257.89	254.91	260.95	122.3	6.0335	2.9814	3.052	14.424	232.01	0.097423	31.25	0.99761	16000	0.96562	6808.7	0.98502	4000	0.9724	1000	0.99144	16000	0.095039	6544.3	0.019037	15000	0.012618	3000	0.0064191	12000	-7.1704	0.63597	56.953	1.5193	1.2463e-05	0.046978	0.019235	0.019055	0.011967	0.024736	0.0091269	0.012769	0.0070881	0.005681	0.25695	2.851	-1.7999
68	59.036	279.11	253.23	260.95	254.91	265.66	33.649	10.749	6.0335	4.7159	-3.7165	17.187	0.35701	31.25	0.99871	16000	0.9674	6497.8	0.98973	4000	0.97755	4000	0.99416	16000	0.074433	5816.5	0.016605	12000	0.012179	0	0.0044252	12000	-5.0322	0.92821	32.547	2.087	8.5629e-06	0.077058	0.026126	0.024109	0.014747	0.035756	0.015774	0.021008	0.0093617	0.011646	0.65966	3.4278	-1.507
69	77.368	180.74	173.27	174.31	172.94	175.7	9.1764	2.756	1.3671	1.3889	-8.4751	80.664	0.83992	125	0.99947	16000	0.99246	7848.8	0.99566	4000	0.99253	4000	0.99743	16000	0.011995	6166.6	0.0049071	12000	0.0031328	0	0.0017744	12000	-5.6593	0.52346	45.116	1.3647	6.0602e-06	0.043497	0.017613	0.015912	0.011576	0.022273	0.0081729	0.010698	0.0043369	0.0063607	0.74719	3.1015	-2.6302
69	57.347	181.48	170.56	177.11	175.7	177.82	22.623	2.1254	1.4112	0.71416	-3.4313	13.028	0.54775	31.25	0.99952	16000	0.98972	6752	0.99459	4000	0.98979	2000	0.99674	16000	0.020764	6356.2	0.006955	14000	0.0048035	2000	0.0021515	12000	-10.766	0.67932	169.88	1.607	1.8944e-05	0.030423	0.010137	0.0092817	0.0069193	0.012586	0.004561	0.0056669	0.0023625	0.0033044	1.1238	4.897	-2.6269
69	67.742	184.52	177.67	178.54	177.11	180	8.0526	2.8916	1.4341	1.4575	-10.021	112.99	0.57826	31.25	0.99944	16000	0.99418	8023.5	0.99667	4000	0.99441	2000	0.99773	16000	0.01345	6293.6	0.0033179	14000	0.0022592	2000	0.0010587	12000	-19.054	0.38976	509.6	1.3067	4.6312e-05	0.04018	0.011733	0.010953	0.0091132	0.01303	0.0049941	0.0039167	0.0018395	0.0020772	2.1905	10.775	-2.561
70	50.924	848.08	192.45	190.09	188.46	190.91	73.855	2.4476	1.6247	0.82288	7.5378	65.864	0.2979	31.25	0.9996	16000	0.98229	10737	0.99647	8000	0.99466	8000	0.99781	16000	0.079872	4493.4	0.0031495	8000	0.0018092	0	0.0013403	8000	-6.3273	-0.010881	43.599	1.8891	2.2281e-06	0.018355	0.011001	0.011158	0.0092054	0.013369	0.0034011	0.0041632	0.0019525	0.0022107	-0.92584	4.6742	-2.0318
70	58.179	2594.1	205.91	189.27	187.66	190.09	197.37	2.4266	1.6108	0.81582	11.715	139.99	0.3468	31.25	0.99953	16000	0.98891	10721	0.99642	8000	0.9949	8000	0.99767	16000	0.052627	4221	0.0027755	8000	0.0015207	0	0.0012548	8000	-8.7607	0.20043	85.527	1.8097	1.3438e-07	0.031727	0.0098047	0.0093616	0.0077011	0.011545	0.0039949	0.0038437	0.0016606	0.0021831	1.8067	10.987	-1.9395
70	54.244	3392.3	197.35	191.74	190.09	194.27	130.43	4.1869	1.6529	2.534	24.339	596.34	0.19243	31.25	0.99976	16000	0.99421	10219	0.99792	8000	0.99683	8000	0.99867	16000	0.036689	4770.7	0.0018363	8000	0.0010891	0	0.00074723	8000	-15.63	0.11987	276.64	1.5841	4.4609e-06	0.020479	0.0074232	0.0072497	0.0058257	0.0087215	0.0029563	0.0028958	0.0014241	0.0014717	0.89771	5.4968	-2.3612
71	50.924	160.36	138.78	149.49	147.49	150.51	27.428	3.0203	1.9999	1.0204	-1.9875	5.1559	0.64342	31.25	0.99849	16000	0.97548	8694.1	0.98393	8000	0.9734	4000	0.99019	16000	0.035057	5059.4	0.016788	12000	0.010531	4000	0.0062567	8000	-5.6702	0.49371	42.401	1.7055	6.0488e-05	0.090137	0.040549	0.039645	0.033256	0.048828	0.012331	0.015572	0.0063886	0.0091836	-0.017405	3.9879	-1.9924
71	52.563	168.97	151	160.36	158.63	162.73	28.116	4.0975	1.7305	2.367	-2.3911	7.1628	0.56853	31.25	0.99863	16000	0.97036	8231.4	0.98199	8000	0.97045	4000	0.9887	16000	0.049409	5259.3	0.018241	12000	0.011532	4000	0.0067082	8000	-5.5881	0.55699	38.182	1.7497	4.6112e-05	0.10835	0.049934	0.051322	0.041313	0.060188	0.01438	0.018875	0.010009	0.0088659	-0.72047	5.3587	-3.0768
71	51.639	630	147.71	158.06	156.94	159.78	34.119	2.8431	1.125	1.7181	1.6751	49.634	0.51857	31.25	0.99771	16000	0.97065	8491.5	0.98287	8000	0.97104	4000	0.98937	16000	0.046655	5300.4	0.018331	12000	0.011828	4000	0.0065031	8000	-5.4821	0.46464	39.603	1.6578	2.9517e-06	0.080443	0.045047	0.046746	0.037577	0.054169	0.013119	0.016592	0.0091691	0.0074233	-0.99833	4.8537	-3.0531
72	50.806	1917.4	184.97	206.56	107.43	216.18	140.95	108.75	99.128	9.618	7.8163	86.707	0.28876	31.25	0.99822	16000	0.86984	5426.8	0.96148	2000	0.86211	1000	0.98313	16000	0.1868	6280.5	0.12102	15000	0.099377	1000	0.021641	14000	-1.6342	1.0222	4.2213	2.1879	2.3148e-08	0.021709	0.0047357	0.0042055	0.0025677	0.0064527	0.0032974	0.003885	0.0016379	0.0022471	1.0677	4.8717	-2.5217
72	50.924	229.69	178.13	196.88	181.48	206.07	47.418	24.593	15.394	9.1998	-1.5309	4.0335	0.37405	31.25	0.99849	16000	0.95572	5645.2	0.98095	2000	0.96521	1000	0.9889	16000	0.086451	6533.9	0.023687	15000	0.015742	1000	0.0079451	14000	-4.3847	0.92746	23.624	1.9175	1.4619e-07	0.020589	0.0053708	0.0047708	0.0031427	0.0069917	0.0034382	0.0038491	0.0016282	0.0022209	1.4736	6.2283	-2.325
72	50.69	980	228.78	207.04	158.92	237.1	175.3	78.177	48.123	30.055	3.1505	13.113	0.21387	31.25	0.99778	16000	0.86813	5091.9	0.97098	2000	0.83868	1000	0.98442	16000	0.19354	6386.9	0.14574	15000	0.13229	1000	0.013444	14000	-1.5854	1.0852	4.1797	2.2602	1.65e-06	0.03534	0.0086044	0.0054517	0.0029346	0.011087	0.0082343	0.008152	0.0025171	0.0056349	1.557	4.6695	-1.725
73	50.806	170.93	146.27	151.03	150	152.6	19.203	2.5951	1.0274	1.5677	-3.4922	13.716	0.45557	31.25	0.995	16000	0.9788	5571.9	0.9852	4000	0.97835	2000	0.98912	4000	0.035198	5755.9	0.010768	2000	0.006852	2000	0.003916	0	-10.04	1.1675	125.14	2.5734	0.000139	0.07365	0.033194	0.031105	0.025684	0.037523	0.012112	0.011839	0.0054214	0.0064174	0.70698	4.2385	-3.0892
73	50.806	157.5	145.83	150.51	148.48	151.03	16.534	2.5426	2.0271	0.51545	-3.8685	16.9	0.70458	125	0.99541	16000	0.97919	5928.4	0.98467	4000	0.97793	2000	0.989	4000	0.023328	5709.3	0.011072	2000	0.0067492	2000	0.0043226	0	-6.0117	1.1262	51.532	2.4336	5.9524e-05	0.068643	0.029254	0.028034	0.024022	0.032067	0.0096836	0.0080457	0.0040125	0.0040332	0.39839	5.3639	-3.0507
73	50.631	156.38	146.61	151.03	150	151.55	16.871	1.5464	1.0274	0.51899	-4.0904	18.813	0.64447	31.25	0.99595	16000	0.98101	6367.8	0.98685	4000	0.98149	2000	0.98998	16000	0.02952	5740.2	0.0084944	14000	0.0053614	2000	0.003133	12000	-7.7991	1.014	74.36	2.1887	3.1288e-05	0.077875	0.032751	0.028458	0.024192	0.0348	0.014809	0.010609	0.0042661	0.0063425	1.2355	4.3397	-2.8882
74	62.376	200.45	178.99	194.27	185.29	196	36.351	10.706	8.979	1.7269	-2.201	6.2471	0.60045	31.25	0.99852	16000	0.97951	6723	0.98657	4000	0.97652	1000	0.99565	16000	0.036213	6478.3	0.019136	15000	0.010052	3000	0.0090844	12000	-7.6832	0.66225	74.447	1.5858	2.6061e-05	0.0032527	0.0020834	0.0023966	0.0016074	0.0026362	0.00080024	0.0010288	0.00078919	0.0002396	-1.0335	2.8807	-2.5494
74	61.421	205.12	195.35	197.76	195.13	200.45	14.879	5.3218	2.6251	2.6967	-6.1947	45.694	0.94899	250	0.99889	16000	0.99238	6522.9	0.99503	2000	0.98934	1000	0.99763	16000	0.0073396	6920.7	0.0082905	15000	0.0056928	1000	0.0025977	14000	-2.0765	0.61262	8.8892	1.4283	0.00015214	0.0041996	0.0026291	0.0027341	0.0023054	0.0031819	0.00084096	0.00087646	0.00042868	0.00044778	-0.9292	3.8406	-2.5616
74	65.527	288.24	194.07	199.55	196.88	201.37	22.118	4.4949	2.6725	1.8223	-3.8215	20.053	0.23371	31.25	0.9987	16000	0.979	6301.4	0.99194	2000	0.98532	1000	0.99654	16000	0.066082	6625.5	0.011218	15000	0.0066118	1000	0.0046061	14000	-8.3022	0.73194	81.809	1.6335	1.2634e-06	0.0056741	0.0029513	0.0028765	0.0025219	0.0036859	0.0010824	0.0011641	0.00035466	0.00080939	-0.62369	3.6935	-2.6178
75	55.472	1102.5	223.28	227.32	225	228.5	54.04	3.4974	2.3196	1.1778	11.424	196.85	0.48492	31.25	0.99845	16000	0.98659	8102	0.99213	4000	0.98845	4000	0.99456	16000	0.033439	6122.3	0.0061178	12000	0.0036836	0	0.0024342	12000	-9.838	0.47385	116.01	1.3127	7.0949e-07	0.018635	0.0024249	0.0015356	0.0011014	0.0023023	0.0028057	0.0012008	0.00043416	0.00076667	3.0723	13.227	-1.9953
75	109.43	228.5	209.98	222.73	219.4	223.86	35.173	4.4549	3.3243	1.1306	-2.407	6.857	0.77223	250	0.99926	16000	0.99329	8227.1	0.99583	4000	0.99352	4000	0.9972	16000	0.015278	5697.8	0.0036752	12000	0.0023054	0	0.0013698	12000	-10.406	0.56559	127.91	1.4331	9.1921e-05	0.038214	0.0080407	0.0074959	0.0030022	0.011432	0.0062225	0.0084296	0.0044938	0.0039358	1.5102	6.6149	-0.94668
75	108.09	2004.5	228.22	226.15	222.73	228.5	86.504	5.7701	3.4266	2.3436	16.658	301.38	0.36345	31.25	0.99912	16000	0.98947	7930.6	0.99564	4000	0.99344	4000	0.99705	16000	0.046145	5616	0.0036086	12000	0.002202	0	0.0014066	12000	-10.157	0.67149	111.48	1.5752	2.507e-07	0.043448	0.009782	0.0072411	0.0027855	0.016353	0.0081218	0.013568	0.0044556	0.0091124	0.7947	2.6569	-1.7382
76	56.903	233.33	198.68	221.61	213.04	225.58	46.84	12.533	8.5646	3.9689	-1.4454	3.2744	0.85645	250	0.99822	16000	0.98211	5843.9	0.98688	2000	0.97716	1000	0.99272	16000	0.016657	6557.4	0.015558	15000	0.0097201	1000	0.0058378	14000	-3.1489	0.88759	18.424	1.8248	5.254e-05	0.018374	0.0045292	0.00372	0.0025289	0.0055884	0.0031635	0.0030596	0.0011911	0.0018685	1.6205	5.9539	-2.2921
76	51.761	234.57	181.1	214.08	112.21	217.24	50.659	105.03	101.86	3.1637	-0.71467	1.6008	0.75603	250	0.99889	16000	0.98621	6067.7	0.99212	4000	0.98422	2000	0.99565	16000	0.020337	5903.9	0.011433	14000	0.0079089	2000	0.0035237	12000	-6.4287	1.033	62.237	2.194	1.288e-05	0.0097815	0.0039195	0.0034692	0.0022345	0.005596	0.0020671	0.0033615	0.0012347	0.0021268	0.54687	2.601	-2.2709
76	55.125	245	222.68	223.86	221.61	226.15	12.022	4.5458	2.2498	2.296	-10.43	136.61	0.6787	250	0.99935	16000	0.99113	8054.9	0.99497	4000	0.99251	4000	0.99637	16000	0.021637	6152.6	0.003864	12000	0.0024648	0	0.0013992	12000	-9.4049	0.48061	112.98	1.3164	2.4695e-05	0.040729	0.016634	0.014598	0.010406	0.023985	0.0083845	0.013579	0.0041926	0.0093865	0.27864	2.2833	-2.2976
77	60.494	2100	206.75	161.54	159.78	162.13	286.36	2.3497	1.7559	0.59388	5.8768	35.644	0.44402	31.25	0.999	16000	0.97382	7009	0.99218	4000	0.98662	2000	0.99523	16000	0.074395	6331.8	0.008607	14000	0.0055639	2000	0.0030431	12000	-4.8927	0.66739	27.625	1.5489	2.5415e-05	0.055318	0.026355	0.023078	0.014733	0.040998	0.014531	0.026265	0.008345	0.01792	0.075643	1.7904	-2.1976
77	51.101	1917.4	181.18	158.63	156.94	160.95	203.08	4.0094	1.6936	2.3158	8.1559	67.871	0.4237	31.25	0.99914	16000	0.98046	7307	0.9913	4000	0.98275	2000	0.99485	16000	0.046183	6294.8	0.012094	14000	0.0085429	2000	0.003551	12000	-6.9866	0.61327	61.428	1.4684	2.2365e-05	0.061845	0.026947	0.021466	0.015054	0.040102	0.016125	0.025048	0.0064115	0.018636	0.54698	2.1199	-2.3285
77	54.512	1917.4	189.33	159.21	156.38	160.95	233.76	4.5659	2.8228	1.7431	6.9182	49.062	0.29526	31.25	0.99855	16000	0.97514	6578	0.99115	4000	0.98408	2000	0.99458	16000	0.066559	6015.3	0.010492	14000	0.0070689	2000	0.003423	12000	-5.7447	0.8694	40.879	1.8834	2.0316e-05	0.073275	0.026804	0.02074	0.013712	0.037414	0.017012	0.023703	0.0070279	0.016675	0.69841	2.4632	-2.2822
78	50.69	166.42	144.21	160.36	153.66	162.13	33.149	8.4738	6.7051	1.7687	-1.5476	3.5821	0.71191	125	0.9971	16000	0.97538	5922.2	0.98408	2000	0.97084	1000	0.9902	16000	0.030366	6212.5	0.019359	15000	0.013235	1000	0.0061237	14000	-4.6151	0.88279	30.072	1.9778	2.8053e-05	0.033303	0.010576	0.0097354	0.0074366	0.012812	0.0052302	0.0053757	0.0022989	0.0030768	1.2447	5.8596	-2.6788
78	52.5	169.62	160.52	161.54	159.21	163.33	9.1441	4.1275	2.3327	1.7949	-8.9455	100.25	0.91514	125	0.998	16000	0.98795	7203.8	0.99072	4000	0.9854	2000	0.99337	16000	0.0091988	6413.4	0.0079697	14000	0.005318	2000	0.0026517	12000	-3.5076	0.49884	22.222	1.4619	4.416e-05	0.030766	0.014397	0.014668	0.011497	0.018002	0.005228	0.0065047	0.0031714	0.0033332	-0.34914	3.4719	-2.722
78	50.69	172.27	161.42	163.33	161.54	165.17	12.719	3.6301	1.7949	1.8352	-6.1119	43.351	0.31677	125	0.9974	16000	0.98103	5699	0.9912	1000	0.98544	1000	0.99401	16000	0.052165	6709	0.0085683	15000	0.0057565	0	0.0028118	15000	-8.7593	0.85889	92.509	1.7828	9.604e-07	0.027117	0.012761	0.012938	0.0099964	0.01577	0.0049683	0.0057732	0.002942	0.0028312	-0.30191	3.7219	-2.9324
79	55.125	334.09	238.84	252	246.37	259.41	59.775	13.043	5.6313	7.4118	-1.6179	4.9759	0.56673	250	0.99827	16000	0.97688	6042.5	0.98634	2000	0.9727	2000	0.99231	16000	0.03389	6166.3	0.019616	14000	0.013644	0	0.0059716	14000	-6.2752	0.92601	59.79	1.9935	1.0174e-05	0.011682	0.0054071	0.0055282	0.0036123	0.0073593	0.0026487	0.003747	0.0019159	0.0018311	-0.087083	2.3009	-1.7685
79	51.279	376.92	256.36	267.27	259.41	273.91	60.318	14.501	7.861	6.6403	-1.7587	6.0818	0.42407	31.25	0.99837	16000	0.95832	6098.6	0.97995	4000	0.96068	1000	0.98857	16000	0.072362	6324.7	0.027888	15000	0.019271	3000	0.0086168	12000	-4.3837	0.83484	24.44	1.8622	9.9583e-07	0.020437	0.0070775	0.0067566	0.0041931	0.0094267	0.0041205	0.0052337	0.0025635	0.0026701	0.50956	2.9288	-1.7018
79	50.631	416.04	302.72	308.39	300	358.54	84.893	58.537	8.3916	50.145	-1.666	5.2402	0.42491	31.25	0.99856	16000	0.94847	6024.5	0.98869	4000	0.96506	1000	0.99454	16000	0.10284	6197.5	0.029486	15000	0.02363	3000	0.0058554	12000	-2.9329	0.81894	11.118	1.9392	0.00018281	0.02026	0.0078566	0.0065716	0.0030906	0.012553	0.005439	0.0094628	0.0034809	0.0059819	0.57397	2.0295	-1.5692
80	80.622	170.27	162.18	162.13	160.95	163.33	4.829	2.3844	1.1834	1.201	-13.262	225.3	0.89892	250	0.99875	16000	0.99177	7829.8	0.99361	4000	0.99007	4000	0.99555	16000	0.0071206	5750.6	0.0054788	12000	0.0035355	0	0.0019433	12000	-5.4714	0.69189	53.348	1.5416	2.3449e-05	0.05014	0.021654	0.02152	0.012076	0.030339	0.011499	0.018263	0.0094439	0.0088186	0.19157	2.1049	-2.3015
80	56.394	198.65	155.07	155.28	154.2	156.38	5.4382	2.1872	1.0859	1.1013	-12.513	214.62	0.48231	31.25	0.9993	16000	0.99377	8526.1	0.99632	4000	0.99459	4000	0.99742	16000	0.024637	6032.2	0.0028236	12000	0.0017317	0	0.0010918	12000	-16.597	0.40289	306.09	1.2334	1.2665e-07	0.065846	0.037811	0.0374	0.031294	0.043889	0.010158	0.012595	0.0061056	0.0064899	-0.3262	4.5659	-2.7017
80	51.519	848.08	155.54	155.28	154.2	155.83	20.569	1.6346	1.0859	0.54868	30.349	1035.4	0.44875	31.25	0.99929	16000	0.9924	8896.8	0.99597	4000	0.99367	4000	0.9972	16000	0.030563	5738.7	0.0035318	12000	0.0022981	0	0.0012336	12000	-14.267	0.35336	218.24	1.2534	8.6324e-08	0.071794	0.038277	0.036836	0.031921	0.044435	0.010729	0.012513	0.0049146	0.0075988	-0.067207	4.5207	-2.6654
81	108.62	223.86	214.18	218.32	217.24	220.5	19.442	3.2586	1.0755	2.1832	-4.8364	25.992	0.86185	250	0.99476	16000	0.98265	7424	0.98566	4000	0.98179	4000	0.98945	16000	0.013917	5503.2	0.0076637	12000	0.0038739	0	0.0037898	12000	-4.6234	0.76863	33.779	1.8749	2.8066e-05	0.044474	0.024421	0.027448	0.015888	0.033852	0.011297	0.017964	0.01156	0.0064039	-0.5443	2.3386	-2.3038
81	108.89	225	214.38	219.4	217.24	220.5	20.951	3.2586	2.1616	1.097	-4.5822	22.88	0.83654	250	0.99601	16000	0.98607	7474.8	0.98928	4000	0.98555	4000	0.99186	16000	0.013818	5624	0.0063071	12000	0.0037303	0	0.0025768	12000	-5.9413	0.82543	51.505	1.7675	2.3318e-05	0.021258	0.010795	0.011129	0.0091422	0.012895	0.0038202	0.0037533	0.0019873	0.001766	-0.40996	4.0717	-2.1028
81	56.322	227.32	194.3	221.61	197.76	222.73	48.274	24.969	23.85	1.1192	-1.2161	2.587	0.41206	31.25	0.99536	16000	0.97653	7430.9	0.98722	4000	0.98187	4000	0.99115	16000	0.056902	5421.6	0.0092854	12000	0.0053523	0	0.0039331	12000	-7.3432	0.84148	60.347	1.9201	1.1596e-07	0.032559	0.013545	0.014222	0.0087817	0.017688	0.0062813	0.0089063	0.0054398	0.0034664	-0.077302	2.6935	-2.1507
82	56.903	233.33	198.68	221.61	213.04	225.58	46.839	12.533	8.5646	3.9689	-1.4452	3.2742	0.85576	250	0.99819	16000	0.98211	5707.5	0.98696	2000	0.97737	1000	0.99269	16000	0.01667	6455.6	0.015319	15000	0.0095893	1000	0.0057298	14000	-3.1685	0.95006	18.661	1.9432	5.209e-05	0.018479	0.0045292	0.0037397	0.002523	0.0055967	0.0031634	0.0030737	0.0012167	0.001857	1.614	5.9019	-2.2918
82	51.761	234.57	180.74	214.08	112.21	217.24	50.736	105.03	101.86	3.1637	-0.70032	1.5795	0.75692	250	0.99888	16000	0.98623	6415.4	0.99204	4000	0.98451	2000	0.99551	16000	0.020408	6147.3	0.011003	14000	0.0075275	2000	0.0034758	12000	-6.5481	0.87335	63.248	1.8625	1.3019e-05	0.0098674	0.0039195	0.0034928	0.0022374	0.0054207	0.0020636	0.0031833	0.0012553	0.001928	0.5457	2.6134	-2.2721
82	55.125	245	222.7	223.86	221.61	226.15	11.999	4.5458	2.2498	2.296	-10.473	137.62	0.68375	250	0.99935	16000	0.99113	7541.6	0.99495	4000	0.9925	4000	0.99639	16000	0.021529	6006.9	0.003887	12000	0.0024471	0	0.0014399	12000	-9.2781	0.65542	109.55	1.531	2.4623e-05	0.040958	0.016634	0.014551	0.010374	0.023999	0.0083897	0.013625	0.0041764	0.0094487	0.28201	2.2957	-2.2974
83	120.82	265.66	247.81	249.15	245	252	10.434	7	4.1525	2.8475	-5.809	57.831	0.83672	250	0.99954	16000	0.99447	10129	0.99653	8000	0.99426	8000	0.99773	16000	0.0088412	4842.7	0.0034668	8000	0.0022639	0	0.0012029	8000	-9.3224	0.10056	138.86	1.6136	7.2918e-05	0.012312	0.0058561	0.0056227	0.0045038	0.0069907	0.001942	0.002487	0.001119	0.001368	0.42198	3.5173	-1.9375
83	210	245	235.31	235.83	233.33	238.38	4.6935	5.045	2.4955	2.5495	-2.2657	11.514	0.93986	1000	0.99956	16000	0.99513	8887.4	0.99647	8000	0.9943	4000	0.99769	16000	0.0052295	5552.6	0.0033869	12000	0.0021732	4000	0.0012137	8000	-5.8049	0.29003	51.444	1.4324	0.00013237	0.023013	0.0076212	0.0070702	0.0056603	0.0090341	0.0030489	0.0033738	0.0014099	0.0019639	1.5186	7.6273	-1.4552
83	72.652	376.92	229.15	229.69	227.32	232.11	12.936	4.7857	2.3679	2.4178	-5.8533	114.18	0.37457	31.25	0.99961	16000	0.98904	9028	0.99604	8000	0.99389	4000	0.99731	16000	0.053904	5634.3	0.0034273	12000	0.0021543	4000	0.0012731	8000	-9.5704	0.17217	97.378	1.4539	2.1671e-07	0.0172	0.0068134	0.0061759	0.004013	0.009429	0.0034817	0.005416	0.002163	0.0032531	0.44117	2.452	-1.709
84	54.177	197.76	181.51	190.91	187.66	192.58	26.467	4.9168	3.2495	1.6673	-2.8251	10.009	0.37681	31.25	0.99724	16000	0.96913	4928.4	0.98679	1000	0.98024	1000	0.99106	4000	0.080486	6403.9	0.010824	3000	0.0065509	0	0.0042729	3000	-5.5389	1.1283	34.375	2.3236	9.4841e-05	0.013173	0.0057876	0.0054565	0.0046252	0.007166	0.002162	0.0025408	0.0008313	0.0017095	0.21757	3.6247	-1.5461
84	56.178	668.18	190.47	200.45	182.23	204.17	83.888	21.935	18.223	3.7121	3.5436	21.188	0.32411	31.25	0.99372	16000	0.93085	5486.9	0.9764	1000	0.96326	1000	0.98389	16000	0.1271	6778.1	0.020627	15000	0.013136	0	0.0074908	15000	-2.868	0.88101	10.501	1.8217	8.8873e-05	0.058868	0.0072272	0.0057239	0.0032521	0.0085225	0.0079315	0.0052703	0.0024718	0.0027986	4.1015	22.4	-1.4625
84	57.798	386.84	197.98	206.07	202.29	209	37.25	6.7112	3.7812	2.93	-1.1649	10.578	0.29717	31.25	0.99613	16000	0.9548	6150.1	0.98482	2000	0.97458	1000	0.9899	16000	0.10191	6670.4	0.015319	15000	0.01024	1000	0.0050783	14000	-4.18	0.75606	21.245	1.6584	7.4187e-05	0.023054	0.010816	0.010094	0.0074045	0.013902	0.0049653	0.006498	0.0026898	0.0038082	0.3286	2.6742	-1.3255
85	53.197	1075.6	235.14	242.31	237.1	247.75	45.229	10.656	5.2109	5.4451	4.9955	134.11	0.24815	31.25	0.99628	16000	0.97551	6689.1	0.98876	2000	0.98317	1000	0.99138	16000	0.061574	6895.8	0.008212	15000	0.0055839	1000	0.002628	14000	-8.3331	0.5601	83.925	1.3978	7.8837e-08	0.0099897	0.0017802	0.0012856	0.00079373	0.0020439	0.0016401	0.0012501	0.00049188	0.00075827	2.1169	7.4997	-2.0726
85	63.362	1025.6	225.67	228.5	221.61	234.57	36.514	12.966	6.8894	6.0771	12.185	294.95	0.30545	31.25	0.99738	16000	0.98468	6301.7	0.98836	2000	0.98454	1000	0.99099	16000	0.034936	6696.7	0.0064422	15000	0.003819	1000	0.0026232	14000	-15.209	0.68993	261.67	1.5832	1.765e-07	0.017364	0.0029716	0.0020436	0.0013735	0.0035519	0.0026251	0.0021785	0.00067014	0.0015083	2.1579	8.329	-2.2704
85	55.056	537.8	223.2	223.86	219.4	232.11	27.771	12.702	4.4549	8.2474	3.6713	61.641	0.31713	31.25	0.99781	16000	0.97273	6668.6	0.99117	2000	0.98856	1000	0.99317	16000	0.097401	6828.4	0.0046123	15000	0.0026151	1000	0.0019972	14000	-5.5715	0.58235	32.751	1.4302	3.0427e-06	0.0093217	0.0019502	0.0015741	0.0011185	0.0023491	0.0013896	0.0012306	0.00045555	0.00077501	1.9421	8.1474	-2.3187
86	56.466	260.95	247.14	253.45	252	254.91	27.256	2.9133	1.4483	1.465	-4.719	25.439	0.31363	31.25	0.99929	16000	0.98832	8297.3	0.99459	8000	0.99159	4000	0.9964	16000	0.051329	5626.5	0.0048101	12000	0.0029912	4000	0.0018189	8000	-11.385	0.44948	134.56	1.5243	1.1601e-07	0.018816	0.0096095	0.0090066	0.0079678	0.011243	0.003196	0.0032756	0.0010388	0.0022368	0.076368	4.4613	-2.0478
86	57.572	1378.1	246.33	256.4	254.91	257.89	64.76	2.9814	1.4821	1.4994	10.314	189.52	0.32685	31.25	0.99945	16000	0.98952	9463.3	0.99629	8000	0.99361	4000	0.9975	16000	0.049188	5427.8	0.0038884	12000	0.0026752	4000	0.0012133	8000	-11.325	0.14964	138.3	1.4164	5.7463e-06	0.037008	0.015113	0.014085	0.012945	0.01593	0.0050299	0.0029847	0.00114	0.0018447	0.98215	6.8815	-1.8532
86	82.123	265.66	252.55	254.91	253.45	256.4	17.905	2.9471	1.465	1.4821	-6.9021	51.042	0.79497	250	0.99961	16000	0.99424	9417.5	0.99655	8000	0.99381	4000	0.99775	16000	0.010972	5615.5	0.0039435	12000	0.0027392	4000	0.0012043	8000	-11.303	0.11696	168.34	1.3505	9.1784e-05	0.055256	0.016406	0.014084	0.01225	0.019275	0.0067557	0.0070245	0.0018334	0.0051911	1.6879	8.048	-1.7761
87	56.83	133.23	127.34	130.47	129.33	131.25	12.779	1.9245	1.1478	0.77663	-4.4726	21.947	0.57978	31.25	0.99857	16000	0.98242	6603.7	0.98812	4000	0.98171	2000	0.99257	16000	0.025833	5702	0.010858	14000	0.0064146	2000	0.004443	12000	-7.7931	0.98158	92.329	2.1041	2.8756e-05	0.054433	0.025864	0.025389	0.019434	0.032021	0.0085816	0.012587	0.0059546	0.0066327	0.00048082	3.0414	-0.88626
87	67.431	143.18	121.11	137.81	110.01	139.12	29.607	29.108	27.804	1.3042	-1.1529	2.3712	0.67018	31.25	0.99731	16000	0.97044	6247.7	0.97817	4000	0.96717	4000	0.98591	4000	0.031747	5344.1	0.018736	0	0.010997	0	0.0077392	0	-4.9546	1.1727	36.796	2.6281	3.7906e-05	0.097085	0.022213	0.020333	0.016139	0.026986	0.010077	0.010847	0.0041936	0.006653	1.5377	8.4146	-0.98838
87	53.584	2594.1	208.97	140	138.68	141.35	372.27	2.6669	1.3208	1.3462	5.2325	29.672	0.096296	31.25	0.99776	16000	0.94425	5572.5	0.98328	4000	0.9714	2000	0.98997	4000	0.13904	5728.7	0.018571	2000	0.011875	2000	0.0066955	0	-3.8988	1.1817	17.34	2.6011	7.8839e-08	0.073591	0.01987	0.018457	0.012663	0.026665	0.011308	0.014002	0.0057939	0.0082076	0.76539	4.5335	-1.5015
88	51.339	787.5	155.38	155.28	154.2	156.94	17.433	2.7437	1.0859	1.6578	31.82	1169.9	0.37731	31.25	0.99891	16000	0.98551	6701.6	0.99353	4000	0.98739	1250	0.99592	16000	0.03596	6298.9	0.008527	14750	0.0061356	2750	0.0023914	12000	-9.5983	0.69107	122.75	1.6581	3.6894e-05	0.12316	0.06143	0.062113	0.047961	0.075564	0.020285	0.027603	0.014152	0.013451	-0.14052	3.1253	-0.84225
88	71.591	151.03	142.93	144.12	143.18	145.07	9.5446	1.884	0.93583	0.94815	-7.0711	52.497	0.65474	31.25	0.99908	16000	0.99159	7739.5	0.99468	4000	0.99184	2000	0.99642	16000	0.015639	6098.9	0.0045808	14000	0.0028449	2000	0.0017359	12000	-11.632	0.40561	194.7	1.4843	8.3121e-05	0.045207	0.030156	0.029489	0.026574	0.034811	0.0061228	0.0082368	0.0029147	0.0053221	-0.75162	6.1218	-1.4893
88	63.821	264.07	145.08	147.49	146.51	147.99	13.466	1.4749	0.98001	0.49493	-3.6262	31.816	0.52326	31.25	0.99893	16000	0.98807	7858	0.99143	4000	0.98785	4000	0.99407	16000	0.02628	5946.8	0.0062234	12000	0.0035867	0	0.0026367	12000	-14.484	0.46157	236.73	1.5009	4.319e-07	0.045573	0.029638	0.029341	0.025808	0.034222	0.0068682	0.0084142	0.0035336	0.0048807	-0.99491	6.4095	-2.1221
89	63.09	151.03	118.19	129.33	128.2	130.47	25.218	2.2757	1.1278	1.1478	-1.6289	3.697	0.79764	500	0.99872	16000	0.98216	6118	0.98899	2000	0.97832	1000	0.9937	16000	0.018862	6621.6	0.015377	15000	0.010668	1000	0.0047081	14000	-2.9374	0.79654	17.214	1.6859	0.00021406	0.020045	0.0039351	0.0035587	0.0027087	0.0046394	0.0020225	0.0019307	0.00084999	0.0010807	3.1826	20.214	-1.0933
89	61.421	648.53	112.09	127.09	122.84	127.83	32.042	4.9849	4.2481	0.73675	3.4357	71.94	0.7112	31.25	0.99896	16000	0.94772	5198.8	0.96685	4000	0.92138	1000	0.98759	4000	0.051502	5611.9	0.06621	3000	0.045463	3000	0.020748	0	-1.3496	1.3036	4.4244	2.9305	8.2639e-05	0.0095627	0.004845	0.0046763	0.0037958	0.0057011	0.0014521	0.0019052	0.0008805	0.0010247	0.61854	3.5091	-0.53319
89	62.2	130.86	124.29	127.83	127.09	128.57	14.872	1.4821	0.73675	0.74534	-3.8019	15.538	0.84408	1000	0.99894	16000	0.9866	7022.3	0.99257	4000	0.9873	4000	0.99565	16000	0.019677	5758.4	0.0083497	12000	0.0052729	0	0.0030768	12000	-3.9156	0.85719	21.167	1.8808	4.8917e-05	0.01108	0.0041399	0.0037926	0.0030394	0.004891	0.0015092	0.0018516	0.00075318	0.0010984	1.1477	5.3031	-0.91946
90	50.69	1917.4	132.19	89.271	66.717	134.45	108.32	67.734	22.554	45.18	8.5878	137.19	0.41209	31.25	0.99346	16000	0.9055	4783.2	0.95637	1000	0.85137	1000	0.98016	7000	0.10591	6490.1	0.1288	6000	0.105	0	0.023796	6000	-1.7311	1.1153	6.0577	2.3129	2.2903e-07	0.0074257	0.002305	0.0021324	0.0015118	0.0029949	0.001202	0.0014831	0.00062059	0.00086248	0.956	4.7319	-1.849
90	51.943	380.17	197.92	257.89	88.732	260.95	91.006	172.21	169.16	3.052	-0.28801	1.5528	0.36269	31.25	0.99527	16000	0.90335	5347.6	0.98006	2000	0.84435	1000	0.98802	16000	0.1338	6537.6	0.14367	15000	0.1357	1000	0.007964	14000	-1.5774	0.96659	4.5651	2.0362	3.795e-05	0.0064541	0.0024242	0.0022461	0.0015331	0.0033606	0.0012318	0.0018275	0.00071297	0.0011145	0.40511	2.818	-1.7629
90	50.631	2321.1	216.83	253.45	128.2	259.41	130.09	131.21	125.25	5.9635	7.2244	111.32	0.12934	31.25	0.9958	16000	0.88528	5354.9	0.98075	2000	0.80724	1000	0.98869	16000	0.1665	6677.2	0.18145	15000	0.1735	1000	0.0079463	14000	-1.6186	0.9365	4.7565	1.9427	5.2224e-08	0.0095903	0.0024456	0.0019576	0.0012898	0.003468	0.0016569	0.0021783	0.00066786	0.0015104	1.1488	4.7075	-1.7244
91	306.25	331.58	324.04	324.26	324.26	324.26	3.1776	0	0	0	-2.6976	13.234	0.90636	1000	0.99883	16000	0.99655	8085.1	0.99758	2000	0.9968	2000	0.99808	16000	0.0056506	6962.5	0.0012856	14000	0.00077946	0	0.00050616	14000	-11.423	0.25438	165.19	1.0744	5.1638e-05	0.083401	0.056613	0.067987	0.045094	0.072382	0.021891	0.027289	0.022893	0.0043957	-1.1332	3.0336	-1.026
91	317.27	331.58	323.48	324.26	321.9	324.26	1.9766	2.3669	2.3669	0	0.62591	6.836	0.78167	500	0.99921	16000	0.99684	8295.1	0.9978	4000	0.99718	2000	0.99834	16000	0.010921	6827.5	0.0011589	14000	0.00062282	2000	0.00053611	12000	-17.714	0.22365	340.66	1.0892	1.1706e-05	0.074906	0.053646	0.057327	0.051171	0.061721	0.014655	0.01055	0.0061561	0.0043942	-2.1085	7.5033	-1.1462
91	315	336.64	323.06	321.9	321.9	324.26	2.1108	2.3669	0	2.3669	1.4457	13.81	0.74612	250	0.9991	16000	0.99624	7431	0.99755	4000	0.99695	2000	0.9981	16000	0.014564	6684.7	0.0011421	14000	0.00059092	2000	0.00055123	12000	-14.5	0.47196	228.94	1.2815	1.2288e-05	0.08317	0.062933	0.067317	0.061687	0.071626	0.01616	0.0099389	0.0056296	0.0043093	-2.5271	9.1412	-1.1785
92	57.497	187.66	183.9	184.52	183.75	185.29	7.5964	1.5441	0.76883	0.77528	-15.251	253.14	0.95313	250	0.99868	16000	0.99469	6342.7	0.99631	1000	0.99435	1000	0.99732	16000	0.0053633	6991.8	0.0029712	15000	0.0019667	0	0.0010045	15000	-4.325	0.64383	27.637	1.4452	8.8361e-05	0.0033831	0.0018482	0.001672	0.0013612	0.0024638	0.00070195	0.0011026	0.00031074	0.00079187	-0.12209	2.6648	-2.3351
92	51.399	2940	250.29	182.23	180	184.52	358.7	4.5188	2.2314	2.2874	5.3398	34.157	0.29106	31.25	0.9984	16000	0.87877	6301.3	0.99557	1000	0.98897	1000	0.9968	16000	0.24167	7319.4	0.0078297	15000	0.006606	0	0.0012237	15000	-1.6519	0.56702	3.7952	1.3327	1.3811e-08	0.0026334	0.0010396	0.0012107	0.00056317	0.0014253	0.00063965	0.00086214	0.00064757	0.00021457	-0.3673	2.3804	-2.3643
92	51.16	1696.2	193.23	181.48	180.74	182.99	135.96	2.2499	0.74378	1.5061	8.1259	72.327	0.30556	31.25	0.99881	16000	0.95291	5880.3	0.99529	1000	0.99022	1000	0.99675	16000	0.14078	7096.1	0.0065324	15000	0.0050708	0	0.0014615	15000	-3.5419	0.72507	14.06	1.5305	1.5404e-08	0.0036977	0.0010865	0.0010318	0.00082579	0.0013046	0.00064079	0.00047884	0.00020599	0.00027285	1.1178	5.8505	-2.3238
93	82.584	1260	199.31	184.52	182.23	186.08	121.42	3.8445	2.2874	1.5571	7.953	65.657	0.37736	31.25	0.99763	16000	0.97533	6223.2	0.99298	4000	0.98864	1000	0.99512	16000	0.072759	6359.8	0.0064826	15000	0.0043452	3000	0.0021374	12000	-5.4368	0.82665	34.685	1.8093	1.8848e-05	0.061541	0.01007	0.0060956	0.0039706	0.014343	0.0095482	0.010373	0.002125	0.0082477	2.4974	11.292	-1.7774
93	60	1225	171.69	189.27	96.711	192.58	118.22	95.866	92.56	3.306	7.4302	67.113	0.3749	31.25	0.99732	16000	0.94632	5277.9	0.98674	1000	0.96069	1000	0.99272	8000	0.10062	6291.4	0.03203	7000	0.026055	0	0.0059749	7000	-3.0328	1.0458	12.632	2.2331	2.3596e-05	0.035066	0.0078291	0.0058407	0.0040515	0.0088959	0.0068253	0.0048444	0.0017893	0.0030552	1.8655	5.9647	-1.8828
93	55.056	1297.1	198.97	188.46	186.08	190.09	111.52	4.0103	2.3856	1.6247	9.3745	90.469	0.34963	31.25	0.99903	16000	0.97154	7096	0.99457	4000	0.98905	1000	0.99663	16000	0.089747	6719.4	0.0075812	15000	0.0055219	3000	0.0020593	12000	-4.8001	0.47383	26.499	1.3687	1.9124e-05	0.057746	0.015895	0.014296	0.0086294	0.022547	0.0097506	0.013917	0.0056666	0.0082508	1.059	4.9226	-2.018
94	52.941	219.4	209.59	212.02	211	214.08	18.049	3.0729	1.0144	2.0584	-6.1171	40.613	0.71942	1000	0.99861	16000	0.99164	7775.9	0.99359	4000	0.99105	4000	0.99528	16000	0.012385	5688.7	0.0042355	12000	0.0025406	0	0.0016949	12000	-15.253	0.73987	300.66	1.5844	2.1376e-05	0.010492	0.0037514	0.0036337	0.003241	0.0040826	0.00092759	0.00084164	0.00039268	0.00044896	1.7004	11.725	-1.35
94	90.369	216.18	208.46	210	209	212.02	12.589	3.0145	0.99525	2.0192	-7.6154	64.026	0.95539	1000	0.99712	16000	0.99111	8029.7	0.99207	4000	0.98937	4000	0.99395	16000	0.0044358	5940.7	0.0045784	12000	0.0026998	0	0.0018785	12000	-2.8089	0.56802	17.649	1.3895	4.6221e-05	0.0079086	0.0043235	0.0043545	0.0038516	0.0048522	0.0010511	0.0010006	0.00050289	0.00049773	-0.9145	6.8284	-2.309
94	58.566	217.24	202.72	211	209	212.02	28.507	3.0145	2	1.0144	-3.1641	11.268	0.91263	250	0.99788	16000	0.99078	7744.5	0.99186	4000	0.98904	4000	0.99365	16000	0.0051301	5734.9	0.004617	12000	0.0028234	0	0.0017936	12000	-5.8294	0.71742	78.229	1.58	4.6101e-05	0.010096	0.0047289	0.0044762	0.0039917	0.0054444	0.001334	0.0014527	0.00048456	0.00096819	0.19716	4.8634	-2.3099
95	56.107	200.45	120.6	94.839	92.842	180.74	42.368	87.896	1.9966	85.899	0.88959	1.9302	0.53178	31.25	0.99298	16000	0.94215	5063.2	0.95882	500	0.92876	500	0.97867	16000	0.056779	6885.1	0.049904	15500	0.030062	0	0.019843	15500	-3.0009	0.94566	15.839	1.9227	1.6576e-05	0.014277	0.0027732	0.0018352	0.0011903	0.0032941	0.0025111	0.0021039	0.00064494	0.0014589	2.0878	7.7749	-2.6101
95	50.806	204.17	134.84	99.101	94.635	190.09	52.424	95.451	4.4659	90.985	0.028367	1.2406	0.67457	31.25	0.99409	16000	0.9523	4813.8	0.96546	1000	0.94039	500	0.97985	16000	0.044434	6779.2	0.039454	15500	0.02507	500	0.014384	15000	-2.8207	1.0368	13.374	2.0926	1.7337e-06	0.014307	0.0044033	0.0042352	0.0030404	0.0052943	0.0019797	0.0022539	0.0011948	0.0010591	1.1206	5.8267	-2.701
95	64.286	201.37	179	190.09	183.75	194.27	31.333	10.523	6.3362	4.1869	-2.2761	6.7016	0.48233	31.25	0.99711	16000	0.97116	5103.6	0.98401	1000	0.97216	500	0.99004	16000	0.047703	6792.9	0.017881	15500	0.011852	500	0.0060293	15000	-5.8738	0.96681	46.907	1.9639	2.9704e-05	0.019593	0.0053478	0.0042108	0.0023976	0.0076761	0.0039108	0.0052785	0.0018133	0.0034652	1.0282	3.5344	-2.7749
96	55.612	186.86	172.71	175	171.6	178.54	11.348	6.9472	3.4047	3.5425	-4.4942	34.278	0.61529	31.25	0.99855	16000	0.98685	7584.9	0.9937	4000	0.98854	4000	0.99616	16000	0.029053	6088	0.0076212	12000	0.005163	0	0.0024582	12000	-8.0587	0.55722	84.035	1.5196	3.7597e-05	0.082496	0.055387	0.060012	0.049627	0.066108	0.016484	0.016481	0.010386	0.0060953	-1.5623	5.5038	-3.0627
96	55.332	189.27	170.74	172.94	168.97	176.4	11.862	7.4345	3.9757	3.4588	-5.274	42.44	0.52346	31.25	0.99906	16000	0.98687	7583.3	0.99476	4000	0.98947	4000	0.99699	16000	0.041164	5920.7	0.0075244	12000	0.0052922	0	0.0022322	12000	-8.4052	0.62936	80.063	1.5882	0.00013293	0.083619	0.053962	0.059006	0.041012	0.068487	0.018499	0.027475	0.017994	0.0094814	-0.84178	3.0569	-3.1934
96	53.78	194.27	171.17	171.6	168.97	175.7	11.135	6.7317	2.6298	4.1019	-5.3167	53.367	0.6381	31.25	0.99906	16000	0.98821	8015.6	0.994	4000	0.98977	4000	0.99649	16000	0.030592	6011.9	0.0067239	12000	0.0042334	0	0.0024905	12000	-8.727	0.49207	87.938	1.4138	5.7942e-05	0.095187	0.054908	0.058869	0.040203	0.070201	0.01953	0.029998	0.018666	0.011332	-0.62445	2.9631	-2.8007
97	57.798	126.36	113.51	119.51	118.23	120.49	18.512	2.2612	1.2816	0.97962	-2.546	7.5945	0.81548	125	0.99464	16000	0.96625	5677.3	0.97461	2000	0.96006	2000	0.98305	16000	0.027381	6294.4	0.02299	14000	0.014549	0	0.0084411	14000	-2.2087	1.0001	8.9614	2.0729	0.00011133	0.035431	0.015984	0.01723	0.011804	0.02088	0.0074625	0.0090759	0.0054265	0.0036494	-0.42646	2.6398	-3.0821
97	52.814	122.5	103.11	109.43	108.35	110.53	18.266	2.1725	1.0755	1.097	-2.2223	6.0598	0.58233	31.25	0.99477	16000	0.95018	5039.7	0.96732	2000	0.9411	1000	0.97929	4000	0.049217	6344.1	0.038198	3000	0.026219	1000	0.011978	2000	-3.0938	1.124	16.689	2.3245	1.5542e-05	0.022915	0.0064103	0.0046036	0.0033667	0.0074511	0.0051408	0.0040844	0.0012369	0.0028475	1.391	4.0821	-3.0331
97	57.572	140	115.13	124.93	122.84	126	23.369	3.1588	2.088	1.0708	-1.7476	4.1919	0.42837	31.25	0.99502	16000	0.948	5092.7	0.97163	2000	0.95505	2000	0.9821	4000	0.079953	6152.2	0.027052	2000	0.01658	0	0.010471	2000	-4.0099	1.1794	21.153	2.4662	3.6372e-07	0.044623	0.024723	0.026354	0.0202	0.033058	0.011492	0.012857	0.0061538	0.0067035	-0.799	2.8496	-2.8363
98	50.983	210	203.32	205.12	204.17	206.07	16.982	1.9081	0.9496	0.9585	-7.5731	60.312	0.75723	250	0.99848	16000	0.9912	7547.1	0.99464	4000	0.99132	4000	0.99614	16000	0.014109	6127.6	0.0048183	12000	0.0033221	0	0.0014962	12000	-10.718	0.60203	156.95	1.4817	7.9157e-06	0.0020092	0.0011294	0.0010835	0.00097566	0.0012193	0.00025122	0.00024359	0.00010783	0.00013577	0.42687	4.8841	-2.3055
98	51.101	212.02	203.06	204.17	202.29	205.12	10.328	2.8227	1.8731	0.9496	-12.129	157.23	0.88039	250	0.99849	16000	0.99377	7685.5	0.99547	4000	0.99322	2000	0.99671	16000	0.0071809	6566.1	0.0034846	14000	0.0022426	2000	0.001242	12000	-8.4501	0.43105	105.95	1.2787	1.0682e-06	0.0017827	0.00093878	0.00086226	0.00073672	0.0011234	0.00027756	0.00038664	0.00012554	0.0002611	0.6024	3.5569	-2.3055
98	83.365	257.89	249.38	250.57	249.15	250.57	8.7994	1.4156	1.4156	0	-13.792	217.38	0.63885	250	0.99891	16000	0.99303	7624.1	0.99566	4000	0.9929	4000	0.99693	16000	0.015747	5898.6	0.0040349	12000	0.002763	0	0.0012718	12000	-14.408	0.67268	267.49	1.5563	0.00035572	0.0036965	0.00155	0.0015195	0.0013222	0.0017555	0.00034921	0.00043339	0.00019734	0.00023604	0.57141	5.0764	-2.2848
99	51.821	900	206.48	212.02	210	215.12	30.943	5.122	2.0192	3.1027	3.134	133.64	0.69671	1000	0.99949	16000	0.99277	6577.4	0.99564	2000	0.99249	2000	0.9973	16000	0.012422	6588.6	0.0048079	14000	0.0031496	0	0.0016583	14000	-11.551	0.71198	211.67	1.545	1.7101e-05	0.013569	0.0043217	0.0041233	0.0027362	0.0057344	0.0021591	0.0029982	0.0013872	0.0016111	0.56431	3.3769	-1.1062
99	50.631	900	200.53	210	207.04	212.02	36.607	4.977	2.9577	2.0192	2.7932	93.228	0.74378	1000	0.99948	16000	0.99061	6597	0.99386	2000	0.98946	2000	0.99635	16000	0.014322	6703.9	0.006882	14000	0.0043998	0	0.0024822	14000	-8.7211	0.67864	112.32	1.484	7.5965e-05	0.014482	0.0046133	0.0042141	0.0027969	0.0059971	0.0024382	0.0032002	0.0014173	0.0017829	0.84305	3.7094	-0.72652
99	51.101	918.75	208.63	211	207.04	213.04	33.324	6.0012	3.9625	2.0387	14.413	329.85	0.36499	31.25	0.99921	16000	0.9873	6854.4	0.994	2000	0.98984	2000	0.99614	16000	0.045108	6698.8	0.006303	14000	0.0041688	0	0.0021343	14000	-10.881	0.61715	129.13	1.4132	6.2087e-08	0.012177	0.0038583	0.0035707	0.0024721	0.0050469	0.0019393	0.0025749	0.0010986	0.0014763	0.67423	3.4382	-2.0557
[truncated: 439 more columns]
