# Supplementary material for: Detecting Parkinson’s disease from sustained phonation and speech signals
Source: PLoS One. 2017 Oct 5;12(10):e0185613. doi: 10.1371/journal.pone.0185613 (PMC5628839; doi:10.1371/journal.pone.0185613)
Supplement: S3 File — (ZIP) [file pone.0185613.s003.zip › SP/phonation/SP_phonation_Tsanas.csv]

id	Jitter_F0_abs_dif	Jitter_F0_dif_percent	Jitter_F0_PQ3_classical_Schoentgen	Jitter_F0_PQ3_classical_Baken	Jitter_F0_PQ3_generalised_Schoentgen	Jitter_F0_PQ5_classical_Schoentgen	Jitter_F0_PQ5_classical_Baken	Jitter_F0_PQ5_generalised_Schoentgen	Jitter_F0_PQ11_classical_Schoentgen	Jitter_F0_PQ11_classical_Baken	Jitter_F0_PQ11_generalised_Schoentgen	Jitter_F0_abs0th_perturb	Jitter_F0_DB	Jitter_F0_CV	Jitter_F0_TKEO_mean	Jitter_F0_TKEO_std	Jitter_F0_TKEO_prc5	Jitter_F0_TKEO_prc25	Jitter_F0_TKEO_prc75	Jitter_F0_TKEO_prc95	Jitter_F0_FM	Jitter_F0range_5_95_perc	Shimmer_F0_abs_dif	Shimmer_F0_dif_percent	Shimmer_F0_PQ3_classical_Schoentgen	Shimmer_F0_PQ3_classical_Baken	Shimmer_F0_PQ3_generalised_Schoentgen	Shimmer_F0_PQ5_classical_Schoentgen	Shimmer_F0_PQ5_classical_Baken	Shimmer_F0_PQ5_generalised_Schoentgen	Shimmer_F0_PQ11_classical_Schoentgen	Shimmer_F0_PQ11_classical_Baken	Shimmer_F0_PQ11_generalised_Schoentgen	Shimmer_F0_abs0th_perturb	Shimmer_F0_DB	Shimmer_F0_CV	Shimmer_F0_TKEO_mean	Shimmer_F0_TKEO_std	Shimmer_F0_TKEO_prc5	Shimmer_F0_TKEO_prc25	Shimmer_F0_TKEO_prc75	Shimmer_F0_TKEO_prc95	Shimmer_F0_FM	Shimmer_F0range_5_95_perc	HNR_mean	HNR_std	NHR_mean	NHR_std	GQ_prc5_95
1	23.961	13.45	0.089658	-8.5053e-05	0.1594	0.12014	-4.5978e-05	0.1594	0.16712	-0.00055421	0.1594	44.272	1.0297	0.1966	11636	38633	-25353	-57.071	0	58.236	0.8171	25411	0.015748	3.8489	0.025671	5.2304e-08	0.033192	0.0304	2.5754e-06	0.033192	0.044314	-1.1474e-05	0.033192	0.3096	1.29	0.0075688	0.017413	0.044591	-0.038072	-0.0044504	5.0197e-07	0.0047507	0.99903	0.042823	13.584	8.9456	0.4773	1.3006	0.88517
1	0.645	0.37521	0.0024566	4.8445e-05	0.0024949	0.0042095	5.2619e-05	0.0024949	0.0082448	-3.4055e-06	0.0024949	2.6053	0.032641	3.874e-05	161.44	1691.6	-150.25	-35.664	0	35.407	0.09502	185.66	0.014533	3.242	0.021566	-6.6608e-05	0.031572	0.029267	-0.00013624	0.031572	0.044543	-0.00065441	0.031572	0.064633	0.30246	0.0020257	0.010134	0.014848	-0.020278	-0.0070155	0.00052395	0.0082033	0.95207	0.028481	17.304	3.5905	0.030173	0.056066	1
1	0.86441	0.49229	0.0032818	3.3769e-06	0.0075126	0.004997	-0.00069641	0.0075126	0.0081025	0.00013632	0.0075126	2.6116	0.043911	0.0012535	199.91	1972.7	-165.85	-35.468	3.638e-12	35.592	0.51076	201.44	0.01657	3.0098	0.020071	-9.1473e-06	0.029308	0.027224	-0.00022837	0.029308	0.042054	-0.00024054	0.029308	0.17469	0.27167	0.0020706	0.015236	0.024364	-0.036046	-0.0089352	0.00018464	0.0090693	0.86232	0.045115	18.325	3.7316	0.02962	0.11035	1
2	0.25833	0.19096	0.0012626	-1.2298e-05	0.0011336	0.0021802	-2.0522e-05	0.0011336	0.0043184	8.6984e-05	0.0011336	2.7716	0.016623	1.38e-05	77.956	1038.2	-43.76	-10.633	0	10.766	0.093303	54.526	0.032319	5.2936	0.035258	-6.7806e-05	0.043571	0.042171	-0.00014325	0.043571	0.051989	-0.0003723	0.043571	0.10899	0.47525	0.0055151	0.033638	0.04909	-0.071783	-0.021621	0.00012487	0.021521	0.53261	0.093304	19.703	2.2259	0.012991	0.014267	0.94501
2	0.47195	0.33626	0.0022202	-2.2777e-05	0.0043194	0.003836	1.0058e-05	0.0043194	0.007629	0.00024844	0.0043194	4.6123	0.033521	0.00075962	134.68	1391.4	-57.053	-11.949	0	11.97	0.39102	69.023	0.029019	4.9349	0.032893	-3.8444e-05	0.041745	0.039015	-0.0001346	0.041745	0.048497	-0.00043744	0.041745	0.11523	0.44423	0.004595	0.03109	0.046666	-0.06768	-0.020944	-0.00078018	0.02098	0.89799	0.08866	21.425	2.328	0.0091591	0.012145	0.81159
2	0.25657	0.17521	0.0011659	3.6142e-06	0.0015457	0.0020025	9.2625e-06	0.0015457	0.0038194	7.0107e-05	0.0015457	2.42	0.015154	6.9025e-06	87.403	1256.8	-52.114	-12.704	0	12.818	0.10788	64.932	0.025101	4.2879	0.028532	-7.9463e-05	0.038841	0.036452	-3.8141e-05	0.038841	0.04663	-0.00012322	0.038841	0.081782	0.37192	0.0030847	0.025425	0.035657	-0.0507	-0.019354	0.00061667	0.018993	0.60154	0.069694	22.078	1.3457	0.0065462	0.0026003	0.83333
3	0.84275	0.28655	0.0019076	5.3715e-06	0.0031748	0.003109	-0.00018637	0.0031748	0.0046532	-0.00048834	0.0031748	2.7617	0.030501	0.00067685	379.84	4198.4	-249.83	-99.915	0	100.15	0.51587	349.98	0.022426	4.5357	0.030232	-2.1627e-05	0.038678	0.036838	-1.5973e-05	0.038678	0.04499	-7.2e-06	0.038678	0.17539	0.3734	0.0042421	0.023118	0.037014	-0.057735	-0.011638	-0.00014965	0.012699	0.88228	0.070434	22.05	2.1469	0.0073395	0.0086128	1
3	0.7339	0.2521	0.0013118	-0.00036949	0.0039809	0.0016934	-0.00014154	0.0039809	0.0027881	-2.174e-05	0.0039809	1.5142	0.030604	0.0010111	322.41	4322.6	-198.86	-96.511	0	72.809	0.69585	271.67	0.022182	3.2426	0.02161	-4.8836e-06	0.028213	0.026541	-3.3743e-05	0.028213	0.033191	-7.7253e-05	0.028213	0.083756	0.27782	0.0018558	0.026813	0.037957	-0.057523	-0.019219	-0.00074376	0.018221	0.72993	0.075743	22.416	1.3392	0.0060422	0.0023976	1
3	0.44895	0.15348	0.0009938	3.0723e-05	0.0015278	0.0016419	4.2905e-05	0.0015278	0.0031295	1.9605e-05	0.0015278	1.4007	0.013291	9.7672e-06	349.35	4856.4	-196.6	-97.295	0	95.073	0.053955	291.67	0.026179	4.2133	0.028099	-3.0137e-08	0.036507	0.034544	-1.1692e-05	0.036507	0.042675	-0.00011137	0.036507	0.11586	0.36723	0.0029857	0.029339	0.040207	-0.064279	-0.020641	0.00020077	0.020836	0.74078	0.085115	22.318	1.2257	0.0061001	0.0017292	1
4	1.3715	0.6158	0.0039381	0.00017385	0.0059917	0.0060222	-0.0004782	0.0059917	0.0093802	-0.0010964	0.0059917	3.7652	0.068055	0.0010869	304.86	1936.2	-240.77	-85.732	7.276e-12	89.218	0.54431	329.99	0.036362	8.5742	0.057082	-0.00012144	0.07779	0.073026	-0.00023541	0.07779	0.093499	-0.0006337	0.07779	0.16655	0.78634	0.015181	0.029956	0.055256	-0.063842	-0.013687	0.00063669	0.01631	0.94678	0.080152	15.266	2.2234	0.035963	0.042855	1
4	1.1274	0.50857	0.003386	7.6083e-06	0.005624	0.0054263	-4.0883e-05	0.005624	0.0088393	-0.00058498	0.005624	3.3108	0.055319	0.0007577	287.9	2329	-255.44	-83.895	0	85.509	0.54593	340.95	0.022364	9.7305	0.064836	6.5142e-05	0.087218	0.081122	-0.00015975	0.087218	0.10403	-0.0010864	0.087218	0.098402	0.85435	0.027489	0.012782	0.035829	-0.021546	-0.003992	3.8333e-05	0.0048025	0.92185	0.026349	16.823	1.9017	0.024491	0.033002	0.93806
4	1.0307	0.45563	0.0023779	-0.00035161	0.0081698	0.002946	5.6478e-05	0.0081698	0.0050381	-7.2614e-05	0.0081698	2.1903	0.045221	0.0016588	349.11	4042	-176.18	-58.053	0	59.375	0.58917	235.56	0.030887	7.1412	0.047625	2.5494e-06	0.06086	0.057293	2.6541e-05	0.06086	0.070243	-0.0005087	0.06086	0.10555	0.66772	0.0096764	0.02395	0.033776	-0.051877	-0.01503	0.00091015	0.019276	0.88556	0.071153	19.984	2.055	0.011764	0.011909	1
5	0.49506	0.24865	0.0013651	-0.00029546	0.0051286	0.0019869	-0.00020023	0.0051286	0.0034627	-0.00013012	0.0051286	1.3993	0.024957	0.00045228	157.72	1722.2	-95.238	-44.765	0	45.442	0.37376	140.68	0.035546	5.8828	0.039236	1.178e-05	0.049685	0.046876	-8.1882e-05	0.049685	0.058773	-9.37e-05	0.049685	0.14342	0.52532	0.0060629	0.038762	0.054498	-0.082294	-0.027781	0.00017815	0.026959	0.49586	0.10925	17.811	1.4138	0.017551	0.0070902	1
5	0.50002	0.25151	0.0016674	1.1285e-05	0.0039948	0.0026742	-0.0002028	0.0039948	0.0035829	-0.00064373	0.0039948	2.1879	0.028241	0.00073258	170.09	1890.1	-92.441	-45.024	0	23.34	0.51311	115.78	0.036796	5.8533	0.038977	-7.8611e-05	0.048853	0.046822	1.7512e-05	0.048853	0.056134	-0.00029359	0.048853	0.081813	0.52447	0.0056529	0.041558	0.058506	-0.083262	-0.032589	0.0021739	0.031848	0.94231	0.11511	17.382	1.125	0.018915	0.0052884	0.46753
5	0.74394	0.37561	0.0025067	-2.8144e-07	0.0053887	0.0040319	-0.00025717	0.0053887	0.0052414	-0.00032651	0.0053887	2.6635	0.039038	0.0009788	234.33	2242.2	-138.07	-45.442	0	45.917	0.54674	183.99	0.041176	6.4322	0.042901	-1.7394e-05	0.053756	0.051344	-2.0206e-05	0.053756	0.061674	-0.00035725	0.053756	0.11706	0.57893	0.0071523	0.04772	0.066644	-0.097371	-0.03316	-0.00042466	0.037467	0.98381	0.13484	17.106	1.9806	0.022919	0.027758	0.40241
6	0.46408	0.20837	0.0013842	-3.833e-06	0.0020023	0.0023978	-2.9193e-05	0.0020023	0.0048448	-0.00012024	0.0020023	3.3584	0.018468	1.2337e-05	94.99	1041.1	-113.8	-29.585	0	30.948	0.17437	144.74	0.0083083	3.3733	0.022486	-9.8884e-06	0.030234	0.027573	-4.3257e-05	0.030234	0.038665	-0.00017085	0.030234	0.048757	0.28261	0.0050131	0.0040977	0.015747	-0.0069831	-0.001973	-4.4427e-05	0.0021024	0.81566	0.0090854	22.717	3.5506	0.008471	0.018	1
6	0.6258	0.28429	0.0018913	-4.9706e-06	0.0035517	0.0033369	-6.1511e-06	0.0035517	0.0068389	2.0036e-06	0.0035517	4.4479	0.02911	0.00045153	150.86	1523.6	-111.65	-29.085	0	29.372	0.4195	141.02	0.01119	3.366	0.022443	-2.813e-06	0.028797	0.026565	1.654e-05	0.028797	0.03504	-0.00011485	0.028797	0.11372	0.31422	0.0031306	0.0075047	0.015234	-0.0182	-0.0035185	-8.6159e-05	0.0033522	0.9239	0.021552	22.913	4.0479	0.015015	0.074057	0.225
6	0.43811	0.19824	0.0013161	4.4307e-06	0.0015685	0.0023084	2.1564e-06	0.0015685	0.0048384	-4.3091e-05	0.0015685	4.2011	0.017525	9.6412e-06	77.513	895.76	-109.58	-28.985	0	30.093	0.18248	139.67	0.016588	5.2834	0.035214	-1.5909e-05	0.042879	0.038483	5.3806e-06	0.042879	0.052625	-3.9289e-05	0.042879	0.062832	0.46114	0.015001	0.0099201	0.028842	-0.018497	-0.0033672	-0.00019736	0.0028717	0.89122	0.021369	23.706	4.0814	0.010167	0.057649	1
7	2.3464	1.141	0.0072208	0.00039556	0.016334	0.011329	0.00020993	0.016334	0.017173	-0.00082907	0.016334	22.783	0.12564	0.0053319	754.49	4661	-160.26	-52.745	0	52.928	0.48359	213.18	0.040741	8.1362	0.054218	5.1488e-05	0.044388	0.052023	-0.00012974	0.044388	0.073489	-0.00010618	0.044388	0.1367	0.95928	0.015703	0.03041	0.043153	-0.083143	-0.018398	0.00023022	0.019313	0.9443	0.10246	17.873	2.3419	0.020453	0.041547	0.41013
7	1.4052	0.6622	0.0041413	0.00027893	0.0090251	0.0055245	0.0003158	0.0090251	0.0093296	0.00044921	0.0090251	9.3603	0.074406	0.0021118	441.45	3732.7	-193.83	-54.353	0	54.228	0.539	248.06	0.024	4.2369	0.02815	-0.00011302	0.036435	0.033654	6.6392e-05	0.036435	0.044985	-5.1532e-05	0.036435	0.16069	0.43925	0.00407	0.023856	0.037211	-0.051921	-0.015732	0.00022228	0.016133	0.9883	0.068054	17.107	2.7547	0.029731	0.081722	0.86364
7	1.0479	0.49897	0.0032572	7.4496e-05	0.010415	0.0046934	0.0010548	0.010415	0.0073816	-3.939e-05	0.010415	6.9852	0.052925	0.0024507	469.6	5259	-143.43	-49.099	0	50.611	0.63379	194.04	0.018387	3.8973	0.025872	-0.00013018	0.035168	0.032506	8.3556e-05	0.035168	0.04476	-9.2464e-05	0.035168	0.15101	0.35567	0.0028861	0.015828	0.024539	-0.035965	-0.0098694	0.00013903	0.0094481	0.89957	0.045413	18.455	2.6764	0.02267	0.090107	1
8	0.59265	0.28846	0.0016792	-0.00024676	0.0045926	0.0026267	-0.000137	0.0045926	0.0051192	-9.1893e-05	0.0045926	2.7841	0.028416	0.00034692	138.03	1574.2	-97.481	-24.943	0	25.269	0.39004	122.75	0.019275	3.2806	0.021861	-2.5741e-05	0.029879	0.027832	-0.00011265	0.029879	0.038111	-0.00016158	0.029879	0.094467	0.29931	0.0025329	0.01949	0.031982	-0.036553	-0.014686	-0.00026871	0.014598	0.81966	0.051151	21.772	2.8853	0.0086423	0.010481	1
8	0.37409	0.18446	0.001196	2.249e-05	0.0015072	0.0020559	7.9783e-07	0.0015072	0.0040494	-0.00017806	0.0015072	2.0993	0.016228	1.351e-05	135.53	1811.1	-72.765	-23.927	0	24.324	0.078108	97.089	0.018134	2.9018	0.01933	-2.8471e-05	0.025869	0.023759	-5.7598e-05	0.025869	0.029869	3.1694e-05	0.025869	0.13111	0.25634	0.0015524	0.020887	0.035497	-0.04829	-0.013515	0.00038963	0.013562	0.88334	0.061852	23.204	2.9211	0.0068811	0.013829	1
8	0.50211	0.24748	0.0014739	-0.00017798	0.0037995	0.0023763	-0.00012489	0.0037995	0.0046639	-0.00020357	0.0037995	3.1564	0.024993	0.00023786	105.39	1167.5	-94.471	-24.289	0	24.528	0.44393	119	0.014023	2.6474	0.017641	4.0593e-06	0.024854	0.022632	-2.0322e-06	0.024854	0.030874	-8.0677e-05	0.024854	0.12736	0.24098	0.0013151	0.013404	0.022069	-0.02856	-0.0087873	-9.0176e-05	0.0086116	0.87634	0.037172	22.244	3.2731	0.0089355	0.018665	1
9	1.5065	0.84697	0.0048807	-0.00077403	0.0091895	0.005257	0.00085126	0.0091895	0.0083674	0.0005337	0.0091895	4.7009	0.082957	0.008104	367.47	5059.5	-74.206	-18.74	0	18.892	0.75849	93.098	0.010919	2.2309	0.01485	-3.5322e-05	0.021365	0.022372	-0.00021875	0.021365	0.039855	-0.00084493	0.021365	0.13412	0.2373	0.0014049	0.0073152	0.01215	-0.01619	-0.0039039	0.00011399	0.0044774	0.99442	0.020667	25.004	5.5963	0.043957	0.30297	0.39906
9	0.56533	0.31206	0.0020641	-1.9169e-05	0.0043112	0.0035869	-7.5216e-05	0.0043112	0.0071142	-6.9978e-05	0.0043112	2.6497	0.033984	0.00068684	155.12	1484.2	-66.613	-19.167	0	19.334	0.41377	85.947	0.0091907	2.2363	0.014917	3.4298e-06	0.020924	0.01957	-0.000496	0.020924	0.030391	-0.00082273	0.020924	0.051653	0.20362	0.0021273	0.0065113	0.015903	-0.010566	-0.0033569	-5.7417e-05	0.0035069	0.96363	0.014073	25.768	5.138	0.024327	0.17475	0.14943
9	0.33601	0.18606	0.0011871	5.4831e-05	0.0013369	0.0019677	8.6464e-05	0.0013369	0.0037843	-0.00011592	0.0013369	1.7366	0.016847	4.1888e-05	109.16	1415	-69.18	-18.925	0	18.958	0.13633	88.138	0.0085355	2.1788	0.01453	-4.7656e-06	0.020947	0.02001	-5.0647e-05	0.020947	0.031821	-0.00092697	0.020947	0.065231	0.19626	0.0011335	0.0054775	0.010977	-0.011097	-0.0036104	4.0879e-06	0.0037533	0.92337	0.01485	25.509	3.7996	0.0079272	0.040657	1
10	0.245	0.16272	0.0010768	4.0495e-06	0.0012609	0.0018529	4.1856e-06	0.0012609	0.0035983	-0.0001004	0.0012609	1.5839	0.014339	7.8184e-06	74.903	1011.2	-49.714	-13.213	0	13.274	0.075812	62.988	0.055289	17.5	0.11675	3.0752e-05	0.14599	0.13955	-9.3158e-05	0.14599	0.15985	-0.00058018	0.14599	0.065201	1.5613	0.058879	0.031903	0.044513	-0.063029	-0.022213	-0.00098451	0.02379	0.81614	0.086819	17.877	3.3707	0.022808	0.028681	0.82363
10	0.23978	0.1594	0.001035	-2.9204e-05	0.0014508	0.001754	-4.2777e-05	0.0014508	0.003433	-0.00012431	0.0014508	1.6506	0.01426	8.4911e-06	65.504	882.07	-39.875	-13.179	0	13.232	0.15132	53.107	0.060755	13.739	0.091512	-0.00016863	0.11323	0.10841	-0.00011617	0.11323	0.12554	-0.00034051	0.11323	0.074676	1.3016	0.038695	0.046827	0.066453	-0.11687	-0.024754	0.0013222	0.036952	0.77458	0.15382	19.49	3.1977	0.016357	0.026374	0.76
10	0.35304	0.23468	0.0015599	-6.7703e-06	0.0023588	0.0025443	-0.00017491	0.0023588	0.0046405	-0.00012124	0.0023588	2.8113	0.021606	5.6005e-05	72.315	808.23	-53.069	-13.32	0	13.397	0.30716	66.466	0.0502	12.807	0.085389	-6.8594e-05	0.11511	0.10639	-0.00026661	0.11511	0.1259	-9.8478e-05	0.11511	0.095363	1.1342	0.036694	0.036311	0.054996	-0.079983	-0.021166	-0.00028954	0.026561	0.88641	0.10654	18.573	3.9672	0.028987	0.10599	0.66327
11	0.37954	0.15964	0.0010473	-6.4315e-06	0.0015312	0.0017562	-1.9962e-05	0.0015312	0.0033637	-1.2039e-06	0.0015312	2.921	0.013935	7.3109e-06	214.91	2787	-132.09	-62.454	0	62.815	0.080404	194.91	0.024258	4.3471	0.028965	-3.2496e-05	0.036923	0.033426	-2.7476e-05	0.036923	0.043684	-0.00019814	0.036923	0.10075	0.39696	0.0049368	0.023894	0.040117	-0.059639	-0.012749	-0.00015283	0.012524	0.92604	0.072162	23.285	3.975	0.0078606	0.014318	1
11	0.46312	0.21025	0.0013595	-4.3808e-05	0.0036749	0.0020063	-0.00033528	0.0036749	0.0033582	-0.00015727	0.0036749	2.4644	0.020661	0.00025271	142.38	1532.8	-102.07	-28.454	0	28.901	0.39028	130.97	0.018347	3.3534	0.022359	2.2841e-06	0.023657	0.022668	-9.9302e-06	0.023657	0.029499	-0.00011299	0.023657	0.058685	0.31166	0.0030727	0.018003	0.030011	-0.060651	-0.0087201	0.00045104	0.0095236	0.93612	0.070175	22.627	2.9822	0.0070336	0.0064165	1
11	0.58162	0.26392	0.0017395	-2.2339e-05	0.002475	0.0028935	-5.0526e-05	0.002475	0.0053664	-0.00023029	0.002475	4.9629	0.022401	4.2005e-05	193.35	1913.4	-140.6	-28.323	0	28.536	0.19391	169.13	0.039674	5.8205	0.038768	-5.8593e-05	0.048775	0.045478	5.7605e-06	0.048775	0.056727	-0.00011557	0.048775	0.12275	0.57131	0.0080516	0.046906	0.073616	-0.11177	-0.025112	0.0010063	0.029185	0.83459	0.14095	20.671	4.6529	0.025929	0.082962	1
12	0.77348	0.32844	0.0021846	6.3011e-06	0.0049889	0.0035857	1.5006e-05	0.0049889	0.0061063	3.0813e-05	0.0049889	1.7932	0.034071	0.00087936	291.66	2956.3	-131.99	-63.088	0	34.669	0.37624	166.66	0.021415	4.4346	0.029553	-1.8453e-05	0.041189	0.037515	-1.2591e-05	0.041189	0.051096	-5.7854e-05	0.041189	0.069608	0.39678	0.0033408	0.017526	0.026181	-0.035385	-0.013062	0.00030592	0.013816	0.74127	0.0492	21.697	1.327	0.0071765	0.0035493	1
12	0.58213	0.24652	0.0016403	-2.9884e-06	0.0033079	0.0026121	-0.00022218	0.0033079	0.0049469	-9.8946e-05	0.0033079	2.4261	0.02529	0.00052541	173.6	1870.1	-161.36	-63.527	0	64.043	0.53283	225.4	0.022547	3.8888	0.025924	-2.6223e-06	0.034981	0.032307	-1.356e-05	0.034981	0.04291	-0.00014302	0.034981	0.066778	0.34948	0.0026124	0.022178	0.031483	-0.04474	-0.017034	0.00056074	0.017524	0.96179	0.062263	24.118	1.8993	0.0043152	0.0027259	0.74468
12	0.52528	0.22217	0.0014594	-2.2533e-05	0.003648	0.0021922	6.3793e-05	0.003648	0.0034845	-7.3646e-05	0.003648	1.4859	0.020939	0.00031934	196.55	2354.1	-159.96	-63.674	0	63.747	0.38415	223.71	0.017399	3.5394	0.023583	1.4049e-05	0.031377	0.029218	-1.2051e-05	0.031377	0.037955	-4.1146e-05	0.031377	0.062372	0.30972	0.0020671	0.014972	0.024005	-0.031037	-0.011189	0.00016691	0.011895	0.79633	0.042932	24.651	2.0525	0.0039166	0.0032243	1
13	0.50602	0.21072	0.0011706	-0.00023616	0.0042037	0.0017402	-0.00016091	0.0042037	0.0031239	-0.00022347	0.0042037	2.3603	0.021354	0.00036693	179.09	2013.1	-131.42	-34.578	0	35.622	0.39906	167.04	0.028418	4.6219	0.030816	1.6863e-06	0.04096	0.038137	-8.078e-05	0.04096	0.047835	-0.0001314	0.04096	0.13543	0.40814	0.0039803	0.031567	0.047883	-0.07302	-0.020942	-0.0011701	0.021845	0.67329	0.094865	18.716	1.2114	0.014161	0.0070366	0.95167
13	1.0791	0.45873	0.0030177	-4.6011e-05	0.0064671	0.0039564	0.00089495	0.0064671	0.0048212	0.00019488	0.0064671	4.6973	0.039647	0.0022294	881.95	11363	-157.02	-63.913	0	64.339	0.69346	221.36	0.032713	5.5416	0.03694	3.005e-05	0.047886	0.045266	-0.00012647	0.047886	0.0554	-0.00026278	0.047886	0.079711	0.50213	0.0051792	0.033911	0.045185	-0.070641	-0.02649	-0.00077019	0.028439	0.96011	0.09908	17.396	1.6042	0.020124	0.015727	0.7898
13	0.62616	0.25262	0.0016746	-1.1864e-05	0.0029728	0.0024324	-0.0004281	0.0029728	0.003831	-0.00041643	0.0029728	3.6618	0.028635	0.00035667	213.13	1966.6	-182.92	-72.198	7.276e-12	72.805	0.57832	255.72	0.028206	5.3097	0.035375	3.4468e-05	0.044654	0.043101	-6.1444e-05	0.044654	0.051856	-0.00055582	0.044654	0.081059	0.4616	0.0052429	0.027164	0.040701	-0.053434	-0.019146	-0.001017	0.020501	0.85597	0.073935	16.782	1.1833	0.022048	0.010735	1
14	0.13067	0.15464	0.0010243	6.6376e-06	0.0015852	0.0017698	3.8732e-06	0.0015852	0.0035344	-1.0217e-05	0.0015852	1.3117	0.013451	7.9008e-06	23.46	357.48	-12.613	-4.0762	0	4.0879	0.11416	16.701	0.022619	4.3058	0.028699	-4.8598e-05	0.042422	0.039126	-0.00028598	0.042422	0.05786	-0.00052442	0.042422	0.068416	0.392	0.0037193	0.018317	0.027789	-0.043202	-0.011522	0.00047018	0.01307	0.83214	0.056272	15.435	3.8581	0.044274	0.069516	0.81034
14	0.11877	0.1373	0.0008804	3.5198e-05	0.0014839	0.0015012	2.1915e-05	0.0014839	0.0030486	-2.8954e-05	0.0014839	1.6538	0.011869	1.3616e-05	23.458	372.51	-12.211	-4.2005	0	4.2077	0.082126	16.419	0.02099	4.1776	0.027811	-7.7862e-05	0.039345	0.035758	-0.00022455	0.039345	0.04921	-0.00061583	0.039345	0.049429	0.37125	0.0032815	0.017316	0.024882	-0.036039	-0.012305	-0.00018616	0.013925	0.70033	0.049964	16.4	3.4498	0.032667	0.045038	0.81538
14	0.12241	0.14084	0.00088132	5.7347e-05	0.0019684	0.00147	3.3757e-05	0.0019684	0.0029352	1.6098e-05	0.0019684	1.0213	0.012169	2.2977e-05	30.543	449.54	-13.084	-4.2986	0	4.331	0.074663	17.415	0.023419	4.2074	0.028069	-1.3351e-05	0.04037	0.037197	-0.0002362	0.04037	0.051514	-0.00029561	0.04037	0.064398	0.37894	0.003359	0.020921	0.029331	-0.041261	-0.015358	-0.00010778	0.016434	0.70316	0.057696	16.402	3.5145	0.031934	0.032352	0.8
15	0.50381	0.35235	0.0016509	0.00070026	0.0068324	0.0019997	0.00038824	0.0068324	0.0032688	0.00017349	0.0068324	1.5239	0.021681	0.0047766	288.7	7008.8	-35.224	-11.683	0	11.792	0.58349	47.016	0.010004	2.5387	0.016897	-3.9012e-05	0.024217	0.021858	-0.00010664	0.024217	0.029937	-0.00063474	0.024217	0.10438	0.22143	0.0013138	0.007186	0.013765	-0.015662	-0.0043119	-8.0672e-05	0.0044789	0.90297	0.020141	22.826	2.2605	0.0064907	0.012427	0.8
15	0.28825	0.19675	0.0011323	-0.00014886	0.0034203	0.0017387	-9.7596e-05	0.0034203	0.0031626	-0.00023146	0.0034203	1.6359	0.020734	0.00019406	55.14	717.9	-37.177	-12.428	0	12.479	0.43344	49.656	0.018551	2.3953	0.015951	-1.6991e-05	0.023653	0.020998	-4.1829e-05	0.023653	0.028202	-0.00073531	0.023653	0.061613	0.2323	0.0010747	0.023586	0.031543	-0.045343	-0.019148	0.00082279	0.018288	0.95393	0.063631	23.813	2.8156	0.0065754	0.020056	0.84
15	0.33272	0.22379	0.0014868	-7.1897e-06	0.0030229	0.0021275	-0.00044308	0.0030229	0.0030252	-8.2459e-05	0.0030229	1.5766	0.022598	0.00034476	79.27	760.72	-38.399	-12.87	0	12.934	0.358	51.333	0.020711	2.7496	0.018339	-8.6986e-06	0.025807	0.0227	-8.9357e-05	0.025807	0.030462	-0.00022504	0.025807	0.06682	0.29264	0.0013569	0.026246	0.034257	-0.057332	-0.019622	0.0014421	0.022074	0.99267	0.079405	23.987	3.3252	0.0090205	0.041088	0.82031
16	0.77603	0.35259	0.00234	-1.9488e-06	0.0041104	0.0041001	-1.9614e-05	0.0041104	0.0087025	-0.00010724	0.0041104	4.8912	0.035424	0.00070896	297.45	2817.1	-117.2	-30.093	0	55.688	0.35118	172.89	0.026697	5.5632	0.037081	3.22e-05	0.045951	0.044212	6.9526e-06	0.045951	0.052323	-0.0001026	0.045951	0.081468	0.48395	0.0068796	0.024122	0.039811	-0.05268	-0.014246	-0.00048155	0.014174	0.78738	0.066853	20.332	2.455	0.011692	0.015047	0.23283
16	0.44904	0.2207	0.001427	4.6658e-05	0.0023339	0.0023895	8.2357e-05	0.0023339	0.0046404	9.9221e-05	0.0023339	1.8686	0.019038	1.7291e-05	210.51	2817.9	-100.09	-24.01	0	24.486	0.061727	124.57	0.038615	8.0495	0.053681	-2.6706e-05	0.05732	0.0571	-2.8115e-05	0.05732	0.0737	-8.1573e-05	0.05732	0.09893	0.76034	0.011842	0.03306	0.044701	-0.069136	-0.024697	-0.00015406	0.024739	0.8253	0.093875	19.648	2.4615	0.013483	0.014437	0.94652
16	0.4835	0.21858	0.0013809	-7.8315e-05	0.0022194	0.0022586	-9.1955e-05	0.0022194	0.0044027	-5.1808e-05	0.0022194	2.5768	0.018987	4.3277e-05	192.94	2293.6	-137.7	-54.369	0	55.032	0.12213	192.73	0.020476	5.2811	0.035194	-3.6189e-05	0.045186	0.04387	-0.00022154	0.045186	0.052406	-0.00020173	0.045186	0.04483	0.45345	0.0051252	0.014489	0.024861	-0.026896	-0.0098621	-0.00014678	0.010317	0.77518	0.037213	19.194	1.3216	0.012664	0.0047098	1
17	0.29176	0.23948	0.0015945	-4.8619e-06	0.0026447	0.0027906	-2.4873e-05	0.0026447	0.0057389	-0.00017549	0.0026447	3.5172	0.021399	1.3113e-05	55.067	652.76	-41.894	-8.9082	0	9.233	0.21246	51.127	0.031429	4.5907	0.030526	-0.00012449	0.0457	0.040895	-0.00040104	0.0457	0.05647	-0.0005612	0.0457	0.062049	0.40615	0.0054552	0.035987	0.062557	-0.083587	-0.021291	-0.0014087	0.018959	0.8326	0.10255	18.902	4.0653	0.023315	0.046636	0.80303
17	0.43639	0.36415	0.0021538	0.0002674	0.0048804	0.0029639	-0.00013782	0.0048804	0.0056128	-0.00016228	0.0048804	5.8653	0.040888	0.00050165	79.399	774.95	-42.515	-9.6892	0	9.6001	0.45774	52.115	0.021771	3.3094	0.022047	-5.0915e-05	0.032862	0.029608	1.4082e-05	0.032862	0.042434	-0.0008576	0.032862	0.071901	0.33631	0.0022101	0.0231	0.03892	-0.047184	-0.016038	0.00053956	0.015739	0.95873	0.062923	18.206	4.1833	0.028711	0.061797	0.80828
17	0.34948	0.28549	0.0018967	-1.0513e-05	0.0034384	0.0032704	-7.1233e-05	0.0034384	0.0065997	-0.00023372	0.0034384	6.7052	0.026561	2.2928e-05	59.189	631.34	-49.941	-9.8191	0	10.591	0.31654	60.531	0.024562	3.8881	0.025913	-5.212e-05	0.038635	0.036546	-0.00017121	0.038635	0.053767	-0.00045469	0.038635	0.071301	0.35608	0.0026153	0.022792	0.031332	-0.044887	-0.016972	-0.0011391	0.017683	0.82835	0.06257	17.459	4.2053	0.033685	0.062273	0.81126
18	0.49072	0.19028	0.0012447	2.5711e-05	0.0014033	0.0021408	4.6148e-05	0.0014033	0.0042956	0.00012472	0.0014033	1.6752	0.016501	1.1493e-05	291.63	4056.3	-152.58	-72.302	0	39.026	0.056835	191.61	0.020795	2.9838	0.019898	-5.8802e-06	0.025783	0.024406	-2.3896e-05	0.025783	0.02965	-0.00013253	0.025783	0.068354	0.25997	0.0014362	0.025457	0.033868	-0.051359	-0.020553	0.00072895	0.021117	0.65012	0.072476	22.087	1.8818	0.0069772	0.0053523	1
18	0.44772	0.17321	0.0011432	1.3024e-05	0.0013766	0.0019488	3.3973e-05	0.0013766	0.0038859	8.2307e-05	0.0013766	1.6295	0.014988	6.797e-06	277.5	3962.8	-155.86	-75.372	0	75.984	0.064891	231.85	0.022497	3.5731	0.023821	-1.1854e-05	0.028451	0.027553	-1.0466e-05	0.028451	0.033398	-1.5205e-05	0.028451	0.089255	0.31253	0.0020188	0.02599	0.035262	-0.054199	-0.02031	0.00052622	0.020936	0.72069	0.075135	21.849	1.6174	0.0070899	0.0036991	1
18	0.44912	0.17359	0.0011542	-4.536e-06	0.0010023	0.002	-7.2808e-06	0.0010023	0.0040238	6.0988e-05	0.0010023	1.5967	0.015064	5.2276e-06	251.95	3532.9	-153.81	-39.434	0	75.984	0.037239	229.79	0.022267	3.5697	0.023793	-4.3568e-06	0.028767	0.027698	-1.8991e-05	0.028767	0.033759	-5.7386e-05	0.028767	0.10235	0.30969	0.0021356	0.025503	0.035526	-0.0549	-0.018157	-0.0003469	0.019128	0.6192	0.074027	21.759	1.5077	0.0071456	0.0032719	1
19	0.31885	0.17481	0.0011624	-4.2857e-07	0.0011341	0.0020201	3.562e-06	0.0011341	0.0040756	4.6898e-05	0.0011341	1.7041	0.015287	5.4325e-06	122.89	1692.1	-75.879	-19.457	0	19.536	0.066904	95.415	0.020295	2.7685	0.018448	-2.4258e-05	0.027373	0.02551	-5.978e-05	0.027373	0.038007	-0.00031669	0.027373	0.065989	0.2587	0.0012176	0.022226	0.02914	-0.046493	-0.017379	0.00038541	0.018286	0.95451	0.06478	20.611	2.4329	0.010217	0.0064634	1
19	0.19811	0.10685	0.00069573	5.8191e-06	0.0010363	0.0011602	2.51e-05	0.0010363	0.0021611	2.6387e-05	0.0010363	1.2059	0.0092818	3.7401e-06	120.86	1851.2	-59.1	-19.889	0	19.923	0.044448	79.024	0.023797	2.9802	0.019848	-3.4887e-05	0.026939	0.024666	-1.1292e-05	0.026939	0.034902	-0.00016861	0.026939	0.064572	0.27409	0.0015256	0.031615	0.041635	-0.061711	-0.025747	0.00087412	0.026338	0.74893	0.088049	21.648	2.2563	0.0079906	0.0059953	1
19	0.17697	0.095791	0.00062838	1.1054e-05	0.00077938	0.0010662	1.8634e-05	0.00077938	0.0020857	1.7384e-05	0.00077938	1.1004	0.0083382	2.5108e-06	109.51	1716.8	-56.377	-19.706	0	19.774	0.030604	76.151	0.022781	3.0369	0.020249	-1.6707e-06	0.028363	0.025985	3.5462e-05	0.028363	0.035843	-5.4866e-05	0.028363	0.097306	0.28108	0.0017066	0.027627	0.037383	-0.055602	-0.021022	0.0004471	0.022171	0.6733	0.077773	21.737	2.2204	0.007791	0.0056435	1
20	0.24911	0.14517	0.0009544	-1.4567e-05	0.0012588	0.0016391	-3.1562e-05	0.0012588	0.0032612	-0.00011702	0.0012588	1.6769	0.012666	5.4905e-06	88.455	1347.1	-50.417	-16.865	0	16.968	0.10217	67.385	0.019493	2.6267	0.017511	-1.3284e-05	0.023449	0.02168	-5.3866e-05	0.023449	0.026675	-0.00015956	0.023449	0.081225	0.23411	0.0011278	0.024856	0.039247	-0.047736	-0.019532	-2.9327e-05	0.021339	0.643	0.069075	22.989	2.3415	0.0059611	0.004711	1
20	0.3779	0.21928	0.0012643	-0.00019956	0.0037747	0.0019583	-0.00015088	0.0037747	0.0036502	-0.00015416	0.0037747	1.677	0.02163	0.00025955	84.997	1003.8	-66.809	-17.239	0	17.344	0.3745	84.153	0.020358	3.9607	0.026364	-9.944e-06	0.032311	0.030315	-9.9267e-05	0.032311	0.039254	-0.00029495	0.032311	0.18938	0.40009	0.0036348	0.01793	0.028428	-0.047157	-0.0094439	-0.00022179	0.010356	0.65894	0.057513	21.043	2.6802	0.01053	0.01567	1
20	0.84849	0.49583	0.0027471	-0.00056254	0.00838	0.002986	0.00039371	0.00838	0.0051872	4.5595e-05	0.00838	2.7316	0.040353	0.0033535	208.03	3260.2	-67.726	-17.017	0	17.135	0.55878	84.861	0.018606	2.4614	0.016378	-4.3648e-05	0.022449	0.02071	-0.00011261	0.022449	0.026892	-0.00015319	0.022449	0.074556	0.22522	0.0010962	0.023789	0.031235	-0.046546	-0.019621	0.00048891	0.019601	0.7924	0.066147	21.951	3.8113	0.016651	0.096407	1
21	0.5615	0.21875	0.001459	-4.5032e-07	0.0032016	0.0024731	-5.4169e-07	0.0032016	0.0047243	-0.00017344	0.0032016	3.6111	0.024545	0.00055508	201.54	2475.7	-193.39	-76.513	0	76.778	0.68589	270.17	0.036782	6.8329	0.045562	-1.9353e-06	0.05851	0.055924	6.8727e-06	0.05851	0.068448	1.1091e-05	0.05851	0.12424	0.6126	0.0081481	0.036193	0.052998	-0.077307	-0.02357	-4.76e-05	0.026339	0.96194	0.10365	16.706	1.6867	0.024784	0.033994	1
21	0.53273	0.20618	0.0011493	-0.00022637	0.0046481	0.0016723	-0.00013676	0.0046481	0.0029212	-2.6074e-05	0.0046481	1.9681	0.023962	0.00054218	183.21	2460.7	-188.25	-75.025	0	76.424	0.6822	264.67	0.031136	6.6912	0.044604	-1.8501e-05	0.056501	0.055662	-5.0491e-05	0.056501	0.065744	-9.2149e-05	0.056501	0.11346	0.58757	0.0075779	0.026374	0.038359	-0.058155	-0.017117	0.00033776	0.018753	0.84122	0.076909	17.739	0.7771	0.017114	0.0034145	1
21	0.34035	0.13186	0.00087647	3.2342e-06	0.0010464	0.0014593	2.0207e-06	0.0010464	0.0027537	1.5058e-05	0.0010464	1.4896	0.011471	3.4659e-06	178.02	2585.1	-155.21	-75.59	0	75.004	0.031759	230.21	0.046089	7.0644	0.047101	-7.5209e-06	0.058779	0.057061	-2.1059e-05	0.058779	0.068925	-2.5495e-05	0.058779	0.093114	0.62208	0.0083442	0.052921	0.069809	-0.11065	-0.040007	0.0015135	0.042535	0.5992	0.15318	17.113	1.0623	0.020094	0.0061296	0.74742
22	0.36968	0.19613	0.001301	-7.2583e-06	0.001803	0.0022738	-1.2112e-05	0.001803	0.0047652	-3.7371e-05	0.001803	4.128	0.017256	7.4978e-06	59.004	770.37	-80.141	-21.169	0	21.576	0.17297	101.72	0.02961	4.9378	0.032917	8.831e-06	0.039223	0.037591	6.5616e-06	0.039223	0.045266	6.6668e-06	0.039223	0.052254	0.43	0.0047682	0.032019	0.045718	-0.071206	-0.022317	-0.00056678	0.021142	0.91793	0.092347	18.168	3.0412	0.019448	0.017693	1
22	0.44213	0.23569	0.0015647	5.3459e-06	0.0012415	0.0027589	1.718e-05	0.0012415	0.0059556	-3.8864e-05	0.0012415	5.1087	0.020567	1.19e-05	58.154	855.32	-74.671	-20.495	0	21.108	0.17213	95.779	0.018199	4.4974	0.029985	-3.2704e-06	0.040332	0.037096	-7.9207e-06	0.040332	0.048059	-4.2082e-05	0.040332	0.052377	0.37807	0.005241	0.013463	0.023916	-0.031895	-0.007363	-0.00012439	0.0065008	0.69209	0.038396	19.374	3.5743	0.017346	0.046871	1
22	0.37856	0.20003	0.0012697	6.4547e-05	0.0027447	0.0021043	8.5309e-05	0.0027447	0.004165	6.5725e-05	0.0027447	3.4117	0.017232	8.9517e-05	103.82	2010.4	-81.626	-20.968	0	21.108	0.33333	102.73	0.028711	4.781	0.031867	-1.4744e-05	0.036265	0.035174	-6.508e-06	0.036265	0.042923	-0.00012362	0.036265	0.09797	0.41874	0.0046589	0.032138	0.048808	-0.076321	-0.019732	0.00017982	0.020046	0.74751	0.096367	18.316	3.5361	0.022195	0.039022	1
23	0.99996	0.64521	0.0042809	8.675e-06	0.0092834	0.0075178	-4.9235e-06	0.0092834	0.01605	-5.549e-05	0.0092834	16.318	0.065928	0.0022513	243.98	1792.6	-104.6	-15.951	0	16.183	0.38538	120.78	0.035609	9.6293	0.064208	-2.4649e-05	0.067206	0.067484	-3.9874e-05	0.067206	0.087162	-0.00043242	0.067206	0.079916	0.88707	0.020196	0.024241	0.039406	-0.057448	-0.012476	-0.00018551	0.014754	0.71056	0.072202	20.193	3.5991	0.016601	0.035472	0.41667
23	1.4857	1.0657	0.0070985	-1.3054e-05	0.018261	0.012078	-7.7098e-05	0.018261	0.024755	-0.00020707	0.018261	29.728	0.10527	0.0049757	360.75	2106.7	-90.203	-14.526	0	14.822	0.36127	105.02	0.047045	10.585	0.070581	-2.8769e-05	0.065542	0.071497	-8.5279e-05	0.065542	0.089742	-0.00050765	0.065542	0.10291	1.0371	0.022623	0.036518	0.054581	-0.082698	-0.022736	0.00064214	0.024102	0.86563	0.1068	19.168	4.2188	0.020796	0.031408	0.77941
23	0.89841	0.57769	0.0038294	1.0052e-05	0.0084263	0.0066934	3.2767e-06	0.0084263	0.014034	-3.8831e-05	0.0084263	5.5807	0.060216	0.0015976	199.31	1584.1	-87.059	-27.318	0	15.064	0.40391	102.12	0.046489	7.6858	0.051219	-5.3183e-05	0.063248	0.05892	-2.4582e-05	0.063248	0.075041	-8.9553e-05	0.063248	0.093316	0.70644	0.013118	0.04942	0.074516	-0.10836	-0.029486	0.0013812	0.030533	0.77745	0.13889	19.536	4.2534	0.019208	0.027721	0.67826
24	0.37793	0.26516	0.0017595	-1.205e-05	0.002877	0.0030254	-5.8048e-05	0.002877	0.005369	-0.00061985	0.002877	2.7847	0.023829	2.8545e-05	85.68	850.79	-61.491	-12.285	0	21.851	0.13888	83.342	0.010974	2.8976	0.01926	-8.6866e-05	0.027753	0.024627	-0.0002681	0.027753	0.035022	-0.0009799	0.027753	0.038952	0.26841	0.001863	0.0067564	0.0093559	-0.012927	-0.005696	8.02e-05	0.0055318	0.65833	0.018459	21.07	3.837	0.018161	0.079775	0.79827
24	0.30961	0.22997	0.0015289	7.0348e-07	0.0022313	0.0026197	-5.2679e-05	0.0022313	0.0048329	-0.00032942	0.0022313	3.0197	0.020529	2.1055e-05	81.927	875.06	-51.6	-10.901	0	10.901	0.13151	62.501	0.016364	3.9644	0.026262	-0.00021166	0.037324	0.033288	-0.00026313	0.037324	0.046806	-0.00027506	0.037324	0.054274	0.35535	0.00315	0.011675	0.018908	-0.023201	-0.0077901	-0.000252	0.0084692	0.78312	0.031671	20.745	3.3504	0.01231	0.01687	0.81246
24	0.39197	0.29122	0.0017676	0.00015452	0.0030378	0.002858	5.6699e-05	0.0030378	0.0052433	-0.00023305	0.0030378	2.3427	0.026179	0.0001752	87.836	1024	-53.377	-10.67	0	10.989	0.17885	64.366	0.019739	4.9135	0.032721	6.7102e-05	0.042732	0.038015	-4.6776e-05	0.042732	0.050146	-0.00015468	0.042732	0.047736	0.41757	0.012411	0.015581	0.047119	-0.024761	-0.006966	-0.00048128	0.0074238	0.73722	0.032185	19.493	4.6272	0.02262	0.041971	0.77083
25	0.79146	0.31809	0.0021031	-2.0721e-05	0.0035125	0.0032411	2.0898e-05	0.0035125	0.0049055	-3.3091e-05	0.0035125	3.5735	0.027888	0.0001188	425.1	3674.4	-390.96	-138.15	0	141.55	0.18778	532.5	0.043413	7.312	0.048687	-9.0273e-05	0.061222	0.058105	-0.00018862	0.061222	0.073128	-0.00039094	0.061222	0.10969	0.72018	0.01136	0.044602	0.064262	-0.094402	-0.029225	0.0018318	0.032837	0.84898	0.12724	15.724	2.9266	0.038288	0.064804	0.90507
25	1.2913	0.54119	0.003555	3.1235e-05	0.0060146	0.0039355	0.00055597	0.0060146	0.0037455	0.00013874	0.0060146	2.1962	0.048244	0.0026322	794.89	8043.3	-294.33	-97.856	7.276e-12	97.828	0.50239	392.16	0.050654	9.1054	0.060719	-1.3524e-05	0.073994	0.072151	-7.5705e-05	0.073994	0.085781	-0.00040971	0.073994	0.095992	0.81398	0.016184	0.051378	0.073819	-0.11827	-0.033295	0.00049561	0.036705	0.76701	0.15498	15.823	2.4671	0.033834	0.063333	0.70136
25	2.9678	1.3161	0.0084831	-0.0003022	0.015153	0.010803	0.00033871	0.015153	0.014523	0.0015185	0.015153	6.8734	0.12014	0.011213	1526.8	13812	-344.07	-86.753	0	89.502	0.80177	433.57	0.042773	7.4968	0.050007	-1.2714e-06	0.062204	0.05804	2.6081e-07	0.062204	0.074235	-4.1458e-05	0.062204	0.082578	0.76398	0.014165	0.043528	0.074867	-0.091525	-0.025271	0.0015956	0.029709	0.99839	0.12123	16.128	4.0786	0.064141	0.23119	0.92925
26	0.36368	0.27265	0.0018018	1.4451e-05	0.0024386	0.0030816	-2.4645e-05	0.0024386	0.0058562	-0.00017586	0.0024386	2.4389	0.024049	2.7585e-05	83.983	864.85	-58.675	-19.946	0	13.463	0.12412	72.138	0.028853	5.7015	0.03791	-4.0223e-05	0.049728	0.04588	-0.0001838	0.049728	0.060193	-0.00064283	0.049728	0.10582	0.48539	0.0066194	0.027114	0.043266	-0.057882	-0.01701	-0.0014623	0.015073	0.50409	0.072955	18.006	2.8026	0.021611	0.037769	0.78564
26	0.40961	0.30377	0.0020008	-2.8728e-05	0.0037098	0.0033757	-9.6229e-05	0.0037098	0.0058679	-0.00022548	0.0037098	2.5146	0.029023	5.6262e-05	89.176	969.47	-53.408	-10.86	3.638e-12	21.084	0.32406	74.491	0.023784	5.742	0.038297	-4.4859e-05	0.052342	0.048084	-0.0005406	0.052342	0.065497	-0.0012148	0.052342	0.063182	0.51667	0.0060197	0.016863	0.022874	-0.033983	-0.012785	-0.00045415	0.013659	0.76853	0.047642	17.993	3.293	0.024144	0.040742	0.80965
26	0.3863	0.27803	0.0017203	-0.00013133	0.0044646	0.0028658	-8.395e-05	0.0044646	0.0054943	-0.00029968	0.0044646	2.4664	0.026927	0.00010674	71.094	771.27	-58.417	-11.758	0	13.849	0.34433	72.267	0.020378	5.6543	0.037652	-9.2516e-05	0.051265	0.046316	-0.00041575	0.051265	0.061164	-0.0010313	0.051265	0.062383	0.49003	0.0074737	0.013524	0.024486	-0.025909	-0.0081053	-0.00024871	0.0080179	0.92634	0.033927	18.451	3.3875	0.022417	0.039795	0.78378
27	2.239	0.95216	0.0057822	-0.00058149	0.012652	0.0085771	1.2769e-05	0.012652	0.016497	5.3548e-05	0.012652	7.3946	0.085696	0.0015806	576.96	3976.4	-259.42	-92.604	-7.276e-12	94.495	0.43905	353.92	0.035591	11.755	0.07833	-0.00012471	0.10919	0.097774	-0.00019415	0.10919	0.1239	-0.00079158	0.10919	0.061207	0.9941	0.034467	0.020467	0.035715	-0.045005	-0.0087559	-0.0005172	0.010242	0.70453	0.055248	16.289	4.4956	0.043222	0.076454	1
27	2.2382	0.93943	0.0062001	4.6789e-05	0.0097187	0.010593	1.5118e-05	0.0097187	0.021941	-0.00020663	0.0097187	10.505	0.088021	0.0012685	607.29	3743.6	-330.82	-98.793	-4.3656e-11	106.68	0.4796	437.5	0.024918	11.93	0.079527	-7.4803e-05	0.11149	0.098685	-0.00014209	0.11149	0.12953	-0.00041241	0.11149	0.062402	1.1132	0.034292	0.0092094	0.015647	-0.020824	-0.0044288	0.00019986	0.0063669	0.856	0.027191	15.492	5.0439	0.065612	0.13892	0.4104
27	3.4492	1.4731	0.0098239	-7.1938e-06	0.018497	0.01584	0.00077343	0.018497	0.026215	0.0010417	0.018497	13.879	0.17445	0.0057285	1053.4	5543.9	-244.51	-88.627	0	75.025	0.65009	319.53	0.056992	13.565	0.090448	-4.0899e-05	0.11964	0.10927	-0.0001319	0.11964	0.13096	-7.6495e-06	0.11964	0.11664	1.2021	0.042919	0.047697	0.076863	-0.11771	-0.020449	0.00098782	0.031662	0.9179	0.14937	17.082	5.8715	0.088528	0.28282	0.38618
28	0.45025	0.20757	0.0013796	-5.0632e-06	0.0014789	0.002395	-2.9338e-06	0.0014789	0.0047537	2.2069e-05	0.0014789	2.032	0.018009	9.6169e-06	124.8	1817.9	-109.5	-52.199	0	52.745	0.10474	162.25	0.021883	4.9427	0.032931	-3.0261e-05	0.046063	0.042696	-6.3489e-05	0.046063	0.05478	-0.00025484	0.046063	0.10192	0.42042	0.0061128	0.017866	0.033101	-0.038968	-0.0081912	0.00041753	0.0097984	0.85489	0.048766	22.499	3.1569	0.0088307	0.018606	0.46178
28	0.49744	0.22021	0.0014657	2.1984e-06	0.0027283	0.0025561	7.7683e-07	0.0027283	0.0051575	-8.3334e-05	0.0027283	3.2022	0.022077	0.0002795	130.14	1771.3	-120.83	-31.101	0	57.519	0.56333	178.35	0.011169	2.4484	0.01631	-1.788e-05	0.023267	0.021299	-5.7884e-06	0.023267	0.030353	-7.4651e-05	0.023267	0.10891	0.22987	0.0010688	0.0089811	0.015537	-0.019181	-0.0061734	5.1431e-05	0.0064229	0.99087	0.025604	24.863	2.5206	0.0067144	0.063201	1
28	0.60181	0.26159	0.0017443	7.8383e-07	0.0033079	0.0030556	1.3129e-05	0.0033079	0.0057845	-0.00053076	0.0033079	3.1079	0.025427	0.00017265	125.03	1490.2	-150.17	-59.685	0	58.863	0.54492	209.04	0.016109	3.2058	0.021375	-1.2554e-06	0.030296	0.027543	-1.7608e-05	0.030296	0.037445	-0.00019084	0.030296	0.14038	0.30024	0.0022031	0.013852	0.02217	-0.029909	-0.008447	7.2352e-05	0.0090586	0.9797	0.038967	23.299	3.6009	0.008045	0.01579	0.35641
29	1.1528	0.45353	0.0029323	9.5632e-05	0.0025797	0.0050301	3.868e-05	0.0025797	0.010456	-0.00012439	0.0025797	4.5998	0.039719	7.1467e-05	337.8	3486.7	-270.63	-109.65	0	110.25	0.1227	380.89	0.054353	8.5725	0.057145	-2.4789e-05	0.07823	0.074267	-0.00020655	0.07823	0.09344	9.9189e-05	0.07823	0.12231	0.83163	0.01639	0.055959	0.082401	-0.11367	-0.032287	0.0040271	0.04393	0.70332	0.1576	17.487	2.4726	0.022089	0.025887	0.94662
29	1.4934	0.58467	0.0037937	0.00011159	0.0027775	0.006596	6.6697e-05	0.0027775	0.013929	0.0001187	0.0027775	7.2408	0.051956	0.00010533	398.5	3616.2	-315.65	-117.37	-3.638e-12	121.91	0.19474	437.56	0.055582	9.6175	0.064157	1.0097e-05	0.08911	0.081005	0.00012907	0.08911	0.10304	-9.6342e-05	0.08911	0.12066	0.88479	0.021009	0.056426	0.08658	-0.14191	-0.027429	0.0032966	0.03841	0.73504	0.18032	16.314	3.2204	0.033649	0.061366	0.64774
29	0.69461	0.26961	0.001798	6.2803e-07	0.0016545	0.0031368	3.7297e-07	0.0016545	0.0064984	-5.7668e-05	0.0016545	3.1726	0.02349	1.116e-05	322.89	3629.3	-229.62	-77.223	0	77.805	0.061727	307.42	0.073902	12.156	0.08107	-3.8125e-06	0.10898	0.10414	3.1828e-06	0.10898	0.13049	4.6317e-05	0.10898	0.078204	1.0677	0.031189	0.079934	0.11272	-0.15953	-0.051122	-0.0030788	0.055506	0.58804	0.21503	17.675	1.6268	0.018281	0.006732	0.97896
30	1.1599	0.42434	0.002577	-0.00025799	0.0051188	0.0042093	-0.0001964	0.0051188	0.0080757	-0.00035627	0.0051188	6.0123	0.043817	0.00029689	320.38	2830.9	-264.89	-93.224	0	90.152	0.49436	355.04	0.034178	4.4699	0.029809	-1.3648e-05	0.025546	0.027435	-8.652e-06	0.025546	0.037039	-0.00015394	0.025546	0.093267	0.42222	0.004095	0.049836	0.06873	-0.11282	-0.038159	0.00025467	0.039226	0.86744	0.15204	19.945	3.9547	0.017889	0.040206	1
30	0.84845	0.3106	0.0020408	-3.3802e-05	0.0027409	0.0034937	-7.1102e-05	0.0027409	0.0065505	-0.0003757	0.0027409	5.0469	0.028247	2.4893e-05	293.21	2759.5	-250.2	-88.246	1.4552e-11	129.98	0.22099	380.19	0.022566	3.322	0.022155	-4.3193e-06	0.029121	0.025647	-3.519e-05	0.029121	0.035345	-7.9326e-05	0.029121	0.10144	0.31992	0.0028289	0.02735	0.042336	-0.057888	-0.018221	-0.00027935	0.018187	0.91858	0.076075	20.176	3.4938	0.017219	0.049257	1
30	0.82606	0.3046	0.0019323	-0.00010175	0.0035876	0.0031626	-0.00010106	0.0035876	0.0059269	-0.00035462	0.0035876	4.9646	0.028272	7.6131e-05	252.28	2115.8	-207.2	-84.529	0	85.66	0.22181	292.86	0.016086	2.169	0.014457	-1.1678e-05	0.019883	0.017664	-3.8469e-05	0.019883	0.02432	-9.2883e-05	0.019883	0.053149	0.20674	0.0013812	0.02007	0.033874	-0.042853	-0.011792	-0.0003031	0.010922	0.91613	0.053775	22.834	4.3523	0.011292	0.033908	1
31	0.28902	0.22725	0.0015147	-1.9486e-06	0.0020797	0.0025552	-1.545e-05	0.0020797	0.0047484	1.4971e-05	0.0020797	1.4748	0.019419	3.2311e-05	72.502	975.38	-47.258	-9.5173	0	9.5172	0.17829	56.775	0.06284	10.223	0.068197	-1.5592e-05	0.088988	0.084996	-8.4818e-05	0.088988	0.1022	-0.00040327	0.088988	0.093885	0.91344	0.018281	0.068202	0.091887	-0.1406	-0.049355	0.0028846	0.056398	0.89825	0.19699	18.133	3.2046	0.022745	0.044403	0.78884
31	0.31328	0.24864	0.0016471	9.1533e-06	0.0021514	0.002818	2.2033e-05	0.0021514	0.0053922	6.9451e-05	0.0021514	1.3985	0.021521	1.2231e-05	71.671	941.53	-62.693	-9.7004	0	18.175	0.085567	80.868	0.072777	13.603	0.090703	-7.8133e-05	0.11932	0.11686	-0.0001725	0.11932	0.13801	-0.00078404	0.11932	0.12734	1.1803	0.033675	0.070948	0.10264	-0.15793	-0.041344	0.0040162	0.052219	0.72869	0.21015	16.279	2.8642	0.029303	0.020795	0.775
31	0.3241	0.25725	0.0016771	-3.9861e-05	0.001893	0.0028269	-3.6755e-05	0.001893	0.0050521	0.00017308	0.001893	1.5125	0.021735	3.7986e-05	70.953	923.01	-54.446	-9.3971	0	9.6112	0.1989	64.057	0.078764	13.381	0.089265	-2.705e-05	0.11599	0.11328	-1.9692e-07	0.11599	0.13508	-0.00014746	0.11599	0.094431	1.2028	0.029718	0.078814	0.10245	-0.15917	-0.057429	0.0019502	0.06931	0.90556	0.22848	16.048	3.2581	0.034161	0.037291	0.78947
32	0.87446	0.43476	0.0028899	1.2144e-05	0.0053929	0.0047813	-9.2575e-05	0.0053929	0.0080317	-0.00062402	0.0053929	4.048	0.044208	0.00033658	194.2	1311.6	-253.49	-69.757	0	71.697	0.60313	325.19	0.031373	7.5177	0.050138	-3.3019e-06	0.072102	0.065751	-9.3167e-06	0.072102	0.091604	-0.00012672	0.072102	0.18535	0.72674	0.011844	0.025628	0.043949	-0.063614	-0.011384	0.00033587	0.012667	0.97274	0.07628	14.203	3.482	0.058031	0.096771	0.851
32	1.3191	0.66848	0.0044555	6.719e-06	0.0088412	0.0073113	-0.0002866	0.0088412	0.013075	-5.9494e-05	0.0088412	4.3919	0.066106	0.0011352	336.2	2096.3	-280.47	-68.44	-7.276e-12	70.039	0.40728	350.51	0.059051	11.024	0.073525	-1.6321e-05	0.096549	0.091098	3.9249e-05	0.096549	0.11395	0.00012964	0.096549	0.090891	1.0014	0.022085	0.05497	0.077527	-0.11159	-0.037248	0.0022817	0.041268	0.93709	0.15286	12.675	3.5388	0.087446	0.15804	0.74419
32	5.1744	2.7474	0.017959	-0.00037728	0.040321	0.030534	-0.00022534	0.040321	0.057023	-0.00011558	0.040321	16.256	0.31186	0.012063	1399.1	4614.3	-966.39	-109.58	0	96.122	0.60018	1062.5	0.042279	10.652	0.070918	-0.00014038	0.099461	0.091911	-0.00019533	0.099461	0.12596	-0.00037059	0.099461	0.12831	1.1016	0.020801	0.030075	0.044378	-0.067484	-0.018716	0.00012681	0.021024	0.96361	0.088507	10.849	4.5489	0.17663	0.35509	0.86933
33	0.66023	0.33693	0.0019974	-0.00025152	0.0049924	0.0031753	-0.00012699	0.0049924	0.0055912	5.4867e-05	0.0049924	1.7286	0.03538	0.0010579	206.78	2048.1	-88.85	-22.532	0	22.506	0.38808	111.36	0.034864	9.859	0.065568	-0.00019921	0.059174	0.065792	-0.00016083	0.059174	0.078792	-7.1507e-05	0.059174	0.046125	0.85645	0.01967	0.023107	0.034083	-0.055534	-0.012739	-0.00020355	0.013722	0.67042	0.069256	18.754	3.5772	0.018793	0.022398	1
33	0.34159	0.17396	0.00091789	-0.00023844	0.003602	0.0012899	-0.0001309	0.003602	0.0021848	3.0221e-06	0.003602	1.0779	0.018043	0.00043013	116.68	1670.2	-66.464	-22.221	0	22.337	0.41592	88.802	0.015694	4.7404	0.031487	0.00011284	0.041385	0.038678	-1.5139e-05	0.041385	0.048667	-0.0003275	0.041385	0.054188	0.40764	0.0049484	0.010031	0.023342	-0.019993	-0.0054033	-0.00010108	0.005918	0.79076	0.025911	21.2	2.2502	0.009093	0.0090856	1
33	0.25095	0.12827	0.00085269	-3.418e-06	0.0011226	0.0013997	1.8797e-05	0.0011226	0.0025356	3.4659e-05	0.0011226	1.0489	0.011137	3.6172e-06	136.06	1898.4	-108.26	-22.428	0	43.178	0.030604	151.43	0.019036	6.9314	0.04619	-4.6746e-05	0.056182	0.054268	-9.3644e-05	0.056182	0.065643	0.0001278	0.056182	0.049381	0.60252	0.011331	0.0098609	0.018586	-0.02068	-0.0054981	-3.2878e-05	0.0055666	0.75045	0.026247	17.931	3.8444	0.025799	0.03515	1
34	0.48074	0.19301	0.0012818	-6.8097e-06	0.0016019	0.0021592	-2.7441e-05	0.0016019	0.0039508	-3.4033e-05	0.0016019	2.9819	0.016801	6.8634e-06	255.61	3015.8	-180.71	-71.306	0	72.218	0.065466	252.93	0.013898	3.0787	0.020465	6.8761e-05	0.029269	0.025944	3.4071e-05	0.029269	0.033324	-0.00030476	0.029269	0.039363	0.26157	0.0041411	0.011837	0.027818	-0.021798	-0.0059513	9.3363e-05	0.0052919	0.85057	0.02709	22.377	3.42	0.0077769	0.0063644	1
34	0.44048	0.17979	0.0011626	-3.8238e-05	0.0017444	0.0019327	-7.0443e-05	0.0017444	0.0035018	-0.00012575	0.0017444	1.7456	0.015656	1.0374e-05	272.77	3235.1	-139.11	-35.644	0	67.382	0.06259	206.5	0.004313	1.3612	0.0090654	-1.6348e-05	0.013101	0.013096	-4.205e-06	0.013101	0.021793	-0.00031038	0.013101	0.034383	0.11867	0.00054323	0.0021728	0.0069237	-0.0034155	-0.0012058	1.9275e-05	0.0012954	0.8268	0.0047109	25.358	3.5897	0.0045624	0.0088294	1
34	0.6408	0.2561	0.0016077	-0.00010249	0.0038717	0.0022006	-0.00054647	0.0038717	0.0033746	-0.00031496	0.0038717	3.184	0.029569	0.00044263	217.28	2498.3	-143.85	-37.157	0	37.697	0.56785	181.55	0.0056943	1.7623	0.011683	-7.2947e-05	0.017002	0.015242	-3.6617e-05	0.017002	0.021967	0.00026805	0.017002	0.044201	0.14381	0.0014361	0.0034813	0.011239	-0.0052667	-0.0016219	5.9977e-05	0.0016015	0.82741	0.0068682	25.163	3.6032	0.0057572	0.019367	1
35	0.5663	0.2878	0.001749	0.00015962	0.005678	0.0027556	0.00015698	0.005678	0.0051154	-1.6145e-05	0.005678	2.1388	0.024145	0.00020271	234.68	3230.5	-131.58	-43.768	0	44.404	0.19779	175.98	0.045314	7.5826	0.050579	-6.3319e-06	0.057015	0.05769	-2.6034e-05	0.057015	0.064956	-0.0003601	0.057015	0.1361	0.70134	0.009772	0.048243	0.064271	-0.098949	-0.035556	-0.0038483	0.03517	0.91374	0.13412	17.627	2.8123	0.021433	0.022027	1
35	0.51987	0.26354	0.0015678	-0.00019145	0.005013	0.0024834	-0.00012724	0.005013	0.004613	-0.00021872	0.005013	2.2498	0.025648	0.00025112	125.19	1318.1	-111.12	-43.869	0	45.128	0.38685	156.25	0.025264	4.6447	0.030976	-4.1961e-06	0.038816	0.036988	-1.1704e-05	0.038816	0.044857	-0.0001242	0.038816	0.085319	0.42061	0.0037782	0.024262	0.033681	-0.052129	-0.017497	0.00013623	0.018527	0.90771	0.070655	17.888	2.8549	0.02018	0.015208	1
35	0.44991	0.2289	0.0014388	8.7447e-05	0.0025839	0.0023907	2.9156e-05	0.0025839	0.0046079	-0.0001456	0.0025839	2.5074	0.019985	6.9951e-05	151.67	1979.4	-110.23	-23.245	0	43.679	0.11957	153.9	0.020092	4.0521	0.027001	-2.9803e-05	0.032216	0.030739	-3.0609e-05	0.032216	0.038427	-0.00026584	0.032216	0.094147	0.37748	0.0029461	0.017546	0.023465	-0.037312	-0.013225	0.00052058	0.014155	0.79857	0.051467	19.307	2.9258	0.014708	0.0114	1
36	0.92684	0.64004	0.0042661	-5.9611e-06	0.008237	0.0069209	1.4678e-05	0.008237	0.012802	1.163e-05	0.008237	3.5363	0.059784	0.00070425	153.02	1105.8	-139.69	-37.958	-1.819e-12	37.328	0.33025	177.02	0.028402	8.9049	0.059381	-2.321e-05	0.070539	0.067188	-0.00010373	0.070539	0.09531	-0.00036753	0.070539	0.20561	1.0761	0.017022	0.016959	0.034024	-0.038397	-0.0072695	-5.943e-05	0.00818	0.97095	0.046577	13.028	3.6542	0.070896	0.066813	0.8224
36	3.3738	2.7705	0.018402	7.1908e-05	0.044494	0.032466	-1.8313e-05	0.044494	0.063464	0.0008677	0.044494	32.781	0.26553	0.01399	766.98	3062.7	-291.34	-31.668	-3.638e-12	25.037	0.54836	316.38	0.12776	26.061	0.17381	-7.8546e-05	0.11785	0.15266	6.1729e-05	0.11785	0.1949	-0.00061606	0.11785	0.099244	2.3194	0.11549	0.12246	0.16453	-0.26056	-0.091018	-0.00055174	0.091101	0.861	0.35166	10.015	4.4108	0.16231	0.17584	0.81548
36	4.9175	5.034	0.033596	-5.7505e-06	0.079557	0.051392	-0.00055561	0.079557	0.083472	0.00022651	0.079557	32.253	0.40804	0.035836	1024.8	3338.1	-3786.2	-24.408	-4.5475e-12	16.298	0.51268	3802.5	0.1088	21.889	0.14595	-0.00015862	0.12011	0.13779	-1.1474e-05	0.12011	0.17236	-5.4771e-05	0.12011	0.098367	1.9937	0.084647	0.10333	0.13944	-0.23529	-0.069242	0.0015937	0.078958	0.8825	0.31425	5.0675	4.6888	0.50323	0.4623	0.81101
37	0.788	0.3072	0.0018456	-0.0001839	0.0046366	0.0028622	-0.00017367	0.0046366	0.0050772	-0.00024653	0.0046366	4.391	0.032303	0.00022406	228.99	2381.6	-190.35	-39.548	3.638e-12	76.867	0.45774	267.22	0.083336	15.201	0.1014	-1.0536e-05	0.12552	0.12306	-2.0545e-05	0.12552	0.14111	-0.00016856	0.12552	0.095726	1.3989	0.039549	0.081631	0.10502	-0.18415	-0.053577	0.010558	0.076272	0.94426	0.26042	19.431	2.817	0.01588	0.023209	1
37	0.81164	0.31249	0.0018404	-0.00021781	0.0048954	0.0027797	-8.6785e-06	0.0048954	0.0051857	-3.6726e-05	0.0048954	3.9442	0.029322	0.00037863	261.96	2869	-196.99	-40.66	0	78.12	0.3287	275.11	0.047961	10.065	0.067103	-3.127e-05	0.085256	0.081785	-1.8469e-05	0.085256	0.096136	-5.5144e-05	0.085256	0.061326	0.88057	0.021693	0.041587	0.062231	-0.095054	-0.023903	0.00069069	0.029344	0.93085	0.1244	20.451	2.6974	0.012054	0.018376	1
37	0.54896	0.20669	0.0013757	-4.2619e-06	0.0018081	0.0023225	-3.2137e-05	0.0018081	0.0043986	-0.00014608	0.0018081	3.6769	0.018225	1.0319e-05	251.38	2872.2	-196.33	-80.969	0	81.815	0.10703	278.14	0.032745	7.8054	0.052036	1.1901e-05	0.06229	0.06214	5.2476e-06	0.06229	0.071968	-7.3235e-05	0.06229	0.037086	0.67032	0.013256	0.024794	0.038603	-0.051122	-0.01802	0.00030711	0.016837	0.80271	0.067959	20.496	2.3141	0.010761	0.009869	1
38	1.6767	0.70745	0.004707	-1.8243e-05	0.009546	0.007544	-4.0225e-05	0.009546	0.013758	-0.00019075	0.009546	10.862	0.074122	0.0020353	595.35	4044.5	-195.94	-67.149	0	68.758	0.34966	264.7	0.02668	4.7449	0.031641	-4.3702e-06	0.040444	0.036724	-1.6633e-05	0.040444	0.049377	-0.00017601	0.040444	0.11781	0.43516	0.0067584	0.027522	0.051715	-0.051841	-0.014539	9.8446e-05	0.017536	0.69053	0.069377	19.263	4.8679	0.028133	0.063334	0.67223
38	1.0879	0.45475	0.0030291	-7.2285e-06	0.0054764	0.0045402	-0.00033495	0.0054764	0.0074454	-0.00011154	0.0054764	8.6837	0.053858	0.00068434	273.1	1752.3	-203.97	-68.798	0	68.957	0.49501	272.93	0.024219	4.7269	0.031503	-2.9904e-05	0.041601	0.038183	-4.0905e-05	0.041601	0.051355	-0.000455	0.041601	0.1171	0.45297	0.0043991	0.02104	0.03153	-0.045739	-0.013219	0.00090719	0.015184	0.92144	0.060922	19.602	5.263	0.042234	0.1783	0.45763
38	3.4909	1.6056	0.010713	-1.1738e-06	0.025186	0.017786	-8.1839e-07	0.025186	0.033637	-0.00038815	0.025186	27.466	0.1809	0.0067344	1171.3	4912.2	-329.37	-64.265	0	64.488	0.49741	393.85	0.033129	6.1878	0.041251	1.8973e-05	0.04577	0.045299	-4.6635e-05	0.04577	0.059426	-0.00016774	0.04577	0.097461	0.59344	0.008278	0.030521	0.044871	-0.072635	-0.018092	3.5774e-05	0.01966	0.95754	0.092295	16.943	6.2926	0.073289	0.16476	0.88208
39	5.8982	4.4275	0.029237	-0.00033875	0.07149	0.048289	-0.0013589	0.07149	0.080464	-2.1029e-05	0.07149	47.095	0.37366	0.031193	1604.5	5232.2	-1963.8	-22.299	-1.819e-12	21.733	0.57252	1985.6	0.067852	15.687	0.10467	-5.6259e-05	0.11348	0.11463	0.00010859	0.11348	0.13857	0.00054216	0.11348	0.13434	1.5444	0.043569	0.057635	0.091182	-0.13379	-0.033221	-0.00030848	0.038525	0.96107	0.17232	7.0195	3.8851	0.31118	0.41006	0.88234
39	7.1161	4.6637	0.031131	-2.4657e-05	0.077564	0.04429	-0.00095542	0.077564	0.062034	2.0157e-05	0.077564	51.653	0.37209	0.054236	2578.7	15667	-1216.5	-43.616	0	46.333	0.75015	1262.8	0.057315	15.191	0.10138	2.6459e-05	0.1094	0.1093	-9.4517e-05	0.1094	0.1372	1.3215e-05	0.1094	0.16346	1.48	0.044987	0.049574	0.089902	-0.12052	-0.022098	0.00024488	0.022979	0.98015	0.1435	6.3236	4.0495	0.36361	0.41851	0.87167
39	4.8128	2.7808	0.01842	0.00015136	0.046503	0.027651	-0.00153	0.046503	0.041163	-0.00091044	0.046503	40.586	0.23422	0.023064	1705.2	10038	-828.07	-66.896	0	47.427	0.73803	875.49	0.055895	17.527	0.11681	0.00017388	0.11871	0.12253	-0.0001474	0.11871	0.14902	-0.00016669	0.11871	0.12999	1.5291	0.075467	0.044844	0.095746	-0.085134	-0.017116	-3.8497e-05	0.019901	0.97886	0.10504	7.6259	3.6861	0.28156	0.40434	0.88693
40	0.70759	0.33499	0.0022293	-6.0292e-06	0.004784	0.003904	-6.4279e-06	0.004784	0.0075092	0.00073629	0.004784	19.012	0.035143	0.0011307	285.08	2754.5	-111.31	-28.751	0	28.834	0.39566	140.15	0.028441	3.7949	0.025301	2.4443e-06	0.033646	0.030839	-1.0996e-05	0.033646	0.039939	-8.8002e-05	0.033646	0.079129	0.34132	0.0025531	0.036751	0.04959	-0.076348	-0.028611	0.00052953	0.029491	0.74762	0.10584	21.672	2.2004	0.0085201	0.012858	0.94486
40	0.53868	0.23556	0.0015476	7.3354e-06	0.0026189	0.0022123	-0.00039672	0.0026189	0.00239	-0.00059789	0.0026189	2.0215	0.028347	0.00053449	233.49	2547.5	-119.47	-59.513	0	59.823	0.50347	179.3	0.02535	3.4358	0.022896	2.9388e-05	0.031055	0.028599	-5.764e-06	0.031055	0.036266	-0.00031977	0.031055	0.064403	0.29931	0.0018803	0.032339	0.044198	-0.067079	-0.025456	0.00080935	0.027018	0.62649	0.094097	23.17	1.6582	0.0052561	0.0030105	0.31103
40	1.0685	0.47337	0.0031503	-9.7019e-06	0.0044712	0.0038481	-0.00090813	0.0044712	0.002916	-0.00056571	0.0044712	2.215	0.054662	0.002412	460	3993.5	-118.56	-30.059	0	30.059	0.55479	148.62	0.02992	3.6151	0.023995	9.2668e-05	0.031357	0.02951	-0.00011809	0.031357	0.036493	-6.892e-05	0.031357	0.078511	0.31848	0.0023089	0.042917	0.059643	-0.090505	-0.032054	-0.00076551	0.034873	0.6648	0.12538	22.563	1.5014	0.0061484	0.0071852	1
41	6.5543	3.1997	0.021321	5.9371e-05	0.04559	0.029518	-0.0013384	0.04559	0.048399	6.3493e-05	0.04559	26.422	0.33663	0.023525	2218.4	10467	-748.23	-114.04	0	112.25	0.75996	860.48	0.033944	9.7366	0.064774	-0.00021366	0.088832	0.082289	-0.0004749	0.088832	0.10834	-0.00090536	0.088832	0.1157	0.85601	0.029614	0.024197	0.054984	-0.051401	-0.0074579	0.00044099	0.0088767	0.89516	0.060277	15.201	4.3794	0.06589	0.16112	0.80463
41	18.559	10.646	0.070969	0.00012817	0.16706	0.10832	9.1069e-05	0.16706	0.16998	-0.00033885	0.16706	64.376	0.91682	0.13217	7964.7	27892	-11484	-76.622	0	122.69	0.8171	11607	0.041383	10.844	0.072175	-0.00018205	0.096459	0.087902	-0.00011597	0.096459	0.11468	-7.1333e-05	0.096459	0.15427	1.3968	0.032002	0.033476	0.063317	-0.077574	-0.014675	0.00011533	0.018835	0.98963	0.096409	13.147	4.0367	0.078993	0.10816	0.90837
41	2.1777	1.0296	0.0065836	-0.00029228	0.010644	0.011234	-0.00014727	0.010644	0.014369	-0.00093173	0.010644	7.9576	0.11824	0.002115	842.06	4260.2	-375.02	-79.875	26.717	115.36	0.39809	490.38	0.077849	21.116	0.14069	-0.00051819	0.17093	0.15828	-0.00019557	0.17093	0.19877	-0.00068522	0.17093	0.10004	1.7845	0.090694	0.05739	0.09037	-0.13914	-0.028381	-0.0034906	0.030251	0.8324	0.16939	16.302	3.3988	0.036947	0.059726	1
42	11.2	7.7056	0.05146	2.3102e-06	0.11697	0.075424	-2.9329e-05	0.11697	0.13536	0.00033768	0.11697	40.655	0.73355	0.069608	3342.6	14980	-6638.5	-102.93	1.819e-12	146.51	0.80545	6785	0.045606	16.391	0.10879	-0.00062392	0.14017	0.12419	-0.00080899	0.14017	0.17242	-0.0020589	0.14017	0.23826	2.4064	0.093888	0.038429	0.081327	-0.12208	-0.0019873	1.1338e-05	0.0050012	0.9947	0.12708	7.3212	5.8698	0.36318	0.37334	0.8696
42	10.492	8.1519	0.054458	1.4451e-05	0.12753	0.089534	2.8579e-05	0.12753	0.14207	4.9667e-05	0.12753	43.219	0.8387	0.056418	2387.7	5830.4	-6388.6	-53.187	0	47.6	0.60037	6436.2	0.022109	7.6152	0.050705	0.00013652	0.072966	0.067871	-0.00024202	0.072966	0.10868	-0.0003162	0.072966	0.28576	2.2034	0.020357	0.018921	0.046616	-0.04903	-0.00040026	8.2115e-06	0.00064734	0.99476	0.049677	9.4115	6.6562	0.28905	0.41075	0.8866
42	12.08	9.7583	0.06465	0.00050366	0.16267	0.10185	0.00029847	0.16267	0.16293	0.0011111	0.16267	46.29	0.84273	0.095643	3262.9	10856	-7172.3	-47.969	0	32.202	0.74787	7204.5	0.034991	11.456	0.076072	-0.00042404	0.10249	0.094758	8.3173e-05	0.10249	0.15036	-0.0013045	0.10249	0.26757	2.0823	0.044803	0.030343	0.064773	-0.090604	-0.001464	1.1346e-05	0.0048223	0.99572	0.095426	8.392	7.1208	0.394	0.48113	0.88705
43	0.23675	0.16908	0.0010842	-4.4413e-05	0.0022166	0.0018181	-4.6554e-05	0.0022166	0.0033877	-0.00027849	0.0022166	2.3806	0.015235	2.5213e-05	52.727	615.36	-44.133	-11.22	0	11.285	0.16933	55.419	0.033861	6.151	0.041004	4.0122e-05	0.049458	0.0465	-4.189e-05	0.049458	0.055916	-0.00044556	0.049458	0.062324	0.54887	0.0082905	0.033339	0.049655	-0.077622	-0.020627	-0.0016791	0.017095	0.86618	0.094717	18.91	3.6882	0.02079	0.055947	0.78947
43	0.65316	0.48009	0.0026848	-0.00051894	0.0045943	0.0041191	-0.00029421	0.0045943	0.0059773	0.0015591	0.0045943	2.3899	0.034878	0.0040136	194.74	2834.5	-32.05	-10.609	0	10.637	0.57678	42.687	0.017598	3.468	0.023129	-7.3897e-06	0.031468	0.028705	6.0267e-05	0.031468	0.036737	-0.00012356	0.031468	0.096394	0.32651	0.0027673	0.015337	0.024375	-0.030894	-0.0098238	-0.00021933	0.0094248	0.95873	0.040319	19.557	4.2172	0.036006	0.21053	0.80769
43	0.58079	0.432	0.0019779	0.00090029	0.009083	0.0024135	0.00053487	0.009083	0.0039698	9.3279e-05	0.009083	2.0535	0.029005	0.0049998	271.81	5234.8	-32.647	-10.427	0	10.53	0.55997	43.177	0.02426	4.8111	0.032033	-7.5556e-05	0.041751	0.037958	4.6334e-05	0.041751	0.048609	-0.00014266	0.041751	0.088695	0.46341	0.0040568	0.021292	0.0282	-0.046573	-0.016009	8.7218e-05	0.017274	0.93148	0.063847	15.934	3.3263	0.047769	0.17135	0.78339
44	1.4429	0.72086	0.004802	-3.4126e-06	0.0090541	0.0078165	6.3692e-05	0.0090541	0.013136	0.00012139	0.0090541	4.8844	0.07529	0.0020152	508.81	3603.8	-222.4	-65.33	7.276e-12	50.363	0.46002	272.76	0.034874	5.8077	0.038649	-9.5363e-05	0.052066	0.047357	6.7323e-05	0.052066	0.067036	-0.00019446	0.052066	0.11937	0.51435	0.008513	0.036187	0.062164	-0.083934	-0.018379	0.0016473	0.020453	0.5897	0.10439	17.004	3.4585	0.029261	0.043081	0.87248
44	0.5625	0.28486	0.0018935	-7.856e-06	0.0025096	0.0032037	-5.3389e-05	0.0025096	0.0058425	3.0929e-05	0.0025096	2.1561	0.024586	2.565e-05	180.08	1981.8	-174.39	-45.18	0	45.39	0.14906	219.78	0.018564	3.921	0.026129	8.3238e-06	0.038862	0.036258	4.963e-05	0.038862	0.05415	-0.00031691	0.038862	0.073724	0.34852	0.0039336	0.013713	0.024548	-0.030142	-0.0079296	0.00036397	0.0084007	0.84181	0.038543	19.189	3.8725	0.02486	0.10011	1
44	0.90636	0.45926	0.0025409	-0.00052443	0.0065258	0.0037737	-0.00031132	0.0065258	0.0067788	-0.00016571	0.0065258	3.1906	0.044703	0.001137	187.6	1606	-153	-44.533	-1.0914e-11	44.842	0.61584	197.84	0.017901	4.1826	0.027875	2.5522e-05	0.040684	0.037174	1.4056e-05	0.040684	0.055659	1.2201e-05	0.040684	0.078352	0.3901	0.0041789	0.012487	0.023427	-0.026116	-0.0068622	0.00066487	0.0072036	0.97759	0.03332	18.296	3.9418	0.030652	0.11122	0.21698
45	0.87216	0.32204	0.0021387	2.1411e-06	0.0041021	0.0030396	-0.00022444	0.0041021	0.0047239	2.8358e-06	0.0041021	3.3047	0.031711	0.00097224	306.54	3413.5	-175.05	-83.631	0	84.872	0.42991	259.92	0.020428	3.2954	0.021965	5.9125e-06	0.028307	0.026557	-3.7578e-05	0.028307	0.03301	-1.4462e-05	0.028307	0.12513	0.29327	0.0020719	0.022885	0.034016	-0.047688	-0.01618	5.2318e-05	0.016619	0.95131	0.064307	23.293	2.5328	0.0076076	0.039239	1
45	0.93487	0.34043	0.0020307	-0.00023483	0.0042511	0.0024614	1.8543e-05	0.0042511	0.0035236	-0.00037472	0.0042511	2.9502	0.039929	0.0014522	274.46	3580.3	-175.63	-44.481	0	82.41	0.69136	258.04	0.018333	3.3354	0.022231	-1.0568e-05	0.029116	0.0274	-2.8458e-05	0.029116	0.034206	-0.00011823	0.029116	0.080193	0.29174	0.0018981	0.01801	0.025512	-0.037142	-0.013149	0.00013497	0.013441	0.95375	0.050583	23.33	2.4389	0.005955	0.01105	1
45	0.60139	0.21997	0.001329	-0.0001385	0.0033127	0.0020598	-4.1808e-05	0.0033127	0.003121	-0.00047648	0.0033127	3.0011	0.025966	0.00056409	169.29	1794.7	-175.6	-44.726	0	44.855	0.70308	220.45	0.012326	3.0988	0.020659	-5.1803e-06	0.027295	0.02525	-1.2591e-05	0.027295	0.031449	-0.00018205	0.027295	0.076256	0.27359	0.0016662	0.0092282	0.016444	-0.019915	-0.006043	8.0983e-05	0.0062262	0.97752	0.026141	23.426	2.3513	0.006037	0.017017	1
46	11.952	5.6027	0.037285	-9.5328e-05	0.076367	0.06129	-0.0004527	0.076367	0.10519	0.00067777	0.076367	71.39	0.4703	0.029051	4522.9	13083	-15616	-269.83	-1.4552e-11	203.66	0.70088	15819	0.060138	15.921	0.10618	-5.3162e-06	0.11452	0.11247	1.5959e-05	0.11452	0.14908	1.7109e-05	0.11452	0.11105	1.547	0.050172	0.040731	0.060718	-0.092369	-0.023284	0.00067835	0.026194	0.97601	0.11856	11.458	4.6148	0.12759	0.1796	0.93603
46	12.875	6.3628	0.042422	-2.5317e-05	0.092049	0.070492	2.0874e-05	0.092049	0.12271	0.00057325	0.092049	74.614	0.5545	0.035976	4875.2	13561	-16836	-210.46	-1.0914e-11	188.72	0.65126	17025	0.10125	27.411	0.18277	-2.8796e-05	0.13321	0.16513	-5.0318e-05	0.13321	0.21539	-0.00012844	0.13321	0.13606	2.6164	0.13399	0.072727	0.10924	-0.18587	-0.039876	0.00018208	0.048682	0.93154	0.23455	12.08	4.7448	0.11367	0.17122	0.93563
46	8.0365	3.3267	0.022187	-7.5787e-06	0.042232	0.037973	3.8712e-05	0.042232	0.070694	9.3575e-05	0.042232	51.348	0.32276	0.011378	2719.9	8370	-2402.8	-451.98	-9.7622	356.14	0.56372	2758.9	0.11538	26.018	0.17347	3.9918e-05	0.11704	0.15283	8.0201e-06	0.11704	0.19492	6.4312e-05	0.11704	0.12947	2.3566	0.11299	0.10216	0.13672	-0.23798	-0.068864	0.00051967	0.077556	0.93483	0.31554	12.255	4.3271	0.096662	0.1176	0.94872
47	0.2406	0.16716	0.0011051	-1.0454e-05	0.0011941	0.0019063	-1.9291e-05	0.0011941	0.0037998	-0.00011378	0.0011941	2.5125	0.014483	5.9644e-06	76.527	1043	-47.056	-11.918	0	11.984	0.066042	59.04	0.017146	5.0462	0.033606	-7.0926e-05	0.046456	0.042663	-0.00015567	0.046456	0.054197	-0.00049579	0.046456	0.085062	0.45193	0.005743	0.011445	0.024899	-0.019732	-0.0052075	0.00011616	0.0055168	0.93567	0.025249	19.515	3.5441	0.018667	0.037984	0.83721
47	0.51099	0.36511	0.0020409	0.00038596	0.0048364	0.0031162	0.00021015	0.0048364	0.0053186	-0.00077374	0.0048364	2.1238	0.039559	0.00128	125.25	1359.6	-44.739	-11.503	0	11.519	0.44486	56.258	0.016506	3.5402	0.02358	-5.0165e-05	0.033885	0.031147	-0.00016858	0.033885	0.044626	-0.00044358	0.033885	0.12949	0.31573	0.0025169	0.014267	0.026592	-0.034365	-0.0071836	0.00023264	0.0081172	0.85897	0.042483	22.082	3.1553	0.0097259	0.034536	0.8
47	1.1073	0.79915	0.0049402	-0.00035509	0.012015	0.0082724	-0.00020578	0.012015	0.012891	-0.00016584	0.012015	5.2715	0.092186	0.0038788	223.43	1615.6	-55.911	-11.506	0	11.646	0.52388	67.558	0.024313	4.5749	0.030459	-8.0195e-05	0.041903	0.038349	-0.00022261	0.041903	0.051961	-0.0001865	0.041903	0.12502	0.54405	0.0039502	0.021907	0.033526	-0.047079	-0.01355	0.0001483	0.015177	0.97507	0.062256	19.706	5.4143	0.056601	0.21702	0.8
48	0.47484	0.20708	0.001347	3.5315e-05	0.0017596	0.0022432	2.7566e-05	0.0017596	0.0043574	-1.4551e-05	0.0017596	2.5179	0.017997	1.2552e-05	225.57	2809.6	-157.19	-59.41	0	60.413	0.079831	217.6	0.021009	3.8779	0.025788	-8.0174e-05	0.032871	0.030811	-6.0797e-05	0.032871	0.038667	-0.00014406	0.032871	0.10246	0.33908	0.0027661	0.02113	0.032791	-0.043166	-0.014845	-0.00034822	0.014754	0.88399	0.05792	22.896	2.4982	0.0067755	0.01021	0.41667
48	0.47732	0.2063	0.0013468	-1.2002e-05	0.0022802	0.0022732	8.8552e-06	0.0022802	0.004466	8.8721e-06	0.0022802	4.7269	0.01788	1.2111e-05	197.73	2728.6	-159.14	-59.341	0	59.341	0.15921	218.48	0.019424	4.8903	0.032594	-2.3903e-05	0.045344	0.043303	-5.145e-05	0.045344	0.05432	-0.00020975	0.045344	0.11401	0.44014	0.0057093	0.013615	0.023963	-0.027368	-0.0072617	0.00024668	0.0082346	0.88395	0.035603	21.971	3.6436	0.012308	0.029297	1
48	0.5227	0.22606	0.0014939	-1.4981e-05	0.0019167	0.0025466	-1.8597e-05	0.0019167	0.004975	1.569e-05	0.0019167	12.102	0.019512	9.4455e-06	214.78	2651	-196.93	-61.011	0	64.582	0.13378	261.51	0.024684	4.2087	0.028058	1.5151e-05	0.035453	0.03378	-8.723e-06	0.035453	0.041288	-7.2078e-06	0.035453	0.13203	0.3638	0.0031406	0.027456	0.041347	-0.061455	-0.01784	-0.00028966	0.018233	0.69633	0.079687	22.796	1.5415	0.0055803	0.0023645	1
49	0.26576	0.11988	0.00079566	-4.0454e-06	0.0012652	0.0013646	-5.9415e-06	0.0012652	0.0026093	-4.619e-05	0.0012652	7.0139	0.01081	4.2354e-06	76.875	979.22	-87.13	-29.085	0	29.722	0.18918	116.85	0.016781	3.1406	0.020942	-1.3869e-06	0.027529	0.025914	-7.0287e-06	0.027529	0.031929	1.0688e-05	0.027529	0.083678	0.3011	0.0025221	0.015078	0.022726	-0.033078	-0.0089139	0.00096004	0.010949	0.8511	0.044027	23.937	2.7143	0.005272	0.0076496	1
49	0.54431	0.25587	0.0016987	-4.1258e-06	0.0047841	0.0027681	0.00017269	0.0047841	0.0043055	0.00039913	0.0047841	7.2709	0.027072	0.00093752	213.26	3485.2	-95.241	-27.429	0	27.66	0.64066	122.9	0.015435	3.098	0.020652	-7.9567e-06	0.027778	0.025647	-3.0069e-05	0.027778	0.032183	-0.00017679	0.027778	0.076976	0.30966	0.0024981	0.012728	0.019527	-0.028971	-0.0071879	0.0003505	0.0087689	0.88649	0.03774	24.051	3.3073	0.014517	0.11473	0.43023
49	0.42616	0.21327	0.0014141	-8.7756e-06	0.0025687	0.0023576	0.00011164	0.0025687	0.0034089	-1.3749e-05	0.0025687	2.1231	0.021868	0.00055456	151.61	1993.1	-70.25	-23.299	0	23.34	0.44625	93.59	0.016186	3.179	0.021197	4.8931e-06	0.028355	0.026405	-4.4921e-05	0.028355	0.032834	-0.0001671	0.028355	0.10366	0.30802	0.0027597	0.014236	0.022741	-0.033106	-0.0075588	0.00061389	0.0093736	0.83692	0.04248	24.828	3.0138	0.0064048	0.049994	1
50	0.42036	0.27849	0.0017095	-0.0001206	0.0047836	0.0028038	-6.2639e-05	0.0047836	0.0054073	-5.695e-05	0.0047836	4.6181	0.025512	0.0003405	56.325	715.8	-70.806	-14.476	0	14.007	0.51076	84.813	0.026798	5.1384	0.034255	1.0087e-05	0.047183	0.042447	-3.2193e-05	0.047183	0.058944	-3.3548e-05	0.047183	0.13161	0.43621	0.0068439	0.026548	0.046781	-0.064765	-0.011925	0.00030125	0.012111	0.81796	0.076876	22.261	3.3979	0.0091156	0.020696	0.91176
50	0.41482	0.26813	0.0016205	0.00015082	0.0051077	0.0025847	6.1953e-05	0.0051077	0.0047264	-4.7221e-05	0.0051077	2.1202	0.02187	0.00052719	97.963	2186.1	-67.414	-13.918	0	14.007	0.47514	81.421	0.022081	3.0827	0.020547	-1.0414e-05	0.029195	0.027163	-5.9983e-05	0.029195	0.040339	-0.00023192	0.029195	0.066691	0.27527	0.0023718	0.025063	0.040271	-0.053566	-0.015593	7.2424e-05	0.015743	0.68054	0.069309	23.522	3.6828	0.0083019	0.033063	0.91176
50	0.3116	0.20015	0.0013185	4.7573e-06	0.0021297	0.0022575	9.0717e-06	0.0021297	0.0043292	2.989e-05	0.0021297	2.0377	0.017406	1.2583e-05	52.902	838.08	-69.453	-14.476	0	14.606	0.22373	84.059	0.024398	4.1676	0.027765	-2.6832e-05	0.039448	0.036414	-3.2465e-05	0.039448	0.054642	-0.00013166	0.039448	0.072225	0.3598	0.0036493	0.023107	0.038133	-0.046697	-0.014336	-0.00028762	0.014642	0.70889	0.061339	23.068	3.379	0.0075283	0.01352	0.88571
51	0.89658	0.57365	0.0037312	9.3983e-05	0.0081107	0.0063583	5.249e-05	0.0081107	0.011664	0.00072736	0.0081107	4.039	0.057755	0.0017533	235.82	2390.6	-136.82	-28.528	0	28.718	0.59555	165.54	0.021137	5.6028	0.037349	-1.2699e-05	0.047435	0.044799	-2.4458e-05	0.047435	0.062369	-8.9586e-05	0.047435	0.066207	0.5509	0.0062107	0.013339	0.019588	-0.02913	-0.0092724	0.00016947	0.0095995	0.94205	0.03873	17.1	5.565	0.064374	0.17985	0.78571
51	0.33022	0.21111	0.0013914	9.5284e-06	0.0023244	0.0023082	3.1807e-05	0.0023244	0.0041238	4.6724e-05	0.0023244	2.5005	0.018301	1.7305e-05	62.707	993.51	-83.687	-14.844	0	14.938	0.27037	98.625	0.018903	3.9575	0.026382	-9.6889e-06	0.03561	0.032591	-3.6268e-05	0.03561	0.044789	-0.00010132	0.03561	0.080717	0.36368	0.0031157	0.01513	0.022356	-0.033066	-0.010469	0.00036551	0.011281	0.75951	0.044347	20.161	4.1147	0.020955	0.08191	0.81767
51	0.36771	0.24719	0.0016293	8.2019e-06	0.003204	0.0027625	-9.2117e-07	0.003204	0.0048812	-2.1491e-05	0.003204	2.4148	0.023398	0.00019778	65.353	738.85	-60.848	-13.137	0	13.19	0.40391	74.038	0.018689	2.6942	0.017958	-8.3693e-06	0.024949	0.022853	-2.5596e-05	0.024949	0.03065	-0.0001531	0.024949	0.064038	0.25114	0.0013944	0.021367	0.028871	-0.043049	-0.016453	0.00055322	0.016727	0.77822	0.059777	22.955	4.1178	0.021473	0.13336	0.83721
52	0.41558	0.31582	0.0021056	2.7952e-07	0.0046499	0.0033958	-0.00019138	0.0046499	0.0066606	-1.5826e-05	0.0046499	4.7432	0.029588	0.00086401	60.645	825.07	-39.626	-10.248	0	10.421	0.52262	50.047	0.01248	3.8342	0.025564	-2.5179e-07	0.035743	0.035787	-7.0618e-05	0.035743	0.06217	-0.00018255	0.035743	0.068702	0.35627	0.0035603	0.0060929	0.011712	-0.011475	-0.0035137	5.7591e-05	0.003919	0.94738	0.015394	23.342	3.7399	0.0076184	0.014336	0.8
52	0.46366	0.3565	0.0023746	-2.9029e-06	0.0061795	0.0040161	6.6653e-06	0.0061795	0.0075799	1.5398e-05	0.0061795	6.5025	0.034791	0.0010199	76.945	1270.5	-38.679	-10.025	0	10.469	0.60734	49.147	0.015236	3.6889	0.024586	-1.3522e-05	0.032996	0.034164	-9.9537e-05	0.032996	0.058537	-0.00019199	0.032996	0.077761	0.34612	0.003066	0.0091919	0.016527	-0.017204	-0.0061954	-0.00012356	0.0064655	0.98791	0.02367	24.208	3.3926	0.0055879	0.015624	0.80769
52	0.53874	0.44343	0.0029499	6.4432e-06	0.0073381	0.0051082	6.721e-06	0.0073381	0.01052	-2.8869e-05	0.0073381	5.1616	0.048008	0.0013367	81.946	736.78	-28.134	-8.6821	0	8.862	0.4332	36.996	0.016055	3.6619	0.024416	-3.7753e-06	0.035658	0.033458	-1.7067e-05	0.035658	0.054672	-8.7814e-05	0.035658	0.082109	0.34235	0.0053313	0.010821	0.027181	-0.017459	-0.0060952	0.00015945	0.0065912	0.98431	0.024051	23.829	4.6779	0.017156	0.12114	0.79747
53	0.64341	0.3515	0.0023419	8.194e-07	0.005361	0.0041015	1.3179e-05	0.005361	0.0078633	-1.0293e-05	0.005361	2.4677	0.036064	0.0008419	163.21	1512.4	-98.188	-36.985	0	37.491	0.36503	135.68	0.052529	11.604	0.077382	2.5064e-06	0.098341	0.090913	5.4888e-06	0.098341	0.11212	-8.019e-05	0.098341	0.091534	1.0179	0.033936	0.046363	0.079141	-0.11577	-0.023089	5.9283e-05	0.022848	0.97348	0.13862	15.388	4.5062	0.044875	0.039233	0.58771
53	0.3056	0.1675	0.0011088	8.1527e-06	0.0018276	0.0018732	4.1817e-05	0.0018276	0.0035758	3.1523e-06	0.0018276	1.2713	0.01445	1.4919e-05	74.891	1357	-75.468	-19.256	0	19.401	0.19752	94.869	0.020411	5.5859	0.037247	-2.584e-06	0.056294	0.048041	-1.7656e-05	0.056294	0.067219	-0.00014687	0.056294	0.065643	0.42463	0.013726	0.015656	0.043617	-0.030442	-0.0045742	-1.0895e-05	0.0045047	0.92985	0.034947	22.157	4.0101	0.010974	0.02487	0.25856
53	0.49594	0.27948	0.0018588	5.3886e-06	0.0039227	0.0030562	-6.7125e-05	0.0039227	0.0059003	-1.116e-05	0.0039227	3.0126	0.02702	0.00037117	106.36	1325.4	-88.671	-18.724	0	18.952	0.48182	107.62	0.028745	6.6125	0.044092	-3.241e-06	0.061822	0.054964	-1.8654e-06	0.061822	0.070543	-0.00016766	0.061822	0.074835	0.55466	0.015756	0.02344	0.051348	-0.054939	-0.0099089	-0.0004762	0.0093615	0.9406	0.064301	19.525	4.4605	0.02221	0.042009	0.90323
54	0.33807	0.20135	0.0013365	-5.8488e-06	0.0015758	0.0022767	1.6812e-05	0.0015758	0.0042911	-3.0084e-05	0.0015758	2.0951	0.017834	1.4684e-05	60.043	758.14	-80.215	-16.437	0	16.657	0.18025	96.872	0.013566	2.623	0.017476	-1.5566e-05	0.026161	0.024102	-1.749e-06	0.026161	0.037338	-0.00010167	0.026161	0.051592	0.24112	0.001521	0.010745	0.018318	-0.020904	-0.0071362	9.5693e-05	0.0077833	0.97574	0.028687	21.286	3.3399	0.01024	0.014088	0.71006
54	0.55234	0.32473	0.0021644	-1.6354e-06	0.0036408	0.00375	-4.4702e-05	0.0036408	0.0066978	-9.7575e-05	0.0036408	2.7791	0.032936	0.00029906	79.357	650.09	-104.7	-17.729	0	30.313	0.56214	135.01	0.014599	2.7786	0.018516	-1.3889e-05	0.027735	0.027459	3.7562e-05	0.027735	0.046369	8.9369e-06	0.027735	0.077465	0.26699	0.0022286	0.0093424	0.019154	-0.017016	-0.0047377	0.00014148	0.0055206	0.97025	0.022537	21.898	4.7007	0.01303	0.028357	0.4428
54	0.60486	0.3424	0.0022776	-2.4828e-06	0.0034706	0.0039413	-3.341e-05	0.0034706	0.0076942	-0.00022459	0.0034706	2.9032	0.031367	0.00012691	78.354	454.51	-133.23	-35.489	0	35.203	0.44324	168.44	0.028308	6.1634	0.041072	2.9586e-05	0.060242	0.055762	-7.5741e-05	0.060242	0.075712	-0.00018312	0.060242	0.065004	0.55086	0.0089829	0.02093	0.034251	-0.052639	-0.0088236	0.0012412	0.012411	0.61079	0.06505	21.809	5.0929	0.015915	0.041876	0.5814
55	0.19969	0.082921	0.00054919	8.9153e-07	0.00083685	0.00084383	6.7435e-06	0.00083685	0.0014288	1.8252e-05	0.00083685	1.1174	0.0072004	1.3004e-06	186.96	2773.9	-132.96	-33.955	0	34.132	0.023101	167.09	0.01026	2.4238	0.016153	-1.2749e-05	0.020442	0.01936	-2.4257e-05	0.020442	0.023532	-8.9819e-05	0.020442	0.11157	0.22657	0.0012414	0.0079263	0.013057	-0.017767	-0.0048065	0.00024552	0.0051597	0.64907	0.022926	23.063	2.2797	0.00562	0.0028233	1
55	0.4149	0.17177	0.0011439	-2.3611e-06	0.0023837	0.0017425	-0.00024561	0.0023837	0.002329	-0.00036668	0.0023837	2.075	0.019859	0.0003302	176.41	2421.8	-101.81	-33.955	0	34.112	0.52367	135.92	0.015987	2.5184	0.016781	-1.6567e-05	0.021953	0.020468	-2.7921e-05	0.021953	0.024814	-0.00010494	0.021953	0.12915	0.24594	0.0021496	0.01762	0.031731	-0.035032	-0.01078	2.6675e-05	0.011764	0.58488	0.046796	25.333	2.377	0.0034481	0.0024541	1
55	0.26948	0.11229	0.00074384	-5.7636e-06	0.0009761	0.0012349	3.3726e-06	0.0009761	0.0023539	-3.804e-05	0.0009761	1.5362	0.0097762	3.6361e-06	206.73	2867.6	-131.47	-33.555	0	33.623	0.037816	165.1	0.014714	2.2476	0.014983	-8.9905e-06	0.020199	0.018508	2.5327e-05	0.020199	0.023704	-7.0042e-05	0.020199	0.081445	0.21091	0.0012823	0.015801	0.024596	-0.033378	-0.010869	0.00078923	0.011776	0.54098	0.045154	25.156	3.8341	0.0053813	0.010279	1
56	0.61479	0.48962	0.0019967	0.0012714	0.015189	0.0019601	0.00082885	0.015189	0.0026098	0.000396	0.015189	2.0505	0.025418	0.010962	401.19	8829.3	-26.797	-8.921	0	8.9262	0.60643	35.724	0.016149	4.3638	0.029073	3.704e-05	0.03895	0.036135	-0.00017551	0.03895	0.047048	-2.0152e-05	0.03895	0.087646	0.37587	0.0041808	0.012207	0.029067	-0.025684	-0.0057263	0.00023146	0.0068902	0.69492	0.032574	21.61	2.8905	0.0087096	0.00677	0.78723
56	0.18719	0.15105	0.00084609	-0.00015496	0.0034914	0.0012655	-9.8617e-05	0.0034914	0.0023038	-8.4747e-05	0.0034914	2.2642	0.014761	0.00020123	40.417	594.08	-25.51	-8.6896	0	8.7627	0.32664	34.273	0.035952	7.3198	0.048682	-0.00016033	0.048639	0.050221	5.312e-05	0.048639	0.066335	6.6504e-05	0.048639	0.10406	0.75805	0.014638	0.030385	0.051225	-0.095989	-0.014353	-0.00028122	0.016213	0.67886	0.1122	19.401	3.0977	0.014808	0.011882	0.95353
56	0.1286	0.10254	0.00065567	2.5352e-05	0.0011951	0.001101	1.8092e-05	0.0011951	0.002167	4.5506e-06	0.0011951	0.89534	0.0089003	9.1623e-06	42.995	728.96	-21.009	-9.0247	0	9.0822	0.062878	30.091	0.022265	3.7453	0.02491	-7.815e-05	0.036667	0.032439	-5.3678e-05	0.036667	0.044849	9.3254e-05	0.036667	0.079581	0.31868	0.0044593	0.022238	0.044708	-0.042876	-0.01302	1.4256e-05	0.014184	0.81234	0.057059	21.712	3.5499	0.01448	0.052107	0.75
57	0.26534	0.19614	0.0012885	-2.0642e-05	0.001486	0.002197	-5.4387e-05	0.001486	0.0043041	-0.00015793	0.001486	1.6752	0.016863	1.4483e-05	59.226	871.24	-41.147	-10.572	0	10.652	0.17969	51.799	0.064366	10.951	0.072951	-0.0001187	0.085814	0.088285	-0.00038204	0.085814	0.099749	0.00013497	0.085814	0.061061	0.97173	0.020684	0.066213	0.08636	-0.12965	-0.052508	0.0014079	0.058553	0.65727	0.1882	20.572	3.3163	0.013163	0.023821	0.7963
57	0.29151	0.21532	0.0014353	7.7411e-07	0.0040325	0.0022135	-0.00032573	0.0040325	0.0040335	-0.00016608	0.0040325	1.5052	0.020567	0.00025168	56.525	714.74	-40.468	-10.597	0	10.661	0.34712	51.129	0.045303	5.7762	0.038339	-0.00020173	0.047984	0.046606	-0.00018912	0.047984	0.055068	-0.00020137	0.047984	0.055405	0.5139	0.0062607	0.06151	0.082797	-0.13913	-0.039759	0.0035099	0.051344	0.65931	0.19048	22.091	2.6142	0.007604	0.0066716	0.80556
57	0.23844	0.174	0.0010816	6.4317e-05	0.0025395	0.0017995	2.0979e-05	0.0025395	0.003595	-7.3965e-05	0.0025395	1.1929	0.015008	4.9991e-05	64.341	1013.3	-32.716	-10.807	0	10.866	0.15752	43.583	0.042544	6.461	0.043048	-5.9681e-05	0.054461	0.053074	-7.8314e-05	0.054461	0.061488	-0.00058768	0.054461	0.099012	0.62133	0.0078309	0.045435	0.060304	-0.09693	-0.03114	0.0024292	0.036364	0.87963	0.13329	21.76	3.1869	0.010053	0.020304	0.75758
58	0.46081	0.26586	0.0017497	-2.4023e-05	0.0025765	0.0029464	-1.4513e-05	0.0025765	0.0054466	4.6548e-05	0.0025765	3.582	0.023171	1.9161e-05	103.95	1157.4	-135.39	-34.598	0	34.638	0.093589	170.03	0.11293	24.133	0.16095	-7.5498e-06	0.20535	0.19045	-1.0944e-05	0.20535	0.2178	-0.00011075	0.20535	0.12866	2.2225	0.10607	0.097452	0.12954	-0.21846	-0.06312	0.0027046	0.092335	0.90606	0.3108	13.528	3.8281	0.062567	0.051791	1
58	0.59197	0.34446	0.0022961	1.5636e-06	0.0022873	0.0038812	2.5558e-06	0.0022873	0.0071166	-3.0002e-05	0.0022873	4.3513	0.02984	2.0466e-05	112.84	928.78	-215.26	-47.003	3.638e-12	55.478	0.07495	270.74	0.073623	11.908	0.079349	-6.2493e-05	0.10268	0.096569	1.9527e-05	0.10268	0.11146	-0.00013239	0.10268	0.088032	1.1664	0.037343	0.080385	0.12268	-0.22541	-0.024676	0.0062061	0.053185	0.90644	0.27859	11.238	3.5209	0.097922	0.064479	1
58	0.65481	0.35055	0.0023368	1.2297e-06	0.0027286	0.0038002	5.6415e-06	0.0027286	0.0062691	2.5035e-05	0.0027286	4.4232	0.030319	2.2636e-05	151.71	1036.4	-327.75	-61.45	18.914	97.032	0.085567	424.78	0.042245	23.608	0.1574	1.9373e-05	0.20227	0.18778	-9.0083e-07	0.20227	0.21812	-0.00011599	0.20227	0.077797	2.2271	0.15086	0.019511	0.061444	-0.024567	-0.0065794	9.7035e-06	0.0079455	0.97666	0.032513	11.229	3.2907	0.094352	0.056033	1
59	0.32153	0.17989	0.0010861	-0.00011281	0.0034291	0.0017574	-6.7894e-05	0.0034291	0.0034114	-0.00013563	0.0034291	2.1545	0.016802	0.0001638	61.939	774.11	-57.547	-18.344	0	18.439	0.33205	75.987	0.026249	5.0683	0.033801	-2.0334e-06	0.046835	0.041616	-1.418e-05	0.046835	0.053243	-0.00012482	0.046835	0.10066	0.44011	0.007474	0.025212	0.046574	-0.056525	-0.012462	-0.0010656	0.0097398	0.9723	0.066265	24.617	2.7995	0.0045025	0.0062531	0.58824
59	0.24745	0.13576	0.00090481	-3.6078e-07	0.0018609	0.0015796	-1.1628e-05	0.0018609	0.003267	-2.7641e-05	0.0018609	2.131	0.013124	0.00017941	65.61	923.71	-39.38	-19.278	0	19.356	0.34484	58.736	0.018608	3.4455	0.02296	2.1335e-06	0.02774	0.026116	2.512e-05	0.02774	0.033473	-8.0618e-05	0.02774	0.069151	0.29531	0.0030273	0.018597	0.032701	-0.036419	-0.011053	-0.00041689	0.010729	0.70353	0.047148	23.378	2.2042	0.0059435	0.014035	1
59	0.36085	0.19914	0.0013209	-7.7323e-06	0.0034173	0.0019463	-5.3248e-05	0.0034173	0.0031512	-8.7995e-05	0.0034173	1.3087	0.020065	0.00040146	111.32	1361	-56.65	-18.947	0	19.002	0.35497	75.652	0.022476	4.2815	0.028512	-4.4061e-05	0.031672	0.030727	-1.6764e-05	0.031672	0.039457	-0.00016682	0.031672	0.12727	0.39894	0.0046129	0.021271	0.035718	-0.046236	-0.011546	-0.00021162	0.011181	0.93801	0.057417	23.27	2.2855	0.0056788	0.0062313	0.36364
60	0.46946	0.2496	0.0016036	-6.0617e-05	0.0037407	0.0027	-2.1943e-05	0.0037407	0.005163	-1.2352e-05	0.0037407	2.3519	0.023094	8.9292e-05	80.755	1005.9	-103.36	-29.511	0	21.726	0.48359	125.08	0.031681	7.4549	0.049691	1.9618e-05	0.064791	0.059321	-8.5724e-05	0.064791	0.073203	-0.00011766	0.064791	0.078007	0.70737	0.012847	0.022901	0.034637	-0.053406	-0.013845	0.00020713	0.014838	0.82805	0.068245	20.445	3.7741	0.018056	0.065106	0.38024
60	0.68374	0.36464	0.0023407	-9.1126e-05	0.0049145	0.0039647	-5.9333e-05	0.0049145	0.0078316	3.2505e-05	0.0049145	5.3643	0.03464	0.00040087	104.44	877.67	-142.23	-39.038	0	39.377	0.57966	181.61	0.036024	9.2519	0.061675	-1.7395e-05	0.082498	0.076089	-3.0533e-05	0.082498	0.098344	-0.0002016	0.082498	0.090221	0.85719	0.017493	0.025286	0.040134	-0.056656	-0.01418	0.00013342	0.016262	0.97458	0.072918	17.258	4.9109	0.042615	0.11301	0.7966
60	0.48969	0.24333	0.0016185	2.3301e-06	0.0014249	0.002793	2.4217e-05	0.0014249	0.0054487	6.3801e-05	0.0014249	7.8449	0.021245	1.9391e-05	85.987	1024	-123.79	-42.793	0	43.203	0.17913	166.99	0.011202	3.3549	0.022357	-1.3153e-05	0.032035	0.029172	-1.792e-05	0.032035	0.039346	-0.0001535	0.032035	0.070123	0.30496	0.0030381	0.0065194	0.011495	-0.014054	-0.0032734	0.00025814	0.0039798	0.94473	0.018034	22.209	3.5776	0.0104	0.029493	0.48643
61	0.34675	0.17139	0.0011243	-2.0035e-05	0.0016997	0.0018971	-3.7261e-05	0.0016997	0.0035276	-0.00015321	0.0016997	1.7388	0.014999	9.0961e-06	152.22	1840.8	-112.32	-24.205	0	46.828	0.074663	159.15	0.020542	3.3053	0.022019	-3.2498e-05	0.029601	0.027305	-6.7816e-06	0.029601	0.035057	-0.00021441	0.029601	0.12192	0.29367	0.0021137	0.023167	0.035601	-0.057932	-0.014881	0.00064499	0.015076	0.86595	0.073008	20.97	3.5518	0.011278	0.013843	1
61	0.45067	0.22679	0.0013118	-0.00020239	0.0031498	0.0020288	-0.00014467	0.0031498	0.0035715	-0.00023873	0.0031498	2.1364	0.022925	0.00024901	123.53	1412.6	-91.427	-23.138	0	23.638	0.39712	115.07	0.014793	3.3581	0.022253	0.00013703	0.028526	0.026556	-0.00016314	0.028526	0.034581	-0.00033596	0.028526	0.051124	0.29826	0.0021997	0.011498	0.018671	-0.022586	-0.0087392	0.00047748	0.0090357	0.81201	0.031621	20.543	2.2419	0.010933	0.015846	1
61	0.34807	0.17798	0.0011755	-1.2649e-05	0.0014872	0.001985	-1.7026e-05	0.0014872	0.0034321	0.00019896	0.0014872	1.6329	0.015415	2.4523e-05	170.03	2222.8	-88.348	-22.428	0	22.415	0.10646	110.76	0.027465	4.1453	0.027649	-7.2224e-06	0.033543	0.031595	-0.00019872	0.033543	0.038976	-0.00022303	0.033543	0.053446	0.36335	0.0037436	0.032235	0.049478	-0.070276	-0.020963	0.00040269	0.020581	0.73656	0.090857	20.474	3.6034	0.016225	0.086306	1
62	0.96942	1.0295	0.0050645	0.0017918	0.028005	0.0068696	0.0010663	0.028005	0.012806	0.00046915	0.028005	3.111	0.065239	0.018818	332.78	6477.1	-53.467	-9.8785	0	10.358	0.68528	63.824	0.043742	9.5137	0.063488	-6.088e-06	0.087811	0.083848	-0.00021782	0.087811	0.11389	-0.00047096	0.087811	0.068454	0.8425	0.019407	0.034435	0.053624	-0.067465	-0.020708	-0.00045101	0.02435	0.92193	0.091815	13.587	2.9848	0.059954	0.11584	0.82226
62	0.38425	0.45448	0.0030146	-9.351e-06	0.0034129	0.0052399	-3.6866e-05	0.0034129	0.010733	5.539e-07	0.0034129	1.8395	0.03947	3.7569e-05	36.829	431.6	-41.295	-4.9722	9.0949e-13	8.2685	0.15499	49.563	0.054405	8.3634	0.05584	6.4814e-07	0.076143	0.070493	-6.5866e-05	0.076143	0.096216	-0.0001479	0.076143	0.10356	0.80157	0.013092	0.058094	0.078646	-0.12145	-0.041582	-0.0015223	0.047356	0.68481	0.16881	15.455	2.4375	0.03326	0.019228	0.92171
62	0.33497	0.39439	0.0026276	1.9668e-06	0.003105	0.004587	-8.2149e-06	0.003105	0.0092721	-2.5503e-05	0.003105	1.5041	0.034055	3.6984e-05	38.347	463.78	-36.2	-4.2788	9.0949e-13	8.326	0.16259	44.526	0.060308	9.7729	0.065117	-0.00014361	0.088505	0.081576	1.5835e-05	0.088505	0.10918	4.282e-05	0.088505	0.080249	0.85549	0.021816	0.065269	0.10212	-0.13174	-0.03992	-0.00080925	0.041769	0.64916	0.17351	15.887	2.9186	0.032454	0.023774	0.80795
63	0.42038	0.35557	0.0023733	-1.4328e-06	0.0033352	0.0041594	-1.672e-05	0.0033352	0.0085322	-0.00020664	0.0033352	4.5198	0.031317	3.1124e-05	60.746	562.14	-56.544	-16.328	0	14.734	0.18695	71.278	0.022524	5.6796	0.037822	-0.00010093	0.056735	0.054462	-0.00011803	0.056735	0.080893	-0.00061134	0.056735	0.16974	0.6165	0.0059254	0.014037	0.023381	-0.030159	-0.0072387	0.00033075	0.0080691	0.9273	0.038228	13.193	4.1186	0.07947	0.10984	0.80622
63	0.4444	0.39703	0.0026359	-2.4765e-06	0.0035645	0.004571	-4.9347e-05	0.0035645	0.0092681	-7.9022e-05	0.0035645	4.3204	0.035519	4.2131e-05	69.071	603.28	-58.204	-14.682	0	14.801	0.17885	73.005	0.048247	9.1516	0.06107	-7.0128e-05	0.087504	0.080182	-5.693e-05	0.087504	0.11294	1.6454e-05	0.087504	0.13133	1.0068	0.015827	0.040302	0.055732	-0.088332	-0.025862	-0.00020204	0.030221	0.96252	0.11855	12.031	3.885	0.10112	0.14958	0.8566
63	0.40496	0.3565	0.0023733	8.9222e-07	0.0044473	0.0041531	-9.4458e-07	0.0044473	0.0081178	-0.00025419	0.0044473	4.1922	0.031276	0.0004278	49.103	508.68	-45.494	-14.035	0	12.682	0.3866	58.176	0.025719	6.6644	0.044425	-1.5047e-05	0.062939	0.057969	-7.1174e-06	0.062939	0.079361	-0.00010803	0.062939	0.093103	0.65526	0.0075669	0.016158	0.022299	-0.033251	-0.011534	0.000185	0.013028	0.98549	0.046279	13.643	3.7161	0.067373	0.12621	0.80033
64	0.88714	0.32656	0.0021701	-8.8058e-06	0.0036681	0.0034943	-0.00028066	0.0036681	0.0061636	-0.00040709	0.0036681	4.314	0.030686	0.00014992	320.06	3022.5	-253.52	-88.501	0	89.014	0.35219	342.53	0.018866	3.1463	0.020972	-1.2066e-05	0.029372	0.027071	-2.9748e-05	0.029372	0.035272	-5.4738e-05	0.029372	0.053173	0.28484	0.0025453	0.018763	0.030299	-0.035656	-0.012441	0.00030667	0.013639	0.65145	0.049295	23.761	2.3265	0.0065415	0.027086	0.93909
64	0.87201	0.32662	0.0021724	-8.014e-06	0.0032852	0.0035187	-0.00029178	0.0032852	0.0060677	-0.00038746	0.0032852	4.1466	0.032867	0.00016479	290.1	3198.7	-244.6	-83.438	-1.4552e-11	118.37	0.50712	362.98	0.018681	2.3834	0.015842	4.3751e-05	0.021878	0.02042	6.2455e-05	0.021878	0.02617	-0.0001377	0.021878	0.060232	0.21561	0.0014355	0.023914	0.039204	-0.046698	-0.017201	0.00022544	0.018276	0.66455	0.064975	24.366	2.7357	0.0070535	0.049434	0.94815
64	0.9797	0.36456	0.0024302	-3.9358e-06	0.0043209	0.0038786	-0.00038852	0.0043209	0.0069641	-0.00038275	0.0043209	3.8126	0.034597	0.00025741	320.9	2935.4	-280.93	-120.3	1.4552e-11	124.04	0.37921	404.97	0.011369	3.2298	0.021514	2.5422e-05	0.029535	0.027099	-8.8262e-05	0.029535	0.036008	8.4447e-05	0.029535	0.048518	0.28574	0.001722	0.0069154	0.012268	-0.014414	-0.0052422	-7.1284e-05	0.0053134	0.77662	0.019727	22.545	2.1735	0.0072467	0.022548	0.88235
65	0.67694	0.42292	0.0027647	-6.0905e-05	0.004845	0.0047025	-0.00012457	0.004845	0.0092649	-0.00029288	0.004845	6.5459	0.038741	4.5852e-05	109.43	827.47	-124.73	-30.708	0	32.356	0.26178	157.08	0.054468	14.225	0.094911	1.2061e-05	0.12175	0.11689	-1.4282e-05	0.12175	0.14083	-0.00066874	0.12175	0.10797	1.2765	0.038076	0.037592	0.054034	-0.087593	-0.023688	-0.00030787	0.027346	0.73949	0.11494	14.885	2.6055	0.039296	0.028069	0.79452
65	0.52457	0.30496	0.0020147	-1.8958e-06	0.0027857	0.0034064	-2.6764e-05	0.0027857	0.0063136	-0.00016307	0.0027857	2.225	0.026907	1.9156e-05	106.83	1019.8	-121.77	-34.678	0	35.162	0.14822	156.94	0.050528	10.938	0.072922	1.2788e-05	0.096388	0.090236	-0.00015056	0.096388	0.11256	-0.00027369	0.096388	0.095319	0.93106	0.02696	0.043518	0.07638	-0.092025	-0.023341	-0.00052753	0.025361	0.76139	0.11739	12.696	2.1742	0.060647	0.030511	0.47934
65	1.2976	0.74713	0.0049862	-2.4626e-06	0.0092042	0.0070844	-0.0012284	0.0092042	0.010848	-0.00034353	0.0092042	5.3352	0.066481	0.0033792	285.34	3254.1	-168.67	-52.576	0	52.728	0.65142	221.4	0.034839	8.369	0.055826	-1.7911e-05	0.074219	0.069754	-1.382e-05	0.074219	0.087323	-0.00073164	0.074219	0.067903	0.75763	0.013618	0.025629	0.038688	-0.052955	-0.016646	-0.00025209	0.018659	0.95528	0.071614	13.068	2.7495	0.06646	0.098245	0.54442
66	0.27438	0.21056	0.0014004	-4.886e-06	0.0033088	0.002294	-0.0001383	0.0033088	0.0034123	-0.0003957	0.0033088	1.1788	0.020094	0.00034047	62.32	701.4	-38.921	-9.8757	0	9.9157	0.34636	48.837	0.040871	9.6123	0.063972	-0.00017204	0.084853	0.081813	-0.00011378	0.084853	0.098643	-0.0003375	0.084853	0.16705	0.82332	0.020476	0.034657	0.058326	-0.080624	-0.016919	0.00051804	0.019481	0.85544	0.10011	17.158	2.9981	0.03053	0.064748	0.80961
66	0.55688	0.42082	0.0021448	0.0006652	0.0074227	0.0020103	-0.00018524	0.0074227	0.0026796	0.00010764	0.0074227	1.0745	0.038098	0.0030718	203.99	2661.2	-35.47	-10.06	0	10.115	0.53716	45.585	0.038392	8.6313	0.057517	4.5755e-05	0.07054	0.067955	1.4008e-05	0.07054	0.081291	-0.00096812	0.07054	0.069818	0.74459	0.014105	0.032254	0.052102	-0.06707	-0.021062	7.4678e-05	0.021764	0.91043	0.088834	18.529	1.6746	0.015223	0.0071203	0.78661
66	0.93066	0.70385	0.0046933	-4.9268e-06	0.0057939	0.0065644	-0.0018038	0.0057939	0.0051532	0.001565	0.0057939	2.3925	0.037635	0.012133	481.39	6637.2	-29.999	-9.9904	0	9.9991	0.581	39.998	0.043137	9.1982	0.061332	-4.8433e-05	0.081469	0.077637	-3.0736e-05	0.081469	0.098423	-0.00039166	0.081469	0.063692	0.80116	0.016309	0.035907	0.053586	-0.071293	-0.02476	-0.00015939	0.025132	0.82408	0.096426	17.54	2.1947	0.027506	0.12993	0.83193
67	1.0972	0.6253	0.0041604	-2.7504e-06	0.0093611	0.0069313	-4.0093e-06	0.0093611	0.013879	0.00027736	0.0093611	8.8725	0.068775	0.0023227	328.99	2413.4	-74.361	-18.843	0	18.87	0.392	93.231	0.039663	7.6347	0.050886	3.754e-05	0.048754	0.051846	-1.7368e-05	0.048754	0.07144	-2.0871e-05	0.048754	0.090634	0.74599	0.015051	0.035302	0.057751	-0.090994	-0.01838	0.00039557	0.019212	0.75145	0.11021	19.107	3.523	0.017972	0.022939	0.1437
67	0.30188	0.1677	0.0011186	-1.3081e-07	0.0010076	0.001967	2.2862e-06	0.0010076	0.0040793	1.652e-05	0.0010076	2.7392	0.014567	5.0557e-06	72.074	1208.9	-71.245	-18.859	0	18.974	0.050787	90.219	0.011824	2.6192	0.017441	-2.7237e-05	0.025428	0.023656	-2.1867e-05	0.025428	0.037521	-2.2527e-05	0.025428	0.11914	0.24641	0.0016557	0.0086509	0.017564	-0.019251	-0.0051319	-0.00015536	0.0048454	0.83986	0.024096	22.117	3.2438	0.0085384	0.010521	1
67	1.7553	0.99239	0.006613	2.6919e-06	0.015143	0.011251	3.0106e-06	0.015143	0.02014	0.00033871	0.015143	7.7017	0.11329	0.0041618	475.96	2685.2	-92.101	-19.178	0	19.367	0.40221	111.47	0.021999	4.0194	0.026795	-1.0928e-05	0.03344	0.032009	-2.2227e-05	0.03344	0.045962	5.4922e-06	0.03344	0.082858	0.40063	0.0038114	0.018848	0.033305	-0.044677	-0.010103	7.5936e-05	0.010915	0.86173	0.055592	19.341	4.5964	0.021255	0.029608	1
68	1.6578	0.63578	0.004176	-7.2484e-05	0.0057871	0.0071896	-4.9439e-05	0.0057871	0.013976	-0.00048634	0.0057871	6.7538	0.056216	0.0001082	472.08	2844.8	-490.49	-156.6	0	191.62	0.16203	682.11	0.017275	4.1382	0.027609	3.9889e-06	0.040445	0.037732	-6.0421e-05	0.040445	0.059745	-0.00028177	0.040445	0.11947	0.4196	0.0037797	0.011998	0.020848	-0.02532	-0.007457	0.00010237	0.0069895	0.93409	0.032309	17.752	4.3659	0.030563	0.047041	1
68	3.2535	1.2559	0.0073579	-0.0010327	0.012826	0.0090032	0.00088289	0.012826	0.015479	-0.00051499	0.012826	7.991	0.13331	0.0081675	847.69	8442.1	-462.16	-154.62	-7.276e-12	162.13	0.77721	624.29	0.011892	3.3657	0.022313	-0.0001443	0.031745	0.031188	4.6036e-05	0.031745	0.051975	-0.00025552	0.031745	0.091408	0.2955	0.0032747	0.0067881	0.016096	-0.012684	-0.00359	7.7793e-06	0.0039641	0.79238	0.016649	18.272	4.8991	0.039096	0.12061	1
68	1.3509	0.52478	0.0034651	-4.0389e-05	0.0037311	0.0060228	-2.5802e-05	0.0037311	0.012226	-0.00016959	0.0037311	5.3061	0.045999	5.5916e-05	389.94	3318.5	-355.51	-120.79	-7.276e-12	153.65	0.20251	509.16	0.011676	3.4803	0.023189	-3.0732e-05	0.032416	0.029969	-0.00011982	0.032416	0.04379	-0.00041788	0.032416	0.068616	0.30827	0.002314	0.0068453	0.010874	-0.012865	-0.00449	-0.00034479	0.0048343	0.67614	0.0177	18.152	4.2942	0.027877	0.045028	1
69	0.47752	0.27456	0.0017046	0.00011189	0.0034237	0.0027642	2.2809e-05	0.0034237	0.0049743	-0.00011344	0.0034237	1.9366	0.025989	0.00033344	84.804	1092.1	-90.299	-17.883	0	17.997	0.42732	108.3	0.012451	2.678	0.017843	1.533e-05	0.025416	0.023145	-1.9518e-05	0.025416	0.034233	-6.7032e-05	0.025416	0.065217	0.24579	0.0013683	0.0090958	0.012672	-0.018975	-0.006773	-8.8815e-05	0.0067501	0.77709	0.025725	21.72	3.9974	0.010954	0.017064	1
69	0.70511	0.40228	0.0026776	-5.7082e-06	0.0050698	0.0044371	-6.2429e-05	0.0050698	0.0083034	-0.00016436	0.0050698	2.819	0.041862	0.00091446	147.64	1244.6	-106.97	-18.354	0	18.611	0.41449	125.58	0.023296	4.6574	0.031045	-6.1777e-06	0.041993	0.037304	-2.1101e-05	0.041993	0.050993	-0.00013226	0.041993	0.19855	0.42066	0.0071151	0.023134	0.047487	-0.053476	-0.0085871	6.7889e-05	0.0091903	0.79799	0.062667	21.532	4.0513	0.011643	0.019636	0.71443
69	0.5979	0.33624	0.0022393	-3.2781e-06	0.003664	0.0037824	-0.00012514	0.003664	0.0061683	-6.3875e-05	0.003664	2.0232	0.034527	0.00048995	104	906.61	-108.94	-35.653	0	19.39	0.48403	128.33	0.027286	6.4123	0.042727	-3.1078e-05	0.029127	0.037596	-6.6396e-06	0.029127	0.052467	-0.00011421	0.029127	0.098748	0.65296	0.010044	0.019423	0.030297	-0.058914	-0.0072394	0.00015095	0.0084339	0.80728	0.067348	23.467	4.0485	0.0080584	0.026691	0.91579
70	1.0148	0.53238	0.0032565	-0.00029565	0.0080801	0.0048656	-7.6111e-05	0.0080801	0.0060795	0.00012974	0.0080801	4.1079	0.046297	0.0029959	388.16	3651.1	-41.912	-20.471	0	20.578	0.51904	62.49	0.01638	2.5492	0.016998	1.784e-06	0.022353	0.020148	1.1221e-05	0.022353	0.025449	-1.9918e-05	0.022353	0.081345	0.25224	0.0018422	0.018555	0.032136	-0.038245	-0.010552	-5.7503e-05	0.010405	0.95183	0.04865	24.785	3.7613	0.013364	0.11888	0.62963
70	0.26512	0.1376	0.0009152	-2.6308e-06	0.0026865	0.0015905	-1.2014e-05	0.0026865	0.0028708	0.00026141	0.0026865	3.2241	0.011798	0.00014145	99.434	1654	-43.332	-20.926	0	21.059	0.22373	64.392	0.009991	1.7181	0.011451	-6.3837e-06	0.016405	0.014979	-2.3929e-05	0.016405	0.021198	-0.0002811	0.016405	0.097377	0.15378	0.0006104	0.0098088	0.01487	-0.022545	-0.0061166	2.8335e-05	0.0065888	0.93657	0.029134	25.714	3.7464	0.0059936	0.032884	1
70	0.90891	0.48061	0.0032044	2.9338e-06	0.0081837	0.004535	-0.00048578	0.0081837	0.0071401	0.0002634	0.0081837	3.7426	0.044851	0.0027892	314.6	3586.8	-62.121	-20.805	0	20.938	0.56036	83.059	0.023196	4.0568	0.027043	-1.7575e-05	0.035891	0.031927	-1.2895e-07	0.035891	0.040688	-4.0282e-05	0.035891	0.078063	0.38885	0.004418	0.023727	0.040128	-0.056018	-0.01292	-0.00049598	0.013033	0.9469	0.06905	23.487	4.82	0.037115	0.2747	0.16304
71	0.32879	0.21939	0.0014607	-1.976e-06	0.0030928	0.0022004	-0.00030149	0.0030928	0.0037202	-0.00014022	0.0030928	2.2976	0.021493	0.00028023	60.644	690.46	-40.364	-13.016	0	13.008	0.40391	53.373	0.069182	17.456	0.11642	-3.1794e-05	0.13994	0.13653	-0.00011489	0.13994	0.15465	-0.00012204	0.13994	0.15646	1.2981	0.084025	0.067235	0.12487	-0.1894	-0.014921	0.00099942	0.019332	0.93472	0.20874	17.575	3.1245	0.025761	0.048968	0.89708
71	0.71001	0.43972	0.0029182	-1.6837e-05	0.0068295	0.0050799	6.654e-05	0.0068295	0.0066886	0.0011954	0.0068295	3.7693	0.039674	0.002761	314.17	4574.6	-64.511	-15.39	0	15.239	0.63707	79.75	0.074138	12.961	0.08644	-3.1213e-05	0.11376	0.10417	-3.1954e-05	0.11376	0.12324	-0.00023502	0.11376	0.11661	1.1983	0.039173	0.077715	0.11777	-0.18555	-0.03709	0.0023391	0.051098	0.91654	0.23664	17.004	3.8784	0.039413	0.1116	0.65714
71	0.3841	0.24263	0.0014838	-0.00013567	0.0034869	0.0024339	-9.2761e-05	0.0034869	0.0047514	-0.00015335	0.0034869	2.3081	0.023317	0.00015439	63.235	626.21	-58.368	-14.712	0	14.771	0.36378	73.139	0.091741	19.801	0.13201	-9.4495e-05	0.16472	0.15614	-0.00012219	0.16472	0.17574	-0.00014367	0.16472	0.10419	1.6579	0.085133	0.083658	0.12719	-0.17781	-0.04831	-0.001192	0.059922	0.94631	0.23773	16.316	3.7084	0.040238	0.08989	0.50378
72	8.7826	4.6706	0.031169	-3.2016e-06	0.073339	0.04892	9.3251e-05	0.073339	0.083335	-5.6507e-05	0.073339	39.935	0.49052	0.037785	2767.3	12726	-2202.4	-93.062	2.9104e-11	114.05	0.78729	2316.5	0.047265	10.847	0.072303	5.5098e-05	0.098277	0.087889	-8.0309e-05	0.098277	0.11875	-0.00045448	0.098277	0.12241	1.1558	0.029089	0.038371	0.070412	-0.085264	-0.01897	0.00038663	0.019846	0.99628	0.10511	10.677	7.2596	0.34725	0.62271	0.6858
72	2.0147	1.0389	0.006606	-0.00033352	0.014617	0.011364	-0.00023951	0.014617	0.024552	-0.00017413	0.014617	17.296	0.11074	0.0028332	458.78	2853	-189.31	-55.817	0	71.284	0.64168	260.59	0.043491	9.1463	0.060993	-4.4609e-05	0.080753	0.073956	-7.4814e-05	0.080753	0.095699	-0.00079112	0.080753	0.093958	0.81164	0.01764	0.038296	0.060551	-0.084574	-0.01996	0.0012784	0.024217	0.72419	0.10879	13.439	4.8644	0.10348	0.20865	0.78577
72	5.4321	2.7146	0.017537	-0.00059056	0.035134	0.027793	-0.00024488	0.035134	0.047814	0.00096678	0.035134	20.946	0.28634	0.01108	1766.3	7827.8	-763.82	-99.857	2.1828e-11	118.74	0.72991	882.56	0.024924	10.901	0.07268	3.3639e-05	0.097347	0.088562	-3.8109e-05	0.097347	0.11602	0.00010733	0.097347	0.043302	0.97885	0.040471	0.010659	0.030521	-0.023548	-0.0048859	8.674e-05	0.0055967	0.96297	0.029145	10.51	6.6472	0.31723	0.5955	0.62894
73	0.36933	0.24371	0.0015691	4.5545e-05	0.0026796	0.0025961	2.0443e-07	0.0026796	0.0045769	4.8101e-05	0.0026796	1.4556	0.021107	4.0011e-05	115.59	1573.5	-66.141	-13.305	0	13.452	0.23003	79.593	0.019492	5.7708	0.038494	-1.1464e-05	0.054151	0.050097	-0.00011762	0.054151	0.064713	-0.00069263	0.054151	0.085136	0.47673	0.0086397	0.013074	0.026413	-0.031746	-0.0061193	-9.7777e-05	0.0069187	0.8037	0.038665	18.365	2.5432	0.017889	0.017801	0.89324
73	0.30896	0.20614	0.00136	8.7175e-06	0.0022501	0.0023084	5.3439e-05	0.0022501	0.0042857	3.2601e-05	0.0022501	2.1467	0.018127	1.8001e-05	97.232	1350.9	-52.736	-13.198	0	13.221	0.20057	65.956	0.025068	5.4823	0.036557	-3.1152e-05	0.050777	0.045448	-6.6641e-05	0.050777	0.061431	-0.00034914	0.050777	0.058098	0.49487	0.0063682	0.019729	0.029104	-0.040763	-0.012382	-7.8894e-05	0.014225	0.85371	0.054987	18.554	3.2884	0.024548	0.080314	0.85366
73	0.29553	0.19643	0.0012834	2.7236e-05	0.0023252	0.0021387	-1.2216e-06	0.0023252	0.0037823	-0.0001097	0.0023252	1.8279	0.017745	2.764e-05	87.669	1210	-52.788	-13.182	0	13.251	0.24231	66.039	0.03084	5.7498	0.038351	-5.6563e-06	0.049306	0.044436	-9.2056e-05	0.049306	0.058469	-0.00055828	0.049306	0.061615	0.52113	0.0078829	0.028698	0.04493	-0.056232	-0.017944	0.00068663	0.019642	0.83484	0.075874	19.085	2.7867	0.018173	0.040618	0.87212
74	0.51802	0.27017	0.0017811	2.4716e-05	0.0028265	0.0029523	1.8169e-05	0.0028265	0.0056404	-9.6662e-05	0.0028265	4.9341	0.023983	2.0791e-05	227.62	2338.8	-127.53	-42.145	0	42.83	0.1264	170.36	0.034427	5.044	0.033529	-0.0001441	0.046324	0.042337	-7.6859e-05	0.046324	0.054521	-0.00051755	0.046324	0.059538	0.46667	0.0073013	0.040204	0.065971	-0.079291	-0.020468	-0.00014252	0.026477	0.611	0.10577	20.588	4.5991	0.015747	0.034675	1
74	0.62587	0.31884	0.0020021	7.4826e-05	0.0036335	0.0033307	-2.7561e-07	0.0036335	0.0065664	-0.00022554	0.0036335	4.3023	0.028269	5.2932e-05	242.52	2523.4	-112.32	-42.145	2.1828e-11	45.93	0.14793	158.25	0.028515	4.15	0.027645	-5.9228e-05	0.038528	0.034443	-0.0002314	0.038528	0.045691	-0.00077631	0.038528	0.098006	0.37675	0.0045139	0.034164	0.057094	-0.085829	-0.016784	0.0005643	0.021546	0.73024	0.10737	23.999	3.5923	0.0056692	0.0070138	1
74	0.5169	0.2617	0.0017393	-9.7318e-06	0.0031341	0.0029992	-6.5286e-05	0.0031341	0.0059077	-0.00022772	0.0031341	4.1171	0.023631	1.8604e-05	192.26	2027	-112.98	-42.094	0	45.102	0.17857	158.08	0.032127	4.329	0.028884	-1.2815e-05	0.041574	0.036813	-0.00015378	0.041574	0.049713	-0.0002859	0.041574	0.095202	0.40856	0.0052392	0.040676	0.067312	-0.10152	-0.018879	0.0029434	0.026417	0.79215	0.12794	22.797	3.7585	0.0077317	0.0095786	1
75	1.4156	0.63528	0.0042255	-1.5353e-05	0.0084937	0.0060967	-0.00058017	0.0084937	0.009904	-0.00022265	0.0084937	9.3015	0.071192	0.00304	409.64	3554.8	-118.96	-30.452	0	30.832	0.60588	149.79	0.019953	5.9041	0.03937	-1.5736e-05	0.05366	0.046988	3.955e-05	0.05366	0.061216	-0.00034288	0.05366	0.086824	0.46853	0.014574	0.015148	0.039272	-0.021537	-0.0052203	-3.746e-05	0.0062148	0.63518	0.027751	21.457	3.192	0.015432	0.087399	0.73014
75	0.88128	0.39891	0.0026555	-2.7583e-06	0.0054287	0.0046873	3.6408e-06	0.0054287	0.0094962	1.0128e-05	0.0054287	4.4709	0.041845	0.0011278	320.83	2865.6	-110.93	-29.085	0	29.406	0.34763	140.33	0.044713	11.882	0.079241	6.7224e-06	0.10193	0.092083	-4.0269e-05	0.10193	0.10939	-6.5021e-05	0.10193	0.11295	1.0737	0.031976	0.033449	0.055271	-0.091182	-0.014104	0.00031278	0.020368	0.76649	0.11155	22.575	3.0572	0.0075876	0.011248	0.41096
75	1.2112	0.54222	0.003603	-1.586e-05	0.0079259	0.0062525	-0.00010745	0.0079259	0.01213	0.00046587	0.0079259	6.0142	0.064456	0.00225	400.34	3550.2	-139.94	-30.69	0	31.555	0.68189	171.5	0.02271	5.7231	0.038098	-7.5169e-05	0.05145	0.046411	-8.045e-05	0.05145	0.059271	-0.00020884	0.05145	0.14114	0.5261	0.010717	0.019408	0.039742	-0.053078	-0.0047731	0.00050037	0.0074942	0.99618	0.060573	21.632	3.5526	0.014867	0.073465	0.28113
76	1.0853	0.48661	0.0032039	3.1944e-05	0.0025539	0.0055354	8.2848e-05	0.0025539	0.01135	0.00011738	0.0025539	3.7835	0.042466	4.5917e-05	365.14	3499.5	-276.41	-86.203	-2.9104e-11	89.372	0.074376	365.78	0.034592	9.3019	0.062056	9.0206e-06	0.074473	0.070573	2.8806e-05	0.074473	0.092826	-0.00026043	0.074473	0.065698	0.80186	0.022527	0.025899	0.052789	-0.056635	-0.011558	-0.00012033	0.012314	0.81358	0.068948	16.286	3.0712	0.031082	0.031631	0.90099
76	1.5573	0.7123	0.0043581	-0.00040505	0.0074984	0.0063516	0.0002415	0.0074984	0.011785	0.00037111	0.0074984	4.0713	0.058998	0.00072939	534.42	4049.4	-257.45	-80.338	0	80.968	0.20749	338.42	0.028378	5.0922	0.033966	-1.9096e-05	0.043503	0.043654	-0.00014239	0.043503	0.070094	-0.00043855	0.043503	0.11408	0.45083	0.0051828	0.027374	0.045109	-0.057703	-0.016533	-1.4243e-05	0.018781	0.72741	0.076484	17.104	3.8992	0.030132	0.039706	0.47552
76	0.74666	0.33388	0.0021611	5.0175e-05	0.0035967	0.0036391	4.6061e-05	0.0035967	0.0067799	9.6014e-05	0.0035967	3.5562	0.02886	3.8094e-05	333.2	3778	-196.15	-58.643	-7.276e-12	59.41	0.17661	255.56	0.042475	8.5521	0.057036	3.565e-05	0.078296	0.068927	-0.00012854	0.078296	0.08485	-0.00013591	0.078296	0.091897	0.70844	0.025074	0.040704	0.076155	-0.10156	-0.01738	-0.0019466	0.011589	0.81193	0.11315	20.229	3.1272	0.013997	0.023804	1
77	0.72259	0.45309	0.0030013	-2.5222e-05	0.0039115	0.004504	0.00016202	0.0039115	0.0059735	-0.00027678	0.0039115	3.2786	0.049258	0.00090592	193.17	1603.7	-90.763	-28.976	0	29.671	0.4164	120.43	0.030328	4.4701	0.029794	-4.3789e-05	0.042429	0.039124	2.3465e-05	0.042429	0.051933	-0.00050085	0.042429	0.1426	0.47012	0.0043631	0.030534	0.04208	-0.069113	-0.020947	0.0024433	0.02309	0.75654	0.092203	19.245	4.2971	0.027601	0.085436	0.60465
77	0.63223	0.40007	0.0026373	-3.4062e-05	0.0049832	0.0038693	-0.00056307	0.0049832	0.006206	-0.00023477	0.0049832	3.2636	0.039969	0.00056385	112.86	904.87	-117.38	-27.957	0	29.321	0.45568	146.7	0.020898	3.7779	0.025151	-6.0214e-05	0.035861	0.032447	-0.00012122	0.035861	0.045572	-0.00032672	0.035861	0.16715	0.41175	0.0029116	0.017231	0.023745	-0.041654	-0.011409	0.0011491	0.013622	0.81729	0.055276	18.712	3.9924	0.022675	0.039465	0.68421
77	0.73862	0.46806	0.0030231	1.5728e-05	0.006018	0.0051267	-1.4216e-06	0.006018	0.0082761	0.00097533	0.006018	3.6154	0.047994	0.0010429	202.09	1945.3	-101.65	-28.135	0	28.298	0.48403	129.94	0.023417	4.7307	0.031507	-6.476e-05	0.044296	0.040339	-0.00014161	0.044296	0.05465	-0.00026875	0.044296	0.15419	0.51089	0.0040969	0.016907	0.022686	-0.039294	-0.010931	0.0016691	0.014486	0.75734	0.05378	19.083	4.2741	0.03025	0.12079	0.2449
78	0.47172	0.29493	0.0019667	-3.0234e-06	0.0024737	0.0034396	-1.4923e-06	0.0024737	0.0068493	-0.00027292	0.0024737	3.2218	0.026122	2.1436e-05	119.53	1182.9	-101.09	-28.561	0	29.026	0.12498	130.11	0.032915	5.3903	0.035893	-9.1793e-05	0.0437	0.040901	-0.00027764	0.0437	0.057134	-0.00060688	0.0437	0.12853	0.50739	0.0059099	0.034567	0.052468	-0.078942	-0.021266	0.00035059	0.023136	0.79919	0.10208	17.522	3.7465	0.027824	0.040727	0.83721
78	0.46524	0.28831	0.0019115	-1.4884e-05	0.0024359	0.0033522	-2.4793e-05	0.0024359	0.0066971	-0.0002545	0.0024359	2.8207	0.025278	1.6167e-05	127.57	1342.4	-84.619	-16.015	0	29.094	0.096451	113.71	0.021201	3.9356	0.026196	-7.8073e-05	0.034217	0.031849	-0.00013658	0.034217	0.048364	-0.00072166	0.034217	0.17776	0.36929	0.0055966	0.020823	0.046313	-0.038302	-0.0079576	0.00026297	0.0083703	0.83219	0.046672	20.335	3.3265	0.012567	0.011511	0.98902
78	0.60402	0.36984	0.0024318	-3.4833e-05	0.0030687	0.0041991	-4.6576e-05	0.0030687	0.008125	-0.00048713	0.0030687	2.7002	0.032669	3.4469e-05	150.94	1404.7	-132.73	-16.305	0	30.681	0.11986	163.41	0.06869	10.717	0.071525	-1.333e-05	0.057195	0.0654	-0.00019339	0.057195	0.095182	-0.00058655	0.057195	0.10448	1.0598	0.037639	0.076424	0.14129	-0.29432	-0.013967	-0.00023683	0.016897	0.75896	0.31122	20.944	3.9954	0.013106	0.018917	1
79	2.2998	0.8872	0.005896	-2.9543e-05	0.011412	0.0091277	-0.00078627	0.011412	0.015409	0.00049209	0.011412	16.321	0.087166	0.0016011	815.11	6194	-648.59	-157.66	3.638e-11	193	0.74234	841.6	0.021452	3.6512	0.024345	-1.3511e-05	0.035155	0.031876	-4.568e-05	0.035155	0.04734	-0.00027656	0.035155	0.15834	0.34572	0.0030797	0.022124	0.035723	-0.055588	-0.011138	0.00046054	0.014385	0.94797	0.069973	16.423	4.195	0.042527	0.10394	1
79	4.1134	1.5041	0.0099866	-5.5286e-05	0.01858	0.015794	-8.2368e-05	0.01858	0.02806	0.00040141	0.01858	18.064	0.1581	0.0037712	1540.3	8002.6	-1388.8	-278.77	38.29	301.2	0.69555	1690	0.039734	7.3772	0.049199	-5.1407e-06	0.068694	0.062022	-1.6261e-05	0.068694	0.083494	-8.9883e-05	0.068694	0.14027	0.73233	0.012423	0.036738	0.057917	-0.081536	-0.019225	0.0012262	0.024848	0.96259	0.10638	14.375	4.8045	0.09138	0.23197	0.77036
79	5.0234	1.52	0.0097701	-0.00038093	0.017311	0.01448	8.7656e-05	0.017311	0.0212	-0.00010273	0.017311	32.358	0.16312	0.0040707	2315.2	9688.8	-3632.8	-343	1.3097e-10	412.08	0.75861	4044.9	0.035278	6.4876	0.043268	-6.1769e-06	0.060523	0.055556	-0.0001649	0.060523	0.071756	-0.00053548	0.060523	0.19079	0.71642	0.01084	0.029849	0.045679	-0.069169	-0.016484	0.0005398	0.020019	0.94842	0.089188	15.859	7.1483	0.11989	0.26495	0.71812
80	0.46467	0.28549	0.001642	0.00026308	0.0055838	0.002435	0.00012929	0.0055838	0.0042572	0.00021035	0.0055838	1.7669	0.022729	0.00067756	177.41	3100.9	-89.734	-15.713	0	15.722	0.32922	105.46	0.01373	3.0277	0.020177	-1.8412e-05	0.029006	0.026593	-2.7818e-05	0.029006	0.036889	-0.00014238	0.029006	0.11931	0.2632	0.0017614	0.011168	0.018556	-0.024323	-0.0062346	-1.7816e-05	0.0064866	0.8341	0.03081	20.501	2.8172	0.011905	0.020409	1
80	0.29365	0.18891	0.0012491	1.1489e-05	0.0022128	0.0020195	0.0001188	0.0022128	0.0035487	9.6205e-05	0.0022128	1.323	0.016217	3.8119e-05	93.021	1363.5	-70.155	-14.145	0	14.137	0.12412	84.292	0.014656	2.6577	0.01771	-1.8709e-05	0.024519	0.022496	1.0371e-05	0.024519	0.030217	-0.00014193	0.024519	0.068207	0.22887	0.001303	0.014312	0.021204	-0.028439	-0.010511	-0.00034283	0.010827	0.62114	0.039266	21.784	3.0885	0.011255	0.036682	1
80	0.28165	0.18125	0.0011817	1.5948e-05	0.0016515	0.0019684	2.0395e-05	0.0016515	0.0036334	1.5672e-06	0.0016515	1.2669	0.015697	1.1885e-05	72.134	1029.5	-81.351	-14.129	0	14.137	0.06259	95.488	0.012583	2.5799	0.017196	-1.1886e-05	0.024173	0.022017	-3.4377e-05	0.024173	0.030633	-0.00014787	0.024173	0.095993	0.22935	0.0012487	0.010658	0.01668	-0.021907	-0.0072883	2.5972e-05	0.0076746	0.84851	0.029581	21.264	2.6241	0.0093862	0.010073	1
81	3.7508	1.8257	0.012177	-2.1251e-05	0.025627	0.019809	-0.00070576	0.025627	0.034215	-0.00023386	0.025627	21.852	0.26447	0.0091838	965.58	4606.4	-292.41	-54.29	0	55.048	0.64842	347.46	0.02837	6.3975	0.042674	-1.3009e-05	0.055	0.051102	-3.2338e-05	0.055	0.063754	-0.00020147	0.055	0.17548	0.9656	0.0081423	0.022875	0.032531	-0.053927	-0.015279	1.522e-05	0.018517	0.99811	0.072444	17.019	5.1739	0.069716	0.2408	0.28461
81	0.47187	0.21661	0.0014395	9.3906e-06	0.0013466	0.0023802	0.00013924	0.0013466	0.0043537	4.0515e-05	0.0013466	2.8578	0.019545	2.3491e-05	379.58	3797.3	-107.92	-28.192	0	28.372	0.098167	136.29	0.042367	6.2832	0.041913	4.1037e-05	0.053726	0.051694	-0.00013222	0.053726	0.061355	-0.00018616	0.053726	0.076609	0.55282	0.0074449	0.050274	0.071876	-0.12251	-0.029034	0.0024855	0.039157	0.40542	0.16167	20.513	2.9028	0.014379	0.037126	1
81	0.45157	0.204	0.0013288	-8.2615e-06	0.0015735	0.0022004	-3.0158e-05	0.0015735	0.0040031	-0.00010136	0.0015735	2.5547	0.018079	1.2067e-05	246.25	2675.8	-140.19	-56.433	0	57.056	0.10902	197.24	0.053518	9.8748	0.065864	6.6578e-07	0.074007	0.073549	8.4215e-05	0.074007	0.086226	-0.00011155	0.074007	0.11556	0.88801	0.017005	0.054322	0.074597	-0.12864	-0.033547	0.0054382	0.040389	0.76167	0.16903	19.79	2.7772	0.013795	0.016299	1
82	0.76502	0.39749	0.0026487	8.0007e-06	0.0053496	0.0037239	-0.00076596	0.0053496	0.005579	-0.00099578	0.0053496	3.5391	0.041378	0.00072968	225.2	1590.1	-86.922	-21.764	0	22.649	0.37624	109.57	0.0098483	2.8739	0.019117	1.984e-05	0.027701	0.024946	-9.7065e-05	0.027701	0.033597	0.00068984	0.027701	0.072954	0.25848	0.0031598	0.0060352	0.014887	-0.011372	-0.0025982	0.0002397	0.0028953	0.91189	0.014267	22.245	4.9167	0.036808	0.25259	1
82	1.1119	0.58301	0.0038916	5.3469e-06	0.0075869	0.0063885	-0.00049797	0.0075869	0.0079774	-0.0025068	0.0075869	4.9948	0.068911	0.0016404	234.63	1533.2	-106.8	-21.808	0	22.286	0.53241	129.09	0.012446	3.3748	0.022293	0.00022655	0.030814	0.028165	-6.3067e-05	0.030814	0.036348	0.00022098	0.030814	0.052163	0.31628	0.006344	0.0087464	0.031201	-0.014237	-0.0039331	2.7763e-05	0.0044199	0.98678	0.018657	19.961	4.811	0.037968	0.1495	1
82	0.88253	0.39493	0.0025205	-0.00011817	0.0037417	0.0038894	5.4021e-05	0.0037417	0.0070966	7.7724e-05	0.0037417	3.9243	0.033745	0.00013423	349.18	3381	-229.03	-57.602	0	58.88	0.25261	287.91	0.092293	17.389	0.11601	1.13e-06	0.15716	0.14037	-8.1188e-07	0.15716	0.16845	-0.00011563	0.15716	0.1634	1.6334	0.062068	0.08873	0.13014	-0.18972	-0.051667	-0.0034044	0.059201	0.93083	0.24892	20.962	3.3723	0.012765	0.024507	0.70021
83	0.64509	0.26	0.0017311	4.3736e-06	0.001945	0.0030228	1.8788e-05	0.001945	0.006123	-1.2676e-06	0.001945	5.0531	0.022691	1.2558e-05	223.03	2721.5	-182.8	-70.855	0	72.365	0.1369	255.17	0.014757	3.3411	0.02228	-5.4707e-06	0.034318	0.03185	-4.7587e-05	0.034318	0.048022	-7.3706e-05	0.034318	0.20584	0.43936	0.0027781	0.0079834	0.013952	-0.016355	-0.0049905	6.5109e-05	0.0050563	0.80237	0.021411	23.043	4.1314	0.0085056	0.013581	1
83	0.60053	0.25506	0.0016943	-5.8143e-06	0.0018819	0.0029402	-4.0891e-06	0.0018819	0.0058916	5.8726e-07	0.0018819	2.9616	0.02223	1.0644e-05	213.47	2577.6	-191.19	-63.674	0	64.862	0.07696	256.05	0.034345	7.48	0.04986	-3.4597e-05	0.077204	0.068278	-6.0719e-05	0.077204	0.093528	-0.00015094	0.077204	0.085301	0.67899	0.014638	0.025867	0.045114	-0.055601	-0.012252	-0.00044983	0.01065	0.61229	0.06625	22.333	3.5142	0.008338	0.0092366	0.34375
83	0.62876	0.27351	0.0017987	-2.7268e-05	0.0023741	0.0031197	-2.6683e-05	0.0023741	0.0063391	-3.3068e-05	0.0023741	3.0842	0.023802	1.4992e-05	204.63	2342.8	-154.61	-60.834	0	61.718	0.07179	216.33	0.035362	6.662	0.044426	-1.4304e-05	0.064385	0.060005	-1.3939e-05	0.064385	0.076832	1.0302e-05	0.064385	0.11974	0.55907	0.010833	0.033617	0.054971	-0.086656	-0.014303	0.00023413	0.017094	0.73889	0.10375	22.077	2.9552	0.0079194	0.00653	1
84	1.0941	0.5869	0.0039225	-2.3782e-06	0.0077874	0.0065735	-0.00025942	0.0077874	0.011237	-0.00064536	0.0077874	8.6747	0.069041	0.00062314	261.95	2006.2	-185.26	-42.301	7.276e-12	44.162	0.5948	229.42	0.029809	4.2388	0.028105	-0.00019119	0.041041	0.035965	0.00013818	0.041041	0.052039	-0.00020577	0.041041	0.12706	0.48803	0.0042381	0.032664	0.050127	-0.061664	-0.022136	0.00073541	0.025672	0.94109	0.087336	17.338	4.9345	0.076874	0.31396	0.70169
84	3.352	1.7257	0.011528	1.6749e-05	0.026405	0.014713	-0.0016361	0.026405	0.021187	-0.00032372	0.026405	14.057	0.19936	0.010215	803.93	5456.4	-466.47	-92.313	-7.8383	95.183	0.66694	561.65	0.091542	14.502	0.096524	0.00031127	0.088525	0.092289	2.1604e-05	0.088525	0.1234	-0.0009817	0.088525	0.2068	2.0385	0.051491	0.081701	0.12539	-0.20615	-0.043269	9.1553e-05	0.05316	0.7918	0.25931	14.479	6.6398	0.22258	0.6507	0.90585
84	3.264	1.6068	0.010709	-3.0542e-05	0.023591	0.015842	-0.0027603	0.023591	0.019507	0.0042736	0.023591	11.771	0.16703	0.014106	1132.8	9317.3	-355.31	-69.696	7.276e-12	76.312	0.78386	431.62	0.021521	2.4353	0.016251	-5.2303e-06	0.02553	0.020105	-4.4603e-05	0.02553	0.027637	-0.00057317	0.02553	0.11617	0.29414	0.0026125	0.028048	0.054713	-0.072392	-0.0070888	3.0513e-05	0.0096494	0.97684	0.082042	16.271	5.9351	0.12856	0.42826	0.26455
85	0.9788	0.42995	0.002856	1.3986e-05	0.007403	0.00428	4.5369e-05	0.007403	0.005732	-0.00063278	0.007403	8.1367	0.049692	0.0010694	339.25	3501.1	-133.31	-53.173	0	56.173	0.69985	189.48	0.01799	4.2515	0.028353	-4.4933e-06	0.037263	0.034392	-5.7451e-05	0.037263	0.047295	-0.00042271	0.037263	0.087857	0.39076	0.0030603	0.014058	0.020953	-0.031649	-0.0096919	0.00032205	0.01024	0.99439	0.041889	20.665	2.7366	0.012323	0.030915	0.38636
85	5.4399	2.4018	0.015983	-3.7954e-05	0.030421	0.017624	0.00049407	0.030421	0.021572	0.00053573	0.030421	12.954	0.18522	0.028655	3299.6	22676	-184.67	-53.281	0	56.547	0.8171	241.21	0.018978	3.7612	0.025056	-3.5211e-05	0.034985	0.032633	-3.9082e-05	0.034985	0.048178	-0.00017687	0.034985	0.12172	0.39008	0.0023798	0.01629	0.024958	-0.035662	-0.010686	0.00043629	0.01155	0.94992	0.047212	20.988	4.8136	0.054794	0.29432	1
85	1.0777	0.48773	0.0030848	-0.00016864	0.0083595	0.0052485	-9.1203e-05	0.0083595	0.010087	-0.00010661	0.0083595	12.818	0.05761	0.0013439	259.44	2519.2	-161.72	-51.303	7.276e-12	55.994	0.64725	217.71	0.012317	3.8573	0.025722	-1.7599e-06	0.034973	0.032993	-3.1415e-05	0.034973	0.049743	-0.00019316	0.034973	0.10076	0.37774	0.0027895	0.0077707	0.015698	-0.015226	-0.0042675	1.069e-05	0.0042418	0.97961	0.019468	20.177	3.6024	0.036869	0.26901	1
86	1.1211	0.44348	0.0029503	8.8401e-06	0.0062293	0.0043183	1.329e-05	0.0062293	0.0069011	-0.00015517	0.0062293	3.4409	0.035798	0.00087421	552.59	4616.7	-188.07	-74.035	0	75.198	0.25261	263.27	0.021865	4.0722	0.027159	4.0275e-06	0.031709	0.030167	-4.2608e-05	0.031709	0.038574	-0.00010947	0.031709	0.048274	0.35055	0.0032404	0.021818	0.031332	-0.04732	-0.015228	-5.5992e-05	0.015806	0.70406	0.063126	22.468	3.6624	0.011905	0.047171	1
86	0.68025	0.26547	0.0015022	-0.00025435	0.004969	0.0022373	-0.00011353	0.004969	0.0039635	-9.4411e-05	0.004969	2.6781	0.031056	0.00058053	206.94	2561.8	-188.51	-74.077	0	75.372	0.68112	263.88	0.011846	2.6542	0.01769	-1.2383e-05	0.021534	0.019686	-9.8985e-06	0.021534	0.026122	-0.00019066	0.021534	0.050596	0.22406	0.0023497	0.010271	0.02111	-0.02062	-0.0041411	-5.3671e-06	0.004458	0.88642	0.025078	24.116	3.4967	0.0057823	0.0079535	1
86	0.77869	0.3057	0.0020307	-9.4755e-06	0.0050749	0.0027378	-0.00046545	0.0050749	0.0040065	-0.0002078	0.0050749	2.78	0.033787	0.00098121	273.88	3212.5	-154.11	-74.184	0	74.12	0.69956	228.23	0.010696	2.5256	0.016826	-1.3261e-05	0.022227	0.020327	6.929e-05	0.022227	0.026555	-1.5403e-05	0.022227	0.048569	0.23023	0.0014885	0.0079946	0.012749	-0.017787	-0.0051668	0.00014773	0.0051881	0.94108	0.022975	24.073	3.3917	0.0056942	0.0091548	1
87	0.22078	0.17012	0.0011285	6.8163e-06	0.001055	0.0019444	1.0141e-05	0.001055	0.0038328	-6.5607e-06	0.001055	1.5205	0.014931	5.6449e-06	48.111	697.65	-37.438	-9.8985	-3.638e-12	9.87	0.092444	47.308	0.015487	5.2209	0.034805	-2.9148e-05	0.046287	0.042424	-0.00022768	0.046287	0.05534	-0.00035268	0.046287	0.045178	0.45181	0.0053272	0.0081895	0.012037	-0.018472	-0.0057161	3.2867e-05	0.0054412	0.71873	0.023913	16.932	3.1264	0.026653	0.026514	0.77922
87	0.28519	0.20679	0.0013598	-2.0082e-05	0.0020147	0.0022892	-7.1068e-05	0.0020147	0.0045033	-7.7649e-05	0.0020147	1.7863	0.018785	1.7541e-05	45.61	567.28	-54.222	-11.188	0	11.266	0.26259	65.488	0.014593	4.371	0.029122	-3.8522e-05	0.03923	0.036201	-0.00016989	0.03923	0.053649	-0.00037215	0.03923	0.053087	0.39056	0.0035789	0.0083125	0.012232	-0.016989	-0.0060403	-0.00027696	0.0058442	0.79807	0.022833	16.611	3.2332	0.030687	0.044782	0.77778
87	0.33582	0.24115	0.0016009	-8.5463e-06	0.0021966	0.0027652	-3.7672e-05	0.0021966	0.0054847	-0.00013123	0.0021966	2.4997	0.021494	1.2528e-05	49.133	551.95	-58.302	-11.529	0	11.629	0.20168	69.932	0.015546	4.5266	0.03012	-5.6458e-05	0.043108	0.039059	-0.00011377	0.043108	0.053949	-0.00047281	0.043108	0.073894	0.43414	0.0040576	0.00845	0.012793	-0.018398	-0.0057751	0.00052455	0.006594	0.7967	0.024992	17.059	3.7059	0.031282	0.057063	0.77143
88	0.42193	0.27217	0.0018046	-5.5063e-06	0.0024782	0.0031569	-7.0444e-06	0.0024782	0.0065552	-7.7753e-05	0.0024782	2.2833	0.024126	1.5777e-05	51.814	575.68	-70.042	-14.476	0	14.517	0.25315	84.559	0.012408	2.4356	0.016231	-1.3226e-05	0.024285	0.022419	-3.1849e-05	0.024285	0.035054	-0.00012627	0.024285	0.061413	0.22556	0.0016098	0.0094255	0.01682	-0.018533	-0.005863	4.1914e-05	0.0059398	0.88448	0.024473	20.579	4.4819	0.01995	0.069512	0.43651
88	0.49468	0.32218	0.0021423	7.194e-06	0.0062136	0.0031599	0.00062098	0.0062136	0.005323	0.0001698	0.0062136	2.2752	0.028095	0.0013347	170.73	2969.3	-68.315	-13.87	0	14.161	0.53982	82.477	0.014024	3.1849	0.021231	-1.1931e-05	0.032484	0.031529	-2.2492e-05	0.032484	0.048407	-2.0704e-05	0.032484	0.076468	0.30724	0.0033928	0.0088317	0.019115	-0.017746	-0.0039967	6.1017e-05	0.0048328	0.96799	0.022579	20.604	4.8311	0.021936	0.08552	0.58621
88	0.20753	0.14385	0.00095462	-5.0122e-06	0.0012818	0.0016498	-1.6133e-05	0.0012818	0.0032851	-7.7643e-05	0.0012818	1.0642	0.01256	4.8207e-06	37.817	602.57	-35.846	-11.991	0	12.053	0.09273	47.9	0.013706	2.376	0.015823	-2.414e-05	0.022303	0.020147	-5.679e-05	0.022303	0.028415	-0.00024546	0.022303	0.066141	0.20789	0.0014429	0.013156	0.022412	-0.027589	-0.0080822	-2.2478e-05	0.0078821	0.71765	0.035471	23.447	3.7779	0.0074462	0.016862	0.77273
89	0.53299	0.43864	0.0029072	1.4642e-05	0.0068649	0.0049772	4.6885e-05	0.0068649	0.010131	0.00016325	0.0068649	14.504	0.044129	0.0016766	114.2	1461.3	-30.612	-9.6278	0	9.6668	0.61852	40.278	0.041474	7.0845	0.047216	-2.4127e-05	0.039025	0.044561	-4.5992e-05	0.039025	0.05993	-0.00014185	0.039025	0.060347	0.66233	0.018355	0.043051	0.083658	-0.085737	-0.020459	0.00044322	0.021102	0.6759	0.10684	19.806	3.7552	0.014987	0.015133	0.7561
89	0.32835	0.25682	0.0017119	4.8328e-07	0.0035235	0.0028718	-0.00010664	0.0035235	0.0056159	-5.5713e-05	0.0035235	2.0652	0.025972	0.00051551	51.074	539.14	-46.699	-9.6501	0	9.7004	0.41568	56.399	0.037792	6.5806	0.043875	-9.2433e-06	0.044863	0.045593	-5.9354e-05	0.044863	0.062403	-7.8673e-05	0.044863	0.072357	0.60591	0.01207	0.038308	0.067365	-0.086457	-0.018853	0.00072439	0.020712	0.98567	0.10717	16.633	4.9218	0.038243	0.039911	0.78125
89	0.44073	0.35064	0.0022934	-4.1983e-05	0.0053818	0.0039977	-2.4662e-05	0.0053818	0.0084849	-2.9505e-05	0.0053818	6.3903	0.037319	0.0012307	77.053	712.93	-36.574	-9.5063	0	9.5779	0.43858	46.152	0.036402	5.9503	0.039671	-7.0081e-06	0.034751	0.03847	-2.2364e-05	0.034751	0.053785	-0.00020705	0.034751	0.070657	0.53501	0.01606	0.040568	0.093837	-0.057224	-0.016197	0.00040599	0.016301	0.96616	0.073525	21.179	3.7234	0.012045	0.01897	0.80556
90	20.495	8.9468	0.059046	0.00071018	0.12452	0.086093	0.0004542	0.12452	0.13465	6.0821e-05	0.12452	56.006	0.98936	0.055605	8386.8	18814	-17247	-558.26	0	616.71	0.68894	17864	0.08805	19.032	0.12695	-2.2314e-05	0.12548	0.153	-0.00010211	0.12548	0.15872	-0.00016925	0.12548	0.13389	1.7957	0.065937	0.072721	0.10647	-0.15719	-0.041858	0.00016981	0.048783	0.95197	0.20597	11.1	5.5988	0.16082	0.1905	0.68715
90	13.631	5.2824	0.035269	8.9945e-06	0.066384	0.050399	-0.0005939	0.066384	0.067438	0.00067715	0.066384	30.831	0.59926	0.038108	6417.6	20341	-10435	-192.11	0	196.26	0.70352	10631	0.050988	10.027	0.066737	0.0001585	0.073063	0.079327	-0.00028616	0.073063	0.088072	1.3368e-06	0.073063	0.099729	0.98116	0.027286	0.044524	0.078783	-0.10217	-0.024105	-0.0001121	0.024309	0.90385	0.12647	13.593	7.6531	0.18946	0.30584	0.7288
90	10.47	4.1592	0.027753	-1.5555e-05	0.051236	0.041941	8.955e-05	0.051236	0.061266	-0.00029538	0.051236	28.104	0.42252	0.018909	4548.7	13552	-14114	-155.16	0	186.7	0.69196	14301	0.046509	9.8954	0.065759	-0.00013139	0.081014	0.078764	1.0747e-05	0.081014	0.092325	-0.00013638	0.081014	0.11722	1.0754	0.021952	0.035252	0.052048	-0.070535	-0.023958	0.0003216	0.025286	0.92128	0.095822	12.771	8.0141	0.25438	0.40609	0.68697
91	0.39795	0.12263	0.00081412	9.2177e-07	0.00098516	0.0013554	-1.588e-05	0.00098516	0.0025151	-2.7887e-05	0.00098516	1.8662	0.010682	4.043e-06	582.66	6898.6	-241.97	-61.611	0	61.523	0.040123	303.5	0.018346	2.8562	0.019033	-2.2375e-05	0.025748	0.023864	-7.7151e-05	0.025748	0.028994	-0.00022615	0.025748	0.11238	0.25075	0.0021002	0.021443	0.033336	-0.061276	-0.0098916	0.0012935	0.012149	0.59999	0.073425	28.428	2.7053	0.0018465	0.002036	1
91	0.98323	0.30506	0.0020313	-7.1452e-06	0.0046563	0.0023639	-0.0011315	0.0046563	0.0027049	-0.00049908	0.0046563	2.8887	0.044339	0.0015821	618.2	6924.2	-241.43	-60.501	0	60.746	0.71131	302.18	0.018873	2.3903	0.015927	-2.026e-05	0.021942	0.019633	-5.8589e-05	0.021942	0.023779	-0.00046519	0.021942	0.056396	0.22682	0.0014803	0.02594	0.04015	-0.049882	-0.015398	0.00028662	0.018223	0.94249	0.068105	28.839	2.9566	0.0018512	0.0038072	1
91	0.36584	0.11291	0.0007518	-2.6072e-06	0.00092841	0.001248	5.5353e-06	0.00092841	0.0022275	1.5156e-05	0.00092841	1.4666	0.0097901	2.6465e-06	590.01	7297.3	-182.45	-61.488	0	61.115	0.029162	243.56	0.01636	2.2984	0.015322	-1.1726e-05	0.021051	0.019055	-4.8639e-05	0.021051	0.023607	-0.00023939	0.021051	0.056784	0.2066	0.0012704	0.020202	0.031087	-0.044019	-0.012224	0.00045313	0.01475	0.7523	0.058769	28.377	2.4469	0.001763	0.0015863	1
92	0.32561	0.17673	0.0011586	2.345e-05	0.00099139	0.0019442	4.516e-05	0.00099139	0.0035636	2.675e-05	0.00099139	1.436	0.015442	7.5102e-06	256.97	2690.1	-97.673	-37.886	0	19.883	0.04243	117.56	0.022784	3.2462	0.021462	-0.00019091	0.03058	0.027957	-8.6114e-05	0.03058	0.038981	-0.00046628	0.03058	0.13773	0.29168	0.0018751	0.026932	0.04005	-0.058466	-0.018132	0.0011071	0.019716	0.71762	0.078182	23.335	2.7936	0.0061261	0.0071547	1
92	0.40931	0.22584	0.0013932	-9.0411e-05	0.0021538	0.0022605	-1.5284e-05	0.0021538	0.00436	-7.9559e-05	0.0021538	2.7196	0.019783	2.8172e-05	325.47	2829.4	-79.554	-19.763	0	19.468	0.062878	99.022	0.023016	3.199	0.021302	-8.243e-05	0.031082	0.027875	-0.00033802	0.031082	0.039362	-0.0019254	0.031082	0.082936	0.29404	0.0017843	0.028115	0.042755	-0.052464	-0.020198	-0.00032648	0.021191	0.74727	0.073655	23.414	2.4066	0.0055695	0.0052246	1
92	0.43748	0.24143	0.0015192	4.9451e-05	0.0017008	0.0024663	4.5313e-05	0.0017008	0.0046668	-3.2476e-05	0.0017008	1.9188	0.021033	2.4909e-05	298.13	2833.8	-95.742	-19.334	0	19.604	0.057698	115.35	0.017964	3.1629	0.021091	-4.1794e-05	0.03099	0.028647	-0.00011528	0.03099	0.044419	-0.00039044	0.03099	0.11964	0.30546	0.0017481	0.017437	0.033415	-0.034023	-0.0093882	-0.0002454	0.011187	0.78276	0.04521	22.843	3.1792	0.0070255	0.0066356	1
93	1.0307	0.56009	0.0033977	-0.00034371	0.0083181	0.0054474	-0.00022977	0.0083181	0.0097774	-0.00033824	0.0083181	3.3175	0.053774	0.00056849	210.74	1421.5	-206.55	-38.981	7.276e-12	42.216	0.52471	248.77	0.014587	4.0283	0.026847	1.7784e-05	0.038905	0.035703	2.742e-05	0.038905	0.054444	-0.00026716	0.038905	0.09036	0.41843	0.0059612	0.0081757	0.017226	-0.016194	-0.0040869	8.8804e-05	0.0043839	0.9485	0.020578	19.921	5.1106	0.042355	0.1919	1
93	2.0992	1.2298	0.0081669	1.7898e-05	0.017182	0.014157	7.5318e-05	0.017182	0.029158	0.00021558	0.017182	31.067	0.11598	0.0038828	647.47	3358.8	-475.69	-43.241	0	42.082	0.42424	517.78	0.028058	5.4461	0.036345	-1.9067e-05	0.054525	0.050612	-9.4326e-06	0.054525	0.081854	-0.00018235	0.054525	0.13232	0.64122	0.0086982	0.020393	0.034793	-0.038937	-0.010184	0.00078737	0.011851	0.9242	0.050788	16.305	6.9631	0.094581	0.21614	0.86106
93	2.5786	1.3769	0.0088773	-0.00032107	0.022294	0.010282	-0.0014251	0.022294	0.010246	0.00035499	0.022294	4.7197	0.11506	0.01605	812.23	10290	-211.19	-41.539	0	45.73	0.7379	256.92	0.046973	12.967	0.086511	3.3171e-05	0.11609	0.10313	1.8859e-05	0.11609	0.12991	-0.00012661	0.11609	0.1175	1.0689	0.053123	0.038314	0.077564	-0.11197	-0.013586	-0.00091808	0.0079485	0.96485	0.11992	19.325	5.5594	0.05381	0.19773	0.45161
94	0.33025	0.15756	0.00098946	-6.2531e-05	0.0017494	0.0016225	-6.439e-05	0.0017494	0.0030269	-6.7809e-06	0.0017494	2.6317	0.014211	1.9285e-05	144.27	1774.3	-76.95	-25.674	0	25.778	0.094448	102.73	0.023413	3.7987	0.02532	-2.3444e-05	0.03347	0.031061	-6.052e-05	0.03347	0.039112	-0.00020164	0.03347	0.057248	0.33411	0.0024066	0.024794	0.033262	-0.051574	-0.019125	-9.4927e-05	0.01914	0.72836	0.070714	21.554	2.2415	0.0083632	0.0082506	1
94	0.41	0.19401	0.0012834	1.086e-05	0.0022462	0.0020122	7.9918e-05	0.0022462	0.003448	-0.00016257	0.0022462	2.3036	0.019857	0.00014965	114.28	1506.7	-77.583	-26.002	0	26.077	0.40921	103.66	0.018718	3.7881	0.025234	-2.8416e-05	0.035423	0.032651	9.7308e-06	0.035423	0.043929	-1.4454e-05	0.035423	0.046701	0.34208	0.0025424	0.015422	0.021471	-0.032875	-0.011266	-0.00026449	0.011533	0.97917	0.044407	22.589	2.868	0.0077795	0.017434	1
94	0.31654	0.15036	0.00094022	6.3525e-05	0.0013604	0.001569	3.511e-05	0.0013604	0.003025	-0.00015503	0.0013604	2.4647	0.013532	3.1145e-05	144.62	1974.6	-77.19	-25.733	0	25.927	0.12355	103.12	0.022103	3.5812	0.023878	-1.2816e-05	0.031907	0.029001	6.26e-06	0.031907	0.036505	-0.00010552	0.031907	0.071453	0.33724	0.0020236	0.023835	0.030688	-0.050769	-0.019516	0.000706	0.019207	0.97179	0.069976	21.535	2.1292	0.0083902	0.0087696	1
95	1.3545	0.73229	0.0045877	-0.00030241	0.0091884	0.0075934	-0.00021015	0.0091884	0.014577	9.2745e-05	0.0091884	5.7034	0.071116	0.00057709	199.97	956.2	-268.43	-81.815	0	85.413	0.50023	353.84	0.039874	10.582	0.070561	-6.1305e-05	0.084969	0.080566	4.0137e-05	0.084969	0.11041	-0.00098707	0.084969	0.12449	0.94804	0.023488	0.029048	0.047233	-0.070185	-0.01483	0.0003579	0.013916	0.84947	0.084101	13.19	3.7436	0.068919	0.065427	0.86713
95	1.9557	1.0464	0.0069862	1.9872e-07	0.012017	0.012248	-9.9077e-05	0.012017	0.025006	-0.00053571	0.012017	8.4063	0.10588	0.0020465	390.93	1986.4	-304.3	-85.339	0	90.622	0.49914	394.92	0.059117	14.199	0.094645	9.3052e-05	0.1025	0.10349	-0.00018051	0.1025	0.13257	-0.00016898	0.1025	0.08796	1.1969	0.046512	0.049274	0.089362	-0.11906	-0.020295	0.0010801	0.023376	0.73773	0.14244	12.48	3.604	0.080796	0.085095	0.72449
95	1.3054	0.69278	0.0044522	-0.00017346	0.0072448	0.0076016	-0.00014405	0.0072448	0.01555	-0.00031447	0.0072448	6.5692	0.066331	0.00025256	168.41	864.58	-253.07	-61.663	0	66.28	0.49479	319.35	0.027781	7.6483	0.050762	0.00026381	0.066404	0.062764	-0.00015406	0.066404	0.094347	-0.00074267	0.066404	0.12853	0.65482	0.014141	0.021549	0.04226	-0.052752	-0.0077324	0.00012839	0.008608	0.94256	0.06136	16.849	4.0162	0.034779	0.052656	0.50649
96	0.65486	0.37896	0.0025235	3.7641e-06	0.0038332	0.0043992	-1.0395e-05	0.0038332	0.0086752	-0.00029384	0.0038332	5.734	0.034117	2.8694e-05	138.65	1200.9	-135.27	-36.55	0	37.512	0.22511	172.78	0.020937	3.6012	0.023976	-6.3386e-05	0.034149	0.03138	-0.00010838	0.034149	0.047206	-0.00096753	0.034149	0.12329	0.33562	0.0022449	0.019262	0.026244	-0.04065	-0.014538	-0.000526	0.01452	0.82404	0.05517	18.71	3.8421	0.02084	0.025749	0.50214
96	0.64014	0.37534	0.0025065	-9.3873e-07	0.004895	0.0042046	-0.00022216	0.004895	0.0081454	-0.00038146	0.004895	5.9935	0.036515	9.3505e-05	125.01	1101.7	-134.33	-33.381	0	35.622	0.40463	169.95	0.021467	3.8827	0.025903	-9.6151e-06	0.037764	0.034802	-0.00014697	0.037764	0.052648	-0.00035706	0.037764	0.061658	0.34932	0.002455	0.018502	0.025237	-0.039906	-0.013947	-0.00053843	0.014089	0.83678	0.053995	18.938	3.7755	0.020053	0.030174	0.5393
96	0.58364	0.34084	0.0022621	-1.4726e-05	0.0032298	0.0039234	-2.6274e-05	0.0032298	0.0079486	-0.00017807	0.0032298	5.291	0.030276	2.6176e-05	127.63	1181.5	-119.05	-32.808	0	33.808	0.2061	152.86	0.018616	3.9574	0.026346	-6.8295e-05	0.037583	0.034671	-3.8121e-05	0.037583	0.050838	-0.0010315	0.037583	0.077183	0.37251	0.0027744	0.013942	0.019514	-0.027849	-0.0096939	0.00066705	0.010272	0.8922	0.038121	18.793	3.7038	0.020844	0.034288	0.76431
97	0.24368	0.22127	0.0014685	1.0259e-05	0.0020512	0.0024997	4.3757e-05	0.0020512	0.0047108	0.00018384	0.0020512	1.1973	0.019036	2.486e-05	89.36	1004	-34.725	-7.0725	0	7.1484	0.060576	41.873	0.06791	15.634	0.10394	-0.00052297	0.13155	0.12537	-0.00044139	0.13155	0.15094	-0.000753	0.13155	0.13993	1.3346	0.049844	0.059731	0.098503	-0.15302	-0.029927	-0.00080817	0.026656	0.8216	0.17967	14.204	3.1217	0.050197	0.04582	0.80303
97	0.28201	0.23528	0.0015004	5.3193e-05	0.0023856	0.0024898	1.0818e-05	0.0023856	0.0047725	-0.00020486	0.0023856	1.2605	0.020392	2.1239e-05	124.36	1210.8	-40.975	-8.4252	0	8.7125	0.065179	49.688	0.042961	7.8166	0.052128	-0.00014401	0.07322	0.065466	-0.0003619	0.07322	0.083225	-0.0010609	0.07322	0.13616	0.74432	0.010112	0.041185	0.054797	-0.081863	-0.029734	-0.0005046	0.033354	0.87823	0.11522	14.686	3.0655	0.045429	0.044389	0.78431
97	0.34248	0.27204	0.0018138	5.7277e-06	0.0020694	0.0031675	-2.8951e-06	0.0020694	0.0063129	-0.00022051	0.0020694	2.0107	0.023506	2.1753e-05	115.69	1129.4	-53.089	-17.76	0	11.826	0.099025	64.915	0.050999	8.6023	0.057336	-0.00016433	0.074831	0.070026	-0.00040031	0.074831	0.085283	0.00033254	0.074831	0.11994	0.80835	0.014127	0.052872	0.078786	-0.12086	-0.032021	-0.001149	0.035642	0.88477	0.1565	15.112	3.8027	0.050616	0.076205	0.78611
98	0.56673	0.27585	0.0015703	-0.00027133	0.0044471	0.0023943	-0.00019453	0.0044471	0.0044596	-0.00013253	0.0044471	1.4041	0.027231	0.0004079	146.6	1636.3	-120.18	-24.628	0	48.479	0.39614	168.66	0.0090504	3.432	0.022879	-1.7252e-05	0.030973	0.027594	-4.1445e-05	0.030973	0.034642	0.00012262	0.030973	0.036602	0.2985	0.0022334	0.0048108	0.017176	-0.0089657	-0.0031371	-7.8572e-05	0.0030559	0.74217	0.012022	20.273	3.3894	0.012975	0.012089	1
98	0.40807	0.20007	0.0013144	-2.1136e-05	0.0017023	0.0022256	-4.048e-05	0.0017023	0.0042406	-1.0487e-05	0.0017023	1.4876	0.017376	1.2298e-05	154.97	1939.1	-104.46	-46.384	0	24.742	0.045024	129.21	0.0082134	2.911	0.019402	-1.7492e-05	0.027939	0.02557	-5.0976e-05	0.027939	0.035696	0.00015593	0.027939	0.063948	0.25939	0.0015489	0.0041121	0.010915	-0.0086624	-0.0024228	-1.3256e-06	0.0025692	0.57709	0.011232	20.79	2.7759	0.010427	0.0090599	1
98	0.71171	0.28492	0.0016724	-0.00022877	0.004391	0.0026035	-0.00015239	0.004391	0.0046581	-0.00018936	0.004391	1.9354	0.031087	0.00055161	169.34	1739	-182.24	-72.198	0	72.637	0.67613	254.88	0.011704	2.4701	0.016403	-6.9477e-05	0.024425	0.022846	-5.5338e-05	0.024425	0.035218	-0.00012727	0.024425	0.042667	0.2212	0.0017673	0.0083464	0.015208	-0.015589	-0.0050903	-7.5182e-05	0.0055181	0.6986	0.021107	22.001	3.3599	0.0098913	0.023047	0.93642
99	0.59892	0.28169	0.0018722	4.8563e-06	0.0037466	0.0032405	7.5134e-06	0.0037466	0.0065211	9.1414e-06	0.0037466	2.972	0.026101	0.00026073	150.04	1681.7	-157.32	-52.019	0	52.502	0.37301	209.83	0.026105	5.4103	0.036068	-8.5511e-06	0.051335	0.046976	-3.9606e-05	0.051335	0.069237	-2.4332e-05	0.051335	0.091245	0.48717	0.0066264	0.020722	0.034643	-0.042443	-0.012182	-6.0993e-05	0.012927	0.79648	0.055371	19.023	3.6235	0.019147	0.02512	0.40909
99	0.76615	0.36402	0.002421	4.4673e-06	0.0056774	0.0039734	-6.7687e-06	0.0056774	0.0075685	-4.0494e-05	0.0056774	2.9959	0.033658	0.00033219	184.03	1844.8	-179.28	-51.959	0	53.173	0.34712	232.46	0.023276	5.166	0.034445	-1.2204e-06	0.049227	0.044896	-2.6101e-05	0.049227	0.064732	-5.9062e-05	0.049227	0.070588	0.45388	0.0057933	0.01754	0.028605	-0.039152	-0.010536	-7.4788e-05	0.010277	0.62364	0.049428	18.162	3.7105	0.024012	0.037881	1
99	0.89527	0.42679	0.0028405	-6.1526e-06	0.0048166	0.0049847	-1.4151e-05	0.0048166	0.010364	-7.4018e-05	0.0048166	4.4278	0.039929	0.00040376	196.95	1859.2	-193.9	-52.562	7.276e-12	53.853	0.37202	247.75	0.026951	6.8248	0.04545	-4.1047e-05	0.06545	0.058851	1.1869e-05	0.06545	0.083398	-7.3424e-05	0.06545	0.064226	0.57571	0.011682	0.018552	0.035573	-0.038266	-0.010317	-0.0010769	0.0085543	0.65517	0.046821	18.338	3.4129	0.020823	0.023968	0.31496
[truncated: 291 more columns]
