# Supplementary material for: Detecting Parkinson’s disease from sustained phonation and speech signals
Source: PLoS One. 2017 Oct 5;12(10):e0185613. doi: 10.1371/journal.pone.0185613 (PMC5628839; doi:10.1371/journal.pone.0185613)
Supplement: S3 File — (ZIP) [file pone.0185613.s003.zip › SP/phonation/SP_phonation_YAAFE_features.csv]

id	AmplitudeModulation_1_min	AmplitudeModulation_2_min	AmplitudeModulation_3_min	AmplitudeModulation_4_min	AmplitudeModulation_5_min	AmplitudeModulation_6_min	AmplitudeModulation_7_min	AmplitudeModulation_8_min	EnvelopeShapeStatistics_1_min	EnvelopeShapeStatistics_2_min	EnvelopeShapeStatistics_3_min	EnvelopeShapeStatistics_4_min	AmplitudeModulation_1_max	AmplitudeModulation_2_max	AmplitudeModulation_3_max	AmplitudeModulation_4_max	AmplitudeModulation_5_max	AmplitudeModulation_6_max	AmplitudeModulation_7_max	AmplitudeModulation_8_max	EnvelopeShapeStatistics_1_max	EnvelopeShapeStatistics_2_max	EnvelopeShapeStatistics_3_max	EnvelopeShapeStatistics_4_max	AmplitudeModulation_1_mean	AmplitudeModulation_2_mean	AmplitudeModulation_3_mean	AmplitudeModulation_4_mean	AmplitudeModulation_5_mean	AmplitudeModulation_6_mean	AmplitudeModulation_7_mean	AmplitudeModulation_8_mean	EnvelopeShapeStatistics_1_mean	EnvelopeShapeStatistics_2_mean	EnvelopeShapeStatistics_3_mean	EnvelopeShapeStatistics_4_mean	AmplitudeModulation_1_trimean	AmplitudeModulation_2_trimean	AmplitudeModulation_3_trimean	AmplitudeModulation_4_trimean	AmplitudeModulation_5_trimean	AmplitudeModulation_6_trimean	AmplitudeModulation_7_trimean	AmplitudeModulation_8_trimean	EnvelopeShapeStatistics_1_trimean	EnvelopeShapeStatistics_2_trimean	EnvelopeShapeStatistics_3_trimean	EnvelopeShapeStatistics_4_trimean	AmplitudeModulation_1_median
1	3.9971	0	0.041742	0	9.9995	0	0.047486	0	55.491	21.187	-0.79439	-8071.5	7.4828	1.1942	0.43491	4.7735	12.234	0.22148	0.28809	2.2147	127.71	46.147	0.099001	-84.379	5.0989	0.29495	0.17344	1.3413	10.689	0.018238	0.11301	0.18337	86.311	42.748	-0.050843	-522.04	4.8147	0.22851	0.14595	1.0898	10.645	0	0.093372	0	85.623	44.693	-0.015375	-102.82	4.6364
1	3.9971	0	0.052813	0	9.9995	0	0.051392	0	54.707	19.178	-0.37353	-13926	7.429	1.6096	0.95556	6.4337	39.998	0.17782	0.34413	1.7781	132.68	45.69	0.10457	-91.064	4.9237	0.22898	0.20468	0.97373	24.969	0.0085174	0.14299	0.086852	86.583	42.968	-0.019467	-705.55	4.7449	0.074018	0.15115	0.33897	20.208	0	0.13717	0	85.611	44.915	-0.0078443	-101.35	4.5691
1	3.9971	0	0.060043	0	9.9995	0	0.048363	0	65.028	15.981	-0.70986	-33786	6.4667	0.87979	0.4811	3.5166	17.166	0.19989	0.38371	1.9988	138.23	45.665	0.2536	-81.959	4.685	0.21067	0.18586	0.93794	11.631	0.024383	0.16358	0.24392	87.88	42.89	-0.035445	-1642.1	4.6061	0.15413	0.16979	0.65963	11.201	0	0.14786	0	86.102	44.819	-0.022234	-102	4.4177
2	3.9971	0.0044278	0.011597	0.026429	9.9995	0	0.0084811	0	52.34	19.04	-0.47129	-14107	7.0589	0.21913	0.18939	1.0416	15.921	0	0.046101	0	132.16	46.301	0.2591	-79.627	4.6934	0.072163	0.064536	0.31273	11.705	0	0.019597	0	86.148	42.412	-0.0024233	-841.34	4.5157	0.057275	0.055446	0.23372	11.399	0	0.017537	0	85.033	44.68	0.0081437	-97.864	4.3066
2	3.9971	0.010703	0.023048	0.042781	9.9995	0	0.0061953	0	50.027	21.437	-0.98074	-9100.8	5.787	0.43197	0.31126	1.7266	14.804	0.020451	0.067489	0.2045	133.19	47.257	0.07241	-81.351	4.3843	0.08875	0.068009	0.37413	11.248	0.0012579	0.017319	0.012579	86.763	42.747	-0.065921	-519.31	4.2108	0.064852	0.051811	0.27717	10.836	0	0.015372	0	85.494	44.75	-0.0067035	-101.45	4.1687
2	3.9971	0	0.0076491	0	9.9995	0	0.0081169	0	64.626	21.656	-0.47605	-8225.4	7.5164	0.13322	0.088082	0.53251	21.809	0.019859	0.035204	0.19858	131.14	46.158	0.12913	-86.074	4.709	0.03597	0.034584	0.15132	12.201	0.00099295	0.014939	0.009929	87.038	42.99	-0.030961	-512.14	4.3908	0.023635	0.030584	0.10451	11.376	0	0.01383	0	85.042	44.742	0.0077588	-100.72	4.3706
3	3.9971	0.044431	0.0747	0.21958	9.9995	0	0.021614	0	55.189	19.44	-1.0407	-14122	7.079	0.40336	0.29686	1.8563	19.319	0.045425	0.093718	0.45423	134.97	45.626	0.15175	-88.652	4.8074	0.15871	0.13463	0.758	11.985	0.0025413	0.054023	0.025411	87.129	42.413	-0.05309	-848.92	4.654	0.13869	0.1252	0.68285	11.414	0	0.056105	0	84.692	44.821	0.023581	-97.577	4.4614
3	3.9971	0	0.026319	0	9.9995	0	0.013953	0	73.924	20.528	-0.71916	-11364	7.0858	0.20696	0.1327	1.0835	16.042	0.021018	0.061697	0.24256	134.9	45.561	0.10041	-92.887	4.6046	0.035806	0.06886	0.16532	11.883	0.00095536	0.032862	0.011025	87.543	43.386	-0.033087	-618.62	4.4513	0.02127	0.064289	0.095538	11.593	0	0.031046	0	85.334	44.923	0.0070905	-98.595	4.4681
3	3.9971	0	0.03366	0	9.9995	0	0.01571	0	64.051	21.209	-0.75823	-9761.8	7.8865	0.48621	0.31913	1.9434	14.198	0.016494	0.07694	0.16493	134.12	45.383	0.10656	-85.952	4.9363	0.075651	0.089569	0.34918	11.009	0.00078541	0.038197	0.0078537	87.128	42.915	-0.041967	-571.27	4.6317	0.045118	0.07644	0.23062	10.603	0	0.037491	0	84.882	44.867	0.014051	-98.99	4.5758
4	3.9971	0	0.050894	0	9.9995	0	0.032539	0	56.882	19.827	-0.38728	-11870	7.6174	0.67229	0.50882	2.6872	16.554	0.067035	0.14812	0.7849	131.74	45.749	0.10515	-85.259	4.995	0.21898	0.17139	0.98384	11.228	0.0039433	0.083295	0.04617	86.294	42.335	-0.0090465	-795.48	4.7688	0.18892	0.14653	0.84369	10.683	0	0.077456	0	84.897	44.735	0.010733	-98.63	4.5825
4	3.9971	0.08315	0.018179	0.38999	9.9995	0	0.016936	0	78.988	19.808	-0.88956	-11454	7.6645	0.29966	0.23418	1.2655	13.243	0.059401	0.1162	0.62236	130.45	46.804	0.19944	-69.088	4.9657	0.17171	0.086276	0.82458	10.484	0.020669	0.051009	0.20883	86.357	42.796	-0.022255	-768.23	4.6359	0.16067	0.076952	0.80577	10.085	0.015893	0.046438	0.15892	83.962	44.478	0.046652	-102.69	4.4951
4	3.9971	0.0007917	0.00039983	0.0035481	9.9995	0	0.00067613	0	31.675	18.936	-0.26934	-9390	7.6039	0.26182	0.17945	1.2905	12.563	0.06359	0.098513	0.63587	128.61	47.705	2.2331	-51.426	5.214	0.13555	0.065232	0.6885	10.564	0.010174	0.033844	0.10336	84.342	41.799	0.10117	-589.39	4.9493	0.13363	0.059307	0.70456	10.247	0.0038589	0.028434	0.038929	85.09	44.642	0.011995	-100.92	4.8248
5	3.9971	0	0.016169	0	9.9995	0	0.024125	0	53.449	20.338	-1.0204	-11378	6.3186	0.30995	0.16009	1.2389	21.802	0.0016715	0.057231	0.016714	133.7	45.779	0.084654	-91.347	4.7658	0.049001	0.051273	0.20563	18.728	9.8323e-05	0.040091	0.00098318	86.725	42.194	-0.055144	-770.67	4.6406	0.022536	0.039384	0.099946	20.343	0	0.039327	0	85.303	44.849	0.007077	-99.848	4.5489
5	3.9971	0	0.031778	0	9.9995	0	0.022466	0	76.339	20.827	-0.99868	-9635.5	6.3859	0.27708	0.18226	1.1075	21.802	0	0.056548	0	131.29	45.972	0.11092	-90.874	4.5712	0.045873	0.065599	0.19461	19.76	0	0.045878	0	88.462	43.032	-0.067256	-700.84	4.3546	0.025968	0.054526	0.11342	20.973	0	0.048094	0	86.009	44.713	-0.012828	-102.62	4.3504
5	3.9971	0	0.022458	0	9.9995	0	0.016598	0	67.412	19.349	-1.1417	-14661	7.3617	0.14513	0.13988	0.58012	22.368	0	0.049337	0	135.62	45.627	0.098577	-90.992	5.0721	0.031302	0.049326	0.14142	19.274	0	0.035955	0	88.065	42.441	-0.072105	-1019.4	4.961	0.021609	0.042635	0.10812	21.162	0	0.036094	0	85.328	44.746	0.0032533	-100.4	4.8012
6	3.9971	0	0.043681	0	9.9995	0	0.015978	0	43.363	17.209	-0.72212	-24461	7.2944	0.97049	0.78601	4.0163	15.416	0.058834	0.22502	0.58831	137.23	46.556	0.43013	-81.887	4.7575	0.2218	0.20715	1.013	11.008	0.0014647	0.078617	0.015014	85.555	44.065	0.00049382	-482.75	4.628	0.19851	0.1904	0.935	10.482	0	0.074647	0	85.486	44.911	0.0022967	-100.12	4.5623
6	3.9971	0	0.027676	0	9.9995	0	0.01958	0	64.516	17.402	-0.84943	-24381	7.079	0.53683	0.39801	2.1457	15.026	0.060558	0.13617	0.63203	138.65	46.05	0.44991	-59.038	4.5398	0.14564	0.14737	0.63358	10.957	0.0011937	0.050708	0.012446	85.857	44.136	0.0018356	-569.93	4.3521	0.12605	0.13228	0.56906	10.645	0	0.041867	0	84.746	44.872	0.015019	-98.414	4.421
6	3.9971	0	0.036022	0	9.9995	0	0.033502	0	57.628	16.657	-0.70667	-29537	7.2271	1.3675	0.67013	6.2115	15.746	0.053454	0.22492	0.53451	139.28	46.519	0.256	-78.292	4.6828	0.21536	0.1769	0.95745	11.069	0.0020993	0.080582	0.021009	86.004	44.116	0.00074573	-602.55	4.3979	0.14868	0.13484	0.68705	10.541	0	0.072732	0	85.306	44.852	0.0056197	-99.832	4.4345
7	3.9971	0.0086525	0.019958	0.034585	9.9995	0	0.024016	0	66.275	18.96	-0.94402	-16170	7.9942	0.67311	0.40059	4.928	14.32	0.42816	0.51527	4.2814	136.21	45.489	0.16535	-76.061	5.5008	0.16423	0.096914	0.91068	10.665	0.046951	0.10401	0.47075	86.602	43.039	-0.01984	-834.48	5.1158	0.127	0.072667	0.58858	10.255	0.00080645	0.052092	0.008889	84.555	44.837	0.024323	-97.685	4.7339
7	3.9971	0	0.026908	0	9.9995	0	0.013246	0	52.765	21.436	-0.67931	-8545.7	7.9942	0.69032	0.44838	3.9238	14.434	0.42251	0.52677	4.2818	131.08	47.519	0.16917	-76.481	5.914	0.161	0.11643	0.8991	11.068	0.067117	0.12926	0.70349	85.779	42.85	-0.012071	-486.94	5.8661	0.10716	0.072364	0.51571	10.748	0.016606	0.076638	0.16605	84.9	44.637	0.019823	-98.544	5.8072
7	3.9971	0	0.028329	0	9.9995	0	0.02286	0	43.706	18.852	-0.78367	-16526	7.9942	0.86478	0.64634	3.4566	17.227	0.45544	0.54617	4.6645	136.17	45.817	0.41434	-82.323	5.328	0.15905	0.11345	0.84693	11.258	0.060397	0.12324	0.61413	85.594	41.849	0.0021745	-1017.7	4.9139	0.11326	0.069992	0.53089	10.511	0.011856	0.064586	0.13682	84.521	44.28	0.03557	-97.282	4.6027
8	3.9971	0	0.059712	0	9.9995	0	0.056687	0	63.977	14.546	-4.5063	-61220	6.9243	0.74234	0.61799	4.0511	15.255	0.15343	0.33518	1.5342	146.11	46.141	0.15479	-79.279	5.0086	0.28353	0.17595	1.3774	11.691	0.018489	0.1407	0.18496	88.966	42.056	-0.25296	-3352.3	4.7142	0.25668	0.15044	1.1836	11.32	0	0.12795	0	85.761	44.575	-0.0078575	-103.25	4.5825
8	3.9971	0.010385	0.05384	0.041508	9.9995	0	0.064327	0	51.594	19.371	-0.33922	-13010	6.3523	1.8639	0.76641	7.4503	16.978	0.25981	0.44278	2.598	131.73	46.362	0.17534	-79.278	4.4832	0.45816	0.31058	1.9717	12.686	0.018902	0.14799	0.18901	85.539	42.639	0.0020673	-716.42	4.3096	0.32765	0.28178	1.3773	12.449	0	0.12143	0	84.856	44.777	0.01132	-100.4	4.2326
8	3.9971	0	0.048233	0	9.9995	0	0.068597	0	79.425	19.729	-0.63233	-12657	5.9014	1.0226	0.56984	4.0873	15.578	0.15573	0.43525	1.7542	133.24	46.258	0.19043	-73.593	4.4213	0.29887	0.21944	1.2757	11.902	0.012602	0.13192	0.14339	87.408	43.437	-0.024738	-674.92	4.2326	0.26215	0.18933	1.1097	11.581	0	0.11036	0	85.371	44.792	-0.011235	-102.4	4.1754
9	3.9971	0.01043	0.057236	0.041692	9.9995	0	0.033818	0	46.449	20.008	-1.0277	-12745	6.0495	1.336	0.64088	5.3399	39.998	0.10198	0.22678	1.0197	135.36	47.477	0.12052	-77.455	4.3668	0.27819	0.19258	1.1747	25.871	0.0053671	0.093283	0.053668	86.519	42.147	-0.059113	-776.96	4.2465	0.23337	0.16587	0.96815	31.755	0	0.085511	0	85.104	44.365	0.013168	-102.4	4.2057
9	3.9971	0	0.039234	0	9.9995	0	0.039814	0	60.042	16.727	-0.85329	-27395	7.3213	0.82563	0.56007	3.3001	39.924	0.025235	0.17574	0.98745	137.25	46.625	0.14422	-85.196	4.8588	0.18925	0.1682	0.80585	35.392	0.004339	0.13779	0.1689	87.288	42.481	-0.039857	-1474.3	4.6481	0.13005	0.14173	0.56009	38.094	0.0022106	0.14118	0.085193	85.54	44.694	-0.00657	-104.01	4.4513
9	3.9971	0	0.041201	0	9.9995	0	0.090306	0	80.114	19.861	-0.65559	-11874	7.18	0.89346	0.5478	3.5712	39.998	0.0022684	0.17456	0.088839	131.99	45.89	0.17004	-78.375	5.1187	0.17957	0.16514	0.79552	37.84	0.00010311	0.12052	0.0040381	87.538	43.533	-0.027684	-638.91	4.7222	0.13769	0.1317	0.61131	39.195	0	0.11801	0	85.825	44.849	-0.0079098	-102.29	4.3908
10	3.9971	0	0.032209	0	9.9995	0	0.015365	0	55.985	19.742	-0.50016	-11441	7.3482	1.5478	1.1369	6.1866	14.05	0.083325	0.27637	0.8332	129.97	45.998	0.21855	-82.099	4.6133	0.17623	0.19864	0.73734	11.317	0.0043855	0.078763	0.043853	85.642	42.659	0.0078446	-696.03	4.4236	0.089831	0.13398	0.40254	11.152	0	0.067085	0	84.726	44.726	0.024483	-99.978	4.522
10	3.9971	0	0.074655	0	9.9995	0	0.031053	0	50.026	18.937	-0.88655	-15601	5.962	1.1748	0.77333	4.6957	14.622	0	0.14042	0	134.83	45.926	0.15865	-79.49	4.7013	0.2063	0.19181	0.88362	11.259	0	0.070399	0	85.786	42.43	-0.016926	-878.5	4.6355	0.14059	0.15025	0.63024	11.038	0	0.06299	0	84.437	44.859	0.028196	-97.943	4.4446
10	3.9971	0	0.056378	0	9.9995	0	0.030899	0	68.724	18.134	-0.39274	-18485	7.9942	1.0916	0.72756	4.3632	13.734	0	0.16477	0	134.74	46.009	0.18907	-81.995	4.6734	0.23362	0.196	0.97632	11.312	0	0.078919	0	87.006	42.947	0.0051466	-1022	4.2629	0.13726	0.14721	0.66499	11.269	0	0.069776	0	84.748	44.701	0.023762	-99.784	4.1687
11	3.9971	0	0.090282	0	9.9995	0	0.089293	0	65.733	17.173	-1.2569	-27156	6.0428	0.40897	0.38228	1.8356	24.198	0.051563	0.2094	0.5156	140.59	45.893	0.18531	-87.519	4.5724	0.11637	0.19567	0.52184	15.836	0.0025781	0.13159	0.02578	88.301	42.628	-0.07169	-1473.4	4.4093	0.080123	0.18445	0.35016	15.864	0	0.12923	0	85.661	44.75	-0.0078293	-101.08	4.4917
11	3.9971	0	0.065238	0	9.9995	0	0.039219	0	46.001	17.546	-0.90346	-22314	6.5071	0.77763	0.67068	4.1131	14.421	0.049045	0.24802	0.49043	136.72	45.615	0.41409	-80.395	4.7809	0.20043	0.21967	0.91675	10.739	0.0021324	0.11445	0.021323	86.008	42.535	-0.013803	-1072.4	4.6389	0.12038	0.17448	0.48206	10.326	0	0.10654	0	85.269	44.827	0.010617	-98.633	4.5422
11	3.9971	0	0.064045	0	9.9995	0	0.035045	0	37.005	17.881	-0.9244	-21648	6.4734	0.50614	0.37899	2.3705	14.333	0.014562	0.17602	0.17991	138.27	45.841	0.46257	-89.914	4.6407	0.13941	0.20371	0.61931	11.19	0.00068912	0.087695	0.0082721	85.584	42.381	-0.015661	-969.93	4.44	0.090233	0.20001	0.3787	10.979	0	0.084109	0	85.042	44.754	0.011196	-98.628	4.3874
12	3.9971	0	0.010014	0	9.9995	0	0.011287	0	69.59	17.352	-0.73206	-23542	7.1329	0.27114	0.14985	1.0838	16.426	0.018199	0.04039	0.18198	137.04	46.242	0.13219	-87.582	4.8433	0.058825	0.048818	0.26258	13.91	0.0004283	0.023356	0.0042828	86.294	44.07	-0.0099719	-591.14	4.6902	0.042689	0.040046	0.19919	14.474	0	0.023014	0	85.468	44.899	0.0050286	-100.33	4.4883
12	3.9971	0	0.009211	0	9.9995	0	0.0098209	0	82.293	17.011	-1.4335	-27232	7.0858	0.23384	0.18359	0.9347	20.288	0.010969	0.022949	0.10968	139.37	45.908	0.12213	-87.06	4.6143	0.034944	0.034605	0.15551	15.08	0.00021938	0.017645	0.0021937	86.688	44.215	-0.027531	-647.68	4.347	0.026514	0.027721	0.11957	15.511	0	0.017794	0	85.453	44.905	0.0045769	-99.992	4.3201
12	3.9971	0	0.0078352	0	9.9995	0	0.007551	0	59.271	23.149	-1.0122	-5904.1	7.2876	0.33098	0.27743	1.323	21.123	0.004139	0.03098	0.041388	128.9	46.104	0.32238	-69.848	4.6258	0.042742	0.040755	0.18852	14.778	8.1157e-05	0.01717	0.00081153	85.762	44.237	-0.012822	-214.31	4.3706	0.025368	0.030653	0.11393	15.04	0	0.016247	0	85.348	44.982	0.0033905	-100.33	4.4412
13	3.9971	0	0.0094872	0	9.9995	0	0.013106	0	69.319	22.553	-0.70949	-6129.2	7.0723	0.3296	0.20403	1.3175	21.782	0.051121	0.081602	0.51118	126.78	45.447	0.12104	-86.181	4.5105	0.052715	0.049713	0.22549	15.019	0.002556	0.026585	0.025559	86.621	43.322	-0.023332	-402.27	4.3083	0.021039	0.032009	0.098178	16.013	0	0.022749	0	85.169	44.813	0.010619	-100.44	4.3167
13	3.9971	0	0.010726	0	9.9995	0	0.010093	0	70.21	21.36	-0.56179	-8417.2	7.3213	0.27639	0.22981	1.1047	17.455	0.012721	0.032019	0.12721	130.11	46.092	0.066724	-89.781	4.9199	0.057404	0.046927	0.2607	12.555	0.00084809	0.02043	0.0084805	87.807	42.551	-0.053231	-660.29	4.7806	0.035031	0.033601	0.20235	11.865	0	0.019667	0	85.342	44.726	-0.011737	-102.54	4.6767
13	3.9971	0	0.013518	0	9.9995	0	0.010182	0	75.274	21.006	-0.91248	-9163.7	7.9942	0.2997	0.13969	1.1979	31.654	0	0.046272	0	130.75	45.821	0.12966	-83.536	4.7763	0.039049	0.04244	0.16182	15.533	0	0.023751	0	87.04	43.37	-0.036949	-554.56	4.5438	0.014896	0.038149	0.066176	13.052	0	0.022377	0	85.08	44.883	0.002163	-99.365	4.5186
14	3.9971	0	0.038672	0	9.9995	0	0.036739	0	47.319	18.949	-1.2634	-16795	7.1261	1.3756	0.63489	5.4985	35.294	0.025925	0.26338	0.25923	137.44	45.719	0.067934	-92.036	4.6411	0.10374	0.16689	0.42733	14.105	0.0010802	0.087508	0.010801	86.396	42.701	-0.057694	-805.58	4.4858	0.024491	0.14093	0.097893	11.429	0	0.072531	0	85.02	44.897	0.0027634	-99.334	4.485
14	3.9971	0	0.03644	0	9.9995	0	0.043894	0	75.892	18.713	-1.1083	-17681	7.3078	0.73583	0.3229	3.0501	16.816	0.033007	0.21609	0.33005	137.5	45.938	0.10052	-83.057	4.8514	0.16959	0.17308	0.7438	11.532	0.0015179	0.091006	0.015178	88.005	43.247	-0.053268	-911.19	4.665	0.10201	0.165	0.48226	10.878	0	0.074884	0	85.328	44.916	0.010175	-99.384	4.458
14	3.9971	0	0.067424	0	9.9995	0	0.035672	0	77.789	20.748	-1.0183	-10597	5.814	0.47941	0.32792	1.9163	39.998	0	0.14481	0	133.97	45.724	0.066511	-86.537	4.5003	0.095902	0.16984	0.4087	16.083	0	0.07392	0	88.307	43.217	-0.062487	-690.55	4.3655	0.050631	0.15087	0.22605	11.635	0	0.072207	0	85.24	44.859	0.0097786	-98.869	4.458
15	3.9971	0	0.045988	0	9.9995	0	0.017973	0	38.877	21.122	-0.23596	-7682	7.4222	1.743	0.99445	6.9668	19.864	0.13309	0.29291	1.3308	125.72	46.534	0.52229	-75.035	4.98	0.14897	0.12785	0.67389	11.63	0.0044362	0.072351	0.04436	84.972	43.231	0.02571	-352.42	4.8837	0.055944	0.075579	0.31881	11.207	0	0.063007	0	85.228	44.793	0.012914	-98.819	4.6431
15	3.9971	0	0.055938	0	9.9995	0	0.046584	0	49.855	16.888	-1.4102	-28099	7.0858	1.7448	1.0109	6.9741	14.064	0.020338	0.34222	0.20761	139.46	45.504	0.1087	-86.073	4.6707	0.18678	0.2624	0.75501	10.828	0.0010169	0.10975	0.010381	87.181	42.154	-0.077029	-1514.5	4.4202	0.036148	0.19682	0.14623	10.407	0	0.094029	0	85.614	44.916	-0.0041968	-100.49	4.5422
15	3.9971	0	0.046542	0	9.9995	0	0.026075	0	43.609	19.456	-1.5562	-15338	7.2338	0.88063	0.43316	3.52	13.088	0	0.17562	0	137.93	46.064	0.24325	-85.467	4.6889	0.12437	0.16323	0.53038	10.833	0	0.084853	0	86.311	42.244	-0.066393	-837.55	4.4387	0.073841	0.13828	0.36778	10.466	0	0.081747	0	84.99	44.794	0.012773	-100.7	4.5287
16	3.9971	0.00069436	0.041641	0.0055508	9.9995	0	0.023836	0	51.445	19.631	-0.063845	-10358	7.9942	1.6455	0.93262	6.5772	15.564	0	0.12539	0	126.03	46.266	0.28815	-80.924	4.6539	0.21684	0.16385	0.9182	10.674	0	0.052052	0	85.139	42.692	0.02779	-611.76	4.2856	0.13214	0.10539	0.5781	10.274	0	0.047012	0	85.053	44.799	0.0077655	-101.33	4.236
16	3.9971	0	0.031436	0	9.9995	0	0.034715	0	42.972	19.172	-0.87163	-14843	7.4895	0.47717	0.30229	2.0582	16.574	0.01897	0.090176	0.20744	134.79	45.62	0.25267	-80.666	5.0532	0.093882	0.098721	0.40426	11.388	0.0010539	0.053086	0.011524	85.205	41.749	-0.010372	-925.87	4.7895	0.041117	0.070752	0.18966	10.979	0	0.051061	0	84.43	44.793	0.029565	-97.165	4.5489
16	3.9971	0.069348	0.055847	0.39583	9.9995	0	0.021036	0	53.906	20.095	-0.29035	-10848	6.0158	0.76499	0.39361	3.0578	14.373	0.076883	0.1708	0.76879	130.52	45.811	0.17862	-81.048	4.2889	0.3109	0.22346	1.3063	11.05	0.0045733	0.063478	0.046146	85.67	42.537	0.010018	-666.48	4.101	0.29109	0.22129	1.1813	10.53	0	0.056833	0	84.986	44.756	0.015554	-100.35	3.9971
17	3.9971	0	0.058774	0	9.9995	0	0.086977	0	49.801	21.085	-0.79431	-8687.7	6.0764	1.906	1.1621	7.6187	14.252	0	0.25608	0	129.48	45.653	0.20741	-93.927	4.653	0.2699	0.27947	1.1384	11.723	0	0.15177	0	86.088	41.966	-0.03919	-674.62	4.4177	0.14109	0.23588	0.64583	11.536	0	0.14194	0	85.193	44.735	0.0033409	-99.44	4.4883
17	3.9971	0	0.063082	0	9.9995	0	0.076519	0	43.074	19.734	-0.39921	-11539	7.5568	2.3422	1.2305	9.3621	12.846	0.042361	0.34687	0.42358	130.2	45.75	0.21893	-93.071	4.686	0.42156	0.34342	1.778	10.783	0.0026475	0.16915	0.026474	85.543	41.697	-0.0042613	-818.04	4.3529	0.26497	0.27177	1.11	10.418	0	0.15985	0	85.266	44.7	0.009283	-101.56	4.384
17	3.9971	0	0.13558	0	9.9995	0	0.087036	0	39.322	19.752	-0.66324	-11745	6.3927	1.4374	0.81805	5.7454	13.048	0.10306	0.39209	1.0306	131.89	45.792	0.31038	-78.916	4.5638	0.38113	0.38345	1.6113	10.946	0.0073615	0.19033	0.073611	85.035	40.885	-0.01296	-936.38	4.1788	0.28115	0.34076	1.2494	10.768	0	0.18312	0	85.354	44.107	0.0093289	-101.49	3.9971
18	3.9971	0	0.031667	0	9.9995	0	0.039554	0	64.397	20.707	-0.43528	-10330	6.0495	0.46531	0.2431	1.8599	38.1	0.015646	0.078293	0.15646	132.83	45.73	0.10908	-81.985	4.5216	0.092117	0.10137	0.3917	34.109	0.00082349	0.053578	0.0082345	87.18	42.881	-0.023179	-643.71	4.3992	0.05397	0.086297	0.23998	36.781	0	0.052119	0	85.299	44.811	0.0047386	-101.05	4.4614
18	3.9971	0	0.021554	0	9.9995	0	0.018574	0	49.508	20.387	-0.61865	-11241	6.0024	0.19326	0.13367	0.81663	38.955	0.042006	0.073105	0.42004	133.61	45.577	0.16343	-84.271	4.5051	0.070804	0.06526	0.31142	32.492	0.0019094	0.037458	0.019093	85.922	42.673	-0.015882	-612.04	4.4059	0.065984	0.06244	0.28891	37.15	0	0.035176	0	84.862	44.83	0.0098985	-98.763	4.4951
18	3.9971	0	0.022054	0	9.9995	0	0.015401	0	44.611	21.059	-0.37286	-8738.9	5.9485	0.33489	0.14415	1.3386	38.161	0.10325	0.14619	1.0325	129.5	45.844	0.42134	-83.78	4.7508	0.065589	0.060521	0.29284	33.369	0.0046933	0.040857	0.04693	84.909	42.82	0.01763	-490.74	4.707	0.059066	0.056708	0.2638	36.818	0	0.036704	0	84.43	44.843	0.017757	-96.46	4.596
19	3.9971	0	0.013138	0	9.9995	0	0.010857	0	54.903	22.268	-1.4522	-8488.5	7.3415	0.3812	0.30733	1.5237	38.625	0.018458	0.081925	0.18457	135.94	46.149	0.2353	-80.446	4.8145	0.1115	0.082247	0.46985	15.031	0.00097148	0.038604	0.0097143	86.769	42.558	-0.069702	-552.79	4.4173	0.10142	0.068206	0.42661	10.821	0	0.037059	0	85.142	44.82	0.0032697	-99.127	4.199
19	3.9971	0	0.022754	0	9.9995	0	0.017353	0	80.215	22.208	-0.95315	-7677.4	6.8839	0.21163	0.16593	0.86299	39.042	0.015833	0.048704	0.15832	132.17	46.057	0.12245	-82.478	4.3696	0.080376	0.075002	0.33701	21.707	0.00079165	0.029339	0.0079161	87.857	43.462	-0.0565	-484.02	4.1502	0.073902	0.072562	0.31495	17.027	0	0.02693	0	85.584	44.847	-0.01399	-102.07	4.0913
19	3.9971	0	0.024551	0	9.9995	0	0.013146	0	73.884	21.377	-1.697	-10175	5.8947	0.3949	0.28243	1.5784	37.158	0.016863	0.0686	0.16862	136.62	48.191	0.22617	-73.276	4.3948	0.10186	0.097328	0.42281	15.681	0.000803	0.031309	0.0080296	87.672	43.239	-0.077019	-589.25	4.1779	0.086736	0.091854	0.37444	11.343	0	0.028752	0	84.929	44.66	0.0031585	-101.7	4.1451
20	3.9971	0	0.015542	0	9.9995	0	0.0067658	0	81.266	21.419	-0.58336	-7984.3	5.8409	0.41671	0.23548	1.6656	14.892	0.039762	0.086701	0.3976	128.74	45.821	0.10836	-85.31	4.6275	0.045329	0.055356	0.19577	11.129	0.0018074	0.019295	0.018073	87.05	43.756	-0.014947	-458.31	4.379	0.025294	0.045371	0.11245	10.543	0	0.015991	0	85.448	44.858	0.0005978	-99.095	4.4513
20	3.9971	0	0.008621	0	9.9995	0	0.0071294	0	53.042	19.337	-0.56991	-14130	6.2715	0.41259	0.21575	1.6492	17.711	0.070365	0.12445	0.70362	134.27	46.457	0.29438	-66.191	4.5918	0.058985	0.05954	0.24876	11.689	0.0033507	0.026268	0.033506	85.377	42.657	0.012687	-768.37	4.3045	0.028621	0.0404	0.12735	10.932	0	0.017794	0	85.185	44.796	0.023439	-99.525	4.1384
20	3.9971	0	0.012461	0	9.9995	0	0.0087379	0	55.087	20.382	-1.147	-12237	5.8745	0.103	0.07843	0.56141	15.941	0.016481	0.050096	0.16569	136.47	47.578	0.20617	-70.172	4.7902	0.033586	0.042689	0.15442	11.433	0.0010123	0.022725	0.010162	86.323	42.794	-0.036933	-659.51	4.781	0.026852	0.040601	0.13108	11.14	0	0.020411	0	84.881	44.799	0.020146	-99.168	4.5422
21	3.9971	0	0.0087003	0	9.9995	0	0.0077243	0	60.829	21.686	-0.52011	-7560.2	7.9942	0.15838	0.13495	0.77262	15.813	0.010163	0.037872	0.12179	128.56	47.415	0.27695	-65.296	4.7473	0.065523	0.047546	0.29909	11.068	0.00086471	0.019652	0.0092636	85.846	43.809	-0.0049634	-315.74	4.3933	0.061777	0.046394	0.27799	10.647	0	0.018753	0	85.534	44.811	0.0057223	-98.972	4.448
21	3.9971	0	0.0054704	0	9.9995	0	0.0043202	0	78.216	22.232	-0.78815	-7167.9	7.254	0.091295	0.071514	0.36492	37.131	0.011119	0.021163	0.11118	130.03	45.855	0.16695	-78.084	4.8141	0.016447	0.02128	0.071205	13.073	0.00030885	0.010185	0.0030883	86.506	44.162	-0.020765	-297.68	4.7045	0.0086518	0.018025	0.041775	11.365	0	0.009755	0	85.251	44.836	0.0022139	-99.557	4.5321
21	3.9971	0	0.0070872	0	9.9995	0	0.0044239	0	61.775	16.007	-1.4702	-34674	6.9579	0.19232	0.14789	0.76873	15.612	0	0.037333	0	139.36	46.775	0.20816	-74.227	4.6508	0.043664	0.034932	0.19512	11.089	0	0.012617	0	86.447	43.45	-0.030849	-1154	4.4446	0.031024	0.027239	0.14524	10.65	0	0.011995	0	85.167	44.73	0.0085598	-100.52	4.4681
22	3.9971	0	0.049391	0	9.9995	0	0.026717	0	47.661	18.912	-0.22167	-13682	7.3011	1.1787	0.85544	4.7114	39.998	0.047043	0.24283	0.47041	130.26	46.069	0.23402	-82.441	4.5631	0.10695	0.17525	0.44545	22.04	0.00087117	0.07847	0.0087112	85.626	44.067	0.0034544	-352.19	4.3756	0.046706	0.13664	0.19795	24.492	0	0.077701	0	85.703	44.923	-0.002489	-101.3	4.4345
22	3.9971	0	0.049597	0	9.9995	0	0.029884	0	45.888	19.983	-0.2056	-10587	7.6241	1.3726	0.74439	5.4866	32.69	0.13726	0.24105	1.3726	129	46.783	0.23417	-81.414	4.6178	0.18196	0.22253	0.77411	13.411	0.002602	0.093299	0.026019	85.683	44.002	0.0018131	-299.97	4.3697	0.10888	0.19597	0.46954	11.705	0	0.080056	0	85.621	44.821	0.005651	-102.88	4.4614
22	3.9971	0	0.084694	0	9.9995	0	0.037456	0	70.736	19.69	-0.23242	-10442	7.2069	1.6575	1.4338	6.6252	39.231	0.042639	0.30186	0.45649	126.67	47.24	0.3357	-68.287	4.4622	0.40578	0.35987	1.7626	14.502	0.0012201	0.11359	0.012757	86.011	44.315	-6.6178e-05	-283.42	4.3251	0.31007	0.28401	1.3833	11.629	0	0.098834	0	85.62	44.865	-0.0047316	-101.29	4.3537
23	3.9971	0.0078359	0.03044	0.031321	9.9995	0	0.022186	0	57.512	18.038	-0.95673	-19793	7.9942	0.32239	0.28186	1.3196	15.733	0.068131	0.13233	0.68127	136.37	48.554	0.31977	-65.217	4.7784	0.12687	0.098391	0.59401	11.315	0.0052755	0.06069	0.05305	86.6	42.934	-0.026952	-791.88	4.5047	0.11459	0.087209	0.52501	10.849	0.00025295	0.05526	0.0026349	84.794	44.313	0.023527	-101.95	4.5287
23	3.9971	0.0013371	0.012777	0.0053445	9.9995	0	0.030658	0	50.104	20.055	-1.341	-12529	6.1571	0.79012	0.43463	3.1582	15.282	0.059075	0.15318	0.59072	135.1	50.33	0.27604	-65.782	4.4321	0.17202	0.13511	0.74494	11.671	0.0046497	0.062316	0.046568	85.838	42.851	-0.042971	-556.69	4.1342	0.14971	0.12166	0.66118	11.397	0	0.055896	0	84.328	44.285	0.016382	-104.01	3.9971
23	3.9971	0	0.037263	0	9.9995	0	0.006678	0	45.898	19.549	-1.7911	-14294	5.8745	0.41793	0.31899	1.72	14.952	0.063017	0.1508	0.63014	136.15	49.834	0.42795	-76.61	4.6521	0.12853	0.1211	0.57289	10.916	0.005157	0.056821	0.051674	85.948	42.946	-0.049934	-631.21	4.5493	0.11271	0.10901	0.52606	10.471	0	0.049151	0	85.422	44.665	0.002075	-100.15	4.4883
24	3.9971	0	0.042807	0	9.9995	0	0.033554	0	67.975	18.445	-1.572	-18923	5.8678	0.43336	0.36529	1.745	11.991	0	0.12068	0	137.88	45.819	0.11336	-82.658	4.8129	0.15142	0.13706	0.69392	10.644	0	0.072665	0	88.254	41.704	-0.096789	-1559.4	4.6633	0.13202	0.12198	0.59407	10.436	0	0.068849	0	84.699	44.465	0.016409	-100.91	4.4345
24	3.9971	0	0.022818	0	9.9995	0	0.012714	0	44.548	19.65	-0.59734	-11995	7.9942	0.68485	0.43599	2.7374	13.741	0.061999	0.1693	0.61995	130.92	46.027	0.57359	-86	4.9594	0.18733	0.14083	0.8014	10.539	0.013754	0.075137	0.14143	85.134	40.94	0.021402	-1016.5	4.4728	0.14988	0.11534	0.65042	10.153	0.0045714	0.064084	0.045712	84.052	44.138	0.026767	-98.717	4.347
24	3.9971	0.0015221	0.033976	0.011257	9.9995	0	0.023036	0	48.854	19.348	-0.81699	-14014	7.3953	0.4169	0.3548	1.8347	13.223	0.068597	0.21728	0.70625	134.07	46.006	0.36462	-69.592	5.2353	0.13335	0.094759	0.65162	10.981	0.0096764	0.071266	0.099209	85.695	41.985	-0.0026613	-921.57	4.8008	0.11216	0.0751	0.61918	10.784	0.00042897	0.061539	0.0053835	84.893	44.481	0.018131	-100.84	4.6296
25	3.9971	0.0025134	0.058595	0.011366	9.9995	0	0.038832	0	80.638	19.455	-0.44574	-12567	6.1571	1.0734	0.58638	4.2906	32.34	0.092709	0.17431	0.98444	131.16	49.467	0.187	-69.979	4.6663	0.25429	0.19615	1.1133	16.93	0.0084762	0.10251	0.091722	88.889	42.996	-0.050225	-808.33	4.5354	0.18694	0.16376	0.80943	15.993	0	0.099888	0	86.159	44.395	-0.018351	-107.08	4.522
25	3.9971	0	0.037012	0	9.9995	0	0.038566	0	74.501	20.15	-0.55315	-10777	7.6712	1.2275	0.55979	4.9065	14.542	0.036417	0.19983	0.38795	130.66	47.107	0.26418	-66.972	5.3399	0.27903	0.18621	1.3841	10.641	0.0035871	0.081802	0.037605	87.054	43.317	-0.016615	-636.52	5.2311	0.19925	0.15174	1.1185	10.272	0	0.065453	0	85.028	44.448	0.01724	-102.26	5.2588
25	3.9971	0	0.046127	0	9.9995	0	0.03637	0	66.07	18.559	-0.40448	-16530	7.9942	0.97788	0.61262	4.0628	15.699	0.13042	0.28378	1.3041	134.07	48.367	0.1379	-78.599	5.0725	0.25146	0.17945	1.1901	11.08	0.0132	0.11416	0.13311	86.948	42.908	-0.014169	-888.91	4.7331	0.18376	0.15429	0.83628	10.655	0	0.097762	0	85.468	44.772	-0.0060196	-99.675	4.6498
26	3.9971	0	0.069191	0	9.9995	0	0.059551	0	71.144	18.961	-0.46242	-14398	5.6727	1.1371	0.73541	4.545	16.883	0.012587	0.21669	0.15949	132.29	48.035	0.18285	-66.973	4.4023	0.20381	0.21684	0.85363	12.406	0.0008991	0.10477	0.011392	87.853	42.35	-0.0097107	-1125.3	4.2108	0.13442	0.18129	0.57755	12.341	0	0.095488	0	85.217	43.989	0.024478	-107.18	4.1586
26	3.9971	0	0.10437	0	9.9995	0	0.062879	0	58.409	18.946	-0.46611	-14411	7.402	1.8117	1.1736	7.2414	14.024	0.01803	0.27317	0.21062	132.21	45.996	0.12557	-86.366	4.5592	0.30545	0.3096	1.3369	11.89	0.0025774	0.14257	0.031158	87.255	41.548	-0.01957	-1206.1	4.1712	0.16548	0.2164	0.74038	11.792	0	0.12831	0	85.724	44.47	0.021335	-102.8	3.9971
26	3.9971	0	0.033832	0	9.9995	0	0.051993	0	46.614	19.98	-0.68407	-11161	7.4357	1.6426	1.1063	6.5656	16.843	0	0.21118	0	130.72	45.768	0.2009	-83.48	5.0725	0.17327	0.18719	0.767	11.667	0	0.12918	0	85.963	41.803	-0.034528	-795.81	4.8214	0.046503	0.11176	0.21538	11.023	0	0.13018	0	85.624	44.721	-0.0012739	-103.61	4.5657
27	3.9971	0.22094	0.1163	0.88312	9.9995	0	0.039711	0	80.819	18.698	-1.5453	-19659	5.2285	1.3415	0.88288	5.3621	14.259	0.55293	0.60032	5.529	141.11	47.2	0.22071	-78.031	4.2124	0.66388	0.41743	2.8015	10.811	0.084843	0.16957	0.85756	90.621	41.677	-0.11743	-1896.7	4.056	0.63565	0.40427	2.58	10.277	0.020282	0.12843	0.2048	86.074	44.406	0.019096	-108.07	3.9971
27	3.9971	0.0694	0.055143	0.55479	9.9995	0	0.046684	0	47.151	13.721	-1.0127	-72041	7.9942	1.3619	0.78874	5.4438	15.221	0.30796	0.42308	3.7322	143.56	47.74	0.41031	-71.679	4.5359	0.59142	0.37489	2.4776	12.132	0.053127	0.15788	0.65568	87.225	40.627	-0.024887	-4918.1	4.1367	0.57942	0.35785	2.3526	11.914	0.020208	0.11998	0.24222	85.835	44.332	0.035247	-103.89	3.9971
27	3.9971	0.099625	0.081029	0.42326	9.9995	0	0.025607	0	48.974	17.343	-1.4115	-23195	6.2715	1.0975	0.7388	4.3867	20.894	0.04531	0.22312	0.52839	136.47	46.737	0.73587	-66.112	4.4194	0.40994	0.30812	1.7653	12.303	0.0084127	0.108	0.091516	86.638	41.724	-0.031273	-1550.4	4.1334	0.33893	0.25327	1.5836	11.733	0.00084646	0.097214	0.010332	85.13	44.373	0.004968	-102.63	4.0106
28	3.9971	0.012827	0.0081168	0.051269	9.9995	0	0.0057146	0	79.398	19.983	-0.59555	-11592	7.8394	0.30677	0.20719	1.2262	13.667	0.0094838	0.052703	0.094833	131.99	46.685	0.22389	-79.554	4.5746	0.084988	0.062945	0.37684	10.934	0.0007381	0.026443	0.0076273	86.239	44.199	-0.007807	-387.91	4.294	0.073899	0.057038	0.34865	10.719	0	0.025542	0	85.009	44.964	0.012532	-97.962	4.273
28	3.9971	0.010921	0.021507	0.052652	9.9995	0	0.004696	0	49.23	20.921	-0.88978	-9428.9	5.6255	0.37011	0.23597	1.4794	17.052	0	0.053455	0	131.16	46.787	0.14951	-76.423	4.2997	0.10238	0.079401	0.43548	11.127	0	0.01775	0	85.544	43.664	-0.010805	-353.92	4.2705	0.092731	0.076178	0.38563	10.598	0	0.016775	0	85.477	44.863	0.01347	-99.862	4.2999
28	3.9971	0	0.00070744	0	9.9995	0	0.00052117	0	41.878	20.051	-0.69549	-11860	7.2876	0.30305	0.20078	1.2113	16.426	0.015263	0.0636	0.15262	133.21	53.845	0.78276	-78.631	4.396	0.078989	0.060295	0.34014	11.468	0.0010181	0.017585	0.010383	85.95	43.492	-0.0093854	-387.84	4.3281	0.062464	0.049405	0.28122	11.22	0	0.015164	0	85.068	44.832	0.014708	-99.843	4.3739
29	3.9971	0.13678	0.030257	0.63383	9.9995	0	0.016916	0	66.172	20.207	-1.4678	-13466	5.7063	0.56203	0.34675	2.8516	14.582	0.049427	0.11308	0.49424	138.62	46.655	0.13266	-83.085	4.6272	0.31148	0.19093	1.4412	10.951	0.0041535	0.044273	0.041533	87.642	42.683	-0.079478	-814.89	4.5888	0.30684	0.18602	1.4446	10.703	0	0.040859	0	85	44.546	-0.0055616	-103.46	4.6969
29	3.9971	0.15915	0.056743	0.63614	9.9995	0	0.025933	0	73.998	20.761	-0.81746	-10764	5.2554	0.62945	0.32849	3.1821	12.583	0.029653	0.14577	0.29652	134.58	45.679	0.29712	-78.303	4.7311	0.4102	0.22147	1.9655	10.59	0.0039261	0.063765	0.039684	88.388	42.584	-0.05162	-869.57	4.7609	0.41992	0.23536	1.9801	10.42	0	0.054893	0	84.689	44.641	0.008055	-97.016	4.7777
29	3.9971	0	0.065025	0	9.9995	0	0.016498	0	79.642	21.607	-1.1086	-8861.4	5.7467	0.45171	0.35279	2.0305	13.768	0.018227	0.11455	0.21133	133.34	45.653	0.067765	-90.21	4.5022	0.15932	0.15361	0.70311	11.025	0.0012151	0.05356	0.014088	88.911	42.877	-0.086641	-694.28	4.4261	0.13216	0.13622	0.58233	10.5	0	0.045715	0	85.043	44.781	0.0064697	-99.339	4.4951
30	3.9971	0	0.12582	0	9.9995	0	0.10009	0	65.216	16.851	-1.131	-28639	7.429	0.99017	0.62464	5.1105	14.979	0.020207	0.39356	0.22735	139.82	45.466	0.25678	-87.608	5.3698	0.20791	0.29082	0.99562	11.488	0.0015544	0.23974	0.017489	89.706	41.477	-0.090379	-2319.2	5.2117	0.10412	0.2541	0.51504	11.2	0	0.22101	0	85.904	44.366	-0.013042	-102.51	5.1612
30	3.9971	0	0.138	0	9.9995	0	0.11848	0	48.4	17.776	-0.72995	-21687	7.9942	1.0646	0.86939	4.2553	13.25	0.20411	0.60522	2.1536	137.51	45.265	0.35691	-88.757	5.2918	0.34986	0.33351	1.6761	10.879	0.015425	0.25117	0.16602	86.995	41.381	-0.027856	-1552.3	5.1015	0.28903	0.272	1.5254	10.671	0	0.22997	0	85.11	44.84	0.010305	-99.772	5.2218
30	3.9971	0	0.092351	0	9.9995	0	0.05046	0	47.546	18.691	-0.46029	-16123	6.3321	3.5686	1.4955	14.264	14.454	0.2054	0.78607	2.0539	134.18	45.688	0.075777	-91.957	4.6241	0.59965	0.45281	2.5542	11.011	0.022343	0.26013	0.22383	87.263	41.837	-0.045797	-1054.4	4.4568	0.36649	0.35892	1.6643	10.77	0	0.18504	0	85.538	44.748	-0.0056905	-104.21	4.5489
31	3.9971	0.047024	0.041138	0.3215	9.9995	0	0.060901	0	59.933	20.149	-0.3889	-9802.4	7.9942	1.3355	1.1555	5.4409	17.159	0.38659	0.51807	4.0868	127.57	48.223	0.14812	-68.08	5.2007	0.43914	0.30133	2.0253	11.78	0.064271	0.19626	0.69302	86.649	42.983	-0.011095	-566.23	4.8319	0.34541	0.20242	1.6641	11.418	0.035124	0.17077	0.36898	85.827	44.558	0.017452	-107.38	4.6767
31	3.9971	0.097782	0.061359	0.51357	9.9995	0	0.092934	0	49.939	21.726	-1.3025	-8910	7.9942	1.1434	0.68354	4.5701	14.979	0.36069	0.5032	4.9343	134.27	46.349	0.31799	-77.453	4.6518	0.44386	0.30156	1.9829	12.388	0.085346	0.24782	1.0954	86.65	42.864	-0.054015	-478.3	4.3588	0.449	0.27968	1.9528	12.443	0.067274	0.24187	0.82959	85.589	44.633	-0.003376	-102.59	4.2259
31	3.9971	0	0.10221	0	9.9995	0	0.097122	0	48.286	20.18	-0.83561	-12358	7.9942	0.98301	0.56733	4.2681	15.659	0.20646	0.42625	2.6619	135.46	46.61	0.45295	-82.554	4.7155	0.25404	0.2636	1.1765	11.972	0.030295	0.20541	0.33055	86.22	42.935	-0.020889	-597.21	4.4063	0.19851	0.22809	0.92961	11.553	0.00043235	0.17683	0.0043233	85.043	44.731	0.0041088	-99.811	4.3605
32	3.9971	0.0056147	0.012304	0.028223	9.9995	0	0.010125	0	76.005	21.418	-1.2067	-8428.4	6.7628	0.17758	0.10456	0.70982	13.102	0.0045149	0.033632	0.054292	130.52	46.479	0.13665	-86.241	4.4496	0.06643	0.047585	0.28879	11.026	0.00032251	0.022861	0.0036604	87.278	43.477	-0.049464	-499	4.2587	0.066717	0.046007	0.28428	10.597	0	0.022874	0	85.352	44.801	0.00080463	-101.33	4.1721
32	3.9971	0.030741	0.013886	0.1545	9.9995	0	0.0081941	0	76.774	21.614	-1.297	-8867.6	6.3994	0.16712	0.085341	0.81965	20.531	0.032803	0.058237	0.32802	133.42	46.286	0.24888	-81.945	4.6777	0.072919	0.042953	0.34321	11.835	0.0035779	0.020794	0.036277	88.333	43.387	-0.075199	-526.18	4.5396	0.062802	0.042254	0.28701	10.843	0.0010745	0.018765	0.011109	86.224	44.851	-0.029479	-104.78	4.6364
32	3.9971	0.010791	0.0094579	0.068042	9.9995	0	0.0043538	0	63.321	22.175	-0.98921	-7703.1	7.5299	0.17376	0.12169	0.69452	16.379	0.034859	0.04582	0.34857	132.08	52.098	0.44525	-40.352	5.0904	0.066005	0.036232	0.31438	11.714	0.0041175	0.019261	0.046339	86.308	42.941	-0.045743	-419.23	4.9367	0.062042	0.032148	0.30032	11.004	0.00075183	0.018099	0.009106	85.504	44.396	-0.0094528	-104.55	4.8517
33	3.9971	0	0.018979	0	9.9995	0	0.020718	0	59.77	20.361	-0.72297	-10555	6.0091	0.38901	0.21635	1.5549	25.907	0	0.044325	0	131.34	45.991	0.13584	-90.409	4.342	0.057603	0.060078	0.2437	22.215	0	0.034991	0	86.284	43.186	-0.017963	-556.02	4.2848	0.039152	0.054744	0.17432	23.784	0	0.035366	0	85.294	44.949	0.011366	-99.296	4.2999
33	3.9971	0	0.011808	0	9.9995	0	0.025925	0	48.616	18.87	-0.68468	-15113	7.2405	0.30574	0.23849	1.2221	25.55	0.025868	0.055894	0.25867	133.28	45.665	0.20365	-84.278	4.5559	0.052966	0.056678	0.22794	22.123	0.0015443	0.035945	0.015442	85.808	42.759	-0.0091392	-754.84	4.384	0.037399	0.046967	0.17121	23.769	0	0.03524	0	85.254	44.824	0.013955	-99.718	4.4681
33	3.9971	0	0.013525	0	9.9995	0	0.017421	0	69.395	19.95	-0.76301	-11646	7.9942	0.38514	0.20089	1.5394	25.658	0.032557	0.084559	0.32555	131.93	45.758	0.1359	-79.95	4.8441	0.057537	0.046659	0.25373	17.524	0.001885	0.030426	0.019075	86.286	43.432	-0.011632	-581.07	4.649	0.036928	0.035995	0.16802	17.656	0	0.023984	0	84.833	44.841	0.02306	-98.025	4.5321
34	3.9971	0	0.046987	0	9.9995	0	0.093162	0	42.109	19.04	-0.2163	-13808	7.5905	1.5096	0.76347	6.034	31.613	0.14425	0.37513	1.4482	131.44	45.392	0.42354	-89.677	5.015	0.19069	0.17513	0.83888	17.457	0.018825	0.18029	0.18857	85.488	42.092	0.017992	-824.29	4.6894	0.094865	0.14587	0.47389	15.03	0.0013819	0.16915	0.013926	85.333	44.924	0.0079102	-100.38	4.5152
34	3.9971	0	0.056308	0	9.9995	0	0.10788	0	53.194	19.359	-0.15246	-12488	7.9942	1.8188	1.2406	7.27	25.369	0.02691	0.2005	0.26909	130.29	45.96	0.23011	-83.401	4.8535	0.1992	0.1943	0.82624	20.322	0.001794	0.14579	0.017939	85.9	41.972	0.024099	-926.04	4.5783	0.050407	0.11002	0.23183	21.615	0	0.14332	0	84.927	44.828	0.026349	-100.04	4.5422
34	3.9971	0	0.051445	0	9.9995	0	0.058795	0	60.227	19.905	-0.075035	-10633	5.9755	2.0522	0.98757	8.2029	34.621	0.055329	0.27516	0.55326	128.64	45.656	0.14699	-88.531	4.5275	0.14325	0.15771	0.57391	27.446	0.0032546	0.12444	0.032545	85.856	42.651	0.027237	-717.36	4.5283	0.0035218	0.098603	0.016079	29.016	0	0.11928	0	84.899	44.817	0.021174	-97.99	4.5354
35	3.9971	0	0.035698	0	9.9995	0	0.025888	0	77.544	20.598	-0.35907	-9810.9	6.0226	0.63718	0.33131	2.5469	24.952	0.032136	0.11314	0.32134	130.43	46.057	0.086724	-86.169	4.744	0.086031	0.10312	0.38478	20.52	0.0016068	0.057233	0.016067	87.002	43.464	-0.0073836	-585.53	4.6624	0.049228	0.088689	0.21685	22.447	0	0.055041	0	84.875	44.871	0.011082	-97.585	4.448
35	3.9971	0	0.036397	0	9.9995	0	0.025624	0	67.15	19.681	-0.7406	-13028	5.8543	0.50815	0.28717	2.0311	26.519	0	0.10499	0	133.88	46.434	0.13388	-86.577	4.2855	0.066586	0.10811	0.27783	17.064	0	0.063687	0	86.864	43.131	-0.024051	-718.36	4.1191	0.038406	0.10139	0.15351	18.444	0	0.064253	0	85.22	44.812	0.0069122	-98.323	3.9971
35	3.9971	0	0.016318	0	9.9995	0	0.015681	0	32.713	16.56	-0.83522	-15068	7.9942	0.43928	0.34555	1.7558	26.331	0.023863	0.11471	0.23861	134.55	45.639	0.75436	-90.307	5.1747	0.055481	0.091058	0.24087	17.44	0.0011909	0.049851	0.011908	84.764	42.253	0.00537	-727.22	4.7684	0.01533	0.066363	0.06438	17.417	0	0.04805	0	84.929	44.891	0.013234	-98.862	4.5455
36	3.9971	0.061881	0.051526	0.31209	9.9995	0	0.048567	0	54.626	18.554	-0.94968	-17295	7.9942	0.58697	0.38275	4.5343	14.777	0.18022	0.28853	1.9258	135.58	47.764	0.38711	-66.619	5.4772	0.26313	0.18391	1.5335	10.814	0.042816	0.13463	0.436	85.903	42.76	-0.011473	-851.65	5.1705	0.23942	0.16694	1.0858	10.362	0.025493	0.1348	0.25492	85.314	44.305	0.00031606	-97.811	4.6229
36	3.9971	0.0084273	0.038975	0.06737	9.9995	0	0.048199	0	69.055	19.602	-0.98858	-13204	7.9942	0.51611	0.24928	2.9972	17.139	0.089554	0.16784	0.93437	133.81	47.294	0.22101	-82.166	5.2475	0.14894	0.10853	0.76499	11.415	0.020015	0.09239	0.22182	87.246	43.293	-0.037211	-700.88	4.8214	0.13379	0.093797	0.65151	10.987	0.012966	0.088529	0.15474	85.26	44.75	-0.00094026	-100.19	4.6397
36	3.9971	0.060035	0.03996	0.27629	9.9995	0	0.028658	0	70.459	21.185	-2.1171	-10762	7.9942	0.56105	0.36832	4.0876	16.507	0.3777	0.50585	3.7768	137.34	47.343	0.27874	-72.722	5.3673	0.20801	0.16643	1.1448	11.191	0.056216	0.15006	0.58811	87.682	43.108	-0.089224	-619.64	5.0393	0.18114	0.16618	0.93169	10.473	0.022006	0.12622	0.24617	85.256	44.34	0.0037698	-101.06	4.3672
37	3.9971	0	0.040467	0	9.9995	0	0.028573	0	48.829	19.254	-1.727	-16665	7.1934	0.90264	0.68128	3.6079	39.998	0	0.088374	0	139.38	45.632	0.084444	-85.834	4.4034	0.12344	0.16596	0.50713	21.167	0	0.058235	0	87.315	41.541	-0.10978	-1154.3	4.1367	0.054985	0.13197	0.22403	18.031	0	0.057407	0	85.378	44.795	0.003079	-100.92	3.9971
37	3.9971	0	0.027649	0	9.9995	0	0.021886	0	65.191	18.965	-1.1663	-16006	7.402	0.33614	0.33317	1.3436	39.998	0.017894	0.10114	0.17893	135.9	45.396	0.21673	-78.959	4.4863	0.080354	0.13127	0.33152	16.88	0.00089468	0.051296	0.0089463	87.183	42.957	-0.04315	-900.32	4.3184	0.043616	0.11346	0.18819	11.859	0	0.049174	0	85.332	44.834	0.0062911	-98.514	4.3672
37	3.9971	0	0.039705	0	9.9995	0	0.025266	0	46.789	17.64	-1.3827	-23449	5.9755	0.45777	0.38947	1.8298	39.998	0	0.11473	0	139.18	45.469	0.41926	-80.836	4.9742	0.062807	0.11541	0.28521	12.636	0	0.043919	0	86.599	42.06	-0.049108	-1339.2	4.8647	0.0079105	0.095576	0.036036	10.959	0	0.039115	0	85.441	44.957	0.0029814	-99.399	4.5825
38	3.9971	0	0.053778	0	9.9995	0	0.035438	0	58.046	19.913	-0.64933	-11168	7.5972	1.3334	0.97726	5.3299	14.407	0.2293	0.43713	2.3145	130.3	46.956	0.25208	-68.303	4.6767	0.42667	0.30806	1.8728	10.934	0.036421	0.15181	0.36628	86.396	41.983	-0.034562	-841.18	4.2667	0.36218	0.2285	1.6531	10.455	0.004849	0.12329	0.048487	85.697	44.58	-0.015094	-107.12	3.9971
38	3.9971	0	0.040864	0	9.9995	0	0.020173	0	75.598	17.861	-0.86155	-20351	7.4693	0.99657	0.48958	3.9834	23.189	0.025977	0.15417	0.33632	135.98	45.838	0.24798	-73.103	5.1358	0.22529	0.15342	1.0417	11.715	0.0023459	0.078255	0.027798	87.041	42.661	-0.034155	-1230.4	5.1125	0.15891	0.12861	0.73512	10.889	0	0.074935	0	84.788	44.88	0.016822	-98.243	5.2756
38	3.9971	0	0.034822	0	9.9995	0	0.035037	0	50.754	18.302	-0.34598	-16348	7.2809	0.82477	0.60111	3.2967	15.625	0.065886	0.19966	0.77233	131.85	45.796	0.21461	-81.307	5.2647	0.18649	0.16592	0.85472	11.872	0.0031374	0.090229	0.036778	85.951	42.608	0.00013128	-876.13	4.9779	0.11624	0.10994	0.56173	11.697	0	0.090231	0	85.691	44.876	0.0041804	-103.71	4.6633
39	3.9971	0	0.030047	0	9.9995	0	0.028217	0	55.248	19.93	-0.53329	-11441	7.9942	0.34449	0.18996	1.377	18.714	0.054998	0.13329	0.54995	131.2	46.327	0.40663	-68.841	5.1242	0.10679	0.071795	0.52481	12.539	0.0070985	0.065735	0.07568	85.468	41.953	0.028182	-906.91	4.7979	0.087296	0.061686	0.43051	11.763	0.0019517	0.059636	0.030033	84.075	44.477	0.039614	-93.904	4.5052
39	3.9971	0.0052774	0.033374	0.02422	9.9995	0	0.027944	0	36.697	20.932	-1.0762	-10646	7.9471	0.55758	0.40849	2.3858	19.144	0.038712	0.20332	0.3871	135.31	46.642	1.0541	-69.455	4.9435	0.18824	0.132	0.87536	11.685	0.0075743	0.084278	0.079975	82.508	40.669	0.076843	-850.18	4.4917	0.14136	0.11067	0.68107	10.836	0.0040744	0.071339	0.046253	82.35	43.409	0.090677	-87.068	4.4951
39	3.9971	0	0.013076	0	9.9995	0	0.030552	0	60.687	18.646	-0.74092	-17541	7.9942	0.66868	0.39977	2.6728	22.267	0.024003	0.15981	0.2762	136.73	45.722	0.39717	-69.335	5.3978	0.13593	0.10748	0.64294	13.133	0.0030666	0.065477	0.037905	86.06	41.586	0.026851	-1444.4	5.2189	0.051855	0.058252	0.29375	12.443	5.4113e-05	0.056834	0.00066855	83.858	44.257	0.043968	-93.725	4.6229
40	3.9971	0	0.0095536	0	9.9995	0	0.0061811	0	83.445	21.315	-0.84582	-8838.5	7.9942	0.11893	0.073018	0.47536	13.647	0.003934	0.034353	0.043733	131.46	45.475	0.056062	-92.194	4.8575	0.014564	0.023267	0.061606	10.79	0.000281	0.017246	0.0031238	89.06	43.004	-0.066488	-729.73	4.5623	0.0035968	0.019336	0.0167	10.341	0	0.016129	0	85.178	44.841	0.0033239	-99.772	4.5287
40	3.9971	0	0.0071051	0	9.9995	0	0.0039668	0	65.819	20.515	-0.64732	-10553	7.5164	0.08981	0.062509	0.35898	14.744	0.0096715	0.026689	0.09671	132.33	45.449	0.099029	-91.11	4.8369	0.015642	0.024672	0.067231	12.273	0.00064477	0.013324	0.0064473	87.776	42.395	-0.042278	-803.6	4.4942	0.0074774	0.021625	0.037917	12.252	0	0.012358	0	85.096	44.777	0.012317	-99.553	4.5556
40	3.9971	0	0.0091092	0	9.9995	0	0.0064036	0	76.667	22.22	-0.81604	-6912.8	7.6039	0.22988	0.10634	0.91886	17.422	0.0017541	0.028627	0.01754	128.77	45.896	0.049053	-93.079	4.9451	0.026386	0.029319	0.11127	11.42	0.00010318	0.014207	0.0010318	87.506	43.297	-0.038292	-501.7	4.5796	0.0066472	0.021825	0.029746	10.752	0	0.01383	0	85.167	44.934	0.0091881	-99.327	4.5085
41	3.9971	0.0069693	0.013326	0.029873	9.9995	0	0.015672	0	61.28	22.087	-1.6686	-8199.8	5.5112	0.099791	0.060194	0.54996	16.675	0.020707	0.046979	0.20706	133.67	49.837	0.35324	-82.429	4.7112	0.048689	0.032126	0.23591	11.185	0.0048787	0.026125	0.050255	89.28	39.257	-0.23401	-1131	4.6986	0.047777	0.030509	0.21737	10.351	0.0032712	0.025041	0.034766	86.765	40.55	-0.068565	-124.56	4.7037
41	3.9971	0	0.00823	0	9.9995	0	0.016246	0	64.528	20.295	-1.2996	-10676	7.7654	0.19366	0.1368	0.77407	12.449	0.0015015	0.022194	0.015014	131.3	44.268	0.24355	-76.522	4.9392	0.12284	0.093469	0.49101	10.612	0.00037538	0.019027	0.0037536	90.866	34.858	-0.25794	-2754.1	4.4681	0.13585	0.10395	0.543	10.306	0.00018769	0.01893	0.0018768	87.342	36.146	-0.12291	-1443.1	3.9971
41	3.9971	0.06001	0.042475	0.27903	9.9995	0	0.0080332	0	57.024	21.301	-1.0055	-9103.8	4.6498	0.27282	0.13298	1.0905	11.897	0.03152	0.061856	0.31518	132.36	44.987	0.27117	-66.624	4.1842	0.12869	0.082166	0.52788	10.421	0.015622	0.042005	0.15715	88.582	36.065	-0.15184	-1919.8	4.0909	0.11037	0.079515	0.45776	10.157	0.017685	0.047716	0.17917	84.871	37.885	-0.031392	-685.19	3.9971
42	3.9971	0.0024758	0.00068189	0.010462	9.9995	0	0.0027585	0	27.681	19.886	-2.5372	-8528.8	7.4222	0.68734	0.33982	2.7474	16.083	0.073452	0.11144	0.73448	143.33	47.797	3.5329	-12.384	5.0128	0.17276	0.092891	0.75782	12.087	0.012355	0.041541	0.1362	89.07	35.578	-0.043231	-1461	4.548	0.12575	0.072701	0.57524	11.872	0.0050015	0.038044	0.063515	90.114	37.729	-0.11933	-495.2	4.2259
42	3.9971	0.00050118	0.000315	0.0028228	9.9995	0	0.0014467	0	22.597	17.443	-3.579	-27802	5.6323	0.35036	0.23401	1.4004	12.624	0.054949	0.085833	0.61306	143.67	69.336	3.5725	5.3074	4.2635	0.12876	0.082985	0.53238	10.685	0.0074095	0.030663	0.079114	87.252	36.116	-0.10238	-2173.2	4.0863	0.11518	0.067273	0.46112	10.356	0.0020059	0.023963	0.020058	88.613	36.477	-0.046675	-209.48	3.9971
42	3.9971	0.00076942	0.00067612	0.0048772	9.9995	0	0.0018972	0	26.925	17.031	-1.0946	-10298	7.9336	0.47189	0.3669	1.8862	16.365	0.056547	0.10835	0.57466	135.42	56.943	3.4083	-30.796	4.4455	0.21313	0.14839	0.86115	11.521	0.014438	0.047719	0.16731	86.055	34.42	0.060249	-1674.4	3.9971	0.19933	0.13594	0.79675	11.061	0.0071214	0.048458	0.072841	90.93	34.302	-0.055593	-133	3.9971
43	3.9971	0	0.11143	0	9.9995	0	0.053115	0	54.084	19.385	-0.59641	-13370	7.8394	1.4888	0.86471	5.9511	17.758	0.30496	0.40952	3.0494	132.74	46.158	0.1971	-80.083	4.8064	0.22597	0.26198	0.96173	11.763	0.01585	0.15347	0.15849	86.291	42.845	-0.02077	-706.64	4.4547	0.1198	0.20186	0.55569	11.339	0	0.14378	0	85.675	44.822	-0.0057434	-101.08	4.5422
43	3.9971	0	0.032588	0	9.9995	0	0.032393	0	76.093	18.988	-0.66153	-15719	7.3213	0.89577	0.64417	3.5805	14.959	0.0012824	0.20015	0.01542	135.44	45.933	0.12085	-83.86	4.8844	0.14286	0.17969	0.62992	11.788	4.5798e-05	0.10714	0.00055072	86.949	43.692	-0.017623	-661.69	4.691	0.098473	0.15562	0.43619	11.707	0	0.10444	0	85.15	44.875	0.010683	-98.849	4.4984
43	3.9971	0	0.058668	0	9.9995	0	0.037491	0	48.857	19.736	-1.1146	-13440	7.6106	0.69193	0.4645	2.7657	19.636	0.07625	0.3942	0.76246	135.32	45.757	0.36138	-84.183	4.6484	0.13728	0.16025	0.55728	12.106	0.004634	0.11658	0.046338	86.165	42.341	-0.035189	-807.09	4.395	0.034277	0.13037	0.15429	11.355	0	0.10519	0	85.048	44.908	-0.00081102	-100.2	4.4951
44	3.9971	0	0.030079	0	9.9995	0	0.028792	0	74.428	15.988	-2.0187	-35488	7.9942	0.64479	0.42032	2.5773	21.493	0.067429	0.13663	0.67425	140.02	45.828	0.14395	-79.233	4.8575	0.10116	0.088038	0.45061	14.314	0.0078827	0.066349	0.08066	87.226	43.007	-0.067022	-1793	4.4248	0.059067	0.064686	0.27722	13.366	0.00068033	0.059868	0.0075126	84.434	44.915	0.022791	-96.497	4.3807
44	3.9971	0	0.022539	0	9.9995	0	0.044988	0	66.714	17.766	-2.236	-24408	7.9942	0.39586	0.23796	1.5823	25.073	0.042945	0.11554	0.42943	141.6	46.157	0.11511	-82.191	5.2862	0.079837	0.069989	0.38253	20.521	0.0037486	0.061918	0.037745	87.279	42.99	-0.08431	-1168.6	4.9001	0.060546	0.055785	0.28285	22.472	0	0.0566	0	84.947	44.806	0.0082263	-99.125	4.5893
44	3.9971	0.00056616	0.018186	0.0033145	9.9995	0	0.034702	0	51.972	18.393	-1.4287	-18811	7.6577	0.26467	0.17898	1.2396	25.833	0.04441	0.10472	0.44407	137.28	46.463	0.12911	-82.911	4.9131	0.11306	0.071554	0.52947	15.277	0.0042467	0.058153	0.043255	86.27	42.79	-0.043895	-886.12	4.6019	0.09792	0.06395	0.5125	13.945	0	0.054703	0	84.962	44.833	0.014134	-100.26	4.4917
45	3.9971	0	0.01876	0	9.9995	0	0.031607	0	42.807	19.723	-0.84369	-13530	6.9108	0.61287	0.37584	2.4668	13.115	0.025767	0.19877	0.25766	135.46	46.64	0.49445	-64.615	4.9086	0.16944	0.11662	0.8184	10.806	0.0013953	0.076997	0.014889	85.148	43.469	0.010254	-483.6	4.7415	0.15106	0.10577	0.70296	10.472	0	0.07046	0	84.947	44.921	0.016191	-99.109	4.6095
45	3.9971	0	0.029288	0	9.9995	0	0.026372	0	80.89	20.085	-0.83125	-12274	7.9942	0.39695	0.33598	1.6294	14.569	0.049543	0.16705	0.49541	134.59	46.7	0.17516	-78.983	4.881	0.13912	0.11536	0.61214	11.425	0.0018043	0.058119	0.018697	86.574	44.104	-0.017301	-431.5	4.6343	0.11852	0.10144	0.55133	11.37	0	0.052794	0	85.037	44.862	-0.0011736	-98.857	4.4816
45	3.9971	0	0.03433	0	9.9995	0	0.024644	0	64.72	18.791	-0.55005	-15075	7.9942	0.87323	0.65278	3.4904	14.696	0.044776	0.17261	0.44774	132.63	46.5	0.20471	-78.201	4.8637	0.1429	0.12658	0.64033	11.134	0.0026023	0.069364	0.026253	85.69	43.933	0.00478	-493.29	4.665	0.10828	0.097369	0.50702	10.688	0	0.06246	0	84.821	44.976	0.018751	-98.168	4.5422
46	3.9971	0.012854	0.021187	0.056222	9.9995	0	0.034282	0	77.257	18.987	-1.4061	-16138	7.9942	0.47321	0.37565	3.6627	16.796	0.33954	0.40154	3.3952	136.35	47.536	0.21829	-70.492	5.5827	0.19384	0.099891	1.0714	11.693	0.092806	0.13788	1.035	86.313	43.81	-0.024542	-562.93	5.1945	0.18337	0.084013	1.027	11.134	0.084077	0.12675	0.94204	84.13	44.644	0.023982	-96.865	4.596
46	3.9971	0.01612	0.022262	0.12887	9.9995	0	0.024843	0	76.706	19.263	-0.86259	-14794	7.9942	0.65585	0.40069	5.243	14.528	0.28728	0.35056	2.8766	135.32	47.435	0.23078	-77.317	5.6211	0.25005	0.13183	1.3991	10.824	0.11319	0.16516	1.1736	86.267	44.084	-0.0088953	-461.07	5.3139	0.22502	0.11098	1.186	10.397	0.10069	0.15264	1.0654	84.835	44.873	0.0057231	-98.727	4.8652
46	3.9971	0.077455	0.036784	0.47378	9.9995	0.015196	0.10018	0.15195	46.551	19.195	-1.5974	-15346	7.9942	1.2209	0.41859	6.6712	14.111	0.4893	0.54755	4.8928	136.1	47.025	1.5941	-48.437	5.5214	0.36259	0.18508	1.891	11.035	0.17143	0.24349	1.8694	85.588	43.354	0.0081222	-529.74	5.3446	0.32991	0.17387	1.8067	10.5	0.16153	0.23034	1.7448	84.72	44.547	0.020305	-99.565	5.454
47	3.9971	0	0.050866	0	9.9995	0	0.018807	0	34.105	16.724	-0.40815	-8919.9	5.9485	1.4226	0.81703	5.6862	19.945	0.073101	0.24243	0.73097	128.31	46.772	0.55438	-61.712	4.5751	0.19864	0.15436	0.85289	11.682	0.0042256	0.05387	0.042658	83.44	41.814	0.038446	-562.79	4.4072	0.11534	0.1135	0.55255	11.025	0	0.041544	0	84.433	44.592	0.017222	-100.24	4.4412
47	3.9971	0	0.040289	0	9.9995	0	0.015959	0	41.072	18.326	-1.2564	-18872	5.7803	0.45275	0.38026	1.8097	25.127	0.081815	0.12986	0.81811	136.89	45.929	0.48534	-75.291	4.3442	0.1469	0.13738	0.60513	14.839	0.0048127	0.045124	0.048124	85.183	41.6	-0.018696	-1208.4	4.1636	0.10949	0.11052	0.46605	13.944	0	0.038273	0	84.286	44.584	0.029308	-95.302	4.0375
47	3.9971	0	0.023033	0	9.9995	0	0.024085	0	36.058	19.282	-0.97057	-15285	5.9957	0.64851	0.23812	3.0024	17.994	0.037539	0.11789	0.59767	136.57	47.057	0.78299	-66.523	4.6158	0.12036	0.10207	0.52607	12.531	0.0040151	0.057587	0.054042	84.345	41.087	0.026999	-1052.8	4.4749	0.073208	0.09186	0.31751	11.733	0	0.053675	0	84.49	44.012	0.024514	-98.396	4.5018
48	3.9971	0	0.0095114	0	9.9995	0	0.0069692	0	58.845	21.52	-1.2498	-8644.7	7.6241	0.12232	0.097524	0.48894	12.395	0	0.029986	0	131.98	45.502	0.087148	-89.614	4.6479	0.016799	0.027132	0.069217	10.494	0	0.014141	0	86.552	42.995	-0.053205	-510.39	4.4559	0.0041134	0.021077	0.01862	10.286	0	0.013078	0	85.263	44.903	0.0054979	-99.703	4.5018
48	3.9971	0	0.01134	0	9.9995	0	0.0055085	0	65.333	20.256	-0.79944	-10988	7.5299	0.21641	0.1433	0.86502	13.902	0.0063203	0.035754	0.063199	132	45.786	0.11112	-90.292	4.6741	0.021998	0.027597	0.097489	10.651	0.00025281	0.013448	0.002528	86.205	43.416	-0.014339	-535.81	4.5148	0.0048543	0.018281	0.021346	10.342	0	0.011019	0	84.996	44.862	0.017709	-98.754	4.5287
48	3.9971	0	0.0020296	0	9.9995	0	0.0034881	0	46.628	21.295	-1.2848	-9661	7.4491	0.12531	0.057803	0.50086	13.297	0.0095956	0.038064	0.095951	134.33	48.711	0.38095	-41.863	4.7819	0.023612	0.024423	0.10819	10.86	0.00065662	0.014277	0.0065659	85.353	42.998	-0.041864	-501.29	4.5371	0.019054	0.023816	0.088424	10.551	0	0.013613	0	85.082	44.803	0.0046742	-100.25	4.4177
49	3.9971	0	0.018476	0	9.9995	0	0.008427	0	60.493	19.348	-0.33378	-12774	7.9942	0.73148	0.46701	2.9238	16.655	0.076072	0.14619	0.87177	130.97	46.8	0.23331	-68.348	5.0518	0.050831	0.066578	0.22052	11.208	0.0024137	0.036065	0.027073	85.536	43.824	0.011872	-434.06	4.8467	0.022517	0.047832	0.10413	10.878	0	0.024604	0	84.955	44.898	0.012132	-98.157	4.5859
49	3.9971	0	0.018883	0	9.9995	0	0.011074	0	71.448	18.897	-1.138	-16627	7.254	0.938	0.6905	3.7493	15.215	0.016526	0.14123	0.16525	136.72	47.14	0.18951	-79.144	4.9512	0.057408	0.06578	0.26126	11.194	0.00038433	0.03402	0.0038431	86.129	44.041	-0.012036	-486.34	4.8399	0.024178	0.044018	0.12891	10.932	0	0.029685	0	85.112	44.922	0.011537	-98.438	4.5825
49	3.9971	0	0.0066083	0	9.9995	0	0.015924	0	75.812	19.644	-0.80322	-13260	7.9942	0.70764	0.32443	2.8285	20.611	0.10275	0.25741	1.0274	134.23	46.557	0.1758	-79.822	4.8381	0.079776	0.076693	0.34029	12.852	0.0066748	0.054675	0.068141	85.917	43.962	-0.0047008	-465.48	4.5708	0.039875	0.056639	0.16989	11.699	0	0.039374	0	84.658	44.897	0.010883	-97.191	4.4513
50	3.9971	0	0.038304	0	9.9995	0	0.03209	0	49.858	18.769	-1.5519	-17714	7.9942	0.70998	0.40765	3.8555	15.464	0.14324	0.28217	1.4323	137.98	46.994	0.30976	-72.74	4.8738	0.23848	0.15482	1.1209	11.098	0.0066018	0.094561	0.066978	85.791	43.979	-0.017564	-429	4.7373	0.21479	0.14071	0.93532	10.701	0	0.084205	0	85.319	44.791	0.008177	-99.408	4.6734
50	3.9971	0	0.048638	0	9.9995	0	0.044234	0	44.784	18.624	-0.95108	-16721	7.9942	0.97686	0.61035	4.5318	18.377	0.11187	0.25018	1.1217	134.93	46.281	0.3135	-78.887	5.4334	0.31827	0.20804	1.5937	11.915	0.0082445	0.11498	0.089417	85.892	44.035	-0.012082	-384.95	5.1112	0.25455	0.19278	1.372	11.416	0	0.11033	0	85.637	44.896	-0.0064405	-100.41	4.8652
50	3.9971	0	0.03654	0	9.9995	0	0.022344	0	65.833	19.273	-1.5803	-15287	7.3617	0.59119	0.36651	2.737	17.745	0.0084962	0.2006	0.10663	136.52	46.048	0.12386	-78.967	4.9139	0.17131	0.13714	0.8096	11.729	0.00037952	0.07605	0.0042117	86	44.246	-0.022461	-356.21	4.7533	0.1427	0.12331	0.70847	11.327	0	0.071566	0	85.382	44.949	0.0014464	-100.07	4.5994
51	3.9971	0	0.034968	0	9.9995	0	0.031134	0	53.162	19.139	-1.3379	-16104	7.3751	1.151	0.65935	4.6008	17.987	0.27661	0.40751	2.7678	137.36	47.236	0.43666	-50.543	4.6096	0.20402	0.19657	0.86086	11.861	0.016001	0.13267	0.17382	85.262	43.765	-0.0082864	-458.35	4.3268	0.13432	0.16641	0.56959	11.577	0	0.12954	0	84.91	44.786	0.015298	-97.315	4.3403
51	3.9971	0	0.040648	0	9.9995	0	0.058658	0	64.094	18.076	-0.49317	-18724	7.5232	1.6419	1.1503	6.5628	17.253	0.06051	0.46672	0.71826	134.76	45.756	0.32749	-61.235	4.7613	0.10911	0.16352	0.49395	11.984	0.0020681	0.12145	0.024176	85.953	44.257	0.00066576	-428.98	4.5489	0.028113	0.12224	0.12209	11.797	0	0.10676	0	85.404	44.961	0.0053581	-99.525	4.5422
51	3.9971	0	0.034598	0	9.9995	0	0.039943	0	49.526	20.7	-1.7092	-11632	7.9942	1.1546	0.81557	4.6152	15.067	0.21491	0.39614	2.243	136.85	46.735	0.1936	-74.278	4.5516	0.31241	0.27716	1.3301	11.351	0.013707	0.17521	0.15189	85.699	44.048	-0.028518	-303.3	4.1838	0.26412	0.24247	1.1584	11	0.00025611	0.16957	0.0027867	85.284	44.848	0.0013015	-101.39	4.1014
52	3.9971	0.007163	0.014727	0.028631	9.9995	0	0.0054821	0	66.047	18.998	-0.88593	-14853	7.4693	0.40676	0.24024	1.6286	27.226	0.029371	0.05255	0.36149	133.6	50.866	0.46246	-51.91	4.4187	0.11428	0.081018	0.47828	11.982	0.00079516	0.019676	0.0093943	85.804	43.908	-0.0033137	-389.2	4.1098	0.096731	0.065982	0.41851	11.217	0	0.01769	0	85.097	44.512	0.005971	-103.82	3.9971
52	3.9971	0	0.0069732	0	9.9995	0	0.00453	0	54.459	21.075	-2.1779	-10514	7.7654	0.33164	0.21956	1.3256	16.964	0.03462	0.06428	0.34618	135.83	48.401	0.40172	-59.935	4.4699	0.075782	0.056146	0.32233	11.33	0.0012195	0.016897	0.012285	85.433	44.207	-0.020726	-235.86	4.207	0.062075	0.046912	0.27521	10.795	0	0.014773	0	85.068	44.678	0.020314	-97.979	4.1182
52	3.9971	0	0.0071765	0	9.9995	0	0.0040037	0	39.843	17.759	-0.5035	-20100	7.9942	0.3889	0.31023	1.5545	39.164	0.023749	0.059982	0.23747	134.78	47.337	0.91176	-38.064	4.6078	0.048553	0.044284	0.20581	15.843	0.00063917	0.012377	0.0066243	85.549	44.272	0.0059802	-342.77	4.3365	0.031891	0.033964	0.13793	12.307	0	0.0099885	0	85.334	44.874	0.0034743	-100.59	4.3336
53	3.9971	0.0023181	0.014565	0.018532	9.9995	0	0.020743	0	66.118	19.061	-1.082	-16516	7.9942	0.33515	0.21148	1.6351	39.412	0.034444	0.077117	0.34443	137.67	47.662	0.31511	-77.624	4.6857	0.097411	0.072245	0.43936	16.349	0.003133	0.039055	0.032796	86.26	44.095	-0.010341	-439.19	4.2642	0.081402	0.062674	0.34571	11.776	0.0002528	0.036408	0.0025278	85.367	44.802	0.012095	-100.21	3.9971
53	3.9971	0	0.011121	0	9.9995	0	0.0078431	0	43.288	20.579	-1.1237	-11063	7.4357	0.37373	0.24378	1.4938	39.998	0.027903	0.065959	0.27901	134.34	46.743	0.47058	-80.824	4.4139	0.11579	0.089689	0.48272	17.716	0.0010848	0.033037	0.011091	85.492	43.943	-0.010088	-305.69	4.1485	0.10039	0.078945	0.4155	12.514	0	0.031967	0	85	44.797	0.0040443	-98.406	4.0543
53	3.9971	0	0.0062083	0	9.9995	0	0.011294	0	55.078	18.972	-1.0211	-15999	7.0387	0.33114	0.22035	1.3236	39.655	0.022198	0.073022	0.2248	135.93	46.804	0.25513	-76.843	4.5969	0.09559	0.081927	0.40734	28.04	0.0019157	0.040003	0.019813	85.465	44.067	-0.0059295	-395.41	4.2494	0.084572	0.076713	0.37097	31.134	0	0.038191	0	84.847	44.753	0.0080265	-97.863	4.2023
54	3.9971	0	0.01911	0	9.9995	0	0.011965	0	55.065	19.816	-0.57103	-11775	7.9942	0.50151	0.34311	2.1722	17.011	0.11294	0.21495	1.1293	131.41	45.801	0.33948	-86.788	5.4081	0.050474	0.066836	0.2424	10.975	0.0024458	0.052533	0.024456	85.95	44.131	-0.0057228	-325.89	4.9442	0.0097419	0.051995	0.05199	10.418	0	0.045871	0	85.511	44.942	0.0016706	-100.92	4.5825
54	3.9971	0	0.027948	0	9.9995	0	0.023989	0	41.121	17.674	-1.1438	-14391	7.7116	0.8865	0.55783	3.5434	15.12	0.15439	0.29331	1.5583	134.62	47.686	0.36099	-81.01	4.8475	0.16679	0.14412	0.75072	11.274	0.0084546	0.092691	0.087685	85.579	43.759	-0.015625	-390.16	4.6498	0.11271	0.10734	0.51747	10.79	0	0.085231	0	85.481	44.889	-0.004952	-100.27	4.4782
54	3.9971	0	0.040071	0	9.9995	0	0.021952	0	46.102	18.698	-0.32032	-14744	7.9942	0.75588	0.58221	4.3133	39.998	0.22744	0.3275	2.2742	131.24	46.252	0.39164	-73.416	5.1491	0.20486	0.16237	1.0275	13.106	0.020671	0.1175	0.22002	85.659	44.01	0.00096485	-377.86	4.784	0.14853	0.14	0.72838	10.807	0.0038999	0.10259	0.03962	85.487	44.928	0.00024437	-100.33	4.5623
55	3.9971	0	0.040438	0	9.9995	0	0.02392	0	55.728	18.684	-0.28031	-15211	7.1531	1.1107	0.75973	4.4397	29.191	0	0.080201	0	132.18	45.742	0.33847	-86.55	4.4213	0.10027	0.126	0.41483	14.845	0	0.047975	0	85.622	43.34	0.019479	-658.7	4.3714	0.062556	0.10527	0.26458	14.709	0	0.047968	0	84.681	44.917	0.023911	-96.889	4.4681
55	3.9971	0	0.041267	0	9.9995	0	0.024848	0	50.03	19.669	-0.66144	-12590	7.3213	0.85772	0.6508	3.4284	34.776	0.0095152	0.11467	0.095147	132.65	46.047	1.0086	-66.031	4.7575	0.12171	0.14941	0.50779	19.239	0.00038061	0.04994	0.0038059	85.742	43.19	0.026527	-599.42	4.6624	0.045897	0.10289	0.23708	20.527	0	0.044375	0	85.162	44.818	0.010751	-98.677	4.5018
55	3.9971	0	0.038653	0	9.9995	0	0.02784	0	56.413	19.801	-0.99463	-12652	7.0387	0.6603	0.47179	2.6393	22.489	0	0.10887	0	133.72	45.605	0.089863	-90.382	4.5026	0.064481	0.12153	0.26325	18.531	0	0.056765	0	85.963	43.22	-0.022435	-584.69	4.3857	0.01249	0.095846	0.0569	19.799	0	0.054737	0	84.888	44.85	0.013483	-98	4.4951
56	3.9971	0	0.023802	0	9.9995	0	0.01393	0	46.622	20.759	-0.91631	-10002	6.0091	0.84716	0.40243	3.3862	18.418	0.24471	0.40287	2.4469	132.1	46.944	0.29599	-63.151	4.5536	0.19866	0.16627	0.84511	12.27	0.013239	0.07361	0.13238	84.487	42.66	0.010637	-530.9	4.3537	0.16402	0.14904	0.70889	11.397	0	0.055063	0	83.501	44.404	0.051917	-96.665	4.421
56	3.9971	0.0046728	0.042522	0.027765	9.9995	0	0.01256	0	77.117	20.434	-0.43448	-10787	6.2985	0.84355	0.71318	3.7578	21.251	0.086493	0.18352	0.86489	132.53	47.044	0.25518	-69.192	4.4634	0.24425	0.21192	1.0365	11.681	0.0036039	0.057301	0.036037	86.301	43.534	0.0065528	-546.34	4.2831	0.17618	0.16435	0.77801	11.15	0	0.041753	0	84.156	44.495	0.014745	-96.382	4.2898
56	3.9971	0	0.030834	0	9.9995	0	0.0138	0	68.133	20.952	-0.71232	-9882	5.8678	0.61767	0.53261	2.4689	17.045	0.094429	0.1864	0.94424	132.92	47.357	0.40374	-61.292	4.3218	0.20729	0.18732	0.86235	11.923	0.0041319	0.045746	0.041609	86.005	43.511	0.0030717	-452.65	4.2124	0.16563	0.16384	0.70306	11.423	0	0.035376	0	84.758	44.059	0.014468	-101.46	4.1653
57	3.9971	0	0.038402	0	9.9995	0	0.027743	0	56.134	19.919	-0.888	-11797	5.7467	0.67633	0.4484	3.4361	39.998	0.0026952	0.17617	0.02695	132.15	45.943	0.11941	-88.76	4.4749	0.11656	0.13588	0.51939	12.636	0.00010366	0.06876	0.0010365	86.464	43.203	-0.03326	-554.57	4.3823	0.068895	0.12186	0.29761	11.273	0	0.065591	0	85.456	44.916	0.00052931	-101.63	4.4681
57	3.9971	0	0.02939	0	9.9995	0	0.019114	0	75.764	19.956	-0.59846	-10771	7.0589	0.95947	0.57168	3.8351	15.241	0	0.15659	0	129.4	45.865	0.10915	-83.868	4.7572	0.093741	0.10736	0.39974	11.968	0	0.045174	0	86.777	43.64	-0.012963	-545	4.4909	0.049594	0.082875	0.22958	11.759	0	0.038856	0	85.28	44.922	0.0070976	-100.7	4.5152
57	3.9971	0	0.031348	0	9.9995	0	0.013771	0	63.814	21.202	-1.5614	-9618.3	7.3684	0.44928	0.34935	1.7958	31.755	0.0088125	0.09056	0.08812	133.6	45.751	0.095618	-91.887	5.1181	0.11601	0.13131	0.50667	11.403	0.00036719	0.045725	0.0036717	86.977	43.286	-0.068026	-502.38	4.8265	0.079902	0.10736	0.35448	10.382	0	0.045924	0	85.328	44.919	-0.00015303	-101.41	4.5657
58	3.9971	0	0.02354	0	9.9995	0	0.02704	0	43.652	20.128	-0.68989	-11622	7.9942	0.70573	0.52575	2.8209	39.998	0.31734	0.4366	4.021	133.04	45.811	0.35429	-87.63	5.2607	0.089585	0.1113	0.41474	12.436	0.027985	0.12441	0.32787	85.423	43.543	-0.00069349	-412.61	4.9324	0.053299	0.096472	0.26493	11.007	0.00037814	0.10293	0.0037812	85.076	44.934	0.012746	-99.38	4.6431
58	3.9971	0	0.053542	0	9.9995	0	0.057419	0	40.245	17.875	-1.2444	-20564	7.9942	1.2216	0.80593	4.883	26.54	0.096098	0.24774	0.96093	136.45	45.615	0.34459	-84.092	5.1461	0.15723	0.16723	0.73094	12.902	0.0076463	0.12917	0.080495	85.484	43.778	-0.012155	-519.8	4.8635	0.11351	0.1356	0.5668	11.737	0	0.1231	0	85.362	44.986	0.0032827	-99.624	4.5691
58	3.9971	0	0.037536	0	9.9995	0	0.056181	0	45.157	19.04	-0.34416	-13987	7.9942	0.84686	0.50248	3.385	39.285	0.08636	0.26308	0.93619	131.87	46.059	0.31178	-84.404	4.9708	0.096817	0.14083	0.41973	16.949	0.0044529	0.10812	0.047596	85.617	44.141	-0.00084152	-328.73	4.7339	0.051072	0.11595	0.22417	14.021	0	0.097652	0	85.323	44.921	0.00053894	-99.794	4.5422
59	3.9971	0.0024659	0.033391	0.010703	9.9995	0	0.01181	0	65.626	17.452	-1.8524	-23679	7.1194	0.45763	0.36037	2.3753	39.998	0.069615	0.1018	0.69611	138.04	47.347	0.18411	-79.974	4.6282	0.15016	0.11078	0.70699	19.73	0.0020795	0.044445	0.021049	86.448	43.721	-0.040929	-742.84	4.3315	0.13095	0.094158	0.57524	18.196	0	0.041211	0	85.27	44.853	0.0073724	-99.508	4.3403
59	3.9971	0	0.025662	0	9.9995	0	0.033814	0	54.258	20.743	-0.76132	-9099.6	6.0158	0.66594	0.58519	2.6618	39.91	0.057822	0.12107	0.57819	128.88	48.469	0.29375	-68.509	4.4078	0.15006	0.13863	0.63136	34.525	0.0018647	0.078051	0.027392	85.898	43.742	-0.012057	-346.44	4.1111	0.12811	0.12014	0.54871	37.092	0	0.077386	0	85.613	44.617	-0.003524	-100.92	3.9971
59	3.9971	0	0.025698	0	9.9995	0	0.038324	0	69.804	23.201	-0.52697	-5749.9	6.0697	0.54025	0.30484	2.1594	39.998	0.15607	0.1962	1.5606	128.3	47.24	0.1918	-70.591	4.3676	0.15544	0.13501	0.65099	35.551	0.0057438	0.074978	0.058848	86.31	44.049	-0.0129	-263.26	4.2406	0.12173	0.12048	0.53989	38.663	0	0.07133	0	85.734	44.702	-0.0045324	-101.79	4.2192
60	3.9971	0	0.023118	0	9.9995	0	0.019926	0	47.207	20.681	-0.8885	-9607.1	7.9942	0.89905	0.63979	3.5936	34.601	0.089376	0.13912	0.89371	130.28	48.305	0.58237	-70.23	4.8741	0.1233	0.11423	0.54888	23.409	0.0032421	0.067616	0.032957	85.557	43.987	-0.00933	-272.68	4.4412	0.093286	0.096613	0.46312	26.001	0	0.065286	0	85.309	44.69	-0.0015735	-100.41	4.458
60	3.9971	0	0.022853	0	9.9995	0	0.037492	0	43.852	20.334	-0.44595	-9277.8	7.9135	1.1234	0.57724	5.2762	33.148	0.19793	0.3298	2.0232	126.96	49.879	0.55321	-54.157	4.6837	0.28056	0.18127	1.2584	13.094	0.030508	0.12189	0.33851	85.077	43.973	0.0095732	-229.59	4.4883	0.25277	0.15969	1.1016	10.937	0.015099	0.10987	0.1606	84.959	44.538	0.0078785	-99.363	4.2932
60	3.9971	0	0.042441	0	9.9995	0	0.047759	0	57.111	18.843	-0.59713	-14506	7.9942	1.2954	0.75293	5.1779	32.098	0.10116	0.26422	1.0116	131.72	48.304	0.32993	-57.51	4.8891	0.19251	0.17339	0.91454	14.725	0.0052442	0.11506	0.056592	85.644	44.33	-0.0025447	-282.53	4.6145	0.14616	0.15672	0.70813	12.923	0	0.11485	0	85.439	44.845	0.0016711	-100.77	4.5354
61	3.9971	0	0.016286	0	9.9995	0	0.026066	0	53.031	20.216	-0.66279	-10567	7.4222	0.40677	0.27083	1.6259	18.532	0.0066087	0.075811	0.077868	130.44	46.078	0.14139	-82.816	4.9247	0.11523	0.095841	0.51032	11.567	0.00034782	0.050378	0.0040983	86.462	42.552	-0.032196	-655.42	4.8046	0.084019	0.08377	0.37695	10.77	0	0.050382	0	85.244	44.648	0.0066922	-101.06	4.6498
61	3.9971	0	0.018774	0	9.9995	0	0.019497	0	55.964	18.556	-0.46892	-15488	6.931	0.45165	0.34838	1.8053	20.1	0.10576	0.15805	1.0575	131.87	45.726	0.077762	-89.071	4.6509	0.088144	0.10023	0.36363	11.547	0.0067813	0.04542	0.067809	86.533	42.573	-0.012675	-913.16	4.437	0.036368	0.067301	0.16106	10.918	0	0.036325	0	85.627	44.897	0.0089611	-100.42	4.5018
61	3.9971	0	0.034809	0	9.9995	0	0.010123	0	82.958	18.977	-0.95601	-15908	5.7265	0.22552	0.19076	0.90142	25.436	0.015099	0.098985	0.15098	135.78	45.84	0.070847	-87.056	4.4688	0.052142	0.086578	0.22947	15.959	0.00079468	0.036088	0.0079464	88.366	43.289	-0.050824	-938.67	4.3979	0.0357	0.080081	0.16121	14.462	0	0.030662	0	85.191	44.802	0.0072249	-99.217	4.4816
62	3.9971	0.031132	0.016537	0.14664	9.9995	0	0.0092588	0	54.968	20.819	-0.59196	-8915.6	6.6888	0.21419	0.12799	1.0877	14.542	0.025921	0.050976	0.36037	128.68	47.984	0.17724	-68.546	4.6244	0.12038	0.065548	0.54111	11.277	0.0068135	0.02837	0.076913	84.993	42.385	-0.0028892	-590.72	4.4278	0.11439	0.063986	0.49917	11.053	0.004246	0.027498	0.046029	83.989	44.387	0.022802	-100.55	4.2158
62	3.9971	0.0094362	0.0075803	0.044258	9.9995	0	0.011477	0	56.079	22.691	-1.6064	-6933.6	7.3886	0.15837	0.075725	0.80498	19.252	0.013413	0.041465	0.13656	131.61	45.947	0.44303	-63.919	5.4106	0.067543	0.035148	0.35445	11.743	0.0033038	0.022627	0.035991	86.816	42.908	-0.066137	-447.86	5.3135	0.060528	0.033431	0.30249	11.228	0.0016389	0.021156	0.018868	85.287	44.617	0.0045318	-101.12	5.2857
62	3.9971	0.0064961	0.011055	0.025966	9.9995	0	0.0093098	0	55.184	23.712	-0.92793	-5904.9	7.9942	0.15411	0.093241	0.74145	17.186	0.029665	0.038298	0.29664	132.02	46.595	0.25385	-80.579	4.6771	0.058451	0.036367	0.27882	11.23	0.0066875	0.023683	0.072253	86.381	42.783	-0.03927	-395.9	4.4564	0.048692	0.02996	0.21952	10.767	0.0034801	0.02354	0.039546	85.237	44.692	-0.0048436	-103.29	4.4681
63	3.9971	0.0021404	0.043626	0.012675	9.9995	0	0.039763	0	71.269	17.191	-1.0059	-25785	7.9942	0.59559	0.48851	3.0821	12.644	0.34991	0.48223	3.4989	138.91	47.041	0.18855	-82.633	4.8064	0.2522	0.19948	1.1899	11.038	0.057528	0.14842	0.60482	87.507	42.173	-0.020242	-1822	4.3798	0.24737	0.18338	1.0758	10.855	0.021248	0.1067	0.24293	84.167	44.663	0.053591	-94.244	3.9971
63	3.9971	0.024886	0.045889	0.11907	9.9995	0	0.026428	0	46.544	19.557	-0.97465	-13865	7.9942	0.50692	0.37583	2.0262	14.609	0.24621	0.35114	2.462	135.15	45.961	0.27645	-67.566	4.6818	0.24808	0.18467	1.0922	11.585	0.048737	0.13311	0.53459	86.002	40.278	-0.032095	-1268.4	4.2747	0.25631	0.17754	1.0791	11.419	0.025033	0.1082	0.34265	83.685	43.312	0.062673	-97.439	4.162
63	3.9971	0.0096004	0.028982	0.067057	9.9995	0	0.046818	0	74.979	17.33	-0.973	-25008	7.9942	0.83905	0.63946	3.3538	14.912	0.31329	0.45059	3.5038	138.97	48.492	0.29853	-74.093	5.0525	0.22804	0.16056	1.0756	11.112	0.048652	0.14607	0.51094	86.141	44.022	-0.011474	-624.16	4.7112	0.20747	0.14247	1.056	10.639	0.020674	0.12862	0.22897	85.051	44.704	0.0015537	-97.658	4.4278
64	3.9971	0	0.038193	0	9.9995	0	0.015814	0	56.495	22.582	-0.27433	-6266.5	5.5919	1.2282	0.58263	4.9091	39.998	0.08323	0.18579	0.83226	127.64	45.591	0.15583	-87.981	4.2532	0.20806	0.18377	0.8784	12.602	0.0052445	0.059655	0.053282	86.2	42.827	-0.0021582	-443.36	4.125	0.16698	0.17736	0.71959	10.656	0	0.052547	0	85.212	44.861	0.01945	-99.505	4.0476
64	3.9971	0	0.03065	0	9.9995	0	0.021008	0	53.634	21.765	-0.45528	-7376.4	5.8207	0.69129	0.36847	2.7632	14.407	0.14722	0.21089	1.4721	128.22	45.493	0.12571	-85.124	4.4263	0.16083	0.16277	0.67309	11.257	0.008179	0.052218	0.081786	86.253	42.578	-0.027412	-507.59	4.3638	0.11244	0.15133	0.49428	10.775	0	0.044294	0	85.087	44.77	0.011159	-99.64	4.4311
64	3.9971	0	0.041215	0	9.9995	0	0.013885	0	77.596	20.723	-0.29369	-9602.4	7.9942	0.6351	0.29923	2.5385	13.849	0.056707	0.13589	0.56704	130.51	45.946	0.070091	-89.969	4.5004	0.14122	0.16118	0.5953	10.946	0.0029846	0.053788	0.029844	87.387	43.374	-0.013541	-601.84	4.2907	0.10551	0.15354	0.50416	10.667	0	0.047036	0	84.881	44.751	0.010042	-97.672	4.2932
65	3.9971	0.0060903	0.042974	0.024343	9.9995	0	0.04782	0	61.474	18.591	-1.0193	-16810	7.9942	0.35931	0.20567	1.9488	13.061	0.13032	0.20123	1.3479	134.88	46.238	0.1567	-77.819	5.2492	0.15718	0.11156	0.81026	10.656	0.018886	0.10224	0.19493	87.132	41.566	-0.047908	-1391.8	4.7731	0.15194	0.10957	0.73548	10.253	0.010047	0.094232	0.10941	84.612	44.288	0.01949	-98.989	4.5489
65	3.9971	0	0.032902	0	9.9995	0	0.029663	0	49.562	19.155	-0.8317	-15485	7.9269	0.35074	0.26241	1.402	18.142	0.11185	0.20372	1.1455	136.12	45.929	0.31178	-76.324	4.9591	0.10615	0.10499	0.51251	11.746	0.013826	0.089093	0.14233	86.467	42.739	-0.02362	-776.43	4.7857	0.090458	0.088342	0.45332	11.165	0	0.078917	0	85.283	44.806	0.0078033	-100.15	4.6162
65	3.9971	0	0.041531	0	9.9995	0	0.032638	0	46.083	16.639	-1.0333	-28775	7.9942	0.53038	0.45921	2.12	13.566	0.080613	0.18084	0.85762	138.22	45.521	0.19809	-84.154	5.4005	0.10492	0.12714	0.44478	11.302	0.0049753	0.094127	0.052863	86.872	41.775	-0.049634	-1704.9	5.1225	0.052386	0.093732	0.23173	10.962	0	0.08624	0	85.552	44.782	-0.0058186	-102.36	5.1007
66	3.9971	0	0.0098786	0	9.9995	0	0.01066	0	66.544	21.484	-1.0747	-8365.4	7.9942	0.21785	0.16639	0.87077	13.983	0.017343	0.044309	0.17342	130.67	46.48	0.11624	-81.264	4.7358	0.044332	0.039106	0.19258	11.105	0.0013452	0.020206	0.013451	86.585	43.178	-0.045813	-479.22	4.3537	0.031857	0.032571	0.14346	10.965	0	0.018662	0	84.778	44.784	0.0066529	-99.854	4.4008
66	3.9971	0	0.0050519	0	9.9995	0	0.0046305	0	69.212	21.448	-1.0051	-8568.2	6.0697	0.13859	0.090308	0.55394	18.485	0.021293	0.045473	0.21292	131.25	46.272	0.12087	-81.004	4.6059	0.018952	0.026064	0.081343	11.711	0.0018065	0.017788	0.018064	86.789	42.952	-0.034863	-598.42	4.4534	0.011957	0.022542	0.054523	11.114	0	0.01502	0	84.791	44.789	0.024208	-97.274	4.5152
66	3.9971	0	0.0105	0	9.9995	0	0.006656	0	49.039	21.248	-0.71093	-8731.7	7.7721	0.14231	0.072084	0.56882	16.984	0.017344	0.045434	0.17343	130.64	46.318	0.1505	-79.924	4.8954	0.026718	0.027645	0.11856	11.778	0.0016071	0.019383	0.01607	85.843	42.838	-0.020865	-494.9	4.6734	0.012976	0.021681	0.061023	11.155	0	0.016867	0	85.165	44.746	0.0052849	-102.88	4.4782
67	3.9971	0.038647	0.047415	0.26166	9.9995	0	0.020959	0	63.467	18.55	-0.8932	-15766	7.9942	0.49081	0.33366	2.3661	39.998	0.079622	0.14688	0.79618	132.43	47.491	0.36908	-72.424	4.7314	0.16979	0.11296	0.76991	19.647	0.005468	0.054398	0.054934	86.518	43.221	-0.013393	-756.53	4.5422	0.1373	0.095978	0.64018	18.232	0	0.04838	0	85.449	44.519	0.014454	-98.764	4.6162
67	3.9971	0.010089	0.027881	0.067736	9.9995	0	0.021828	0	60.775	20.031	-0.39678	-10891	7.6645	0.8321	0.49622	3.326	39.998	0.026276	0.11987	0.26275	130.23	47.958	0.15417	-70.778	4.8889	0.19322	0.13576	0.89564	32.435	0.00078022	0.069236	0.0078242	86.155	43.929	-0.0011558	-372.83	4.7348	0.17312	0.1183	0.85709	38.139	0	0.071421	0	85.656	44.756	-0.00020246	-104.25	4.6229
67	3.9971	0	0.02521	0	9.9995	0	0.02273	0	71.639	19.723	-0.58763	-12287	6.3658	0.47517	0.27855	1.8993	39.998	0.029028	0.098308	0.29027	132.2	48.87	0.28175	-67.007	4.8455	0.15219	0.094864	0.71897	21.529	0.0017703	0.053817	0.017702	85.996	44.029	0.0083324	-392.69	4.7306	0.1355	0.088854	0.65391	18.09	0	0.052305	0	85.302	44.688	0.017254	-99.609	4.7373
68	3.9971	0	0.038077	0	9.9995	0	0.038277	0	63.299	18.69	-0.57809	-16280	6.857	1.2367	0.66523	4.9431	15.268	0.024483	0.2111	0.24481	134.5	46.213	0.21016	-79.835	4.7347	0.50088	0.35089	2.2093	12.065	0.0018833	0.1015	0.018832	87.097	41.734	-0.0061047	-1348.2	4.4833	0.46959	0.35222	2.0339	11.8	0	0.098183	0	84.381	44.25	0.019325	-96.624	4.4412
68	3.9971	0.09079	0.087048	0.42338	9.9995	0	0.036116	0	70.916	19.163	-0.34745	-14055	7.1463	0.98771	0.4822	3.948	13.243	0.047772	0.17473	0.4777	132.88	46.429	0.18242	-77.393	4.7498	0.39416	0.28019	1.7539	10.965	0.0034123	0.090514	0.034121	87.402	42.4	0.0068917	-1098.4	4.4715	0.37493	0.26837	1.6407	10.73	0	0.081511	0	85.284	44.659	0.0070519	-97.797	4.4446
68	3.9971	0.26008	0.19842	1.0396	9.9995	0	0.065548	0	61.785	19.289	-1.1999	-15664	5.6861	1.0204	0.69667	4.4631	12.725	0.22589	0.32577	2.2587	137.47	45.743	0.39109	-70.881	4.4035	0.63279	0.37885	2.7609	10.456	0.048727	0.20837	0.49339	87.513	40.475	-0.04333	-1667.1	4.2898	0.61487	0.34684	2.7748	10.173	0.013588	0.21766	0.14587	83.667	42.877	0.058096	-95.514	4.3605
69	3.9971	0.03119	0.051741	0.14671	9.9995	0	0.046755	0	64.785	21.111	-1.4604	-10419	7.9942	0.83312	0.56166	3.3301	14.151	0.19482	0.31643	1.9481	135.74	47.636	0.17501	-76.545	5.0498	0.23323	0.18408	1.1466	11.06	0.024114	0.14178	0.24668	85.909	44.133	-0.025676	-302.22	4.6868	0.21465	0.16729	1.0586	10.797	0.0029649	0.13081	0.03363	85.281	44.876	-0.0026327	-99.574	4.4917
69	3.9971	0	0.025549	0	9.9995	0	0.033806	0	76.517	18.08	-0.74808	-19943	7.9942	0.47601	0.34837	1.9027	16.433	0.052453	0.24671	0.52451	136.94	46.966	0.1789	-73.323	4.8295	0.12511	0.12105	0.56905	11.046	0.0059668	0.091332	0.060602	86.384	44.16	-0.011403	-509.47	4.4892	0.1071	0.10729	0.48361	10.521	0	0.083547	0	85.085	44.714	0.0038635	-98.589	4.421
69	3.9971	0	0.021408	0	9.9995	0	0.020919	0	58.488	18.806	-1.0874	-17329	7.9942	1.4171	0.80972	5.6642	39.998	0.074281	0.20437	0.74277	137.48	46.222	0.1803	-77.199	5.0044	0.15198	0.13556	0.69539	15.251	0.0069887	0.099007	0.07151	85.928	44.16	-0.0165	-386.14	4.7655	0.10951	0.10359	0.56899	11.167	0	0.097043	0	85.329	44.983	0.0011424	-98.704	4.596
70	3.9971	0	0.042873	0	10.033	0	0.02176	0	43.872	19.341	-1.983	-15609	6.11	0.53048	0.40202	2.6523	32.145	0	0.096853	0	137.73	45.684	0.40977	-81.152	4.5267	0.1356	0.13584	0.58638	27.203	0	0.058157	0	86.416	42.862	-0.067118	-686.54	4.3281	0.09112	0.11065	0.38398	29.781	0	0.059198	0	85.688	44.905	-0.0066191	-101.25	4.3807
70	3.9971	0	0.023289	0	9.9995	0	0.037824	0	46.864	17.526	-1.5496	-26345	7.9942	0.40563	0.24964	2.0259	34.514	0.02909	0.18218	0.31339	142.38	45.535	0.25929	-74.421	4.6886	0.04863	0.078578	0.23825	29.398	0.0016438	0.057641	0.01712	86.429	43.147	-0.040778	-911.96	4.4887	0.010804	0.067058	0.04471	31.18	0	0.054603	0	85.508	44.931	0.00048551	-100.56	4.4951
70	3.9971	0	0.017463	0	9.9995	0	0.019793	0	71.75	18.588	-1.0535	-16518	6.1033	0.58933	0.5211	2.3556	32.885	0	0.10855	0	134.27	46.389	0.18452	-76.74	4.3123	0.089191	0.11769	0.37188	23.752	0	0.044982	0	86.48	44.105	-0.021106	-439.68	4.1165	0.060019	0.1025	0.24896	24.932	0	0.044682	0	85.106	44.882	0.0091418	-100.71	3.9971
71	3.9971	0	0.055464	0	9.9995	0	0.032234	0	76.451	18.832	-1.2812	-16681	7.3953	0.87966	0.58926	3.5161	14.36	0.079325	0.19301	0.79321	136.36	45.416	0.062628	-89.825	4.8278	0.048729	0.13256	0.20249	11.354	0.002938	0.065386	0.029378	87.092	43.634	-0.037372	-718.11	4.6195	0.0037778	0.10133	0.017134	11.262	0	0.057003	0	85.195	44.949	0.009038	-98.866	4.5758
71	3.9971	0	0.05261	0	9.9995	0	0.035831	0	57.714	16.427	-0.94212	-29426	7.4155	1.3217	1.1993	5.283	14.737	0.05977	0.21272	0.59767	137.24	45.521	0.22288	-93.128	5.0205	0.16372	0.22331	0.69668	11.261	0.0025987	0.10297	0.025986	86.582	42.859	-0.021227	-1379.3	4.9097	0.033611	0.12966	0.18961	10.994	0	0.093229	0	85.191	44.912	0.0095971	-99.221	4.6296
71	3.9971	0	0.066761	0	9.9995	0	0.039176	0	55.703	17.291	-0.95685	-23575	7.2876	0.99786	0.77185	3.9885	17.193	0.086971	0.30471	0.86966	136.61	45.411	0.21792	-94.243	4.8085	0.15078	0.20479	0.64947	11.781	0.0036238	0.092642	0.036236	86.704	42.919	-0.028972	-1083.9	4.5346	0.062641	0.15018	0.26983	11.387	0	0.080534	0	85.43	44.928	0.0030969	-100.16	4.5321
72	3.9971	0.11959	0.063125	0.54884	9.9995	0	0.033525	0	52.48	18.91	-1.6805	-16751	6.6147	1.0104	0.53404	4.0387	18.438	0.077084	0.19699	0.7708	137.07	46.825	0.95543	-64.762	4.744	0.4356	0.21404	1.9797	11.783	0.033456	0.10681	0.35954	85.964	40.174	-0.091557	-1130.6	4.5064	0.38216	0.192	1.8162	11.106	0.036877	0.10514	0.38075	85.094	42.31	0.018074	-110.57	4.5287
72	3.9971	0.11146	0.040719	0.68776	9.9995	0	0.029698	0	77.914	19.064	-0.93047	-14989	6.5138	1.05	0.62321	4.1968	13.485	0.12344	0.22074	1.2377	134.37	47.522	0.31381	-63.983	4.5821	0.42531	0.25916	1.84	11.384	0.026612	0.095983	0.28787	89.01	42.065	-0.099694	-1182	4.2949	0.37509	0.2388	1.6668	11.217	0.0081697	0.078539	0.085858	85.173	43.618	-0.0031778	-102.57	3.9971
72	3.9971	0.27662	0.13085	1.2667	9.9995	0	0.081079	0	53.706	17.919	-1.1174	-21616	4.993	1.3778	0.87317	5.9243	12.839	0.28838	0.42627	2.8836	138.51	48.068	0.34595	-45.337	4.1418	0.71555	0.446	2.931	11.015	0.06597	0.17226	0.70948	87.935	39.914	-0.099923	-1923.9	4.0518	0.64792	0.42104	2.6168	10.831	0.043525	0.14552	0.51319	86.633	42.75	-0.005503	-135.33	3.9971
73	3.9971	0	0.041432	0	9.9995	0	0.034326	0	46.991	20.493	-1.0019	-10692	5.8072	1.0455	0.64367	4.1791	15.625	0	0.16575	0	132.62	45.662	0.22231	-85.71	4.4666	0.1261	0.15922	0.51535	11.62	0	0.083766	0	85.904	42.181	-0.036634	-693.13	4.3958	0.030441	0.13364	0.12351	11.123	0	0.075366	0	85.009	44.863	0.018957	-99.724	4.4917
73	3.9971	0	0.060352	0	9.9995	0	0.022193	0	70.459	18.384	-0.44908	-16575	5.888	0.89057	0.60905	3.5597	14.676	0	0.18595	0	132.9	45.186	0.091241	-92.212	4.5176	0.12782	0.17107	0.53877	11.646	0	0.066694	0	87.463	42.748	-0.012409	-1072.1	4.4648	0.039977	0.13796	0.17819	11.449	0	0.060502	0	85.319	44.913	0.0083049	-99.634	4.522
73	3.9971	0	0.047062	0	9.9995	0	0.028982	0	39.239	19.605	-0.85507	-12823	7.7116	1.2638	0.91717	5.0516	14.69	0.022216	0.24872	0.24278	132.84	45.473	0.43161	-84.52	4.652	0.10612	0.17411	0.42763	11.508	0.0011693	0.088646	0.012778	85.172	41.948	-0.0098101	-773.14	4.485	0.005854	0.11915	0.026286	11.159	0	0.075903	0	85.095	44.785	0.0092021	-99.622	4.5287
74	3.9971	0	0.015465	0	9.9995	0	0.010598	0	52.001	23.306	-1.1352	-5920.2	5.9889	0.26781	0.13648	1.0705	26.587	0.026306	0.076363	0.26305	129.86	45.266	0.40185	-67.139	4.7257	0.061005	0.049222	0.28529	14.203	0.0028253	0.023432	0.028252	86.337	41.047	-0.059404	-633.14	4.6145	0.039631	0.035644	0.17857	11.824	0	0.017905	0	85.364	43.971	0.0083594	-102.81	4.4951
74	3.9971	0.0041148	0.031489	0.018385	9.9995	0	0.024572	0	70.793	21.393	-0.88115	-8586.9	4.6364	0.27803	0.1735	1.1113	11.507	0.036104	0.074125	0.36102	130.98	45.514	0.29837	-76.575	4.1983	0.10105	0.085515	0.41377	10.218	0.0036104	0.040105	0.036102	88.791	41.847	-0.056302	-950.89	4.1149	0.088825	0.081563	0.3707	10.011	0	0.038152	0	84.959	44.294	0.012597	-99.896	3.9971
74	3.9971	0	0.018433	0	9.9995	0	0.010121	0	35.603	19.897	-1.5318	-8970.3	7.9942	0.14556	0.15581	0.58181	16.359	0	0.046636	0	134.06	45.302	1.0972	-75.539	4.7698	0.063054	0.070889	0.26538	11.557	0	0.025318	0	84.945	39.989	-0.030557	-848.16	4.2536	0.054048	0.061871	0.24418	10.987	0	0.024293	0	84.709	43.466	0.01658	-98.119	3.9971
75	3.9971	0.014634	0.035092	0.065979	9.9995	0	0.010548	0	63.543	18.932	-1.408	-16375	5.8745	0.44643	0.34043	1.7844	17.974	0	0.065545	0	136.45	46.796	0.28497	-65.586	4.3564	0.16034	0.12588	0.67232	11.791	0	0.026864	0	85.721	42.625	-0.028831	-919.17	4.1695	0.13365	0.10633	0.58088	11.268	0	0.024394	0	83.924	44.699	0.039973	-95.343	4.1014
75	3.9971	0.02987	0.029153	0.14934	9.9995	0	0.025492	0	56.974	17.673	-0.75543	-20420	7.254	0.80001	0.55967	3.1977	15.315	0.065378	0.15669	0.65375	134.66	47.723	0.18733	-62.818	4.368	0.24213	0.20795	0.99569	10.812	0.0032969	0.062105	0.032967	85.267	42.986	0.0091504	-913.94	4.0867	0.19524	0.1658	0.82759	10.282	0	0.049327	0	84.084	44.735	0.046967	-98.219	3.9971
75	3.9971	0	0.045093	0	9.9995	0	0.015918	0	44.425	18.755	-0.46138	-15070	7.8192	0.80602	0.52476	3.2217	15.995	0.12276	0.22642	1.2275	132.37	47.291	0.86293	-61.668	4.6787	0.19699	0.17477	0.84461	11.069	0.0051149	0.0569	0.051147	85.15	42.714	0.031474	-725.46	4.3958	0.15201	0.14415	0.63931	10.592	0	0.04189	0	84.744	44.475	0.033038	-99.016	4.4446
76	3.9971	0.11567	0.036101	0.66937	9.9995	0	0.028839	0	61.012	21.11	-1.8498	-10848	5.787	0.49479	0.24864	2.5471	15.881	0.03044	0.15389	0.34924	137.13	45.903	0.14942	-75.978	5.0003	0.33844	0.15519	1.6835	10.997	0.0058199	0.057977	0.064368	87.62	41.178	-0.11507	-1011	5.0468	0.35505	0.15677	1.7207	10.619	0.0024129	0.0492	0.024128	84.294	43.822	0.0454	-100.89	5.0603
76	3.9971	0.086816	0.060635	0.47612	9.9995	0	0.023985	0	78.726	19.967	-0.67907	-12341	5.9082	0.55049	0.26245	2.7708	14.104	0.024523	0.096621	0.25726	133.98	46.251	0.16953	-68.106	4.9175	0.30739	0.15769	1.4717	11.514	0.0027248	0.058007	0.028585	89.799	41.428	-0.062085	-1471.4	4.9346	0.32842	0.15636	1.4204	11.236	0	0.05712	0	83.758	44.135	0.014273	-106.89	5.0334
76	3.9971	0.093643	0.087179	0.43668	9.9995	0	0.038242	0	50.987	17.396	-1.2828	-24422	6.7089	0.47789	0.37447	1.9102	12.637	0.069757	0.17058	0.69754	138.67	45.634	0.21747	-75.56	4.5862	0.24514	0.20744	1.0929	10.863	0.0072614	0.097363	0.073452	86.975	40.884	-0.060518	-1983.9	4.4194	0.23177	0.19887	1.0983	10.706	0	0.091299	0	84.585	44.232	0.02768	-97.981	4.5287
77	3.9971	0	0.051596	0	9.9995	0	0.057635	0	41.538	19.031	-1.4673	-16643	7.2271	0.48508	0.41237	1.9389	16.406	0.055251	0.19969	0.55248	137.72	45.151	0.46926	-86.604	4.9123	0.12128	0.14156	0.53574	12.142	0.0097302	0.13159	0.10744	85.665	40.991	-0.048472	-1216.5	4.7074	0.072629	0.12394	0.36317	11.547	0.00465	0.13363	0.054539	84.152	44.39	0.033821	-96.708	4.5018
77	3.9971	0	0.048551	0	9.9995	0	0.039654	0	40.092	17.281	-0.80797	-25060	7.2742	0.5393	0.40414	2.1556	15.416	0.037305	0.17341	0.37303	138.64	45.42	0.45673	-79.509	5.3123	0.10748	0.1479	0.51123	11.838	0.0031087	0.1029	0.031253	85.04	41.454	0.0063576	-1495.6	4.9829	0.066492	0.13255	0.33357	11.517	0	0.10131	0	83.878	44.756	0.040398	-95.129	4.5556
77	3.9971	0	0.026463	0	9.9995	0	0.037306	0	59.294	17.48	-1.2466	-24085	7.6779	0.64187	0.52236	2.5656	14.299	0.025364	0.14252	0.25567	138.85	45.799	0.29012	-84.324	5.1363	0.12043	0.15325	0.57405	11.648	0.001492	0.09639	0.015039	87.045	42.108	-0.038087	-1523.3	4.8189	0.080642	0.13486	0.4272	11.14	0	0.099756	0	84.381	44.762	0.04024	-95.996	4.4816
78	3.9971	0.061883	0.081924	0.24735	9.9995	0	0.053004	0	68.683	16.868	-1.1532	-28059	6.0293	0.76375	0.57574	3.7312	12.96	0.068946	0.19367	0.7785	139.24	46.874	0.17988	-71.624	4.6933	0.30101	0.19374	1.4318	10.807	0.0054418	0.10218	0.061384	88.486	41.542	-0.06231	-2263.8	4.4854	0.27932	0.15455	1.1933	10.597	0.00012777	0.09631	0.0015326	85.239	44.082	0.011199	-102.48	4.4345
78	3.9971	0.12302	0.051731	0.78684	9.9995	0	0.032903	0	45.12	19.806	-2.0259	-13534	7.4222	0.9392	0.54352	5.2898	14.151	0.23011	0.41255	2.301	136.06	47.596	0.17534	-77.627	5.1457	0.39317	0.23872	1.9193	10.639	0.041611	0.14014	0.41891	86.854	40.766	-0.15351	-1147.4	4.7074	0.3702	0.21503	1.6702	10.269	0.0068132	0.10413	0.070421	85.533	44.012	-0.0053552	-105.04	4.5422
78	3.9971	0.041906	0.068389	0.33501	9.9995	0	0.058746	0	70.162	18.606	-1.2329	-17421	7.9942	0.69417	0.42324	2.9312	12.536	0.15367	0.31419	1.5366	136.21	45.896	0.16857	-85.283	5.6292	0.32948	0.22002	1.742	10.346	0.016172	0.13345	0.16171	89.228	41.396	-0.099274	-1686.1	5.671	0.32545	0.20519	1.7226	10.008	0.0015055	0.12494	0.015054	85.317	43.684	0.0014742	-101.34	5.9149
79	3.9971	0	0.013383	0	9.9995	0	0.026057	0	59.525	19.309	-0.98452	-14267	6.7224	0.25608	0.16802	1.2441	14.811	0.07909	0.16253	0.79086	134.41	46.525	0.34984	-70.857	4.4753	0.14432	0.096041	0.6098	11.245	0.011011	0.075107	0.11948	86.9	41.952	-0.033633	-1051.7	4.1203	0.15223	0.093795	0.61411	10.459	0.0029385	0.066268	0.029994	84.861	44.309	0.022162	-99.774	3.9971
79	3.9971	0.056616	0.045099	0.2263	9.9995	0	0.058368	0	48.98	18.883	-0.54789	-16134	7.9942	0.56698	0.45932	2.2663	12.738	0.19205	0.22609	1.9204	135.58	48.522	0.51377	-54.542	4.8581	0.24216	0.15427	1.0747	10.799	0.036871	0.12358	0.38062	85.974	41.785	0.0056183	-958.54	4.2881	0.21605	0.13027	1.03	10.575	0.016394	0.11708	0.17643	85.111	43.8	0.016957	-105.04	4.2057
79	3.9971	0	0.038522	0	9.9995	0	0.062371	0	55.369	19.908	-0.67339	-12518	7.9942	0.59636	0.24367	3.8647	11.648	0.15662	0.26381	1.5661	134.07	47.984	0.22715	-65.551	6.0356	0.21745	0.11463	1.3297	10.486	0.048004	0.13369	0.49519	85.846	42.106	-0.00704	-879.05	6.0974	0.20014	0.10781	1.0605	10.258	0.033628	0.12625	0.35476	84.411	44.385	0.013505	-97.908	6.0697
80	3.9971	0	0.047218	0	9.9995	0	0.022811	0	74.216	20.296	-0.42594	-10338	5.8476	1.4405	0.65086	5.7579	19.588	0.16476	0.33125	1.6475	130.23	45.888	0.20182	-81.628	4.6064	0.16818	0.17448	0.73329	12.39	0.0056815	0.086414	0.056812	86.15	43.889	0.009562	-451.8	4.5123	0.11156	0.1532	0.49296	11.685	0	0.076571	0	84.845	44.896	0.022762	-97.447	4.4951
80	3.9971	0	0.0595	0	9.9995	0	0.026078	0	63.899	17.311	-1.379	-24149	7.3011	1.217	0.75251	4.8644	23.316	0.044224	0.19865	0.48983	137.6	45.429	0.063306	-93.348	4.9486	0.11603	0.1866	0.50984	12.311	0.0014741	0.075888	0.016328	86.743	43.464	-0.041087	-907.22	4.8433	0.040963	0.15635	0.19993	11.583	0	0.06874	0	85.276	44.965	0.0043737	-99.242	4.5825
80	3.9971	0	0.063704	0	9.9995	0	0.029512	0	53.483	19.906	-0.48199	-11841	7.1463	1.1165	0.75087	4.4629	21.029	0	0.16586	0	132.19	45.452	0.11112	-93.484	4.9002	0.093093	0.16779	0.39313	12.947	0	0.064183	0	86.091	43.628	-0.012921	-447.88	4.845	0.017191	0.13102	0.088851	11.956	0	0.057855	0	85.442	44.976	0.0013123	-99.72	4.559
81	3.9971	0	0.14318	0	9.9995	0	0.041527	0	55.632	18.332	-0.97006	-18936	4.5287	0.552	0.33698	2.2064	15.06	0	0.12913	0	137.05	44.955	0.14677	-79.762	4.1743	0.1973	0.20881	0.7912	11.621	0	0.067335	0	90.059	36.746	-0.13523	-3267.8	4.13	0.15795	0.19318	0.6352	11.167	0	0.058338	0	86.918	39.298	0.0029769	-147.69	3.9971
81	3.9971	0	0.016896	0	9.9995	0	0.028683	0	79.096	20.361	-1.3194	-11671	5.1882	0.27781	0.17433	1.1738	11.823	0.011686	0.13095	0.11685	134.72	46.129	0.12177	-84.477	4.4517	0.1173	0.10599	0.52832	10.669	0.0012984	0.067627	0.012984	90.467	41.238	-0.13289	-1398.5	4.4841	0.10492	0.11146	0.50084	10.361	0	0.068682	0	85.066	43.819	0.0064706	-107.88	4.5825
81	3.9971	0.016523	0.041156	0.11925	9.9995	0	0.033274	0	61.151	20.518	-0.71949	-11243	7.9942	0.25944	0.16477	1.3582	16.15	0.017247	0.10423	0.17246	134.47	45.511	0.11321	-81.769	5.0034	0.085632	0.10269	0.42006	11.407	0.0013267	0.061978	0.013266	87.472	41.63	-0.045786	-968.25	4.6683	0.073331	0.10166	0.31573	10.793	0	0.058894	0	84.423	44.496	0.030758	-97.491	4.596
82	3.9971	0.11477	0.036022	0.66495	9.9995	0	0.031978	0	61.006	20.584	-1.708	-12049	5.7938	0.49608	0.24891	2.5537	15.861	0.032768	0.15618	0.37353	137.3	45.904	0.14975	-75.972	5.0014	0.33793	0.15536	1.6812	11.001	0.0061109	0.059047	0.067616	87.625	41.131	-0.10312	-1111.1	5.0452	0.3545	0.15712	1.713	10.618	0.0023461	0.049413	0.02346	84.281	43.82	0.045288	-100.87	5.0536
82	3.9971	0.077427	0.055363	0.42098	9.9995	0	0.022878	0	78.751	20.021	-0.69691	-12193	5.9149	0.55589	0.26457	2.7942	14.178	0.029548	0.096179	0.30958	133.94	46.222	0.17214	-68.332	4.919	0.30559	0.15504	1.4642	11.539	0.0036183	0.060211	0.038575	89.805	41.424	-0.063893	-1455.1	4.9354	0.32759	0.15422	1.4092	11.287	0.00018856	0.062683	0.0023499	83.785	44.082	0.015057	-107.03	5.0267
82	3.9971	0.093523	0.08671	0.43675	9.9995	0	0.035631	0	50.993	16.998	-1.0421	-26869	6.6753	0.47705	0.37478	1.9068	12.637	0.068979	0.17406	0.68976	138.79	45.64	0.21718	-75.578	4.5846	0.24662	0.20804	1.0988	10.879	0.0071888	0.096343	0.072708	86.985	40.852	-0.042103	-2172.2	4.4198	0.23971	0.20042	1.1029	10.701	0	0.090223	0	84.575	44.227	0.027849	-97.898	4.5287
83	3.9971	0.036418	0.036242	0.14557	9.9995	0	0.030098	0	62.31	19.849	-0.51987	-11424	7.9942	0.40629	0.30742	1.8074	27.785	0.090188	0.16687	0.91154	130.63	46.112	0.19838	-74.772	4.859	0.15408	0.11347	0.7248	12.081	0.009924	0.07597	0.1009	86.797	43.051	-0.019165	-619.25	4.5337	0.13428	0.10374	0.63715	10.528	0	0.066399	0	85.633	44.682	-0.0082222	-103.25	4.4917
83	3.9971	0.011153	0.049338	0.061389	9.9995	0	0.034477	0	76.932	19.84	-0.54401	-12901	7.9942	0.62454	0.37083	2.8319	13.734	0.18464	0.32643	1.8463	134.63	46.662	0.2145	-79.793	5.2061	0.26136	0.16194	1.3038	10.552	0.043619	0.14244	0.43662	87.443	43.214	-0.029815	-717.71	4.7516	0.23575	0.14485	1.1548	10.018	0.016295	0.12426	0.16453	85.125	44.741	-0.0081823	-100.71	4.5758
83	3.9971	0.039526	0.051434	0.15799	9.9995	0	0.020577	0	53.463	19.79	-0.93531	-13267	7.5905	0.59368	0.29218	3.0681	13.169	0.21681	0.34125	2.5444	135.25	46.934	0.21806	-76.579	5.3133	0.26678	0.15461	1.4241	10.9	0.034726	0.12369	0.37988	86.642	42.486	-0.04022	-769.81	5.2504	0.25532	0.14784	1.3249	10.713	0.014195	0.1104	0.15309	84.93	44.629	0.010433	-98.989	5.454
84	3.9971	0	0.047769	0	9.9995	0	0.033951	0	72.935	21.301	-1.0881	-8616	6.4465	0.55803	0.36912	2.2305	30.18	0.034453	0.15163	0.36955	130.53	46.311	0.12203	-85.465	4.67	0.22038	0.1519	0.99696	14.905	0.0063565	0.063052	0.066344	88.688	40.95	-0.11753	-1052.4	4.5312	0.18419	0.11939	0.91357	12.033	0.0014222	0.052688	0.014221	84.887	43.571	-0.0062675	-106.14	4.5758
84	3.9971	0	0.053714	0	9.9995	0	0.038385	0	75.095	20.482	-0.5765	-10380	5.5112	2.4366	1.5938	9.7395	14.858	0.13081	0.34451	1.9435	131.56	47.157	0.18796	-80.572	4.5035	0.51328	0.31835	2.1853	11.255	0.025365	0.10079	0.33308	91.762	39.922	-0.14765	-1419.2	4.4547	0.29301	0.15091	1.3608	10.758	0.011134	0.068606	0.11133	86.829	42.527	-0.11816	-144.12	4.559
84	3.9971	0.085059	0.10719	0.6175	9.9995	0	0.053388	0	51.32	20.178	-0.59267	-11268	7.9942	0.60015	0.46509	2.9198	11.608	0.10767	0.21301	1.0767	132.32	46.174	0.15079	-76.73	4.7153	0.30689	0.25003	1.3654	10.367	0.019424	0.10494	0.19746	87.427	40.559	-0.051925	-1127.2	4.2112	0.30251	0.24103	1.2925	10.162	0.0082841	0.091324	0.082837	84.96	44.16	-0.014756	-108.9	3.9971
85	3.9971	0.041049	0.040375	0.18397	9.9995	0	0.011328	0	50.852	17.198	-0.79144	-24683	5.8678	0.46939	0.25134	2.0689	29.299	0.0308	0.090891	0.30798	137.45	48.858	0.29172	-81.612	4.4376	0.18599	0.11335	0.81261	12.256	0.0030523	0.034567	0.030796	86.047	42.712	-0.013023	-1054.6	4.2646	0.17939	0.10457	0.78227	10.775	0	0.03144	0	84.155	44.388	0.021293	-97.305	4.2528
85	3.9971	0.027575	0.030039	0.11764	9.9995	0	0.01334	0	58.448	19.568	-0.38838	-13284	6.6618	0.48289	0.33384	1.9302	21.318	0.058939	0.11599	0.58936	133.77	47.94	0.18121	-69.298	4.4168	0.20612	0.14151	0.88992	11.693	0.0033889	0.042377	0.034766	84.926	42.845	0.01967	-698.86	4.2175	0.18506	0.12707	0.79802	10.454	0	0.037021	0	83.714	44.467	0.030428	-94.408	4.1485
85	3.9971	0.079249	0.035931	0.34716	9.9995	0	0.015865	0	55.965	18.644	-0.77607	-16098	6.4263	0.40206	0.3111	1.6747	15.336	0.016844	0.11288	0.16844	133.8	47.686	0.61852	-70.835	4.5907	0.17369	0.11802	0.76826	11.08	0.0010779	0.039805	0.010955	86.509	42.564	0.012755	-946.59	4.3912	0.13978	0.091471	0.6593	10.408	0	0.038289	0	85.571	44.507	0.016844	-101.32	4.3201
86	3.9971	0	0.032982	0	9.9995	0	0.02067	0	43.009	20.574	-0.94436	-10908	7.2876	0.29875	0.20663	1.1941	34.123	0.018302	0.13188	0.18301	133.82	45.868	0.36484	-92.198	4.8049	0.046021	0.077736	0.19091	19.705	0.0013902	0.049057	0.013901	85.869	42.266	-0.030874	-646.01	4.4808	0.0057509	0.06822	0.033573	16.464	0	0.0424	0	85.119	44.723	0.0033498	-99.807	4.5422
86	3.9971	0	0.024323	0	9.9995	0	0.020982	0	72.575	19.65	-1.3871	-14567	7.6106	0.39379	0.30832	1.574	38.632	0	0.12752	0	137.5	45.319	0.077078	-87.782	5.2902	0.05747	0.10069	0.2426	21.252	0	0.054084	0	87.339	43.398	-0.055054	-686.8	4.9055	0.014441	0.080818	0.083202	17.96	0	0.051316	0	85.265	44.937	0.0062424	-99.459	4.5758
86	3.9971	0	0.03894	0	9.9995	0	0.036163	0	65.983	19.331	-1.1043	-15182	5.9418	0.40182	0.35644	1.6061	37.185	0.018111	0.13496	0.1811	136.68	45.731	0.09636	-79.808	4.7233	0.045172	0.096864	0.19121	27.53	0.00069658	0.060702	0.0069654	86.537	43.37	-0.031411	-684.47	4.5539	0.010455	0.082728	0.05035	29.019	0	0.053973	0	85.073	44.966	0.0077421	-98.331	4.559
87	3.9971	0	0.057537	0	9.9995	0	0.054617	0	74.975	17.877	-0.50563	-20563	6.9781	0.67181	0.48353	2.7041	23.626	0.14369	0.2942	1.4368	136.45	46.941	0.13004	-84.129	4.7562	0.20347	0.19069	0.90759	11.437	0.0097866	0.13788	0.09789	87.47	43.551	-0.015006	-892.89	4.527	0.1498	0.16008	0.67058	10.582	0	0.12695	0	85.634	44.867	9.1756e-05	-99.899	4.5253
87	3.9971	0	0.041997	0	9.9995	0	0.022203	0	61.244	17.887	-0.73178	-21215	7.9202	0.77666	0.62274	3.5727	15.073	0.077954	0.28503	0.91431	137.61	46.135	0.20248	-89.218	4.7714	0.21812	0.19044	1.0027	11.486	0.0090169	0.12821	0.099428	86.368	43.381	-0.0094051	-832.17	4.4265	0.16348	0.14775	0.6862	11.167	0	0.12151	0	85.162	44.959	0.01048	-98.423	4.4008
87	3.9971	0.017388	0.018089	0.069502	9.9995	0	0.0067387	0	66.034	22.219	-3.9943	-11019	7.2136	0.71961	0.53073	3.6141	14.414	0.13063	0.34988	1.3062	144.92	45.989	0.20005	-66.928	4.4888	0.34038	0.26006	1.5046	10.991	0.024783	0.15727	0.25863	87.96	42.43	-0.15857	-686.21	4.1149	0.34372	0.25788	1.4889	10.815	0.011932	0.14547	0.11932	84.797	44.703	0.013839	-96.342	4.0139
88	3.9971	0	0.069009	0	9.9995	0	0.069359	0	72.201	18.803	-0.74025	-16428	7.6174	1.8435	1.1589	8.3735	14.595	0.13669	0.47767	1.3668	135.62	46.627	0.27639	-74.715	5.0139	0.50882	0.35561	2.4134	11.049	0.0034199	0.18295	0.034203	86.663	43.996	-0.020018	-512.91	4.6961	0.45527	0.2925	2.0254	10.537	0	0.17071	0	85.403	44.898	-0.010145	-100.04	4.5321
88	3.9971	0	0.039393	0	9.9995	0	0.024185	0	59.872	18.664	-0.92258	-16674	7.2473	0.92629	0.68405	3.7025	16.419	0	0.11083	0	135.13	45.388	0.060209	-93.541	4.8458	0.065481	0.13026	0.28026	11.794	0	0.062056	0	86.497	43.865	-0.02801	-508.57	4.816	0.016347	0.10264	0.07439	11.314	0	0.060204	0	85.724	44.967	-0.0053492	-100.98	4.5489
88	3.9971	0	0.035848	0	9.9995	0	0.023219	0	68.19	17.06	-1.4388	-27985	7.9942	0.24907	0.26352	1.529	17.173	0.018153	0.26147	0.18152	140.73	45.568	0.06421	-95.658	4.9884	0.047637	0.12565	0.23053	11.89	0.00051866	0.06597	0.0051863	87.339	43.672	-0.050898	-907.8	4.8509	0.024686	0.11826	0.11275	11.551	0	0.058975	0	85.693	44.986	-0.0038799	-100.98	4.5623
89	3.9971	0	0.01312	0	9.9995	0	0.011194	0	51.942	19.178	-0.77693	-14321	7.5232	0.47792	0.34002	1.9103	39.433	0.059397	0.12692	0.59394	133.62	46.624	0.31788	-81.913	4.7701	0.070084	0.073659	0.29702	13.179	0.0015699	0.039369	0.015927	85.739	43.76	-0.010616	-448.6	4.432	0.037624	0.057187	0.16836	11.617	0	0.033666	0	85.271	44.761	-0.0044094	-101.01	4.4143
89	3.9971	0	0.021816	0	9.9995	0	0.014671	0	52.821	19.702	-0.51949	-11973	7.0723	0.58921	0.25287	2.4027	35.355	0.073043	0.12987	0.73039	131.2	46.43	0.14262	-85.196	4.7304	0.072907	0.076693	0.31546	16.944	0.0024476	0.031869	0.024723	85.878	43.471	-0.011846	-484.76	4.5321	0.04009	0.063107	0.18335	13.464	0	0.02829	0	85.076	44.866	0.012316	-100.91	4.5287
89	3.9971	0	0.014217	0	9.9995	0	0.0037626	0	82.514	20.052	-0.88314	-12038	7.1329	0.25822	0.20656	1.0321	36.977	0	0.054235	0	133.71	47.527	0.084245	-80.77	4.767	0.039849	0.058263	0.16998	16.913	0	0.028023	0	88.021	43.62	-0.042633	-648.33	4.4328	0.021981	0.04348	0.10748	12.52	0	0.025289	0	85.467	44.867	0.00036966	-100.69	4.4244
90	3.9971	0	0.025563	0	9.9995	0	0.015562	0	63.958	19.851	-0.65631	-12264	5.6121	0.23363	0.16243	0.9699	15.995	0	0.046889	0	133	47.143	0.24407	-69.127	4.4296	0.0766	0.075405	0.32039	11.419	0	0.027356	0	87.504	42.177	-0.034335	-918.38	4.3239	0.061958	0.065918	0.25586	11.246	0	0.026039	0	86.046	44.054	-0.022936	-108.71	4.3537
90	3.9971	0.00015158	0.02491	0.00066811	9.9995	0	0.0074756	0	59.243	20.937	-1.0329	-10264	5.7399	0.27699	0.12338	1.1072	19.279	0.035262	0.06196	0.42219	134.1	46.377	0.24361	-83.333	4.3651	0.070695	0.065276	0.30197	11.8	0.0052819	0.029837	0.068839	86.423	42.176	-0.04434	-741.65	4.1283	0.052907	0.060162	0.2264	11.331	0	0.026251	0	84.096	44.542	0.022785	-95.028	3.9971
90	3.9971	0	0.011947	0	9.9995	0	0.016845	0	35.768	19.44	-0.56509	-8154.1	6.7022	0.29505	0.25023	1.3143	20.039	0.058572	0.097515	0.98613	130.57	46.775	1.3485	-60.826	4.6204	0.098608	0.080319	0.42335	12.156	0.0077752	0.039428	0.11608	83.883	41.739	0.067919	-524.58	4.3853	0.0732	0.067844	0.33057	11.369	0	0.035021	0	84.899	44.287	0.012856	-100.82	4.3941
91	3.9971	0	0.077392	0	9.9995	0	0.041652	0	64.09	20.351	-0.82319	-11762	4.5825	0.93589	0.81791	3.7409	11.783	0.01346	0.11898	0.1346	134.91	45.092	0.030408	-99.409	4.3992	0.12505	0.23093	0.51232	10.817	0.0011217	0.067235	0.011216	90.304	41.442	-0.12279	-1093.5	4.4538	0.039284	0.18266	0.17665	10.821	0	0.063056	0	87.282	44.23	-0.044906	-110.63	4.5085
91	3.9971	0	0.10173	0	9.9995	0	0.031941	0	50.689	20.061	-1.017	-12724	5.9889	1.8487	1.0908	7.3894	13.499	0.0075253	0.16627	0.075249	135.66	45.465	0.051874	-94.953	4.6576	0.20853	0.23894	0.84643	11.365	0.00057887	0.077859	0.0057884	88.201	41.067	-0.10496	-1091.1	4.4648	0.040675	0.15626	0.18629	11.28	0	0.074829	0	86.012	44.464	-0.0048739	-105.16	4.5018
91	3.9971	0	0.11229	0	9.9995	0	0.036361	0	72.426	20.051	-1.1876	-12890	4.7979	0.54341	0.41048	2.1721	14.447	0.044965	0.13089	0.44963	136.04	45.121	0.048712	-93.305	4.5046	0.097683	0.22153	0.42336	10.949	0.0037471	0.084425	0.037469	90.007	41.771	-0.12441	-1184.1	4.5321	0.036576	0.20819	0.16191	10.568	0	0.082393	0	85.83	44.197	-0.0089641	-102.49	4.5455
92	3.9971	0	0.017414	0	9.9995	0	0.0095897	0	54.154	21.087	-0.89629	-9079.3	6.1706	0.29184	0.16838	1.1665	37.407	0.039024	0.086034	0.39022	130.94	45.331	0.13567	-86.201	4.9938	0.055893	0.044625	0.23436	27.183	0.004336	0.029087	0.043358	86.981	40.056	-0.070996	-1103.2	4.8588	0.024477	0.032523	0.11736	29.031	0	0.02329	0	85.206	43.251	0.014483	-105.8	4.6633
92	3.9971	0	7.0547e-05	0	9.9995	0	9.8067e-05	0	32.048	15.997	-1.1858	-10435	7.6308	0.39201	0.18129	1.5669	38.76	0.035629	0.079611	0.35627	133.27	46.317	1.5686	-77.077	5.1132	0.098769	0.069477	0.41839	17.039	0.006001	0.029506	0.060007	85.889	37.122	-0.058102	-1410	4.7642	0.067174	0.05986	0.29787	12.011	0.0015771	0.023802	0.01577	86.245	38.983	-0.0077281	-128.21	4.633
92	3.9971	0	0.018343	0	9.9995	0	0.014707	0	58.171	21.782	-1.0313	-8304.3	5.8745	0.245	0.13669	0.97928	39.238	0.037047	0.072787	0.37045	132.23	48.435	1.221	-21.793	4.5235	0.092316	0.064439	0.39775	17.275	0.0049628	0.028512	0.050998	85.919	40.319	0.039795	-881.69	4.3151	0.079523	0.057916	0.34005	13.236	0.00067381	0.024108	0.0078531	83.318	42.935	0.03844	-103.16	4.2192
93	3.9971	0	0.02106	0	9.9995	0	0.025707	0	64.101	17.045	-1.146	-27555	7.9942	0.43962	0.29022	2.2158	36.183	0.058801	0.19992	0.58798	140.06	47.09	0.15211	-63.512	4.7604	0.13255	0.11164	0.6113	18.208	0.01043	0.069607	0.10863	86.959	41.537	-0.034352	-2075.6	4.3235	0.10224	0.10702	0.46752	16.774	0	0.053144	0	83.933	44.838	0.040966	-95.462	4.3739
93	3.9971	0.033617	0.025243	0.19341	9.9995	0	0.026616	0	45.746	17.593	-1.6056	-25080	6.2446	0.33741	0.40804	1.3487	13.364	0.065995	0.21999	0.67057	141.17	46.088	0.35476	-67.727	4.6651	0.13172	0.11045	0.57599	11.534	0.020586	0.087439	0.21994	86.732	39.509	-0.079139	-2396.9	4.4858	0.10966	0.085925	0.51903	11.389	0.012054	0.078713	0.12611	84.251	42.858	0.017528	-99.598	4.2326
93	3.9971	0	0.048579	0	9.9995	0	0.044502	0	36.06	19.051	-1.2632	-16652	7.8529	0.98477	0.43237	4.5989	36.425	0.026275	0.10954	0.26274	137.88	45.743	0.86801	-81.598	5.0209	0.19298	0.14868	0.89404	19.645	0.0031598	0.077209	0.033634	84.856	40.44	-0.0037208	-1292.8	4.7693	0.10762	0.11315	0.50688	17.225	0	0.077543	0	84.297	43.649	0.0249	-95.157	4.6633
94	3.9971	0	0.019811	0	9.9995	0	0.011195	0	82.924	18.857	-0.42528	-14924	7.9942	0.4539	0.28932	1.8143	15.369	0.0033699	0.074774	0.033697	132.76	46.535	0.086729	-80.929	4.9193	0.068286	0.071076	0.30028	10.658	0.00014041	0.043516	0.001404	87.423	43.648	-0.014706	-720.63	4.6885	0.043065	0.059214	0.20623	10.193	0	0.043153	0	85.397	44.939	0.0026021	-99.862	4.5321
94	3.9971	0	0.017986	0	9.9995	0	0.010131	0	58.031	17.916	-0.88766	-20604	7.3549	0.21987	0.1682	0.87885	14.918	0	0.076494	0	136.82	46.423	0.16115	-87.822	4.9986	0.056286	0.059136	0.24602	11.489	0	0.039515	0	87.46	42.333	-0.046923	-1248.2	4.7861	0.043211	0.05339	0.19907	11.416	0	0.038593	0	85.486	44.667	0.00097986	-101.6	4.596
94	3.9971	0	0.016028	0	9.9995	0	0.014566	0	65.427	18.922	-0.81287	-16106	7.1531	0.27569	0.20952	1.102	11.729	0	0.086183	0	135.8	46.598	0.21414	-86.602	5.0775	0.049359	0.057798	0.22654	10.408	0	0.044962	0	87.608	42.936	-0.038493	-907.1	4.9055	0.033559	0.048523	0.16604	10.186	0	0.043723	0	85.62	44.749	-0.013112	-102.44	4.6162
95	3.9971	0.10687	0.017612	0.42718	9.9995	0	0.024799	0	74.463	20.074	-1.6335	-12635	6.5811	0.61023	0.36622	3.6875	14.118	0.10299	0.18527	1.2669	135.52	46.86	0.39546	-53.815	5.2651	0.28344	0.13274	1.4934	11.236	0.018288	0.068507	0.205	87.706	42.853	-0.075091	-891.39	5.3808	0.24326	0.11805	1.2573	11.147	0.0095819	0.055276	0.099109	84.821	44.579	0.0017423	-100.59	5.5684
95	3.9971	0.069444	0.074237	0.4159	9.9995	0	0.028475	0	46.622	19.025	-0.77759	-14768	7.3078	0.60808	0.32058	3.4576	14.252	0.047064	0.11924	0.47061	133.59	46.891	0.1868	-75.514	5.1027	0.35984	0.18722	1.8007	11.092	0.0060075	0.060926	0.06235	85.972	41.655	-0.042449	-973.24	5.0119	0.36672	0.18344	1.8684	10.656	0	0.057864	0	85.269	44.517	-0.0092857	-102.56	5.0401
95	3.9971	0.20356	0.10562	0.90819	9.9995	0	0.033367	0	63.45	21.565	-1.3075	-9206.2	5.9957	0.95114	0.69862	3.8236	13.445	0.21821	0.29851	2.229	134.38	48.748	0.3846	-57.831	4.8281	0.4544	0.25047	2.1338	11.119	0.019714	0.078892	0.20552	86.46	42.289	-0.088657	-625.5	4.8584	0.45076	0.20892	1.9837	11.042	0	0.058394	0	84.563	44.082	0.0046939	-104.9	4.9964
96	3.9971	0	0.046049	0	9.9995	0	0.084307	0	50.449	19.295	-1.6112	-14901	6.783	1.0918	1.1527	4.3639	13.007	0.068548	0.27535	0.76571	135.8	45.338	0.25897	-91.323	4.7875	0.25445	0.32501	1.0828	10.717	0.0052729	0.17015	0.058901	86.932	41.13	-0.09451	-1247.7	4.5615	0.13765	0.23539	0.58856	10.436	0	0.16592	0	85.081	44.412	0.015451	-98.477	4.5556
96	3.9971	0.02888	0.15363	0.11544	9.9995	0	0.056631	0	71.828	20.341	-0.68551	-10605	7.5097	1.2049	0.93493	4.8159	16.453	0.085385	0.27761	0.8538	131.37	45.403	0.20186	-85.115	5.0872	0.32582	0.31669	1.5559	11.304	0.0065681	0.16684	0.065677	87.736	42.414	-0.028369	-909.39	4.7524	0.22617	0.25856	1.2363	10.47	0	0.16305	0	84.544	44.658	0.015877	-97.1	4.5825
96	3.9971	0	0.16325	0	10.087	0	0.081564	0	47.868	19.352	-0.96529	-14105	7.9942	1.1545	0.99394	4.6145	17.26	0.17512	0.35274	2.0505	134.32	45.24	0.2943	-83.756	4.9642	0.4043	0.34827	1.9314	12.269	0.012509	0.15838	0.14646	85.849	41.308	-0.036421	-1105	4.7289	0.33426	0.25988	1.6833	11.963	0	0.14103	0	84.339	44.732	0.016393	-98.244	4.5556
97	3.9971	0	0.033397	0	9.9995	0	0.035464	0	59.497	19.764	-0.64692	-12004	7.429	0.73099	0.48909	2.9218	15.08	0	0.081852	0	131.7	45.142	0.40321	-67.896	4.649	0.20234	0.20584	0.83754	12.373	0	0.053543	0	87.332	39.922	-0.0017626	-1588.3	4.2839	0.13251	0.1834	0.56367	12.337	0	0.05215	0	84.45	42.783	0.038658	-103.13	4.2528
97	3.9971	0	0.052549	0	9.9995	0	0.041337	0	44.462	20.125	-0.7821	-11638	6.1168	0.59011	0.34537	2.3587	17.462	0.043241	0.13528	0.43239	133.06	45.439	0.42171	-74.185	4.5433	0.13697	0.10997	0.58382	12.387	0.0051376	0.078162	0.053945	83.934	40.554	0.037316	-1059.5	4.3596	0.10079	0.089236	0.43991	12.035	0.0010188	0.074116	0.014044	83.006	43.902	0.067416	-91.786	4.421
97	3.9971	0	0.052102	0	9.9995	0	0.05205	0	46.966	21.374	-0.78837	-8183.8	5.8611	0.99857	0.58647	3.9914	13.492	0.34679	0.41978	3.4677	129.28	45.052	0.60929	-57.898	4.5093	0.23556	0.18163	0.97323	11.485	0.044391	0.13439	0.44759	85.142	39.93	0.014014	-995.34	4.4038	0.11004	0.1401	0.45469	11.385	0.0032956	0.096549	0.035039	84.668	42.99	0.026563	-101.47	4.4816
98	3.9971	0	0.0072183	0	9.9995	0	0.0083468	0	70.375	21.22	-0.77068	-8587.9	7.9942	0.31703	0.15011	1.2672	16.318	0.043169	0.076877	0.43166	129.92	45.483	0.088362	-90.831	5.1255	0.027064	0.028035	0.11813	12.223	0.002272	0.017273	0.022719	86.919	43.181	-0.031883	-547.74	4.853	0.008288	0.020788	0.037618	11.765	0	0.013928	0	85.306	44.926	0.006363	-99.701	4.5556
98	3.9971	0	0.011395	0	9.9995	0	0.0079976	0	75.205	18.984	-0.57831	-14539	7.9942	0.251	0.14136	1.0033	15.787	0.01254	0.03969	0.12539	132.77	45.869	0.066832	-91.182	5.7326	0.023706	0.029022	0.11078	10.751	0.00059712	0.01825	0.0059709	87.207	43.312	-0.01754	-789.55	5.2878	0.0094455	0.022253	0.054836	10.164	0	0.017556	0	85.211	44.786	0.0049565	-99.514	4.6431
98	3.9971	0.0034389	0.014678	0.013746	9.9995	0	0.010444	0	54.5	21.424	-0.24282	-7291.7	7.9942	0.45253	0.27472	1.8088	30.005	0.06349	0.097479	0.67972	125.85	46.365	0.14466	-82.747	5.6466	0.068439	0.048251	0.34842	12.727	0.0029012	0.031663	0.030828	85.828	43.677	-0.010128	-326.33	5.5549	0.044766	0.034075	0.23582	10.852	0	0.026999	0	85.673	44.964	-0.015616	-101.48	5.4977
99	3.9971	0.10437	0.056274	0.41717	9.9995	0	0.023877	0	61.487	18.615	-0.98489	-16138	7.429	0.62302	0.5036	3.2642	15.76	0.094258	0.21892	0.94253	133.67	47.575	0.27547	-70.706	4.8047	0.32106	0.18667	1.506	11.425	0.0099436	0.085214	0.10265	85.831	44.099	-0.0082563	-395.01	4.5136	0.31484	0.16009	1.4552	10.991	0.00094984	0.077457	0.013293	85.515	44.859	0.0056225	-100.78	4.2393
99	3.9971	0.0047257	0.041682	0.020924	9.9995	0	0.039938	0	78.764	18.915	-0.82957	-15795	7.9942	0.71209	0.49605	5.2554	15.746	0.19461	0.30338	1.946	135.08	47.021	0.20993	-69.627	5.0012	0.3297	0.19744	1.6088	11.16	0.035593	0.11682	0.3713	86.381	44.105	-0.010074	-485.07	4.6452	0.3108	0.19208	1.4162	10.786	0.022555	0.10589	0.22554	85.268	44.694	0.0062512	-100.52	4.4278
99	3.9971	0.072496	0.036687	0.4049	9.9995	0	0.032256	0	37.145	19.47	-0.76575	-12481	7.9942	0.75818	0.51767	4.22	13.229	0.17015	0.25013	1.7014	131.03	47.341	0.57621	-75.254	4.8992	0.41515	0.22308	2.0323	10.853	0.054562	0.13691	0.57899	85.686	43.2	-0.010988	-459.45	4.6515	0.39839	0.20827	1.9755	10.436	0.050551	0.13708	0.53141	85.138	44.588	-0.0036051	-102.53	4.6431
[truncated: 1,837 more columns]
