# Supplementary material for: Detecting Parkinson’s disease from sustained phonation and speech signals
Source: PLoS One. 2017 Oct 5;12(10):e0185613. doi: 10.1371/journal.pone.0185613 (PMC5628839; doi:10.1371/journal.pone.0185613)
Supplement: S3 File — (ZIP) [file pone.0185613.s003.zip › SP/speech/SP_speech_avec2011.csv]

id	audspec_lengthL1norm_sma_quartile1	audspec_lengthL1norm_sma_quartile2	audspec_lengthL1norm_sma_quartile3	audspec_lengthL1norm_sma_iqr1_2	audspec_lengthL1norm_sma_iqr2_3	audspec_lengthL1norm_sma_iqr1_3	audspec_lengthL1norm_sma_percentile1_0	audspec_lengthL1norm_sma_percentile99_0	audspec_lengthL1norm_sma_pctlrange0_1	audspec_lengthL1norm_sma_amean	audspec_lengthL1norm_sma_flatness	audspec_lengthL1norm_sma_rqmean	audspec_lengthL1norm_sma_stddev	audspec_lengthL1norm_sma_skewness	audspec_lengthL1norm_sma_kurtosis	audspec_lengthL1norm_sma_meanPeakDist	audspec_lengthL1norm_sma_peakDistStddev	audspec_lengthL1norm_sma_peakRangeRel	audspec_lengthL1norm_sma_peakMeanRel	audspec_lengthL1norm_sma_minRangeRel	audspec_lengthL1norm_sma_meanRisingSlope	audspec_lengthL1norm_sma_stddevRisingSlope	audspec_lengthL1norm_sma_meanFallingSlope	audspec_lengthL1norm_sma_stddevFallingSlope	audspec_lengthL1norm_sma_meanSegLen	audspec_lengthL1norm_sma_maxSegLen	audspec_lengthL1norm_sma_minSegLen	audspec_lengthL1norm_sma_segLenStddev	audspec_lengthL1norm_sma_linregc1	audspec_lengthL1norm_sma_linregerrA	audspec_lengthL1norm_sma_qregc1	audspec_lengthL1norm_sma_qregerrA	audspec_lengthL1norm_sma_upleveltime25	audspec_lengthL1norm_sma_upleveltime50	audspec_lengthL1norm_sma_upleveltime90	audspec_lengthL1norm_sma_risetime	audspec_lengthL1norm_sma_lpgain	audspec_lengthL1norm_sma_lpc0	audspec_lengthL1norm_sma_lpc1	audspec_lengthL1norm_sma_lpc2	audspec_lengthL1norm_sma_lpc3	audspec_lengthL1norm_sma_lpc4	pcm_zcr_sma_quartile1	pcm_zcr_sma_quartile2	pcm_zcr_sma_quartile3	pcm_zcr_sma_iqr1_2	pcm_zcr_sma_iqr2_3	pcm_zcr_sma_iqr1_3	pcm_zcr_sma_percentile1_0
1	0.7729	1.362	2.3203	0.58914	0.95825	1.5474	0.056962	4.0721	4.0151	1.5309	0.69401	1.8337	1.0092	0.49447	2.5617	0.315	0.18138	0.66846	1.643	0.3322	11.905	4.8774	14.673	8.7245	0.20214	0.47	0.03	0.15091	-0.22221	0.20023	0.053545	0.20036	0.60269	0.32323	0.037037	0.50676	0.010443	-2.0061	1.1647	0.08926	-0.37386	0.13224	0.029012	0.039287	0.087338	0.010275	0.048051	0.058326	0.0081596
2	0.90709	1.42	2.5217	0.5129	1.1017	1.6146	0.13272	3.8864	3.7537	1.6297	0.78715	1.8993	0.97531	0.41821	2.1336	0.23444	0.128	0.70859	1.4942	0.35591	13.901	8.1582	15.681	9.8806	0.17769	0.57	0.03	0.16418	-0.21095	0.20876	-0.136	0.20811	0.66265	0.33333	0.028112	0.5121	0.012975	-1.9353	0.95252	0.32818	-0.51171	0.17424	0.021759	0.026896	0.034149	0.0051375	0.007253	0.01239	0.012995
3	0.75414	1.0135	1.5402	0.25936	0.52669	0.78605	0.070108	2.6681	2.598	1.1298	0.80688	1.2776	0.59654	0.46859	2.9779	0.21	0.12016	0.68482	1.5175	0.55567	7.9237	3.6973	9.0826	4.6052	0.209	0.54	0.03	0.20334	-0.23069	0.16424	-0.16252	0.16504	0.78199	0.30332	0.037915	0.54286	0.0074906	-1.899	1.0889	-0.0087744	-0.25573	0.080825	0.032789	0.058326	0.11756	0.025536	0.059232	0.084769	0.013629
4	0.80421	1.3566	2.188	0.55244	0.83137	1.3838	0.085141	3.108	3.0228	1.4646	0.73765	1.7125	0.88751	0.16475	1.8861	0.2625	0.16863	0.68861	1.5791	0.61939	12.884	7.804	12.501	4.7463	0.248	0.6	0.03	0.18697	-0.22132	0.24046	-0.33037	0.23855	0.71937	0.42292	0.051383	0.48016	0.0082959	-1.9334	0.9885	0.34649	-0.67185	0.27638	0.032336	0.050771	0.1239	0.018435	0.073134	0.091568	0.010154
5	0.68067	0.92168	1.181	0.24101	0.25931	0.50032	0.09871	1.6362	1.5375	0.93555	0.89183	1.0062	0.37039	-0.12102	2.5158	0.25625	0.15209	0.53942	1.3408	0.45838	6.3687	2.8842	6.0076	3.4632	0.47	1.08	0.06	0.37863	-0.3156	0.17847	-0.34298	0.17746	0.89212	0.54772	0.062241	0.51667	0.005069	-1.5871	0.49978	0.22826	-0.16385	0.028851	0.024479	0.038078	0.15201	0.013599	0.11393	0.12753	0.0093079
6	1.4463	2.0145	2.7291	0.56822	0.71466	1.2829	0.44265	4.0669	3.6243	2.0972	0.89231	2.286	0.90976	0.25277	2.3095	0.268	0.14188	0.49442	1.5454	0.39972	17.978	6.3654	15.695	8.3698	0.17688	0.43	0.03	0.13778	-0.001762	0.20265	-0.62979	0.19992	0.81379	0.38621	0.034483	0.49481	0.011583	-2.1367	1.303	0.14115	-0.4108	0.10866	0.019946	0.022061	0.036869	0.0021154	0.014808	0.016924	0.0091024
7	1.0174	1.3412	1.7693	0.32384	0.42804	0.75189	0.13795	2.5075	2.3696	1.3815	0.9015	1.4807	0.53295	0.016967	2.5856	0.20545	0.11269	0.56353	1.3411	0.61154	10.466	4.6679	9.4954	4.4678	0.40833	1.04	0.04	0.36685	0.017178	0.17878	-0.17211	0.17736	0.9065	0.50813	0.04065	0.54286	0.0070752	-1.8867	0.8817	0.22147	-0.19268	-0.018742	0.022061	0.028256	0.044273	0.0061952	0.016017	0.022212	0.010275
8	0.92761	1.6528	2.696	0.7252	1.0432	1.7684	0.065768	4.5885	4.5227	1.8385	0.73002	2.1642	1.1417	0.478	2.4508	0.24	0.13993	0.60764	1.791	0.53281	16.805	6.1641	18.631	10.253	0.271	0.54	0.03	0.17711	-0.14983	0.18842	0.59492	0.18588	0.61953	0.3064	0.023569	0.48311	0.018432	-2.0049	1.0923	0.2567	-0.45344	0.11637	0.023572	0.043215	0.12934	0.019643	0.086129	0.10577	0.0096585
9	1.9752	2.8473	3.4084	0.87207	0.56105	1.4331	0.77941	5.3666	4.5872	2.8667	0.91754	3.0756	1.1142	0.30173	2.5384	0.23111	0.14128	0.73564	1.3289	0.38228	21.214	10.319	24.775	16.569	0.19727	0.59	0.03	0.21115	0.078104	0.18171	-1.0402	0.18227	0.80543	0.40271	0.036199	0.55909	0.035297	-2.0004	1.214	0.10713	-0.49469	0.17953	0.027803	0.042913	0.059535	0.01511	0.016621	0.031732	0.015413
10	1.1278	1.6619	2.9569	0.5341	1.295	1.8291	0.098613	4.3877	4.2891	1.9311	0.74036	2.2604	1.1748	0.3416	2.126	0.3	0.17414	0.61466	1.6197	0.42176	14.868	10.473	18.967	15.635	0.22231	0.52	0.03	0.17677	-0.077581	0.22757	0.42219	0.22846	0.71812	0.36913	0.04698	0.55556	0.011552	-2.0879	1.3229	0.020552	-0.44879	0.1994	0.019417	0.025385	0.043064	0.0059686	0.017679	0.023648	0.013901
11	1.5376	2.5469	4.4806	1.0093	1.9337	2.943	0.41777	6.798	6.3802	3.049	0.81551	3.5424	1.8033	0.53319	2.1145	0.258	0.15594	0.78838	1.4482	0.54507	29.82	15.154	19.761	5.9595	0.15118	0.33	0.04	0.093172	0.009462	0.22956	0.086163	0.22968	0.62909	0.36	0.065455	0.47445	0.025963	-2.1663	1.4305	-0.048076	-0.33548	0.12554	0.027652	0.036567	0.059535	0.0089151	0.022968	0.031883	0.010879
12	1.4168	2.0235	2.7018	0.60665	0.67836	1.285	0.6563	3.7801	3.1238	2.1245	0.92011	2.2773	0.82009	0.28347	2.1034	0.21556	0.13467	0.51989	1.3698	0.70667	13.732	5.2427	16.683	9.7326	0.24111	0.52	0.03	0.18592	-0.23278	0.18672	0.088723	0.18675	0.8552	0.46606	0.049774	0.47727	0.023687	-1.8118	0.79982	0.26922	-0.28264	0.031479	0.025688	0.040193	0.05893	0.014506	0.018737	0.033243	0.011544
13	0.89271	1.2083	1.9806	0.31561	0.77233	1.0879	0.10181	3.1097	3.0079	1.4068	0.79623	1.6281	0.81961	0.49959	2.243	0.26	0.14283	0.61763	1.5117	0.35235	12.528	4.2623	11.851	6.0784	0.19545	0.44	0.03	0.1438	-0.049035	0.21852	0.70744	0.21875	0.75455	0.33182	0.059091	0.53881	0.015865	-1.6908	0.49419	0.4126	-0.18561	-0.020804	0.032034	0.044878	0.082956	0.012844	0.038078	0.050922	0.018909
14	1.2404	2.3178	3.5777	1.0774	1.2599	2.3373	0.26065	4.9218	4.6611	2.42	0.83594	2.7317	1.2672	0.16827	1.7937	0.27375	0.16074	0.56858	1.4797	0.48651	22.67	14.097	18.552	5.8241	0.145	0.54	0.04	0.13284	-0.10451	0.2304	-0.10227	0.22971	0.68939	0.44697	0.049242	0.51711	0.018545	-2.1329	1.4291	-0.091294	-0.33513	0.13606	0.034149	0.045935	0.064748	0.011786	0.018812	0.030598	0.019196
15	1.1356	1.7865	2.3623	0.65089	0.57576	1.2266	0.20598	3.7279	3.5219	1.7748	0.83532	1.988	0.89573	0.18481	2.349	0.2175	0.12698	0.61292	1.5402	0.4801	14.499	5.5022	13.075	5.7053	0.24667	0.65	0.05	0.19085	0.0055641	0.19929	-0.19057	0.19823	0.75536	0.39056	0.038627	0.47414	0.010147	-2.0416	1.2126	0.013252	-0.2514	0.073011	0.020248	0.025688	0.0411	0.0054397	0.015413	0.020852	0.0082563
16	1.2275	1.739	2.4406	0.51156	0.70159	1.2132	0.50907	4.0801	3.571	1.8997	0.8798	2.1115	0.92189	0.61953	2.6777	0.22857	0.12654	0.58691	1.5014	0.26992	17.045	8.6697	16.032	6.5033	0.1475	0.42	0.03	0.11144	-0.24876	0.1968	-0.5923	0.19277	0.69036	0.29949	0.040609	0.47449	0.020637	-1.9203	1.0679	0.11435	-0.37602	0.12087	0.028105	0.044122	0.059837	0.016017	0.015715	0.031732	0.017987
17	1.5719	2.5957	3.9239	1.0238	1.3282	2.352	0.081191	5.4869	5.4057	2.6397	0.74827	3.0262	1.4799	0.043036	2.0408	0.335	0.14649	0.56974	1.6977	0.3676	16.175	7.1416	37.707	15.196	0.25556	0.6	0.03	0.19844	-0.14044	0.2266	-0.50778	0.22129	0.78151	0.45378	0.054622	0.53165	0.020429	-2.2351	1.5908	-0.099673	-0.41575	0.16555	0.021759	0.032487	0.056286	0.010728	0.023799	0.034527	0.010275
18	1.173	1.8375	2.5919	0.66444	0.75447	1.4189	0.096675	3.4557	3.359	1.8454	0.84325	2.0364	0.86108	-0.09358	2.0588	0.27455	0.15472	0.57843	1.4317	0.65374	13.822	3.8773	10.55	4.2035	0.35333	0.8	0.04	0.27252	-0.056796	0.21023	0.056504	0.21068	0.82407	0.50617	0.055556	0.48297	0.0074885	-2.075	1.1843	0.2427	-0.53344	0.18632	0.029238	0.03838	0.072681	0.0091417	0.0343	0.043442	0.020456
19	0.9945	1.2986	1.7125	0.30406	0.41395	0.71801	0.34473	2.2305	1.8858	1.3138	0.91712	1.4011	0.48678	-0.12042	2.1543	0.19778	0.11459	0.56128	1.3797	0.71612	12.166	5.5863	10.304	5.4189	0.21333	0.56	0.03	0.18172	0.076272	0.19468	-0.47447	0.19308	0.82915	0.49246	0.015075	0.48485	0.0083357	-1.8167	0.773	0.25678	-0.17641	-0.030769	0.024932	0.034754	0.051526	0.0098217	0.016772	0.026594	0.014204
20	0.9083	1.5063	2.2651	0.59804	0.75878	1.3568	0.059361	3.833	3.7736	1.5787	0.7582	1.823	0.91165	0.3565	2.6088	0.42667	0.24923	0.57347	1.7501	0.26993	9.7102	3.4651	12.196	4.8036	0.2425	0.51	0.03	0.16448	0.0070998	0.18484	0.16823	0.18518	0.69868	0.2947	0.019868	0.49834	0.0072045	-2.098	1.4027	-0.13576	-0.34354	0.18074	0.023648	0.041856	0.11695	0.018208	0.075098	0.093306	0.012097
21	0.96059	1.2763	1.6663	0.31575	0.38997	0.70572	0.37317	2.3089	1.9358	1.3113	0.92285	1.3996	0.48934	0.23448	2.2561	0.27875	0.17701	0.57501	1.3137	0.54275	7.605	4.3367	7.2985	2.8381	0.435	1.21	0.04	0.41692	0.12999	0.18669	-0.39206	0.18359	0.90494	0.51331	0.072243	0.50382	0.0066878	-1.7545	0.71563	0.24213	-0.2479	0.049643	0.02599	0.039589	0.063463	0.013599	0.023874	0.037474	0.015787
22	1.3225	2.1043	2.8276	0.78179	0.72332	1.5051	0.057381	4.1208	4.0634	2.1	0.81438	2.3373	1.0262	0.068321	2.2708	0.23333	0.13719	0.60472	1.5218	0.6126	18.802	4.8277	15.639	9.1907	0.33	0.73	0.03	0.27031	-0.16532	0.19686	-0.18377	0.19463	0.84667	0.48	0.056667	0.48161	0.01461	-1.987	0.9342	0.53479	-0.6708	0.19473	0.024705	0.037322	0.077063	0.012617	0.03974	0.052357	0.016011
23	0.88054	1.6499	2.8624	0.76935	1.2125	1.9819	0.039542	4.4981	4.4585	1.8431	0.64889	2.2409	1.2745	0.4833	2.2142	0.3775	0.23513	0.68391	1.5428	0.36412	10.367	2.5126	12.622	5.8489	0.25077	0.7	0.03	0.2254	-0.21397	0.22381	0.73195	0.21992	0.63824	0.31765	0.058824	0.46018	0.0066483	-1.9726	1.05	0.2612	-0.60781	0.27344	0.016924	0.022212	0.034225	0.0052886	0.012013	0.017301	0.0066485
24	1.5725	2.2111	3.4378	0.63866	1.2266	1.8653	0.14749	4.6883	4.5408	2.4288	0.81834	2.7226	1.2303	0.025041	2.0097	0.24	0.12211	0.62038	1.4481	0.43576	16.475	5.9627	23.32	12.074	0.37857	1.07	0.03	0.37904	-0.29829	0.20314	-1.0597	0.19354	0.82857	0.45714	0.05	0.54122	0.011802	-2.3085	1.7524	-0.21275	-0.38618	0.15915	0.017528	0.029314	0.048806	0.011786	0.019492	0.031278	0.01142
25	1.237	1.4936	1.7963	0.25656	0.3027	0.55926	0.22603	3.0778	2.8518	1.5221	0.90044	1.6361	0.60024	0.21156	3.4148	0.224	0.12052	0.46659	1.4541	0.34775	6.8978	3.2735	11.005	6.2417	0.755	1.46	0.05	0.705	-0.2455	0.14625	-1.2437	0.13043	0.88485	0.37576	0.036364	0.44512	0.0062699	-1.9567	1.1544	0.019446	-0.36784	0.15473	0.027501	0.040496	0.063161	0.012995	0.022665	0.03566	0.014288
26	1.3748	2.4277	3.1957	1.053	0.76793	1.8209	0.10202	4.9402	4.8382	2.4411	0.78854	2.7709	1.3111	0.1677	2.2018	0.34889	0.20609	0.7101	1.4466	0.62904	13.029	5.2838	12.441	6.785	0.352	1.44	0.05	0.42698	-0.11853	0.21666	-0.024751	0.21657	0.78056	0.44722	0.097222	0.49304	0.010605	-2.107	1.3586	0.082252	-0.59119	0.2606	0.020474	0.033545	0.052962	0.01307	0.019417	0.032487	0.010879
27	1.2289	1.7439	2.5987	0.51502	0.85483	1.3699	0.24794	4.1505	3.9026	1.9572	0.8596	2.1953	0.99449	0.57012	2.5186	0.26083	0.15413	0.80667	1.4338	0.54387	15.001	8.1336	17.513	9.0626	0.19687	0.71	0.03	0.23973	-0.092161	0.19855	-0.98764	0.19067	0.77778	0.35088	0.070175	0.50733	0.011234	-2.0875	1.2582	0.2559	-0.66514	0.24327	0.030598	0.050771	0.11937	0.020172	0.068601	0.088773	0.014452
28	1.011	1.4837	2.2032	0.47268	0.7195	1.1922	0.51882	4.0856	3.5667	1.7187	0.86622	1.9655	0.95363	1.0489	3.2128	0.258	0.18145	0.58635	1.708	0.23835	18.465	8.9696	13.521	6.3513	0.167	0.34	0.03	0.08568	-0.23559	0.20223	-0.93535	0.19386	0.55866	0.22905	0.072626	0.47191	0.014099	-2.0646	1.278	0.03235	-0.37313	0.13522	0.033243	0.038078	0.050015	0.0048353	0.011937	0.016772	0.016017
29	1.0332	1.6531	2.4415	0.61992	0.78835	1.4083	0.088825	4.0981	4.0092	1.742	0.80995	1.9719	0.92407	0.33527	2.6182	0.37	0.20231	0.56378	1.6447	0.3862	11.583	10.058	12.554	7.1523	0.42286	1.42	0.09	0.42944	-0.31649	0.16208	-0.92928	0.15379	0.73006	0.29755	0.018405	0.51692	0.0066164	-2.1146	1.392	-0.059175	-0.37801	0.16395	0.024176	0.03838	0.075703	0.014204	0.037322	0.051526	0.010577
30	1.1588	2.0202	2.3577	0.8614	0.33753	1.1989	0.47199	3.2973	2.8253	1.8598	0.90387	2.0019	0.74056	-0.11598	2.0598	0.20182	0.12255	0.39843	1.4462	0.75151	15.559	8.5185	12.324	5.9689	0.20583	0.53	0.03	0.14465	-0.13053	0.21166	-0.42827	0.2091	0.74532	0.54682	0.048689	0.45113	0.01117	-1.9174	0.92906	0.28275	-0.3565	0.066696	0.019341	0.024781	0.037625	0.0054397	0.012844	0.018283	0.013194
31	1.0351	1.3794	1.9166	0.34431	0.5372	0.88151	0.20375	2.617	2.4132	1.4524	0.88766	1.5748	0.60851	0.03874	2.3349	0.24364	0.14475	0.54958	1.4234	0.53124	10.465	6.022	10.018	2.7957	0.47	1.31	0.03	0.43958	-0.3314	0.18331	0.28569	0.18271	0.87324	0.46127	0.066901	0.50177	0.011139	-1.8085	0.90089	0.06557	-0.1823	0.030062	0.019643	0.025234	0.036265	0.0055908	0.011031	0.016621	0.0085585
32	0.75462	0.9704	1.4685	0.21578	0.49806	0.71385	0.26528	2.1528	1.8875	1.0852	0.90375	1.1801	0.46369	0.42676	2.3121	0.208	0.10719	0.76613	1.3072	0.31796	8.6691	5.7155	9.7855	5.4849	0.16917	0.38	0.04	0.12345	-0.096339	0.18752	-0.22186	0.18702	0.77273	0.34545	0.022727	0.51598	0.0064378	-1.8767	0.90873	0.22277	-0.28212	0.033911	0.026519	0.037171	0.063237	0.010653	0.026065	0.036718	0.016981
33	1.108	1.6454	2.0999	0.53732	0.45456	0.99189	0.50848	3.3069	2.7984	1.6209	0.91249	1.7451	0.64667	0.24316	2.519	0.20308	0.12138	0.75053	1.3705	0.62063	12.857	5.6463	11.115	7.0055	0.165	0.47	0.03	0.12713	0.089502	0.17432	-0.86488	0.16928	0.68836	0.29795	0.013699	0.45704	0.0088021	-1.9323	0.99789	0.14912	-0.21662	0.0064329	0.025385	0.032336	0.049713	0.0069507	0.017377	0.024328	0.011375
34	1.4598	2.0664	3.1972	0.6066	1.1308	1.7374	0.10918	5.1003	4.9911	2.3462	0.81005	2.6645	1.2627	0.40612	2.3437	0.24	0.13086	0.56238	1.5003	0.4192	16.504	5.3239	20.043	7.3844	0.229	0.55	0.03	0.19562	-0.22998	0.19624	0.17889	0.19743	0.77966	0.36864	0.050847	0.50638	0.021059	-1.9906	1.1307	0.10359	-0.36918	0.1317	0.030523	0.051526	0.10335	0.021003	0.051828	0.072832	0.01159
35	1.053	2.153	3.0138	1.1	0.86081	1.9608	0.2442	3.8894	3.6452	2.0999	0.83396	2.3536	1.0629	-0.008502	1.8178	0.23333	0.14017	0.78041	1.4182	0.74097	19.459	10.492	15.493	6.8208	0.19182	0.47	0.05	0.1375	-0.24114	0.23593	-0.52106	0.22954	0.72103	0.54936	0.1073	0.47845	0.01019	-2.326	1.7931	-0.2232	-0.437	0.1986	0.02055	0.027501	0.0411	0.0069507	0.013599	0.02055	0.0069507
36	1.1672	1.5453	2.5753	0.37812	1.0301	1.4082	0.32587	4.3593	4.0334	1.9147	0.86943	2.1556	0.99018	0.73317	2.6536	0.25273	0.14975	0.7189	1.3873	0.60267	14.212	5.9057	11.633	5.9867	0.13857	0.55	0.03	0.12624	-0.28613	0.1866	-0.079971	0.18668	0.60403	0.3255	0.04698	0.51852	0.013631	-1.9308	0.96243	0.24386	-0.3695	0.099764	0.02055	0.027199	0.045255	0.0066485	0.018057	0.024705	0.012088
37	1.576	2.3463	3.2531	0.77029	0.90682	1.6771	0.399	4.9224	4.5234	2.4433	0.87579	2.6987	1.1458	0.3466	2.2938	0.25222	0.14388	0.61594	1.4902	0.30991	23.058	10.796	20.44	6.6361	0.1525	0.45	0.04	0.11893	-0.077814	0.20407	-1.1845	0.19438	0.76357	0.36822	0.050388	0.48249	0.014012	-2.2798	1.6759	-0.17994	-0.33773	0.12677	0.021532	0.027652	0.044953	0.0061197	0.017301	0.023421	0.011828
38	1.1121	1.8962	3.421	0.78412	1.5248	2.3089	0.19528	6.017	5.8217	2.3526	0.77811	2.7957	1.5105	0.65002	2.4524	0.29625	0.16393	0.72022	1.7267	0.44296	17.555	10.881	24.874	4.558	0.174	0.41	0.04	0.12945	-0.037326	0.20809	-0.64145	0.20094	0.55755	0.28777	0.032374	0.53791	0.01741	-2.0883	1.2411	0.10742	-0.36475	0.11026	0.02599	0.039438	0.082729	0.013448	0.043291	0.056739	0.012554
39	1.5485	2.0738	2.6211	0.52526	0.54727	1.0725	0.13515	4.6351	4.4999	2.1747	0.85075	2.4113	1.0417	0.42357	2.9261	0.28625	0.17441	0.61906	1.4297	0.35868	18.289	5.3135	14.667	9.2914	0.245	0.89	0.03	0.27613	0.025623	0.17386	-0.35956	0.17072	0.82869	0.34661	0.043825	0.468	0.01261	-2.034	1.178	0.024362	-0.23323	0.070653	0.028105	0.041402	0.067543	0.013297	0.026141	0.039438	0.01375
40	0.87359	1.1925	1.5815	0.3189	0.38899	0.70789	0.33836	2.5795	2.2412	1.2847	0.90261	1.4017	0.56054	0.5687	2.6419	0.195	0.099121	0.6738	1.3421	0.24547	9.7932	4.303	10.486	1.9776	0.145	0.34	0.03	0.10194	-0.013845	0.19406	-0.78892	0.18704	0.76344	0.34409	0.05914	0.52432	0.006648	-2.0475	1.327	-0.10877	-0.27849	0.11415	0.023572	0.030372	0.049108	0.0067996	0.018737	0.025536	0.016092
41	0.63171	0.92447	1.2566	0.29275	0.33215	0.6249	0.3687	2.0273	1.6586	0.97837	0.92035	1.0545	0.39331	0.59192	2.7712	0.28857	0.16688	0.66559	1.4515	0.17577	7.0344	1.9039	7.0251	3.4609	0.1375	0.38	0.03	0.097115	-0.052587	0.18495	-0.85483	0.17778	0.64463	0.26033	0.024793	0.49378	0.0044489	-1.6682	0.541	0.25647	-0.11767	-0.0053104	0.02055	0.024176	0.03226	0.0036265	0.008084	0.01171	0.011856
42	0.17905	0.94491	1.3064	0.76586	0.3615	1.1274	0.050605	2.219	2.1684	0.86512	0.59877	1.0679	0.62608	0.18559	2.0592	0.523	0.27381	0.58539	1.9342	0.41849	4.5036	3.542	4.6118	2.6054	0.51455	1.05	0.08	0.33082	0.07717	0.21255	0.92102	0.20165	0.59863	0.22298	0.0068611	0.47251	0.0028202	-1.793	0.70175	0.36968	-0.40283	0.12938	0.018737	0.029918	0.22937	0.011182	0.19946	0.21064	0.008764
43	1.2473	2.1593	3.3126	0.91196	1.1533	2.0652	0.23227	4.4033	4.1711	2.2347	0.82519	2.5316	1.1897	0.17142	1.8393	0.34286	0.16173	0.64824	1.5607	0.34178	12.222	3.3694	21.858	4.4595	0.2	0.72	0.03	0.19725	-0.11452	0.2352	-0.54444	0.23092	0.73381	0.45324	0.071942	0.54874	0.010865	-2.1283	1.2803	0.22416	-0.5905	0.21952	0.022137	0.030976	0.044575	0.0088395	0.013599	0.022439	0.012554
44	1.4684	2.2921	3.7212	0.82369	1.4291	2.2528	0.50538	5.2027	4.6974	2.5876	0.85883	2.9093	1.3298	0.37089	1.8993	0.20636	0.11367	0.72067	1.4877	0.66341	25.714	9.8472	21.876	8.5074	0.15063	0.33	0.04	0.096532	-0.051378	0.23515	-0.56878	0.23026	0.68699	0.41057	0.052846	0.52245	0.022721	-2.2191	1.5529	0.019328	-0.60261	0.25654	0.02871	0.044727	0.076987	0.016017	0.03226	0.048277	0.017332
45	1.1205	1.5551	1.8337	0.43459	0.27853	0.71311	0.54118	3.1883	2.6471	1.545	0.92677	1.6521	0.5851	0.56908	3.1974	0.23429	0.14986	0.66775	1.3286	0.21263	12.66	4.3161	9.9044	5.2509	0.13769	0.45	0.03	0.12662	-0.022776	0.16511	-0.44947	0.16326	0.73575	0.26425	0.031088	0.45833	0.0094567	-1.8923	0.94475	0.21167	-0.34738	0.088708	0.024781	0.036265	0.070112	0.011484	0.033847	0.045331	0.010831
46	1.3148	1.9024	2.3045	0.58761	0.40203	0.98964	0.35512	3.7536	3.3985	1.8957	0.89581	2.0614	0.80981	0.39383	2.8546	0.22143	0.13497	0.49911	1.4907	0.53777	11.796	5.4445	11.951	5.4527	0.2375	1	0.03	0.30569	0.19482	0.17339	-1.2849	0.16366	0.76887	0.37736	0.056604	0.46446	0.0087432	-1.9779	1.2531	-0.18689	-0.17693	0.092221	0.027425	0.042762	0.065352	0.015337	0.02259	0.037927	0.01239
47	2.0081	3.0686	3.9505	1.0605	0.88189	1.9424	0.55019	5.8452	5.295	3.0924	0.88574	3.3856	1.378	0.32088	2.2774	0.25429	0.15476	0.53618	1.3854	0.14615	21.318	5.9239	20.543	11.184	0.70667	1.92	0.09	0.85799	-0.17787	0.20143	-0.97529	0.18966	0.88158	0.49561	0.078947	0.44934	0.017086	-2.2862	1.734	-0.23222	-0.39284	0.1813	0.02327	0.029616	0.046313	0.0063463	0.016697	0.023043	0.013787
48	0.68371	1.1027	1.419	0.41897	0.31628	0.73525	0.04451	2.2667	2.2222	1.0494	0.7466	1.1938	0.56914	-0.033236	2.3019	0.34375	0.21528	0.68029	1.4797	0.49427	8.0182	3.859	6.9458	3.3527	0.26727	1.57	0.03	0.43971	0.26497	0.19843	-0.22765	0.19825	0.77891	0.41497	0.02381	0.45392	0.0056717	-1.6245	0.55922	0.21856	-0.21643	0.068438	0.023572	0.032034	0.057872	0.0084618	0.025839	0.0343	0.013276
49	1.414	2.1814	2.8287	0.76733	0.64731	1.4146	0.66105	3.6483	2.9872	2.1341	0.9067	2.303	0.86585	0.045114	1.868	0.281	0.16279	0.82678	1.3245	0.52775	14.236	6.2013	12.009	7.6208	0.21308	0.72	0.03	0.21549	-0.17575	0.23411	-0.7123	0.23254	0.77	0.51	0.1	0.47826	0.010603	-1.9395	0.94947	0.2231	-0.25065	0.021333	0.025083	0.039287	0.058401	0.014204	0.019115	0.033318	0.008761
50	1.468	2.027	2.94	0.55902	0.91305	1.4721	0.18251	4.2728	4.0903	2.1533	0.87045	2.3672	0.98323	0.30319	2.4966	0.25857	0.17974	0.57446	1.5071	0.25841	15.271	6.678	15.309	5.716	0.53	1.56	0.05	0.61045	-0.28181	0.16753	-0.88392	0.16216	0.83122	0.40084	0.050633	0.48305	0.013176	-2.0149	1.1851	0.09568	-0.41738	0.15623	0.02327	0.034452	0.044122	0.011182	0.0096706	0.020852	0.012499
51	2.7128	3.9933	4.9088	1.2805	0.91545	2.196	0.65622	6.6769	6.0207	3.8342	0.90051	4.1227	1.515	-0.11939	2.2405	0.32667	0.20861	0.48519	1.3993	0.35738	20.531	12.379	22.138	8.132	0.35	1.63	0.03	0.53981	0.035	0.20502	-1.1402	0.19051	0.85098	0.55686	0.062745	0.49213	0.017962	-2.0479	1.1411	0.16991	-0.35446	0.093944	0.020701	0.027199	0.03566	0.0064974	0.0084618	0.014959	0.014808
52	0.72735	1.4614	2.366	0.734	0.90468	1.6387	0.036674	3.3016	3.2649	1.5356	0.65062	1.8202	0.9773	0.13527	1.961	0.24	0.14484	0.53217	1.6237	0.68544	12.879	5.387	15.997	7.3817	0.38	0.99	0.05	0.29486	-0.24988	0.23598	1.1405	0.22611	0.71786	0.40357	0.089286	0.50179	0.0091486	-2.0085	1.1246	0.19684	-0.48505	0.1783	0.02803	0.041402	0.10713	0.013373	0.06573	0.079102	0.0084467
53	1.1002	1.8896	2.5569	0.78933	0.66733	1.4567	0.46819	4.3812	3.9131	1.931	0.8632	2.1612	0.97053	0.47001	2.6549	0.27	0.14164	0.60537	1.542	0.28839	15.669	5.0088	15.199	5.994	0.14938	0.4	0.03	0.10894	-0.071241	0.19729	-1.2057	0.18196	0.65169	0.29213	0.037453	0.47744	0.0098855	-2.1045	1.2591	0.21225	-0.5821	0.22127	0.036869	0.045935	0.062557	0.0090662	0.016621	0.025688	0.011073
54	1.2071	1.7189	2.6685	0.5118	0.94959	1.4614	0.36236	3.7515	3.3891	1.9045	0.87458	2.1177	0.92622	0.46671	2.1729	0.24667	0.14509	0.5436	1.5019	0.21447	14.111	5.608	14.118	5.2262	0.185	0.55	0.03	0.16194	-0.086895	0.21712	-0.45957	0.21816	0.76531	0.34184	0.096939	0.49231	0.0078791	-2.2354	1.5692	-0.026977	-0.52707	0.22572	0.03294	0.04654	0.075325	0.013599	0.028785	0.042384	0.014702
55	1.5777	2.4119	3.4394	0.8342	1.0275	1.8617	0.64109	4.6077	3.9666	2.5242	0.90351	2.7376	1.0597	0.18873	1.8762	0.26444	0.16237	0.58976	1.3548	0.58283	15.973	8.203	14.695	6.8762	0.23727	0.67	0.03	0.19041	-0.30822	0.19913	-0.29455	0.19684	0.80645	0.48029	0.0681	0.47122	0.013658	-2.1123	1.3608	0.023076	-0.44165	0.1742	0.02871	0.037474	0.059988	0.008764	0.022514	0.031278	0.018066
56	1.3603	2.1253	3.483	0.76503	1.3576	2.1227	0.11924	4.4791	4.3598	2.2848	0.7818	2.6036	1.2483	0.097804	1.9699	0.33	0.18651	0.4108	1.5708	0.87688	12.642	5.4036	18.176	9.9458	0.27	0.73	0.03	0.24658	-0.28773	0.22811	0.58822	0.229	0.8	0.45902	0.11148	0.50329	0.011588	-2.0877	1.3244	-0.018439	-0.37679	0.16307	0.022363	0.028105	0.042913	0.0057419	0.014808	0.02055	0.011496
57	1.5139	1.9734	2.5407	0.45951	0.56723	1.0267	0.35248	3.8996	3.5471	2.0354	0.8954	2.2102	0.86151	0.27852	2.583	0.22889	0.13377	0.61141	1.3689	0.43588	11.64	4.6572	12.002	4.4831	0.31625	0.95	0.03	0.29172	-0.098519	0.18913	-0.11736	0.1894	0.8365	0.44487	0.060837	0.50382	0.0082111	-2.0884	1.327	0.0066185	-0.3936	0.15207	0.025385	0.032034	0.053339	0.0066485	0.021306	0.027954	0.0070958
58	0.43284	1.8119	3.3694	1.3791	1.5575	2.9366	0.049125	4.882	4.8329	1.9915	0.53662	2.5266	1.5549	0.2907	1.7343	0.376	0.22949	0.61986	1.9815	0.58563	22.032	9.3115	17.938	12.619	0.3275	0.67	0.05	0.19575	-0.29435	0.26223	0.81182	0.25825	0.6152	0.37255	0.053922	0.45946	0.0085225	-2.5042	2.2287	-0.54736	-0.42836	0.25654	0.038002	0.06165	0.16916	0.023648	0.10751	0.13116	0.010577
59	1.2055	1.9591	2.8324	0.75365	0.87323	1.6269	0.25368	6.2464	5.9927	2.2582	0.82056	2.6433	1.3739	1.0164	3.6396	0.26	0.12826	0.58001	1.7734	0.2506	17.231	10.914	24.986	11.182	0.15071	0.39	0.03	0.10018	0.16166	0.17126	-0.83673	0.15984	0.5678	0.19068	0.033898	0.5234	0.014933	-2.1433	1.2711	0.22274	-0.48668	0.14249	0.024479	0.032638	0.055908	0.0081596	0.02327	0.031429	0.017029
60	1.0809	1.7432	2.5992	0.66224	0.85601	1.5183	0.49312	4.0235	3.5304	1.8633	0.87452	2.0796	0.92364	0.50152	2.2347	0.27111	0.15905	0.76432	1.45	0.56475	14.03	4.9249	13.182	8.6506	0.17214	0.41	0.03	0.11595	-0.16167	0.20028	-0.29919	0.19839	0.61798	0.31835	0.026217	0.45489	0.011351	-2.0841	1.3834	-0.02724	-0.48001	0.21307	0.020852	0.02599	0.05893	0.0051375	0.03294	0.038078	0.011278
61	0.68669	1.3608	1.9214	0.67408	0.56062	1.2347	0.056194	3.1417	3.0855	1.3719	0.76375	1.59	0.80375	0.30332	2.2563	0.28778	0.13866	0.48901	1.7167	0.60889	8.7979	3.7215	14.07	4.5217	0.26818	0.61	0.04	0.18537	-0.1012	0.20221	0.69666	0.20654	0.70066	0.34211	0.026316	0.51485	0.0065262	-2.0189	1.1873	0.061199	-0.3599	0.13599	0.024328	0.032638	0.056513	0.0083107	0.023874	0.032185	0.013086
62	1.0382	1.5536	2.1442	0.5154	0.59065	1.106	0.41629	2.7139	2.2976	1.5816	0.91378	1.6994	0.62166	0.072928	1.8183	0.26857	0.17711	0.63302	1.4125	0.26255	14.016	7.0262	7.7539	3.3714	0.225	1	0.03	0.29063	-0.056249	0.22047	-0.98293	0.20704	0.80508	0.48729	0.033898	0.44681	0.0058092	-2.0828	1.3403	0.010134	-0.41656	0.15254	0.022817	0.028558	0.045558	0.0057419	0.016999	0.022741	0.0094742
63	1.7273	2.6338	3.4832	0.90652	0.84944	1.756	0.50897	5.2665	4.7575	2.7622	0.88113	3.0303	1.2461	0.26196	2.3076	0.21143	0.12633	0.71176	1.4546	0.34224	25.872	10.416	26.371	11.132	0.19778	0.83	0.03	0.24697	0.039905	0.20625	-1.1536	0.20097	0.81481	0.43386	0.084656	0.44681	0.018587	-2.2367	1.5678	-0.065439	-0.3693	0.108	0.048051	0.060441	0.079178	0.01239	0.018737	0.031127	0.025845
64	1.3098	1.8219	2.4124	0.5121	0.59047	1.1026	0.45431	4.0896	3.6353	1.9515	0.90843	2.1215	0.83219	0.66905	2.9444	0.33714	0.20532	0.58337	1.5083	0.33246	11.781	9.0722	16.117	14.525	0.174	1.01	0.03	0.24746	-0.34881	0.13922	-0.46405	0.13948	0.73333	0.29123	0.021053	0.47183	0.013803	-1.8616	0.77139	0.61158	-0.77101	0.25476	0.021759	0.033243	0.049864	0.011484	0.016621	0.028105	0.012294
65	1.439	2.141	3.3212	0.70193	1.1803	1.8822	0.076661	5.9594	5.8827	2.4087	0.79675	2.7473	1.3211	0.46596	2.7399	0.3375	0.21266	0.71775	1.5131	0.28548	16.944	7.7975	20.13	11.788	0.21357	0.64	0.03	0.17397	-0.055195	0.17327	-0.19597	0.17231	0.68987	0.26266	0.015823	0.47619	0.012667	-2.0267	1.1117	0.19864	-0.42317	0.14412	0.025688	0.036869	0.058175	0.011182	0.021306	0.032487	0.0062254
66	1.2025	1.763	2.4126	0.56055	0.64954	1.2101	0.13952	4.067	3.9275	1.816	0.8264	2.0335	0.91507	0.22173	2.6184	0.25667	0.17222	0.62469	1.5712	0.48857	17.795	10.746	11.77	7.7254	0.2825	0.78	0.03	0.2497	0.058121	0.17821	0.18439	0.17836	0.76316	0.34211	0.01462	0.47507	0.013749	-1.9345	1.0791	0.16159	-0.5083	0.2078	0.04722	0.076005	0.10479	0.028785	0.028785	0.05757	0.0090662
67	1.0439	2.2299	3.5662	1.186	1.3362	2.5223	0.33307	5.5317	5.1986	2.4163	0.79214	2.8324	1.4777	0.39159	1.9244	0.27444	0.15759	0.8562	1.4607	0.46904	23.382	10.419	16.739	5.8283	0.14625	0.36	0.03	0.091506	0.035431	0.24313	-0.69862	0.23757	0.57308	0.39615	0.034615	0.48263	0.016867	-2.2848	1.7311	-0.29714	-0.27181	0.12919	0.03362	0.049864	0.069583	0.016244	0.019719	0.035963	0.0088184
68	1.2945	2.4493	3.297	1.1548	0.84777	2.0026	0.363	4.5607	4.1977	2.3754	0.85452	2.6403	1.1526	0.049848	1.8655	0.31	0.19055	0.7051	1.3698	0.38063	17.289	10.116	15.919	5.2949	0.17421	0.79	0.03	0.18588	-0.24972	0.2148	-0.88587	0.19817	0.73178	0.49563	0.046647	0.49123	0.010003	-2.2011	1.4566	0.16657	-0.71202	0.29421	0.024328	0.03294	0.043669	0.0086129	0.010728	0.019341	0.015715
69	0.79894	1.5849	3.0863	0.786	1.5014	2.2874	0.082332	5.831	5.7487	2.0099	0.70222	2.486	1.463	0.75601	2.6741	0.33778	0.17226	0.71151	1.8813	0.64446	14.772	5.6529	18.521	6.5323	0.19	0.6	0.04	0.16194	-0.26171	0.18645	0.47298	0.1846	0.4883	0.24269	0.011696	0.51026	0.011912	-2.0697	1.2301	0.033649	-0.27718	0.088487	0.024856	0.035509	0.063463	0.010653	0.027954	0.038607	0.01091
70	0.8732	1.4117	1.7013	0.5385	0.28958	0.82808	0.32078	2.5699	2.2492	1.3605	0.90037	1.4692	0.5546	0.05297	2.4361	0.29	0.17103	0.77644	1.3296	0.47801	7.8375	4.883	6.5942	3.98	0.33556	1.69	0.03	0.50051	0.32358	0.17004	-0.73655	0.16537	0.76699	0.47896	0.045307	0.52597	0.0041699	-1.9587	1.1162	0.093314	-0.40262	0.15521	0.019039	0.024176	0.043215	0.0051375	0.019039	0.024176	0.013297
71	2.1294	4.4062	5.4164	2.2768	1.0102	3.287	0.49792	6.1625	5.6646	3.8846	0.87168	4.237	1.6916	-0.37767	1.6814	0.29857	0.19045	0.5357	1.3501	0.50154	28.416	8.7496	21.411	7.346	0.20833	0.56	0.05	0.18069	-0.062763	0.258	-1.0377	0.24079	0.80545	0.63035	0.17121	0.39453	0.016574	-2.3489	1.8337	-0.24736	-0.45375	0.21952	0.037776	0.05893	0.078271	0.021154	0.019341	0.040496	0.011556
72	1.484	2.4648	3.3535	0.9808	0.88866	1.8695	0.22427	4.7713	4.547	2.4403	0.83366	2.7265	1.2159	0.00059874	2.0032	0.218	0.13432	0.62353	1.5774	0.50631	21.791	12.341	18.636	7.4206	0.34125	0.7	0.07	0.24364	-0.13298	0.21368	-1.1298	0.20154	0.77	0.48	0.04	0.44482	0.015753	-2.0949	1.2483	0.16461	-0.46488	0.15203	0.021759	0.030976	0.043895	0.0092173	0.012919	0.022137	0.0096646
73	2.7005	3.8488	5.0781	1.1483	1.2293	2.3776	0.56547	6.2766	5.7111	3.8041	0.89154	4.0842	1.4864	-0.29006	2.3844	0.225	0.14405	0.4268	1.3961	0.6683	30.748	18.171	25.928	17.912	0.422	1.32	0.05	0.48889	-0.16479	0.20144	-0.28307	0.20229	0.89238	0.59641	0.080717	0.46847	0.033481	-2.1683	1.5126	-0.070498	-0.46969	0.20006	0.01919	0.028407	0.038985	0.0092173	0.010577	0.019795	0.012759
74	0.71088	1.1091	1.4482	0.39826	0.33902	0.73728	0.12924	2.4081	2.2789	1.1269	0.85198	1.253	0.54792	0.3065	2.7263	0.27333	0.18607	0.86833	1.3476	0.55355	8.7332	4.021	6.1084	2.7365	0.25444	0.85	0.04	0.27109	-0.17645	0.17619	-1.3171	0.16137	0.76538	0.36923	0.046154	0.41699	0.0043095	-1.9505	1.0795	0.15354	-0.45646	0.17908	0.024403	0.035963	0.054699	0.011559	0.018737	0.030296	0.007129
75	1.4294	1.9223	2.8261	0.4929	0.90381	1.3967	0.50417	4.606	4.1018	2.1389	0.88403	2.3692	1.0187	0.59061	2.4996	0.3225	0.19229	0.67154	1.3791	0.23226	12.799	6.9823	11.712	9.6546	0.16	0.39	0.04	0.11513	-0.010655	0.19873	0.40094	0.19565	0.66667	0.28758	0.029412	0.42951	0.010198	-1.8897	0.83116	0.30193	-0.2523	0.012305	0.021759	0.029616	0.047673	0.0078574	0.018057	0.025914	0.019341
76	1.5494	1.9662	2.5445	0.41674	0.57833	0.99507	0.56981	3.1269	2.5571	1.9884	0.93228	2.0976	0.66791	-0.21297	2.1885	0.297	0.17343	0.51551	1.3184	0.49727	11.591	8.5684	8.308	5.8147	0.35667	0.86	0.04	0.29661	0.011653	0.2062	-0.66424	0.20057	0.87267	0.58385	0.071429	0.49844	0.0077379	-1.9638	1.0529	0.16489	-0.36012	0.10954	0.019719	0.022968	0.030145	0.0032487	0.0071774	0.010426	0.013901
77	3.1392	4.2758	5.8151	1.1366	1.5393	2.676	0.42377	7.5416	7.1179	4.3421	0.8875	4.675	1.7327	-0.17391	2.3569	0.28429	0.16343	0.51846	1.369	0.29569	22.729	9.409	23.908	8.5141	0.595	1.55	0.04	0.61467	-0.21623	0.18621	-1.1303	0.17218	0.90079	0.53968	0.055556	0.44622	0.0204	-2.1357	1.3064	0.12741	-0.42412	0.12839	0.023874	0.034603	0.051451	0.010728	0.016848	0.027576	0.014512
78	1.8098	2.3806	2.8591	0.57074	0.47852	1.0493	0.63646	3.8666	3.2301	2.369	0.94232	2.4841	0.74733	-0.054508	2.4404	0.19444	0.096289	0.58475	1.3245	0.41282	12.804	8.4348	15.698	4.5819	0.35833	1.5	0.03	0.52888	-0.011207	0.17771	-0.88598	0.17066	0.90909	0.61364	0.063636	0.50685	0.018927	-1.8103	0.77049	0.24747	-0.1845	-0.018864	0.01783	0.021608	0.031732	0.0037776	0.010124	0.013901	0.010692
79	1.0408	1.6671	2.3787	0.62635	0.71156	1.3379	0.35513	3.2622	2.907	1.728	0.87525	1.9049	0.80163	0.13734	1.9251	0.271	0.14283	0.65875	1.5093	0.51747	11.618	3.9655	17.064	9.9438	0.16941	0.45	0.03	0.13554	-0.19968	0.19785	-0.42114	0.19661	0.74917	0.44884	0.019802	0.48013	0.0074721	-2.1056	1.1266	0.52656	-0.76335	0.22046	0.019341	0.030221	0.046993	0.010879	0.016772	0.027652	0.01149
80	1.7673	2.0819	3.2531	0.31457	1.1712	1.4858	0.55689	4.9289	4.372	2.487	0.88627	2.7459	1.164	0.57106	2.46	0.24571	0.16913	0.50745	1.4876	0.28187	25.967	14.164	17.864	9.7955	0.27857	0.58	0.05	0.21135	-0.50287	0.17178	-0.90315	0.16446	0.80374	0.35514	0.098131	0.39906	0.02693	-1.9233	1.037	0.046487	-0.13669	-0.018386	0.019643	0.028105	0.045633	0.0084618	0.017528	0.02599	0.012167
81	1.7684	2.5998	3.5949	0.83145	0.99503	1.8265	0.61695	5.499	4.882	2.7592	0.88447	3.0464	1.2911	0.47673	2.3673	0.25	0.16198	0.74312	1.3788	0.29464	21.433	5.5893	16.285	7.0647	0.24889	0.71	0.03	0.2519	-0.061783	0.20384	-0.71458	0.19959	0.79916	0.39749	0.083682	0.42437	0.013305	-2.262	1.6317	-0.13309	-0.38845	0.15604	0.026745	0.04382	0.061197	0.017075	0.017377	0.034452	0.014506
82	1.5495	1.9656	2.5444	0.41613	0.57881	0.99494	0.56986	3.1284	2.5586	1.9882	0.93227	2.0974	0.66794	-0.21222	2.1886	0.297	0.17343	0.51514	1.3183	0.49652	11.582	8.562	8.3127	5.8286	0.35667	0.86	0.04	0.29661	0.011449	0.20628	-0.66545	0.20056	0.87267	0.58696	0.071429	0.50156	0.0077192	-1.9653	1.0573	0.15893	-0.35559	0.10801	0.019643	0.02327	0.030221	0.0036265	0.0069507	0.010577	0.013185
83	1.5923	2.2542	3.5603	0.66183	1.3062	1.968	0.17359	6.091	5.9174	2.5599	0.82395	2.9306	1.4266	0.71563	2.8981	0.25333	0.12898	0.70805	1.4774	0.33649	18.895	14.214	20.631	10.253	0.18786	0.54	0.03	0.15312	-0.17517	0.18168	-0.7002	0.1796	0.72222	0.28472	0.048611	0.5122	0.013234	-2.228	1.4785	0.14866	-0.65925	0.26561	0.028332	0.045935	0.082351	0.017604	0.036416	0.054019	0.01473
84	1.0046	1.3987	1.9439	0.39418	0.54513	0.93931	0.078789	3.045	2.9662	1.4608	0.85727	1.6029	0.65972	0.15592	2.6106	0.232	0.1198	0.57564	1.4897	0.58459	9.676	4.663	10.603	3.3558	0.44167	1.16	0.05	0.37742	-0.042556	0.17838	-0.03877	0.17814	0.83456	0.43015	0.025735	0.50923	0.0070805	-1.8786	0.83477	0.28469	-0.25803	0.022178	0.030523	0.042007	0.056361	0.011484	0.014355	0.025839	0.013765
85	2.1472	3.0799	4.1251	0.93275	1.0451	1.9779	0.94046	6.4775	5.5371	3.2253	0.90734	3.5003	1.3601	0.43204	2.4434	0.263	0.1708	0.75291	1.2861	0.21152	26.079	5.2579	16.599	10.051	0.14526	0.47	0.05	0.102	-0.20654	0.17604	-0.090893	0.17526	0.67483	0.34965	0.020979	0.43509	0.021862	-2.089	1.2888	0.08695	-0.44937	0.16673	0.030825	0.039136	0.054095	0.0083107	0.014959	0.02327	0.015443
86	0.91522	1.2985	1.6802	0.38326	0.38168	0.76494	0.084399	2.4187	2.3343	1.3231	0.87226	1.4334	0.55143	-0.011989	2.6101	0.18636	0.092101	0.53613	1.3971	0.51256	9.6904	3.8462	11.919	6.772	0.545	1.46	0.03	0.56456	-0.096601	0.18341	-0.92681	0.17319	0.91403	0.53394	0.072398	0.54091	0.0089486	-1.9754	1.2089	-0.004392	-0.38929	0.16749	0.022363	0.034149	0.059837	0.011786	0.025688	0.037474	0.010094
87	1.5648	2.6579	4.231	1.0931	1.5731	2.6661	0.23167	5.6525	5.4209	2.8058	0.83809	3.151	1.4339	0.1287	1.7626	0.26125	0.15635	0.40785	1.6264	0.38166	29.985	16.028	32.848	14.393	0.18462	0.45	0.03	0.15036	-0.19241	0.21929	-0.08726	0.21905	0.72797	0.44061	0.022989	0.49615	0.034675	-2.1273	1.4463	-0.077325	-0.3904	0.1556	0.032336	0.048051	0.067392	0.015715	0.019341	0.035056	0.017649
88	2.9519	4.3974	5.6017	1.4454	1.2043	2.6497	0.89162	7.3824	6.4907	4.2122	0.89292	4.5472	1.713	-0.23154	2.0295	0.36333	0.21042	0.55607	1.4473	0.32603	20.211	11.254	22.461	8.9334	0.46333	1.68	0.05	0.57965	-0.054796	0.21065	-0.59335	0.20595	0.82155	0.53535	0.016835	0.52027	0.029887	-1.9596	1.0869	0.021537	-0.21622	0.070495	0.038682	0.04926	0.068299	0.010577	0.019039	0.029616	0.011774
89	0.66013	0.8671	1.2243	0.20697	0.35725	0.56422	0.27771	1.7813	1.5036	0.95057	0.91926	1.0231	0.37827	0.44479	2.2233	0.2075	0.1213	0.48353	1.4259	0.58999	8.0758	4.505	5.5409	4.792	0.22889	0.8	0.04	0.24191	-0.0078562	0.19909	-0.20465	0.19919	0.80095	0.3981	0.028436	0.48095	0.0051074	-1.8071	0.9025	0.10992	-0.30335	0.10468	0.022061	0.029616	0.04654	0.0075552	0.016924	0.024479	0.014204
90	1.7139	2.5942	3.3554	0.88038	0.76113	1.6415	0.63429	5.2929	4.6586	2.6184	0.89935	2.8471	1.1178	0.3219	2.3853	0.22545	0.12799	0.73701	1.3694	0.31184	15.426	6.4954	22.093	8.8404	0.26	0.99	0.04	0.29093	-0.068729	0.17924	-1.2043	0.1644	0.78014	0.41489	0.024823	0.54093	0.015544	-2.0289	1.079	0.33922	-0.55757	0.1725	0.031429	0.04518	0.071547	0.01375	0.026367	0.040118	0.014349
91	1.4535	1.9336	2.7131	0.48017	0.77949	1.2597	0.28273	3.6147	3.332	2.012	0.8814	2.189	0.8622	0.0046386	2.2413	0.21143	0.11742	0.48673	1.4866	0.55607	13.903	5.4317	16.423	7.4813	0.4775	1.37	0.06	0.53265	-0.27355	0.1981	-1.3285	0.17712	0.86341	0.50244	0.068293	0.51961	0.013079	-2.0301	1.2431	-0.027752	-0.23087	0.050174	0.027803	0.03838	0.05621	0.010577	0.01783	0.028407	0.0090783
92	1.1011	1.6416	2.0306	0.54053	0.38896	0.92949	0.39627	2.7274	2.3311	1.6105	0.91268	1.7224	0.61094	-0.10465	2.1551	0.24333	0.14573	0.73842	1.314	0.42436	12.569	5.8554	10.674	5.9186	0.18917	1.05	0.03	0.28235	-0.18899	0.19723	-0.86812	0.18713	0.85232	0.56962	0.07173	0.46186	0.013593	-1.6649	0.56799	0.24289	-0.11765	-0.022366	0.017528	0.020852	0.032336	0.0033243	0.011484	0.014808	0.009175
93	1.2888	1.8671	2.8742	0.57836	1.0071	1.5854	0.36411	4.385	4.0209	2.0553	0.86263	2.2923	1.0151	0.37905	2.2854	0.28455	0.15476	0.69861	1.5138	0.39657	14.238	6.7681	15.471	6.4785	0.2025	0.61	0.04	0.18157	-0.19419	0.19689	-0.18831	0.19489	0.70206	0.34218	0.029499	0.48521	0.010176	-2.0159	1.0723	0.1654	-0.26312	0.046229	0.017528	0.024479	0.037474	0.0069507	0.012995	0.019946	0.0082744
94	0.6204	0.87301	1.3727	0.25261	0.49974	0.75234	0.1739	2.5373	2.3634	1.0179	0.86081	1.1515	0.53838	0.78891	3.0769	0.23	0.12496	0.64507	1.7258	0.53317	7.5061	3.0736	11.351	7.5141	0.128	0.36	0.03	0.09453	-0.15743	0.16699	-0.78781	0.15901	0.61574	0.24537	0.023148	0.52558	0.0060938	-1.9154	0.95684	0.16938	-0.22366	0.020896	0.022968	0.031127	0.04586	0.0081596	0.014733	0.022892	0.0084618
95	1.2051	1.8028	2.9477	0.5977	1.1449	1.7426	0.43068	4.3339	3.9032	2.0749	0.8664	2.3222	1.0426	0.40925	1.9817	0.267	0.133	0.67677	1.5309	0.60621	12.342	5.5164	17.327	9.9551	0.155	0.61	0.03	0.13238	-0.084081	0.21793	-0.41689	0.21493	0.69565	0.37267	0.034161	0.4891	0.010109	-2.2397	1.6656	-0.22742	-0.37324	0.17979	0.027199	0.034452	0.048353	0.0072529	0.013901	0.021154	0.017528
96	1.5522	2.3039	3.3549	0.75176	1.051	1.8027	0.50268	5.2077	4.7051	2.5641	0.86149	2.8689	1.2868	0.42176	2.2396	0.30167	0.20793	0.68083	1.4404	0.50054	15.512	5.856	10.564	2.9358	0.20818	0.51	0.03	0.1813	-0.24659	0.209	-1.111	0.19132	0.71084	0.37349	0.060241	0.44355	0.011327	-1.9699	1.1479	0.056351	-0.45896	0.22803	0.019039	0.028407	0.038682	0.0093684	0.010275	0.019643	0.010565
97	1.5107	2.0461	3.1883	0.53541	1.1422	1.6776	0.53234	4.306	3.7736	2.3172	0.90177	2.5251	1.0034	0.35634	1.9351	0.186	0.11338	0.69315	1.3392	0.77088	24.339	14.986	15.188	8.7217	0.11647	0.44	0.03	0.10814	-0.23557	0.21566	-0.34338	0.21414	0.75862	0.40394	0.054187	0.51485	0.020417	-2.1695	1.5974	-0.25561	-0.28684	0.12012	0.023723	0.035358	0.053188	0.011635	0.01783	0.029465	0.0099849
98	0.61419	1.0128	1.654	0.39861	0.64117	1.0398	0.11415	2.9576	2.8434	1.1722	0.8132	1.3576	0.68487	0.62403	2.6075	0.22875	0.13807	0.70059	1.5256	0.57048	12.024	6.4363	10.91	5.0294	0.15077	0.37	0.04	0.10586	-0.32448	0.17472	-0.75181	0.1718	0.61836	0.27536	0.024155	0.47573	0.0063674	-1.9835	1.0935	0.15531	-0.34065	0.081315	0.022514	0.034149	0.051526	0.011635	0.017377	0.029012	0.0070233
99	0.97866	1.5518	2.1992	0.57318	0.64736	1.2205	0.33906	3.6439	3.3049	1.6454	0.87606	1.8304	0.80193	0.57928	2.6858	0.24273	0.14289	0.7542	1.4408	0.46942	12.85	7.2911	10.249	8.2462	0.18357	0.61	0.04	0.14816	0.096611	0.18561	-0.76297	0.18131	0.64561	0.32982	0.02807	0.50352	0.0048651	-2.2521	1.6146	-0.16467	-0.30164	0.10765	0.022665	0.031429	0.040496	0.008764	0.0090662	0.01783	0.013104
[truncated: 1,893 more columns]
