# Supplementary material for: Detecting Parkinson’s disease from sustained phonation and speech signals
Source: PLoS One. 2017 Oct 5;12(10):e0185613. doi: 10.1371/journal.pone.0185613 (PMC5628839; doi:10.1371/journal.pone.0185613)
Supplement: S3 File — (ZIP) [file pone.0185613.s003.zip › SP/speech/SP_speech_avec2013.csv]

id	F0final_sma_f0v_duration	audspec_lengthL1norm_sma_quartile1	audspec_lengthL1norm_sma_quartile2	audspec_lengthL1norm_sma_quartile3	audspec_lengthL1norm_sma_iqr1_2	audspec_lengthL1norm_sma_iqr2_3	audspec_lengthL1norm_sma_iqr1_3	audspec_lengthL1norm_sma_percentile1_0	audspec_lengthL1norm_sma_percentile99_0	audspec_lengthL1norm_sma_pctlrange0_1	audspec_lengthL1norm_sma_amean	audspec_lengthL1norm_sma_flatness	audspec_lengthL1norm_sma_rqmean	audspec_lengthL1norm_sma_stddev	audspec_lengthL1norm_sma_skewness	audspec_lengthL1norm_sma_kurtosis	audspec_lengthL1norm_sma_meanPeakDist	audspec_lengthL1norm_sma_peakDistStddev	audspec_lengthL1norm_sma_peakRangeRel	audspec_lengthL1norm_sma_peakMeanRel	audspec_lengthL1norm_sma_minRangeRel	audspec_lengthL1norm_sma_meanRisingSlope	audspec_lengthL1norm_sma_stddevRisingSlope	audspec_lengthL1norm_sma_meanFallingSlope	audspec_lengthL1norm_sma_stddevFallingSlope	audspec_lengthL1norm_sma_meanSegLen	audspec_lengthL1norm_sma_maxSegLen	audspec_lengthL1norm_sma_minSegLen	audspec_lengthL1norm_sma_segLenStddev	audspec_lengthL1norm_sma_linregc1	audspec_lengthL1norm_sma_linregerrA	audspec_lengthL1norm_sma_qregc1	audspec_lengthL1norm_sma_qregerrA	audspec_lengthL1norm_sma_upleveltime25	audspec_lengthL1norm_sma_upleveltime50	audspec_lengthL1norm_sma_upleveltime90	audspec_lengthL1norm_sma_risetime	audspec_lengthL1norm_sma_lpgain	audspec_lengthL1norm_sma_lpc0	audspec_lengthL1norm_sma_lpc1	audspec_lengthL1norm_sma_lpc2	audspec_lengthL1norm_sma_lpc3	audspec_lengthL1norm_sma_lpc4	pcm_zcr_sma_quartile1	pcm_zcr_sma_quartile2	pcm_zcr_sma_quartile3	pcm_zcr_sma_iqr1_2	pcm_zcr_sma_iqr2_3	pcm_zcr_sma_iqr1_3
1	2.91	0.7729	1.362	2.3203	0.58914	0.95825	1.5474	0.056962	4.0721	4.0151	1.5309	0.69401	1.8337	1.0092	0.49447	2.5617	0.315	0.18138	0.66846	1.643	0.3322	11.905	4.8774	14.673	8.7245	0.20214	0.47	0.03	0.15091	-0.22221	0.20023	0.053545	0.20036	0.60269	0.32323	0.037037	0.50676	0.010443	-2.0061	1.1647	0.08926	-0.37386	0.13224	0.029012	0.039287	0.087338	0.010275	0.048051	0.058326
2	2.43	0.90709	1.42	2.5217	0.5129	1.1017	1.6146	0.13272	3.8864	3.7537	1.6297	0.78715	1.8993	0.97531	0.41821	2.1336	0.23444	0.128	0.70859	1.4942	0.35591	13.901	8.1582	15.681	9.8806	0.17769	0.57	0.03	0.16418	-0.21095	0.20876	-0.136	0.20811	0.66265	0.33333	0.028112	0.5121	0.012975	-1.9353	0.95252	0.32818	-0.51171	0.17424	0.021759	0.026896	0.034149	0.0051375	0.007253	0.01239
3	2.05	0.75414	1.0135	1.5402	0.25936	0.52669	0.78605	0.070108	2.6681	2.598	1.1298	0.80688	1.2776	0.59654	0.46859	2.9779	0.21	0.12016	0.68482	1.5175	0.55567	7.9237	3.6973	9.0826	4.6052	0.209	0.54	0.03	0.20334	-0.23069	0.16424	-0.16252	0.16504	0.78199	0.30332	0.037915	0.54286	0.0074906	-1.899	1.0889	-0.0087744	-0.25573	0.080825	0.032789	0.058326	0.11756	0.025536	0.059232	0.084769
4	2.48	0.80421	1.3566	2.188	0.55244	0.83137	1.3838	0.085141	3.108	3.0228	1.4646	0.73765	1.7125	0.88751	0.16475	1.8861	0.2625	0.16863	0.68861	1.5791	0.61939	12.884	7.804	12.501	4.7463	0.248	0.6	0.03	0.18697	-0.22132	0.24046	-0.33037	0.23855	0.71937	0.42292	0.051383	0.48016	0.0082959	-1.9334	0.9885	0.34649	-0.67185	0.27638	0.032336	0.050771	0.1239	0.018435	0.073134	0.091568
5	2.36	0.68067	0.92168	1.181	0.24101	0.25931	0.50032	0.09871	1.6362	1.5375	0.93555	0.89183	1.0062	0.37039	-0.12102	2.5158	0.25625	0.15209	0.53942	1.3408	0.45838	6.3687	2.8842	6.0076	3.4632	0.47	1.08	0.06	0.37863	-0.3156	0.17847	-0.34298	0.17746	0.89212	0.54772	0.062241	0.51667	0.005069	-1.5871	0.49978	0.22826	-0.16385	0.028851	0.024479	0.038078	0.15201	0.013599	0.11393	0.12753
6	2.84	1.4463	2.0145	2.7291	0.56822	0.71466	1.2829	0.44265	4.0669	3.6243	2.0972	0.89231	2.286	0.90976	0.25277	2.3095	0.268	0.14188	0.49442	1.5454	0.39972	17.978	6.3654	15.695	8.3698	0.17688	0.43	0.03	0.13778	-0.001762	0.20265	-0.62979	0.19992	0.81379	0.38621	0.034483	0.49481	0.011583	-2.1367	1.303	0.14115	-0.4108	0.10866	0.019946	0.022061	0.036869	0.0021154	0.014808	0.016924
7	2.42	1.0174	1.3412	1.7693	0.32384	0.42804	0.75189	0.13795	2.5075	2.3696	1.3815	0.9015	1.4807	0.53295	0.016967	2.5856	0.20545	0.11269	0.56353	1.3411	0.61154	10.466	4.6679	9.4954	4.4678	0.40833	1.04	0.04	0.36685	0.017178	0.17878	-0.17211	0.17736	0.9065	0.50813	0.04065	0.54286	0.0070752	-1.8867	0.8817	0.22147	-0.19268	-0.018742	0.022061	0.028256	0.044273	0.0061952	0.016017	0.022212
8	2.91	0.92761	1.6528	2.696	0.7252	1.0432	1.7684	0.065768	4.5885	4.5227	1.8385	0.73002	2.1642	1.1417	0.478	2.4508	0.24	0.13993	0.60764	1.791	0.53281	16.805	6.1641	18.631	10.253	0.271	0.54	0.03	0.17711	-0.14983	0.18842	0.59492	0.18588	0.61953	0.3064	0.023569	0.48311	0.018432	-2.0049	1.0923	0.2567	-0.45344	0.11637	0.023572	0.043215	0.12934	0.019643	0.086129	0.10577
9	2.17	1.9752	2.8473	3.4084	0.87207	0.56105	1.4331	0.77941	5.3666	4.5872	2.8667	0.91754	3.0756	1.1142	0.30173	2.5384	0.23111	0.14128	0.73564	1.3289	0.38228	21.214	10.319	24.775	16.569	0.19727	0.59	0.03	0.21115	0.078104	0.18171	-1.0402	0.18227	0.80543	0.40271	0.036199	0.55909	0.035297	-2.0004	1.214	0.10713	-0.49469	0.17953	0.027803	0.042913	0.059535	0.01511	0.016621	0.031732
10	2.92	1.1278	1.6619	2.9569	0.5341	1.295	1.8291	0.098613	4.3877	4.2891	1.9311	0.74036	2.2604	1.1748	0.3416	2.126	0.3	0.17414	0.61466	1.6197	0.42176	14.868	10.473	18.967	15.635	0.22231	0.52	0.03	0.17677	-0.077581	0.22757	0.42219	0.22846	0.71812	0.36913	0.04698	0.55556	0.011552	-2.0879	1.3229	0.020552	-0.44879	0.1994	0.019417	0.025385	0.043064	0.0059686	0.017679	0.023648
11	2.7	1.5376	2.5469	4.4806	1.0093	1.9337	2.943	0.41777	6.798	6.3802	3.049	0.81551	3.5424	1.8033	0.53319	2.1145	0.258	0.15594	0.78838	1.4482	0.54507	29.82	15.154	19.761	5.9595	0.15118	0.33	0.04	0.093172	0.009462	0.22956	0.086163	0.22968	0.62909	0.36	0.065455	0.47445	0.025963	-2.1663	1.4305	-0.048076	-0.33548	0.12554	0.027652	0.036567	0.059535	0.0089151	0.022968	0.031883
12	2.16	1.4168	2.0235	2.7018	0.60665	0.67836	1.285	0.6563	3.7801	3.1238	2.1245	0.92011	2.2773	0.82009	0.28347	2.1034	0.21556	0.13467	0.51989	1.3698	0.70667	13.732	5.2427	16.683	9.7326	0.24111	0.52	0.03	0.18592	-0.23278	0.18672	0.088723	0.18675	0.8552	0.46606	0.049774	0.47727	0.023687	-1.8118	0.79982	0.26922	-0.28264	0.031479	0.025688	0.040193	0.05893	0.014506	0.018737	0.033243
13	2.16	0.89271	1.2083	1.9806	0.31561	0.77233	1.0879	0.10181	3.1097	3.0079	1.4068	0.79623	1.6281	0.81961	0.49959	2.243	0.26	0.14283	0.61763	1.5117	0.35235	12.528	4.2623	11.851	6.0784	0.19545	0.44	0.03	0.1438	-0.049035	0.21852	0.70744	0.21875	0.75455	0.33182	0.059091	0.53881	0.015865	-1.6908	0.49419	0.4126	-0.18561	-0.020804	0.032034	0.044878	0.082956	0.012844	0.038078	0.050922
14	2.59	1.2404	2.3178	3.5777	1.0774	1.2599	2.3373	0.26065	4.9218	4.6611	2.42	0.83594	2.7317	1.2672	0.16827	1.7937	0.27375	0.16074	0.56858	1.4797	0.48651	22.67	14.097	18.552	5.8241	0.145	0.54	0.04	0.13284	-0.10451	0.2304	-0.10227	0.22971	0.68939	0.44697	0.049242	0.51711	0.018545	-2.1329	1.4291	-0.091294	-0.33513	0.13606	0.034149	0.045935	0.064748	0.011786	0.018812	0.030598
15	2.28	1.1356	1.7865	2.3623	0.65089	0.57576	1.2266	0.20598	3.7279	3.5219	1.7748	0.83532	1.988	0.89573	0.18481	2.349	0.2175	0.12698	0.61292	1.5402	0.4801	14.499	5.5022	13.075	5.7053	0.24667	0.65	0.05	0.19085	0.0055641	0.19929	-0.19057	0.19823	0.75536	0.39056	0.038627	0.47414	0.010147	-2.0416	1.2126	0.013252	-0.2514	0.073011	0.020248	0.025688	0.0411	0.0054397	0.015413	0.020852
16	1.91	1.2275	1.739	2.4406	0.51156	0.70159	1.2132	0.50907	4.0801	3.571	1.8997	0.8798	2.1115	0.92189	0.61953	2.6777	0.22857	0.12654	0.58691	1.5014	0.26992	17.045	8.6697	16.032	6.5033	0.1475	0.42	0.03	0.11144	-0.24876	0.1968	-0.5923	0.19277	0.69036	0.29949	0.040609	0.47449	0.020637	-1.9203	1.0679	0.11435	-0.37602	0.12087	0.028105	0.044122	0.059837	0.016017	0.015715	0.031732
17	2.29	1.5719	2.5957	3.9239	1.0238	1.3282	2.352	0.081191	5.4869	5.4057	2.6397	0.74827	3.0262	1.4799	0.043036	2.0408	0.335	0.14649	0.56974	1.6977	0.3676	16.175	7.1416	37.707	15.196	0.25556	0.6	0.03	0.19844	-0.14044	0.2266	-0.50778	0.22129	0.78151	0.45378	0.054622	0.53165	0.020429	-2.2351	1.5908	-0.099673	-0.41575	0.16555	0.021759	0.032487	0.056286	0.010728	0.023799	0.034527
18	3.18	1.173	1.8375	2.5919	0.66444	0.75447	1.4189	0.096675	3.4557	3.359	1.8454	0.84325	2.0364	0.86108	-0.09358	2.0588	0.27455	0.15472	0.57843	1.4317	0.65374	13.822	3.8773	10.55	4.2035	0.35333	0.8	0.04	0.27252	-0.056796	0.21023	0.056504	0.21068	0.82407	0.50617	0.055556	0.48297	0.0074885	-2.075	1.1843	0.2427	-0.53344	0.18632	0.029238	0.03838	0.072681	0.0091417	0.0343	0.043442
19	1.93	0.9945	1.2986	1.7125	0.30406	0.41395	0.71801	0.34473	2.2305	1.8858	1.3138	0.91712	1.4011	0.48678	-0.12042	2.1543	0.19778	0.11459	0.56128	1.3797	0.71612	12.166	5.5863	10.304	5.4189	0.21333	0.56	0.03	0.18172	0.076272	0.19468	-0.47447	0.19308	0.82915	0.49246	0.015075	0.48485	0.0083357	-1.8167	0.773	0.25678	-0.17641	-0.030769	0.024932	0.034754	0.051526	0.0098217	0.016772	0.026594
20	2.96	0.9083	1.5063	2.2651	0.59804	0.75878	1.3568	0.059361	3.833	3.7736	1.5787	0.7582	1.823	0.91165	0.3565	2.6088	0.42667	0.24923	0.57347	1.7501	0.26993	9.7102	3.4651	12.196	4.8036	0.2425	0.51	0.03	0.16448	0.0070998	0.18484	0.16823	0.18518	0.69868	0.2947	0.019868	0.49834	0.0072045	-2.098	1.4027	-0.13576	-0.34354	0.18074	0.023648	0.041856	0.11695	0.018208	0.075098	0.093306
21	2.57	0.96059	1.2763	1.6663	0.31575	0.38997	0.70572	0.37317	2.3089	1.9358	1.3113	0.92285	1.3996	0.48934	0.23448	2.2561	0.27875	0.17701	0.57501	1.3137	0.54275	7.605	4.3367	7.2985	2.8381	0.435	1.21	0.04	0.41692	0.12999	0.18669	-0.39206	0.18359	0.90494	0.51331	0.072243	0.50382	0.0066878	-1.7545	0.71563	0.24213	-0.2479	0.049643	0.02599	0.039589	0.063463	0.013599	0.023874	0.037474
22	2.95	1.3225	2.1043	2.8276	0.78179	0.72332	1.5051	0.057381	4.1208	4.0634	2.1	0.81438	2.3373	1.0262	0.068321	2.2708	0.23333	0.13719	0.60472	1.5218	0.6126	18.802	4.8277	15.639	9.1907	0.33	0.73	0.03	0.27031	-0.16532	0.19686	-0.18377	0.19463	0.84667	0.48	0.056667	0.48161	0.01461	-1.987	0.9342	0.53479	-0.6708	0.19473	0.024705	0.037322	0.077063	0.012617	0.03974	0.052357
23	3.35	0.88054	1.6499	2.8624	0.76935	1.2125	1.9819	0.039542	4.4981	4.4585	1.8431	0.64889	2.2409	1.2745	0.4833	2.2142	0.3775	0.23513	0.68391	1.5428	0.36412	10.367	2.5126	12.622	5.8489	0.25077	0.7	0.03	0.2254	-0.21397	0.22381	0.73195	0.21992	0.63824	0.31765	0.058824	0.46018	0.0066483	-1.9726	1.05	0.2612	-0.60781	0.27344	0.016924	0.022212	0.034225	0.0052886	0.012013	0.017301
24	2.75	1.5725	2.2111	3.4378	0.63866	1.2266	1.8653	0.14749	4.6883	4.5408	2.4288	0.81834	2.7226	1.2303	0.025041	2.0097	0.24	0.12211	0.62038	1.4481	0.43576	16.475	5.9627	23.32	12.074	0.37857	1.07	0.03	0.37904	-0.29829	0.20314	-1.0597	0.19354	0.82857	0.45714	0.05	0.54122	0.011802	-2.3085	1.7524	-0.21275	-0.38618	0.15915	0.017528	0.029314	0.048806	0.011786	0.019492	0.031278
25	1.59	1.237	1.4936	1.7963	0.25656	0.3027	0.55926	0.22603	3.0778	2.8518	1.5221	0.90044	1.6361	0.60024	0.21156	3.4148	0.224	0.12052	0.46659	1.4541	0.34775	6.8978	3.2735	11.005	6.2417	0.755	1.46	0.05	0.705	-0.2455	0.14625	-1.2437	0.13043	0.88485	0.37576	0.036364	0.44512	0.0062699	-1.9567	1.1544	0.019446	-0.36784	0.15473	0.027501	0.040496	0.063161	0.012995	0.022665	0.03566
26	3.54	1.3748	2.4277	3.1957	1.053	0.76793	1.8209	0.10202	4.9402	4.8382	2.4411	0.78854	2.7709	1.3111	0.1677	2.2018	0.34889	0.20609	0.7101	1.4466	0.62904	13.029	5.2838	12.441	6.785	0.352	1.44	0.05	0.42698	-0.11853	0.21666	-0.024751	0.21657	0.78056	0.44722	0.097222	0.49304	0.010605	-2.107	1.3586	0.082252	-0.59119	0.2606	0.020474	0.033545	0.052962	0.01307	0.019417	0.032487
27	3.37	1.2289	1.7439	2.5987	0.51502	0.85483	1.3699	0.24794	4.1505	3.9026	1.9572	0.8596	2.1953	0.99449	0.57012	2.5186	0.26083	0.15413	0.80667	1.4338	0.54387	15.001	8.1336	17.513	9.0626	0.19687	0.71	0.03	0.23973	-0.092161	0.19855	-0.98764	0.19067	0.77778	0.35088	0.070175	0.50733	0.011234	-2.0875	1.2582	0.2559	-0.66514	0.24327	0.030598	0.050771	0.11937	0.020172	0.068601	0.088773
28	1.73	1.011	1.4837	2.2032	0.47268	0.7195	1.1922	0.51882	4.0856	3.5667	1.7187	0.86622	1.9655	0.95363	1.0489	3.2128	0.258	0.18145	0.58635	1.708	0.23835	18.465	8.9696	13.521	6.3513	0.167	0.34	0.03	0.08568	-0.23559	0.20223	-0.93535	0.19386	0.55866	0.22905	0.072626	0.47191	0.014099	-2.0646	1.278	0.03235	-0.37313	0.13522	0.033243	0.038078	0.050015	0.0048353	0.011937	0.016772
29	3.22	1.0332	1.6531	2.4415	0.61992	0.78835	1.4083	0.088825	4.0981	4.0092	1.742	0.80995	1.9719	0.92407	0.33527	2.6182	0.37	0.20231	0.56378	1.6447	0.3862	11.583	10.058	12.554	7.1523	0.42286	1.42	0.09	0.42944	-0.31649	0.16208	-0.92928	0.15379	0.73006	0.29755	0.018405	0.51692	0.0066164	-2.1146	1.392	-0.059175	-0.37801	0.16395	0.024176	0.03838	0.075703	0.014204	0.037322	0.051526
30	2.62	1.1588	2.0202	2.3577	0.8614	0.33753	1.1989	0.47199	3.2973	2.8253	1.8598	0.90387	2.0019	0.74056	-0.11598	2.0598	0.20182	0.12255	0.39843	1.4462	0.75151	15.559	8.5185	12.324	5.9689	0.20583	0.53	0.03	0.14465	-0.13053	0.21166	-0.42827	0.2091	0.74532	0.54682	0.048689	0.45113	0.01117	-1.9174	0.92906	0.28275	-0.3565	0.066696	0.019341	0.024781	0.037625	0.0054397	0.012844	0.018283
31	2.79	1.0351	1.3794	1.9166	0.34431	0.5372	0.88151	0.20375	2.617	2.4132	1.4524	0.88766	1.5748	0.60851	0.03874	2.3349	0.24364	0.14475	0.54958	1.4234	0.53124	10.465	6.022	10.018	2.7957	0.47	1.31	0.03	0.43958	-0.3314	0.18331	0.28569	0.18271	0.87324	0.46127	0.066901	0.50177	0.011139	-1.8085	0.90089	0.06557	-0.1823	0.030062	0.019643	0.025234	0.036265	0.0055908	0.011031	0.016621
32	2.13	0.75462	0.9704	1.4685	0.21578	0.49806	0.71385	0.26528	2.1528	1.8875	1.0852	0.90375	1.1801	0.46369	0.42676	2.3121	0.208	0.10719	0.76613	1.3072	0.31796	8.6691	5.7155	9.7855	5.4849	0.16917	0.38	0.04	0.12345	-0.096339	0.18752	-0.22186	0.18702	0.77273	0.34545	0.022727	0.51598	0.0064378	-1.8767	0.90873	0.22277	-0.28212	0.033911	0.026519	0.037171	0.063237	0.010653	0.026065	0.036718
33	2.87	1.108	1.6454	2.0999	0.53732	0.45456	0.99189	0.50848	3.3069	2.7984	1.6209	0.91249	1.7451	0.64667	0.24316	2.519	0.20308	0.12138	0.75053	1.3705	0.62063	12.857	5.6463	11.115	7.0055	0.165	0.47	0.03	0.12713	0.089502	0.17432	-0.86488	0.16928	0.68836	0.29795	0.013699	0.45704	0.0088021	-1.9323	0.99789	0.14912	-0.21662	0.0064329	0.025385	0.032336	0.049713	0.0069507	0.017377	0.024328
34	2.3	1.4598	2.0664	3.1972	0.6066	1.1308	1.7374	0.10918	5.1003	4.9911	2.3462	0.81005	2.6645	1.2627	0.40612	2.3437	0.24	0.13086	0.56238	1.5003	0.4192	16.504	5.3239	20.043	7.3844	0.229	0.55	0.03	0.19562	-0.22998	0.19624	0.17889	0.19743	0.77966	0.36864	0.050847	0.50638	0.021059	-1.9906	1.1307	0.10359	-0.36918	0.1317	0.030523	0.051526	0.10335	0.021003	0.051828	0.072832
35	2.28	1.053	2.153	3.0138	1.1	0.86081	1.9608	0.2442	3.8894	3.6452	2.0999	0.83396	2.3536	1.0629	-0.008502	1.8178	0.23333	0.14017	0.78041	1.4182	0.74097	19.459	10.492	15.493	6.8208	0.19182	0.47	0.05	0.1375	-0.24114	0.23593	-0.52106	0.22954	0.72103	0.54936	0.1073	0.47845	0.01019	-2.326	1.7931	-0.2232	-0.437	0.1986	0.02055	0.027501	0.0411	0.0069507	0.013599	0.02055
36	2.93	1.1672	1.5453	2.5753	0.37812	1.0301	1.4082	0.32587	4.3593	4.0334	1.9147	0.86943	2.1556	0.99018	0.73317	2.6536	0.25273	0.14975	0.7189	1.3873	0.60267	14.212	5.9057	11.633	5.9867	0.13857	0.55	0.03	0.12624	-0.28613	0.1866	-0.079971	0.18668	0.60403	0.3255	0.04698	0.51852	0.013631	-1.9308	0.96243	0.24386	-0.3695	0.099764	0.02055	0.027199	0.045255	0.0066485	0.018057	0.024705
37	2.52	1.576	2.3463	3.2531	0.77029	0.90682	1.6771	0.399	4.9224	4.5234	2.4433	0.87579	2.6987	1.1458	0.3466	2.2938	0.25222	0.14388	0.61594	1.4902	0.30991	23.058	10.796	20.44	6.6361	0.1525	0.45	0.04	0.11893	-0.077814	0.20407	-1.1845	0.19438	0.76357	0.36822	0.050388	0.48249	0.014012	-2.2798	1.6759	-0.17994	-0.33773	0.12677	0.021532	0.027652	0.044953	0.0061197	0.017301	0.023421
38	2.68	1.1121	1.8962	3.421	0.78412	1.5248	2.3089	0.19528	6.017	5.8217	2.3526	0.77811	2.7957	1.5105	0.65002	2.4524	0.29625	0.16393	0.72022	1.7267	0.44296	17.555	10.881	24.874	4.558	0.174	0.41	0.04	0.12945	-0.037326	0.20809	-0.64145	0.20094	0.55755	0.28777	0.032374	0.53791	0.01741	-2.0883	1.2411	0.10742	-0.36475	0.11026	0.02599	0.039438	0.082729	0.013448	0.043291	0.056739
39	2.46	1.5485	2.0738	2.6211	0.52526	0.54727	1.0725	0.13515	4.6351	4.4999	2.1747	0.85075	2.4113	1.0417	0.42357	2.9261	0.28625	0.17441	0.61906	1.4297	0.35868	18.289	5.3135	14.667	9.2914	0.245	0.89	0.03	0.27613	0.025623	0.17386	-0.35956	0.17072	0.82869	0.34661	0.043825	0.468	0.01261	-2.034	1.178	0.024362	-0.23323	0.070653	0.028105	0.041402	0.067543	0.013297	0.026141	0.039438
40	1.8	0.87359	1.1925	1.5815	0.3189	0.38899	0.70789	0.33836	2.5795	2.2412	1.2847	0.90261	1.4017	0.56054	0.5687	2.6419	0.195	0.099121	0.6738	1.3421	0.24547	9.7932	4.303	10.486	1.9776	0.145	0.34	0.03	0.10194	-0.013845	0.19406	-0.78892	0.18704	0.76344	0.34409	0.05914	0.52432	0.006648	-2.0475	1.327	-0.10877	-0.27849	0.11415	0.023572	0.030372	0.049108	0.0067996	0.018737	0.025536
41	2.36	0.63171	0.92447	1.2566	0.29275	0.33215	0.6249	0.3687	2.0273	1.6586	0.97837	0.92035	1.0545	0.39331	0.59192	2.7712	0.28857	0.16688	0.66559	1.4515	0.17577	7.0344	1.9039	7.0251	3.4609	0.1375	0.38	0.03	0.097115	-0.052587	0.18495	-0.85483	0.17778	0.64463	0.26033	0.024793	0.49378	0.0044489	-1.6682	0.541	0.25647	-0.11767	-0.0053104	0.02055	0.024176	0.03226	0.0036265	0.008084	0.01171
42	5.77	0.17905	0.94491	1.3064	0.76586	0.3615	1.1274	0.050605	2.219	2.1684	0.86512	0.59877	1.0679	0.62608	0.18559	2.0592	0.523	0.27381	0.58539	1.9342	0.41849	4.5036	3.542	4.6118	2.6054	0.51455	1.05	0.08	0.33082	0.07717	0.21255	0.92102	0.20165	0.59863	0.22298	0.0068611	0.47251	0.0028202	-1.793	0.70175	0.36968	-0.40283	0.12938	0.018737	0.029918	0.22937	0.011182	0.19946	0.21064
43	2.72	1.2473	2.1593	3.3126	0.91196	1.1533	2.0652	0.23227	4.4033	4.1711	2.2347	0.82519	2.5316	1.1897	0.17142	1.8393	0.34286	0.16173	0.64824	1.5607	0.34178	12.222	3.3694	21.858	4.4595	0.2	0.72	0.03	0.19725	-0.11452	0.2352	-0.54444	0.23092	0.73381	0.45324	0.071942	0.54874	0.010865	-2.1283	1.2803	0.22416	-0.5905	0.21952	0.022137	0.030976	0.044575	0.0088395	0.013599	0.022439
44	2.41	1.4684	2.2921	3.7212	0.82369	1.4291	2.2528	0.50538	5.2027	4.6974	2.5876	0.85883	2.9093	1.3298	0.37089	1.8993	0.20636	0.11367	0.72067	1.4877	0.66341	25.714	9.8472	21.876	8.5074	0.15063	0.33	0.04	0.096532	-0.051378	0.23515	-0.56878	0.23026	0.68699	0.41057	0.052846	0.52245	0.022721	-2.2191	1.5529	0.019328	-0.60261	0.25654	0.02871	0.044727	0.076987	0.016017	0.03226	0.048277
45	1.84	1.1205	1.5551	1.8337	0.43459	0.27853	0.71311	0.54118	3.1883	2.6471	1.545	0.92677	1.6521	0.5851	0.56908	3.1974	0.23429	0.14986	0.66775	1.3286	0.21263	12.66	4.3161	9.9044	5.2509	0.13769	0.45	0.03	0.12662	-0.022776	0.16511	-0.44947	0.16326	0.73575	0.26425	0.031088	0.45833	0.0094567	-1.8923	0.94475	0.21167	-0.34738	0.088708	0.024781	0.036265	0.070112	0.011484	0.033847	0.045331
46	2.06	1.3148	1.9024	2.3045	0.58761	0.40203	0.98964	0.35512	3.7536	3.3985	1.8957	0.89581	2.0614	0.80981	0.39383	2.8546	0.22143	0.13497	0.49911	1.4907	0.53777	11.796	5.4445	11.951	5.4527	0.2375	1	0.03	0.30569	0.19482	0.17339	-1.2849	0.16366	0.76887	0.37736	0.056604	0.46446	0.0087432	-1.9779	1.2531	-0.18689	-0.17693	0.092221	0.027425	0.042762	0.065352	0.015337	0.02259	0.037927
47	2.23	2.0081	3.0686	3.9505	1.0605	0.88189	1.9424	0.55019	5.8452	5.295	3.0924	0.88574	3.3856	1.378	0.32088	2.2774	0.25429	0.15476	0.53618	1.3854	0.14615	21.318	5.9239	20.543	11.184	0.70667	1.92	0.09	0.85799	-0.17787	0.20143	-0.97529	0.18966	0.88158	0.49561	0.078947	0.44934	0.017086	-2.2862	1.734	-0.23222	-0.39284	0.1813	0.02327	0.029616	0.046313	0.0063463	0.016697	0.023043
48	2.88	0.68371	1.1027	1.419	0.41897	0.31628	0.73525	0.04451	2.2667	2.2222	1.0494	0.7466	1.1938	0.56914	-0.033236	2.3019	0.34375	0.21528	0.68029	1.4797	0.49427	8.0182	3.859	6.9458	3.3527	0.26727	1.57	0.03	0.43971	0.26497	0.19843	-0.22765	0.19825	0.77891	0.41497	0.02381	0.45392	0.0056717	-1.6245	0.55922	0.21856	-0.21643	0.068438	0.023572	0.032034	0.057872	0.0084618	0.025839	0.0343
49	2.95	1.414	2.1814	2.8287	0.76733	0.64731	1.4146	0.66105	3.6483	2.9872	2.1341	0.9067	2.303	0.86585	0.045114	1.868	0.281	0.16279	0.82678	1.3245	0.52775	14.236	6.2013	12.009	7.6208	0.21308	0.72	0.03	0.21549	-0.17575	0.23411	-0.7123	0.23254	0.77	0.51	0.1	0.47826	0.010603	-1.9395	0.94947	0.2231	-0.25065	0.021333	0.025083	0.039287	0.058401	0.014204	0.019115	0.033318
50	2.33	1.468	2.027	2.94	0.55902	0.91305	1.4721	0.18251	4.2728	4.0903	2.1533	0.87045	2.3672	0.98323	0.30319	2.4966	0.25857	0.17974	0.57446	1.5071	0.25841	15.271	6.678	15.309	5.716	0.53	1.56	0.05	0.61045	-0.28181	0.16753	-0.88392	0.16216	0.83122	0.40084	0.050633	0.48305	0.013176	-2.0149	1.1851	0.09568	-0.41738	0.15623	0.02327	0.034452	0.044122	0.011182	0.0096706	0.020852
51	2.49	2.7128	3.9933	4.9088	1.2805	0.91545	2.196	0.65622	6.6769	6.0207	3.8342	0.90051	4.1227	1.515	-0.11939	2.2405	0.32667	0.20861	0.48519	1.3993	0.35738	20.531	12.379	22.138	8.132	0.35	1.63	0.03	0.53981	0.035	0.20502	-1.1402	0.19051	0.85098	0.55686	0.062745	0.49213	0.017962	-2.0479	1.1411	0.16991	-0.35446	0.093944	0.020701	0.027199	0.03566	0.0064974	0.0084618	0.014959
52	2.75	0.72735	1.4614	2.366	0.734	0.90468	1.6387	0.036674	3.3016	3.2649	1.5356	0.65062	1.8202	0.9773	0.13527	1.961	0.24	0.14484	0.53217	1.6237	0.68544	12.879	5.387	15.997	7.3817	0.38	0.99	0.05	0.29486	-0.24988	0.23598	1.1405	0.22611	0.71786	0.40357	0.089286	0.50179	0.0091486	-2.0085	1.1246	0.19684	-0.48505	0.1783	0.02803	0.041402	0.10713	0.013373	0.06573	0.079102
53	2.62	1.1002	1.8896	2.5569	0.78933	0.66733	1.4567	0.46819	4.3812	3.9131	1.931	0.8632	2.1612	0.97053	0.47001	2.6549	0.27	0.14164	0.60537	1.542	0.28839	15.669	5.0088	15.199	5.994	0.14938	0.4	0.03	0.10894	-0.071241	0.19729	-1.2057	0.18196	0.65169	0.29213	0.037453	0.47744	0.0098855	-2.1045	1.2591	0.21225	-0.5821	0.22127	0.036869	0.045935	0.062557	0.0090662	0.016621	0.025688
54	1.91	1.2071	1.7189	2.6685	0.5118	0.94959	1.4614	0.36236	3.7515	3.3891	1.9045	0.87458	2.1177	0.92622	0.46671	2.1729	0.24667	0.14509	0.5436	1.5019	0.21447	14.111	5.608	14.118	5.2262	0.185	0.55	0.03	0.16194	-0.086895	0.21712	-0.45957	0.21816	0.76531	0.34184	0.096939	0.49231	0.0078791	-2.2354	1.5692	-0.026977	-0.52707	0.22572	0.03294	0.04654	0.075325	0.013599	0.028785	0.042384
55	2.72	1.5777	2.4119	3.4394	0.8342	1.0275	1.8617	0.64109	4.6077	3.9666	2.5242	0.90351	2.7376	1.0597	0.18873	1.8762	0.26444	0.16237	0.58976	1.3548	0.58283	15.973	8.203	14.695	6.8762	0.23727	0.67	0.03	0.19041	-0.30822	0.19913	-0.29455	0.19684	0.80645	0.48029	0.0681	0.47122	0.013658	-2.1123	1.3608	0.023076	-0.44165	0.1742	0.02871	0.037474	0.059988	0.008764	0.022514	0.031278
56	2.99	1.3603	2.1253	3.483	0.76503	1.3576	2.1227	0.11924	4.4791	4.3598	2.2848	0.7818	2.6036	1.2483	0.097804	1.9699	0.33	0.18651	0.4108	1.5708	0.87688	12.642	5.4036	18.176	9.9458	0.27	0.73	0.03	0.24658	-0.28773	0.22811	0.58822	0.229	0.8	0.45902	0.11148	0.50329	0.011588	-2.0877	1.3244	-0.018439	-0.37679	0.16307	0.022363	0.028105	0.042913	0.0057419	0.014808	0.02055
57	2.58	1.5139	1.9734	2.5407	0.45951	0.56723	1.0267	0.35248	3.8996	3.5471	2.0354	0.8954	2.2102	0.86151	0.27852	2.583	0.22889	0.13377	0.61141	1.3689	0.43588	11.64	4.6572	12.002	4.4831	0.31625	0.95	0.03	0.29172	-0.098519	0.18913	-0.11736	0.1894	0.8365	0.44487	0.060837	0.50382	0.0082111	-2.0884	1.327	0.0066185	-0.3936	0.15207	0.025385	0.032034	0.053339	0.0066485	0.021306	0.027954
58	4.03	0.43284	1.8119	3.3694	1.3791	1.5575	2.9366	0.049125	4.882	4.8329	1.9915	0.53662	2.5266	1.5549	0.2907	1.7343	0.376	0.22949	0.61986	1.9815	0.58563	22.032	9.3115	17.938	12.619	0.3275	0.67	0.05	0.19575	-0.29435	0.26223	0.81182	0.25825	0.6152	0.37255	0.053922	0.45946	0.0085225	-2.5042	2.2287	-0.54736	-0.42836	0.25654	0.038002	0.06165	0.16916	0.023648	0.10751	0.13116
59	2.3	1.2055	1.9591	2.8324	0.75365	0.87323	1.6269	0.25368	6.2464	5.9927	2.2582	0.82056	2.6433	1.3739	1.0164	3.6396	0.26	0.12826	0.58001	1.7734	0.2506	17.231	10.914	24.986	11.182	0.15071	0.39	0.03	0.10018	0.16166	0.17126	-0.83673	0.15984	0.5678	0.19068	0.033898	0.5234	0.014933	-2.1433	1.2711	0.22274	-0.48668	0.14249	0.024479	0.032638	0.055908	0.0081596	0.02327	0.031429
60	2.61	1.0809	1.7432	2.5992	0.66224	0.85601	1.5183	0.49312	4.0235	3.5304	1.8633	0.87452	2.0796	0.92364	0.50152	2.2347	0.27111	0.15905	0.76432	1.45	0.56475	14.03	4.9249	13.182	8.6506	0.17214	0.41	0.03	0.11595	-0.16167	0.20028	-0.29919	0.19839	0.61798	0.31835	0.026217	0.45489	0.011351	-2.0841	1.3834	-0.02724	-0.48001	0.21307	0.020852	0.02599	0.05893	0.0051375	0.03294	0.038078
61	2.95	0.68669	1.3608	1.9214	0.67408	0.56062	1.2347	0.056194	3.1417	3.0855	1.3719	0.76375	1.59	0.80375	0.30332	2.2563	0.28778	0.13866	0.48901	1.7167	0.60889	8.7979	3.7215	14.07	4.5217	0.26818	0.61	0.04	0.18537	-0.1012	0.20221	0.69666	0.20654	0.70066	0.34211	0.026316	0.51485	0.0065262	-2.0189	1.1873	0.061199	-0.3599	0.13599	0.024328	0.032638	0.056513	0.0083107	0.023874	0.032185
62	2.32	1.0382	1.5536	2.1442	0.5154	0.59065	1.106	0.41629	2.7139	2.2976	1.5816	0.91378	1.6994	0.62166	0.072928	1.8183	0.26857	0.17711	0.63302	1.4125	0.26255	14.016	7.0262	7.7539	3.3714	0.225	1	0.03	0.29063	-0.056249	0.22047	-0.98293	0.20704	0.80508	0.48729	0.033898	0.44681	0.0058092	-2.0828	1.3403	0.010134	-0.41656	0.15254	0.022817	0.028558	0.045558	0.0057419	0.016999	0.022741
63	1.84	1.7273	2.6338	3.4832	0.90652	0.84944	1.756	0.50897	5.2665	4.7575	2.7622	0.88113	3.0303	1.2461	0.26196	2.3076	0.21143	0.12633	0.71176	1.4546	0.34224	25.872	10.416	26.371	11.132	0.19778	0.83	0.03	0.24697	0.039905	0.20625	-1.1536	0.20097	0.81481	0.43386	0.084656	0.44681	0.018587	-2.2367	1.5678	-0.065439	-0.3693	0.108	0.048051	0.060441	0.079178	0.01239	0.018737	0.031127
64	2.79	1.3098	1.8219	2.4124	0.5121	0.59047	1.1026	0.45431	4.0896	3.6353	1.9515	0.90843	2.1215	0.83219	0.66905	2.9444	0.33714	0.20532	0.58337	1.5083	0.33246	11.781	9.0722	16.117	14.525	0.174	1.01	0.03	0.24746	-0.34881	0.13922	-0.46405	0.13948	0.73333	0.29123	0.021053	0.47183	0.013803	-1.8616	0.77139	0.61158	-0.77101	0.25476	0.021759	0.033243	0.049864	0.011484	0.016621	0.028105
65	3.11	1.439	2.141	3.3212	0.70193	1.1803	1.8822	0.076661	5.9594	5.8827	2.4087	0.79675	2.7473	1.3211	0.46596	2.7399	0.3375	0.21266	0.71775	1.5131	0.28548	16.944	7.7975	20.13	11.788	0.21357	0.64	0.03	0.17397	-0.055195	0.17327	-0.19597	0.17231	0.68987	0.26266	0.015823	0.47619	0.012667	-2.0267	1.1117	0.19864	-0.42317	0.14412	0.025688	0.036869	0.058175	0.011182	0.021306	0.032487
66	3.36	1.2025	1.763	2.4126	0.56055	0.64954	1.2101	0.13952	4.067	3.9275	1.816	0.8264	2.0335	0.91507	0.22173	2.6184	0.25667	0.17222	0.62469	1.5712	0.48857	17.795	10.746	11.77	7.7254	0.2825	0.78	0.03	0.2497	0.058121	0.17821	0.18439	0.17836	0.76316	0.34211	0.01462	0.47507	0.013749	-1.9345	1.0791	0.16159	-0.5083	0.2078	0.04722	0.076005	0.10479	0.028785	0.028785	0.05757
67	2.54	1.0439	2.2299	3.5662	1.186	1.3362	2.5223	0.33307	5.5317	5.1986	2.4163	0.79214	2.8324	1.4777	0.39159	1.9244	0.27444	0.15759	0.8562	1.4607	0.46904	23.382	10.419	16.739	5.8283	0.14625	0.36	0.03	0.091506	0.035431	0.24313	-0.69862	0.23757	0.57308	0.39615	0.034615	0.48263	0.016867	-2.2848	1.7311	-0.29714	-0.27181	0.12919	0.03362	0.049864	0.069583	0.016244	0.019719	0.035963
68	3.37	1.2945	2.4493	3.297	1.1548	0.84777	2.0026	0.363	4.5607	4.1977	2.3754	0.85452	2.6403	1.1526	0.049848	1.8655	0.31	0.19055	0.7051	1.3698	0.38063	17.289	10.116	15.919	5.2949	0.17421	0.79	0.03	0.18588	-0.24972	0.2148	-0.88587	0.19817	0.73178	0.49563	0.046647	0.49123	0.010003	-2.2011	1.4566	0.16657	-0.71202	0.29421	0.024328	0.03294	0.043669	0.0086129	0.010728	0.019341
69	3.36	0.79894	1.5849	3.0863	0.786	1.5014	2.2874	0.082332	5.831	5.7487	2.0099	0.70222	2.486	1.463	0.75601	2.6741	0.33778	0.17226	0.71151	1.8813	0.64446	14.772	5.6529	18.521	6.5323	0.19	0.6	0.04	0.16194	-0.26171	0.18645	0.47298	0.1846	0.4883	0.24269	0.011696	0.51026	0.011912	-2.0697	1.2301	0.033649	-0.27718	0.088487	0.024856	0.035509	0.063463	0.010653	0.027954	0.038607
70	3.03	0.8732	1.4117	1.7013	0.5385	0.28958	0.82808	0.32078	2.5699	2.2492	1.3605	0.90037	1.4692	0.5546	0.05297	2.4361	0.29	0.17103	0.77644	1.3296	0.47801	7.8375	4.883	6.5942	3.98	0.33556	1.69	0.03	0.50051	0.32358	0.17004	-0.73655	0.16537	0.76699	0.47896	0.045307	0.52597	0.0041699	-1.9587	1.1162	0.093314	-0.40262	0.15521	0.019039	0.024176	0.043215	0.0051375	0.019039	0.024176
71	2.51	2.1294	4.4062	5.4164	2.2768	1.0102	3.287	0.49792	6.1625	5.6646	3.8846	0.87168	4.237	1.6916	-0.37767	1.6814	0.29857	0.19045	0.5357	1.3501	0.50154	28.416	8.7496	21.411	7.346	0.20833	0.56	0.05	0.18069	-0.062763	0.258	-1.0377	0.24079	0.80545	0.63035	0.17121	0.39453	0.016574	-2.3489	1.8337	-0.24736	-0.45375	0.21952	0.037776	0.05893	0.078271	0.021154	0.019341	0.040496
72	2.95	1.484	2.4648	3.3535	0.9808	0.88866	1.8695	0.22427	4.7713	4.547	2.4403	0.83366	2.7265	1.2159	0.00059874	2.0032	0.218	0.13432	0.62353	1.5774	0.50631	21.791	12.341	18.636	7.4206	0.34125	0.7	0.07	0.24364	-0.13298	0.21368	-1.1298	0.20154	0.77	0.48	0.04	0.44482	0.015753	-2.0949	1.2483	0.16461	-0.46488	0.15203	0.021759	0.030976	0.043895	0.0092173	0.012919	0.022137
73	2.17	2.7005	3.8488	5.0781	1.1483	1.2293	2.3776	0.56547	6.2766	5.7111	3.8041	0.89154	4.0842	1.4864	-0.29006	2.3844	0.225	0.14405	0.4268	1.3961	0.6683	30.748	18.171	25.928	17.912	0.422	1.32	0.05	0.48889	-0.16479	0.20144	-0.28307	0.20229	0.89238	0.59641	0.080717	0.46847	0.033481	-2.1683	1.5126	-0.070498	-0.46969	0.20006	0.01919	0.028407	0.038985	0.0092173	0.010577	0.019795
74	2.55	0.71088	1.1091	1.4482	0.39826	0.33902	0.73728	0.12924	2.4081	2.2789	1.1269	0.85198	1.253	0.54792	0.3065	2.7263	0.27333	0.18607	0.86833	1.3476	0.55355	8.7332	4.021	6.1084	2.7365	0.25444	0.85	0.04	0.27109	-0.17645	0.17619	-1.3171	0.16137	0.76538	0.36923	0.046154	0.41699	0.0043095	-1.9505	1.0795	0.15354	-0.45646	0.17908	0.024403	0.035963	0.054699	0.011559	0.018737	0.030296
75	3.01	1.4294	1.9223	2.8261	0.4929	0.90381	1.3967	0.50417	4.606	4.1018	2.1389	0.88403	2.3692	1.0187	0.59061	2.4996	0.3225	0.19229	0.67154	1.3791	0.23226	12.799	6.9823	11.712	9.6546	0.16	0.39	0.04	0.11513	-0.010655	0.19873	0.40094	0.19565	0.66667	0.28758	0.029412	0.42951	0.010198	-1.8897	0.83116	0.30193	-0.2523	0.012305	0.021759	0.029616	0.047673	0.0078574	0.018057	0.025914
76	3.17	1.5494	1.9662	2.5445	0.41674	0.57833	0.99507	0.56981	3.1269	2.5571	1.9884	0.93228	2.0976	0.66791	-0.21297	2.1885	0.297	0.17343	0.51551	1.3184	0.49727	11.591	8.5684	8.308	5.8147	0.35667	0.86	0.04	0.29661	0.011653	0.2062	-0.66424	0.20057	0.87267	0.58385	0.071429	0.49844	0.0077379	-1.9638	1.0529	0.16489	-0.36012	0.10954	0.019719	0.022968	0.030145	0.0032487	0.0071774	0.010426
77	2.47	3.1392	4.2758	5.8151	1.1366	1.5393	2.676	0.42377	7.5416	7.1179	4.3421	0.8875	4.675	1.7327	-0.17391	2.3569	0.28429	0.16343	0.51846	1.369	0.29569	22.729	9.409	23.908	8.5141	0.595	1.55	0.04	0.61467	-0.21623	0.18621	-1.1303	0.17218	0.90079	0.53968	0.055556	0.44622	0.0204	-2.1357	1.3064	0.12741	-0.42412	0.12839	0.023874	0.034603	0.051451	0.010728	0.016848	0.027576
78	2.14	1.8098	2.3806	2.8591	0.57074	0.47852	1.0493	0.63646	3.8666	3.2301	2.369	0.94232	2.4841	0.74733	-0.054508	2.4404	0.19444	0.096289	0.58475	1.3245	0.41282	12.804	8.4348	15.698	4.5819	0.35833	1.5	0.03	0.52888	-0.011207	0.17771	-0.88598	0.17066	0.90909	0.61364	0.063636	0.50685	0.018927	-1.8103	0.77049	0.24747	-0.1845	-0.018864	0.01783	0.021608	0.031732	0.0037776	0.010124	0.013901
79	2.97	1.0408	1.6671	2.3787	0.62635	0.71156	1.3379	0.35513	3.2622	2.907	1.728	0.87525	1.9049	0.80163	0.13734	1.9251	0.271	0.14283	0.65875	1.5093	0.51747	11.618	3.9655	17.064	9.9438	0.16941	0.45	0.03	0.13554	-0.19968	0.19785	-0.42114	0.19661	0.74917	0.44884	0.019802	0.48013	0.0074721	-2.1056	1.1266	0.52656	-0.76335	0.22046	0.019341	0.030221	0.046993	0.010879	0.016772	0.027652
80	2.08	1.7673	2.0819	3.2531	0.31457	1.1712	1.4858	0.55689	4.9289	4.372	2.487	0.88627	2.7459	1.164	0.57106	2.46	0.24571	0.16913	0.50745	1.4876	0.28187	25.967	14.164	17.864	9.7955	0.27857	0.58	0.05	0.21135	-0.50287	0.17178	-0.90315	0.16446	0.80374	0.35514	0.098131	0.39906	0.02693	-1.9233	1.037	0.046487	-0.13669	-0.018386	0.019643	0.028105	0.045633	0.0084618	0.017528	0.02599
81	2.34	1.7684	2.5998	3.5949	0.83145	0.99503	1.8265	0.61695	5.499	4.882	2.7592	0.88447	3.0464	1.2911	0.47673	2.3673	0.25	0.16198	0.74312	1.3788	0.29464	21.433	5.5893	16.285	7.0647	0.24889	0.71	0.03	0.2519	-0.061783	0.20384	-0.71458	0.19959	0.79916	0.39749	0.083682	0.42437	0.013305	-2.262	1.6317	-0.13309	-0.38845	0.15604	0.026745	0.04382	0.061197	0.017075	0.017377	0.034452
82	3.17	1.5495	1.9656	2.5444	0.41613	0.57881	0.99494	0.56986	3.1284	2.5586	1.9882	0.93227	2.0974	0.66794	-0.21222	2.1886	0.297	0.17343	0.51514	1.3183	0.49652	11.582	8.562	8.3127	5.8286	0.35667	0.86	0.04	0.29661	0.011449	0.20628	-0.66545	0.20056	0.87267	0.58696	0.071429	0.50156	0.0077192	-1.9653	1.0573	0.15893	-0.35559	0.10801	0.019643	0.02327	0.030221	0.0036265	0.0069507	0.010577
83	2.82	1.5923	2.2542	3.5603	0.66183	1.3062	1.968	0.17359	6.091	5.9174	2.5599	0.82395	2.9306	1.4266	0.71563	2.8981	0.25333	0.12898	0.70805	1.4774	0.33649	18.895	14.214	20.631	10.253	0.18786	0.54	0.03	0.15312	-0.17517	0.18168	-0.7002	0.1796	0.72222	0.28472	0.048611	0.5122	0.013234	-2.228	1.4785	0.14866	-0.65925	0.26561	0.028332	0.045935	0.082351	0.017604	0.036416	0.054019
84	2.64	1.0046	1.3987	1.9439	0.39418	0.54513	0.93931	0.078789	3.045	2.9662	1.4608	0.85727	1.6029	0.65972	0.15592	2.6106	0.232	0.1198	0.57564	1.4897	0.58459	9.676	4.663	10.603	3.3558	0.44167	1.16	0.05	0.37742	-0.042556	0.17838	-0.03877	0.17814	0.83456	0.43015	0.025735	0.50923	0.0070805	-1.8786	0.83477	0.28469	-0.25803	0.022178	0.030523	0.042007	0.056361	0.011484	0.014355	0.025839
85	2.8	2.1472	3.0799	4.1251	0.93275	1.0451	1.9779	0.94046	6.4775	5.5371	3.2253	0.90734	3.5003	1.3601	0.43204	2.4434	0.263	0.1708	0.75291	1.2861	0.21152	26.079	5.2579	16.599	10.051	0.14526	0.47	0.05	0.102	-0.20654	0.17604	-0.090893	0.17526	0.67483	0.34965	0.020979	0.43509	0.021862	-2.089	1.2888	0.08695	-0.44937	0.16673	0.030825	0.039136	0.054095	0.0083107	0.014959	0.02327
86	2.16	0.91522	1.2985	1.6802	0.38326	0.38168	0.76494	0.084399	2.4187	2.3343	1.3231	0.87226	1.4334	0.55143	-0.011989	2.6101	0.18636	0.092101	0.53613	1.3971	0.51256	9.6904	3.8462	11.919	6.772	0.545	1.46	0.03	0.56456	-0.096601	0.18341	-0.92681	0.17319	0.91403	0.53394	0.072398	0.54091	0.0089486	-1.9754	1.2089	-0.004392	-0.38929	0.16749	0.022363	0.034149	0.059837	0.011786	0.025688	0.037474
87	2.56	1.5648	2.6579	4.231	1.0931	1.5731	2.6661	0.23167	5.6525	5.4209	2.8058	0.83809	3.151	1.4339	0.1287	1.7626	0.26125	0.15635	0.40785	1.6264	0.38166	29.985	16.028	32.848	14.393	0.18462	0.45	0.03	0.15036	-0.19241	0.21929	-0.08726	0.21905	0.72797	0.44061	0.022989	0.49615	0.034675	-2.1273	1.4463	-0.077325	-0.3904	0.1556	0.032336	0.048051	0.067392	0.015715	0.019341	0.035056
88	2.91	2.9519	4.3974	5.6017	1.4454	1.2043	2.6497	0.89162	7.3824	6.4907	4.2122	0.89292	4.5472	1.713	-0.23154	2.0295	0.36333	0.21042	0.55607	1.4473	0.32603	20.211	11.254	22.461	8.9334	0.46333	1.68	0.05	0.57965	-0.054796	0.21065	-0.59335	0.20595	0.82155	0.53535	0.016835	0.52027	0.029887	-1.9596	1.0869	0.021537	-0.21622	0.070495	0.038682	0.04926	0.068299	0.010577	0.019039	0.029616
89	2.05	0.66013	0.8671	1.2243	0.20697	0.35725	0.56422	0.27771	1.7813	1.5036	0.95057	0.91926	1.0231	0.37827	0.44479	2.2233	0.2075	0.1213	0.48353	1.4259	0.58999	8.0758	4.505	5.5409	4.792	0.22889	0.8	0.04	0.24191	-0.0078562	0.19909	-0.20465	0.19919	0.80095	0.3981	0.028436	0.48095	0.0051074	-1.8071	0.9025	0.10992	-0.30335	0.10468	0.022061	0.029616	0.04654	0.0075552	0.016924	0.024479
90	2.77	1.7139	2.5942	3.3554	0.88038	0.76113	1.6415	0.63429	5.2929	4.6586	2.6184	0.89935	2.8471	1.1178	0.3219	2.3853	0.22545	0.12799	0.73701	1.3694	0.31184	15.426	6.4954	22.093	8.8404	0.26	0.99	0.04	0.29093	-0.068729	0.17924	-1.2043	0.1644	0.78014	0.41489	0.024823	0.54093	0.015544	-2.0289	1.079	0.33922	-0.55757	0.1725	0.031429	0.04518	0.071547	0.01375	0.026367	0.040118
91	2	1.4535	1.9336	2.7131	0.48017	0.77949	1.2597	0.28273	3.6147	3.332	2.012	0.8814	2.189	0.8622	0.0046386	2.2413	0.21143	0.11742	0.48673	1.4866	0.55607	13.903	5.4317	16.423	7.4813	0.4775	1.37	0.06	0.53265	-0.27355	0.1981	-1.3285	0.17712	0.86341	0.50244	0.068293	0.51961	0.013079	-2.0301	1.2431	-0.027752	-0.23087	0.050174	0.027803	0.03838	0.05621	0.010577	0.01783	0.028407
92	2.32	1.1011	1.6416	2.0306	0.54053	0.38896	0.92949	0.39627	2.7274	2.3311	1.6105	0.91268	1.7224	0.61094	-0.10465	2.1551	0.24333	0.14573	0.73842	1.314	0.42436	12.569	5.8554	10.674	5.9186	0.18917	1.05	0.03	0.28235	-0.18899	0.19723	-0.86812	0.18713	0.85232	0.56962	0.07173	0.46186	0.013593	-1.6649	0.56799	0.24289	-0.11765	-0.022366	0.017528	0.020852	0.032336	0.0033243	0.011484	0.014808
93	3.34	1.2888	1.8671	2.8742	0.57836	1.0071	1.5854	0.36411	4.385	4.0209	2.0553	0.86263	2.2923	1.0151	0.37905	2.2854	0.28455	0.15476	0.69861	1.5138	0.39657	14.238	6.7681	15.471	6.4785	0.2025	0.61	0.04	0.18157	-0.19419	0.19689	-0.18831	0.19489	0.70206	0.34218	0.029499	0.48521	0.010176	-2.0159	1.0723	0.1654	-0.26312	0.046229	0.017528	0.024479	0.037474	0.0069507	0.012995	0.019946
94	2.1	0.6204	0.87301	1.3727	0.25261	0.49974	0.75234	0.1739	2.5373	2.3634	1.0179	0.86081	1.1515	0.53838	0.78891	3.0769	0.23	0.12496	0.64507	1.7258	0.53317	7.5061	3.0736	11.351	7.5141	0.128	0.36	0.03	0.09453	-0.15743	0.16699	-0.78781	0.15901	0.61574	0.24537	0.023148	0.52558	0.0060938	-1.9154	0.95684	0.16938	-0.22366	0.020896	0.022968	0.031127	0.04586	0.0081596	0.014733	0.022892
95	3.16	1.2051	1.8028	2.9477	0.5977	1.1449	1.7426	0.43068	4.3339	3.9032	2.0749	0.8664	2.3222	1.0426	0.40925	1.9817	0.267	0.133	0.67677	1.5309	0.60621	12.342	5.5164	17.327	9.9551	0.155	0.61	0.03	0.13238	-0.084081	0.21793	-0.41689	0.21493	0.69565	0.37267	0.034161	0.4891	0.010109	-2.2397	1.6656	-0.22742	-0.37324	0.17979	0.027199	0.034452	0.048353	0.0072529	0.013901	0.021154
96	2.44	1.5522	2.3039	3.3549	0.75176	1.051	1.8027	0.50268	5.2077	4.7051	2.5641	0.86149	2.8689	1.2868	0.42176	2.2396	0.30167	0.20793	0.68083	1.4404	0.50054	15.512	5.856	10.564	2.9358	0.20818	0.51	0.03	0.1813	-0.24659	0.209	-1.111	0.19132	0.71084	0.37349	0.060241	0.44355	0.011327	-1.9699	1.1479	0.056351	-0.45896	0.22803	0.019039	0.028407	0.038682	0.0093684	0.010275	0.019643
97	1.97	1.5107	2.0461	3.1883	0.53541	1.1422	1.6776	0.53234	4.306	3.7736	2.3172	0.90177	2.5251	1.0034	0.35634	1.9351	0.186	0.11338	0.69315	1.3392	0.77088	24.339	14.986	15.188	8.7217	0.11647	0.44	0.03	0.10814	-0.23557	0.21566	-0.34338	0.21414	0.75862	0.40394	0.054187	0.51485	0.020417	-2.1695	1.5974	-0.25561	-0.28684	0.12012	0.023723	0.035358	0.053188	0.011635	0.01783	0.029465
98	2.02	0.61419	1.0128	1.654	0.39861	0.64117	1.0398	0.11415	2.9576	2.8434	1.1722	0.8132	1.3576	0.68487	0.62403	2.6075	0.22875	0.13807	0.70059	1.5256	0.57048	12.024	6.4363	10.91	5.0294	0.15077	0.37	0.04	0.10586	-0.32448	0.17472	-0.75181	0.1718	0.61836	0.27536	0.024155	0.47573	0.0063674	-1.9835	1.0935	0.15531	-0.34065	0.081315	0.022514	0.034149	0.051526	0.011635	0.017377	0.029012
99	2.8	0.97866	1.5518	2.1992	0.57318	0.64736	1.2205	0.33906	3.6439	3.3049	1.6454	0.87606	1.8304	0.80193	0.57928	2.6858	0.24273	0.14289	0.7542	1.4408	0.46942	12.85	7.2911	10.249	8.2462	0.18357	0.61	0.04	0.14816	0.096611	0.18561	-0.76297	0.18131	0.64561	0.32982	0.02807	0.50352	0.0048651	-2.2521	1.6146	-0.16467	-0.30164	0.10765	0.022665	0.031429	0.040496	0.008764	0.0090662	0.01783
[truncated: 2,220 more columns]
