# Supplementary material for: Detecting Parkinson’s disease from sustained phonation and speech signals
Source: PLoS One. 2017 Oct 5;12(10):e0185613. doi: 10.1371/journal.pone.0185613 (PMC5628839; doi:10.1371/journal.pone.0185613)
Supplement: S3 File — (ZIP) [file pone.0185613.s003.zip › SP/speech/SP_speech_emobase.csv]

id	frameTime	pcm_intensity_sma_max	pcm_intensity_sma_min	pcm_intensity_sma_range	pcm_intensity_sma_maxPos	pcm_intensity_sma_minPos	pcm_intensity_sma_amean	pcm_intensity_sma_linregc1	pcm_intensity_sma_linregc2	pcm_intensity_sma_linregerrA	pcm_intensity_sma_linregerrQ	pcm_intensity_sma_stddev	pcm_intensity_sma_skewness	pcm_intensity_sma_kurtosis	pcm_intensity_sma_quartile1	pcm_intensity_sma_quartile2	pcm_intensity_sma_quartile3	pcm_intensity_sma_iqr1_2	pcm_intensity_sma_iqr2_3	pcm_intensity_sma_iqr1_3	pcm_loudness_sma_max	pcm_loudness_sma_min	pcm_loudness_sma_range	pcm_loudness_sma_maxPos	pcm_loudness_sma_minPos	pcm_loudness_sma_amean	pcm_loudness_sma_linregc1	pcm_loudness_sma_linregc2	pcm_loudness_sma_linregerrA	pcm_loudness_sma_linregerrQ	pcm_loudness_sma_stddev	pcm_loudness_sma_skewness	pcm_loudness_sma_kurtosis	pcm_loudness_sma_quartile1	pcm_loudness_sma_quartile2	pcm_loudness_sma_quartile3	pcm_loudness_sma_iqr1_2	pcm_loudness_sma_iqr2_3	pcm_loudness_sma_iqr1_3	pcm_fftMag_mfcc_sma_1__max	pcm_fftMag_mfcc_sma_1__min	pcm_fftMag_mfcc_sma_1__range	pcm_fftMag_mfcc_sma_1__maxPos	pcm_fftMag_mfcc_sma_1__minPos	pcm_fftMag_mfcc_sma_1__amean	pcm_fftMag_mfcc_sma_1__linregc1	pcm_fftMag_mfcc_sma_1__linregc2	pcm_fftMag_mfcc_sma_1__linregerrA	pcm_fftMag_mfcc_sma_1__linregerrQ
1	0	5.1799e-06	8.9308e-12	5.1799e-06	46	166	6.289e-07	-4.7306e-09	1.3196e-06	5.9631e-07	7.4927e-13	9.5361e-07	2.3514	8.6671	3.889e-08	2.6725e-07	6.8977e-07	2.2836e-07	4.2253e-07	6.5088e-07	1.6377	0.024642	1.6131	46	162	0.59753	-0.0016061	0.83202	0.27862	0.11252	0.3619	0.40232	2.7462	0.34631	0.59432	0.81176	0.24801	0.21745	0.46545	12.029	-51.586	63.615	240	179	-11.118	0.0054543	-11.914	9.3402	180.35
2	0	8.2654e-06	1.6818e-11	8.2654e-06	22	133	1.1191e-06	-4.0037e-09	1.6076e-06	1.0433e-06	2.3037e-12	1.544e-06	2.3179	8.6197	1.0916e-07	6.091e-07	1.3605e-06	4.9994e-07	7.514e-07	1.2513e-06	1.7541	0.032264	1.7218	39	133	0.734	-0.00082869	0.8351	0.30372	0.1418	0.3811	0.27708	2.5877	0.44507	0.72354	0.98695	0.27847	0.26342	0.54188	21.551	-49.16	70.711	70	52	3.7341	0.01593	1.7906	11.432	228.02
3	0	4.9132e-06	2.9213e-12	4.9132e-06	48	121	3.7893e-07	-3.0109e-09	6.8905e-07	4.19e-07	5.097e-13	7.3626e-07	3.2007	14.098	3.9994e-08	1.1509e-07	3.0038e-07	7.5098e-08	1.8528e-07	2.6038e-07	1.5291	0.018606	1.5104	48	121	0.50079	-0.001435	0.6486	0.20546	0.079701	0.29505	1.0411	4.3775	0.32627	0.45716	0.62202	0.13089	0.16486	0.29575	2.8771	-57.858	60.735	160	177	-14.877	0.01396	-16.314	9.4195	171.38
4	0	1.1584e-05	1.5859e-11	1.1584e-05	56	126	6.5834e-07	-2.0476e-09	9.1224e-07	6.8946e-07	1.8409e-12	1.3647e-06	5.1831	36.074	4.2977e-08	2.0179e-07	7.7545e-07	1.5881e-07	5.7366e-07	7.3247e-07	1.9576	0.032639	1.925	56	126	0.59008	-0.00052496	0.65518	0.28358	0.12622	0.35728	0.67258	3.7948	0.33916	0.56384	0.81062	0.22468	0.24677	0.47145	4.3415	-59.643	63.984	71	151	-13.147	0.027105	-16.508	10.907	219.41
5	0	3.8581e-06	9.0145e-12	3.8581e-06	59	187	2.4761e-07	-1.7016e-09	4.4839e-07	2.4694e-07	2.6347e-13	5.2633e-07	4.7534	27.873	3.7633e-08	1.0496e-07	2.2632e-07	6.7328e-08	1.2136e-07	1.8868e-07	1.395	0.030378	1.3647	59	187	0.47104	-0.00084824	0.57113	0.17438	0.05456	0.24068	1.0083	5.1179	0.32316	0.45481	0.58227	0.13164	0.12746	0.2591	10.207	-63.221	73.428	195	137	-15.215	0.024143	-18.064	14.923	350.41
6	0	1.8806e-05	1.6075e-10	1.8805e-05	135	0	3.1901e-06	-2.9522e-09	3.6108e-06	2.4841e-06	1.2048e-11	3.4796e-06	2.0409	7.6427	8.3103e-07	2.1538e-06	4.2228e-06	1.3228e-06	2.069e-06	3.3917e-06	2.1999	0.045878	2.1541	34	0	1.0964	-2.8094e-05	1.1004	0.3424	0.19013	0.43604	0.023464	2.8293	0.80185	1.0998	1.3833	0.2979	0.28357	0.58147	20.355	-42.818	63.173	91	71	-0.62407	0.026633	-4.4193	8.4166	162.58
7	0	8.9369e-06	2.9296e-11	8.9369e-06	36	182	6.5089e-07	-3.6282e-09	1.0899e-06	5.4444e-07	9.9935e-13	1.0316e-06	4.9435	33.633	1.1924e-07	3.6537e-07	8.7953e-07	2.4612e-07	5.1416e-07	7.6028e-07	1.9081	0.040319	1.8677	36	182	0.65847	-0.00072158	0.74579	0.22228	0.080213	0.28771	0.48601	4.4938	0.46888	0.64441	0.84619	0.17553	0.20178	0.37731	15.22	-56.739	71.958	185	139	-5.6115	0.02383	-8.4949	9.4287	195.51
8	0	2.5273e-05	3.2135e-12	2.5273e-05	248	151	1.9009e-06	-3.8207e-09	2.4587e-06	1.9831e-06	1.0376e-11	3.2373e-06	3.5267	19.462	1.7309e-07	5.9678e-07	2.0597e-06	4.2368e-07	1.4629e-06	1.8866e-06	2.5225	0.014072	2.5084	248	220	0.81245	-0.0017399	1.0665	0.35262	0.20782	0.47904	0.49751	3.0899	0.50164	0.75392	1.1013	0.25229	0.34735	0.59964	9.2521	-66.048	75.3	229	241	-15.742	0.0025212	-16.11	10.823	219.03
9	0	1.8977e-05	7.3367e-11	1.8976e-05	156	0	2.6229e-06	7.3038e-09	1.8304e-06	2.1595e-06	9.332e-12	3.0892e-06	2.4311	10.987	5.6875e-07	1.4982e-06	3.9324e-06	9.2943e-07	2.4342e-06	3.3636e-06	2.0983	0.055662	2.0426	161	0	1.008	0.0007705	0.92437	0.33368	0.16567	0.40991	0.14482	2.6532	0.73672	0.9903	1.2868	0.25358	0.29646	0.55005	13.297	-53.542	66.84	166	68	-10.001	0.024305	-12.638	9.9553	193.95
10	0	2.5585e-05	8.722e-12	2.5585e-05	218	156	2.751e-06	-2.8329e-09	3.1674e-06	2.9981e-06	1.7089e-11	4.141e-06	2.2527	8.9012	1.0751e-07	8.3941e-07	3.7098e-06	7.319e-07	2.8704e-06	3.6023e-06	2.6273	0.02096	2.6063	218	156	0.88513	-0.00058503	0.97113	0.45761	0.30149	0.55133	0.44444	2.5562	0.44161	0.82565	1.2609	0.38404	0.43524	0.81928	19.434	-56.472	75.906	241	73	-2.982	0.020135	-5.9419	9.5689	180.99
11	0	3.0378e-05	2.4367e-09	3.0376e-05	180	137	4.0678e-06	-1.1421e-09	4.2225e-06	3.847e-06	2.9243e-11	5.4084e-06	2.1183	7.6432	5.2345e-07	1.8627e-06	4.7173e-06	1.3392e-06	2.8546e-06	4.1938e-06	2.4951	0.10132	2.3937	180	137	1.1192	-0.00041212	1.1751	0.40747	0.26031	0.51123	0.43584	2.7234	0.73373	1.0806	1.4174	0.34682	0.33683	0.68365	13.552	-48.158	61.709	202	52	-12.866	0.057705	-20.685	8.9018	129.39
12	0	1.0912e-05	3.9479e-11	1.0912e-05	34	164	1.437e-06	-7.985e-09	2.2994e-06	1.1748e-06	2.8194e-12	1.752e-06	2.353	9.7917	2.6004e-07	8.2119e-07	1.9742e-06	5.6115e-07	1.153e-06	1.7142e-06	1.6841	0.045627	1.6384	34	164	0.81863	-0.0012538	0.95405	0.27169	0.10689	0.33624	0.12141	2.519	0.54608	0.8225	1.0551	0.27642	0.23262	0.50903	14.013	-52.795	66.808	147	59	-8.5379	0.037902	-12.631	10.29	216.12
13	0	6.2557e-06	8.3464e-12	6.2557e-06	27	120	6.3538e-07	-2.599e-09	9.1608e-07	7.3367e-07	1.5398e-12	1.2515e-06	3.1243	12.496	5.323e-08	1.4795e-07	5.2099e-07	9.4719e-08	3.7304e-07	4.6776e-07	1.5082	0.027731	1.4805	25	120	0.55742	-0.00053585	0.61529	0.25268	0.10543	0.32644	0.80258	3.5158	0.33613	0.5103	0.7191	0.17417	0.2088	0.38297	10.047	-57.803	67.851	176	187	-11.367	0.013158	-12.788	10.7	207.75
14	0	2.4459e-05	1.8438e-10	2.4458e-05	38	196	1.9255e-06	-2.6422e-09	2.269e-06	1.9951e-06	1.1501e-11	3.3972e-06	3.7858	20.805	1.6316e-07	6.6563e-07	2.1078e-06	5.0247e-07	1.4421e-06	1.9446e-06	2.1679	0.074502	2.0934	133	196	0.83079	-0.00026015	0.86461	0.34505	0.18637	0.43215	0.79356	3.4801	0.51131	0.74214	1.0848	0.23083	0.34264	0.57347	13.571	-57.051	70.621	201	152	-8.6981	0.046625	-14.759	10.839	239.26
15	0	1.0166e-05	1.1523e-09	1.0165e-05	206	127	1.8438e-06	-5.9909e-10	1.9124e-06	1.8126e-06	5.4103e-12	2.3263e-06	1.5752	4.7691	1.6741e-07	7.6028e-07	2.8495e-06	5.9287e-07	2.0892e-06	2.6821e-06	1.8829	0.10129	1.7817	160	127	0.85957	-0.00063958	0.9328	0.34819	0.17907	0.42529	0.27665	2.2479	0.51607	0.83084	1.1659	0.31477	0.33506	0.64983	19.114	-43.964	63.078	38	54	-2.4615	0.00062137	-2.5326	10.493	204.12
16	0	1.2734e-05	1.1123e-09	1.2733e-05	32	2	1.0897e-06	-6.3121e-09	1.6988e-06	1.0418e-06	2.8145e-12	1.7145e-06	3.637	20.576	1.3626e-07	4.2651e-07	1.3334e-06	2.9025e-07	9.0689e-07	1.1971e-06	2.1377	0.11611	2.0216	32	2	0.73696	-0.0014474	0.87663	0.28408	0.12974	0.3692	0.86803	3.7673	0.46521	0.67722	0.93763	0.212	0.26041	0.47242	8.733	-61.896	70.629	144	162	-13.608	0.036819	-17.161	11.627	237.76
17	0	3.8374e-05	1.6776e-11	3.8374e-05	90	182	5.6519e-06	-1.3516e-08	7.2332e-06	6.1735e-06	6.015e-11	7.8097e-06	1.5816	4.8706	2.7009e-07	1.6453e-06	9.3587e-06	1.3752e-06	7.7134e-06	9.0886e-06	2.7917	0.035986	2.7557	90	182	1.1025	-0.0014126	1.2678	0.57034	0.45266	0.67959	0.40557	2.1953	0.58145	0.99558	1.6295	0.41413	0.63395	1.0481	21.003	-61.439	82.442	186	56	-7.1832	0.048181	-12.82	12.494	285.25
18	0	1.2021e-05	9.6818e-12	1.2021e-05	197	233	1.4028e-06	-4.9885e-09	2.1985e-06	1.2469e-06	3.4766e-12	1.9207e-06	2.7174	11.722	2.5595e-07	7.0278e-07	1.6667e-06	4.4683e-07	9.6392e-07	1.4107e-06	2.032	0.024346	2.0076	197	233	0.81076	-0.00076788	0.93323	0.29638	0.13756	0.37762	0.39745	3.2497	0.56469	0.78445	1.0399	0.21976	0.25541	0.47517	7.4398	-50.265	57.704	101	179	-10.361	0.020388	-13.613	10.796	208.9
19	0	3.8352e-06	4.7576e-11	3.8352e-06	33	0	5.4712e-07	-6.9754e-10	6.1513e-07	4.3854e-07	3.9053e-13	6.2617e-07	2.3036	9.4608	1.2881e-07	3.5781e-07	7.3773e-07	2.29e-07	3.7992e-07	6.0892e-07	1.4784	0.050475	1.4279	33	0	0.63864	3.7491e-05	0.63498	0.21256	0.067063	0.25897	0.31591	2.8995	0.43462	0.6165	0.83112	0.18188	0.21462	0.3965	14.876	-41.743	56.62	157	50	-5.2227	0.038494	-8.9759	10.069	180.29
20	0	1.0808e-05	1.7111e-12	1.0808e-05	48	161	1.0403e-06	-5.5577e-09	1.8656e-06	1.0777e-06	2.8106e-12	1.7433e-06	2.8487	11.786	8.0291e-08	3.3066e-07	1.1116e-06	2.5037e-07	7.8091e-07	1.0313e-06	2.0351	0.016236	2.0189	48	161	0.69109	-0.0010276	0.84368	0.3292	0.16775	0.41901	0.68858	3.3502	0.41817	0.62264	0.9261	0.20447	0.30346	0.50793	9.1394	-48.863	58.003	245	260	-11.441	-0.011315	-9.7604	9.8678	183.99
21	0	4.1023e-06	1.999e-11	4.1023e-06	172	195	4.8639e-07	1.0618e-09	3.4941e-07	4.7162e-07	5.1609e-13	7.2276e-07	2.8625	11.94	9.2565e-08	2.1142e-07	4.9818e-07	1.1886e-07	2.8676e-07	4.0562e-07	1.479	0.032226	1.4468	172	195	0.60069	0.00014711	0.58171	0.21161	0.075815	0.27557	0.74338	3.7592	0.44335	0.54857	0.74205	0.10522	0.19348	0.2987	11.671	-60.101	71.772	203	153	-10.01	0.012604	-11.636	10.092	198.53
22	0	1.9768e-05	1.7111e-12	1.9768e-05	39	229	2.4931e-06	-1.2637e-08	4.3633e-06	2.3557e-06	1.1171e-11	3.5136e-06	2.1766	7.9819	2.6267e-07	9.301e-07	3.2079e-06	6.6743e-07	2.2778e-06	2.9453e-06	2.2355	0.016917	2.2186	39	229	0.92352	-0.0015097	1.147	0.38965	0.22195	0.48858	0.42649	2.6476	0.56138	0.857	1.2743	0.29562	0.41732	0.71293	17.072	-47.165	64.237	232	163	-13.975	0.023185	-17.406	9.6381	158.51
23	0	2.8444e-05	1.7111e-12	2.8444e-05	308	218	3.0036e-06	-6.8695e-09	4.1577e-06	3.1537e-06	2.1675e-11	4.7034e-06	2.5147	9.7597	1.4446e-07	1.0695e-06	3.8465e-06	9.2502e-07	2.7771e-06	3.7021e-06	2.7014	0.018507	2.6829	308	218	0.9207	-0.0011885	1.1204	0.46621	0.31794	0.5756	0.31555	2.598	0.48779	0.90788	1.3374	0.4201	0.42953	0.84963	18.231	-40.934	59.165	60	87	-0.60421	0.010453	-2.3603	8.8736	138.21
24	0	3.2059e-05	2.8379e-12	3.2059e-05	146	0	4.4535e-06	-2.2652e-08	7.5795e-06	4.1485e-06	3.9577e-11	6.5466e-06	2.2019	7.6693	3.6569e-07	1.592e-06	5.6219e-06	1.2263e-06	4.0299e-06	5.2562e-06	2.8246	0.021494	2.8031	146	0	1.0965	-0.0028052	1.4836	0.46148	0.34688	0.63023	0.53243	2.7709	0.63249	0.99639	1.5055	0.3639	0.50907	0.87297	18.738	-54.348	73.085	228	77	-3.1733	0.017731	-5.6202	11.194	233.87
25	0	4.6588e-06	1.0224e-09	4.6577e-06	61	159	8.9869e-07	-3.9678e-09	1.2161e-06	7.591e-07	1.0441e-12	1.0383e-06	1.837	6.1924	1.8436e-07	5.179e-07	1.2781e-06	3.3354e-07	7.6022e-07	1.0938e-06	1.2936	0.092189	1.2014	30	0	0.71554	-0.00067248	0.76933	0.22562	0.075133	0.27588	-0.017392	2.3833	0.52929	0.71456	0.89914	0.18527	0.18459	0.36985	16.749	-49.442	66.19	55	40	-4.1758	0.047821	-8.0014	10.736	194.52
26	0	2.855e-05	1.6276e-11	2.855e-05	34	271	3.3605e-06	-1.4312e-08	5.901e-06	2.899e-06	1.8204e-11	4.513e-06	2.7554	12.6	3.7088e-07	1.8096e-06	4.6179e-06	1.4387e-06	2.8082e-06	4.247e-06	2.5483	0.029692	2.5186	34	91	1.0191	-0.00095406	1.1884	0.4099	0.26534	0.52436	0.05069	2.5192	0.65366	1.0398	1.3925	0.38613	0.3527	0.73883	19.961	-53.942	73.903	276	105	-2.6898	0.0065569	-3.8536	11.53	251.84
27	0	2.6337e-05	1.0579e-10	2.6337e-05	194	336	1.8056e-06	7.3341e-10	1.682e-06	1.9058e-06	1.1709e-11	3.4226e-06	4.2283	24.706	1.5268e-07	7.4858e-07	1.6731e-06	5.959e-07	9.2448e-07	1.5204e-06	2.5761	0.054928	2.5212	206	336	0.79818	-0.00039225	0.86427	0.33114	0.18586	0.4328	0.98419	4.6561	0.47549	0.75723	1.0276	0.28174	0.27038	0.55212	11.497	-60.175	71.672	240	193	-19.553	-0.0014015	-19.316	11.627	236.72
28	0	1.2369e-05	5.1922e-09	1.2364e-05	32	1	1.071e-06	-5.765e-09	1.5726e-06	9.3201e-07	2.2709e-12	1.5348e-06	3.7742	22.609	2.0583e-07	5.9052e-07	1.2525e-06	3.8469e-07	6.6201e-07	1.0467e-06	1.9779	0.17852	1.7993	32	58	0.76338	-0.00061305	0.81672	0.24653	0.094043	0.30822	0.63984	3.55	0.53068	0.72367	0.96959	0.19299	0.24592	0.43892	17.519	-42.901	60.42	130	147	-3.9747	0.083737	-11.26	9.3647	183.31
29	0	1.1736e-05	2.9631e-12	1.1736e-05	33	239	1.3373e-06	-8.4262e-09	2.6939e-06	1.1064e-06	2.9896e-12	1.8992e-06	2.7216	12.243	1.5151e-07	6.2846e-07	1.6889e-06	4.7695e-07	1.0604e-06	1.5374e-06	2.0854	0.020694	2.0647	33	239	0.77798	-0.0019724	1.0955	0.28361	0.12755	0.40171	0.34534	2.9456	0.50605	0.76472	1.0589	0.25867	0.2942	0.55287	15.031	-56.987	72.018	250	79	-11.299	0.010224	-12.945	10.877	221.85
30	0	1.2931e-05	1.3413e-09	1.293e-05	32	67	2.2315e-06	-3.0476e-09	2.6323e-06	1.8112e-06	5.4933e-12	2.3553e-06	1.5079	5.556	4.1982e-07	1.4425e-06	3.4875e-06	1.0227e-06	2.045e-06	3.0677e-06	2.0422	0.12911	1.9131	202	67	0.95362	-0.00018835	0.97839	0.35979	0.18803	0.43386	0.040757	2.2109	0.62989	0.95002	1.3142	0.32013	0.36417	0.68431	14.308	-41.377	55.685	198	153	-3.1192	0.026915	-6.6586	7.5953	124.78
31	0	6.6898e-06	2.8015e-10	6.6895e-06	30	142	9.6117e-07	-3.693e-09	1.4782e-06	8.469e-07	1.3539e-12	1.2015e-06	2.0139	7.304	1.3159e-07	5.1383e-07	1.2664e-06	3.8223e-07	7.5261e-07	1.1348e-06	1.7007	0.075745	1.625	30	142	0.71548	-0.00088226	0.839	0.2612	0.10292	0.32869	0.27172	2.7385	0.46678	0.70611	0.93806	0.23933	0.23196	0.47128	14.34	-49.561	63.901	193	60	-3.4862	0.002821	-3.8811	9.6214	179.17
32	0	2.7462e-06	3.9997e-10	2.7458e-06	34	50	2.74e-07	-1.6049e-09	4.4733e-07	2.6848e-07	1.8901e-13	4.4623e-07	3.2062	15.003	2.9233e-08	1.0877e-07	3.0504e-07	7.9535e-08	1.9627e-07	2.7581e-07	1.1845	0.086396	1.0981	34	50	0.47494	-0.0006654	0.54681	0.17474	0.047213	0.22125	0.66076	3.2382	0.30616	0.44187	0.60919	0.13571	0.16732	0.30303	14.187	-56.939	71.127	161	121	-9.2504	0.011968	-10.543	12.899	291.54
33	0	5.4748e-06	6.5519e-09	5.4683e-06	178	2	7.7641e-07	-2.3274e-10	8.0992e-07	6.2635e-07	7.8259e-13	8.8486e-07	2.3151	10.183	1.8451e-07	4.5619e-07	1.0157e-06	2.7169e-07	5.5953e-07	8.3121e-07	1.4893	0.20699	1.2824	138	2	0.72273	-1.975e-05	0.72557	0.21299	0.070147	0.26486	0.4183	2.7401	0.54576	0.69158	0.87212	0.14582	0.18054	0.32635	10.985	-63.484	74.47	88	226	-12.866	0.014601	-14.968	10.708	252.27
34	0	1.9742e-05	5.509e-12	1.9742e-05	28	121	1.6412e-06	-1.1953e-08	3.0277e-06	1.3691e-06	5.3743e-12	2.4537e-06	3.9631	24.218	2.6137e-07	8.1053e-07	2.2227e-06	5.4916e-07	1.4121e-06	1.9613e-06	2.4113	0.026258	2.3851	28	121	0.84717	-0.0016423	1.0377	0.3114	0.16373	0.41944	0.40093	3.7141	0.60866	0.82272	1.0886	0.21406	0.26584	0.4799	7.9681	-64.697	72.665	69	54	-17.069	0.063389	-24.423	11.515	247.31
35	0	8.4339e-06	4.8682e-10	8.4334e-06	38	0	1.2623e-06	-6.6746e-09	2.0265e-06	1.0122e-06	2.1539e-12	1.533e-06	2.2359	8.4645	2.7455e-07	7.3876e-07	1.5147e-06	4.6421e-07	7.7595e-07	1.2402e-06	1.6406	0.095941	1.5446	38	49	0.80754	-0.00083305	0.90293	0.24218	0.095762	0.31436	-0.046743	2.7161	0.6073	0.80944	0.99476	0.20215	0.18532	0.38746	15.157	-47.062	62.22	74	52	-5.1455	0.062931	-12.351	8.0821	136.72
36	0	2.8334e-05	2.5694e-10	2.8333e-05	113	223	1.5913e-06	-8.8571e-09	2.8932e-06	1.4961e-06	9.5072e-12	3.1743e-06	5.6937	43.135	1.8249e-07	6.1801e-07	1.8166e-06	4.3552e-07	1.1986e-06	1.6342e-06	2.2596	0.077852	2.1817	113	223	0.78481	-0.0015342	1.0103	0.27886	0.12568	0.37782	0.71735	3.7357	0.53654	0.73071	1.0078	0.19417	0.27705	0.47122	20.99	-49.728	70.719	231	66	-2.351	0.017455	-4.9169	10.727	223.9
37	0	1.6981e-05	2.379e-09	1.6979e-05	31	1	2.5803e-06	-7.2084e-09	3.4921e-06	2.2238e-06	8.9329e-12	3.0352e-06	2.0113	7.6242	4.84e-07	1.5535e-06	3.4003e-06	1.0695e-06	1.8468e-06	2.9164e-06	2.2863	0.1388	2.1475	31	1	1.0094	-0.00035171	1.0539	0.34501	0.18293	0.42848	0.46509	2.8901	0.68566	0.97396	1.2659	0.2883	0.29191	0.58021	12.778	-43.063	55.841	183	62	-5.7765	0.025348	-8.983	7.4443	103.85
38	0	3.8594e-05	1.8467e-10	3.8594e-05	122	218	3.4689e-06	-2.5426e-09	3.816e-06	3.6582e-06	2.8384e-11	5.3314e-06	2.8565	14.099	1.3303e-07	1.0203e-06	4.8814e-06	8.8727e-07	3.8611e-06	4.7484e-06	2.9504	0.073334	2.8771	122	218	0.99281	3.7782e-05	0.98765	0.50734	0.36029	0.60025	0.55683	2.516	0.48167	0.8969	1.4735	0.41523	0.57659	0.99182	16.841	-52.984	69.826	7	83	-13.212	-0.04118	-7.5913	10.97	217.15
39	0	1.3816e-05	1.3897e-11	1.3816e-05	219	180	1.4693e-06	5.3581e-09	8.0752e-07	1.2387e-06	3.9359e-12	2.0207e-06	3.4272	18.056	3.7646e-07	8.5493e-07	1.6076e-06	4.7847e-07	7.5271e-07	1.2312e-06	1.7787	0.023229	1.7554	219	180	0.84941	0.00070005	0.76295	0.26969	0.12231	0.3533	0.22527	3.2132	0.6445	0.80667	1.0246	0.16217	0.2179	0.38007	7.727	-51.65	59.377	186	64	-13.156	0.021427	-15.802	8.0659	138.4
40	0	3.8826e-06	8.7443e-10	3.8817e-06	22	2	5.2748e-07	-1.1368e-09	6.3036e-07	4.0907e-07	3.2377e-13	5.7214e-07	2.3598	11.431	1.5223e-07	3.2252e-07	7.7117e-07	1.7029e-07	4.4866e-07	6.1894e-07	1.4689	0.09602	1.3729	22	2	0.63928	-0.0003754	0.67325	0.19909	0.062142	0.25006	0.24123	2.9975	0.44766	0.63165	0.79639	0.18399	0.16474	0.34873	16.48	-43.63	60.11	54	150	-2.2822	0.029571	-4.9584	10.005	195.29
41	0	2.8333e-06	5.5466e-10	2.8327e-06	39	58	2.9556e-07	-1.2917e-09	4.4862e-07	2.8185e-07	1.763e-13	4.2916e-07	2.7785	12.287	3.2242e-08	1.3531e-07	3.5235e-07	1.0307e-07	2.1704e-07	3.2011e-07	1.3565	0.091473	1.265	39	58	0.51152	-0.00078251	0.60425	0.20398	0.06128	0.25332	0.69754	2.9681	0.31025	0.4679	0.66593	0.15766	0.19803	0.35568	16.686	-44.705	61.391	162	55	0.41896	0.019053	-1.8388	7.0863	131.57
42	0	2.0198e-06	2.045e-12	2.0198e-06	499	132	2.8418e-07	2.4036e-10	2.1471e-07	2.857e-07	1.3421e-13	3.6854e-07	1.6385	5.5889	1.6034e-10	1.3134e-07	4.4498e-07	1.3118e-07	3.1364e-07	4.4482e-07	1.214	0.019468	1.1945	499	444	0.44228	0.00025595	0.36831	0.27619	0.10308	0.3239	0.15051	1.847	0.063502	0.45862	0.70119	0.39512	0.24257	0.63769	10.561	-36.939	47.5	32	180	-4.7552	0.010415	-7.7651	9.4336	124.21
43	0	2.3887e-05	2.7861e-09	2.3884e-05	98	0	2.388e-06	-5.6004e-09	3.1524e-06	2.3037e-06	1.0572e-11	3.2814e-06	2.5622	11.993	1.7516e-07	1.2125e-06	3.3812e-06	1.0373e-06	2.1687e-06	3.206e-06	2.163	0.1694	1.9936	98	0	0.90379	-0.00082817	1.0168	0.34796	0.17251	0.42048	0.28979	2.3354	0.52364	0.90533	1.201	0.3817	0.29563	0.67733	18.513	-53.416	71.928	178	228	-2.5647	0.0092197	-3.8231	10.48	233.69
44	0	2.4012e-05	2.2787e-11	2.4012e-05	38	0	2.8154e-06	-1.0711e-08	4.1061e-06	2.8775e-06	1.7893e-11	4.2957e-06	2.5632	9.7699	3.2179e-07	1.0875e-06	3.4069e-06	7.6572e-07	2.3194e-06	3.0851e-06	2.5547	0.039048	2.5157	38	0	0.99048	-0.0005868	1.0612	0.40588	0.25014	0.50181	0.78613	3.2395	0.62103	0.86943	1.2979	0.2484	0.42844	0.67684	8.3868	-55.502	63.889	82	58	-13.145	0.059957	-20.37	8.9858	160.3
45	0	2.527e-06	8.936e-09	2.518e-06	25	0	5.5711e-07	-2.6068e-09	8.0345e-07	3.8468e-07	2.5415e-13	5.2401e-07	1.588	5.3327	1.8589e-07	3.8213e-07	7.3176e-07	1.9625e-07	3.4963e-07	5.4588e-07	1.3196	0.22684	1.0928	25	0	0.67961	-0.00074436	0.74995	0.16735	0.044162	0.21408	0.49573	3.2237	0.52371	0.66427	0.81428	0.14055	0.15001	0.29057	10.791	-61.827	72.618	65	111	-9.3771	0.015657	-10.857	12.3	297.18
46	0	8.4412e-06	3.2611e-09	8.438e-06	146	48	1.38e-06	5.2934e-09	8.3218e-07	1.0374e-06	2.2682e-12	1.5392e-06	2.1166	8.3288	3.3674e-07	8.6202e-07	1.8276e-06	5.2529e-07	9.6561e-07	1.4909e-06	1.734	0.16291	1.5711	132	48	0.84903	0.0010035	0.74517	0.25252	0.10047	0.32264	0.29074	2.7293	0.63073	0.8203	1.0723	0.18956	0.25198	0.44155	14.071	-44.952	59.024	146	42	-7.761	0.0054109	-8.321	7.4926	118.65
47	0	5.1559e-05	1.5883e-10	5.1559e-05	50	2	6.4322e-06	-3.469e-08	1.0317e-05	6.4117e-06	9.8055e-11	1.0155e-05	2.7337	10.68	8.5986e-07	2.1019e-06	7.2034e-06	1.242e-06	5.1015e-06	6.3435e-06	3.1216	0.058301	3.0633	44	2	1.2498	-0.001354	1.4014	0.48652	0.38285	0.62497	0.81644	3.5661	0.87466	1.113	1.6452	0.23837	0.53219	0.77055	20.601	-51.319	71.92	170	63	-2.2632	0.05287	-8.1846	10.865	227.28
48	0	1.4481e-06	1.2103e-12	1.4481e-06	151	83	2.9522e-07	1.0252e-09	1.4708e-07	2.3428e-07	9.2574e-14	3.1613e-07	1.5306	5.122	5.2197e-08	1.9627e-07	4.1373e-07	1.4407e-07	2.1746e-07	3.6153e-07	1.0871	0.014414	1.0727	151	83	0.51587	0.0010312	0.36686	0.20721	0.063102	0.26562	-0.24812	2.4939	0.36274	0.54621	0.67825	0.18348	0.13203	0.31551	15.971	-50.093	66.064	221	239	-7.4344	0.021682	-10.567	9.17	166.02
49	0	1.1834e-05	1.8441e-08	1.1816e-05	180	0	1.5786e-06	-7.7697e-10	1.6936e-06	1.3301e-06	3.8285e-12	1.9578e-06	2.4937	10.118	3.5042e-07	8.6719e-07	1.9105e-06	5.1677e-07	1.0433e-06	1.56e-06	2.0885	0.23845	1.85	180	83	0.89943	-0.00043055	0.96315	0.27237	0.11969	0.34793	0.70765	3.4078	0.66452	0.84454	1.1145	0.18003	0.26991	0.44994	14.784	-60.546	75.33	95	167	-11.834	0.021346	-14.993	10.154	216.84
50	0	1.7899e-05	3.1483e-10	1.7899e-05	18	233	2.2893e-06	-1.5635e-08	4.1108e-06	2.0852e-06	8.8108e-12	3.1506e-06	2.5471	10.485	3.7473e-07	1.0342e-06	3.0679e-06	6.5944e-07	2.0338e-06	2.6932e-06	2.1595	0.084774	2.0747	20	233	0.94452	-0.0022609	1.2079	0.33407	0.16933	0.43892	0.50402	2.8042	0.63298	0.86008	1.2199	0.2271	0.35985	0.58695	12.312	-48.285	60.597	171	54	-6.3836	0.028069	-9.6536	7.266	113.32
51	0	6.1098e-05	6.5748e-09	6.1091e-05	31	1	1.4044e-05	-2.6173e-08	1.7329e-05	1.1513e-05	1.8808e-10	1.3846e-05	0.97832	3.1835	2.1128e-06	8.355e-06	2.3481e-05	6.2422e-06	1.5126e-05	2.1368e-05	3.4234	0.19211	3.2313	31	1	1.6783	-0.00074555	1.7718	0.59068	0.49151	0.70317	0.13328	2.2162	1.1129	1.6851	2.1851	0.57223	0.49996	1.0722	10.993	-46.855	57.848	193	141	-4.7082	0.0048774	-5.3203	7.5892	129.36
52	0	5.1332e-06	2.4205e-12	5.1332e-06	79	150	8.1132e-07	-4.5921e-09	1.445e-06	7.5656e-07	9.7064e-13	1.0514e-06	1.6556	5.0738	4.9954e-08	3.8761e-07	1.0412e-06	3.3766e-07	6.5361e-07	9.9126e-07	1.6162	0.019037	1.5972	79	150	0.63274	-0.0011995	0.79828	0.30733	0.13575	0.38073	0.041094	2.1477	0.34657	0.65767	0.93148	0.3111	0.27381	0.58491	14.547	-48.915	63.462	227	57	-7.4806	0.0015566	-7.6954	11.645	217.45
53	0	1.0612e-05	5.3693e-10	1.0612e-05	226	0	9.3767e-07	2.3307e-09	6.3119e-07	9.3481e-07	2.365e-12	1.5481e-06	3.6816	19.364	1.4868e-07	3.8552e-07	1.0419e-06	2.3684e-07	6.564e-07	8.9324e-07	1.805	0.10206	1.703	226	0	0.70058	0.00034726	0.65492	0.23702	0.090376	0.30179	0.82252	3.8925	0.47364	0.65957	0.87381	0.18593	0.21424	0.40018	15.927	-48.653	64.58	188	68	-9.5388	0.052783	-16.48	7.9243	143.56
54	0	7.583e-06	5.4585e-11	7.5829e-06	86	0	8.5268e-07	-1.2707e-09	9.7467e-07	8.6541e-07	1.7524e-12	1.3257e-06	2.7781	11.766	1.1143e-07	3.2689e-07	9.2076e-07	2.1545e-07	5.9388e-07	8.0933e-07	1.5531	0.05221	1.5009	18	0	0.67076	-0.00048944	0.71774	0.25096	0.091946	0.30445	0.45887	2.6566	0.43825	0.61937	0.88108	0.18112	0.26171	0.44283	11.553	-47.982	59.535	149	50	-5.0254	0.016402	-6.6	9.951	196.76
55	0	1.1914e-05	8.9869e-09	1.1905e-05	57	166	2.4078e-06	-1.072e-08	3.8818e-06	1.7855e-06	5.8591e-12	2.5668e-06	1.5647	5.2858	4.4088e-07	1.5417e-06	3.4105e-06	1.1008e-06	1.8688e-06	2.9696e-06	1.9604	0.2246	1.7358	59	166	0.99146	-0.0016637	1.2202	0.31362	0.14735	0.4061	0.24603	2.184	0.63958	0.98251	1.2914	0.34293	0.30885	0.65178	16.614	-58.507	75.122	104	234	-10.48	0.050978	-17.49	8.9204	205.33
56	0	3.0156e-05	2.1368e-11	3.0156e-05	277	173	3.3426e-06	-9.7184e-10	3.4884e-06	3.0168e-06	1.9234e-11	4.3865e-06	2.5805	12.161	3.3873e-07	1.8247e-06	4.8459e-06	1.486e-06	3.0212e-06	4.5072e-06	2.7501	0.034655	2.7155	277	173	1.0202	-0.00094075	1.1613	0.41497	0.26328	0.51958	0.28565	2.8868	0.65029	1.0239	1.3815	0.37365	0.35759	0.73124	11.41	-56.72	68.13	210	78	-6.8348	0.028587	-11.123	10.367	214.78
57	0	2.5812e-05	2.0545e-09	2.581e-05	26	1	1.8018e-06	-1.1135e-08	3.2438e-06	1.7948e-06	9.6156e-12	3.2116e-06	4.1176	25.057	2.086e-07	6.3557e-07	1.9719e-06	4.2697e-07	1.3363e-06	1.7633e-06	2.6127	0.13895	2.4737	26	1	0.83202	-0.001286	0.99856	0.31852	0.17046	0.424	1.1267	4.7922	0.54549	0.77482	1.012	0.22933	0.23721	0.46654	16.498	-53.423	69.922	207	74	-3.8429	0.021407	-6.6151	12.625	293.36
58	0	2.048e-05	1.7945e-12	2.048e-05	355	227	1.1655e-06	-2.3403e-09	1.6382e-06	1.2181e-06	5.2716e-12	2.3122e-06	5.1181	37.777	1.3106e-08	4.1414e-07	1.4357e-06	4.0104e-07	1.0215e-06	1.4226e-06	1.8943	0.015791	1.8785	60	227	0.65047	-0.00074334	0.80062	0.36871	0.19558	0.45071	0.3093	2.3526	0.25796	0.65299	0.95509	0.39503	0.3021	0.69712	8.7732	-59.596	68.369	327	343	-14.791	0.015392	-17.9	9.7993	175.97
59	0	3.8057e-05	2.5499e-10	3.8057e-05	192	162	3.7129e-06	3.0836e-08	1.5135e-07	3.662e-06	3.6694e-11	6.3999e-06	3.2544	15.02	3.6511e-07	1.2075e-06	4.3853e-06	8.4241e-07	3.1778e-06	4.0202e-06	2.857	0.083473	2.7735	197	162	1.0478	0.0020579	0.81016	0.4268	0.29936	0.56423	0.90708	3.8213	0.63898	0.95524	1.379	0.31626	0.4238	0.74006	9.492	-50.634	60.126	166	56	-7.4635	0.016946	-9.4208	9.1125	150.26
60	0	1.1018e-05	1.8383e-09	1.1016e-05	93	2	1.7379e-06	-3.5943e-09	2.2087e-06	1.6718e-06	4.9984e-12	2.2523e-06	1.9452	6.8986	2.2718e-07	8.525e-07	2.4475e-06	6.2531e-07	1.595e-06	2.2203e-06	2.033	0.14506	1.8879	30	2	0.84792	-0.0005816	0.92411	0.33266	0.1649	0.40848	0.49373	2.6365	0.53041	0.79104	1.1231	0.26063	0.33209	0.59272	19.13	-54.861	73.991	194	152	-6.123	0.031338	-10.228	14.001	355.82
61	0	1.6272e-05	1.2311e-11	1.6272e-05	29	165	9.1016e-07	-6.5349e-09	1.8904e-06	1.0667e-06	3.7638e-12	2.0214e-06	4.8555	31	4.9377e-08	2.2364e-07	9.6877e-07	1.7427e-07	7.4513e-07	9.1939e-07	2.207	0.032814	2.1742	29	227	0.6269	-0.0009774	0.77351	0.308	0.15198	0.39899	1.0005	4.3861	0.35871	0.5466	0.87816	0.1879	0.33156	0.51945	12.655	-42.472	55.127	236	251	-6.4507	0.0090123	-7.8026	8.1374	120.71
62	0	4.5543e-06	1.7811e-10	4.5542e-06	122	0	7.6939e-07	-1.9623e-09	9.9702e-07	6.7732e-07	8.1473e-13	9.1222e-07	1.7399	5.8794	1.0415e-07	3.8819e-07	1.1282e-06	2.8404e-07	7.4004e-07	1.0241e-06	1.357	0.070317	1.2867	78	0	0.67626	-0.00055078	0.74015	0.25176	0.088748	0.3002	0.28058	2.1772	0.42729	0.64084	0.91023	0.21355	0.26939	0.48294	9.19	-48.045	57.235	168	61	-4.6439	-0.017481	-2.6162	9.7923	197.72
63	0	3.4777e-05	2.9603e-09	3.4774e-05	73	0	2.6742e-06	8.8997e-09	1.851e-06	2.9945e-06	2.6725e-11	5.1916e-06	3.8999	21.178	1.8633e-07	8.0803e-07	2.0836e-06	6.2169e-07	1.2756e-06	1.8973e-06	2.487	0.10549	2.3816	73	0	0.90182	0.0019691	0.71968	0.38281	0.23945	0.50063	0.91602	3.5646	0.52507	0.80996	1.1329	0.28489	0.32298	0.60787	2.3312	-47.781	50.112	131	47	-13.567	0.013393	-14.806	7.3627	90.537
64	0	2.0801e-05	3.2741e-09	2.0798e-05	25	0	1.5667e-06	-6.3238e-09	2.452e-06	1.2848e-06	5.3469e-12	2.3685e-06	5.4455	42.225	3.3423e-07	8.3006e-07	2.1724e-06	4.9582e-07	1.3423e-06	1.8381e-06	2.2422	0.146	2.0962	25	0	0.87687	-0.00086002	0.99727	0.26556	0.11053	0.3397	0.63988	3.8179	0.60924	0.84539	1.1122	0.23615	0.26681	0.50296	14.439	-59.772	74.211	214	234	-12.733	0.055477	-20.5	12.229	292.25
65	0	7.0635e-05	4.069e-11	7.0635e-05	283	251	3.8696e-06	1.2982e-08	1.8508e-06	4.1577e-06	5.6113e-11	7.5815e-06	4.536	29.624	6.0991e-07	1.3816e-06	3.7744e-06	7.7169e-07	2.3928e-06	3.1645e-06	3.0195	0.035618	2.9839	281	251	1.0306	0.00019705	0.99994	0.37528	0.25371	0.50401	0.76504	4.2846	0.71928	0.96788	1.2739	0.2486	0.30598	0.55458	14.451	-64.037	78.488	261	94	-8.8127	0.020138	-11.944	10.478	231.92
66	0	6.624e-06	9.6824e-12	6.624e-06	295	172	7.0173e-07	1.0396e-09	5.2655e-07	6.7234e-07	1.1341e-12	1.0698e-06	3.0174	13.41	1.0386e-07	3.3884e-07	7.7885e-07	2.3499e-07	4.4001e-07	6.7499e-07	1.6882	0.029203	1.659	295	172	0.63095	-1.8124e-05	0.634	0.23235	0.089827	0.29972	0.27899	3.2604	0.44543	0.63868	0.8139	0.19325	0.17522	0.36847	12.286	-60.948	73.235	12	82	-11.819	0.011501	-13.756	12.363	264.06
67	0	2.151e-05	1.2704e-10	2.151e-05	174	0	2.1902e-06	4.1829e-09	1.6568e-06	2.351e-06	1.4641e-11	3.8388e-06	3.1385	13.232	1.5117e-07	8.8293e-07	2.1737e-06	7.3176e-07	1.2908e-06	2.0225e-06	2.493	0.066044	2.4269	174	0	0.86141	-0.0004259	0.91571	0.36512	0.20745	0.45655	0.72533	3.4548	0.5011	0.79909	1.1136	0.29799	0.31452	0.6125	6.4323	-46.916	53.348	187	65	-10.623	0.02399	-13.682	8.4586	131.2
68	0	2.2248e-05	4.3821e-11	2.2248e-05	53	0	2.0136e-06	-6.5455e-09	3.1198e-06	1.7277e-06	6.9353e-12	2.7103e-06	3.2563	19.519	3.3981e-07	1.0272e-06	2.8522e-06	6.8737e-07	1.825e-06	2.5124e-06	2.499	0.031946	2.4671	53	0	0.92184	-0.001152	1.1165	0.32378	0.17422	0.43235	0.47342	3.2073	0.6256	0.88621	1.1963	0.26061	0.31009	0.5707	8.5369	-46.684	55.221	259	89	-7.555	0.0039862	-8.2287	7.2301	111.57
69	0	4.9937e-05	7.5118e-12	4.9937e-05	54	276	2.618e-06	-2.1651e-08	6.277e-06	3.3134e-06	4.6473e-11	7.1388e-06	4.8227	27.971	5.7878e-08	4.1116e-07	1.7502e-06	3.5328e-07	1.3391e-06	1.6924e-06	3.2298	0.023236	3.2065	54	274	0.7779	-0.0021928	1.1485	0.41406	0.29404	0.58317	1.6335	6.832	0.36744	0.66958	1.0437	0.30214	0.37416	0.6763	15.977	-59.002	74.979	282	84	-10.971	0.010276	-12.708	9.2387	170.19
70	0	3.2911e-06	5.0472e-10	3.2906e-06	226	2	7.4302e-07	1.8817e-09	4.5607e-07	6.0199e-07	5.6119e-13	7.6734e-07	1.3709	4.2896	1.4262e-07	4.4593e-07	1.0985e-06	3.0331e-07	6.5254e-07	9.5585e-07	1.3826	0.092902	1.2897	164	2	0.70596	0.00040165	0.64471	0.23273	0.074443	0.27514	0.18223	2.1971	0.48714	0.68548	0.94254	0.19834	0.25706	0.4554	21.574	-60.18	81.754	227	258	-5.7784	0.025819	-9.7158	13.302	322.67
71	0	2.1049e-05	1.4117e-09	2.1047e-05	32	1	3.3356e-06	-2.7977e-09	3.6881e-06	2.8456e-06	1.6671e-11	4.0882e-06	2.2424	8.5303	5.2847e-07	2.0257e-06	4.2871e-06	1.4972e-06	2.2614e-06	3.7586e-06	2.2789	0.10388	2.175	90	1	1.0696	0.00031835	1.0295	0.36137	0.19506	0.44227	0.22942	2.4309	0.7277	1.0606	1.3789	0.3329	0.31828	0.65118	11.655	-48.48	60.135	12	61	-6.1916	0.0063303	-6.9892	8.5144	161.33
72	0	3.1139e-05	2.9421e-11	3.1139e-05	29	0	3.5039e-06	-1.2427e-08	5.3368e-06	3.3739e-06	2.5027e-11	5.1142e-06	2.5454	10.066	5.1058e-07	1.461e-06	4.1455e-06	9.5041e-07	2.6845e-06	3.635e-06	2.7901	0.043072	2.7471	29	0	1.0611	-0.00081992	1.1821	0.40633	0.27913	0.53295	0.66745	3.3927	0.70783	1.0004	1.3866	0.29262	0.38617	0.67879	20.799	-51.09	71.889	216	65	-9.2287	0.033514	-14.172	9.7545	197.86
73	0	4.4171e-05	1.5578e-10	4.4171e-05	22	3	9.0117e-06	-3.3355e-08	1.2647e-05	7.7668e-06	1.0054e-10	1.0246e-05	1.4811	4.5027	1.4554e-06	4.3984e-06	1.3906e-05	2.943e-06	9.5075e-06	1.2451e-05	2.9682	0.065867	2.9023	28	3	1.4263	-0.0019693	1.641	0.49911	0.37408	0.62416	0.27303	2.4602	1.0055	1.3448	1.8787	0.33933	0.53383	0.87316	16.732	-52.723	69.455	175	57	-0.37327	0.057732	-6.666	10.211	194.78
74	0	2.1936e-06	9.3902e-11	2.1935e-06	218	245	2.7988e-07	-4.8533e-10	3.4175e-07	2.3109e-07	1.1521e-13	3.4132e-07	2.3726	9.7865	6.9013e-08	1.6914e-07	3.2847e-07	1.0013e-07	1.5933e-07	2.5946e-07	1.2154	0.057395	1.158	218	68	0.5128	-0.00036437	0.55926	0.16541	0.045533	0.21508	0.19798	3.2292	0.39805	0.5097	0.65153	0.11165	0.14183	0.25348	10.347	-42.277	52.624	87	253	-6.3091	-0.0010663	-6.1732	7.9569	119.4
75	0	3.5033e-05	7.3618e-09	3.5025e-05	22	0	2.6337e-06	-1.3178e-08	4.6236e-06	2.7104e-06	2.2185e-11	4.8491e-06	3.8618	20.11	3.0848e-07	1.0679e-06	2.6508e-06	7.5944e-07	1.5829e-06	2.3423e-06	2.8959	0.22389	2.672	22	0	0.96118	-0.00076842	1.0772	0.36861	0.23254	0.48688	1.2449	5.0451	0.59776	0.90115	1.163	0.30339	0.2618	0.5652	17.914	-49.294	67.208	220	163	-5.5306	0.027017	-9.6101	7.8598	144.93
76	0	1.3517e-05	2.1242e-09	1.3515e-05	48	1	2.3661e-06	8.6519e-10	2.2286e-06	1.9751e-06	7.4671e-12	2.7338e-06	1.9033	6.5254	4.9071e-07	1.3686e-06	2.9489e-06	8.7785e-07	1.5803e-06	2.4581e-06	2.1655	0.14754	2.0179	48	1	0.98467	8.6632e-05	0.97089	0.34775	0.18933	0.4352	0.33462	2.7515	0.70615	0.93206	1.2405	0.22591	0.30848	0.53439	16.831	-49.951	66.782	255	83	-2.3934	0.024346	-6.2645	9.4628	191.73
77	0	4.2006e-05	4.0014e-09	4.2002e-05	28	0	8.3628e-06	-2.4346e-08	1.137e-05	5.5082e-06	5.3803e-11	7.5393e-06	1.722	6.7852	3.0823e-06	6.6399e-06	1.1266e-05	3.5576e-06	4.6257e-06	8.1833e-06	2.7649	0.1245	2.6404	46	0	1.4741	-0.0011438	1.6154	0.38393	0.23487	0.49151	-0.16937	3.1404	1.188	1.4751	1.7639	0.28708	0.28881	0.57589	27.131	-60.025	87.156	180	62	-5.0975	0.0051622	-5.735	11.374	268.18
78	0	2.604e-05	2.4992e-08	2.6015e-05	51	64	5.7398e-06	-6.8885e-09	6.4803e-06	4.3322e-06	3.1663e-11	5.6433e-06	1.3062	4.2905	1.3728e-06	4.3442e-06	7.9226e-06	2.9715e-06	3.5784e-06	6.5498e-06	2.6341	0.31856	2.3155	51	64	1.2784	-0.0011884	1.4062	0.41008	0.24852	0.504	0.19025	2.3015	0.89532	1.3106	1.5898	0.41532	0.27918	0.69449	13.655	-46.938	60.593	152	61	-0.67524	0.011214	-1.8808	8.3909	151.29
79	0	1.4472e-05	1.7696e-10	1.4472e-05	22	0	1.4412e-06	-7.9386e-09	2.6241e-06	1.2567e-06	3.6922e-12	2.04e-06	3.0424	15.124	2.4246e-07	6.637e-07	1.7953e-06	4.2124e-07	1.1316e-06	1.5529e-06	2.1946	0.06163	2.1329	22	0	0.81518	-0.0012235	0.99748	0.29424	0.14164	0.39088	0.71407	3.6746	0.565	0.7664	1.0462	0.2014	0.27978	0.48118	19.041	-46.978	66.019	219	73	-7.2323	0.021124	-10.38	8.2651	154.8
80	0	3.1618e-05	5.3621e-09	3.1612e-05	26	0	4.1567e-06	-3.9171e-08	8.2501e-06	3.584e-06	3.0179e-11	5.9848e-06	2.124	7.4322	4.1722e-07	1.3319e-06	5.8275e-06	9.1466e-07	4.4956e-06	5.4102e-06	2.6354	0.16691	2.4685	26	0	1.0506	-0.0039637	1.4648	0.36514	0.23268	0.5389	0.70071	3.0514	0.65305	0.97978	1.3497	0.32673	0.36992	0.69665	13.342	-56.168	69.51	67	53	-4.2989	-0.0069089	-3.5769	11.291	228.02
81	0	1.7057e-05	1.5942e-09	1.7056e-05	110	0	2.7424e-06	-4.5956e-09	3.2824e-06	2.5952e-06	1.3336e-11	3.6653e-06	2.0161	6.456	4.6079e-07	1.2864e-06	2.8646e-06	8.2557e-07	1.5782e-06	2.4038e-06	2.2266	0.10331	2.1232	110	0	1.0077	-0.00073603	1.0942	0.3476	0.194	0.4433	0.62118	2.8634	0.66909	0.95026	1.2502	0.28117	0.29998	0.58115	11.032	-53.133	64.165	85	65	-15.006	0.039089	-19.599	9.0364	162.42
82	0	1.428e-05	6.0894e-10	1.428e-05	164	308	2.3762e-06	3.9363e-10	2.3136e-06	1.9433e-06	7.3205e-12	2.7059e-06	1.8955	6.5531	5.1755e-07	1.4709e-06	3.011e-06	9.5337e-07	1.5401e-06	2.4935e-06	2.215	0.10782	2.1072	164	308	0.97511	-0.00013667	0.99684	0.34664	0.18938	0.43535	0.35887	2.9102	0.67655	0.94439	1.2433	0.26784	0.29888	0.56672	16.791	-49.709	66.501	255	83	-2.3949	0.024155	-6.2355	9.4545	191.63
83	0	1.4218e-05	2.7126e-11	1.4218e-05	123	199	2.7993e-06	-7.1368e-09	3.8127e-06	2.1823e-06	8.6409e-12	2.9976e-06	1.6756	5.6013	6.344e-07	1.7001e-06	3.8101e-06	1.0657e-06	2.11e-06	3.1757e-06	2.0732	0.033747	2.0395	123	199	1.0529	-0.00087106	1.1766	0.35153	0.1876	0.43902	-0.11653	2.6052	0.78255	1.0405	1.3641	0.2579	0.32364	0.58154	6.7888	-64.164	70.953	205	155	-18.263	0.058673	-26.595	9.9739	198.39
84	0	4.7735e-06	3.1926e-11	4.7735e-06	247	206	4.9643e-07	5.5729e-10	4.2175e-07	4.106e-07	3.987e-13	6.329e-07	3.3803	19.176	1.014e-07	3.2765e-07	6.1562e-07	2.2625e-07	2.8797e-07	5.1422e-07	1.4472	0.037898	1.4093	247	208	0.6169	-0.00015108	0.63714	0.19897	0.065792	0.25677	0.11791	3.2713	0.45083	0.62462	0.77086	0.17379	0.14624	0.32003	16.269	-52.649	68.917	215	75	-10.343	0.056668	-17.936	8.1062	133.13
85	0	4.0745e-05	9.0144e-12	4.0745e-05	34	0	4.6925e-06	-2.6833e-08	8.4759e-06	3.5549e-06	3.0253e-11	5.921e-06	2.8721	12.843	1.1839e-06	2.7379e-06	6.0768e-06	1.554e-06	3.3389e-06	4.8929e-06	2.7919	0.028135	2.7637	34	0	1.2278	-0.0014631	1.4341	0.35897	0.20857	0.47208	0.48322	3.2368	0.92934	1.1706	1.5235	0.24124	0.35291	0.59415	-2.3355	-67.19	64.855	219	152	-19.493	0.041487	-25.343	8.4734	161.48
86	0	3.592e-06	1.323e-11	3.592e-06	126	155	4.5524e-07	-9.0877e-10	5.5384e-07	3.9667e-07	3.5905e-13	6.0193e-07	2.4928	9.8314	9.7519e-08	2.4354e-07	5.6201e-07	1.4602e-07	3.1847e-07	4.6449e-07	1.4615	0.033566	1.4279	126	155	0.57654	-0.00080603	0.66399	0.19713	0.067433	0.26459	0.37788	3.6384	0.40505	0.56923	0.732	0.16418	0.16277	0.32695	14.902	-63.076	77.979	64	117	-7.7458	0.014749	-9.346	11.853	293.65
87	0	2.5744e-05	1.7528e-11	2.5744e-05	78	132	3.0314e-06	-1.8408e-08	5.3969e-06	3.1041e-06	2.3612e-11	5.049e-06	2.5257	9.1802	1.7761e-07	9.0507e-07	3.195e-06	7.2746e-07	2.2899e-06	3.0174e-06	2.5866	0.035025	2.5516	78	132	0.93428	-0.0022402	1.2221	0.39318	0.23643	0.51407	0.74407	3.1661	0.53714	0.86596	1.2427	0.32882	0.3767	0.70552	20.081	-57.831	77.912	196	64	-9.0228	0.031851	-13.116	11.617	255.79
88	0	4.6853e-05	3.1225e-08	4.6822e-05	38	290	8.0821e-06	-7.2993e-09	9.1478e-06	6.9719e-06	9.0646e-11	9.5408e-06	1.933	6.5915	1.901e-06	4.3189e-06	1.0183e-05	2.4179e-06	5.8639e-06	8.2817e-06	3.1237	0.24725	2.8765	38	0	1.4263	-0.00056015	1.5081	0.44782	0.31662	0.56468	0.48885	3.0556	1.0514	1.3507	1.792	0.29932	0.44129	0.74062	8.5687	-68.741	77.31	104	176	-16.125	0.0090298	-17.443	10.385	229.98
89	0	1.6553e-06	1.2171e-09	1.6541e-06	32	12	1.8949e-07	-7.9511e-10	2.7139e-07	1.6788e-07	6.5068e-14	2.5947e-07	2.9278	13.406	2.7903e-08	8.9712e-08	2.3397e-07	6.1809e-08	1.4426e-07	2.0607e-07	1.0485	0.091743	0.95678	32	12	0.44461	-0.00034354	0.48	0.15019	0.035604	0.1898	0.74693	3.4374	0.30678	0.41055	0.55493	0.10377	0.14438	0.24815	16.99	-47.873	64.863	168	52	3.3952	0.021081	1.2239	10.78	223.14
90	0	2.4913e-05	9.3899e-12	2.4913e-05	143	0	2.0264e-06	-2.0149e-09	2.3065e-06	1.851e-06	9.9801e-12	3.1633e-06	4.1241	25.967	4.3321e-07	9.2416e-07	2.1425e-06	4.9095e-07	1.2183e-06	1.7093e-06	2.4511	0.027477	2.4236	143	0	0.91566	-0.0006301	1.0032	0.2921	0.14934	0.38977	0.68966	4.2363	0.67272	0.87173	1.1442	0.199	0.27243	0.47144	13.983	-63.783	77.766	202	145	-17.699	0.047207	-24.261	10.534	226.95
91	0	1.4122e-05	8.1047e-11	1.4122e-05	50	147	1.6579e-06	-1.2555e-08	2.9196e-06	1.4806e-06	5.6996e-12	2.4971e-06	2.6888	10.376	2.8259e-07	6.6668e-07	1.857e-06	3.8408e-07	1.1903e-06	1.5744e-06	2.0857	0.057403	2.0283	50	147	0.84373	-0.0014908	0.99355	0.2876	0.14126	0.38577	0.5794	3.3351	0.58556	0.77259	1.0463	0.18703	0.27368	0.46071	17.474	-54.336	71.81	66	44	-6.5743	0.057484	-12.351	12.402	282.71
92	0	1.6579e-05	4.8153e-09	1.6574e-05	24	170	2.2118e-06	-1.0915e-08	3.4834e-06	1.8655e-06	6.8278e-12	2.715e-06	2.1527	8.7344	3.0739e-07	1.2552e-06	3.023e-06	9.4777e-07	1.7678e-06	2.7156e-06	2.3215	0.15098	2.1705	24	170	0.95684	-0.0016475	1.1488	0.35034	0.188	0.44764	0.62098	2.8425	0.59062	0.90598	1.2002	0.31536	0.29424	0.60961	19.35	-49.995	69.345	173	190	-0.48615	0.020571	-2.8826	10.296	230.93
93	0	6.3055e-05	2.4193e-09	6.3052e-05	32	242	4.066e-06	-2.6108e-08	8.4392e-06	4.2018e-06	6.2855e-11	8.3227e-06	4.6119	26.505	5.1397e-07	1.4939e-06	4.0324e-06	9.7989e-07	2.5385e-06	3.5184e-06	3.4655	0.14271	3.3228	32	242	1.0716	-0.0016346	1.3454	0.41314	0.31199	0.58063	1.3504	5.919	0.68412	0.99911	1.33	0.31499	0.33086	0.64585	21.507	-45.79	67.297	252	73	2.5622	0.012756	0.42561	7.5434	134.36
94	0	2.29e-06	1.6371e-10	2.2898e-06	137	143	2.9344e-07	-1.1591e-09	4.1573e-07	2.594e-07	1.5629e-13	4.0165e-07	2.5168	9.6637	6.2314e-08	1.4778e-07	3.4009e-07	8.5463e-08	1.9232e-07	2.7778e-07	1.2221	0.062861	1.1593	137	143	0.51075	-0.00029127	0.54148	0.17581	0.049583	0.22338	0.59885	3.3468	0.36638	0.47262	0.64174	0.10624	0.16912	0.27537	11.782	-49.501	61.283	153	111	-4.1525	0.033822	-7.7207	9.1582	168.48
95	0	1.9346e-05	3.8393e-12	1.9346e-05	65	0	2.1871e-06	-7.4851e-10	2.3057e-06	2.1351e-06	1.0432e-11	3.2306e-06	2.7203	11.307	2.8574e-07	9.395e-07	2.6069e-06	6.5376e-07	1.6674e-06	2.3212e-06	2.4233	0.023477	2.3998	65	0	0.89824	-0.00013146	0.91907	0.3521	0.19709	0.44411	0.78658	3.5026	0.58908	0.82173	1.157	0.23264	0.33523	0.56787	12.195	-51.426	63.622	252	83	-8.9403	0.0092072	-10.4	7.6939	127.59
96	0	3.0714e-05	4.5937e-09	3.0709e-05	32	0	4.9697e-06	-1.2898e-08	6.5497e-06	4.2959e-06	3.4364e-11	5.9332e-06	1.847	6.3718	7.2399e-07	2.5663e-06	6.6796e-06	1.8424e-06	4.1133e-06	5.9556e-06	2.5486	0.12099	2.4276	32	0	1.1499	-0.0010863	1.283	0.41133	0.26946	0.5248	0.48217	2.9326	0.76665	1.1012	1.4573	0.33453	0.35617	0.69069	13.317	-50.54	63.856	87	70	-5.6182	0.033575	-9.7312	8.7333	148.49
97	0	1.4546e-05	3.6261e-09	1.4542e-05	42	191	2.227e-06	-8.9337e-09	3.1115e-06	2.0237e-06	7.9472e-12	2.8654e-06	2.2704	8.6827	3.077e-07	1.1611e-06	2.7529e-06	8.5343e-07	1.5918e-06	2.4452e-06	2.022	0.18505	1.837	42	191	0.93135	-0.0005627	0.98706	0.32868	0.15652	0.39694	0.40264	2.4528	0.60447	0.9191	1.1821	0.31464	0.26297	0.5776	17.383	-40.609	57.991	152	54	-0.88847	0.027906	-3.6512	8.9419	139.77
98	0	4.9751e-06	9.5148e-12	4.9751e-06	43	162	4.8391e-07	-3.4631e-09	8.3542e-07	4.4869e-07	5.1699e-13	7.4738e-07	3.0712	14.565	5.6372e-08	2.1269e-07	5.3877e-07	1.5632e-07	3.2608e-07	4.8239e-07	1.5948	0.023253	1.5715	43	160	0.5653	-0.0018259	0.75063	0.22578	0.085592	0.31169	0.53345	3.176	0.32148	0.54834	0.7648	0.22686	0.21646	0.44332	15.328	-40.939	56.268	168	57	-4.3869	0.055442	-10.014	8.7452	126.06
99	0	1.0888e-05	2.3027e-10	1.0888e-05	235	0	1.1975e-06	2.204e-09	8.8787e-07	1.0286e-06	2.2033e-12	1.4952e-06	2.6665	12.812	2.1362e-07	6.9443e-07	1.6354e-06	4.8081e-07	9.4101e-07	1.4218e-06	1.9894	0.050966	1.9385	235	0	0.79376	0.00031048	0.75014	0.27308	0.11488	0.33988	0.21896	2.8202	0.54547	0.80252	1.0039	0.25704	0.20137	0.45841	20.894	-42.739	63.633	191	64	0.39755	0.030743	-3.9219	9.9153	183.72
[truncated: 941 more columns]
