# Supplementary material for: Detecting Parkinson’s disease from sustained phonation and speech signals
Source: PLoS One. 2017 Oct 5;12(10):e0185613. doi: 10.1371/journal.pone.0185613 (PMC5628839; doi:10.1371/journal.pone.0185613)
Supplement: S3 File — (ZIP) [file pone.0185613.s003.zip › SP/speech/SP_speech_emo_large.csv]

id	frameTime	pcm_LOGenergy_sma_range	pcm_LOGenergy_sma_maxPos	pcm_LOGenergy_sma_minPos	pcm_LOGenergy_sma_maxameandist	pcm_LOGenergy_sma_minameandist	pcm_LOGenergy_sma_linregc1	pcm_LOGenergy_sma_linregc2	pcm_LOGenergy_sma_linregerrA	pcm_LOGenergy_sma_linregerrQ	pcm_LOGenergy_sma_qregc1	pcm_LOGenergy_sma_qregc2	pcm_LOGenergy_sma_qregc3	pcm_LOGenergy_sma_qregerrA	pcm_LOGenergy_sma_qregerrQ	pcm_LOGenergy_sma_centroid	pcm_LOGenergy_sma_variance	pcm_LOGenergy_sma_stddev	pcm_LOGenergy_sma_skewness	pcm_LOGenergy_sma_kurtosis	pcm_LOGenergy_sma_quartile1	pcm_LOGenergy_sma_quartile2	pcm_LOGenergy_sma_quartile3	pcm_LOGenergy_sma_iqr1_2	pcm_LOGenergy_sma_iqr2_3	pcm_LOGenergy_sma_iqr1_3	pcm_LOGenergy_sma_percentile95_0	pcm_LOGenergy_sma_percentile98_0	pcm_LOGenergy_sma_zcr	pcm_LOGenergy_sma_numPeaks	pcm_LOGenergy_sma_meanPeakDist	pcm_LOGenergy_sma_peakMean	pcm_LOGenergy_sma_peakMeanMeanDist	pcm_LOGenergy_sma_amean	pcm_LOGenergy_sma_absmean	pcm_LOGenergy_sma_qmean	pcm_LOGenergy_sma_nzabsmean	pcm_LOGenergy_sma_nzqmean	pcm_LOGenergy_sma_nzgmean	pcm_LOGenergy_sma_nnz	mfcc_sma_0__range	mfcc_sma_0__maxPos	mfcc_sma_0__minPos	mfcc_sma_0__maxameandist	mfcc_sma_0__minameandist	mfcc_sma_0__linregc1	mfcc_sma_0__linregc2	mfcc_sma_0__linregerrA	mfcc_sma_0__linregerrQ
1	0.0125	8.9906	122	168	3.0853	5.9053	-0.0065523	-10.887	1.8203	5.1185	3.0541e-05	-0.015501	-10.452	542.8	1493.5	0.51185	5.4277	2.3297	-1.0437	3.2339	-13.107	-11.178	-9.9507	1.9293	1.2272	3.1565	-9.2626	-8.9247	0	8	32.714	-9.8953	1.9518	-11.847	11.847	145.78	11.847	145.78	11.64	294	31.721	241	180	11.718	20.003	0.0036905	-10.624	4.6202	44.339
2	0.0125	7.9496	105	132	2.9066	5.043	-0.0064701	-11.018	1.3726	2.9464	2.878e-05	-0.013521	-10.731	339.99	720.68	0.5092	3.1575	1.7769	-0.58324	2.8244	-12.768	-11.728	-10.294	1.0405	1.434	2.4745	-9.3887	-8.9977	0	8	25.143	-9.9654	1.8451	-11.81	11.81	142.65	11.81	142.65	11.682	246	34.563	71	53	8.4261	26.137	0.0091837	-3.9235	5.6377	55.159
3	0.0125	13.187	52	120	7.4339	5.7535	-0.010018	-10.644	1.4764	5.097	6.0831e-05	-0.02261	-10.212	313.99	1052.2	0.51246	5.4588	2.3364	0.23524	5.0731	-12.622	-11.514	-10.816	1.108	0.69887	1.8069	-7.4971	-4.9474	0	4	42	-8.1573	3.5239	-11.681	11.681	141.91	11.681	141.91	11.409	208	29.453	161	179	8.5932	20.86	0.0070677	-13.148	4.5767	39.98
4	0.0125	13.464	56	197	7.7112	5.7524	-0.0093465	-10.409	1.9893	6.5119	-2.2911e-05	-0.0036417	-10.645	495.44	1625.1	0.51483	6.9669	2.6395	-0.067144	3.5214	-13.08	-10.972	-10.012	2.1081	0.95991	3.068	-7.8053	-5.0327	0	6	35.8	-8.5502	3.0225	-11.573	11.573	140.89	11.573	140.89	11.241	250	31.322	72	152	8.8033	22.519	0.013322	-12.879	5.3067	51.655
5	0.0125	11.02	56	190	6.4607	4.5588	-0.0095418	-11.066	1.4057	3.8251	-7.8485e-05	0.0090592	-11.798	335.88	884.25	0.51341	4.2549	2.0627	1.0467	4.9976	-13.37	-12.537	-11.395	0.83291	1.1426	1.9755	-8.1822	-5.9501	0	5	45.25	-9.4328	2.7642	-12.197	12.197	153.02	12.197	153.02	11.985	238	36.038	196	138	12.443	23.595	0.012563	-14.04	7.2735	82.873
6	0.0125	6.0637	35	208	2.2911	3.7726	-0.0011111	-10.417	0.88179	1.3244	-4.0755e-05	0.010545	-10.971	251.12	362.15	0.50077	1.3329	1.1545	-0.8731	3.9167	-11.145	-10.464	-9.7397	0.68138	0.72392	1.4053	-8.9897	-8.842	0	9	30.375	-9.2755	1.3006	-10.576	10.576	113.19	10.576	113.19	10.516	287	30.759	218	72	9.8672	20.892	0.014573	-7.3402	4.2978	41.166
7	0.0125	6.9542	138	180	2.4982	4.456	-0.0012083	-11.557	0.78042	1.2301	-3.3573e-05	0.0069164	-11.883	185.62	293.6	0.50003	1.2372	1.1123	-1.3187	6.8947	-12.206	-11.513	-11.041	0.69297	0.47192	1.1649	-10.242	-9.5417	0	9	22.5	-10.542	1.1613	-11.703	11.703	138.2	11.703	138.2	11.653	243	35.275	186	140	10.776	24.499	0.014261	-9.6278	4.6062	45.872
8	0.0125	11.07	71	216	4.2305	6.8393	-0.0077524	-9.5622	1.708	5.5355	5.8789e-05	-0.024978	-8.7239	516.45	1585.3	0.51605	5.9684	2.443	-1.0234	3.8862	-11.671	-10.245	-9.1662	1.4263	1.0784	2.5047	-7.3936	-6.5888	0	9	29	-8.5478	2.1502	-10.698	10.698	120.41	10.698	120.41	10.443	294	36.035	230	242	12.232	23.803	0.0023527	-13.073	5.2378	50.975
9	0.0125	5.8853	184	13	2.4254	3.4599	0.001598	-9.7695	1.065	1.7153	-0.00017214	0.038953	-11.114	219.45	292.9	0.49468	1.7254	1.3136	-0.38208	2.7132	-10.469	-9.5474	-8.6108	0.92132	0.93663	1.858	-7.7042	-7.3013	0	9	17.625	-8.164	1.4321	-9.5962	9.5962	93.812	9.5962	93.812	9.5077	218	32.319	167	69	11.505	20.814	0.013113	-11.077	5.0521	47.907
10	0.0125	8.3127	74	167	3.0161	5.2966	-0.0029994	-10.924	1.5986	4.1164	5.014e-05	-0.017741	-10.204	474.35	1183.1	0.50479	4.1817	2.0449	-0.92227	3.1746	-12.269	-10.969	-9.7469	1.3005	1.2219	2.5224	-8.8567	-8.6851	0	8	38	-9.6392	1.7257	-11.365	11.365	133.34	11.365	133.34	11.195	295	37.519	242	74	11.174	26.345	0.011313	-7.487	4.8739	45.937
11	0.0125	8.6558	53	138	2.9667	5.6891	-0.0032342	-9.0827	1.4664	3.2269	-1.1653e-05	-7.6169e-05	-9.2248	397.56	876.58	0.50586	3.2913	1.8142	-0.67849	2.8546	-10.733	-9.2423	-8.0328	1.4904	1.2095	2.6999	-7.1941	-6.9001	0	8	34.714	-8.0693	1.4517	-9.521	9.521	93.94	9.521	93.94	9.357	272	30.608	203	53	13.476	17.132	0.028537	-15.156	4.4817	32.356
12	0.0125	7.6855	59	164	3.0149	4.6706	-0.0073089	-9.6455	0.89976	1.3894	-1.6188e-05	-0.0037962	-9.7719	195.86	302.18	0.51043	1.601	1.2653	-0.2883	3.9605	-11.246	-10.451	-9.6375	0.79502	0.8139	1.6089	-8.5069	-7.5712	0	8	25.286	-9.2984	1.1401	-10.438	10.438	110.56	10.438	110.56	10.362	218	32.361	171	60	11.341	21.02	0.02124	-11.504	5.1181	52.461
13	0.0125	7.7226	26	119	2.8329	4.8897	-0.0021611	-11.626	1.2969	2.6247	7.6928e-05	-0.018855	-11.025	284.09	556.01	0.50102	2.6432	1.6258	-0.69287	3.4424	-12.785	-11.792	-10.569	0.99299	1.2226	2.2156	-9.5319	-9.0898	0	9	24.5	-10.394	1.4671	-11.861	11.861	143.33	11.861	143.33	11.754	218	33.547	176	188	11.341	22.206	0.010438	-11.747	5.2648	50.451
14	0.0125	8.3395	66	195	3.4095	4.93	-0.004557	-9.6492	1.3894	3.0691	-4.14e-05	0.0062484	-10.117	358.38	792.34	0.5078	3.1878	1.7855	-0.62712	3.0592	-11.3	-9.9305	-8.9168	1.3693	1.0137	2.383	-7.6162	-7.0983	0	11	21.8	-8.9439	1.3	-10.244	10.244	108.13	10.244	108.13	10.094	262	34.908	202	153	11.12	23.788	0.023112	-11.535	5.3979	58.795
15	0.0125	7.3949	58	127	3.2271	4.1677	-0.0013971	-11.089	1.3021	2.6366	-3.6458e-05	0.0069882	-11.409	297.84	604.19	0.50023	2.6452	1.6264	-0.557	2.7216	-12.269	-10.872	-10.154	1.3968	0.71821	2.115	-9.1012	-8.2964	0	8	24.857	-9.3786	1.8711	-11.25	11.25	129.2	11.25	129.2	11.136	231	31.755	39	55	10.931	20.824	0.0030286	-6.0811	5.2648	50.777
16	0.0125	6.3779	163	192	3.0765	3.3014	-0.0066525	-9.922	1.2116	2.1874	-0.00016547	0.025449	-10.955	222.03	383.65	0.50767	2.3276	1.5256	-0.10873	2.4052	-11.517	-10.535	-9.4175	0.98236	1.1172	2.0995	-7.9968	-7.9082	0	9	19.25	-9.125	1.4423	-10.567	10.567	114	10.567	114	10.456	195	34.168	145	163	11.466	22.702	0.01998	-13.487	5.6619	56.685
17	0.0125	10.849	57	182	3.8774	6.9718	-0.0069504	-9.3511	1.8219	5.2652	-7.9802e-05	0.011723	-10.076	414.84	1212	0.51126	5.4875	2.3425	-1.0929	3.8045	-11.369	-9.5229	-8.5535	1.8459	0.9694	2.8153	-7.3959	-6.7293	0	6	34.2	-7.7461	2.4182	-10.164	10.164	108.8	10.164	108.8	9.9222	235	40.5	187	61	14.165	26.335	0.024738	-10.801	6.331	71.422
18	0.0125	10.829	181	234	4.2747	6.5547	-0.0049281	-9.6545	1.2413	2.9866	-1.5512e-05	3.5743e-05	-9.9184	393	954.15	0.51107	3.1952	1.7875	-0.61138	5.1433	-11.318	-10.183	-9.6395	1.1352	0.54348	1.6787	-7.2744	-6.4686	0	8	32.429	-8.5315	1.9114	-10.443	10.443	112.25	10.443	112.25	10.291	321	28.367	103	180	8.6327	19.734	0.010433	-11.787	5.3676	51.395
19	0.0125	5.7029	46	150	2.3223	3.3807	-0.00063346	-11.508	0.87834	1.25	-7.1522e-05	0.013385	-11.964	169.68	237.81	0.49836	1.2513	1.1186	-0.71481	3.496	-12.156	-11.388	-10.811	0.7675	0.57736	1.3449	-10.018	-9.7779	0	9	19.375	-10.36	1.2106	-11.57	11.57	135.13	11.57	135.13	11.518	197	27.257	158	51	9.9302	17.327	0.021532	-9.7868	4.9725	43.588
20	0.0125	9.7109	262	236	3.5542	6.1567	-0.0024086	-11.096	1.6218	4.6071	9.0336e-08	-0.0024355	-11.094	484.95	1377.5	0.50357	4.6504	2.1565	-1.1347	3.8743	-12.165	-10.948	-10.038	1.2174	0.90965	2.127	-8.7758	-8.4496	0	9	32.125	-9.4554	1.999	-11.454	11.454	135.85	11.454	135.85	11.271	299	28.191	246	262	9.834	18.357	-0.0053345	-9.7733	4.7415	42.987
21	0.0125	8.8001	63	195	4.4582	4.3419	-0.00018949	-11.381	1.0224	1.7667	-4.722e-05	0.012041	-11.907	257.84	444.62	0.49844	1.7669	1.3292	0.3525	4.7029	-12.34	-11.346	-10.647	0.9941	0.69971	1.6938	-9.3945	-7.5517	0	7	31	-9.6964	1.7094	-11.406	11.406	131.86	11.406	131.86	11.324	260	34.008	204	154	10.769	23.238	0.0073063	-10.968	4.9876	47.47
22	0.0125	9.784	43	229	2.2967	7.4872	-0.0070051	-9.1198	1.216	3.3177	-4.6754e-05	0.006834	-9.8002	338.37	957.3	0.51539	3.6784	1.9179	-2.1561	8.2699	-10.651	-9.7346	-9.0889	0.91648	0.64565	1.5621	-8.2013	-7.9933	0	6	44.4	-8.469	1.6876	-10.157	10.157	106.83	10.157	106.83	10.008	297	32.22	233	165	15.872	16.347	0.013458	-13.673	4.7988	39.383
23	0.0125	9.538	133	218	3.2332	6.3048	-0.0062332	-10.757	1.8358	5.8603	8.5049e-05	-0.034809	-9.1611	621.32	1800.3	0.51335	6.228	2.4956	-1.1005	3.5878	-12.814	-11.296	-10.045	1.5178	1.2513	2.7691	-8.7726	-8.6511	0	5	67.75	-9.1135	2.6903	-11.804	11.804	145.56	11.804	145.56	11.567	337	28.745	61	88	8.9787	19.766	0.0051966	-5.9175	4.2823	32.743
24	0.0125	11.898	77	0	4.0329	7.8654	-0.0075039	-9.3912	1.4389	3.784	-0.00013524	0.029822	-11.102	362.12	882.47	0.51481	4.144	2.0357	-1.0937	4.4008	-11.249	-9.9344	-8.9087	1.3147	1.0256	2.3403	-8.2312	-7.0121	0	7	35.667	-8.4601	1.9667	-10.427	10.427	112.86	10.427	112.86	10.245	277	36.437	230	80	11.038	25.399	0.010655	-7.6529	5.5215	56.682
25	0.0125	7.2694	41	161	4.0291	3.2403	-0.0097461	-10.265	0.91163	1.6232	-0.00033808	0.044684	-11.717	136.11	192.12	0.50882	1.8309	1.3531	0.33249	4.4449	-11.628	-11.194	-10.251	0.43313	0.9434	1.3765	-9.0576	-7.1375	0	5	26	-9.2894	1.7603	-11.05	11.05	123.93	11.05	123.93	10.962	162	31.58	56	42	9.9283	21.651	0.027934	-9.2427	5.2346	45.623
26	0.0125	9.4114	36	0	2.9193	6.4921	-0.0016486	-10.218	1.4947	4.0203	-1.1251e-05	0.0023566	-10.455	528.67	1431.2	0.50327	4.0491	2.0122	-1.2582	4.4492	-11.403	-10.093	-9.0297	1.3099	1.063	2.3729	-8.1501	-7.755	0	9	39.375	-9.1449	1.3667	-10.512	10.512	114.54	10.512	114.54	10.34	357	36.979	277	106	11.406	25.573	0.0041424	-6.3115	5.7739	62.829
27	0.0125	11.119	194	332	6.1678	4.9512	-0.0027097	-9.7356	1.4445	3.5217	-8.6424e-05	0.026502	-11.376	467.1	1008.1	0.50603	3.592	1.8953	0.38373	3.837	-11.5	-10.287	-9.0852	1.2134	1.2014	2.4148	-6.5649	-5.2946	0	8	40.286	-8.6037	1.5898	-10.194	10.194	107.5	10.194	107.5	9.9946	339	34.572	241	190	15.221	19.352	-0.00068389	-14.534	5.6265	55.841
28	0.0125	8.4338	40	171	5.5055	2.9283	-0.010897	-9.636	1.2637	2.5811	-0.00025734	0.034137	-10.942	205.49	392.15	0.51225	2.8876	1.6993	0.91522	4.2146	-11.781	-10.915	-9.51	0.86556	1.405	2.2706	-8.2334	-5.4849	0	7	19.667	-8.9859	1.6036	-10.589	10.589	115.02	10.589	115.02	10.43	176	28.764	131	104	10.329	18.435	0.042152	-10.782	4.5503	42.492
29	0.0125	9.4243	79	243	3.2668	6.1574	-0.0090752	-9.392	1.2799	2.9409	-7.8018e-05	0.016047	-10.736	383.3	831.01	0.52096	3.6569	1.9123	-1.0801	4.2285	-11.546	-10.607	-9.6143	0.93987	0.99221	1.9321	-8.4187	-7.9504	0	8	35.571	-9.0117	1.8415	-10.853	10.853	121.45	10.853	121.45	10.698	323	34.805	250	80	12.941	21.864	0.0048529	-11.459	5.2368	52.229
30	0.0125	5.2469	227	0	1.7508	3.4961	-0.0014894	-10.802	0.85773	1.0854	-4.5529e-05	0.01053	-11.329	223.5	272.59	0.5011	1.0984	1.048	-0.83936	2.926	-11.671	-10.66	-10.182	1.0113	0.47813	1.4894	-9.769	-9.6495	0	11	19.5	-9.9903	1.0083	-10.999	10.999	122.07	10.999	122.07	10.951	265	27.146	199	154	8.745	18.401	0.015587	-8.5052	3.6945	29.043
31	0.0125	8.227	62	146	3.7737	4.4533	-0.0048361	-10.953	1.0223	1.9457	2.5654e-05	-0.012019	-10.619	289.71	540.33	0.50796	2.0996	1.449	-0.71556	4.327	-12.369	-11.38	-10.69	0.98853	0.69087	1.6794	-10.137	-8.3395	0	9	28.375	-10.449	1.1816	-11.63	11.63	137.36	11.63	137.36	11.543	281	32.169	194	61	8.8949	23.274	0.0020209	-6.4692	4.7847	44.427
32	0.0125	5.3969	45	94	2.8882	2.5087	-0.0015988	-12.125	0.95608	1.3718	-6.5726e-05	0.012664	-12.638	206.73	287.24	0.50007	1.3819	1.1756	0.20842	2.529	-13.182	-12.448	-11.373	0.73415	1.0744	1.8085	-10.273	-9.7481	0	11	20.8	-11.427	0.87166	-12.298	12.298	152.63	12.298	152.63	12.241	218	33.97	163	122	10.985	22.984	0.0069501	-10.221	6.1718	67.097
33	0.0125	6.2064	226	0	3.5401	2.6663	0.00037324	-11.056	0.95645	1.6407	-6.9834e-05	0.020485	-12.018	259.46	419.55	0.49745	1.6417	1.2813	0.55353	3.4043	-11.865	-11.044	-10.481	0.82065	0.56341	1.3841	-8.2882	-7.8276	0	11	26.6	-9.7844	1.218	-11.002	11.002	122.69	11.002	122.69	10.923	289	36.651	89	228	11.608	25.043	0.0087026	-12.626	5.1606	58.784
34	0.0125	10.511	54	120	3.6594	6.8517	-0.0094632	-9.0038	1.4591	3.9868	4.3118e-05	-0.01951	-8.6153	346.39	925.68	0.51612	4.3955	2.0965	-0.98867	4.4569	-11.053	-10.041	-8.7567	1.0115	1.2846	2.2961	-7.124	-6.8181	0	7	29	-8.1026	2.0036	-10.106	10.106	106.53	10.106	106.53	9.9045	234	34.729	175	55	13.105	21.624	0.030194	-16.812	5.6789	60.157
35	0.0125	6.8046	33	230	2.1933	4.6113	-0.0076128	-10.16	1.1686	2.0611	-0.00010413	0.016336	-11.074	254.91	436.5	0.51111	2.3188	1.5228	-0.90485	3.4081	-11.874	-10.83	-9.781	1.0442	1.0489	2.0931	-9.1694	-8.9535	0	10	20.778	-10.306	0.72989	-11.036	11.036	124.1	11.036	124.1	10.937	231	31.239	75	53	10.653	20.586	0.030008	-10.851	4.1502	35.269
36	0.0125	6.3527	65	224	2.4114	3.9413	-0.0069662	-10.02	1.0795	1.68	-9.47e-06	-0.004182	-10.156	318.78	494.49	0.51381	2.0319	1.4255	-0.30138	2.6589	-12.058	-11.035	-9.8746	1.0224	1.1608	2.1831	-8.8312	-8.7321	0	11	25.5	-9.8918	1.1527	-11.044	11.044	124.01	11.044	124.01	10.953	295	35.046	232	67	11.412	23.634	0.0098405	-6.9402	5.3396	55.386
37	0.0125	6.2796	62	254	2.2082	4.0714	-0.0021695	-9.9366	1.0454	1.5718	-9.1611e-05	0.0211	-10.918	257.88	350.54	0.50255	1.5973	1.2638	-0.51675	2.9066	-11.152	-10.186	-9.1382	0.96611	1.0481	2.0142	-8.4107	-8.3071	0	11	22.7	-9.0898	1.1223	-10.212	10.212	105.89	10.212	105.89	10.136	255	26.974	180	62	9.3386	17.635	0.014091	-9.7747	3.6677	24.468
38	0.0125	7.9759	123	218	2.8448	5.1311	0.00050715	-10.131	1.4956	3.1965	-0.00011315	0.031511	-11.542	365.49	767.17	0.49703	3.1981	1.7883	-0.62425	2.6682	-11.404	-9.6065	-8.6885	1.7976	0.91801	2.7156	-7.7716	-7.5289	0	8	30.286	-8.324	1.7377	-10.062	10.062	104.44	10.062	104.44	9.91	275	34.126	8	84	14.683	19.443	-0.020635	-8.3793	5.4593	52.72
39	0.0125	9.9324	66	182	3.7121	6.2203	-0.0012768	-10.049	1.2044	2.747	-7.7524e-05	0.017872	-10.834	279.17	649.93	0.50057	2.7553	1.6599	-1.3976	5.9551	-10.902	-9.8511	-9.1659	1.0509	0.68522	1.7362	-8.2492	-7.8832	0	6	37.4	-8.1032	2.1037	-10.207	10.207	106.94	10.207	106.94	10.085	248	30.594	187	65	11.219	19.375	0.010417	-12.531	4.2086	36.355
40	0.0125	6.3364	37	3	4.0548	2.2816	-0.0034814	-11.481	0.82458	1.2308	-0.00012775	0.019769	-12.182	148.52	206.64	0.50177	1.2647	1.1246	0.97016	4.8463	-12.561	-11.854	-11.273	0.70681	0.58094	1.2878	-10.228	-8.494	0	9	18	-11.071	0.72719	-11.798	11.798	140.46	11.798	140.46	11.74	183	28.528	56	152	8.7908	19.737	0.016884	-7.6998	4.8689	45.216
41	0.0125	4.7853	91	0	1.7811	3.0042	-0.0010779	-12.574	0.63832	0.62652	-5.2538e-05	0.011426	-13.068	147.34	137.78	0.4996	0.63205	0.79501	-0.077092	3.2664	-13.291	-12.76	-12.193	0.53066	0.56724	1.0979	-11.348	-11.152	0	9	23.75	-11.927	0.77552	-12.702	12.702	161.98	12.702	161.98	12.677	239	29.463	165	56	7.7541	21.709	0.0073275	-5.4216	3.4779	31.049
42	0.0125	7.6683	529	333	3.6066	4.0617	0.00079653	-14.073	1.8702	4.7306	2.7671e-05	-0.015225	-12.53	1023.8	2464.6	0.49636	4.7484	2.1791	-0.70415	2.0512	-15.713	-12.95	-12.293	2.7626	0.65696	3.4196	-11.292	-11.013	0	10	47.444	-12.543	1.3	-13.843	13.843	196.37	13.843	196.37	13.681	580	22.733	33	182	7.284	15.449	0.004806	-8.4534	4.5303	28.758
43	0.0125	7.5944	70	151	3.4548	4.1396	-0.0024081	-10.234	1.2758	2.4894	-5.7139e-05	0.013248	-10.946	340.09	656.06	0.50341	2.5259	1.5893	-0.69238	2.8389	-11.549	-10.297	-9.3316	1.2513	0.9659	2.2172	-8.6984	-8.4813	0	9	26.75	-9.0184	1.5455	-10.564	10.564	114.12	10.564	114.12	10.45	275	35.371	180	230	10.172	25.199	0.0063944	-6.53	5.2609	58.243
44	0.0125	7.3951	65	0	2.9027	4.4924	-0.003858	-9.2273	1.2901	2.4354	-0.00010492	0.021532	-10.247	291.97	540	0.506	2.5087	1.5839	-0.45265	2.3587	-10.757	-9.5715	-8.3018	1.1858	1.2697	2.4555	-7.6292	-7.497	0	12	18.545	-8.6689	1.0252	-9.6941	9.6941	96.485	9.6941	96.485	9.5683	243	32.147	185	59	11.131	21.016	0.029287	-14.835	4.493	39.294
45	0.0125	8.2103	48	9	4.8483	3.362	-0.0022981	-10.689	1.0914	2.3235	-0.00016187	0.028295	-11.648	208.82	405.42	0.5007	2.3394	1.5295	1.0574	4.4351	-11.858	-11.094	-10.534	0.76445	0.5596	1.324	-8.0206	-6.5189	0	7	22.333	-9.1167	1.7898	-10.907	10.907	121.29	10.907	121.29	10.783	190	33.643	66	113	9.4558	24.188	0.0088503	-10.595	5.967	69.366
46	0.0125	7.7741	43	5	3.246	4.5281	0.0021518	-10.715	1.0467	1.9233	-0.00014943	0.033233	-11.788	221.19	352.51	0.49404	1.9402	1.3929	-0.75739	4.4039	-11.078	-10.331	-9.5917	0.74685	0.73977	1.4866	-8.5954	-7.6708	0	7	23	-9.0062	1.4853	-10.491	10.491	112.01	10.491	112.01	10.402	209	28.88	147	43	10.556	18.324	0.0045512	-9.0817	3.6712	28.452
47	0.0125	8.0292	64	1	3.2303	4.7989	-0.0027944	-9.1907	1.177	2.224	-0.00019025	0.039821	-10.775	240.61	384.45	0.50329	2.2569	1.5023	-0.48093	3.3223	-10.448	-9.2633	-8.4973	1.1851	0.76592	1.951	-7.4334	-6.464	0	9	22.5	-8.6016	0.90203	-9.5037	9.5037	92.577	9.5037	92.577	9.3872	225	36.069	171	65	11.676	24.393	0.02935	-8.9776	5.5028	57.141
48	0.0125	8.0998	114	80	2.7301	5.3697	0.0084153	-13.883	1.3476	3.1602	-1.0404e-05	0.011432	-14.029	389.52	918.35	0.48217	3.6599	1.9131	-1.45	4.3545	-13.179	-12.076	-11.393	1.1028	0.68298	1.7858	-10.651	-10.399	0	8	33.714	-10.916	1.7475	-12.663	12.663	164.01	12.663	164.01	12.535	291	31.417	220	240	10.839	20.579	0.0078161	-9.798	4.4213	38.007
49	0.0125	6.4715	75	14	3.306	3.1655	-0.0046147	-9.4188	1.0205	1.6875	-7.3113e-05	0.017027	-10.483	285.54	432.57	0.50962	1.8441	1.358	-0.17257	2.7431	-10.933	-9.9164	-9.2283	1.0169	0.68809	1.705	-7.7158	-7.2689	0	9	25.5	-8.6894	1.4123	-10.102	10.102	103.89	10.102	103.89	10.01	297	36.406	97	168	12.974	23.432	0.009902	-12.308	4.972	51.763
50	0.0125	7.9531	53	233	3.8849	4.0682	-0.0086875	-9.3107	0.96259	1.5875	-9.7468e-05	0.014023	-10.189	218.53	334.45	0.51427	1.9319	1.3899	0.017448	3.153	-11.336	-10.278	-9.4028	1.0583	0.87482	1.9331	-8.3599	-7.124	0	8	29.286	-8.9635	1.3593	-10.323	10.323	108.49	10.323	108.49	10.227	234	29.788	173	56	9.3231	20.465	0.017997	-9.9968	3.5727	27.298
51	0.0125	5.9521	220	2	1.4793	4.4727	0.0024423	-9.0998	0.88436	1.29	-0.00010676	0.02924	-10.216	196.08	260.73	0.49218	1.3216	1.1496	-1.4776	5.2581	-9.2756	-8.4555	-8.0031	0.82007	0.45241	1.2725	-7.5151	-7.4097	0	9	26.125	-7.984	0.80931	-8.7933	8.7933	78.644	8.7933	78.644	8.7255	252	28.462	195	142	7.5125	20.949	0.0043602	-7.3649	3.8893	32.792
52	0.0125	11.442	58	148	5.0842	6.3574	-0.0081583	-10.616	1.9932	6.6632	0.00013988	-0.046765	-8.8467	547.17	1668.4	0.51423	7.0888	2.6625	-0.97218	3.282	-12.85	-10.906	-9.8023	1.9438	1.1037	3.0475	-9.2247	-7.1213	0	8	33.571	-9.4772	2.2648	-11.742	11.742	144.96	11.742	144.96	11.467	277	31.456	75	58	11.168	20.288	0.0015979	-8.3073	5.8846	54.732
53	0.0125	6.1451	107	0	2.3279	3.8172	-0.0041604	-10.195	1.0035	1.5617	-0.00012262	0.028088	-11.603	234.38	305.18	0.50663	1.6622	1.2893	-0.65416	2.854	-11.445	-10.509	-9.7925	0.93527	0.7169	1.6522	-8.9966	-8.6356	0	10	21.778	-9.601	1.141	-10.742	10.742	117.05	10.742	117.05	10.667	264	31.043	189	63	12.59	18.453	0.026484	-13.069	3.9477	34.991
54	0.0125	8.8766	48	0	3.1799	5.6967	0.00024478	-11.002	1.2639	2.6103	-0.00015124	0.029282	-11.926	248.67	469.77	0.49705	2.6105	1.6157	-0.68693	3.7141	-11.842	-10.92	-9.8238	0.92242	1.096	2.0185	-8.6682	-8.4436	0	8	21.143	-9.4087	1.5696	-10.978	10.978	123.13	10.978	123.13	10.864	193	29.795	150	51	8.3517	21.443	0.010497	-8.235	4.9914	48.95
55	0.0125	7.8651	83	275	4.473	3.3921	-0.0087383	-8.5692	1.0034	1.666	-3.8709e-05	0.0019066	-9.0553	271.66	446.49	0.51876	2.1507	1.4665	0.36618	3.5267	-10.856	-9.6883	-8.7827	1.1677	0.90559	2.0733	-7.7026	-5.7151	0	9	27.125	-8.5747	1.196	-9.7707	9.7707	97.618	9.7707	97.618	9.6517	276	36.237	105	84	13.023	23.213	0.025092	-13.587	4.4496	49.605
56	0.0125	11.273	73	174	4.8477	6.4248	-0.0080258	-9.1518	1.6086	4.369	3.5564e-05	-0.018731	-8.6166	489.24	1301.8	0.51784	4.8585	2.2042	-0.72761	3.6789	-11.425	-10	-8.817	1.4252	1.183	2.6082	-7.6803	-5.8208	0	8	34.429	-8.2529	2.1068	-10.36	10.36	112.18	10.36	112.18	10.134	302	33.836	211	77	9.1013	24.735	0.014909	-10.029	5.2358	53.809
57	0.0125	9.0831	71	3	5.0908	3.9923	-0.0032189	-10.065	1.2914	3.0754	-4.8975e-05	0.0095146	-10.615	340.8	786.55	0.50476	3.1343	1.7704	0.46665	3.8013	-11.461	-10.522	-9.5812	0.93878	0.941	1.8798	-7.4119	-5.7235	0	6	39	-8.2068	2.2768	-10.484	10.484	113.04	10.484	113.04	10.317	261	34.749	208	76	10.272	24.476	0.012727	-8.0694	6.3471	72.717
58	0.0125	10.913	38	0	4.2831	6.6297	-0.0055824	-10.431	2.6462	10.098	6.2649e-05	-0.030893	-8.7309	1064.6	3852.1	0.51507	10.524	3.2441	-0.68629	2.1785	-13.891	-10.596	-8.9239	3.2943	1.6725	4.9668	-7.7442	-7.5064	0	9	47.125	-8.4972	3.0614	-11.559	11.559	144.12	11.559	144.12	11.138	405	33.413	328	344	11.287	22.126	0.0074731	-13.48	4.7985	42.956
59	0.0125	6.7803	53	162	3.3172	3.4631	0.002538	-10.433	1.184	2.1471	-0.0001443	0.036016	-11.722	239.55	420.84	0.49299	2.1762	1.4752	-0.12454	2.4323	-11.251	-10.027	-9.0909	1.2235	0.93626	2.1597	-7.6614	-7.4708	0	11	21	-9.2315	0.90748	-10.139	10.139	104.98	10.139	104.98	10.031	233	29.245	167	57	8.5633	20.682	0.010287	-9.8565	4.5115	36.493
60	0.0125	6.4159	69	3	3.3551	3.0607	-0.0040532	-10.274	0.97629	1.4387	-5.2481e-05	0.0097494	-10.877	250.53	360.2	0.50636	1.5341	1.2386	0.096672	2.5793	-11.85	-10.845	-9.93	1.0043	0.91535	1.9196	-8.8758	-8.2755	0	12	22.091	-10.111	0.69614	-10.807	10.807	118.32	10.807	118.32	10.734	264	36.293	195	213	12.604	23.689	0.015856	-9.8335	6.8271	84.54
61	0.0125	8.7433	38	164	2.9561	5.7872	-0.0035314	-11.375	1.3951	3.413	6.4539e-05	-0.022893	-10.41	432.22	970.13	0.50578	3.5071	1.8727	-1.1487	4.1281	-12.79	-11.516	-10.64	1.2734	0.87672	2.1502	-9.5749	-9.2061	0	10	28.778	-10.331	1.5741	-11.905	11.905	145.23	11.905	145.23	11.77	301	27.484	236	252	9.7273	17.757	0.0049015	-8.8331	4.15	30.283
62	0.0125	6.6023	58	0	2.5234	4.0789	8.7597e-05	-11.392	0.84417	1.1533	-0.00010689	0.024886	-12.347	181.24	225.12	0.4977	1.1533	1.0739	-0.64918	3.851	-11.999	-11.179	-10.699	0.82057	0.4794	1.3	-10.048	-9.2464	0	10	21.111	-10.415	0.96704	-11.382	11.382	130.7	11.382	130.7	11.333	233	28.731	170	62	6.9239	21.807	-0.008011	-5.5956	4.9326	49.448
63	0.0125	7.3453	67	2	2.1466	5.1987	0.0039124	-9.8904	0.97691	1.8766	-0.00024018	0.048586	-11.268	189.4	277.64	0.49093	1.9212	1.3861	-1.5592	6.1956	-9.9702	-9.3484	-8.6961	0.6218	0.65227	1.2741	-7.9183	-7.5806	0	7	27.667	-8.5845	0.94206	-9.5266	9.5266	92.677	9.5266	92.677	9.4364	187	25.105	133	48	8.4667	16.638	0.0079172	-11.592	3.6554	22.657
64	0.0125	6.2804	72	16	3.13	3.1505	-0.0085776	-9.1896	0.9838	1.5701	-6.7847e-05	0.010488	-10.079	268.47	397.16	0.51762	2.0577	1.4345	0.14463	2.3149	-11.501	-10.499	-9.2132	1.002	1.2854	2.2874	-7.9764	-7.4548	0	8	31.857	-8.9304	1.4643	-10.395	10.395	110.11	10.395	110.11	10.293	282	36.193	215	73	13.234	22.959	0.028766	-15.285	6.0414	70.698
65	0.0125	9.8301	83	250	2.5916	7.2385	-0.0038234	-9.223	1.4513	3.8627	-3.7776e-05	0.0079625	-9.8339	446.12	1185.2	0.50856	3.982	1.9955	-1.5643	5.9605	-10.719	-9.4001	-8.3598	1.3184	1.0403	2.3587	-7.6025	-7.3783	0	10	28.222	-8.2609	1.5585	-9.8194	9.8194	100.4	9.8194	100.4	9.6441	313	37.692	262	96	11.811	25.881	0.011371	-10.671	5.2584	57.084
66	0.0125	9.4076	84	176	3.3357	6.0719	0.00062627	-10.945	1.3939	3.4608	1.5032e-05	-0.0044544	-10.659	473.78	1167.6	0.49689	3.4645	1.8613	-0.96992	4.3002	-11.68	-10.567	-9.6559	1.1129	0.91127	2.0242	-8.177	-7.7898	0	7	45.167	-8.9763	1.8627	-10.839	10.839	120.95	10.839	120.95	10.69	339	34.793	13	83	11.581	23.212	0.00545	-11.32	6.0614	62.753
67	0.0125	7.1767	217	241	2.2963	4.8804	-0.0029384	-9.6794	1.3601	2.7902	-0.00012228	0.028364	-11.01	329.6	623.97	0.50431	2.8377	1.6846	-0.82112	2.897	-11.105	-9.683	-8.7465	1.4219	0.9365	2.3584	-8.0048	-7.9114	0	11	24.6	-9.1708	0.8848	-10.056	10.056	103.95	10.056	103.95	9.9235	257	25.835	189	67	8.7658	17.069	0.014076	-11.904	4.293	33.486
68	0.0125	8.6713	53	0	2.2425	6.4288	-0.00418	-9.7058	0.99564	1.721	-5.9457e-05	0.015976	-10.841	306.26	495.9	0.5099	1.8893	1.3745	-1.0278	4.5791	-11.204	-10.184	-9.4199	1.0196	0.76439	1.784	-8.6413	-8.4695	0	10	30.444	-9.2607	1.1535	-10.414	10.414	110.35	10.414	110.35	10.329	340	27.678	260	90	8.037	19.641	0.0019537	-8.8596	3.5115	26.578
69	0.0125	9.5608	53	272	3.512	6.0488	-0.0068641	-9.9967	1.7025	4.2798	2.1958e-05	-0.014308	-9.5773	580.55	1443	0.51596	4.7337	2.1757	-0.65642	2.8377	-12.398	-10.977	-9.3343	1.4212	1.6428	3.064	-8.3006	-7.9357	0	12	25.818	-9.4958	1.6643	-11.16	11.16	129.28	11.16	129.28	10.958	340	37.546	283	86	13.878	23.668	0.0068766	-11.211	4.5651	41.155
70	0.0125	7.5704	261	4	3.7296	3.8408	0.0040034	-12.037	0.93489	1.7736	-7.4786e-05	0.026813	-13.193	290.04	459.36	0.48943	1.8987	1.3779	0.25166	3.4961	-12.08	-11.506	-10.812	0.57403	0.69322	1.2673	-8.6877	-8.2082	0	8	35.286	-10.334	1.0925	-11.427	11.427	132.47	11.427	132.47	11.34	306	39.161	228	261	13.173	25.988	0.01396	-9.6217	6.4796	76.729
71	0.0125	7.6555	121	1	1.5021	6.1534	0.0015534	-8.8685	1.1188	2.0317	-0.00012528	0.03325	-10.2	256.67	423.86	0.49424	2.0446	1.4299	-1.5138	6.1765	-9.4752	-8.3993	-7.5042	1.0759	0.89512	1.9711	-7.2527	-7.215	0	8	29.714	-8.0106	0.66137	-8.672	8.672	77.248	8.672	77.248	8.5674	254	29.779	13	64	8.8033	20.975	0.0044739	-8.0991	4.2496	39.869
72	0.0125	9.59	67	0	3.2106	6.3794	-0.003469	-9.7361	1.4499	3.4317	-0.00011574	0.03079	-11.42	397.81	847.24	0.50669	3.5201	1.8762	-0.86187	3.2993	-11.235	-9.838	-8.8676	1.3973	0.9705	2.3678	-7.7275	-7.3251	0	9	25.875	-8.2502	1.9993	-10.25	10.25	108.57	10.25	108.57	10.089	297	35.424	217	66	15.017	20.407	0.016403	-11.974	4.815	48.196
73	0.0125	6.8634	21	218	2.1856	4.6778	-0.0047602	-8.5583	1.0233	1.952	-0.00010109	0.017378	-9.3626	226.57	400.18	0.50734	2.0434	1.4295	-1.3295	4.989	-9.7955	-8.8207	-8.1605	0.97481	0.66016	1.635	-7.1927	-7.0204	0	10	20	-8.015	1.0645	-9.0795	9.0795	84.481	9.0795	84.481	8.9779	220	34.648	176	58	8.6139	26.034	0.031663	-8.1829	5.1597	48.659
74	0.0125	5.432	98	0	2.1069	3.325	-0.0030006	-11.874	0.81642	1.0847	-8.6935e-05	0.019255	-12.82	200.28	231.69	0.5033	1.1342	1.065	-0.44016	2.9306	-12.841	-12.116	-11.525	0.72519	0.59008	1.3153	-10.529	-10.424	0	10	24.444	-11.45	0.80894	-12.258	12.258	151.4	12.258	151.4	12.213	257	25.755	88	255	8.0222	17.733	-0.00017067	-8.0001	3.9472	28.77
75	0.0125	5.6769	29	16	2.1449	3.5321	-0.0010367	-10.297	0.89406	1.2395	3.581e-06	-0.0021181	-10.243	270.3	375.38	0.50085	1.2477	1.117	-0.31566	2.8166	-11.103	-10.391	-9.6459	0.7121	0.74533	1.4574	-8.6393	-8.4946	0	10	26.667	-9.6513	0.80257	-10.454	10.454	110.53	10.454	110.53	10.395	303	32.62	221	163	11.641	20.979	0.013992	-9.6487	3.8736	34.655
76	0.0125	4.9008	166	3	1.472	3.4288	0.00019932	-10.734	0.64062	0.67736	-3.3057e-05	0.010745	-11.293	201.79	196.38	0.49794	0.6777	0.82322	-0.73191	4.4396	-11.148	-10.706	-10.119	0.44264	0.58709	1.0297	-9.4673	-9.2799	0	13	24.667	-10.02	0.68242	-10.702	10.702	115.22	10.702	115.22	10.671	320	32.089	255	84	9.4245	22.665	0.013058	-8.3099	4.701	46.553
77	0.0125	9.1223	62	248	4.0148	5.1075	-0.0059839	-7.6913	1.1111	2.2469	-0.00013808	0.028259	-9.101	264.24	458.11	0.51272	2.4319	1.5595	-0.33226	4.1809	-9.3757	-8.2132	-7.4696	1.1624	0.74364	1.9061	-5.9883	-4.5484	0	7	29.833	-6.7037	1.7296	-8.4333	8.4333	73.553	8.4333	73.553	8.2857	249	42.779	181	64	15.888	26.891	0.0050701	-7.9926	5.7098	67.118
78	0.0125	6.3201	60	0	2.314	4.0061	0.00016868	-10.076	0.58733	0.66557	-0.00010775	0.023443	-10.91	119.25	113.39	0.49739	0.66568	0.81589	-0.96993	6.7748	-10.456	-9.9427	-9.6092	0.51295	0.33352	0.84648	-9.1343	-8.2607	0	10	17.889	-9.2873	0.77067	-10.058	10.058	101.83	10.058	101.83	10.026	217	30.302	153	62	7.195	23.107	0.0080237	-6.0615	4.1041	36.695
79	0.0125	5.9872	32	0	1.9812	4.006	-0.0028787	-10.556	0.84364	1.0901	-1.46e-05	0.0014867	-10.773	254.85	324.15	0.50488	1.1522	1.0734	-0.79128	3.3271	-11.684	-10.76	-10.114	0.92389	0.64674	1.5706	-9.675	-9.5453	0	9	31.125	-9.8578	1.1283	-10.986	10.986	121.85	10.986	121.85	10.936	300	32.127	221	74	13.19	18.936	0.010711	-10.243	4.0884	36.341
80	0.0125	6.4128	53	3	3.0313	3.3815	-0.012097	-8.8056	0.82907	1.2831	-0.00018013	0.02573	-10.123	157.67	195.36	0.51874	1.8261	1.3513	-0.10094	2.7591	-10.928	-10.148	-9.149	0.78049	0.99891	1.7794	-7.9008	-7.3952	0	9	21.375	-8.8619	1.214	-10.076	10.076	103.35	10.076	103.35	9.9842	211	34.583	69	54	8.8215	25.762	0.0010592	-6.9967	5.6405	56.474
81	0.0125	5.8908	61	236	2.2075	3.6834	-0.0032037	-9.1126	1.0978	1.9793	-0.00013744	0.029233	-10.383	247.17	390.64	0.50456	2.0274	1.4239	-0.69588	2.8403	-10.225	-9.2042	-8.5201	1.0205	0.68405	1.7045	-7.5324	-7.4699	0	11	20	-8.6969	0.79368	-9.4906	9.4906	92.099	9.4906	92.099	9.3888	237	31.77	86	66	13.616	18.154	0.021794	-15.151	4.5782	40.891
82	0.0125	4.9016	166	3	1.4718	3.4298	0.00019635	-10.733	0.64047	0.67677	-3.3041e-05	0.010736	-11.292	201.72	196.22	0.49795	0.6771	0.82286	-0.7292	4.4314	-11.148	-10.706	-10.121	0.44189	0.58511	1.027	-9.4663	-9.2795	0	13	24.667	-10.014	0.68817	-10.702	10.702	115.21	10.702	115.21	10.671	320	32.191	255	84	9.4461	22.745	0.012845	-8.2556	4.6756	46.298
83	0.0125	10.871	60	0	3.4643	7.4069	-0.006704	-8.6433	1.3262	3.2211	-7.5396e-05	0.014709	-9.6533	371.17	858.65	0.51484	3.5254	1.8776	-1.0171	4.9663	-10.549	-9.4965	-8.3944	1.0525	1.1021	2.1545	-6.9998	-6.6943	0	8	32.286	-7.4928	2.1025	-9.5953	9.5953	95.595	9.5953	95.595	9.4243	285	34.991	206	156	12.605	22.386	0.02749	-17.863	4.9061	48.572
84	0.0125	10.219	77	207	4.4871	5.732	-0.0056063	-10.676	1.1479	2.5139	-2.9417e-05	0.0022774	-11.027	305.38	669.48	0.50914	2.7035	1.6442	-0.99798	5.4557	-12.203	-11.235	-10.468	0.96858	0.76709	1.7357	-9.461	-8.4595	0	10	25.556	-9.8602	1.5668	-11.427	11.427	133.28	11.427	133.28	11.315	269	33.39	217	77	13.523	19.866	0.03009	-13.895	4.01	32.265
85	0.0125	7.493	74	0	3.409	4.0841	-0.0050713	-8.2607	1.0846	2.0001	-4.7653e-05	0.0084146	-8.8945	310.38	544.73	0.51161	2.173	1.4741	-0.13109	2.7756	-9.8244	-8.8769	-8.0596	0.94753	0.81734	1.7649	-6.5435	-6.0133	0	11	23.8	-7.8789	1.0994	-8.9783	8.9783	82.783	8.9783	82.783	8.8552	284	30.534	258	154	8.2562	22.277	0.021694	-18	4.1288	36.882
86	0.0125	8.9328	49	156	3.6944	5.2384	-0.0042029	-11.455	1.2122	2.7715	-0.00011459	0.020664	-12.35	253.76	568.26	0.50412	2.8414	1.6856	-0.59416	4.2745	-12.669	-11.837	-10.999	0.8324	0.83799	1.6704	-8.987	-8.4797	0	9	24.25	-10.199	1.7119	-11.911	11.911	144.72	11.911	144.72	11.795	218	38.716	66	118	10.563	28.153	0.0081577	-9.6466	5.7097	68.789
87	0.0125	8.459	25	133	2.5447	5.9143	-0.0081917	-8.6216	1.397	2.9743	2.4637e-05	-0.014523	-8.3514	364.23	763.52	0.51627	3.3465	1.8294	-1.0012	3.6688	-10.845	-9.1549	-8.2212	1.6899	0.93371	2.6236	-7.5679	-7.2858	0	10	23.111	-8.0191	1.6551	-9.6742	9.6742	96.937	9.6742	96.937	9.5157	258	38.586	198	65	14.359	24.228	0.015845	-10.89	5.7866	63.188
88	0.0125	7.3105	177	293	3.0512	4.2593	-0.0021219	-7.9335	1.1151	2.1953	-7.47e-05	0.019765	-8.9987	313.58	577.32	0.5046	2.2277	1.4925	-1.0997	4.0217	-8.9465	-7.8908	-7.2757	1.0557	0.6151	1.6708	-6.5197	-5.8222	0	8	34.429	-7.2212	1.0232	-8.2444	8.2444	70.198	8.2444	70.198	8.1209	294	38.15	106	177	12.382	25.768	0.0048002	-13.327	5.1884	56.477
89	0.0125	5.2557	52	0	2.438	2.8177	0.0011128	-13.08	0.78429	0.98464	-4.7848e-05	0.011017	-13.42	164.64	199.85	0.49611	0.98911	0.99454	-0.17421	3.0859	-13.585	-12.952	-12.271	0.63291	0.68149	1.3144	-11.623	-10.94	0	8	23.571	-12.091	0.87403	-12.965	12.965	169.08	12.965	169.08	12.927	208	31.734	169	54	6.7247	25.009	0.010075	-4.077	5.2384	53.024
90	0.0125	11.594	144	0	4.6211	6.9732	-0.003874	-9.0955	1.4192	3.3715	-0.00012811	0.031869	-10.752	363.85	787.11	0.5076	3.4696	1.8627	0.039966	3.3793	-11.06	-9.4744	-8.6327	1.5857	0.84169	2.4274	-6.0664	-5.5452	0	8	32	-7.6412	1.9947	-9.6359	9.6359	96.32	9.6359	96.32	9.4442	280	38.227	203	145	16.117	22.109	0.025512	-17.449	5.2539	56.377
91	0.0125	10.783	47	146	5.9122	4.8706	-0.0091502	-9.4012	1.2194	3.2041	-0.0002098	0.033019	-10.807	223.46	565	0.51245	3.4888	1.8678	0.63925	5.2614	-11.303	-10.335	-9.5532	0.96777	0.78156	1.7493	-7.3563	-4.5542	0	6	27.2	-8.1588	2.1619	-10.321	10.321	110.01	10.321	110.01	10.119	202	36.473	67	46	11.784	24.689	0.030259	-11.414	6.0831	67.841
92	0.0125	6.2563	55	169	3.0295	3.2268	-0.0045475	-10.601	0.86854	1.2998	-9.7088e-05	0.018171	-11.483	186.24	267.93	0.50587	1.395	1.1811	-0.42122	3.8367	-11.609	-11	-10.502	0.60911	0.49748	1.1066	-9.5605	-8.2735	0	8	29.143	-10.164	0.96869	-11.133	11.133	125.34	11.133	125.34	11.071	235	34.019	174	55	10.194	23.825	0.010716	-6.4915	5.0428	54.365
93	0.0125	5.9758	32	242	2.1141	3.8618	-0.0016757	-10.421	1.0439	1.6312	1.2827e-05	-0.0059855	-10.18	353.16	545.74	0.50291	1.6578	1.2875	-0.80926	3.2371	-11.471	-10.481	-9.6221	0.98959	0.85896	1.8485	-9.1516	-8.8019	0	10	32	-9.3894	1.3126	-10.702	10.702	116.19	10.702	116.19	10.628	337	32.249	253	75	8.8711	23.378	0.0079075	-4.767	3.6774	32.045
94	0.0125	7.3966	44	144	4.1652	3.2314	-0.0056102	-11.744	1.1778	2.2217	-0.0001177	0.019341	-12.621	238.77	439.48	0.50572	2.3407	1.5299	0.36164	2.7346	-13.459	-12.487	-11.234	0.97193	1.2524	2.2243	-9.5724	-8.9746	0	8	22.857	-10.292	2.0464	-12.338	12.338	154.58	12.338	154.58	12.239	213	30.12	154	112	8.0121	22.108	0.016849	-8.9264	4.459	40.429
95	0.0125	9.5454	80	0	2.8811	6.6643	-0.0011281	-10.457	1.1398	1.944	-1.6351e-05	0.0040715	-10.732	362.68	615.23	0.50125	1.9548	1.3981	-0.52276	4.036	-11.655	-10.664	-9.5509	0.99108	1.1128	2.1039	-8.6719	-7.9975	0	10	29.556	-9.267	1.3695	-10.637	10.637	115.09	10.637	115.09	10.547	319	31.717	254	84	10.709	21.008	0.0057468	-10.084	3.7539	30.598
96	0.0125	6.0303	31	4	2.4345	3.5957	-0.0062429	-9.2611	1.0805	1.774	-0.00014148	0.028561	-10.682	231.9	335.96	0.51079	1.9722	1.4043	-0.43294	2.8109	-10.742	-9.9956	-8.8722	0.74617	1.1234	1.8695	-7.8496	-7.6497	0	9	23.375	-9.1576	0.87139	-10.029	10.029	102.55	10.029	102.55	9.9326	247	31.816	88	71	9.5016	22.315	0.018057	-9.7049	4.3139	36.22
97	0.0125	6.1148	30	3	2.6546	3.4602	-0.0061452	-9.6256	1.0359	1.5827	-5.5692e-05	0.0049375	-9.9914	206.11	311.02	0.5075	1.7086	1.3071	-0.062072	2.2766	-11.24	-10.226	-9.234	1.014	0.99164	2.0056	-8.1295	-8.0033	0	10	20.667	-9.5977	0.63942	-10.237	10.237	106.51	10.237	106.51	10.153	200	28.9	152	55	9.1631	19.736	0.01663	-6.4768	4.4909	34.996
98	0.0125	7.2324	24	161	2.7987	4.4337	-0.013771	-10.93	1.1115	2.0306	-0.00017423	0.021599	-12.12	215.56	354.66	0.51654	2.6882	1.6396	-0.41251	2.8637	-13.3	-12.292	-11.009	1.0082	1.2823	2.2905	-9.8492	-9.637	0	9	23	-11.177	1.1504	-12.327	12.327	154.65	12.327	154.65	12.22	204	27.062	169	58	9.418	17.644	0.030071	-10.166	4.2746	29.837
99	0.0125	5.3127	246	2	2.3441	2.9686	0.0010222	-11.295	0.93946	1.2724	-6.171e-05	0.018363	-12.104	257.75	321.08	0.49607	1.2793	1.1311	-0.17702	2.3844	-12.004	-11.08	-10.247	0.92462	0.83265	1.7573	-9.3445	-9.0192	0	11	27.1	-10.095	1.0565	-11.151	11.151	125.63	11.151	125.63	11.094	282	31.341	192	65	10.244	21.098	0.016754	-7.2586	4.8809	43.752
[truncated: 5,000 more columns]
