# Supplementary material for: Detecting Parkinson’s disease from sustained phonation and speech signals
Source: PLoS One. 2017 Oct 5;12(10):e0185613. doi: 10.1371/journal.pone.0185613 (PMC5628839; doi:10.1371/journal.pone.0185613)
Supplement: S3 File — (ZIP) [file pone.0185613.s003.zip › SP/speech/SP_speech_Essentia_descriptors.csv]

id	average_loudness	barkbands_kurtosis_1	barkbands_kurtosis_2	barkbands_kurtosis_3	barkbands_kurtosis_4	barkbands_kurtosis_5	barkbands_kurtosis_6	barkbands_kurtosis_7	barkbands_kurtosis_8	barkbands_kurtosis_9	barkbands_kurtosis_10	barkbands_kurtosis_11	barkbands_kurtosis_12	barkbands_kurtosis_13	barkbands_skewness_1	barkbands_skewness_2	barkbands_skewness_3	barkbands_skewness_4	barkbands_skewness_5	barkbands_skewness_6	barkbands_skewness_7	barkbands_skewness_8	barkbands_skewness_9	barkbands_skewness_10	barkbands_skewness_11	barkbands_skewness_12	barkbands_skewness_13	barkbands_spread_1	barkbands_spread_2	barkbands_spread_3	barkbands_spread_4	barkbands_spread_5	barkbands_spread_6	barkbands_spread_7	barkbands_spread_8	barkbands_spread_9	barkbands_spread_10	barkbands_spread_11	barkbands_spread_12	barkbands_spread_13	dissonance_1	dissonance_2	dissonance_3	dissonance_4	dissonance_5	dissonance_6	dissonance_7	dissonance_8	dissonance_9
1	0.043284	-1.8415	128.8	10.467	6.8257	6.7836	0.26816	13.467	16.327	13.199	6.5155	6.6836	3.8672	24.466	-3.3984	8.4527	2.0648	2.1441	2.2843	0.81091	3.1971	2.0377	2.3862	1.4734	0.91283	-0.11091	3.9266	1.2417	124.52	23.809	15.451	14.406	7.554	25.439	26.37	17.885	6.8522	11.033	2.1019	6.8966	0.19871	0.49935	0.41183	0.41548	0.41202	0.37034	0.46756	0.063504	0.097222
2	0.11598	-1.4428	162.7	13.961	9.9256	9.9405	4.0238	15.798	21.513	11.774	5.9168	5.857	5.1101	32.989	-4.5454	11.75	1.9569	1.8442	1.7608	1.035	2.8204	2.0884	1.7854	0.72582	1.0596	1.2019	9.4462	1.4993	76.423	10.158	5.2548	4.9281	3.5275	7.6355	14.695	4.1081	1.4006	2.7075	2.8819	10.89	0.026892	0.49974	0.34243	0.33799	0.32099	0.26475	0.44522	0.097379	0.18046
3	0.00087237	-1.7269	151.92	14.354	6.9697	6.2282	0.30255	15.12	23.973	14.817	5.9256	8.8917	3.1655	15.192	-6.8458	8.2164	1.9702	2.1369	2.1971	0.78688	3.3667	2.5311	2.5798	1.4102	1.1696	-0.89296	5.3298	0.31745	124.72	22.721	15.839	13.667	8.37	27.651	23.516	19.281	5.2966	13.985	2.4006	9.4477	0.27011	0.49907	0.40543	0.4081	0.40551	0.3579	0.46347	0.06474	0.10557
4	0.0012345	-1.7478	104.94	14.697	9.4498	7.1607	1.6642	21.813	20.694	20.149	5.4965	14.653	2.3584	9.0527	-3.9775	8.5493	1.9112	2.0041	1.8302	1.0305	3.3254	2.3936	2.2949	0.79965	1.4952	-0.24876	3.7512	0.35019	106.85	18.175	11.108	10.703	5.7786	17.247	22.442	11.468	4.9243	6.5438	2.3597	7.8746	0.24048	0.49903	0.39794	0.40226	0.39647	0.34295	0.47316	0.076362	0.13021
5	0.0090465	-1.8	110.74	22.32	15.588	15.563	4.6154	26.612	25.698	21.996	10.948	11.049	1.6045	5.0294	-5.0365	7.6908	2.679	2.8085	3.1234	0.67943	4.3077	2.6752	3.6283	2.444	1.1843	-0.32901	2.9199	0.93931	109.98	17.007	8.7401	6.4468	4.0373	18.029	22.39	13.992	2.4094	11.583	1.9954	6.6033	0.21789	0.49921	0.39269	0.39225	0.38114	0.32936	0.47739	0.080318	0.14803
6	0.064456	-1.7016	227.74	32.868	24.601	23.838	7.9047	42.821	34.442	34.916	15.934	18.983	2.3017	11.108	-4.1339	12.923	3.5122	3.3222	3.3443	1.6614	4.9388	2.6976	3.2774	1.6829	1.5945	0.38922	4.3767	0.42406	62.524	5.6714	3.2923	2.518	1.4416	6.6918	8.6285	5.2502	1.0763	4.1738	3.8121	20.733	0.086268	0.49204	0.29567	0.27934	0.26748	0.22326	0.35914	0.095434	0.13588
7	0.0060327	-1.9248	185.17	31.175	23.014	19.026	5.7173	48.289	34.972	42.572	13.308	29.263	1.8949	7.3584	-4.8902	10.628	3.2028	3.3262	3.4287	1.2724	5.1749	2.9832	3.9025	2.1563	1.7462	-0.45195	3.5689	0.50927	106.61	9.5288	5.442	4.6593	2.5207	9.929	15.611	7.4083	2.1386	5.2697	4.0139	21.584	0.16341	0.49986	0.34645	0.34488	0.3478	0.28153	0.40239	0.08635	0.12086
8	0.021023	-1.8684	103.59	23.456	18.44	16.692	2.5087	37.867	24.811	35.359	14.184	21.175	1.0559	3.3594	-6.4584	8.4473	2.385	2.7242	2.628	0.93149	4.7092	3.1604	3.7777	1.6965	2.0812	-0.86652	3.624	1.1827	109.67	17.784	9.5363	7.4051	3.4595	19.875	24.906	16.416	3.9456	12.47	2.3484	7.9124	0.10947	0.49959	0.36372	0.36758	0.36209	0.29164	0.45451	0.097457	0.16287
9	0.36362	-1.7288	63.087	6.2118	3.1656	2.8061	-0.28787	7.3381	10.601	7.626	3.094	4.532	2.7267	12.228	-3.9482	6.4731	1.313	1.371	1.3718	0.48437	2.2559	1.7967	1.7715	0.88742	0.8841	-0.21673	4.3233	1.5844	60.13	16.903	14.677	13.885	8.9219	22.016	12.86	13.094	4.963	8.1315	1.6028	5.4952	0.024752	0.49867	0.40985	0.42462	0.42734	0.38656	0.45726	0.079427	0.070696
10	0.076863	-1.7561	141.49	23.069	15.99	15.152	7.7887	25.869	28.008	18.08	7.3628	10.717	2.4726	9.0117	-4.7255	8.284	2.806	2.7548	2.7159	1.6505	3.9368	2.1223	2.2863	1.0654	1.2209	-0.67019	5.1188	0.41906	75.122	9.7508	5.5542	4.701	3.157	9.6575	12.814	6.5005	1.544	4.9565	2.6594	10.721	0.11441	0.49957	0.35382	0.35743	0.34847	0.29091	0.44186	0.092231	0.15096
11	0.21108	-1.9473	94.132	14.606	10.148	10.233	1.0409	19.087	17.966	18.046	9.1918	8.8544	1.7812	6.4448	-5.7275	7.1091	2.3014	2.4633	2.5457	0.90067	3.8613	2.0666	2.9606	1.645	1.3156	-0.80814	4.6968	0.8546	85.239	12.706	8.855	8.4801	4.1097	14.35	15.532	10.24	4.3703	5.8699	2.9871	12.776	0.12283	0.5	0.35096	0.3541	0.35277	0.28778	0.42307	0.091194	0.13529
12	0.19226	-1.7083	155.68	16.996	8.3324	7.4038	2.634	15.888	28.022	13.254	4.7698	8.4843	3.0707	13.661	-5.8932	10.998	2.2187	2.2194	2.2091	1.0215	3.4377	2.6939	2.4162	1.1877	1.2285	0.15656	5.3711	0.60182	51.983	11.558	8.1569	7.8947	4.8074	12.031	11.871	7.2235	3.0873	4.1362	2.0883	6.8008	0	0.49942	0.36581	0.37068	0.36949	0.30666	0.43706	0.093883	0.1304
13	0.0052948	-1.7937	69.64	12.092	8.2459	7.1982	1.6322	16.955	14.175	15.323	5.566	9.7572	1.5257	5.3296	-3.9306	6.8157	2.0616	2.2394	2.27	0.94085	3.4768	2.1351	2.536	1.3291	1.2068	-0.52404	3.3778	1.7725	106.08	17.223	10.698	9.8605	5.6264	17.446	20.519	11.82	4.2341	7.5857	2.5177	9.7892	0.2163	0.49997	0.38541	0.38984	0.38966	0.31787	0.46215	0.078862	0.14428
14	0.15914	-1.8687	105.73	7.997	3.7873	1.3937	-0.57141	12.933	16.412	13.504	1.9651	11.539	3.6251	18.523	-7.4674	4.5363	1.0986	1.3506	1.1937	0.60937	2.4057	2.03	1.7963	0.58437	1.212	-1.6144	7.2989	1.5638	75.44	16.003	14.893	14.489	8.4346	22.161	11.604	13.726	6.0541	7.6722	1.9103	9.3212	0.35536	0.49904	0.46412	0.46834	0.46832	0.44947	0.48725	0.029764	0.037783
15	0.09986	-1.517	114.44	12.537	8.5116	7.8813	2.3578	15.926	16.792	13.568	5.5235	8.0445	3.5886	19.871	-3.2899	9.6975	2.086	2.0379	2.0547	1.1947	2.8475	1.937	1.6528	0.86002	0.79276	0.64621	6.6265	2.4588	58.47	12.103	7.887	7.2443	4.8202	12.239	13.02	7.4188	2.4241	4.9947	2.1743	6.8711	0.21794	0.4977	0.36266	0.36206	0.35663	0.30735	0.42762	0.075796	0.12027
16	0.055292	-1.9117	77.154	11.365	8.0749	8.2527	1.1886	14.606	14.359	13.417	7.0641	6.3531	2.3506	10.025	-6.7716	6.3461	1.6794	2.0257	2.1038	0.78292	3.1122	2.537	2.3293	1.3209	1.0084	-0.97626	4.0434	1.2075	67.373	14.034	11.429	10.425	5.4921	19.374	11.168	13.882	4.9332	8.9484	1.7726	7.7837	0.20147	0.49918	0.38667	0.39644	0.39394	0.33722	0.46065	0.081331	0.12343
17	0.18119	-1.7838	183.95	14.537	10.723	9.6887	5.0356	18.479	21.296	13.444	4.653	8.7906	5.3414	40.458	-3.0191	11.707	2.0786	2.1238	2.2399	0.87872	3.1366	2.1566	2.2579	1.3612	0.89671	0.69506	6.6525	1.7329	77.982	14.304	7.8106	6.5893	3.9957	14.068	18.146	10.073	2.5936	7.479	2.0149	5.916	0.17319	0.49858	0.37606	0.38089	0.37646	0.31337	0.45726	0.085138	0.14389
18	0.064998	-1.807	209.93	25.979	16.345	14.581	4.6779	31.541	33.359	26.863	9.9028	16.961	2.4815	10.796	-9.5925	9.7782	2.3237	2.6614	2.7344	1.0263	4.1504	3.4646	3.1241	1.7081	1.4161	-0.97124	4.7483	0.69958	115.55	13.589	7.8119	6.5521	3.9814	14.162	19.378	10.181	2.5707	7.61	3.0815	13.576	0.13046	0.4992	0.36716	0.36646	0.36371	0.29486	0.44356	0.089306	0.1487
19	0.20877	-1.848	158.68	26.876	17.975	16.146	6.992	32.613	31.019	25.622	9.1545	16.467	2.0645	7.9755	-7.2735	9.1987	2.5387	2.5587	2.4208	1.4804	3.9125	2.66	2.4321	0.94043	1.4917	-0.9032	6.2259	0.83307	72.14	10.732	5.7741	5.331	3.0928	9.3415	15.442	6.2487	2.2382	4.0105	2.7127	9.7845	0.10225	0.49816	0.29943	0.29115	0.28323	0.21327	0.38489	0.11029	0.17162
20	0.012056	-1.8678	140.45	20.522	13.952	11.04	1.4989	32.229	25.307	30.73	9.5411	21.189	1.8755	7.4587	-6.0174	9.0587	2.3799	2.3971	2.3033	0.77183	4.2099	2.8621	3.438	1.5315	1.9065	-0.32385	3.6942	0.77611	118.88	17.579	9.3016	8.4389	3.9259	16.403	25.287	12.477	4.513	7.9636	2.5554	9.3866	0.15866	0.49823	0.35504	0.35315	0.34403	0.26419	0.46035	0.099421	0.19617
21	0.025756	-1.8643	262.65	37.722	19.087	13.821	3.3807	45.325	58.837	41.944	10.44	31.504	2.4404	8.4789	-11.457	12.833	3.045	3.0814	2.9631	1.2953	5.1043	3.6968	3.809	1.6679	2.1411	-0.85359	6.2151	0.35483	68.9	12.016	7.4548	6.0294	3.1612	14.599	14.992	11.438	2.8682	8.5699	2.362	8.1936	0	0.49886	0.35643	0.36319	0.3567	0.30269	0.43665	0.095555	0.13396
22	0.10057	-1.9049	226.73	24.318	16.83	13.845	1.3467	38.284	32.769	36.937	12.499	24.438	2.8271	14.952	-5.5501	14.379	3.0196	2.9259	2.7986	1.0389	5.0673	3.0776	4.0284	1.7597	2.2687	0.021235	4.3047	0.67521	125.21	18.871	9.6902	8.1485	3.4821	18.982	25.465	15.5	4.6663	10.833	2.2233	8.0008	0.030387	0.49956	0.3546	0.36345	0.35696	0.2943	0.44557	0.10245	0.15127
23	0.03831	-1.84	219.57	25.334	19.12	17.124	4.939	37.294	30.373	32.355	12.185	20.17	2.751	14.965	-2.1938	10.029	3.147	3.104	3.093	1.5277	4.7023	2.1608	3.1746	1.5652	1.6093	0.29592	3.2491	0.32044	139.31	16.322	4.4923	4.1591	2.2492	7.4017	31.044	5.1525	1.91	3.2426	2.6058	8.8427	0.087579	0.49807	0.35549	0.36645	0.35704	0.30489	0.44685	0.1027	0.14197
24	0.060033	-1.8698	178.61	16.618	9.8097	8.3034	0.043804	22.588	26.746	22.544	8.2595	14.285	3.1867	15.923	-6.7005	10.302	2.2678	2.216	2.0742	0.95217	3.7635	2.5955	2.8114	1.122	1.6894	-0.054553	4.7626	0.61134	137.88	14.253	9.3801	8.0124	3.2226	18.273	17.993	15.051	4.7899	10.261	3.4721	20.764	0.08619	0.49911	0.37887	0.39048	0.39757	0.31125	0.45552	0.088783	0.14428
25	0.19097	-1.806	55.613	16.737	14.949	14.048	6.6549	25.043	13.208	18.388	7.3931	10.995	0.87909	3.4933	-5.8774	5.271	2.2268	2.5059	2.3612	1.8706	3.4305	1.8916	1.5599	0.4906	1.0693	-2.0683	9.276	1.7338	67.392	12.651	6.5492	5.8018	3.5412	11.052	16.031	7.5107	2.2606	5.2501	1.9821	5.8803	0.098666	0.4966	0.3265	0.32845	0.33006	0.24433	0.40934	0.10328	0.16501
26	0.16172	-1.4547	80.923	7.2335	3.6625	2.6208	0.24547	9.163	11.674	8.9175	2.3753	6.5422	2.8386	14.058	-5.1167	6.706	1.426	1.5149	1.5121	0.77504	2.2603	1.623	1.4852	0.73705	0.7482	-0.29977	5.669	1.2509	112.66	15.463	12.762	13.046	5.2789	19.678	15.032	14.399	7.767	6.6325	3.4333	20.396	0.17833	0.49999	0.39631	0.40705	0.40971	0.36686	0.44192	0.076683	0.075064
27	0.010768	-1.8507	294.85	17.808	10.055	6.9873	1.5541	24.692	31.051	23.138	5.4332	17.705	5.352	44.555	-12.541	8.618	1.7465	1.9782	1.9273	0.29453	3.7638	3.1088	3.4693	1.6328	1.8365	-0.90018	5.6237	0.34569	73.607	18.602	13.572	13.626	5.5189	21.518	18.479	15.999	8.107	7.8918	1.5583	4.6269	0.10925	0.49979	0.39464	0.41167	0.40736	0.35487	0.47708	0.091767	0.12221
28	0.049436	-1.9402	209.8	22.949	11.113	6.7982	1.0006	29.854	38.187	28.853	5.7977	23.056	2.7537	11.623	-11.139	9.6858	1.913	1.927	1.6158	0.094634	4.3819	3.5194	4.2873	1.5212	2.766	-0.96892	5.9051	0.88372	84.078	13.147	7.4904	6.9016	4.2469	11.912	18.311	7.6647	2.6546	5.01	2.7096	9.5006	0.083961	0.49911	0.32665	0.32722	0.32961	0.25852	0.39114	0.09604	0.13262
29	0.13899	-1.7895	200.18	17.125	10.757	7.0518	1.9962	26.928	25.354	24.932	5.0556	19.876	3.3869	21.238	-4.3485	7.9976	2.3087	2.3628	2.187	1.2707	3.8063	2.1776	2.5357	0.91637	1.6193	-0.32434	3.7609	0.31363	95.902	16.945	11.382	9.9149	3.7858	21.911	19.894	18.125	6.1291	11.996	1.8513	5.8452	0.094554	0.5	0.36715	0.37405	0.37464	0.30462	0.4423	0.095353	0.13768
30	0.3108	-1.1883	303.35	33.083	23.921	20.378	7.3466	47.583	43.42	40.236	13.031	27.205	3.1373	16.576	-2.1359	12.366	3.0345	2.6732	2.6907	0.84496	4.4664	2.8232	3.6214	1.8458	1.7756	0.83197	3.7551	0.34712	64.751	7.1099	3.4986	2.6991	1.5962	7	11.149	5.4039	1.1029	4.3009	2.7998	11.026	0	0.49841	0.2817	0.26111	0.25928	0.21734	0.30856	0.09971	0.091225
31	0.28565	-1.7606	50.272	13.267	11.545	10.879	6.3355	18.084	10.944	11.749	4.5436	7.2051	1.0744	4.0471	-3.9898	6.3479	1.996	1.9567	1.9767	0.97807	2.8953	1.61	1.9173	0.99859	0.91867	-0.47191	5.0985	1.5186	71.352	12.056	6.024	5.4627	3.6152	9.5553	15.611	5.9401	1.8475	4.0926	2.1608	6.8746	0.14632	0.49994	0.35457	0.35615	0.35359	0.26432	0.45309	0.098598	0.18877
32	0.054149	-1.6562	76.71	15.878	12.077	11.203	3.7338	22.168	16.521	18.434	7.4688	10.966	1.4619	4.8893	-4.6548	6.7425	1.9266	2.1407	2.1188	0.73359	3.5916	2.5325	2.858	1.3852	1.4729	-0.78492	3.4822	1.4991	111.61	12.822	8.2886	7.1056	4.0854	14.858	15.926	10.772	3.0202	7.7521	3.3109	17.75	0.13988	0.5	0.36903	0.3673	0.3643	0.29485	0.44575	0.087899	0.1509
33	0.47813	-1.9412	104.26	22.275	16.573	15.984	4.2396	30.084	23.763	25.845	11.744	14.1	1.4799	4.8294	-7.19	8.8366	2.3798	2.6872	2.6936	0.92438	4.4373	3.0924	3.5129	1.7692	1.7437	-0.66235	3.7237	0.66991	66.767	9.562	7.1916	6.1095	3.5701	12.977	9.4787	9.4073	2.5394	6.8678	2.6956	13.906	0.14004	0.4996	0.36608	0.36878	0.36881	0.31627	0.42126	0.082614	0.10499
34	0.3917	-1.8865	97.067	11.053	5.1766	3.5072	-0.80075	14.493	18.503	15.293	4.308	10.986	2.3	8.7909	-5.7062	8.7185	1.6299	1.5623	1.4861	0.135	3.1421	2.3838	3.0071	1.3511	1.656	0.25105	3.4085	1.6544	113.25	19.46	15.686	15.53	4.7959	26.888	19.66	22.092	10.734	11.358	2.3718	10.836	0.15623	0.49964	0.39417	0.40551	0.41185	0.34339	0.45494	0.078817	0.11156
35	0.21761	-1.7418	207.07	19.366	8.9411	7.5674	1.3875	19.242	38.626	17.855	6.1799	11.675	3.3502	13.859	-4.288	10.385	2.7084	2.5421	2.5404	1.2235	3.864	2.2988	2.6405	1.3169	1.3235	0.37125	4.8047	0.30157	69.292	9.8332	7.8198	7.983	4.375	10.938	10.41	6.563	3.6081	2.955	3.4441	17.122	0.13818	0.49825	0.34548	0.3412	0.34155	0.30545	0.37627	0.06898	0.070817
36	0.074309	-1.6452	86.641	10.824	7.8074	7.0424	2.3489	14.796	14.17	12.447	4.6935	7.7534	2.9719	14.091	-3.2517	6.4529	1.7864	1.8756	2.0251	0.83777	2.6142	1.6905	1.7765	1.1873	0.58914	-0.14611	3.7804	1.2822	76.021	12.122	7.6509	6.5471	3.8737	13.636	13.832	9.7621	2.6734	7.0887	2.3724	8.5761	0.1517	0.49658	0.36828	0.37166	0.3751	0.31992	0.41651	0.075302	0.096585
37	0.27045	-1.7097	138.25	17.845	12.96	11.556	4.8017	23.927	20.355	19.125	6.7547	12.37	2.4462	12.674	-4.7989	10.477	2.8402	2.8146	2.8364	1.4641	4.1213	2.1821	2.6572	1.3723	1.2849	-0.25088	5.1396	1.4899	73.769	9.8137	6.9588	6.3167	2.9731	12.229	11.886	9.2558	3.3436	5.9122	3.3925	16.376	0.11485	0.49797	0.33164	0.33274	0.33181	0.28478	0.38258	0.081059	0.097796
38	0.026983	-1.8488	322.13	18.509	10.564	8.4682	2.804	22.517	41.648	19.713	5.6642	14.048	6.2501	45.039	-3.335	14.761	2.5013	2.5676	2.4052	1.8433	3.6168	2.4087	1.7735	0.56188	1.2116	1.0573	9.9889	0.55226	93.034	19.052	11.643	9.8358	4.8997	22	22.704	17.1	4.9361	12.164	1.8749	5.6369	0.098986	0.49946	0.36983	0.38248	0.37804	0.32173	0.45213	0.091679	0.1304
39	0.34277	-1.8843	123.01	18.736	11.298	10.368	3.2208	21.234	26.565	18.013	7.147	10.866	2.5267	9.159	-8.0509	10.24	2.8284	2.8943	2.9638	1.4494	4.2	2.7599	2.7506	1.5144	1.2362	-0.50099	5.7155	1.1514	80.14	15.196	11.006	10.338	5.8989	17.448	16.208	11.549	4.4387	7.1107	2.45	8.8284	0.19321	0.4979	0.40489	0.41279	0.4083	0.37467	0.45988	0.06607	0.085213
40	0.55619	-1.7506	264.13	29.691	18.256	15.768	3.5773	37.912	45.745	34.335	12.191	22.144	3.0105	13.495	-12.237	13.792	2.0071	2.2084	2.3287	0.67909	3.4972	3.4996	2.8181	1.6496	1.1685	-1.2769	9.6061	0.95432	65.112	9.0188	5.299	3.7182	2.0809	11.679	13.129	9.598	1.6374	7.9607	2.7074	10.231	0.14287	0.49774	0.32171	0.31618	0.31847	0.22765	0.40013	0.10696	0.17248
41	0.1857	-1.7867	264.43	44.913	33.876	33.002	13.298	56.202	44.643	42.903	19.704	23.2	1.7755	7.5128	-3.5074	12.289	3.9647	3.9071	3.97	2.2236	5.4647	2.5502	3.2411	1.7465	1.4946	0.008213	4.14	0.73276	69.316	6.5862	3.0976	2.3675	1.6044	6.051	12.376	4.4465	0.76307	3.6835	3.864	18.034	0	0.4959	0.3206	0.31763	0.306	0.26927	0.38928	0.088919	0.12001
42	0.14419	-1.8258	931.39	39.295	12.811	9.5348	0.38766	31.787	109.97	31.399	9.1472	22.252	5.6138	37.874	-1.6402	23.316	3.4174	2.8043	2.8529	1.073	4.4385	3.6536	3.3655	1.7798	1.5856	2.6874	13.352	0.24795	121.32	26.089	18.417	7.603	2.9915	55.471	33.21	52.479	4.6116	47.868	1.1616	2.8506	0.14071	0.49728	0.39544	0.40404	0.40031	0.33845	0.4771	0.082377	0.13865
43	0.23471	-1.9193	333.74	14.017	7.8611	7.5839	2.5711	13.706	34.042	11.134	5.0128	6.1216	7.4535	66.991	-6.5844	16.344	1.9859	1.9137	1.8557	1.0866	2.8568	2.3632	1.7702	0.76909	1.0011	1.9772	16.306	1.1402	106.29	12.543	8.9104	7.8884	5.1859	14.679	14.493	9.4932	2.7025	6.7907	3.5444	19.047	0.20521	0.49908	0.38287	0.38548	0.38823	0.32825	0.43723	0.072719	0.10898
44	0.037979	-1.7583	104.91	13.693	7.5256	5.8925	-0.069112	18.387	20.548	18.456	5.9616	12.494	2.2787	8.8315	-4.2216	8.1603	2.0198	2.1574	2.169	0.71054	3.5812	2.3886	2.8706	1.4584	1.4122	-0.16443	3.2986	1.1835	74.701	15.238	11.225	10.188	5.069	19.456	14.861	14.387	5.1192	9.2673	1.8974	6.8438	0.22709	0.5	0.39663	0.40104	0.40186	0.36051	0.43992	0.066729	0.079408
45	0.4679	-1.8427	227.22	29.953	14.112	9.7101	1.7259	35.3	49.626	33.574	7.9842	25.59	2.5283	9.0194	-9.6633	11.533	2.0893	2.1244	2.1047	0.5389	3.7492	3.8468	3.2103	1.5658	1.6445	-0.475	4.9787	0.5804	73.114	11.033	7.788	6.9442	2.8877	14.376	13.18	11.488	4.0565	7.4317	2.5966	10.469	0.17037	0.5	0.36187	0.35873	0.35506	0.30998	0.41481	0.081369	0.10483
46	0.24843	-1.7596	198.02	20.549	11.017	10.988	2.4375	19.655	34.943	17.217	8.5509	8.6662	3.3855	15.202	-4.0681	13.183	3.0461	2.7788	2.9115	1.2223	4.0698	2.7785	2.8475	1.6892	1.1583	0.9604	5.2289	0.99221	85.88	15.025	11.356	10.58	5.8438	18.423	14.416	12.579	4.7359	7.8431	2.2327	9.1725	0.17809	0.49703	0.39411	0.4027	0.40375	0.3664	0.43693	0.069351	0.070532
47	0.020779	-1.8462	43.432	9.8603	8.5254	8.2177	4.1972	13.469	8.2759	9.2718	4.0205	5.2513	1.3326	5.1303	-4.5052	4.9697	1.7086	1.8037	1.8022	0.96668	2.644	1.6255	1.6773	0.83547	0.84185	-1.0971	5.5027	1.2059	76.458	12.844	8.1057	7.584	4.9283	12.326	14.963	7.3982	2.6558	4.7424	2.3827	8.7486	0.1364	0.49916	0.33894	0.34166	0.33525	0.27472	0.42142	0.098011	0.14671
48	0.23369	-1.9039	233.96	20.047	13.911	11.389	0.94644	31.918	29.337	30.971	10.443	20.529	3.6433	23.999	-2.5051	11.663	2.7048	2.6643	2.7591	1.1439	3.995	2.3063	2.8511	1.6152	1.2359	0.44232	4.2237	0.65058	138.61	22.113	10.015	8.682	3.1152	19.581	31.808	16.466	5.5668	10.899	2.0646	6.4929	0.10789	0.4984	0.35702	0.36158	0.35796	0.3022	0.4282	0.092929	0.12599
49	0.75918	-1.8146	158.22	20.417	9.2861	6	0.56611	24.578	34.531	24.012	5.4339	18.578	2.4418	8.8937	-9.1112	11.148	2.2113	2.096	1.9239	0.53397	4.0023	3.1928	3.4683	1.3899	2.0784	-0.43377	5.409	0.79657	68.063	14.383	11.666	11.387	4.6473	19.243	13.669	14.595	6.7394	7.8561	1.8997	7.095	0	0.49929	0.36349	0.37405	0.3796	0.31899	0.41801	0.090762	0.099024
50	0.13649	-1.7333	61.517	16.27	12.72	10.464	3.0791	26.875	15.771	23.796	7.3844	16.412	0.96311	3.2067	-4.729	6.6352	2.6619	2.794	2.7027	1.2601	4.5105	2.1437	3.2505	1.4426	1.8078	-0.749	4.0321	1.5994	89.883	13.716	8.7821	7.6308	5.0845	14.782	16.533	9.6978	2.5462	7.1516	2.5679	9.5273	0	0.49498	0.37716	0.39022	0.38975	0.34007	0.44129	0.084906	0.10122
51	0.49508	-1.9133	129.9	22.934	18.437	18.579	8.3053	28.287	22.358	19.981	10.273	9.7081	2.1295	8.6343	-2.9175	10.821	3.3606	3.185	3.0364	2.1524	4.5149	2.3106	2.3624	0.88397	1.4784	0.36578	4.4384	1.1225	98.713	10.003	4.6808	4.3761	3.1259	6.8451	16.585	3.7192	1.2502	2.4691	3.3137	14.212	0.11358	0.49731	0.32127	0.3143	0.30234	0.25788	0.39462	0.092513	0.13674
52	0.25766	-1.8987	77.945	10.958	7.5978	7.1084	2.1823	13.992	14.523	11.81	4.9261	6.8836	2.5365	10.749	-4.9741	6.8918	1.7314	1.8633	1.9801	0.73965	2.7533	2.0174	2.0136	1.2405	0.77312	-0.56566	4.4057	1.4915	140.05	25.708	14.132	12.121	6.4222	25.865	35.058	19.443	5.6991	13.744	2.2692	7.1244	0.21187	0.49997	0.39479	0.3962	0.38551	0.342	0.47179	0.077644	0.12979
53	0.28959	-1.8959	331.27	16.592	4.6558	3.6793	0.51871	10.746	39.431	10.227	3.1606	7.0664	5.2455	38.09	-5.7542	15.319	2.0656	1.6657	1.5008	0.83621	2.8252	2.8008	1.989	0.66455	1.3244	1.1663	8.2619	0.80378	74.824	16.017	12.288	11.225	5.9675	20.735	15.087	14.767	5.2571	9.5102	2.0227	7.4323	0.16419	0.49886	0.40096	0.4054	0.4098	0.36337	0.43865	0.059437	0.075276
54	0.18384	-1.7111	50.694	5.2691	2.5762	2.3231	-0.56192	6.2207	8.8842	6.7826	2.885	3.8976	2.4357	10.374	-4.2018	5.2376	1.2638	1.2618	1.2544	0.40507	2.1333	1.6846	1.7283	0.84937	0.8789	-0.39613	4.3041	2.1384	57.681	18.697	16.655	16.778	7.7615	25.302	12.661	17.541	9.0164	8.5245	1.0303	3.85	0.23625	0.49921	0.39897	0.39949	0.39508	0.34643	0.46136	0.069377	0.11493
55	0.062654	-1.8237	133.61	14.939	9.3786	8.1504	1.2174	19.996	20.782	18.779	6.933	11.846	2.658	12.369	-3.398	8.9778	2.1118	2.156	2.3352	0.55253	3.4013	2.3975	2.8488	1.7826	1.0662	0.096627	3.5942	0.96378	57.131	10.594	8.103	7.7715	3.1816	13.687	10.325	10.506	4.59	5.9158	2.2735	9.7946	0.082418	0.49977	0.36229	0.36798	0.36861	0.30783	0.42686	0.088232	0.11903
56	0.21714	-1.6682	147.22	16.048	10.989	10.46	5.3136	17.721	20.068	12.408	5.1467	7.261	3.3106	17.57	-5.9165	11.557	2.2573	2.2197	2.1329	1.4293	3.1837	2.3233	1.7544	0.70359	1.0508	0.12251	6.3923	1.3033	88.994	11.899	7.6582	6.9753	4.7957	11.887	15.201	7.0909	2.1796	4.9114	3.2786	14.511	0.065752	0.49435	0.36571	0.36889	0.36387	0.30806	0.43977	0.087703	0.13171
57	0.03691	-1.7585	365.73	16.33	6.4221	6.0799	2.8243	10.704	43.469	7.8799	3.2556	4.6243	5.8968	42.62	-14.308	8.1527	1.1034	1.5689	1.5737	0.68065	2.4477	2.8809	1.7671	0.89302	0.87405	-2.3837	12.089	0.59871	66.566	12.906	9.6138	8.7345	5.173	15.813	13.146	10.64	3.5615	7.0787	2.3264	8.7138	0.20327	0.49792	0.38228	0.38421	0.3813	0.32506	0.44918	0.077762	0.12411
58	0.054001	-1.8095	114.16	8.1975	2.055	0.21908	-1.0393	8.8213	18.492	9.8605	1.2584	8.6022	2.9616	12.358	-7.1105	9.0556	1.1892	1.1966	1.0526	0.28818	2.3932	2.2828	2.105	0.7644	1.3406	-0.25484	6.2583	1.4329	133.44	32.94	22.843	21.643	11.561	36.523	32.269	24.962	10.082	14.879	1.49	4.2798	0.26626	0.5	0.42881	0.43714	0.43582	0.39819	0.47873	0.055819	0.080545
59	0.039341	-1.6727	214.1	29.906	22.22	20.144	5.5863	43.005	36.075	37.419	14.557	22.862	2.6524	12.237	-6.7274	12.804	3.1701	3.2526	3.4084	1.4238	4.7699	3.0605	3.346	1.9845	1.3615	-0.1726	4.8651	0.63724	74.019	11.811	5.1182	4.6292	2.5836	8.6306	18.364	6.047	2.0457	4.0013	2.2796	6.9293	0.11114	0.5	0.3013	0.28931	0.27936	0.21457	0.38394	0.10665	0.16937
60	0.10061	-1.5692	121.47	17.128	11.871	11.083	4.5658	20.753	19.944	16.187	6.5172	9.6696	2.3978	10.351	-5.055	8.7986	1.9551	2.1009	2.3821	0.25723	3.382	2.518	3.1247	2.1249	0.99983	-0.35846	3.4927	1.2854	74.334	9.6689	6.5316	5.9729	3.0104	11.17	12.02	8.1597	2.9625	5.1972	3.2539	15.282	0.074105	0.49968	0.34023	0.34044	0.33198	0.26502	0.43278	0.10417	0.16776
61	0.010533	-1.7526	134.68	20.43	11.993	10.056	3.4329	24.426	28.161	20.993	6.623	14.37	2.3057	8.4865	-3.8658	10.376	2.9771	2.8843	2.8628	1.5875	4.2241	2.4144	2.6366	1.2753	1.3614	0.39262	4.4848	1.2282	128.78	17.733	10.031	9.0289	4.3249	17.74	25.059	13.416	4.704	8.7116	2.7886	10.758	0.16352	0.4963	0.37678	0.38137	0.3845	0.32595	0.43055	0.074903	0.1046
62	0.60853	-1.719	67.796	9.4781	7.0975	6.5849	3.0536	12.167	10.23	9.1131	3.5313	5.5817	2.5473	12.602	-2.8255	6.6137	2.0031	2.0482	2.0141	1.3024	2.862	1.6149	1.5596	0.71179	0.84785	-0.51786	4.4114	2.4361	86.248	14.225	10.38	9.9609	6.5329	15.066	14.217	8.5332	3.428	5.1052	2.7639	11.406	0.26692	0.49931	0.39661	0.39662	0.39044	0.35452	0.45106	0.05917	0.09654
63	0.41762	-1.7854	88.576	4.8232	1.777	1.115	-0.20751	5.0855	12.756	5.293	1.3225	3.9705	5.0317	30.621	-3.1679	8.0725	1.3714	1.3345	1.3137	0.50381	2.207	1.7033	1.7032	0.80989	0.89328	0.99198	7.0546	2.5935	74.073	19.887	17.122	16.477	10.756	24.779	13.778	14.023	5.7213	8.3017	2.0369	7.7652	0.29512	0.49886	0.44213	0.44741	0.4487	0.43031	0.46191	0.035892	0.031593
64	0.01689	-1.7092	252.67	24.672	14.943	8.5489	3.4417	39.232	37.499	35.79	5.1072	30.683	3.327	17.782	-2.6808	12.706	2.853	2.7731	2.6956	1.4585	4.2426	2.7692	2.784	1.237	1.547	0.63488	4.5208	0.73754	71.942	11.249	8.4095	7.4651	3.0484	15.659	12.214	12.611	4.4168	8.1943	2.4894	10.576	0.10353	0.5	0.35942	0.35362	0.35097	0.29462	0.41792	0.088238	0.12329
65	0.19869	-1.6749	121.51	14.711	11.282	11.136	3.5611	19.293	16.521	15.732	7.575	8.1573	2.878	15.661	-2.9676	9.7536	2.5441	2.6611	2.7059	1.738	3.4947	1.8677	1.7567	0.96794	0.7888	-0.24905	5.5128	1.2722	92.969	16.504	12.054	10.455	5.3498	21.956	16.755	16.606	5.1049	11.501	2.2414	8.6732	0.16867	0.49949	0.36384	0.3657	0.35906	0.30359	0.44107	0.08765	0.13748
66	0.11234	-1.8618	47.677	5.1731	1.6997	0.27942	-1.097	7.3369	10.038	8.4338	1.3764	7.0575	2.1268	7.5063	-3.6799	6.4871	0.89472	0.84054	0.75034	-0.039272	1.9007	1.8123	1.94	0.78961	1.1504	0.093774	3.7281	2.4298	79.57	24.409	21.827	21.356	10.478	34.119	17.186	23.641	10.878	12.763	1.0571	3.812	0.21753	0.49961	0.42693	0.43875	0.44392	0.4005	0.46663	0.058842	0.066131
67	0.079727	-1.8534	354.09	15.873	5.2862	3.6952	0.50324	13.251	45.831	12.748	3.192	9.5559	6.2038	43.886	-5.1575	16.797	2.1466	1.8613	1.7525	0.61884	3.3213	2.9363	2.7024	1.1337	1.5687	1.8648	11.332	0.56785	80.263	18.489	13.07	11.934	7.0265	21.384	17.884	14.358	4.9074	9.4505	1.8527	5.9509	0.17316	0.49725	0.38173	0.38447	0.38484	0.33411	0.43409	0.068854	0.099973
68	0.085844	-1.6539	245.49	14.762	8.7591	8.6965	3.2882	14.355	28.946	11.067	5.4083	5.6585	5.4572	37.884	-3.063	10.312	2.3483	2.2841	2.2934	1.3954	3.1543	1.9646	1.759	0.898	0.86096	0.65982	5.8783	0.52644	97.163	12.582	8.4546	7.8252	4.9594	13.209	15.649	8.2492	2.8658	5.3835	3.3502	15.193	0.15057	0.49758	0.3505	0.35263	0.35439	0.29735	0.40437	0.084511	0.10702
69	0.016607	-1.7472	122.51	13.425	7.9117	7.1771	2.0297	15.263	19.3	13.233	5.1474	8.086	2.7183	12.005	-6.3678	9.0936	2.2013	2.2407	2.2071	1.3326	3.2159	2.0948	1.8834	0.87452	1.0089	-0.40362	6.1479	1.3648	122.41	17.67	12.273	10.215	6.0537	22.606	19.798	16.553	4.1617	12.391	2.4074	9.8453	0.14256	0.5	0.39358	0.39639	0.38695	0.33839	0.4733	0.077845	0.13491
70	0.39769	-1.8903	180.42	36.331	27.403	26.37	6.179	50.694	38.721	44.515	20.191	24.324	1.5816	5.5904	-8.367	9.533	2.3525	2.844	3.0186	0.59464	4.7444	3.695	4.1498	2.4239	1.7258	-1.0321	4.165	0.41849	71.309	8.7999	3.4853	2.8004	1.8429	6.4974	16.053	4.6545	0.9575	3.697	2.7174	9.1071	0.050664	0.49908	0.31819	0.32123	0.29568	0.23077	0.46277	0.12543	0.232
71	0.57027	-1.8736	43.32	2.0925	-0.3409	-0.85729	-1.4098	1.7608	7.9966	3.1707	0.55255	2.6181	3.4226	14.894	-2.3842	5.9644	0.67518	0.43859	0.28729	-0.22093	1.4007	1.4573	1.6216	0.50822	1.1134	1.1026	5.0629	1.835	85.139	26.515	25.383	24.762	18.386	33.621	14.566	15.235	6.3758	8.859	1.3021	6.0929	0.31398	0.49873	0.43781	0.44555	0.44817	0.42318	0.46268	0.042906	0.039501
72	0.081147	-1.7697	151.92	18.992	11.198	9.4161	1.5978	24.361	27.654	22.763	7.8183	14.945	2.5649	10.448	-3.8898	10.815	2.6184	2.5247	2.4734	1.1866	3.9654	2.5461	2.7788	1.2868	1.492	0.37958	4.2182	0.81021	63.573	11.86	7.8807	7.7487	3.2948	12.731	13.487	9.4359	4.4539	4.982	2.1042	6.9479	0.12933	0.49995	0.37539	0.37496	0.375	0.31327	0.43656	0.079414	0.12329
73	0.28703	-1.5275	44.259	8.407	6.7165	5.8085	1.0782	14.171	8.7094	13.093	4.7303	8.3623	1.2477	4.9422	-3.6428	6.332	1.9494	1.9675	1.9354	1.2494	2.7498	1.504	1.5004	0.68599	0.81437	-0.48108	5.1705	1.7044	57.382	12.95	10.381	10.316	4.908	15.985	11.83	11.077	5.4083	5.6686	2.0092	7.1572	0.18749	0.5	0.38144	0.38819	0.39345	0.33246	0.43341	0.078385	0.10095
74	0.51841	-1.9193	134.96	20.433	11.948	9.9373	1.4028	26.517	28.17	25.114	8.5345	16.579	1.8938	6.4039	-4.015	9.6363	2.8865	2.6618	2.5366	0.84622	4.7277	2.7514	3.8815	1.6904	2.1911	0.19563	2.9253	1.3479	112.91	15.913	10.294	9.3582	5.4238	17.038	19.769	11.614	3.9344	7.6794	2.8863	11.656	0.21381	0.49754	0.39822	0.40491	0.40514	0.36991	0.43946	0.063931	0.069554
75	0.024324	-1.8028	286.85	43.388	23.255	20.62	5.7367	46.044	61.659	40.308	14.883	25.424	2.1023	6.8113	-4.9509	14.092	3.969	3.4783	3.3504	1.5528	5.6597	3.8839	4.1069	1.7976	2.3093	0.36742	3.3548	0.43003	56.85	8.2785	5.3745	5.025	1.7771	9.6707	11.044	7.8936	3.2479	4.6457	2.8327	11.071	0.065143	0.4986	0.31396	0.30742	0.31468	0.24991	0.35041	0.08837	0.10051
76	0.34005	-1.9057	94.481	29.045	27.109	27.377	8.0615	45.622	23.278	37.56	19.316	18.244	0.63697	2.7037	-4.6435	8.4681	3.214	3.4411	3.7446	1.4285	4.8467	2.5872	3.4182	2.3161	1.1021	-0.71585	3.7608	0.73495	71.318	6.2759	3.2679	2.8393	1.8097	5.5835	11.739	3.7738	1.0296	2.7442	4.0272	19.388	0.14742	0.49889	0.29703	0.28113	0.27872	0.24145	0.32562	0.086011	0.084171
77	0.77352	-1.8051	64.284	8.1707	5.2495	4.473	0.60502	11.447	11.151	10.842	3.868	6.9741	2.2863	9.6179	-5.4186	6.9707	1.6001	1.7945	1.8221	0.842	2.6917	1.8328	1.8497	0.9801	0.86959	-0.88506	5.7986	1.5225	73.581	13.857	9.6923	8.9908	5.8599	14.928	14.323	9.0676	3.1308	5.9368	2.1025	7.006	0.12114	0.49991	0.35243	0.35156	0.3563	0.28636	0.40729	0.091064	0.12093
78	0.72682	-1.7821	142.78	29.83	24.287	24.07	10.844	38.162	28.62	27.318	13.225	14.093	1.7188	6.0912	-2.7863	9.1563	3.1093	2.8974	2.8031	1.501	4.4825	2.3289	2.9815	1.3021	1.6794	0.29757	3.0532	0.56911	88.906	7.2485	3.0453	2.4295	1.6284	5.6936	14.09	4.0652	0.80111	3.2641	3.5788	16.739	0.077844	0.49651	0.27477	0.26349	0.25754	0.20913	0.32973	0.099758	0.1206
79	0.082445	-1.6773	160.55	29.126	22.413	22.405	2.0152	42.826	33.621	40.811	20.39	20.421	1.6777	6.0673	-4.0091	11.255	3.3794	3.3307	3.4685	1.052	5.3337	2.9408	4.2817	2.4165	1.8652	-0.15773	2.8542	0.59991	87.69	11.034	6.258	5.8493	2.5186	10.815	16.267	8.2962	3.3307	4.9656	2.9828	11.828	0.16567	0.49792	0.36601	0.36092	0.36021	0.32044	0.40281	0.075646	0.082371
80	0.45179	-1.7432	46.009	10.267	8.2923	8.424	2.0227	14.298	10.001	12.276	6.4013	5.8742	1.2805	4.8543	-4.548	5.252	2.2756	2.4824	2.6737	1.2697	3.3123	1.6588	2.0426	1.404	0.63861	-1.3225	6.0644	1.1296	74.36	14.712	10.187	9.1038	6.2455	16.293	14.906	10.048	2.8583	7.1893	2.224	7.7716	0	0.49799	0.3744	0.38004	0.37554	0.3332	0.43587	0.085128	0.10266
81	0.43274	-1.8498	63.6	11.705	6.2617	5.0719	0.92464	13.979	15.906	13.054	4.1472	8.9066	1.7926	5.4822	-6.433	6.3349	2.0391	2.2381	2.2435	1.2189	3.2465	2.2198	2.0276	1.0246	1.003	-1.1782	5.6857	1.4056	68.958	16.681	14.538	14.27	6.748	22.863	12.836	16.115	7.5223	8.5925	1.5761	6.1512	0.17735	0.49834	0.38323	0.3904	0.39464	0.33678	0.43555	0.075297	0.098771
82	0.34303	-1.9049	94.681	28.997	27.039	27.31	8.0402	45.494	23.265	37.454	19.27	18.184	0.64442	2.7154	-4.6484	8.4667	3.2125	3.4472	3.7439	1.4558	4.8449	2.5834	3.3891	2.2881	1.101	-0.71734	3.7718	0.73493	71.32	6.2658	3.2655	2.8397	1.8089	5.5739	11.664	3.7649	1.0308	2.7342	4.0416	19.604	0.14752	0.49968	0.29803	0.28111	0.27865	0.24189	0.32526	0.086064	0.08337
83	0.35073	-1.8082	1146.4	46.985	11.39	8.0193	1.0233	28.498	133.83	27.475	6.996	20.478	5.5585	40.452	-2.8704	33.293	3.418	2.2749	2.1151	0.40859	4.4607	5.3376	4.0522	1.7065	2.3456	2.5805	12.02	0.21773	70.362	13.708	10.006	8.8322	3.7946	18.565	14.223	14.77	5.0376	9.7323	1.8148	6.4131	0.15999	0.49949	0.36386	0.36526	0.36455	0.29681	0.43514	0.091563	0.13834
84	0.3512	-1.8881	115.64	19.532	12.143	10.362	2.702	25.144	25.117	22.442	7.6601	14.782	1.9579	6.6202	-5.5399	8.5228	2.7579	2.8075	2.9212	1.424	3.9635	2.3359	2.5395	1.4972	1.0423	-0.68276	5.1476	0.89933	105.88	14.99	10.583	10.56	4.5738	16.638	18.192	12.064	5.9865	6.0776	2.9895	13.024	0	0.49749	0.36823	0.36939	0.3653	0.32191	0.42507	0.083848	0.10316
85	0.11378	-1.623	111.68	16.328	11.644	10.467	5.2368	20.405	17.007	15.168	5.2303	9.938	2.308	10.754	-5.9201	6.6251	2.431	2.6887	2.6796	1.6417	3.7541	2.4133	2.1123	1.0378	1.0745	-1.3558	5.7111	0.65395	61.392	9.604	7.6694	7.5397	4.927	10.671	8.2694	5.7443	2.6127	3.1316	3.2492	17.393	0.1675	0.49949	0.34914	0.34229	0.33877	0.29859	0.39302	0.082163	0.094427
86	0.30525	-1.6323	100.96	17.227	10.541	9.7126	2.139	20.598	22.359	18.459	7.5736	10.886	1.91	6.2624	-7.4065	8.5829	2.1384	2.2871	2.3936	0.70001	3.6612	2.8059	2.9612	1.6936	1.2676	-0.64469	4.5501	1.0778	124.75	11.754	7.4096	6.6018	3.8951	12.54	17.473	8.6448	2.7067	5.9381	4.5381	26.625	0.053733	0.49939	0.36746	0.37048	0.36818	0.32619	0.41937	0.08417	0.093175
87	0.15677	-1.8006	102.63	7.9623	3.6053	2.6432	-0.79155	9.9264	16.041	10.718	3.4348	7.2831	3.6357	19.019	-8.3987	4.5472	1.0286	1.3698	1.3141	0.40077	2.4501	2.2719	2.0493	0.91334	1.136	-1.671	6.812	1.5512	53.91	16.888	15.047	14.659	8.4222	22.45	11.756	14.028	6.2365	7.7917	1.1153	3.9159	0.19403	0.49974	0.43041	0.44327	0.44709	0.40704	0.47186	0.059732	0.064816
88	0.43149	-1.822	233.92	10.56	3.6121	2.9902	0.48563	7.9825	29.592	7.4968	2.5046	4.9922	5.983	42.188	-5.425	9.9663	1.2082	1.3151	1.2402	0.5337	2.2464	2.2057	1.7127	0.70646	1.0063	0.11292	6.2954	0.51257	65.415	15.438	13.889	13.738	7.2905	20.791	10.628	13.501	6.447	7.0535	1.4645	6.8819	0.14144	0.49985	0.37658	0.3854	0.38769	0.33551	0.43072	0.085912	0.095211
89	0.089345	-1.5046	46.599	11.335	9.1192	9.2999	2.9078	14.969	10.609	12.061	6.3921	5.6694	1.2873	4.3567	-2.6376	5.0876	1.9164	2.014	2.047	1.138	2.824	1.4558	1.686	0.909	0.777	-0.8131	4.6089	1.5182	59.229	11.568	7.6266	6.5725	4.7562	12.605	11.965	7.8489	1.8163	6.0327	2.0949	6.8687	0.20173	0.49943	0.35613	0.3502	0.33853	0.29749	0.42624	0.078624	0.12876
90	0.2252	-1.7828	57.037	8.5522	4.6849	3.6962	0.057921	11.29	13.006	11.232	3.6382	7.5934	2.0447	6.9845	-3.9921	6.9891	1.526	1.5058	1.3696	0.60104	2.6828	2.1089	2.0818	0.76853	1.3133	-0.045431	3.4618	1.6439	70.831	15.66	13.619	13.15	6.2088	21.966	12.085	15.758	6.9412	8.8163	1.4285	5.9047	0.14637	0.49958	0.40103	0.41113	0.41202	0.35597	0.46451	0.078169	0.10854
91	0.22124	-1.9078	71.072	15.826	12.721	9.587	2.8886	28.82	16.534	25.932	6.6984	19.233	1.0962	3.4417	-4.3331	7.742	2.2198	2.2661	2.0929	1.1882	3.6903	2.1825	2.5021	0.90465	1.5974	-0.37072	3.7833	0.69559	65.257	11.936	7.5491	6.7871	3.9801	12.642	15.018	8.662	2.807	5.855	2.4171	7.8813	0.12593	0.49866	0.34564	0.3435	0.34251	0.27306	0.4159	0.090018	0.14284
92	0.1243	-1.8644	238.81	31.329	21.362	20.321	6.4101	38.395	39.568	31.984	13.911	18.074	2.8523	12.945	-6.411	12.745	2.8039	2.5557	2.5607	1.2362	3.8653	2.8963	2.629	1.3245	1.3046	0.51023	5.734	0.52847	78.499	7.2953	3.1798	2.3721	1.6646	6.3102	12.944	4.6456	0.70757	3.9381	3.4744	15.978	0	0.49825	0.31379	0.31169	0.2947	0.23419	0.42317	0.10952	0.18899
93	0.088772	-1.6599	315.51	31.356	21.545	18.038	7.7317	42.371	40.023	34.639	10.307	24.333	3.5303	21.28	-2.1411	12.852	3.7317	3.6486	3.5675	2.0806	5.3788	2.5689	3.2982	1.4869	1.8113	0.32668	3.7845	0.46833	65.982	7.7738	5.0119	4.0505	2.3879	9.5588	9.9352	7.1709	1.6626	5.5083	2.9877	13.467	0	0.49691	0.33148	0.32601	0.31972	0.28259	0.38201	0.087909	0.099422
94	0.27156	-1.517	291.62	37.008	21.383	18.252	4.1841	44.845	56.828	40.661	14.068	26.592	2.868	11.832	-4.3153	14.929	3.6842	3.5986	3.8017	1.3496	5.4416	3.3944	4.092	2.4521	1.6399	0.5416	4.1522	0.87023	90.268	12.614	7.1335	6.5701	3.3028	12.091	17.397	8.788	3.2673	5.5207	2.5296	9.017	0.12314	0.4982	0.34504	0.34106	0.33604	0.27939	0.41279	0.088238	0.1334
95	0.099664	-1.7197	80.275	16.107	11.421	11.312	3.4892	19.573	18.199	16.084	7.8225	8.2611	1.738	5.5676	-2.8846	7.5546	2.5875	2.4116	2.4133	1.4555	3.3643	1.906	1.9089	0.95788	0.951	0.23377	3.5992	1.6248	98.56	12.472	8.3254	7.7084	3.9112	13.973	14.185	10.062	3.7972	6.2651	2.8605	13.553	0.11502	0.49941	0.35599	0.36355	0.37027	0.28481	0.42887	0.093915	0.14407
96	0.47699	-1.5204	127.36	21.446	17.27	14.927	5.4004	33.824	21.815	28.424	9.527	18.897	1.7564	7.3106	-2.5929	8.179	2.9905	2.9698	2.9481	1.7455	4.2374	1.9644	2.4919	1.2026	1.2894	-0.032128	3.667	0.93537	67.259	9.0831	6.2248	5.0954	3.2057	11.503	10.972	8.2969	1.8897	6.4072	3.231	15.234	0.1718	0.49891	0.33138	0.33065	0.33475	0.25973	0.39338	0.085172	0.13365
97	0.12536	-1.8139	46.233	5.3605	3.1822	2.1405	-0.034545	8.4825	8.5617	8.517	2.175	6.342	2.3587	9.9468	-1.7019	4.944	1.6943	1.713	1.5612	1.0277	2.702	1.2824	1.6743	0.53357	1.1407	0.12254	3.1813	1.5761	74.391	19.651	17.83	17.472	8.1295	28.246	13.929	20.116	9.3425	10.774	1.0848	4.5639	0.080472	0.49552	0.41454	0.42366	0.42541	0.38204	0.46178	0.065451	0.079738
98	0.13666	-1.604	102.48	23.451	19.253	18.873	3.485	35.782	23.607	32.297	15.388	16.909	1.1738	4.1019	-6.4242	8.5742	3.0254	3.257	3.383	1.5332	4.7287	2.5332	3.1954	1.8497	1.3457	-1.0993	6.0301	0.67149	105.79	12.986	8.1493	7.5128	3.269	14.303	18.436	11.034	4.2438	6.7898	3.2304	14.158	0	0.49754	0.3545	0.35302	0.34241	0.30528	0.42198	0.087613	0.11669
99	0.22202	-1.9384	176.58	26.322	17.918	15.515	5.7571	34.882	32.967	29.125	9.7584	19.367	2.3845	9.7166	-5.8563	12.094	2.8051	2.8152	2.7781	1.1924	4.5124	2.576	3.32	1.5857	1.7343	-0.080997	5.9722	0.45029	83.778	8.9186	4.8358	4.2033	2.6244	8.3123	14.278	5.688	1.5789	4.1091	3.3899	14.954	0.062785	0.49581	0.28793	0.28146	0.28372	0.21047	0.34793	0.10522	0.13746
[truncated: 1,867 more columns]
