# Supplementary material for: Detecting Parkinson’s disease from sustained phonation and speech signals
Source: PLoS One. 2017 Oct 5;12(10):e0185613. doi: 10.1371/journal.pone.0185613 (PMC5628839; doi:10.1371/journal.pone.0185613)
Supplement: S3 File — (ZIP) [file pone.0185613.s003.zip › SP/speech/SP_speech_IS09_emotion.csv]

id	pcm_RMSenergy_sma_max	pcm_RMSenergy_sma_min	pcm_RMSenergy_sma_range	pcm_RMSenergy_sma_maxPos	pcm_RMSenergy_sma_minPos	pcm_RMSenergy_sma_amean	pcm_RMSenergy_sma_linregc1	pcm_RMSenergy_sma_linregc2	pcm_RMSenergy_sma_linregerrQ	pcm_RMSenergy_sma_stddev	pcm_RMSenergy_sma_skewness	pcm_RMSenergy_sma_kurtosis	pcm_fftMag_mfcc_sma_1__max	pcm_fftMag_mfcc_sma_1__min	pcm_fftMag_mfcc_sma_1__range	pcm_fftMag_mfcc_sma_1__maxPos	pcm_fftMag_mfcc_sma_1__minPos	pcm_fftMag_mfcc_sma_1__amean	pcm_fftMag_mfcc_sma_1__linregc1	pcm_fftMag_mfcc_sma_1__linregc2	pcm_fftMag_mfcc_sma_1__linregerrQ	pcm_fftMag_mfcc_sma_1__stddev	pcm_fftMag_mfcc_sma_1__skewness	pcm_fftMag_mfcc_sma_1__kurtosis	pcm_fftMag_mfcc_sma_2__max	pcm_fftMag_mfcc_sma_2__min	pcm_fftMag_mfcc_sma_2__range	pcm_fftMag_mfcc_sma_2__maxPos	pcm_fftMag_mfcc_sma_2__minPos	pcm_fftMag_mfcc_sma_2__amean	pcm_fftMag_mfcc_sma_2__linregc1	pcm_fftMag_mfcc_sma_2__linregc2	pcm_fftMag_mfcc_sma_2__linregerrQ	pcm_fftMag_mfcc_sma_2__stddev	pcm_fftMag_mfcc_sma_2__skewness	pcm_fftMag_mfcc_sma_2__kurtosis	pcm_fftMag_mfcc_sma_3__max	pcm_fftMag_mfcc_sma_3__min	pcm_fftMag_mfcc_sma_3__range	pcm_fftMag_mfcc_sma_3__maxPos	pcm_fftMag_mfcc_sma_3__minPos	pcm_fftMag_mfcc_sma_3__amean	pcm_fftMag_mfcc_sma_3__linregc1	pcm_fftMag_mfcc_sma_3__linregc2	pcm_fftMag_mfcc_sma_3__linregerrQ	pcm_fftMag_mfcc_sma_3__stddev	pcm_fftMag_mfcc_sma_3__skewness	pcm_fftMag_mfcc_sma_3__kurtosis	pcm_fftMag_mfcc_sma_4__max
1	0.012451	0.00014012	0.012311	120	167	0.0042702	-1.0782e-05	0.0058552	8.963e-06	0.0031315	0.54293	2.4003	1.5506	-30.159	31.71	240	179	-10.06	0.0038461	-10.626	44.256	6.6606	-1.4375	4.8829	12.897	-14.814	27.711	185	115	1.4551	0.0017608	1.1963	31.06	5.5752	-0.70516	3.4145	22.616	-4.6282	27.244	128	62	6.9961	0.0055396	6.1817	48.885	7.0077	0.31979	2.0652	7.3872
2	0.011706	0.00022163	0.011484	104	131	0.0038166	-1.1962e-05	0.0052878	7.0681e-06	0.0027921	0.84506	2.9351	5.7225	-28.677	34.4	70	52	-2.807	0.0068429	-3.6487	54.604	7.4056	-1.7327	5.6089	14.024	-20.451	34.475	49	86	-2.5729	0.017472	-4.7219	77.475	8.8897	-0.24855	2.0043	20.793	-7.958	28.751	139	167	6.6415	0.006819	5.8027	44.382	6.6797	0.16044	2.0961	10.978
3	0.1234	0.00016609	0.12324	50	119	0.0073391	-5.9681e-05	0.013546	0.00030897	0.017943	4.8185	26.713	-3.9341	-33.174	29.239	160	177	-12.343	0.0068553	-13.056	39.344	6.2861	-1.4609	4.5034	17.042	-11.589	28.631	175	193	1.1795	-0.009689	2.1871	49.516	7.061	0.071267	2.344	21.668	-12.978	34.647	133	49	2.8389	-0.019399	4.8563	70.128	8.4557	0.53583	2.4104	7.9026
4	0.14761	0.00017332	0.14744	55	196	0.0080526	-5.7819e-05	0.01528	0.00036008	0.019433	5.4008	33.626	-2.5731	-34.503	31.93	201	151	-11.247	0.013643	-12.953	52.933	7.3424	-1.5926	4.719	18.897	-14.64	33.537	55	224	-0.90831	-0.0088019	0.19193	65.427	8.1138	0.14558	2.3319	20.853	-15.468	36.321	145	175	2.0574	-0.0034807	2.4925	74.667	8.6447	0.27653	2.3446	8.7074
5	0.056403	0.00022812	0.056175	55	188	0.00496	-3.3102e-05	0.0088992	0.00010336	0.01042	3.9458	17.829	-0.12563	-35.666	35.54	194	137	-12.503	0.010891	-13.798	81.736	9.0719	-1.2347	3.3651	19.662	-5.267	24.929	55	182	4.7799	-0.017443	6.8557	26.658	5.3016	0.416	2.9337	16.809	-14.713	31.523	152	58	3.3722	-0.012038	4.8048	58.274	7.6788	-0.4673	2.4795	7.2799
6	0.015854	0.00075927	0.015095	33	207	0.0058735	-4.8868e-06	0.0065748	8.1872e-06	0.00289	0.66474	3.3096	4.7269	-26.057	30.784	91	233	-5.2047	0.013946	-7.206	40.003	6.4302	-1.4592	5.0212	19.058	-15.532	34.59	165	195	0.6353	-0.0021188	0.93935	59.096	7.6894	0.12473	2.97	18.644	-14.376	33.02	160	202	3.4221	0.00065874	3.3276	78.233	8.8451	0.025613	1.7759	6.4692
7	0.0099771	0.00031139	0.0096657	137	179	0.0033013	-2.1623e-06	0.0035641	2.6305e-06	0.001629	1.4987	6.8876	2.7833	-32.324	35.108	184	139	-7.797	0.012931	-9.3682	45.104	6.7774	-1.6582	5.5338	14.022	-15.907	29.928	200	101	0.47848	-0.0084883	1.5098	42.538	6.5495	-0.34189	2.6515	20.388	-11.556	31.944	16	162	3.7834	-0.0043513	4.3121	60.754	7.8005	0.040659	1.9704	1.3932
8	0.039705	0.00015976	0.039546	69	214	0.0081771	-2.4842e-05	0.011829	5.8912e-05	0.0079616	2.0078	7.4162	-0.40409	-37.107	36.703	229	241	-12.663	0.0023414	-13.007	51.577	7.1844	-1.1948	4.0423	19.762	-9.401	29.163	273	254	6.8597	0.014096	4.7876	43.692	6.7181	-0.10362	2.458	15.686	-21.692	37.377	167	191	-2.258	0.00029797	-2.3018	98.139	9.9065	-0.089958	1.9838	6.6485
9	0.028087	0.0014424	0.026645	183	12	0.0102	5.4845e-06	0.0096019	3.7132e-05	0.0061035	0.92355	3.2184	2.1066	-30.681	32.788	166	68	-9.5128	0.012556	-10.881	47.353	6.9269	-1.4782	4.6262	16.88	-15.976	32.855	65	101	-1.3372	-0.01186	-0.044534	53.518	7.3539	0.22543	2.5067	24.854	-7.6703	32.524	184	157	6.4226	-0.030198	9.7142	76.861	8.9725	0.13591	1.7937	13.836
10	0.015494	0.00024062	0.015254	73	165	0.005034	-6.7556e-06	0.0060305	1.2864e-05	0.0036329	0.64718	2.5521	5.3691	-32.351	37.72	241	73	-5.7847	0.010637	-7.3537	45.354	6.7956	-1.7465	6.744	14.232	-9.939	24.171	95	115	3.3397	-7.6947e-05	3.3511	23.794	4.8779	-0.50214	2.9343	23.28	-10.576	33.856	178	216	5.511	-0.016584	7.9571	68.988	8.4259	0.047983	2.2345	15.428
11	0.037603	0.00051825	0.037084	51	136	0.012021	-1.9954e-05	0.014735	7.0158e-05	0.0085224	0.71806	2.7363	2.0284	-28.366	30.394	202	52	-11.253	0.029278	-15.234	32.208	6.1263	-0.16205	3.0141	20.824	-20.722	41.546	145	97	0.17242	-0.0069991	1.1243	81.155	9.0255	-0.15198	3.0144	11.583	-22.919	34.501	262	209	-4.6974	0.0026331	-5.0555	72.138	8.4959	0.077307	2.0446	5.2434
12	0.024471	0.0005562	0.023915	57	163	0.0066429	-2.7741e-05	0.0096666	1.6372e-05	0.00441	1.8837	7.4621	2.2684	-30.524	32.793	170	59	-9.096	0.019144	-11.183	51.948	7.3084	-1.2746	4.186	14.772	-19.431	34.203	124	95	-2.6724	0.017857	-4.6188	62.971	8.0153	0.24756	2.3859	17.295	-13.954	31.249	182	161	1.0569	-0.013174	2.4929	63.151	7.9903	0.056721	1.919	0.062325
13	0.010935	0.00022737	0.010708	25	118	0.003571	-4.3741e-06	0.0040456	5.9536e-06	0.0024555	1.0574	3.7381	0.62821	-32.908	33.536	176	187	-10.497	0.0088371	-11.456	49.745	7.0749	-1.2456	4.0407	18.353	-16.794	35.147	127	81	-0.75045	0.0011816	-0.87865	66.799	8.1734	0.025336	2.4806	19.451	-12.493	31.943	209	146	2.4938	1.9952e-05	2.4916	66.81	8.1737	0.1899	2.0417	7.8773
14	0.032845	0.00050561	0.032339	64	194	0.0084355	-2.5632e-05	0.01178	3.7656e-05	0.0064354	1.4413	5.4644	2.7202	-32.763	35.483	201	152	-8.4828	0.022804	-11.459	59.551	7.9073	-1.5219	4.8421	22.583	-20.751	43.333	59	103	-2.869	-0.0056467	-2.1321	88.532	9.4188	0.40076	2.8438	23.28	-10.833	34.113	258	175	7.3302	-0.021729	10.166	62.951	8.1026	-0.074463	2.2009	13.842
15	0.018063	0.0004446	0.017619	56	126	0.0048532	-3.1529e-06	0.0052157	1.1997e-05	0.0034701	1.42	5.7261	5.136	-26.311	31.447	38	54	-5.6811	0.0017756	-5.8852	50.655	7.1182	-1.4638	4.5789	17.179	-6.2499	23.429	132	89	4.4082	0.0077516	3.5167	26.212	5.1458	0.081185	2.2578	16.956	-10.886	27.841	27	215	3.3039	-0.014532	4.9751	52.71	7.3245	-0.0038111	2.1209	21.507
16	0.023335	0.00097399	0.022361	162	190	0.0068062	-1.717e-05	0.0084717	2.4751e-05	0.005068	1.2282	3.8067	-0.062123	-35.142	35.08	144	162	-11.503	0.018553	-13.302	57.106	7.6287	-1.0876	3.6674	18.982	-16.413	35.395	108	77	1.6518	0.019106	-0.20153	54.268	7.4448	0.032769	3.1221	19.778	-4.6214	24.399	15	51	6.1204	0.0042135	5.7117	38.312	6.1942	0.2656	2.0733	8.4194
17	0.043018	0.00019208	0.042826	56	181	0.010041	-2.8383e-05	0.013376	6.3774e-05	0.0082166	1.4205	5.8536	6.3547	-35.061	41.415	186	56	-7.8558	0.023458	-10.612	71.543	8.608	-1.351	4.7378	15.586	-5.8442	21.43	53	91	4.293	-0.0094176	5.3996	24.092	4.9501	0.068737	2.3802	20.071	-10.258	30.329	134	163	3.7261	0.0022088	3.4666	54.702	7.3976	0.22003	2.366	11.893
18	0.045113	0.00020416	0.044909	180	233	0.007904	-1.5383e-05	0.010373	6.587e-05	0.0082411	2.8808	11.585	-1.3567	-30.239	28.882	101	179	-9.9932	0.0099676	-11.593	50.373	7.1576	-1.4861	4.0301	24.387	-15.459	39.846	179	218	0.54274	-0.0098869	2.1296	79.681	8.9736	0.42824	3.2053	16.806	-17.161	33.967	22	209	0.45632	-0.016228	3.0609	50.548	7.268	-0.36678	2.8723	3.0388
19	0.010064	0.00057215	0.0094923	45	148	0.003585	-1.8421e-06	0.0037655	3.1025e-06	0.0017645	0.80506	3.7359	2.2229	-25.296	27.519	157	50	-7.6082	0.020529	-9.62	43.064	6.6653	-1.1449	3.7049	20.08	-8.4563	28.536	114	183	6.6279	0.002899	6.3438	35.354	5.9482	0.026112	2.5196	20.744	-16.532	37.276	166	157	-2.2385	-0.011565	-1.1052	76.365	8.7634	0.75473	2.7939	4.1446
20	0.019007	0.00014899	0.018858	260	234	0.0049311	-1.3592e-06	0.0051343	1.4229e-05	0.0037739	1.2208	4.6594	-0.46915	-28.929	28.46	245	260	-10.532	-0.0044845	-9.8618	43.233	6.5866	-1.178	3.8221	20.575	-12.754	33.329	261	275	4.2148	-0.0087502	5.523	65.614	8.1356	-0.23003	2.3742	16.218	-16.743	32.961	178	244	0.10711	0.010483	-1.46	69.057	8.3595	0.27286	2.0784	3.3883
21	0.030943	0.00037641	0.030566	62	194	0.0043657	-4.9924e-06	0.0050147	1.8464e-05	0.0043135	3.9604	21.105	0.41954	-34.088	34.508	203	153	-9.9251	0.0064291	-10.761	47.121	6.8815	-1.3119	4.6538	18.767	-11.959	30.726	220	187	2.8543	-0.010078	4.1644	57.635	7.6297	-0.05882	2.007	18.5	-14.801	33.301	141	66	1.8067	-0.005362	2.5037	46.874	6.8584	0.085855	2.2429	3.9242
22	0.019913	0.00014913	0.019764	41	228	0.0082713	-2.2552e-05	0.01162	1.7313e-05	0.004591	0.4089	2.6319	3.9923	-27.877	31.87	232	163	-11.631	0.014042	-13.716	39.427	6.3942	-0.44613	2.8312	22.999	-12.018	35.017	63	0	7.8175	-0.015931	10.183	59.357	7.8253	-0.31643	2.2986	16.264	-20.204	36.468	181	114	-1.197	0.0024723	-1.5641	83.685	9.1504	-0.07649	2.038	8.3887
23	0.013788	0.00011669	0.013671	132	217	0.0045847	-1.005e-05	0.0062781	1.2931e-05	0.0037273	0.84293	2.7104	3.8966	-24.636	28.533	59	86	-5.0332	0.0042177	-5.7439	32.766	5.7389	-1.1862	4.5139	18.867	-8.5587	27.425	284	310	2.0273	0.017061	-0.84756	29.328	5.6656	0.74899	3.3459	15.614	-18.297	33.911	297	130	-0.18965	-0.019828	3.1514	66.356	8.3725	-0.26154	1.9939	16.615
24	0.041175	0.00018941	0.040986	76	0	0.0080521	-3.0146e-05	0.012227	3.7212e-05	0.0065624	2.0899	9.9478	4.8864	-31.151	36.037	229	77	-6.1613	0.009334	-7.4541	56.231	7.5361	-1.4297	4.9077	13.579	-19.713	33.292	69	253	-1.9863	0.012625	-3.7348	61.749	7.9231	-0.19043	2.2679	25.878	-11.318	37.196	32	209	9.7927	-0.016145	12.029	87.117	9.4231	-0.23271	2.0573	15.757
25	0.030007	0.00047383	0.029533	40	162	0.0052034	-3.4879e-05	0.0080286	2.3731e-05	0.0051405	3.4291	15.507	2.9741	-28.841	31.815	55	40	-6.9585	0.022316	-8.7662	45.188	6.8037	-1.3131	4.3898	19.129	-4.8632	23.992	92	27	8.3811	0.023577	6.4714	23.136	4.9362	-0.38978	2.9824	14.586	-18.805	33.391	95	115	-4.2706	-0.0014542	-4.1528	65.265	8.079	0.28744	2.0904	6.1593
26	0.022353	0.00022958	0.022123	34	89	0.0074561	-1.0278e-05	0.0092908	2.5325e-05	0.0051433	0.77082	3.0156	5.5262	-31.068	36.594	276	105	-5.5844	0.0035878	-6.2248	62.591	7.9201	-1.5756	4.9134	15.865	-20.313	36.178	275	2	-1.5362	0.0093863	-3.2116	34.019	5.9127	-0.032263	3.208	29.393	-6.7315	36.124	223	322	7.5641	-0.010176	9.3806	78.13	8.9015	0.32822	2.088	24.933
27	0.13626	0.00037923	0.13588	193	339	0.010612	6.1187e-06	0.0095747	0.00027346	0.016548	4.4978	26.615	0.52448	-33.805	34.33	240	193	-14.649	-0.0013034	-14.429	55.696	7.4641	-0.58149	3.1825	22.048	-9.7147	31.762	258	126	5.3883	-0.0048544	6.2111	40.189	6.3573	0.073808	2.9575	19.128	-14.683	33.811	25	233	3.4321	-0.030005	8.5181	47.666	7.506	-0.3059	2.4987	11.955
28	0.079431	0.0011618	0.078269	39	7	0.0082544	-6.8501e-05	0.014282	0.00014808	0.012662	4.0742	20.156	3.251	-25.521	28.772	130	43	-7.0718	0.039444	-10.543	42.142	6.7973	-1.2207	4.1224	21.86	-21.598	43.459	99	73	-1.1944	0.039164	-4.6409	98.237	10.111	0.077658	2.3176	7.4464	-29.853	37.299	172	123	-5.3953	-0.048697	-1.1099	58.19	8.0238	-0.69407	2.99	7.7119
29	0.022717	0.00020362	0.022513	78	242	0.0062342	-2.3073e-05	0.0099604	1.6381e-05	0.0045868	1.1841	4.3701	2.3273	-32.669	34.996	249	79	-10.691	0.0042645	-11.38	52.218	7.2372	-1.2601	4.2066	16.469	-14.366	30.835	299	58	1.5592	0.01282	-0.51124	45.233	6.8316	0.037604	2.4917	22.354	-15.176	37.53	263	211	3.262	0.0039071	2.631	63.157	7.9555	0.20318	2.732	8.7746
30	0.0099087	0.00092978	0.0089789	226	68	0.0046445	-4.9865e-06	0.0053027	3.7126e-06	0.0019642	-0.0098033	2.1266	2.1191	-24.72	26.839	198	153	-6.4051	0.014945	-8.3778	29.125	5.5165	-1.6088	5.4271	16.832	-7.8195	24.652	87	108	5.8505	0.014771	3.9007	28.198	5.4291	-0.43616	2.7624	17.491	-20.222	37.712	212	191	-3.5285	0.0020714	-3.802	86.224	9.2871	0.23119	2.2452	10.737
31	0.019974	0.00032105	0.019653	60	145	0.0037974	-1.1979e-05	0.0054806	7.1707e-06	0.0028499	2.9086	14.808	2.7851	-29.245	32.03	193	60	-6.1582	0.0018003	-6.4112	43.823	6.6215	-1.6812	5.4408	16.586	-9.169	25.755	56	241	4.921	0.0068823	3.954	26.88	5.2148	-0.03285	2.6175	25.971	-4.4985	30.47	260	98	10.45	0.012608	8.6782	59.627	7.7897	0.2061	1.9125	15.871
32	0.0090796	0.00061793	0.0084616	43	92	0.0025897	-2.8545e-06	0.0028994	2.7277e-06	0.0016613	1.592	5.6589	1.5771	-32.686	34.264	162	121	-9.4494	0.0068899	-10.197	66.863	8.1885	-1.281	3.911	15.502	-18.164	33.666	124	87	2.8693	0.0045213	2.3788	58.628	7.6622	-0.69867	3.1606	14.95	-12.246	27.196	19	143	2.5721	-0.017287	4.4477	49.281	7.1039	-0.20331	2.1226	10.18
33	0.024246	0.0011342	0.023111	224	93	0.0052116	-1.5317e-06	0.0054329	1.874e-05	0.0043308	2.3463	8.412	0.09302	-35.732	35.825	88	226	-11.361	0.0087189	-12.621	58.953	7.7127	-1.594	5.0078	16.237	-16.285	32.522	222	114	2.4917	0.0041071	1.8983	62.997	7.9445	-0.43074	2.3347	23.555	-10.222	33.777	283	201	6.8912	-0.0075549	7.9829	75.359	8.7039	-0.038149	2.1329	14.228
34	0.039987	0.00020762	0.039779	53	119	0.009859	-5.7974e-05	0.016613	5.558e-05	0.0084212	1.4015	4.4884	-0.30256	-36.07	35.768	174	54	-13.173	0.03062	-16.74	60.391	8.0417	-0.87074	3.2343	16.612	-20.904	37.516	46	85	-2.2275	0.0010037	-2.3444	83.257	9.1248	0.30449	2.7135	23.737	-16.602	40.339	221	164	6.469	0.0033495	6.0788	98.454	9.925	-0.40382	2.2181	3.7318
35	0.012063	0.00029477	0.011769	32	230	0.0051168	-1.4452e-05	0.0067788	7.8976e-06	0.0029709	0.39257	2.147	3.1109	-27.815	30.926	74	52	-7.3237	0.029879	-10.76	35.483	6.2812	-1.1886	4.6805	19.9	-22.396	42.295	127	201	-5.8293	0.0036717	-6.2516	88.948	9.4344	0.45423	2.8888	19.753	-15.785	35.538	129	162	-0.30644	0.010302	-1.4912	64.697	8.0727	0.012979	2.1556	13.631
36	0.013303	0.00055781	0.012745	64	223	0.0050822	-1.7702e-05	0.0076932	8.7867e-06	0.0033279	0.83765	2.6465	5.7628	-29.22	34.983	231	66	-5.4895	0.0084401	-6.7345	55.374	7.4762	-1.5642	4.8106	15.538	-14.446	29.984	197	115	2.8026	0.009695	1.3726	36.053	6.0613	-0.51138	3.0267	21.561	-11.351	32.913	175	210	5.634	-0.017924	8.2778	72.942	8.6768	-0.1379	2.0773	19.977
37	0.018118	0.00077224	0.017346	60	253	0.0072862	-1.0606e-05	0.0086385	1.5824e-05	0.0040544	0.55173	2.3463	1.1911	-25.585	26.776	184	61	-7.9834	0.011671	-9.4715	24.677	5.0419	-0.79564	4.6986	12.533	-11.625	24.158	129	98	1.0034	0.0043208	0.45247	37.964	6.1698	-0.33735	2.2479	12.14	-18.349	30.489	192	164	0.58446	-0.001768	0.80988	68.044	8.2499	-0.66305	2.3592	10.046
38	0.026862	0.00050886	0.026353	122	217	0.0091136	-5.0565e-06	0.0098089	4.081e-05	0.006401	0.66843	2.5037	3.4538	-30.797	34.251	7	83	-11.255	-0.020131	-8.4866	52.507	7.4216	-0.50701	3.4405	17.611	-8.8896	26.501	165	123	5.2881	0.011131	3.7575	36.288	6.0889	-0.18911	2.3252	19.5	-9.2707	28.771	166	212	5.072	0.0043759	4.4703	54.793	7.4105	0.09888	1.9199	13.863
39	0.040996	0.00027076	0.040725	65	181	0.0079716	-6.3536e-06	0.0087594	2.995e-05	0.0054917	2.1293	11.585	0.068452	-30.05	30.119	186	64	-11.175	0.010276	-12.449	35.408	5.9961	-1.3706	4.6496	17.99	-10.674	28.664	59	222	1.6408	0.0023637	1.3477	38.482	6.2057	0.086069	2.5522	15.858	-15.07	30.927	138	163	0.57829	0.010356	-0.7059	75.117	8.6989	0.0095371	1.9395	12.614
40	0.020488	0.00089639	0.019592	36	183	0.0033918	-1.3279e-05	0.0046069	8.3119e-06	0.0029681	3.6687	18.404	2.8081	-26.11	28.919	54	150	-6.0078	0.016823	-7.5471	45.157	6.779	-1.5628	4.4681	15.353	-19.597	34.95	99	64	-0.052228	0.018331	-1.7295	78.232	8.8983	-0.39618	2.3234	13.529	-18.165	31.693	103	25	-3.7793	0.028994	-6.4323	48.825	7.1552	0.2714	2.7075	9.2802
41	0.004235	0.00066717	0.0035678	90	10	0.0018974	-2.2131e-06	0.0021619	5.5424e-07	0.0007601	0.97485	3.4281	3.2611	-26.336	29.597	164	54	-4.5776	0.0078186	-5.5119	30.557	5.5543	-2.2097	7.8693	16.747	-9.0025	25.749	71	90	3.784	0.0036633	3.3462	26.638	5.1674	-0.030745	2.8196	11.781	-16.745	28.526	116	152	0.8536	-0.027036	4.0844	62.713	8.1376	-0.62543	2.0926	7.0951
42	0.0060084	0.00012917	0.0058793	528	332	0.0015287	8.3694e-07	0.001286	1.2313e-06	0.0011185	0.66048	3.3792	0.24117	-22.628	22.87	32	180	-7.0817	0.0046171	-8.4206	28.733	5.416	-0.84336	2.8222	13.249	-10.43	23.679	574	541	1.1289	-0.0064684	3.0047	20.969	4.7059	-0.2185	2.9509	15.473	-17.806	33.279	367	489	-2.5142	-0.0086692	-0.00013627	34.717	6.0688	-0.42043	2.9087	12.035
43	0.028719	0.00064845	0.028071	69	150	0.006641	-1.1373e-05	0.0082048	1.8785e-05	0.0044279	1.3121	6.7668	4.6482	-30.95	35.598	178	228	-5.6154	0.005549	-6.3784	57.832	7.6176	-1.6877	5.5768	13.478	-9.6185	23.096	66	248	1.7271	-0.0038353	2.2545	26.343	5.1417	0.021729	2.4957	22.392	-13.972	36.364	163	106	2.8382	-0.0029572	3.2448	63.278	7.9582	0.045497	2.5764	15.674
44	0.032778	0.0013904	0.031388	64	83	0.010456	-2.9241e-05	0.014009	4.2903e-05	0.0068662	0.63927	2.567	-0.37074	-31.785	31.414	184	58	-11.199	0.028063	-14.609	39.176	6.5638	-1.1971	4.5632	20.122	-22.644	42.766	138	98	-0.94303	-0.014144	0.77552	89.952	9.5365	0.18934	2.6155	22.116	-9.9125	32.029	145	176	6.8103	-0.0081958	7.8061	52.391	7.2611	-0.35247	2.2175	6.9178
45	0.048338	0.00095145	0.047387	46	8	0.0064298	-2.5108e-05	0.0088151	6.4629e-05	0.0081575	3.3582	14.946	-0.38488	-35.176	34.791	65	111	-9.6505	0.0092624	-10.53	69.563	8.356	-1.5521	4.6772	14.859	-23.935	38.794	108	31	-4.0763	0.0202	-5.9954	72.885	8.6096	0.050255	2.5528	18.875	-16.23	35.105	18	136	0.68327	-0.04317	4.7845	65.677	8.4465	0.15713	2.4484	12.795
46	0.026605	0.00054145	0.026063	42	3	0.0065747	-3.4957e-06	0.00694	1.9352e-05	0.0044042	1.8729	7.9844	1.9834	-27.064	29.047	146	42	-8.6936	0.0033843	-9.0473	28.68	5.3593	-1.0027	4.8846	15.43	-11.22	26.65	56	178	1.0793	-0.016042	2.7558	33.756	5.8909	-0.08608	2.7927	27.349	-8.3683	35.717	108	138	6.417	-0.0062334	7.0684	81.278	9.0234	0.39299	2.5184	17.366
47	0.043211	0.00080012	0.042411	63	0	0.011193	-3.8725e-05	0.015549	5.917e-05	0.0080965	1.7022	6.6107	5.9671	-29.715	35.682	170	63	-5.6484	0.025746	-8.5449	56.411	7.6963	-1.308	4.4658	19.09	-10.46	29.549	184	44	-0.64781	0.015282	-2.367	40.281	6.4245	0.96698	3.3283	20.597	-13.115	33.712	213	200	2.791	-0.012439	4.1904	54.141	7.4027	0.15163	2.3111	7.8149
48	0.0095941	0.00012064	0.0094735	113	79	0.0024706	5.1694e-06	0.0017184	2.0898e-06	0.0015099	0.813	4.9942	2.2419	-29.243	31.485	221	239	-8.7139	0.0085364	-9.956	37.541	6.1692	-0.81758	3.8704	17.951	-16.643	34.593	171	129	0.83699	0.0013703	0.63761	50.781	7.127	-0.11504	3.0846	14.943	-13.545	28.488	15	49	1.49	-0.0074088	2.568	47.23	6.9007	-0.24362	2.0469	14.382
49	0.033037	0.0014348	0.031602	74	13	0.0080281	-1.9467e-05	0.010919	2.9424e-05	0.005677	1.9197	7.6566	2.1362	-34.442	36.578	95	167	-10.791	0.010155	-12.299	51.817	7.2512	-1.1003	4.6127	18.282	-11.456	29.738	283	49	3.0717	0.020003	0.10118	45.201	6.9399	-0.13235	2.2685	20.058	-23.014	43.072	17	217	0.77155	-0.030916	5.3626	108.51	10.751	-0.28375	2.4915	12.451
50	0.039811	0.00044318	0.039367	52	234	0.0073775	-3.529e-05	0.011506	3.0553e-05	0.0060236	2.7371	13.269	1.3248	-28.3	29.625	171	54	-7.8913	0.0152	-9.6697	27.227	5.3189	-1.7174	6.676	15.267	-8.5051	23.772	48	200	3.4181	0.0022809	3.1513	23.903	4.8915	-0.093396	2.9243	23.525	-13.967	37.492	186	146	4.9728	0.020402	2.5858	89.632	9.568	0.0075861	2.1984	18.229
51	0.025804	0.0012998	0.024504	219	1	0.014035	5.1742e-06	0.013383	3.4556e-05	0.0058905	-0.21345	2.2881	0.72103	-27.666	28.387	193	141	-6.7755	0.0027995	-7.1283	32.095	5.6689	-1.968	6.4075	16.574	-8.8382	25.412	60	179	2.7378	-0.0027646	3.0861	37.725	6.1454	0.10075	2.1257	19.22	-17.624	36.844	137	177	3.0425	-0.0025692	3.3662	84.263	9.1814	-0.32768	2.1344	8.9255
52	0.03594	0.00011758	0.035822	57	147	0.0052418	-2.2557e-05	0.008366	2.9319e-05	0.0057093	3.2436	16.625	3.0632	-28.457	31.52	73	57	-8.0609	0.0013851	-8.2528	54.122	7.3576	-1.0174	3.4415	15.572	-12.266	27.839	53	92	1.9156	0.0094766	0.60306	42.742	6.5818	0.0076708	2.2484	25.903	-10.558	36.462	235	211	5.0319	0.011669	3.4156	72.508	8.5665	0.58678	2.7672	13.07
53	0.014669	0.00079336	0.013876	105	0	0.0056148	-1.0021e-05	0.0069376	8.7224e-06	0.0030512	0.64163	3.0866	3.0649	-28.319	31.384	188	62	-9.5505	0.025189	-12.876	35.108	6.2306	-0.98782	4.4841	18.981	-17.045	36.026	206	100	-0.43296	0.025528	-3.8026	74.94	8.8743	0.33301	2.2309	15.041	-17.168	32.209	247	169	1.0347	-0.0044918	1.6276	72.794	8.5388	-0.22009	1.8999	6.6797
54	0.020211	0.0003481	0.019863	47	0	0.005517	-1.4358e-05	0.0069026	1.4808e-05	0.0039312	1.2939	4.8193	1.1448	-28.337	29.482	149	50	-7.1922	0.0083086	-7.994	48.211	6.959	-1.5575	4.7976	15.708	-22.548	38.256	46	176	-4.7041	-0.02894	-1.9114	66.767	8.3303	0.11475	2.3963	24.343	-4.5078	28.85	14	131	8.3479	-0.0098746	9.3008	44.266	6.6762	0.29946	2.0226	7.2521
55	0.0709	0.00087755	0.070023	82	276	0.010349	-4.735e-05	0.016883	0.00010211	0.010791	3.549	17.053	2.7431	-33.467	36.21	104	234	-10.03	0.025881	-13.601	49.449	7.3302	-1.4133	5.1505	22.115	-21.09	43.205	74	255	-3.7693	0.0018439	-4.0237	81.711	9.0406	0.55406	3.1159	20.342	-16.199	36.541	28	219	1.9059	-0.023517	5.1513	75.807	8.9075	-0.11777	1.9359	5.3543
56	0.063143	0.00022573	0.062917	72	172	0.0093328	-3.6241e-05	0.014805	0.00010003	0.010492	3.3048	15.937	1.3898	-32.407	33.797	210	78	-7.7479	0.014602	-9.9528	53.499	7.4249	-1.876	6.0084	22.302	-5.7208	28.023	256	19	4.4727	0.019505	1.5274	36.17	6.2515	0.72806	2.9438	25.385	-13.589	38.973	19	75	9.1198	-0.013729	11.193	68.865	8.3849	-0.23619	2.852	11.853
57	0.068325	0.00075362	0.067571	69	2	0.0085327	-3.07e-05	0.012524	0.00012823	0.011558	3.4897	15.561	3.7938	-30.78	34.574	207	74	-6.3398	0.011548	-7.8411	71.634	8.5083	-1.6177	4.6011	17.994	-13.456	31.45	63	107	1.1088	0.010536	-0.26091	65.203	8.1138	0.20661	1.9772	25.542	-13.443	38.985	16	74	7.9383	-0.016485	10.081	75.325	8.7674	-0.57153	2.6227	12.565
58	0.026381	0.00013438	0.026246	37	204	0.0072075	-1.9957e-05	0.011249	4.1555e-05	0.0068575	0.84512	2.6979	-0.43417	-34.326	33.892	327	343	-11.981	0.007146	-13.428	42.784	6.5943	-1.3529	4.8107	13.342	-20.369	33.711	339	142	-0.85479	0.0031607	-1.4948	57.161	7.5696	-0.54102	2.9731	26.776	-10.681	37.457	235	107	8.2457	-0.0034107	8.9364	93.124	9.6584	0.24743	1.8569	8.8366
59	0.033013	0.00068502	0.032328	52	233	0.0082362	6.1142e-06	0.0075239	3.6762e-05	0.0060772	1.4699	5.2179	-0.032932	-29.51	29.477	166	56	-8.6209	0.007814	-9.5312	36.609	6.0736	-1.4977	4.7685	19.935	-13.823	33.759	118	195	3.9118	-0.030176	7.4274	59.257	7.9632	-0.37975	2.7083	13.772	-21.007	34.779	13	148	-5.7522	-0.022511	-3.1296	77.611	8.94	0.12988	1.8692	7.9317
60	0.024489	0.00096841	0.02352	68	2	0.0055083	-1.529e-05	0.0075266	1.2629e-05	0.0037412	2.0407	9.109	4.8168	-31.54	36.357	194	212	-7.7048	0.015361	-9.7324	84.85	9.2861	-1.2465	3.5383	16.356	-14.807	31.163	60	96	0.11793	0.015959	-1.9886	39.666	6.4154	-0.073071	2.545	23.458	-13.698	37.156	140	104	4.2456	0.002054	3.9744	101.52	10.077	-0.083967	1.7409	11.275
61	0.011255	0.00014397	0.011111	37	163	0.0036031	-5.9183e-06	0.0044938	5.6873e-06	0.00244	0.84915	3.4074	1.6597	-26.031	27.69	235	251	-8.0471	0.0045389	-8.7302	30.097	5.5003	-1.1801	4.2696	16.614	-19.196	35.81	175	271	0.73002	-0.0066743	1.7345	51.07	7.17	-0.06623	3.2371	26.319	-12.632	38.952	286	213	6.5346	-0.025603	10.388	89.905	9.741	0.021029	2.1392	11.314
62	0.011899	0.0006422	0.011257	57	0	0.0038858	-4.5363e-06	0.0044143	3.6561e-06	0.0019365	1.2461	6.0699	0.52194	-28.372	28.894	168	61	-6.527	-0.0087111	-5.5121	49.299	7.0459	-1.8769	5.4812	15.342	-8.695	24.037	132	196	1.7138	-0.008016	2.6477	29.931	5.4976	0.28069	2.3971	22.076	-6.1063	28.183	17	204	9.9222	-0.0093794	11.015	45.872	6.8025	-0.20316	2.0713	17.014
63	0.025678	0.00060516	0.025073	66	0	0.010332	2.716e-06	0.010079	2.7893e-05	0.0052834	0.60962	3.1742	-2.4564	-27.969	25.512	131	47	-10.835	0.0086004	-11.635	22.764	4.7937	-1.1366	4.7364	15.032	-13.885	28.917	58	158	-1.1191	0.021399	-3.1092	45.798	6.8653	0.26823	2.4513	18.531	-12.771	31.303	101	157	3.9333	-0.020871	5.8743	68.046	8.3256	-0.1468	1.9479	22.827
64	0.02651	0.00093737	0.025573	71	282	0.0072115	-2.9526e-05	0.011375	2.4345e-05	0.0054921	1.4777	4.8325	2.1821	-34.536	36.718	214	233	-11.128	0.028037	-15.081	70.776	8.719	-1.2369	3.8807	17.223	-12.483	29.706	160	120	4.0037	0.028896	-0.070652	34.026	6.2927	-0.23406	2.7791	26.522	-14.137	40.659	21	204	6.2071	0.0080115	5.0775	98.157	9.929	0.052616	1.9517	16.964
65	0.02681	0.0001966	0.026613	82	248	0.010342	-1.0508e-05	0.011986	4.4025e-05	0.0067032	0.5075	2.3316	2.8555	-36.228	39.084	261	94	-8.8918	0.010284	-10.501	57.508	7.6405	-1.8159	6.5664	18.79	-4.8516	23.642	216	284	6.1599	0.0039473	5.5421	26.5	5.1602	0.25967	2.6019	28.529	-12.86	41.389	186	231	4.033	-0.0064693	5.0455	87.864	9.3919	0.32558	2.3266	17.161
66	0.023345	0.00021269	0.023132	83	174	0.0062694	-3.5421e-06	0.0068698	2.3005e-05	0.0048089	1.3692	4.711	1.078	-34.707	35.785	12	82	-10.337	0.0059596	-11.347	63.612	7.9972	-1.2033	3.8333	15.709	-17.976	33.685	75	299	-3.4049	-0.01785	-0.37922	49.588	7.2565	0.47868	2.8067	27.069	-11.219	38.288	208	249	7.9478	0.001147	7.7534	72.138	8.4942	0.32976	2.2921	14.175
67	0.020696	0.00057159	0.020124	216	240	0.0087464	-4.3909e-06	0.0093106	2.9307e-05	0.0054234	0.30474	1.9912	-1.4237	-27.63	26.206	187	65	-9.9669	0.013624	-11.718	32.804	5.8167	-1.1216	3.9059	16.034	-21.988	38.022	137	103	-1.7861	-0.013569	-0.042462	83.455	9.1911	-0.38535	2.386	17.538	-16.658	34.196	18	186	0.72401	-0.018552	3.1079	59.151	7.8141	-0.11993	2.3902	12.983
68	0.016843	0.00077925	0.016064	51	249	0.0066836	-1.2592e-05	0.0088243	1.1869e-05	0.0036613	0.50929	2.5333	-0.23602	-27.645	27.409	259	89	-8.5359	0.0012498	-8.7484	26.75	5.1735	-1.6447	6.1441	15.208	-17.249	32.457	277	134	-1.4551	0.017341	-4.4031	45.246	6.9397	0.03102	2.5045	16.795	-12.686	29.481	24	91	1.022	-0.010043	2.7293	55.933	7.5439	0.055586	1.8781	12.168
69	0.021678	0.00018323	0.021495	52	270	0.0060345	-1.9595e-05	0.0093558	2.1842e-05	0.0050538	0.99916	3.216	3.8273	-33.638	37.465	282	84	-9.9865	0.0059917	-11.002	41.215	6.4468	-1.5786	6.0358	19.619	-11.633	31.252	298	313	3.5172	0.0049248	2.6825	48.158	6.9564	-0.042154	2.2629	22.817	-13.588	36.405	201	61	4.5053	0.014424	2.0604	88.128	9.4938	0.088613	2.0515	13.552
70	0.021304	0.00051231	0.020792	260	3	0.0043009	4.1893e-06	0.00366	1.3263e-05	0.0036607	2.2291	7.85	5.7907	-34.45	40.24	227	259	-7.5353	0.012637	-9.4687	77.481	8.8733	-1.246	3.7676	15.916	-6.3812	22.297	182	272	6.0468	-0.014425	8.2538	33.017	5.8865	-0.32882	2.1184	18.863	-21.868	40.732	184	136	-3.3793	-0.017905	-0.63993	102.45	10.245	0.028994	1.8968	8.4601
71	0.027844	0.0005203	0.027324	119	0	0.015859	-9.4087e-06	0.017054	6.1885e-05	0.0078972	-0.076513	1.6796	1.2191	-28.708	29.927	12	61	-7.4858	0.0040491	-8	39.472	6.2898	-1.6857	5.6896	14.323	-19.3	33.623	136	101	-9.157	-0.0015112	-8.965	70.754	8.4123	1.2272	3.452	29.067	4.779	24.289	85	181	16.021	0.016425	13.935	30.577	5.6603	-0.069391	2.3863	24.815
72	0.030135	0.0004226	0.029712	65	208	0.0084138	-1.6646e-05	0.010886	3.5085e-05	0.0060939	1.0681	4.2222	5.4351	-29.617	35.052	216	65	-9.5272	0.015425	-11.818	48.239	7.0711	-1.0923	4.4429	13.696	-21.456	35.152	277	200	-0.93048	0.0064862	-1.8937	43.386	6.6104	-0.40521	3.1047	27.044	-12.212	39.256	162	205	5.2474	0.013559	3.234	90.48	9.5833	0.10745	2.1874	12.109
73	0.032082	0.0010352	0.031047	20	220	0.013034	-3.7719e-05	0.017183	4.2943e-05	0.0069809	0.53129	3.0535	3.9197	-30.634	34.553	174	57	-4.6705	0.029244	-7.8873	48.316	7.197	-1.7774	5.9663	13.258	-17.282	30.54	52	194	-4.0434	-0.0053818	-3.4514	44.073	6.6477	0.29626	2.8249	25.838	-1.6679	27.506	20	0	11.397	-0.029864	14.682	40.216	6.6216	0.079018	2.3569	14.505
74	0.0062653	0.00026334	0.0060019	97	257	0.0025073	-4.545e-06	0.0030913	1.431e-06	0.0012432	0.79931	3.3101	0.22348	-25.549	25.773	191	253	-8.1195	-0.0012703	-7.9563	29.147	5.3996	-1.2003	4.1101	16.763	-12.101	28.863	143	101	1.0725	-0.0025183	1.3961	37.74	6.1461	-0.065486	2.9052	16.259	-11.143	27.402	21	182	3.323	-0.020403	5.9448	55.204	7.5837	-0.066801	1.7939	11.272
75	0.015659	0.00090186	0.014757	28	15	0.0062386	-6.8914e-06	0.0072826	1.0583e-05	0.0033089	0.87696	3.1833	4.0797	-28.619	32.698	219	162	-7.5262	0.013511	-9.5731	34.336	5.9785	-1.268	5.1953	11.878	-19.564	31.442	246	122	-3.4397	0.0062145	-4.3812	50.661	7.1385	-0.084221	2.3849	15.707	-19.466	35.172	157	219	-0.68538	-0.013483	1.3574	61.332	7.9203	-0.094209	2.1063	-0.12715
76	0.0098896	0.00089142	0.0089982	164	2	0.0051555	-2.0311e-06	0.0054794	3.6529e-06	0.0019204	0.53984	2.7249	3.3864	-29.113	32.5	255	83	-6.1177	0.012231	-8.0686	45.607	6.8471	-1.7727	6.039	15.171	-13.359	28.53	77	138	1.2203	0.015972	-1.3271	39.155	6.429	-0.034444	2.2715	17.41	-12.749	30.159	268	133	2.0969	0.0050301	1.2946	60.325	7.7808	0.085266	1.8608	7.716
77	0.1085	0.00082629	0.10767	61	249	0.019959	-7.3816e-05	0.029149	0.0003149	0.018528	3.0342	13.755	8.5088	-34.327	42.836	180	62	-7.3502	0.001119	-7.4895	65.747	8.1088	-0.88781	4.5593	14.962	-15.895	30.857	56	207	-3.4405	0.010508	-4.7488	56.733	7.5702	0.47478	2.3027	22.095	-13.526	35.621	130	49	3.5193	0.0045166	2.957	99.073	9.9589	0.023437	1.9506	12.285
78	0.020936	0.0011636	0.019772	59	217	0.0070963	-6.762e-06	0.00783	7.7812e-06	0.0028218	1.7377	9.5802	1.9916	-27.872	29.863	152	61	-5.2214	0.0077574	-6.0631	36.22	6.0381	-1.9786	6.4726	19.678	-4.6369	24.315	55	186	7.5257	-0.010031	8.614	24.155	4.9551	0.035077	3.1311	15.184	-12.827	28.011	174	89	2.1145	-0.019969	4.2811	37.462	6.2483	-0.088679	2.8724	13.105
79	0.011206	0.00088627	0.01032	31	210	0.0047149	-7.4426e-06	0.0058313	3.9753e-06	0.0020961	0.26995	2.3763	4.584	-27.665	32.249	219	69	-8.6912	0.0085562	-9.9746	36.828	6.1139	-1.3518	5.2683	15.338	-12.844	28.181	282	106	1.223	0.025502	-2.6023	41.667	6.8248	-0.18105	2.247	13.378	-20.407	33.786	279	202	-1.3575	0.0026719	-1.7582	62.217	7.8912	-0.16352	2.1201	11.244
80	0.029561	0.0011675	0.028394	52	211	0.0081511	-5.075e-05	0.013505	2.2786e-05	0.005695	1.4884	5.2079	1.8056	-32.273	34.079	67	53	-6.8675	-0.0029274	-6.5587	54.917	7.4127	-1.4911	4.8561	22.232	-13.363	35.595	48	20	0.82681	0.049828	-4.43	69.43	8.8729	0.26908	2.0189	27.346	-1.0116	28.357	106	55	13.215	0.0046192	12.728	40.594	6.3776	0.18578	2.1634	12.969
81	0.026128	0.0011754	0.024953	60	236	0.010851	-2.1208e-05	0.013354	3.7592e-05	0.0063005	0.53119	2.4287	1.0774	-30.698	31.775	85	65	-12.459	0.020804	-14.914	40.523	6.523	-0.81988	3.7859	13.41	-11.777	25.187	138	98	2.9013	-0.0075721	3.7948	36.648	6.0758	-0.51692	2.5735	19.85	-13.115	32.965	156	165	3.77	0.0025577	3.4681	74.38	8.6262	-0.10244	1.8151	0.59208
82	0.0098921	0.00089265	0.0089994	164	2	0.0051554	-2.0331e-06	0.0054796	3.653e-06	0.0019205	0.54017	2.7251	3.356	-29.014	32.37	255	83	-6.1159	0.012123	-8.0495	45.606	6.8454	-1.7709	6.0294	15.217	-13.105	28.322	77	138	1.2277	0.015943	-1.3153	39.1	6.4241	-0.026348	2.2626	17.643	-13.075	30.719	268	133	2.1015	0.0050141	1.3017	60.628	7.8002	0.091043	1.8688	7.8645
83	0.048065	0.00032463	0.04774	59	197	0.011816	-4.1553e-05	0.017737	7.5282e-05	0.0093301	1.3137	4.2698	-1.2999	-36.045	34.745	205	155	-13.894	0.02883	-18.003	47.633	7.3006	-1.1745	4.0489	15.962	-17.909	33.872	148	104	0.79633	0.0013462	0.60451	71.307	8.4451	-0.34691	2.2259	19.302	-21.61	40.913	19	183	-0.94238	0.012475	-2.72	99.014	10.004	0.043901	2.0963	8.8182
84	0.031127	0.00018885	0.030938	76	206	0.0044471	-1.0946e-05	0.0059193	1.3957e-05	0.0038321	3.6127	21.728	3.5285	-30.43	33.958	215	75	-9.8264	0.029189	-13.752	32.261	6.1185	-0.93792	4.9152	17.246	-9.8635	27.11	68	120	4.2932	-0.011206	5.8004	37.133	6.156	-0.32235	2.7462	14.062	-14.754	28.816	266	220	-3.0385	0.0036887	-3.5347	55.17	7.4332	0.22624	1.9176	13.965
85	0.062401	0.0018189	0.060583	73	283	0.014765	-4.6905e-05	0.021403	0.00011171	0.011247	1.7579	6.369	-6.6094	-37.806	31.197	283	152	-14.857	0.021697	-17.928	37.341	6.3644	-1.6699	5.7251	21.221	-13.517	34.737	93	112	3.309	0.0023562	2.9756	48.634	6.9765	-0.1031	2.4939	17.807	-22.212	40.019	270	192	-3.3085	0.015115	-5.4473	108.61	10.495	0.036052	1.9716	6.8985
86	0.016537	0.00018906	0.016348	48	155	0.0036337	-5.766e-06	0.0042622	9.9475e-06	0.003175	2.136	7.5529	2.0099	-35.687	37.697	64	117	-8.7555	0.0085334	-9.6856	68.155	8.2732	-1.7451	5.2994	11.55	-17.467	29.017	45	75	-3.2068	-0.013456	-1.7401	39.207	6.3191	-0.44788	2.8066	21.682	-10.355	32.037	112	145	3.6584	-0.019007	5.7302	75.557	8.775	0.094209	1.706	11.27
87	0.028268	0.00041342	0.027854	24	132	0.011	-4.0023e-05	0.016163	4.2127e-05	0.0071471	0.38713	2.1364	5.4746	-33.156	38.631	196	64	-8.7858	0.015798	-10.824	63.002	8.0248	-1.4225	4.6528	9.5231	-27.024	36.547	55	100	-4.8445	0.0008278	-4.9512	67.886	8.2395	-0.67097	3.0108	35.478	-4.601	40.079	19	184	15.624	-0.016886	17.802	76.243	8.8225	-0.031417	2.2431	12.534
88	0.076381	0.0018421	0.074539	176	292	0.020255	-1.9166e-05	0.023072	0.0001436	0.012094	1.2592	6.2297	-0.14629	-38.46	38.313	104	176	-12.567	0.0038133	-13.127	55.755	7.474	-1.5231	5.0928	18.255	-12.679	30.934	71	263	0.12769	-0.005322	0.91003	47.316	6.8936	0.32953	2.4432	17.142	-18.447	35.589	24	127	-0.35924	-0.011544	1.3378	83.844	9.2092	-0.045372	2.0496	14.125
89	0.005173	0.00039929	0.0047738	50	10	0.0017349	-1.7527e-06	0.0019172	7.5307e-07	0.00087422	1.3254	5.3715	3.6802	-28.045	31.726	168	52	-3.0612	0.011305	-4.2369	52.473	7.2759	-1.9461	6.4058	8.5896	-13.886	22.476	208	197	-0.96494	-0.0031046	-0.64206	29.447	5.4297	-0.4389	2.4404	21.097	-6.6836	27.781	23	167	7.5111	-0.040025	11.674	44.784	7.1144	-0.10695	2.2124	8.721
90	0.081439	0.0010916	0.080347	142	279	0.012802	-2.3013e-05	0.016013	0.00021325	0.014721	2.7238	10.559	2.1099	-36.377	38.487	201	145	-13.784	0.025082	-17.283	55.927	7.7484	-1.0054	3.9273	14.993	-19.394	34.387	147	102	-2.0024	0.002507	-2.3522	65.558	8.0993	-0.0017394	2.3015	16.83	-19.391	36.221	263	173	0.46112	0.012148	-1.2336	83.868	9.2104	-0.07539	2.0926	7.6078
91	0.11037	0.00049979	0.10987	46	145	0.010516	-8.2568e-05	0.018855	0.0003478	0.019267	4.1424	19.57	3.2848	-31.439	34.724	66	44	-8.3036	0.028376	-11.169	66.956	8.3499	-1.2958	3.8515	17.834	-18.539	36.373	109	34	-0.39586	0.053717	-5.8213	77.964	9.3741	0.23656	2.04	18.364	-14.672	33.037	196	45	3.6791	0.009991	2.67	60.707	7.8134	-0.1539	2.3377	9.4346
92	0.017341	0.00074993	0.016591	54	168	0.0045705	-1.1409e-05	0.0059053	7.3814e-06	0.002825	2.2452	10.041	5.0624	-29.481	34.543	173	190	-5.2439	0.011763	-6.6202	54.98	7.4577	-1.8148	5.7044	19.415	-4.9274	24.343	186	85	7.1846	0.01534	5.3899	29.582	5.5376	0.037026	2.4166	16.345	-21.192	37.536	121	162	-0.52509	-0.0057251	0.14475	83.557	9.1492	-0.25924	1.9654	7.5436
93	0.013692	0.00068927	0.013003	31	240	0.0056873	-5.4246e-06	0.0065986	8.5481e-06	0.002971	0.36712	2.3745	5.4932	-26.952	32.445	252	73	-3.4133	0.007055	-4.5986	31.488	5.6532	-1.9316	7.7425	13.186	-12.147	25.333	91	119	0.70386	0.0174	-2.2193	30.394	5.7671	0.10103	2.2885	16.639	-17.186	33.825	184	54	1.3273	0.0014436	1.0848	61.71	7.8568	-0.48166	2.524	25.105
94	0.01666	0.00042018	0.01624	42	143	0.0029288	-8.8306e-06	0.0038693	7.3777e-06	0.0027704	2.4674	10.199	0.68037	-29.098	29.778	153	111	-7.0939	0.015772	-8.7736	39.867	6.3888	-1.6419	5.1927	24.579	-12.937	37.516	167	74	4.4257	0.013624	2.9747	69.057	8.3525	0.13312	2.6918	13.574	-11.226	24.799	200	82	0.5804	-0.017153	2.4072	48.57	7.0493	0.18326	1.9052	16.992
95	0.020587	0.00085685	0.01973	78	231	0.0061732	-7.2604e-06	0.0073312	1.5586e-05	0.0040044	1.2112	4.456	1.4617	-29.974	31.435	252	83	-9.1529	0.0043344	-9.8442	30.631	5.549	-1.6404	6.4742	21.847	-7.2898	29.137	107	272	4.6863	0.0046465	3.9452	47.437	6.9008	0.50624	2.3605	18.563	-13.604	32.167	170	226	3.3085	-0.013347	5.4373	60.155	7.8534	-0.16246	2.0302	28.8
96	0.022451	0.0011094	0.021341	30	3	0.008326	-3.0363e-05	0.012061	2.3561e-05	0.0053149	0.92814	3.1004	2.0722	-29.627	31.7	87	70	-7.4619	0.016038	-9.4345	36.187	6.1232	-1.5463	5.9798	18.088	-6.1782	24.266	92	107	7.5598	0.01916	5.2032	29.765	5.6241	-0.32954	2.4147	21.916	-11.424	33.339	149	106	6.2841	0.0017697	6.0665	64.738	8.047	-0.12937	2.1529	17.495
97	0.022624	0.0011514	0.021472	29	1	0.0074214	-3.5313e-05	0.010953	1.825e-05	0.0047379	1.0119	3.3376	4.2967	-24.524	28.821	151	54	-4.8133	0.013785	-6.1918	34.988	5.9689	-1.2867	4.677	8.2997	-14.464	22.764	68	43	-4.0074	0.014739	-5.4813	32.166	5.7356	0.31503	1.9094	31.526	7.8917	23.634	28	0	18.393	-0.031764	21.57	29.05	5.6962	0.32492	2.6116	19.242
98	0.0084384	0.00022593	0.0082125	23	160	0.0028624	-1.8778e-05	0.0047778	3.1915e-06	0.0021039	1.0365	3.1446	2.1631	-24.584	26.747	168	57	-7.0673	0.027909	-9.914	29.435	5.6713	-0.9936	3.8375	16.69	-14.15	30.84	126	90	0.93114	0.01889	-0.99569	44.907	6.7938	-0.024221	2.5478	19.549	-11.835	31.385	17	148	5.247	-0.021832	7.4739	53.913	7.4554	-0.22106	2.0865	10.073
99	0.012261	0.00055261	0.011708	245	282	0.0044363	2.2298e-06	0.0041219	5.9424e-06	0.0024445	0.91013	3.4566	4.9581	-25.549	30.507	191	64	-4.9274	0.015103	-7.0569	43.154	6.684	-1.246	4.334	16.209	-21.876	38.085	54	245	-1.0352	-0.0087124	0.19321	79.664	8.9538	-0.44551	2.6214	17.012	-19.024	36.037	216	184	-0.64997	-0.014932	1.4554	80.899	9.0767	-0.12069	2.0328	2.6757
[truncated: 336 more columns]
