# Supplementary material for: Detecting Parkinson’s disease from sustained phonation and speech signals
Source: PLoS One. 2017 Oct 5;12(10):e0185613. doi: 10.1371/journal.pone.0185613 (PMC5628839; doi:10.1371/journal.pone.0185613)
Supplement: S3 File — (ZIP) [file pone.0185613.s003.zip › SP/speech/SP_speech_IS10_paraling.csv]

id	pcm_loudness_sma_maxPos	pcm_loudness_sma_minPos	pcm_loudness_sma_amean	pcm_loudness_sma_linregc1	pcm_loudness_sma_linregc2	pcm_loudness_sma_linregerrA	pcm_loudness_sma_linregerrQ	pcm_loudness_sma_stddev	pcm_loudness_sma_skewness	pcm_loudness_sma_kurtosis	pcm_loudness_sma_quartile1	pcm_loudness_sma_quartile2	pcm_loudness_sma_quartile3	pcm_loudness_sma_iqr1_2	pcm_loudness_sma_iqr2_3	pcm_loudness_sma_iqr1_3	pcm_loudness_sma_percentile1_0	pcm_loudness_sma_percentile99_0	pcm_loudness_sma_pctlrange0_1	pcm_loudness_sma_upleveltime75	pcm_loudness_sma_upleveltime90	mfcc_sma_0__maxPos	mfcc_sma_0__minPos	mfcc_sma_0__amean	mfcc_sma_0__linregc1	mfcc_sma_0__linregc2	mfcc_sma_0__linregerrA	mfcc_sma_0__linregerrQ	mfcc_sma_0__stddev	mfcc_sma_0__skewness	mfcc_sma_0__kurtosis	mfcc_sma_0__quartile1	mfcc_sma_0__quartile2	mfcc_sma_0__quartile3	mfcc_sma_0__iqr1_2	mfcc_sma_0__iqr2_3	mfcc_sma_0__iqr1_3	mfcc_sma_0__percentile1_0	mfcc_sma_0__percentile99_0	mfcc_sma_0__pctlrange0_1	mfcc_sma_0__upleveltime75	mfcc_sma_0__upleveltime90	mfcc_sma_1__maxPos	mfcc_sma_1__minPos	mfcc_sma_1__amean	mfcc_sma_1__linregc1	mfcc_sma_1__linregc2	mfcc_sma_1__linregerrA	mfcc_sma_1__linregerrQ
1	46	236	0.47899	-0.0013654	0.67629	0.23169	0.076347	0.29902	0.4278	2.7446	0.2635	0.47863	0.66651	0.21514	0.18788	0.40301	0.019615	1.2655	1.2459	0.051724	0.013793	112	168	-23.056	-0.059229	-14.498	16.867	475.2	22.356	-1.2707	3.9494	-30.025	-17.718	-6.543	12.307	11.175	23.482	-83.368	5.1209	88.489	0.47931	0.15517	240	179	-10.59	0.00057724	-10.673	9.6336	187.12
2	39	133	0.59964	-0.00061947	0.67429	0.24846	0.094962	0.31118	0.23723	2.5679	0.35872	0.59636	0.79981	0.23764	0.20346	0.4411	0.03236	1.3389	1.3065	0.078512	0.016529	104	131	-22.115	-0.044034	-16.809	10.297	179.52	13.747	-1.0847	4.2935	-27.67	-20.719	-10.735	6.9514	9.9839	16.935	-66.92	-1.6199	65.3	0.42149	0.1281	70	52	4.3443	0.016667	2.3359	11.763	238.38
3	96	122	0.38873	-0.0010564	0.49596	0.16126	0.046741	0.22497	0.88504	4.0702	0.26092	0.352	0.49363	0.09108	0.14164	0.23272	0.017535	1.0542	1.0367	0.04902	0.02451	83	119	-26.976	-0.060044	-20.881	11.046	264.65	16.648	-1.6646	5.776	-30.475	-23.447	-17.17	7.0278	6.2774	13.305	-79.352	-4.7064	74.646	0.5	0.12255	160	177	-14.074	0.012349	-15.327	9.8455	182.09
4	162	126	0.45872	-0.00019314	0.48238	0.21808	0.07221	0.26907	0.4321	3.0536	0.27217	0.45169	0.63755	0.17952	0.18586	0.36538	0.02945	1.1955	1.166	0.036585	0.012195	176	195	-23.848	-0.042584	-18.631	14.637	356.95	19.134	-1.2263	3.7378	-30.299	-18.545	-9.0699	11.754	9.4749	21.229	-75.117	-3.0531	72.064	0.55691	0.27236	71	151	-11.833	0.027223	-15.168	11.525	237.03
5	63	187	0.37014	-0.00053259	0.43219	0.13756	0.030586	0.17855	0.5318	3.8831	0.25678	0.36363	0.47699	0.10685	0.11336	0.22022	0.031971	0.90054	0.86857	0.025641	0.0042735	99	188	-28.592	-0.044794	-23.373	7.31	101.15	10.503	-1.9904	8.3754	-32.698	-26.369	-22	6.3286	4.3691	10.698	-71.87	-14.804	57.066	0.61538	0.17094	195	137	-14.552	0.023596	-17.301	15.399	369.36
6	34	0	0.89041	6.1994e-05	0.88167	0.28041	0.12798	0.35777	0.0071876	2.8307	0.66472	0.88171	1.1201	0.21699	0.23839	0.45538	0.13401	1.7139	1.5799	0.095406	0.035336	245	206	-15.468	0.012141	-17.18	7.5625	92.333	9.6601	-0.5767	3.2797	-20.876	-15.196	-8.5048	5.6804	6.691	12.371	-40.991	0.90639	41.897	0.27208	0.091873	92	71	0.6569	0.027023	-3.1534	8.6299	167.84
7	36	182	0.53008	-0.00056902	0.59808	0.18571	0.055785	0.23946	0.43448	4.2839	0.37481	0.52208	0.69649	0.14727	0.17441	0.32169	0.040627	1.2276	1.187	0.016667	0.0041667	212	179	-22.869	0.0021574	-23.127	7.9397	114.44	10.699	-1.644	7.2552	-27.521	-21.363	-14.331	6.1581	7.0322	13.19	-65.943	-8.3603	57.583	0.53333	0.20417	185	139	-4.6682	0.028598	-8.0856	9.6782	204.26
8	248	220	0.64956	-0.0014545	0.85974	0.30153	0.14647	0.40162	0.51863	2.9373	0.36712	0.59592	0.90667	0.2288	0.31075	0.53955	0.015093	1.6027	1.5876	0.02069	0.0034483	84	214	-18.488	-0.050634	-11.171	14.473	418.38	20.889	-1.3969	4.7246	-25.478	-14.869	-3.5364	10.609	11.333	21.942	-79.612	7.6598	87.272	0.43793	0.16552	229	241	-14.778	-0.00036708	-14.725	11.156	232.12
9	161	0	0.81019	0.00066806	0.7387	0.28183	0.11741	0.34515	0.15359	2.5488	0.55186	0.80319	1.0556	0.25133	0.25246	0.50378	0.083911	1.6325	1.5485	0.083721	0.013953	104	0	-5.0266	0.023434	-7.534	6.9872	82.078	9.1757	-0.7641	3.3564	-9.1964	-2.9779	-0.14384	6.2184	2.8341	9.0525	-30.483	10.424	40.906	0.26512	0.083721	166	68	-9.4248	0.023632	-11.953	10.307	205.68
10	218	156	0.72075	-0.00038163	0.77627	0.37125	0.19928	0.44757	0.43768	2.5825	0.35747	0.67729	1.0166	0.31982	0.33933	0.65915	0.04388	1.7739	1.7301	0.037671	0.0068493	276	166	-18.575	-0.018564	-15.874	13.917	358.27	18.993	-1.2354	4.1447	-23.837	-16.263	-4.2822	7.5745	11.98	19.555	-70.829	6.5307	77.359	0.42123	0.17123	241	73	-2.7066	0.020316	-5.6626	9.831	187.03
11	180	137	0.90792	-0.00012002	0.924	0.33425	0.17547	0.419	0.40996	2.7208	0.60379	0.88704	1.1513	0.28325	0.26426	0.54751	0.16372	1.9549	1.7911	0.092937	0.026022	239	136	-6.2795	-0.0052312	-5.5785	11.802	198	14.077	-0.53792	3.0713	-15.798	-5.7701	5.7171	10.028	11.487	21.515	-45.479	14.828	60.308	0.43494	0.171	202	52	-11.825	0.058805	-19.705	8.9165	132.13
12	34	164	0.65823	-0.00086392	0.75024	0.22287	0.072353	0.27423	0.11212	2.5682	0.44412	0.67113	0.84466	0.22701	0.17353	0.40054	0.070092	1.2778	1.2077	0.074766	0.014019	90	163	-13.742	-0.028167	-10.742	7.0498	75.208	8.8451	-0.9653	4.8765	-20.064	-13.75	-6.0055	6.3146	7.7441	14.059	-43.177	-0.64663	42.53	0.46729	0.18692	147	59	-7.2124	0.041571	-11.64	10.637	228.14
13	25	115	0.44704	-0.00040055	0.4897	0.21047	0.070667	0.26698	0.72103	3.2619	0.26366	0.41368	0.59405	0.15002	0.18038	0.3304	0.026866	1.2114	1.1845	0.056075	0.014019	200	118	-23.927	-0.010966	-22.76	11.657	247.54	15.748	-1.1251	4.2845	-29.679	-23.165	-12.711	6.5144	10.453	16.968	-70.803	-2.702	68.101	0.45327	0.20561	176	187	-10.267	0.010475	-11.382	11.143	221
14	133	196	0.66243	-0.0002561	0.69534	0.28513	0.12874	0.35931	0.77431	3.4447	0.40028	0.60271	0.87056	0.20242	0.26785	0.47028	0.062468	1.6578	1.5954	0.054264	0.01938	35	194	-11.999	-0.011628	-10.505	10.952	173.4	13.196	-0.89277	3.3408	-21.11	-8.5934	-0.94051	12.517	7.6529	20.17	-51.704	4.9139	56.618	0.55039	0.25194	201	152	-8.3872	0.04627	-14.333	11.105	250.13
15	160	127	0.69956	-0.00041118	0.74602	0.28841	0.1218	0.35004	0.23813	2.2242	0.41143	0.68464	0.95449	0.27321	0.26985	0.54306	0.091772	1.4478	1.356	0.096916	0.017621	157	126	-16.253	0.00038493	-16.297	10.326	181.52	13.473	-1.1808	3.9759	-21.915	-12.897	-7.0846	9.018	5.8128	14.831	-54.938	2.0865	57.025	0.47137	0.13656	38	54	-2.3409	0.00095473	-2.4488	10.734	208.29
16	32	2	0.59226	-0.0012563	0.71161	0.24019	0.090954	0.30944	0.83394	3.5015	0.34945	0.55335	0.76708	0.20389	0.21373	0.41763	0.13716	1.429	1.2918	0.015707	0.010471	22	190	-14.906	-0.042871	-10.833	8.1162	102.76	10.409	-0.25528	2.684	-21.473	-14.93	-7.9207	6.5434	7.0092	13.553	-38.972	3.145	42.117	0.24084	0.13089	144	162	-12.46	0.035395	-15.823	12.016	253.34
17	90	181	0.89195	-0.00096647	1.0036	0.47468	0.31185	0.56218	0.36895	2.1286	0.46464	0.80864	1.3305	0.344	0.52184	0.86585	0.036696	2.1099	2.0732	0.086207	0.012931	85	181	-10.189	-0.043523	-5.1617	14.787	388.24	19.918	-1.6091	5.2427	-16.354	-4.2051	3.0035	12.149	7.2086	19.358	-75.109	12.162	87.271	0.63793	0.24569	186	56	-6.9701	0.047135	-12.414	12.775	293.78
18	197	234	0.6548	-0.00063065	0.75445	0.23999	0.091167	0.3074	0.41037	3.3244	0.4667	0.62995	0.83295	0.16325	0.20299	0.36624	0.034073	1.4913	1.4573	0.037855	0.012618	57	232	-16.583	-0.0093316	-15.109	10.047	190.75	13.838	-1.7509	7.323	-23.02	-13.424	-6.6735	9.5965	6.7505	16.347	-71.796	0.55989	72.356	0.62776	0.21451	101	179	-9.1986	0.020169	-12.385	11.173	220.35
19	33	0	0.5195	0.00020517	0.4998	0.17417	0.045877	0.21449	0.2036	2.8202	0.3523	0.51481	0.67356	0.16251	0.15875	0.32126	0.10541	1.0293	0.92388	0.046632	0.010363	185	148	-22.141	0.023268	-24.375	7.1225	85.553	9.3399	-0.84457	3.6926	-26.771	-20.813	-15.351	5.9578	5.4615	11.419	-50.013	-6.6326	43.381	0.32124	0.062176	157	50	-4.2776	0.038909	-8.0129	10.528	193.96
20	48	161	0.55561	-0.00089421	0.68706	0.27013	0.11211	0.34338	0.70326	3.4192	0.3286	0.48788	0.76193	0.15927	0.27405	0.43333	0.019571	1.538	1.5184	0.040678	0.020339	273	235	-21.589	-0.01353	-19.6	13.813	359.53	18.996	-1.5276	5.1257	-26.709	-17.128	-8.708	9.5806	8.4201	18.001	-82.178	2.9499	85.128	0.54915	0.14576	245	260	-10.603	-0.012676	-8.7401	10.319	196.84
21	171	0	0.48108	0.00019217	0.45658	0.17985	0.053896	0.23259	0.69497	3.5459	0.3397	0.448	0.61744	0.1083	0.16945	0.27774	0.032058	1.1644	1.1323	0.054688	0.023438	236	194	-22.491	0.016557	-24.602	7.2801	81.551	9.1131	-0.6936	4.5698	-29.134	-21.212	-16.292	7.9212	4.9209	12.842	-51.678	-7.0737	44.604	0.46484	0.12891	203	153	-8.7877	0.013773	-10.544	10.522	210.85
22	39	0	0.7395	-0.0011491	0.90784	0.32972	0.15809	0.40939	0.42285	2.5739	0.44082	0.69367	1.0245	0.25285	0.33078	0.58363	0.016525	1.6555	1.6389	0.081633	0.010204	266	227	-13.712	-0.037706	-8.1876	11.197	282.7	17.116	-2.1758	8.7341	-18.563	-10.495	-2.8513	8.0678	7.6438	15.712	-83.171	5.9342	89.106	0.67347	0.2517	232	163	-13.34	0.018724	-16.083	9.9501	168.32
23	308	222	0.74977	-0.0009248	0.90375	0.38288	0.21374	0.47084	0.29094	2.5652	0.38959	0.74964	1.0865	0.36006	0.33687	0.69692	0.012695	1.8692	1.8565	0.041916	0.002994	39	219	-21.889	-0.057618	-12.296	17.057	559.53	24.298	-1.4928	4.6119	-29.173	-15.055	-4.7047	14.118	10.35	24.468	-91.364	5.0493	96.414	0.59581	0.23353	60	86	0.39253	0.010289	-1.3207	9.1687	147.51
24	146	0	0.89409	-0.0021571	1.1885	0.3794	0.23395	0.5129	0.52756	2.8017	0.52016	0.80887	1.199	0.28871	0.39011	0.67882	0.04411	2.1572	2.1131	0.062044	0.032847	117	0	-12.319	-0.044524	-6.2418	9.8358	200.96	14.607	-1.8146	6.9647	-16.381	-9.606	-2.1723	6.7753	7.4337	14.209	-65.115	4.9078	70.023	0.74088	0.28467	228	77	-2.3105	0.017921	-4.7567	11.465	245.37
25	30	0	0.58222	-0.00029884	0.60568	0.18744	0.050445	0.22501	0.094335	2.2906	0.4165	0.58684	0.74223	0.17034	0.15539	0.32572	0.13983	1.062	0.92219	0.1519	0.044304	26	0	-17.336	-0.029496	-15.02	5.6602	63.31	8.0697	-0.79963	4.3333	-20.633	-17.378	-12.785	3.2547	4.5932	7.8479	-40.869	-2.1979	38.671	0.24051	0.075949	55	40	-3.0747	0.051743	-7.1365	10.916	202.06
26	34	271	0.82768	-0.00070233	0.95129	0.33602	0.17793	0.42785	0.013202	2.4874	0.53084	0.84697	1.1357	0.31613	0.28871	0.60484	0.029132	1.8535	1.8243	0.048159	0.014164	159	89	-12.708	0.00032931	-12.766	12.313	292.71	17.109	-1.7122	5.9226	-18.688	-8.0605	-1.6272	10.628	6.4334	17.061	-71.256	6.7345	77.99	0.66289	0.24079	276	105	-2.3599	0.0070759	-3.6053	11.649	254.4
27	206	331	0.63537	-0.00030418	0.68616	0.26459	0.11768	0.3443	0.92319	4.4063	0.37711	0.5905	0.82128	0.21339	0.23077	0.44417	0.062553	1.7067	1.6442	0.01791	0.0059701	283	331	-12.528	-0.009697	-10.909	9.1557	136.59	11.725	-0.3842	3.1989	-20.485	-11.969	-4.6389	8.5156	7.3304	15.846	-43.439	8.2769	51.716	0.28657	0.10448	240	193	-18.658	0.00072493	-18.779	11.893	246.63
28	32	58	0.62325	-0.00033285	0.65171	0.19714	0.061103	0.24774	0.65464	3.5651	0.44541	0.60233	0.78514	0.15691	0.18281	0.33972	0.17484	1.2555	1.0806	0.023256	0.005814	67	0	-18.365	-0.055123	-13.651	7.4858	89.074	9.8267	0.17872	2.5318	-24.107	-19.885	-12.67	4.2226	7.2142	11.437	-38.567	2.3117	40.879	0.17442	0.052326	130	147	-2.6328	0.087577	-10.121	9.6772	193.58
29	33	239	0.62183	-0.0014952	0.86031	0.23506	0.087347	0.32622	0.36512	2.8794	0.38302	0.58659	0.85309	0.20356	0.2665	0.47007	0.030812	1.4268	1.396	0.025	0.009375	125	242	-19.068	-0.053296	-10.567	10.634	196.27	14.85	-1.4016	5.8724	-26.518	-17.227	-8.6343	9.2913	8.5927	17.884	-73.224	4.2962	77.521	0.43438	0.1	249	79	-10.546	0.011532	-12.386	10.911	225.3
30	202	67	0.77175	-8.0343e-05	0.78219	0.29742	0.12856	0.3586	0.024241	2.2294	0.50737	0.77153	1.06	0.26416	0.28844	0.5526	0.10792	1.547	1.4391	0.065134	0.019157	101	62	-15.426	-0.010394	-14.075	7.4898	84.677	9.2353	-0.54195	2.7118	-22.022	-13.407	-8.9317	8.615	4.4749	13.09	-38.83	0.44525	39.275	0.27203	0.061303	198	153	-2.0716	0.025873	-5.435	7.8725	132.78
31	30	147	0.57845	-0.00073029	0.67959	0.21437	0.069889	0.27078	0.24401	2.7585	0.37642	0.57055	0.76561	0.19414	0.19506	0.3892	0.067957	1.2524	1.1845	0.05036	0.0071942	91	144	-20.577	-0.036101	-15.577	7.2793	102.8	10.545	-1.403	5.3348	-24.491	-19.275	-13.187	5.216	6.088	11.304	-56.272	-6.1832	50.089	0.48201	0.15108	216	60	-3.3734	0.0009854	-3.5099	9.8406	186.3
32	34	51	0.3834	-0.00047655	0.43415	0.142	0.031014	0.17855	0.56366	3.1343	0.25294	0.36286	0.49993	0.10991	0.13707	0.24698	0.07335	0.85285	0.7795	0.051402	0.014019	186	49	-26.239	-0.0028789	-25.933	7.7319	87.243	9.3421	-0.31979	2.7836	-32.545	-26.859	-17.184	5.6862	9.675	15.361	-50.646	-8.6334	42.012	0.30374	0.03271	161	121	-8.2467	0.012009	-9.5257	13.386	310.32
33	138	3	0.58283	1.9281e-05	0.58009	0.17976	0.049182	0.22178	0.38899	2.6689	0.42084	0.55605	0.71601	0.13521	0.15997	0.29518	0.1889	1.1181	0.92923	0.08042	0.013986	191	69	-17.697	0.023477	-21.042	7.5931	82.796	9.3034	-0.36148	2.6179	-23.348	-17.305	-10.256	6.0422	7.0492	13.091	-39.506	-0.40469	39.102	0.24476	0.045455	88	226	-12.046	0.013447	-13.963	11.03	264.02
34	28	121	0.68076	-0.0012242	0.82094	0.26231	0.11406	0.34738	0.57148	4.1734	0.48163	0.65735	0.87234	0.17572	0.215	0.39072	0.021235	1.6813	1.6601	0.017391	0.0086957	82	119	-13.422	-0.024872	-10.574	10.948	243.02	15.676	-1.8072	7.3469	-18.716	-11.135	-3.1055	7.5817	8.0293	15.611	-71.582	7.3039	78.886	0.56087	0.21304	174	54	-16.203	0.063995	-23.53	11.721	253.92
35	38	49	0.65576	-0.00062332	0.7262	0.19915	0.064114	0.25648	-0.092127	2.716	0.49634	0.65723	0.81821	0.16089	0.16098	0.32186	0.080152	1.1947	1.1145	0.096916	0.013216	193	226	-14.327	-0.043773	-9.3806	9.5397	136.26	12.02	-0.75969	2.7357	-23.526	-11.51	-3.9989	12.015	7.5115	19.527	-45.666	0.12919	45.795	0.5022	0.25991	74	52	-4.1178	0.059928	-10.89	8.2691	142.06
36	113	223	0.63145	-0.0012229	0.80937	0.23024	0.085208	0.30957	0.76157	3.7492	0.41894	0.58772	0.81637	0.16879	0.22864	0.39743	0.1314	1.5663	1.4349	0.020548	0.0034247	109	223	-15.481	-0.047631	-8.5507	8.6484	109.64	11.214	-0.45238	3.3663	-22.176	-16.824	-5.6864	5.3523	11.137	16.489	-48.664	4.7756	53.439	0.29795	0.075342	231	66	-2.1147	0.019439	-4.943	10.888	229.85
37	31	1	0.82563	-0.00023975	0.85559	0.28142	0.12317	0.35139	0.50585	3.0171	0.57155	0.79199	1.0335	0.22044	0.24151	0.46195	0.18999	1.7848	1.5948	0.055777	0.01992	94	0	-9.0671	0.0062985	-9.8544	7.997	96.307	9.8242	-0.17701	2.7709	-15.461	-8.5434	-1.5538	6.918	6.9896	13.908	-29.934	9.5074	39.441	0.27092	0.079681	182	61	-4.3998	0.029293	-8.0614	7.7069	111.04
38	122	223	0.79596	2.2672e-05	0.7929	0.41681	0.24722	0.49722	0.54263	2.5818	0.37292	0.72819	1.1621	0.35527	0.43393	0.7892	0.061872	1.9579	1.896	0.03321	0.00369	118	218	-11.283	0.0028121	-11.663	13.33	267.2	16.348	-0.668	3.0888	-20.963	-10.599	1.9308	10.364	12.53	22.894	-57.909	12.989	70.898	0.42804	0.15867	7	83	-12.464	-0.042513	-6.7251	11.225	228.29
39	219	181	0.68279	0.00068277	0.59949	0.22201	0.082215	0.29077	0.18577	3.1486	0.51792	0.67191	0.83075	0.15399	0.15884	0.31283	0.031032	1.36	1.329	0.097959	0.028571	216	181	-10.355	-0.00077271	-10.261	9.5886	200.98	14.177	-1.8421	7.5476	-14.068	-8.3518	-2.324	5.7165	6.0278	11.744	-65.442	8.9121	74.354	0.60816	0.14286	186	64	-12.076	0.019784	-14.489	8.2283	144.53
40	22	2	0.519	-5.8917e-05	0.52424	0.1634	0.042885	0.20711	0.16238	3.0235	0.38259	0.52285	0.64678	0.14026	0.12393	0.26419	0.10374	1.0051	0.90141	0.03352	0.0055866	62	0	-24.413	0.022131	-26.383	6.9041	73.561	8.6527	-0.097548	2.9539	-30.09	-24.831	-19.082	5.2593	5.7487	11.008	-45.28	-8.161	37.119	0.24022	0.12291	54	150	-1.3382	0.024795	-3.5449	10.449	207.35
41	39	58	0.41104	-0.00068136	0.49076	0.16951	0.042571	0.21144	0.59541	2.8716	0.2508	0.37365	0.55104	0.12285	0.17739	0.30024	0.05647	0.93866	0.88219	0.042553	0.0042553	89	52	-29.381	0.0038302	-29.829	7.3025	73.762	8.5924	0.10817	2.1245	-35.867	-29.82	-22.836	6.047	6.984	13.031	-46.141	-12.294	33.847	0.18298	0.068085	162	55	1.6622	0.02228	-0.9445	7.3572	141.45
42	499	303	0.35756	0.00022204	0.29372	0.22715	0.069293	0.26581	0.14143	1.8293	0.045246	0.37784	0.57017	0.33259	0.19233	0.52492	0.0098394	0.88303	0.87319	0.086806	0.013889	527	332	-38.226	0.0054512	-39.793	21.567	610.38	24.723	-0.75281	2.016	-58.633	-26.075	-19.036	32.558	7.0387	39.597	-85.212	-8.7371	76.475	0.47396	0.036458	272	180	-3.7032	0.012315	-7.2436	10.085	138.92
43	98	225	0.72966	-0.00066498	0.81943	0.28693	0.11804	0.34749	0.22968	2.3319	0.42503	0.74507	0.9746	0.32004	0.22953	0.54957	0.1424	1.4997	1.3573	0.03321	0.00369	111	149	-11.776	-0.015944	-9.6239	11.436	194.51	14.002	-0.76365	3.2578	-20.12	-9.8428	0.27002	10.277	10.113	20.39	-53.474	6.8081	60.282	0.4797	0.22509	178	228	-2.3392	0.0089585	-3.5486	10.776	243.04
44	38	0	0.80158	-0.0004745	0.85804	0.33148	0.1654	0.408	0.81087	3.2813	0.5083	0.70014	1.0617	0.19184	0.36156	0.5534	0.1102	1.9019	1.7917	0.066946	0.012552	211	0	-10.026	0.019813	-12.384	9.9087	135.96	11.74	-0.50698	2.4626	-17.029	-9.7488	0.90663	7.2797	10.655	17.935	-38.365	6.0435	44.409	0.41841	0.21339	184	58	-12.053	0.061524	-19.374	9.3106	170.65
45	25	0	0.54312	-0.00066953	0.60539	0.14465	0.03175	0.18181	0.36011	2.932	0.403	0.53674	0.66317	0.13374	0.12642	0.26016	0.19014	1.0224	0.83226	0.058824	0.02139	32	8	-19.553	0.01961	-21.377	6.0137	52.568	7.3273	-0.26025	2.3625	-25.44	-18.716	-13.79	6.724	4.9264	11.65	-36.827	-6.1863	30.641	0.27273	0.064171	65	111	-8.5948	0.0097703	-9.5034	12.64	310.04
46	132	48	0.68396	0.0011878	0.5628	0.20737	0.066906	0.26804	0.3198	2.7118	0.49367	0.66891	0.86345	0.17524	0.19454	0.36978	0.17534	1.3401	1.1648	0.063415	0.014634	175	3	-12.535	0.055061	-18.151	7.1441	83.501	9.7015	-1.2049	5.8544	-16.452	-11.143	-7.0891	5.3089	4.0543	9.3632	-47.784	4.0113	51.796	0.35122	0.097561	146	42	-6.8549	0.0076078	-7.6309	7.6653	124.82
47	44	2	1.0117	-0.00072116	1.0914	0.40704	0.26506	0.51691	0.80041	3.458	0.69516	0.90274	1.3244	0.20758	0.42166	0.62924	0.092967	2.4853	2.3923	0.063063	0.027027	33	0	-3.7066	-0.0089575	-2.7168	7.472	101.71	10.101	-1.2969	7.6439	-8.9606	-4.1104	2.5777	4.8502	6.688	11.538	-38.046	11.311	49.358	0.57658	0.21171	170	63	-1.6335	0.053979	-7.5981	11.136	238.04
48	151	83	0.41858	0.00090548	0.28909	0.16885	0.04215	0.21858	-0.29091	2.4666	0.28648	0.45008	0.55401	0.16359	0.10393	0.26752	0.015339	0.85274	0.8374	0.12892	0.041812	256	80	-32.113	0.092254	-45.305	12.997	313.15	19.276	-1.6211	4.8912	-34.71	-26.264	-20.438	8.4461	5.8261	14.272	-89.29	-9.339	79.951	0.66202	0.15331	221	239	-6.7746	0.022685	-10.019	9.3105	166.95
49	180	83	0.7166	-0.00023914	0.75164	0.23275	0.085242	0.29267	0.64616	3.1416	0.49332	0.67383	0.8956	0.18051	0.22177	0.40228	0.22498	1.581	1.3561	0.027211	0.013605	112	13	-10.385	-0.011644	-8.6788	7.643	86.221	9.338	-0.40999	2.4432	-16.536	-9.3291	-3.1094	7.2068	6.2197	13.426	-31.917	4.9192	36.836	0.33333	0.10204	94	167	-10.472	0.019222	-13.288	10.508	233.16
50	18	229	0.77196	-0.0016704	0.96406	0.2692	0.11031	0.35031	0.47904	2.6807	0.52878	0.70293	1.0048	0.17415	0.30182	0.47598	0.14129	1.6537	1.5124	0.090909	0.021645	79	230	-9.8676	-0.061396	-2.8071	7.5838	89.932	10.329	-0.51257	2.8266	-16.053	-8.7982	-1.4029	7.2546	7.3954	14.65	-35.605	7.3255	42.931	0.36364	0.077922	172	54	-5.7181	0.029736	-9.1378	7.3192	116.23
51	31	1	1.3635	-0.00039534	1.4126	0.47827	0.3232	0.56922	0.15545	2.2504	0.89933	1.3573	1.7905	0.45797	0.43315	0.89112	0.28779	2.5964	2.3086	0.10442	0.016064	217	0	1.0594	0.016738	-1.0161	7.0922	77.165	8.8664	-1.0598	4.4785	-4.3319	2.663	7.4985	6.9949	4.8355	11.83	-25.907	13.999	39.905	0.50602	0.11647	193	141	-3.649	0.0034777	-4.0802	7.987	141.71
52	79	151	0.50948	-0.00091299	0.6341	0.2513	0.08975	0.30816	0.035603	2.104	0.28661	0.51802	0.74121	0.23141	0.22319	0.4546	0.015571	1.1216	1.106	0.076642	0.0036496	250	151	-24.754	-0.06197	-16.295	18.246	623.21	25.441	-1.4931	4.2741	-30.603	-17.224	-6.2758	13.379	10.948	24.327	-93.012	0.1795	93.192	0.66788	0.31022	227	57	-7.2905	0.0013236	-7.4711	11.995	226.84
53	226	0	0.55889	0.00031859	0.51748	0.19809	0.0633	0.25274	0.82567	3.9281	0.37733	0.52938	0.70847	0.15206	0.17909	0.33115	0.14622	1.3698	1.2236	0.022989	0.011494	105	0	-13.914	-0.015578	-11.889	9.5854	133.39	11.609	-0.40376	2.2173	-22.267	-12.152	-4.6447	10.116	7.5069	17.622	-38.183	6.1433	44.326	0.26437	0.049808	188	68	-8.2039	0.051139	-14.852	8.1471	153.86
54	18	0	0.548	-0.0001956	0.56648	0.20549	0.060923	0.24706	0.45742	2.6526	0.34834	0.50917	0.71695	0.16083	0.20778	0.36861	0.10539	1.156	1.0506	0.068421	0.015789	82	0	-15.038	0.0027359	-15.296	7.7811	102.24	10.112	-0.57672	3.5925	-20.301	-15.165	-8.0146	5.1356	7.1507	12.286	-42.998	2.3088	45.306	0.32632	0.13158	149	50	-4.2101	0.020336	-6.1318	10.169	206.89
55	27	165	0.80122	-0.0012487	0.97104	0.2669	0.10611	0.34029	0.21426	2.178	0.5229	0.77839	1.0588	0.25549	0.28038	0.53587	0.22613	1.5532	1.327	0.095238	0.018315	122	85	-10.05	-0.032723	-5.5995	7.351	74.862	9.0284	-0.19381	1.8411	-17.717	-7.9309	-2.3329	9.7862	5.5979	15.384	-27.135	5.9295	33.064	0.24542	0.047619	104	234	-9.317	0.050817	-16.228	9.3564	222.49
56	277	173	0.82281	-0.00071255	0.92862	0.33778	0.17608	0.42407	0.28866	2.8847	0.51574	0.83218	1.1204	0.31644	0.28821	0.60464	0.03559	1.8804	1.8449	0.020134	0.0067114	52	173	-12.86	-0.041466	-6.7026	12.229	267.27	16.733	-1.5362	5.2139	-19.982	-8.3944	-0.015845	11.588	8.3786	19.967	-67.41	6.1704	73.581	0.5906	0.28188	210	78	-6.7012	0.026876	-10.692	10.704	222.61
57	26	1	0.66901	-0.0010472	0.80305	0.26388	0.11619	0.34961	1.0945	4.5119	0.41932	0.62546	0.83977	0.20615	0.21431	0.42046	0.14253	1.7111	1.5685	0.023346	0.0077821	110	145	-13.405	0.0042407	-13.947	7.4234	94.225	9.712	-1.017	4.2472	-18.087	-11.711	-6.852	6.3757	4.8594	11.235	-44.469	2.1964	46.665	0.393	0.097276	207	70	-3.6725	0.022829	-6.5946	12.852	300.62
58	60	193	0.52451	-0.00063985	0.6528	0.30133	0.13062	0.36897	0.3332	2.3583	0.20812	0.51804	0.78724	0.30992	0.2692	0.57912	0.011441	1.3905	1.3791	0.029851	0.0099502	114	226	-23.173	-0.033262	-16.504	23.777	814.31	28.796	-0.91365	2.5047	-40.51	-12.97	0.38484	27.541	13.355	40.895	-86.333	7.5854	93.918	0.52985	0.27114	327	343	-14.188	0.015	-17.195	10.138	186.2
59	192	162	0.8544	0.0019817	0.62848	0.34395	0.19281	0.45822	0.92811	3.9095	0.51029	0.7844	1.1145	0.27411	0.33011	0.60422	0.09081	2.304	2.2132	0.048035	0.026201	198	160	-11.89	0.04625	-17.163	9.3068	136.12	12.061	-0.36187	3.1259	-20.136	-11.572	-4.2443	8.5634	7.328	15.891	-44.691	10.077	54.769	0.26201	0.10044	166	56	-6.14	0.022781	-8.737	9.1459	155.64
60	30	2	0.68575	-0.00041454	0.73944	0.27824	0.11337	0.33814	0.46618	2.541	0.4267	0.64293	0.91052	0.21623	0.26759	0.48381	0.14789	1.4305	1.2826	0.073077	0.0076923	93	1	-16.445	-0.023294	-13.428	8.7184	115.55	10.891	-0.22895	2.2864	-24.835	-16.285	-7.2548	8.55	9.0299	17.58	-40.142	2.8308	42.973	0.25769	0.069231	194	152	-5.3992	0.0293	-9.1935	14.364	370.51
61	29	227	0.5081	-0.00080794	0.62808	0.25579	0.10413	0.33009	0.97964	4.3631	0.28338	0.44311	0.72054	0.15974	0.27743	0.43717	0.02693	1.6199	1.593	0.016779	0.010067	272	162	-24.834	-0.014194	-22.726	13.056	305.56	17.523	-1.4853	5.2639	-32.242	-20.55	-13.154	11.692	7.3961	19.088	-83.869	-3.4387	80.43	0.56376	0.18121	235	251	-5.6186	0.0079904	-6.8052	8.4764	129.28
62	147	0	0.54642	-0.00039948	0.59216	0.20693	0.060918	0.24824	0.24308	2.1911	0.34932	0.5356	0.73211	0.18628	0.19651	0.38279	0.10601	1.0847	0.97874	0.15217	0.03913	197	0	-16.91	0.0083715	-17.869	7.3915	72.519	8.5339	-0.4766	2.3593	-23.817	-15.037	-9.5434	8.7801	5.4938	14.274	-35.463	-4.2396	31.224	0.45652	0.12609	168	185	-4.5501	-0.016777	-2.6291	10.028	205
63	74	0	0.72523	0.0019661	0.54632	0.31621	0.15984	0.41307	0.85215	3.4396	0.41777	0.66817	0.92492	0.2504	0.25675	0.50714	0.1023	1.8768	1.7745	0.060109	0.016393	66	0	-4.6059	0.042386	-8.4629	7.7552	94.777	9.9895	-0.941	4.5054	-10.791	-4.0169	1.8382	6.7742	5.8551	12.629	-37.291	10.695	47.987	0.45355	0.17486	131	47	-13.119	0.0090333	-13.941	7.6064	96.654
64	26	0	0.70344	-0.00073107	0.8047	0.22424	0.076746	0.28318	0.56591	3.4252	0.49097	0.66941	0.90394	0.17844	0.23453	0.41296	0.19215	1.3711	1.179	0.010791	0.0071942	117	15	-14.112	-0.047625	-7.5163	6.8645	73.036	9.3618	-0.06531	2.167	-21.448	-14.509	-5.9406	6.9388	8.5686	15.507	-32.266	4.536	36.802	0.22302	0.039568	214	233	-11.94	0.050164	-18.888	12.621	307.99
65	281	252	0.82789	0.00016934	0.80182	0.30958	0.17113	0.41396	0.66394	4.0118	0.5754	0.78963	1.0437	0.21423	0.25404	0.46827	0.039247	1.9673	1.9281	0.022654	0.0064725	283	248	-10.143	-0.030681	-5.4184	12.562	303.86	17.645	-1.7101	6.9478	-16.933	-8.0879	1.652	8.8454	9.7399	18.585	-76.502	14.951	91.453	0.49515	0.1165	261	94	-8.3689	0.02136	-11.658	10.637	239.14
66	295	172	0.50444	5.5356e-06	0.50352	0.19201	0.061433	0.24786	0.3147	3.2915	0.34854	0.51324	0.65398	0.1647	0.14073	0.30544	0.035295	1.1902	1.1549	0.023881	0.0029851	296	175	-17.542	0.006167	-18.572	10.892	224.22	14.986	-1.5543	5.2867	-22.45	-13.355	-7.4779	9.0952	5.8771	14.972	-67.045	1.7512	68.796	0.5403	0.12239	262	82	-11.194	0.010173	-12.893	12.771	278.6
67	174	0	0.69602	-0.00026688	0.72965	0.3036	0.14228	0.37771	0.69811	3.3959	0.39828	0.66694	0.9201	0.26866	0.25316	0.52182	0.092209	1.7662	1.674	0.027668	0.0079051	216	240	-10.843	-0.0021899	-10.567	12.224	201.1	14.182	-0.56798	2.4697	-21.999	-7.2081	0.51592	14.791	7.724	22.515	-46.506	10.613	57.119	0.42292	0.13043	187	65	-9.5497	0.022747	-12.416	8.7023	140.6
68	53	0	0.74704	-0.00088357	0.89504	0.26034	0.11398	0.34831	0.52365	3.2719	0.49563	0.70945	0.97095	0.21382	0.26149	0.47531	0.10244	1.6451	1.5427	0.014881	0.0059524	289	249	-10.047	-0.023852	-6.0521	8.9648	121.02	11.242	-0.73893	2.9768	-18.378	-7.5908	-0.84908	10.787	6.7417	17.529	-42.538	5.4422	47.98	0.4494	0.14881	259	89	-6.1356	0.0043539	-6.8649	7.4566	119.69
69	54	273	0.6234	-0.0018001	0.92492	0.34248	0.20031	0.48042	1.6401	6.8496	0.27657	0.53036	0.84489	0.2538	0.31453	0.56832	0.021637	2.5543	2.5327	0.02381	0.017857	52	270	-17.02	-0.054956	-7.8144	15.764	386.18	20.362	-0.81102	3.2999	-30.841	-14.929	-0.32807	15.913	14.601	30.513	-75.756	13.532	89.288	0.37202	0.10714	282	84	-10.425	0.0081118	-11.784	9.5377	180.39
70	165	2	0.56594	0.00039722	0.50596	0.19664	0.052175	0.23105	0.12013	2.1033	0.38605	0.55149	0.76318	0.16545	0.21169	0.37713	0.12973	1.046	0.91625	0.13861	0.029703	273	3	-23.057	0.046363	-30.058	7.1823	70.875	9.3445	-0.53196	2.7584	-28.992	-20.443	-16.973	8.5494	3.4702	12.02	-46.746	-5.9758	40.77	0.20792	0.066007	228	258	-4.3823	0.02842	-8.6737	13.752	345.81
71	234	1	0.8631	0.00032681	0.82241	0.29825	0.13169	0.36365	0.12905	2.2957	0.58409	0.85987	1.112	0.27579	0.25215	0.52794	0.16943	1.6062	1.4368	0.124	0.016	105	0	-0.72379	0.011371	-2.1395	9.0217	113.09	10.666	-1.0656	3.6424	-9.7889	4.098	7.6512	13.887	3.5531	17.44	-27.991	10.596	38.587	0.668	0.444	12	61	-5.6508	0.0072671	-6.5556	8.7854	171.31
72	29	0	0.8639	-0.00054807	0.94392	0.3292	0.18353	0.4309	0.68441	3.4465	0.57033	0.81682	1.1241	0.2465	0.30728	0.55377	0.060538	2.013	1.9524	0.051195	0.010239	195	208	-11.047	-0.010616	-9.4969	10.928	183.63	13.581	-1.0395	3.6051	-19.63	-7.1358	-0.65214	12.494	6.4836	18.978	-52.819	6.3665	59.185	0.56314	0.22184	216	65	-7.934	0.034263	-12.936	9.8407	206.96
73	22	3	1.158	-0.0012075	1.2878	0.40396	0.25306	0.50866	0.28712	2.5806	0.83361	1.0821	1.5127	0.2485	0.43062	0.67912	0.13576	2.2838	2.148	0.11111	0.018519	198	2	0.023843	-0.0039782	0.4515	6.6789	78.613	8.8699	-1.6279	6.3716	-4.5596	2.0656	7.0437	6.6252	4.9781	11.603	-32.402	9.9845	42.386	0.61574	0.31944	175	57	0.31366	0.059799	-6.1148	10.375	204.07
74	218	67	0.41514	-0.00020006	0.44035	0.13511	0.030761	0.17599	0.11345	3.2917	0.31716	0.41253	0.52199	0.095366	0.10946	0.20482	0.035158	0.83594	0.80078	0.031621	0.0079051	97	243	-24.611	-0.034674	-20.242	8.6213	128.83	11.63	-0.87762	3.6327	-29.854	-22.407	-17.228	7.4467	5.1785	12.625	-57.19	-5.6087	51.581	0.35573	0.079051	191	63	-4.8519	0.0057334	-5.5743	7.7034	113.07
75	22	63	0.78014	-0.00053184	0.85965	0.30029	0.15472	0.39603	1.2193	4.9349	0.473	0.73031	0.95628	0.25731	0.22597	0.48328	0.22872	2.0752	1.8465	0.033333	0.0066667	269	15	-13.74	0.0091406	-15.107	8.8822	112.16	10.62	-0.094519	2.2969	-21.738	-14.5	-4.0512	7.2374	10.449	17.686	-36.764	5.9474	42.711	0.27	0.07	219	163	-4.0988	0.027877	-8.2664	8.0406	152.71
76	48	0	0.79107	5.7909e-05	0.78195	0.28081	0.12474	0.35323	0.37625	2.8119	0.5689	0.7493	0.9987	0.1804	0.2494	0.4298	0.16262	1.6231	1.4604	0.066456	0.018987	97	1	-15.388	0.0035179	-15.942	6.4653	61.012	7.8176	-0.72318	3.1789	-21.294	-14.133	-9.2947	7.1613	4.8385	12	-35.594	-3.0257	32.568	0.40823	0.063291	255	83	-1.2874	0.025601	-5.3196	9.9858	205.61
77	46	0	1.2078	-0.00074611	1.2988	0.30544	0.14857	0.38905	-0.089024	3.0193	0.96293	1.2139	1.4517	0.25098	0.23783	0.48881	0.24571	2.0139	1.7682	0.10612	0.0081633	94	244	3.373	-0.026747	6.6361	7.4735	85.968	9.4629	-0.88171	3.6212	-3.6137	6.1301	10.865	9.7439	4.7351	14.479	-24.831	17.488	42.319	0.50612	0.14286	180	62	-3.6684	0.0098323	-4.8679	11.512	277.63
78	51	171	1.0438	-0.00069845	1.1179	0.33056	0.16309	0.40612	0.16109	2.3512	0.75329	1.077	1.2905	0.32366	0.21355	0.53722	0.28483	1.8938	1.609	0.065728	0.0093897	67	0	-8.7843	0.015015	-10.376	5.6258	43.13	6.6319	-0.20252	2.4651	-13.465	-8.0945	-3.5728	5.3702	4.5217	9.8919	-24.015	3.4555	27.47	0.25352	0.098592	152	61	-0.073709	0.01227	-1.3743	8.4134	154.49
79	22	0	0.65634	-0.00090828	0.79032	0.24493	0.097486	0.32173	0.6969	3.6671	0.44075	0.61508	0.84068	0.17433	0.2256	0.39994	0.10286	1.5788	1.476	0.037162	0.0067568	31	207	-16.281	-0.016566	-13.838	8.5175	107.37	10.458	-0.4662	2.3713	-23.504	-15.604	-7.6914	7.8997	7.9126	15.812	-41.435	-0.92941	40.506	0.38514	0.13851	219	71	-5.8384	0.024384	-9.4351	8.3438	159.97
80	26	4	0.85589	-0.0030791	1.173	0.30506	0.16383	0.44462	0.724	3.1138	0.52875	0.80025	1.1067	0.2715	0.30645	0.57796	0.17361	1.9764	1.8028	0.086957	0.028986	83	199	-9.0598	-0.071885	-1.6557	6.1213	60.351	8.8771	-0.19338	2.7323	-14.885	-10.009	-2.4988	4.8754	7.5105	12.386	-30.895	6.4016	37.296	0.25121	0.1256	41	53	-3.5769	-0.011424	-2.4002	11.686	242.4
81	110	0	0.82015	-0.00037097	0.86319	0.28869	0.13397	0.36686	0.65891	2.9111	0.53222	0.78408	1.0207	0.25186	0.23664	0.4885	0.15785	1.7201	1.5622	0.090129	0.025751	210	0	-5.1	0.0091961	-6.1668	8.5094	105.18	10.274	-0.19612	2.4421	-11.988	-4.6795	1.8754	7.3086	6.5549	13.863	-25.838	13.196	39.034	0.28755	0.12017	85	65	-13.682	0.039994	-18.322	9.2394	171.98
82	164	189	0.78465	-0.0001582	0.80957	0.28617	0.12977	0.36053	0.334	2.8901	0.54683	0.75424	1.0109	0.20742	0.25663	0.46405	0.11144	1.6767	1.5652	0.066456	0.022152	97	1	-15.389	0.0034216	-15.928	6.4662	61.025	7.8181	-0.71879	3.1675	-21.263	-14.147	-9.2786	7.1158	4.8685	11.984	-35.575	-3.0239	32.551	0.40823	0.063291	255	83	-1.2844	0.025426	-5.2889	9.9844	205.53
83	123	199	0.84819	-0.0005621	0.92717	0.28927	0.12639	0.35845	-0.11653	2.6006	0.62039	0.83482	1.1053	0.21442	0.2705	0.48492	0.039508	1.605	1.5655	0.14894	0.017731	76	197	-10.2	-0.024696	-6.7299	10.483	206.29	14.503	-1.0308	5.2325	-17.078	-9.2825	1.4012	7.7952	10.684	18.479	-61.167	12.339	73.507	0.37943	0.14894	205	155	-17.447	0.061755	-26.124	10.126	206.27
84	247	208	0.49944	-8.5995e-05	0.51083	0.16968	0.047403	0.21782	0.14045	3.1807	0.35831	0.49597	0.63909	0.13766	0.14312	0.28077	0.035303	1.0361	1.0007	0.030075	0.011278	244	206	-19.761	-0.022507	-16.779	10.208	207.64	14.513	-1.7851	7.1359	-25.16	-17.12	-10.349	8.04	6.7716	14.812	-75.787	0.0071535	75.794	0.55639	0.16917	215	75	-9.268	0.059079	-17.096	8.3137	140.11
85	34	0	0.98628	-0.0011132	1.1416	0.29996	0.14386	0.38982	0.44317	3.1453	0.71242	0.93304	1.228	0.22061	0.29498	0.5156	0.24173	1.9666	1.7249	0.053571	0.0035714	39	91	-2.7992	-0.016101	-0.55316	8.3594	98.833	10.026	-0.37473	2.3185	-10.419	-1.6692	5.1425	8.7498	6.8117	15.562	-27.626	12.812	40.439	0.37857	0.10714	257	152	-18.735	0.042057	-24.601	8.6258	166.65
86	126	155	0.46197	-0.00066698	0.53333	0.16206	0.046333	0.2192	0.41967	3.6558	0.32296	0.45346	0.59132	0.1305	0.13786	0.26836	0.024198	1.1009	1.0767	0.037209	0.013953	81	155	-24.115	-0.029676	-20.94	8.4521	153.83	12.539	-2.2292	9.5693	-28.21	-21.957	-16.386	6.2527	5.571	11.824	-75.727	-8.3571	67.37	0.68372	0.18605	64	117	-6.594	0.012803	-7.964	12.287	312.84
87	78	132	0.74824	-0.0017568	0.97136	0.32322	0.15695	0.41674	0.69573	3.03	0.44243	0.68133	1.0242	0.23891	0.34284	0.58175	0.062319	1.8553	1.7929	0.047059	0.011765	104	131	-10.177	-0.024806	-7.0267	10.157	161.68	12.846	-1.2445	4.898	-18.143	-6.8419	0.77904	11.301	7.621	18.922	-55.685	5.7521	61.437	0.56863	0.28235	196	64	-8.5428	0.032207	-12.633	12.057	267.87
88	38	284	1.1568	-0.00022604	1.1894	0.37205	0.21673	0.46593	0.56983	3.0845	0.83525	1.0875	1.4455	0.2522	0.35806	0.61027	0.29862	2.3588	2.0601	0.062069	0.013793	129	102	4.0438	0.000752	3.9352	8.4476	108.1	10.397	-1.0503	3.461	-1.3593	7.361	12.227	8.7203	4.8657	13.586	-26.004	17.628	43.632	0.52414	0.12759	104	176	-15.143	0.0089824	-16.441	10.637	240.81
89	93	12	0.35699	-0.00030393	0.38784	0.12554	0.024702	0.15819	0.68154	3.2628	0.24436	0.33975	0.44734	0.095398	0.10758	0.20298	0.091572	0.78965	0.69808	0.058824	0.019608	87	10	-29.629	0.022094	-31.872	6.332	55.408	7.5565	-0.29197	2.8252	-34.162	-29.768	-23.403	4.3937	6.3654	10.759	-48.716	-16.267	32.45	0.33333	0.10294	41	52	3.7999	0.01964	1.8065	11.044	232.24
90	142	0	0.73914	-0.00040916	0.7954	0.2387	0.099073	0.31644	0.78876	4.7041	0.54824	0.69104	0.91649	0.1428	0.22545	0.36825	0.15868	1.5849	1.4263	0.01087	0.0072464	103	0	-7.4637	-0.012499	-5.745	7.7591	89.19	9.4964	-0.36579	2.3311	-13.238	-6.0975	-0.76969	7.1406	5.3278	12.468	-28.268	8.8308	37.099	0.26449	0.07971	202	145	-16.809	0.043708	-22.818	10.818	237.2
91	50	147	0.6767	-0.0010141	0.7771	0.22436	0.08415	0.29588	0.34267	2.8827	0.47679	0.6272	0.86212	0.15041	0.23492	0.38532	0.053821	1.348	1.2942	0.1005	0.015075	77	145	-14.414	-0.035375	-10.912	8.2466	121.01	11.187	-1.473	5.3002	-18.365	-11.948	-6.3326	6.417	5.6156	12.033	-53.347	-1.5569	51.79	0.67337	0.26633	66	44	-5.1147	0.059264	-10.982	12.933	304.55
92	24	170	0.77282	-0.0013291	0.92567	0.28962	0.12762	0.36806	0.5794	2.7883	0.46458	0.73374	0.97748	0.26916	0.24374	0.5129	0.15628	1.6563	1.5	0.060606	0.008658	89	168	-18.411	-0.024538	-15.589	7.2373	78.219	8.9942	-0.72798	2.8984	-24.06	-16.475	-11.542	7.5852	4.9329	12.518	-42.26	-5.7862	36.474	0.4329	0.17316	173	190	0.57341	0.017516	-1.4409	10.626	244.04
93	32	242	0.87117	-0.0012718	1.0823	0.34267	0.21153	0.47589	1.2994	5.7181	0.55009	0.813	1.0774	0.26291	0.26441	0.52731	0.1583	2.6084	2.4501	0.027027	0.015015	118	241	-14.649	-0.023087	-10.817	9.0701	138.15	11.961	-0.90504	3.5621	-19.849	-13.273	-5.2666	6.5767	8.0062	14.583	-47.238	3.6848	50.923	0.34835	0.096096	252	73	3.5631	0.010684	1.7895	7.788	142.59
94	137	143	0.40959	-0.00022517	0.43301	0.14567	0.033909	0.18464	0.57391	3.2647	0.29189	0.38455	0.52121	0.092666	0.13666	0.22933	0.058358	0.88626	0.82791	0.066986	0.0095694	136	144	-27.833	-0.035409	-24.15	8.6335	124.28	11.351	-0.58188	3.3376	-33.437	-27.789	-18.74	5.6487	9.0485	14.697	-60.472	-8.8273	51.645	0.311	0.10048	153	111	-3.3742	0.03083	-6.5805	9.5712	179.97
95	65	0	0.73106	-4.7786e-05	0.73856	0.28234	0.12804	0.35785	0.78082	3.5448	0.47871	0.66649	0.94395	0.18778	0.27746	0.46524	0.1321	1.732	1.5999	0.044444	0.0095238	128	0	-12.274	-0.0030034	-11.803	9.918	146.46	12.105	-0.53027	3.1557	-20.393	-12.89	-1.4413	7.5034	11.449	18.952	-44.24	7.754	51.994	0.40317	0.13333	252	83	-8.1287	0.0095037	-9.6208	7.7458	131.71
96	32	0	0.92708	-0.00065749	1.0066	0.34226	0.18793	0.43595	0.40274	2.9111	0.61843	0.91661	1.1707	0.29818	0.25406	0.55224	0.085371	2.0094	1.924	0.08642	0.037037	105	2	-8.2091	-0.026755	-4.9718	9.6897	135.48	11.79	-0.32292	2.3893	-16.074	-8.4983	0.93942	7.5758	9.4377	17.013	-34.686	10.93	45.617	0.27984	0.12757	87	70	-5.0035	0.034708	-9.2031	8.705	151.44
97	42	191	0.75483	-0.00033833	0.78781	0.27153	0.10747	0.32838	0.39399	2.5058	0.49814	0.73624	0.96002	0.2381	0.22378	0.46188	0.16249	1.5297	1.3672	0.086735	0.015306	78	0	-11.457	-0.012766	-10.213	7.0279	69.808	8.3863	-0.31515	2.7873	-17.056	-12.773	-3.4345	4.2836	9.338	13.622	-34.976	2.1057	37.082	0.37245	0.18367	152	54	-0.61429	0.033634	-3.8936	8.9559	142.28
98	43	160	0.45877	-0.0014282	0.60159	0.18665	0.059554	0.25772	0.51393	3.2702	0.2508	0.44586	0.61858	0.19506	0.17271	0.36778	0.023567	1.1828	1.1592	0.024876	0.014925	89	160	-27.019	-0.081616	-18.858	10.327	174.9	14.047	-0.7428	3.6987	-34.939	-26.177	-15.615	8.7628	10.561	19.324	-68.898	-2.7844	66.114	0.32836	0.069652	168	57	-3.338	0.055176	-8.8556	9.0526	135.16
99	235	0	0.64459	0.00034189	0.59707	0.22075	0.075111	0.27544	0.24163	2.9082	0.45475	0.64513	0.81954	0.19038	0.17441	0.36479	0.1288	1.2788	1.15	0.017921	0.0035842	247	0	-21.003	0.018694	-23.601	7.7039	84.043	9.2903	-0.39674	2.4781	-27.761	-19.051	-13.866	8.71	5.1845	13.895	-42.747	-3.8634	38.884	0.24014	0.035842	191	64	1.698	0.033023	-2.8922	9.951	188.95
[truncated: 1,534 more columns]
