# Supplementary material for: Detecting Parkinson’s disease from sustained phonation and speech signals
Source: PLoS One. 2017 Oct 5;12(10):e0185613. doi: 10.1371/journal.pone.0185613 (PMC5628839; doi:10.1371/journal.pone.0185613)
Supplement: S3 File — (ZIP) [file pone.0185613.s003.zip › SP/speech/SP_speech_IS11_speaker_state.csv]

id	audspec_lengthL1norm_sma_quartile1	audspec_lengthL1norm_sma_quartile2	audspec_lengthL1norm_sma_quartile3	audspec_lengthL1norm_sma_iqr1_2	audspec_lengthL1norm_sma_iqr2_3	audspec_lengthL1norm_sma_iqr1_3	audspec_lengthL1norm_sma_percentile1_0	audspec_lengthL1norm_sma_percentile99_0	audspec_lengthL1norm_sma_pctlrange0_1	audspec_lengthL1norm_sma_amean	audspec_lengthL1norm_sma_stddev	audspec_lengthL1norm_sma_skewness	audspec_lengthL1norm_sma_kurtosis	audspec_lengthL1norm_sma_meanPeakDist	audspec_lengthL1norm_sma_peakMean	audspec_lengthL1norm_sma_peakMeanMeanDist	audspec_lengthL1norm_sma_peakDistStddev	audspec_lengthL1norm_sma_meanSegLen	audspec_lengthL1norm_sma_maxSegLen	audspec_lengthL1norm_sma_minSegLen	audspec_lengthL1norm_sma_segLenStddev	audspec_lengthL1norm_sma_linregc1	audspec_lengthL1norm_sma_linregerrQ	audspec_lengthL1norm_sma_qregc1	audspec_lengthL1norm_sma_qregc2	audspec_lengthL1norm_sma_qregerrQ	audspec_lengthL1norm_sma_centroid	audspec_lengthL1norm_sma_downleveltime25	audspec_lengthL1norm_sma_upleveltime90	audspec_lengthL1norm_sma_risetime	audspec_lengthL1norm_sma_falltime	audspec_lengthL1norm_sma_lpgain	audspec_lengthL1norm_sma_lpc0	audspec_lengthL1norm_sma_lpc1	audspec_lengthL1norm_sma_lpc2	audspec_lengthL1norm_sma_lpc3	audspec_lengthL1norm_sma_lpc4	audspecRasta_lengthL1norm_sma_quartile1	audspecRasta_lengthL1norm_sma_quartile2	audspecRasta_lengthL1norm_sma_quartile3	audspecRasta_lengthL1norm_sma_iqr1_2	audspecRasta_lengthL1norm_sma_iqr2_3	audspecRasta_lengthL1norm_sma_iqr1_3	audspecRasta_lengthL1norm_sma_percentile1_0	audspecRasta_lengthL1norm_sma_percentile99_0	audspecRasta_lengthL1norm_sma_pctlrange0_1	audspecRasta_lengthL1norm_sma_amean	audspecRasta_lengthL1norm_sma_stddev	audspecRasta_lengthL1norm_sma_skewness
1	0.57612	0.99737	1.6449	0.42125	0.64754	1.0688	0.041466	2.9057	2.8642	1.1141	0.72485	0.46439	2.5308	0.31625	1.766	0.65187	0.15132	0.21846	0.49	0.05	0.1516	-0.0022029	0.49021	1.8121e-06	-0.0027357	0.49007	0.4497	0.39661	0.040678	0.5034	0.4966	0.0065645	-1.9214	1.01	0.17069	-0.37821	0.12556	0.67706	1.3476	2.0456	0.67058	0.69795	1.3685	0.16918	3.9776	3.8084	1.4408	0.92332	0.72463
2	0.64391	0.98727	1.7783	0.34336	0.79106	1.1344	0.097341	2.7639	2.6666	1.1546	0.6757	0.44425	2.2227	0.26143	1.8699	0.71538	0.10453	0.21182	0.57	0.04	0.17151	-0.0022042	0.43187	-3.7913e-06	-0.0012715	0.43157	0.45868	0.31579	0.02834	0.52439	0.47561	0.0058794	-2.0264	1.1798	0.14823	-0.483	0.18895	0.79015	1.2408	1.5592	0.45063	0.31847	0.7691	0.25753	2.4723	2.2148	1.2063	0.53312	0.22788
3	0.56467	0.77343	1.1415	0.20876	0.36806	0.57682	0.050709	1.9406	1.8899	0.83706	0.43822	0.43238	2.9484	0.24143	1.2827	0.44561	0.12529	0.22143	1	0.03	0.32489	-0.00206	0.17659	-6.6249e-06	-0.00068198	0.17613	0.45475	0.20096	0.033493	0.55769	0.44231	0.0059497	-1.7599	0.87482	0.074114	-0.24745	0.065825	1.0381	1.3727	1.6103	0.33458	0.23755	0.57213	0.12619	3.154	3.0278	1.3469	0.58137	0.44745
4	0.58674	1.0555	1.6336	0.46874	0.57816	1.0469	0.06322	2.2281	2.1649	1.0792	0.64573	0.1116	1.8651	0.2625	1.6613	0.58208	0.12784	0.27444	0.6	0.03	0.17721	-0.0019777	0.39644	-1.1791e-05	0.00097005	0.39337	0.45968	0.27888	0.079681	0.452	0.548	0.0048268	-1.9223	0.992	0.31458	-0.65509	0.27725	0.80513	1.4005	2.0913	0.59539	0.69082	1.2862	0.11932	4.7927	4.6734	1.5627	1.0185	0.96241
5	0.49966	0.67847	0.89785	0.17881	0.21938	0.39818	0.068695	1.2603	1.1916	0.70534	0.29193	0.057758	2.3972	0.30333	1.0061	0.30071	0.10127	0.47	1.09	0.06	0.38116	-0.001535	0.074009	-8.0814e-06	0.00038843	0.072825	0.45457	0.1046	0.033473	0.5042	0.4958	0.003442	-1.545	0.43139	0.27175	-0.20371	0.052542	0.90871	1.1648	1.4884	0.25611	0.3236	0.57971	0.2399	3.0113	2.7714	1.2249	0.50125	0.93929
6	1.0585	1.4826	1.9493	0.42408	0.46665	0.89073	0.35025	2.8701	2.5198	1.5085	0.63244	0.22285	2.3087	0.29778	2.2746	0.76605	0.083636	0.21846	0.86	0.03	0.22978	6.7569e-05	0.39995	-1.8439e-05	0.0053595	0.38696	0.49934	0.17014	0.034722	0.49477	0.50523	0.0071422	-2.0497	1.1602	0.15617	-0.33156	0.070534	0.81617	1.1286	1.4652	0.31238	0.33664	0.64902	0.34745	2.6219	2.2745	1.2182	0.50912	0.83468
7	0.74598	0.977	1.2815	0.23101	0.30454	0.53556	0.090826	1.7842	1.6934	1.0031	0.37737	-0.049881	2.6304	0.225	1.4021	0.39906	0.096695	0.37	1.05	0.05	0.39532	0.00010352	0.14236	-4.8111e-06	0.0012774	0.14189	0.50007	0.085714	0.044898	0.52459	0.47541	0.0045665	-1.8072	0.78268	0.22414	-0.18377	-0.010303	0.89852	1.2898	1.5644	0.39129	0.2746	0.66589	0.19476	2.4052	2.2104	1.2484	0.44374	0.084057
8	0.72808	1.2181	1.9283	0.49004	0.71016	1.2002	0.049807	3.2781	3.2283	1.35	0.82261	0.47132	2.536	0.241	2.3015	0.95142	0.12534	0.272	0.55	0.04	0.17394	-0.0017146	0.65537	2.4804e-05	-0.009007	0.62948	0.46708	0.37288	0.010169	0.48299	0.51701	0.012124	-1.9345	1.0264	0.16403	-0.30802	0.059615	0.71863	1.1682	2.0434	0.44956	0.87521	1.3248	0.13715	3.9804	3.8433	1.4202	0.9402	0.86102
9	1.4496	2.0822	2.4806	0.63262	0.39843	1.0311	0.54553	3.8349	3.2894	2.0779	0.79821	0.28822	2.5408	0.23375	2.8526	0.77464	0.091779	0.207	1.16	0.03	0.33847	0.0014335	0.62886	-7.5555e-05	0.01798	0.55457	0.51037	0.17727	0.031818	0.56164	0.43836	0.022688	-1.9034	1.0237	0.25197	-0.55494	0.18871	0.94365	1.2243	1.5486	0.28068	0.32424	0.60492	0.47406	2.2365	1.7624	1.2504	0.41781	0.23247
10	0.80837	1.2091	2.0687	0.40077	0.8596	1.2604	0.0728	3.0731	3.0003	1.3726	0.82146	0.31299	2.1411	0.29333	2.0573	0.68466	0.16546	0.26364	0.78	0.03	0.22896	-0.00082542	0.66979	1.5464e-05	-0.0054029	0.65945	0.48343	0.26936	0.047138	0.56081	0.43919	0.006875	-2.0151	1.1834	0.10615	-0.46682	0.19872	0.74874	1.3307	1.9245	0.58192	0.59381	1.1757	0.18985	3.1861	2.9962	1.3679	0.70848	0.25144
11	1.1488	1.8768	3.2403	0.72798	1.3635	2.0915	0.25382	4.8863	4.6325	2.2255	1.3004	0.49948	2.049	0.25444	3.3607	1.1352	0.087319	0.16125	0.34	0.04	0.10541	6.1636e-05	1.6911	6.9562e-06	-0.0018374	1.6896	0.49881	0.37226	0.051095	0.49084	0.50916	0.015252	-2.1158	1.3104	0.077831	-0.42034	0.15446	0.73516	1.2871	1.7014	0.5519	0.41436	0.96626	0.20036	3.0006	2.8002	1.3164	0.69787	0.55874
12	1.0589	1.4684	1.9817	0.40952	0.51331	0.92283	0.3891	2.741	2.3519	1.5475	0.58323	0.29313	2.2068	0.2425	2.0436	0.49614	0.09324	0.285	0.98	0.03	0.36418	-0.0028165	0.30845	6.3594e-06	-0.0042029	0.30793	0.4645	0.068493	0.045662	0.48624	0.51376	0.015493	-1.7253	0.68975	0.28028	-0.26849	0.030362	0.92288	1.177	1.5774	0.25415	0.40036	0.65451	0.31809	1.9126	1.5945	1.2102	0.38978	-0.03018
13	0.62099	0.86735	1.4084	0.24636	0.54103	0.78739	0.073626	2.2914	2.2178	1.0173	0.58721	0.49761	2.3155	0.23222	1.4132	0.39593	0.087785	0.16615	0.41	0.03	0.13893	-0.00050002	0.34382	3.4131e-05	-0.0079405	0.32894	0.48875	0.25571	0.045662	0.5367	0.4633	0.011244	-1.6212	0.48658	0.28996	-0.14326	-0.00084501	0.81543	1.3703	2.0016	0.55487	0.63134	1.1862	0.16127	2.7704	2.6091	1.4108	0.69732	0.045214
14	0.91311	1.677	2.4997	0.7639	0.82266	1.5866	0.1765	3.6667	3.4902	1.7358	0.90102	0.23525	1.9331	0.2725	2.5981	0.86228	0.077258	0.15235	0.53	0.05	0.13131	-0.0014433	0.79984	-5.2963e-06	-5.569e-05	0.79909	0.47988	0.3308	0.030418	0.53435	0.46565	0.016195	-2.0039	1.354	-0.27677	-0.18739	0.12178	0.8275	1.2497	1.7916	0.42216	0.54196	0.96412	0.23736	3.1316	2.8943	1.3517	0.63171	0.70345
15	0.79037	1.2598	1.6817	0.46943	0.42186	0.89129	0.1528	2.5557	2.4029	1.2677	0.622	0.10759	2.3132	0.2375	1.9321	0.66436	0.085403	0.24778	0.65	0.05	0.18831	0.00021037	0.38668	-7.7313e-06	0.0019963	0.38572	0.50105	0.24138	0.030172	0.48052	0.51948	0.0061313	-1.959	1.0485	0.1567	-0.35579	0.11602	0.85863	1.398	1.7817	0.53934	0.38374	0.92308	0.25987	2.7076	2.4478	1.3253	0.60788	0.028586
16	0.87227	1.3265	1.7476	0.45419	0.42115	0.87534	0.37981	2.9791	2.5993	1.3962	0.66755	0.60659	2.7212	0.2	1.9389	0.54268	0.080932	0.16182	0.42	0.06	0.1115	-0.0032154	0.41253	-4.1144e-05	0.0048077	0.39866	0.45984	0.32143	0.045918	0.47692	0.52308	0.012366	-1.8933	1.0634	0.059338	-0.32688	0.10431	0.82568	1.1457	1.5103	0.32005	0.36457	0.68462	0.42939	2.6388	2.2094	1.2261	0.54061	0.85721
17	1.1507	1.9791	2.754	0.82841	0.77484	1.6033	0.059052	3.9019	3.8428	1.9106	1.0498	-0.0078559	2.0763	0.29429	3.0348	1.1242	0.135	0.2875	0.6	0.05	0.19286	-0.002259	1.0782	-3.4026e-05	0.0057712	1.0579	0.47454	0.21519	0.059072	0.51695	0.48305	0.013102	-2.1225	1.3258	0.13999	-0.52402	0.18716	0.83141	1.3446	2.1248	0.5132	0.78017	1.2934	0.17794	4.2018	4.0239	1.5442	0.9591	0.72553
18	0.84708	1.3471	1.887	0.49999	0.53998	1.04	0.073402	2.4504	2.377	1.3497	0.61001	-0.14169	2.0151	0.25455	1.928	0.57836	0.057897	0.35444	0.8	0.05	0.27358	-0.00031539	0.37126	2.0837e-06	-0.00098427	0.371	0.49218	0.17081	0.046584	0.49221	0.50779	0.0049743	-1.9843	1.0598	0.20483	-0.41773	0.14281	0.81507	1.2608	1.7636	0.44575	0.5028	0.94855	0.13472	2.5705	2.4358	1.2869	0.5834	0.16064
19	0.71147	0.94508	1.2217	0.23361	0.27664	0.51025	0.24479	1.5564	1.3116	0.94067	0.33991	-0.17001	2.221	0.19778	1.2688	0.32816	0.052446	0.21556	0.56	0.03	0.18313	0.00067553	0.11405	-1.58e-05	0.0037881	0.11192	0.50932	0.15657	0.020202	0.49239	0.50761	0.0046459	-1.7959	0.77179	0.21564	-0.15465	-0.030729	0.89804	1.2145	1.5661	0.31649	0.35162	0.66811	0.36379	2.2457	1.8819	1.2393	0.44433	0.11538
20	0.68354	1.1087	1.6378	0.42519	0.52906	0.95425	0.04275	2.7788	2.7361	1.1548	0.65354	0.32169	2.6318	0.42667	1.9673	0.81255	0.16869	0.26636	0.52	0.03	0.16041	0.0002537	0.42663	6.923e-06	-0.0018163	0.42447	0.50383	0.28333	0.023333	0.50167	0.49833	0.0049925	-1.949	1.079	0.12678	-0.45941	0.20946	0.84005	1.4851	2.1014	0.64509	0.61623	1.2613	0.12411	3.3155	3.1913	1.5233	0.83763	0.20583
21	0.70292	0.94601	1.2198	0.24309	0.27378	0.51687	0.22814	1.665	1.4369	0.95981	0.34826	0.16632	2.2282	0.31714	1.2782	0.31843	0.13155	0.28429	1.21	0.03	0.41441	0.00088492	0.11684	-7.8235e-06	0.002919	0.11526	0.51814	0.068966	0.057471	0.5	0.5	0.0043699	-1.6553	0.56723	0.28624	-0.24809	0.055428	0.92387	1.2338	1.5304	0.30997	0.29651	0.60649	0.31219	2.2008	1.8886	1.229	0.43054	0.22298
22	0.9992	1.5209	2.0875	0.52168	0.56659	1.0883	0.042463	2.9766	2.9341	1.5355	0.73394	0.028977	2.3097	0.2325	2.2471	0.7116	0.073612	0.3725	1.39	0.04	0.43234	-0.001733	0.5163	-6.3323e-06	0.00015406	0.51452	0.47021	0.15385	0.043478	0.47651	0.52349	0.0078703	-1.9871	0.99538	0.37355	-0.51864	0.1425	0.89774	1.1797	1.594	0.28194	0.41429	0.69623	0.11038	3.8448	3.7344	1.3111	0.72657	1.1861
23	0.6317	1.1741	1.995	0.5424	0.82087	1.3633	0.029251	3.1397	3.1104	1.3085	0.89522	0.47477	2.2211	0.604	2.3585	1.0501	0.3674	0.2725	0.7	0.06	0.22565	-0.0021101	0.75878	2.197e-05	-0.0095359	0.72337	0.45297	0.35988	0.064897	0.48225	0.51775	0.0034677	-1.9648	1.067	0.20387	-0.56943	0.26752	0.64334	0.98982	1.9772	0.34648	0.98741	1.3339	0.20741	6.7407	6.5333	1.4163	1.1704	2.4147
24	1.138	1.6555	2.4431	0.51749	0.78756	1.305	0.10571	3.3102	3.2045	1.7456	0.86636	-0.026761	2.0643	0.3	2.6601	0.91451	0.11478	0.44333	1.9	0.03	0.65923	-0.0036205	0.66556	-4.7585e-05	0.0096081	0.58934	0.44999	0.16846	0.057348	0.53957	0.46043	0.0076687	-2.1426	1.3306	0.2287	-0.64171	0.22967	0.88554	1.2356	1.7147	0.35005	0.4791	0.82914	0.18833	3.9501	3.7618	1.391	0.75901	1.1831
25	0.92389	1.0768	1.2817	0.15295	0.20489	0.35784	0.25246	2.1818	1.9293	1.1008	0.40543	0.2918	3.6721	0.28	1.5535	0.45271	0.10368	0.755	1.44	0.07	0.685	-0.0028035	0.14698	-9.3121e-05	0.012282	0.11298	0.46234	0.11656	0.03681	0.46296	0.53704	0.0039747	-1.826	0.9244	0.14162	-0.3879	0.15208	0.91613	1.0694	1.4029	0.15326	0.33352	0.48678	0.44852	2.4242	1.9757	1.2085	0.44188	0.87774
26	0.98378	1.7426	2.2746	0.75881	0.53206	1.2909	0.068301	3.5001	3.4318	1.7439	0.924	0.14637	2.2259	0.31222	2.4447	0.70072	0.18232	0.32091	1.44	0.03	0.41513	-0.00098333	0.84345	-1.2042e-08	-0.00097903	0.84345	0.48178	0.22346	0.089385	0.47899	0.52101	0.0062101	-2.0325	1.2121	0.1781	-0.61637	0.2621	0.83475	1.1449	1.7973	0.31018	0.65241	0.9626	0.18542	3.042	2.8565	1.3283	0.7003	0.60196
27	0.88802	1.2919	1.9658	0.40386	0.67391	1.0778	0.22902	3.0212	2.7922	1.4636	0.72645	0.51377	2.3588	0.32444	2.311	0.84733	0.18916	0.19625	0.62	0.03	0.21166	-0.00067594	0.52333	-2.5218e-05	0.0078731	0.47612	0.48544	0.26471	0.058824	0.50442	0.49558	0.007497	-1.9837	1.0457	0.401	-0.69263	0.2344	0.78851	1.0122	1.5599	0.22372	0.54764	0.77136	0.39553	2.8079	2.4124	1.2064	0.5711	0.89375
28	0.77021	1.0362	1.5781	0.26601	0.54191	0.80792	0.3665	2.9389	2.5724	1.24	0.66953	1.0876	3.3182	0.256	2.046	0.80595	0.077872	0.168	0.34	0.03	0.08704	-0.0034212	0.41772	-8.0344e-05	0.010719	0.38253	0.45648	0.44633	0.062147	0.47727	0.52273	0.0098009	-1.9251	1.06	0.076195	-0.31627	0.11408	0.87549	1.116	1.6562	0.24049	0.54018	0.78067	0.5861	2.6659	2.0798	1.2821	0.54058	0.92211
29	0.80528	1.244	1.7962	0.43877	0.55212	0.99088	0.068499	2.9959	2.9274	1.2828	0.67244	0.33747	2.6943	0.37	2.0858	0.80298	0.11916	0.37125	1.42	0.05	0.42138	-0.0029491	0.37562	-2.8028e-05	0.006132	0.32693	0.4362	0.27077	0.018462	0.50309	0.49691	0.0040428	-2.0709	1.3048	0.022954	-0.43732	0.18486	0.83198	1.0951	1.7607	0.26316	0.66555	0.92871	0.19707	3.5608	3.3637	1.2783	0.64633	1.0574
30	0.85434	1.4437	1.7019	0.58934	0.25821	0.84755	0.36715	2.2966	1.9295	1.3317	0.51748	-0.11996	2.0258	0.221	1.8499	0.51819	0.070774	0.20667	0.58	0.03	0.19426	-0.0010581	0.26119	-1.1437e-05	0.0019728	0.25755	0.48051	0.22932	0.045113	0.46792	0.53208	0.0054871	-1.9354	0.95389	0.31993	-0.439	0.10503	0.82962	1.0611	1.316	0.23144	0.25494	0.48638	0.55833	2.2454	1.6871	1.1282	0.40775	0.84755
31	0.78094	0.99914	1.3681	0.2182	0.36892	0.58712	0.15074	1.8638	1.7131	1.0433	0.42558	-0.014467	2.4082	0.247	1.4685	0.42518	0.11154	0.47167	1.31	0.04	0.43472	-0.0020195	0.1539	6.7425e-06	-0.0039209	0.15228	0.45258	0.13428	0.067138	0.5	0.5	0.006405	-1.7477	0.79134	0.16986	-0.26955	0.06195	0.90294	1.1419	1.4869	0.23896	0.34499	0.58394	0.33214	1.9589	1.6268	1.1797	0.40747	0.01914
32	0.5622	0.71794	1.0505	0.15574	0.33256	0.4883	0.2058	1.5337	1.3279	0.78804	0.32855	0.39651	2.3221	0.225	1.0816	0.29352	0.074498	0.22778	1.06	0.03	0.30947	-0.00063537	0.10633	-6.1702e-06	0.00070974	0.10585	0.483	0.19635	0.018265	0.52752	0.47248	0.0038805	-1.8142	0.79733	0.32155	-0.37233	0.074799	0.8845	1.2024	1.6079	0.31788	0.40553	0.72342	0.3889	2.6247	2.2358	1.2837	0.52475	0.60669
33	0.82648	1.1999	1.5156	0.37342	0.31566	0.68908	0.39356	2.3809	1.9873	1.1905	0.45694	0.1935	2.4846	0.24091	1.5675	0.377	0.067076	0.17733	0.45	0.03	0.13077	0.00075104	0.20481	-2.2434e-05	0.0072568	0.18476	0.51358	0.30928	0.013746	0.46897	0.53103	0.0056703	-1.8598	0.87813	0.2027	-0.21575	-0.0004274	0.88337	1.1854	1.5368	0.30203	0.35144	0.65347	0.52776	2.7194	2.1916	1.2535	0.4934	0.81738
34	1.1147	1.4959	2.4018	0.38122	0.90592	1.2871	0.076141	3.7481	3.672	1.7435	0.93216	0.44894	2.4205	0.25714	2.6305	0.88699	0.089716	0.25556	0.58	0.04	0.20095	-0.0038509	0.80068	1.5603e-05	-0.0075021	0.79656	0.45462	0.2	0.055319	0.49145	0.50855	0.013468	-1.9523	1.0939	0.083422	-0.34556	0.12706	0.84184	1.3541	1.8325	0.51225	0.47844	0.99068	0.11836	2.8219	2.7035	1.3857	0.6773	0.24399
35	0.7977	1.5371	2.1892	0.73941	0.65205	1.3915	0.20833	2.7367	2.5284	1.5103	0.74732	-0.0078342	1.7978	0.23333	2.0858	0.57547	0.092976	0.17667	0.44	0.04	0.14418	-0.0027422	0.52476	-2.3568e-05	0.0027021	0.51582	0.46274	0.26293	0.12069	0.49784	0.50216	0.0057357	-2.2836	1.7069	-0.16078	-0.46262	0.2058	0.80785	1.1437	1.487	0.33584	0.3433	0.67914	0.32858	2.3386	2.01	1.1794	0.49877	0.26285
36	0.84875	1.1064	1.8411	0.25765	0.73472	0.99237	0.22726	3.0561	2.8288	1.3643	0.68985	0.73194	2.6911	0.30889	2.035	0.67075	0.17848	0.146	0.61	0.03	0.12905	-0.0028599	0.41577	-2.8744e-06	-0.0020091	0.41541	0.44643	0.34343	0.047138	0.52703	0.47297	0.008349	-1.825	0.7493	0.40012	-0.43686	0.11875	0.87364	1.1358	1.5069	0.26217	0.37107	0.63324	0.30107	2.2821	1.981	1.1818	0.46681	0.38426
37	1.1395	1.6905	2.3158	0.55101	0.62523	1.1762	0.2973	3.5275	3.2302	1.7675	0.80944	0.36877	2.3028	0.25333	2.5438	0.77629	0.079722	0.175	0.57	0.05	0.16552	-0.00082232	0.6515	-5.5245e-05	0.013265	0.57868	0.48812	0.23047	0.046875	0.49412	0.50588	0.0072237	-2.2844	1.6687	-0.10694	-0.45085	0.17885	0.79825	1.0609	1.5897	0.26266	0.52879	0.79145	0.45559	2.2784	1.8228	1.1993	0.49675	0.59684
38	0.86089	1.4192	2.4977	0.55828	1.0785	1.6368	0.14685	4.4352	4.2883	1.7356	1.0998	0.65189	2.4815	0.33714	2.947	1.2114	0.17433	0.18786	0.41	0.03	0.13148	-0.00035944	1.2087	-3.7693e-05	0.010006	1.1629	0.49343	0.44565	0.032609	0.54182	0.45818	0.0096596	-2.0532	1.1328	0.24968	-0.46036	0.13683	0.83499	1.233	1.8652	0.39799	0.63218	1.0302	0.15807	3.5046	3.3466	1.3849	0.78171	0.70336
39	1.1293	1.5293	1.9185	0.4	0.38923	0.78924	0.094092	3.2827	3.1886	1.5886	0.73876	0.35744	2.9129	0.285	2.203	0.61438	0.12166	0.246	0.89	0.04	0.2754	0.00043387	0.54478	-1.9282e-05	0.0052351	0.53671	0.50369	0.164	0.048	0.48193	0.51807	0.0081682	-1.9366	1.0063	0.11313	-0.26128	0.0848	0.85173	1.1716	1.7276	0.31983	0.55604	0.87587	0.1144	2.7443	2.6299	1.2968	0.59773	0.34704
40	0.64516	0.86265	1.1074	0.21749	0.24473	0.46222	0.27853	1.8216	1.5431	0.92204	0.38794	0.6173	2.6961	0.19625	1.1872	0.26516	0.059148	0.14583	0.51	0.03	0.14032	0.00011559	0.15046	-3.5546e-05	0.0066205	0.14242	0.4992	0.22826	0.059783	0.52459	0.47541	0.0047584	-1.8754	1.0038	0.060082	-0.25672	0.075238	0.91927	1.148	1.6583	0.22871	0.51027	0.73898	0.51458	2.591	2.0764	1.2823	0.49376	0.69502
41	0.44928	0.65057	0.88827	0.20129	0.23769	0.43899	0.29405	1.4385	1.1444	0.69743	0.27376	0.66209	2.8279	0.28857	0.99125	0.29382	0.12053	0.12278	0.29	0.03	0.076362	-0.00021051	0.074731	-1.6303e-05	0.0036859	0.069833	0.49188	0.38333	0.020833	0.48536	0.51464	0.0023599	-1.6489	0.51638	0.27553	-0.14506	0.0084093	0.80734	1.0298	1.3678	0.22242	0.33801	0.56043	0.52747	2.3094	1.782	1.1307	0.41885	0.9852
42	0.13726	0.68655	0.92867	0.54929	0.24212	0.79141	0.03713	1.5758	1.5387	0.61691	0.44164	0.18299	2.0875	0.516	1.1582	0.54132	0.23127	0.51545	1.06	0.09	0.33315	0.00027735	0.19288	5.2774e-06	-0.0027835	0.17525	0.52091	0.40103	0.0068847	0.46552	0.53448	0.0012368	-1.9089	0.91042	0.34354	-0.53354	0.19314	0.64418	1.0295	1.4527	0.38536	0.42317	0.80853	0.2051	6.4189	6.2138	1.3258	1.1676	2.9091
43	0.94819	1.5271	2.3575	0.57893	0.83035	1.4093	0.16743	3.0882	2.9208	1.5996	0.82729	0.16178	1.852	0.3	2.3486	0.749	0.084113	0.21833	0.73	0.04	0.20485	-0.0011398	0.67616	-1.9141e-05	0.0041239	0.66435	0.4818	0.24275	0.076087	0.54909	0.45091	0.0060938	-2.0997	1.2358	0.26986	-0.65381	0.25337	0.7683	1.261	1.781	0.49273	0.52001	1.0127	0.20845	2.4007	2.1923	1.2816	0.58951	0.018375
44	1.0956	1.6394	2.7075	0.54382	1.068	1.6118	0.36496	3.7198	3.3549	1.8938	0.95408	0.36813	1.9082	0.20636	2.7279	0.83412	0.065958	0.20167	0.85	0.04	0.21354	-0.00067322	0.90802	-3.2871e-05	0.0073145	0.88674	0.49072	0.27459	0.069672	0.52675	0.47325	0.01715	-2.0782	1.3123	0.077373	-0.505	0.2014	0.82526	1.1669	1.7239	0.34163	0.55697	0.8986	0.38827	3.4941	3.1058	1.3547	0.68193	1.0325
45	0.81075	1.1301	1.3449	0.31936	0.21475	0.53411	0.37592	2.2936	1.9177	1.127	0.40985	0.54385	3.2889	0.205	1.4258	0.29875	0.065383	0.15	0.47	0.03	0.13109	-0.00012669	0.16792	-2.4094e-05	0.0044753	0.16354	0.4956	0.28646	0.03125	0.51832	0.48168	0.0055943	-1.8372	0.83183	0.33211	-0.43636	0.11522	0.93441	1.2328	1.5335	0.29841	0.30064	0.59905	0.52263	2.1965	1.6738	1.244	0.3927	0.298
46	0.97164	1.3704	1.6604	0.39876	0.28998	0.68873	0.2555	2.6981	2.4426	1.3869	0.5751	0.39701	2.8233	0.25833	2.0636	0.67668	0.1213	0.27286	1	0.04	0.31449	0.0027079	0.30379	-6.766e-05	0.016849	0.25434	0.53179	0.21429	0.066667	0.48325	0.51675	0.005863	-1.8521	0.9661	0.071307	-0.30502	0.12393	0.84141	1.1815	1.614	0.3401	0.43247	0.77257	0.47946	3.3718	2.8923	1.3374	0.64487	1.2687
47	1.5282	2.1574	2.7697	0.62921	0.6123	1.2415	0.37123	4.1951	3.8239	2.2132	0.96329	0.38487	2.449	0.25286	2.9673	0.75406	0.083275	0.71333	1.93	0.1	0.86032	-0.0031624	0.88499	-7.7692e-05	0.014396	0.79596	0.47077	0.11454	0.079295	0.47788	0.52212	0.010358	-2.1822	1.5171	-0.072841	-0.45016	0.19234	0.92181	1.1083	1.5135	0.18645	0.40528	0.59174	0.61576	2.9498	2.3341	1.3041	0.57942	1.3702
48	0.49038	0.78808	1.0468	0.29769	0.2587	0.55639	0.031487	1.5882	1.5567	0.7611	0.40747	-0.096888	2.3032	0.35714	1.1534	0.39227	0.23963	0.32333	1.6	0.03	0.47921	0.0015576	0.1488	-3.3177e-06	0.002523	0.14835	0.54808	0.21575	0.023973	0.45704	0.54296	0.002403	-1.6931	0.60937	0.29552	-0.26776	0.06042	0.85203	1.1479	1.6252	0.29588	0.4773	0.77318	0.26564	3.5407	3.275	1.3116	0.72917	1.2409
49	1.0417	1.5968	2.0687	0.5551	0.47191	1.027	0.51535	2.6625	2.1472	1.5627	0.61339	0.023129	1.9024	0.27667	2.1845	0.62181	0.11681	0.23167	0.71	0.04	0.22132	-0.0012739	0.36416	-1.8967e-05	0.0043783	0.34819	0.47802	0.24415	0.076923	0.47651	0.52349	0.005825	-1.9548	0.99197	0.21037	-0.28365	0.039876	0.8363	1.1417	1.4662	0.30542	0.32448	0.6299	0.42617	2.3363	1.9101	1.1794	0.4434	0.60079
50	1.0699	1.5224	2.0413	0.45251	0.51893	0.97144	0.17556	3.1019	2.9263	1.5659	0.70232	0.30219	2.4915	0.25857	2.308	0.74211	0.14307	0.535	1.55	0.07	0.60056	-0.0037526	0.42789	-4.8683e-05	0.007688	0.38705	0.45075	0.16949	0.059322	0.48936	0.51064	0.0085756	-1.8939	0.93218	0.2914	-0.49879	0.17425	0.82371	1.1218	1.4312	0.29809	0.30939	0.60748	0.38174	2.464	2.0823	1.1709	0.48757	0.67865
51	1.9938	2.8163	3.4589	0.82245	0.64267	1.4651	0.5052	4.7151	4.2099	2.7491	1.047	-0.14816	2.2944	0.378	3.8567	1.1076	0.15587	0.35143	1.63	0.06	0.53691	0.00089781	1.0918	-7.6959e-05	0.020369	0.95485	0.50494	0.14961	0.055118	0.48221	0.51779	0.011676	-1.9572	1.0092	0.185	-0.31586	0.081678	0.8743	1.2078	1.5045	0.33349	0.29666	0.63015	0.40223	2.4889	2.0866	1.2383	0.47448	0.68215
52	0.53702	1.0975	1.687	0.56047	0.58952	1.15	0.027429	2.3152	2.2877	1.1027	0.68479	0.050025	1.9522	0.239	1.7416	0.63881	0.19269	0.44667	1.2	0.06	0.37557	-0.0021318	0.43946	3.3987e-05	-0.01158	0.40058	0.45326	0.26523	0.10394	0.47482	0.52518	0.0045771	-2.0345	1.1884	0.18588	-0.5493	0.21549	0.66894	1.2706	1.8757	0.60169	0.60508	1.2068	0.16642	5.4354	5.269	1.4613	1.0589	1.6091
53	0.79838	1.3453	1.8482	0.54687	0.50295	1.0498	0.35236	3.1446	2.7923	1.394	0.68363	0.48899	2.6993	0.26875	2.1055	0.71152	0.096364	0.15	0.4	0.03	0.11107	-0.0007709	0.46384	-4.8265e-05	0.012019	0.39906	0.48586	0.34211	0.037594	0.4717	0.5283	0.0063335	-1.9985	1.0567	0.32486	-0.59832	0.22175	0.76511	1.0397	1.5182	0.27455	0.47853	0.75307	0.33912	2.6723	2.3332	1.1772	0.51812	0.78728
54	0.89532	1.2246	1.9076	0.32933	0.68294	1.0123	0.29638	2.7087	2.4123	1.3724	0.65312	0.48879	2.2752	0.24833	2.0028	0.63044	0.078191	0.187	0.56	0.03	0.16751	-0.00096249	0.42363	-2.9158e-05	0.0046942	0.4168	0.48604	0.22051	0.087179	0.48969	0.51031	0.0049799	-2.1328	1.3322	0.20773	-0.67409	0.27281	0.92088	1.2047	1.6355	0.28378	0.43086	0.71465	0.3768	3.3497	2.9729	1.3606	0.66404	1.2083
55	1.1616	1.7778	2.5355	0.61614	0.75771	1.3739	0.55831	3.367	2.8087	1.8419	0.76383	0.24919	1.906	0.33429	2.5474	0.70552	0.17443	0.23818	0.7	0.04	0.23072	-0.0035849	0.50066	-1.0958e-05	-0.00054969	0.49668	0.45311	0.20863	0.046763	0.48736	0.51264	0.0082408	-2.0462	1.2042	0.18892	-0.54983	0.20729	0.85704	1.1158	1.4805	0.25876	0.36468	0.62344	0.55076	2.3621	1.8113	1.2057	0.45651	0.66631
56	1.0101	1.6034	2.4909	0.59337	0.88749	1.4809	0.088886	3.1823	3.0934	1.659	0.88215	0.058657	2.0095	0.33	2.3152	0.65623	0.14722	0.298	0.73	0.03	0.24301	-0.0029376	0.71218	2.1431e-05	-0.0094097	0.69067	0.45364	0.19142	0.10891	0.48675	0.51324	0.0082216	-1.9612	1.0933	0.095857	-0.37429	0.15139	0.81416	1.2921	1.7465	0.47792	0.45443	0.93235	0.22917	3.8451	3.6159	1.3161	0.70029	0.91588
57	1.113	1.4366	1.8024	0.32362	0.36576	0.68938	0.26382	2.7866	2.5228	1.4716	0.60799	0.21559	2.5949	0.2575	2.0592	0.58759	0.073101	0.36429	0.75	0.05	0.2715	-0.00095822	0.36439	-3.3236e-06	-9.0749e-05	0.3641	0.48388	0.16794	0.053435	0.50192	0.49808	0.0053727	-1.9825	1.0736	0.29874	-0.61283	0.22711	0.89021	1.239	1.6483	0.34874	0.40936	0.7581	0.34022	2.7438	2.4036	1.3153	0.56566	0.66692
58	0.32381	1.3183	2.4327	0.9945	1.1144	2.1089	0.036476	3.647	3.6105	1.4634	1.1379	0.28848	1.7548	0.34091	2.7396	1.2762	0.18725	0.28143	0.66	0.04	0.17852	-0.002627	1.1995	1.8559e-05	-0.010162	1.147	0.43789	0.40049	0.041769	0.45813	0.54187	0.0058312	-2.3377	1.7603	0.00057324	-0.76531	0.34808	0.56381	1.2111	2.1956	0.6473	0.98446	1.6318	0.13435	9.6966	9.5622	1.7443	1.8587	2.4301
59	0.90674	1.4453	2.0565	0.53858	0.61116	1.1497	0.23203	4.327	4.0949	1.6317	0.94773	0.96459	3.4907	0.26	2.7909	1.1592	0.082664	0.1775	0.41	0.06	0.10971	0.0032608	0.84967	-6.1794e-05	0.017659	0.78607	0.53683	0.38889	0.034188	0.51502	0.48498	0.010319	-2.0055	1.0175	0.34169	-0.48222	0.13576	0.92939	1.1958	1.6914	0.26639	0.4956	0.76199	0.2847	2.8404	2.5557	1.2964	0.57435	0.60659
60	0.83372	1.2466	1.8547	0.41285	0.60813	1.021	0.3993	2.8392	2.4399	1.3399	0.63918	0.51435	2.2325	0.2725	1.9884	0.6485	0.1094	0.17286	0.41	0.03	0.11572	-0.0016105	0.39337	-1.0484e-05	0.0011572	0.39036	0.47157	0.37358	0.022642	0.47348	0.52652	0.0068675	-2.0117	1.2783	-0.027214	-0.41488	0.18071	0.84931	1.169	1.6684	0.31965	0.49939	0.81904	0.55906	2.6745	2.1154	1.2927	0.55775	0.74231
61	0.50448	0.9755	1.3583	0.47102	0.38284	0.85386	0.040768	2.2954	2.2546	0.99226	0.57848	0.33446	2.3279	0.32375	1.6201	0.62783	0.12727	0.26909	0.6	0.06	0.17962	-0.00079995	0.32975	1.8657e-05	-0.0064344	0.31345	0.47799	0.30693	0.029703	0.52318	0.47682	0.0039013	-1.9323	1.0009	0.23722	-0.48324	0.18366	0.69062	1.343	1.8704	0.65235	0.52741	1.1798	0.1808	2.6405	2.4597	1.325	0.68124	0.13776
62	0.78612	1.1029	1.5092	0.31682	0.40621	0.72303	0.33306	1.8941	1.5611	1.1343	0.42413	0.056075	1.8621	0.2375	1.483	0.34869	0.083329	0.28375	1.32	0.03	0.41656	-0.00039395	0.17917	-3.0687e-05	0.0067868	0.16321	0.49107	0.15745	0.076596	0.46154	0.53846	0.0038925	-1.9111	0.94167	0.37124	-0.56537	0.16749	0.91019	1.12	1.4765	0.20982	0.35653	0.56635	0.53023	2.2386	1.7083	1.1969	0.38993	0.54587
63	1.2779	1.9336	2.4733	0.65568	0.53974	1.1954	0.36137	3.7158	3.3544	2.0026	0.8773	0.25158	2.3318	0.21714	2.8031	0.80042	0.082759	0.3	1.18	0.04	0.40348	0.0014268	0.76366	-0.00010834	0.021687	0.6822	0.5085	0.17021	0.1117	0.4492	0.5508	0.011652	-2.127	1.2834	0.26525	-0.59587	0.17913	0.8565	1.0925	1.7074	0.23597	0.61491	0.85088	0.36772	2.9864	2.6187	1.3142	0.60672	0.88046
64	0.98981	1.3641	1.7506	0.37434	0.38648	0.76083	0.41753	2.9238	2.5063	1.4368	0.5962	0.64291	2.8382	0.39167	2.1004	0.66358	0.15443	0.23545	1.1	0.04	0.29782	-0.0035302	0.27228	-1.6945e-05	0.0012481	0.26205	0.44029	0.25795	0.028269	0.48936	0.51064	0.0085649	-1.7985	0.6861	0.61609	-0.74545	0.2471	0.8141	1.0839	1.4992	0.26985	0.41525	0.6851	0.56167	2.5407	1.9791	1.2075	0.47758	0.83685
65	1.0816	1.5753	2.3458	0.49373	0.7705	1.2642	0.054228	4.2199	4.1657	1.7496	0.93474	0.43028	2.7554	0.38714	2.667	0.91741	0.16892	0.2	0.67	0.03	0.18265	-0.00073523	0.8693	-8.5401e-06	0.0019378	0.86536	0.48741	0.28344	0.012739	0.49201	0.50799	0.0084319	-1.9048	0.88322	0.31531	-0.42787	0.13919	0.86097	1.1138	1.7562	0.25288	0.64236	0.89524	0.13943	3.4637	3.3243	1.3524	0.76282	0.94356
66	0.88134	1.2516	1.7445	0.37025	0.49287	0.86312	0.10344	2.9354	2.8319	1.3209	0.65474	0.24913	2.733	0.28	2.0045	0.68367	0.15451	0.37778	0.77	0.05	0.2316	0.0006314	0.42484	6.1379e-06	-0.0014494	0.42204	0.51207	0.23235	0.014706	0.46313	0.53687	0.0083751	-1.8656	0.94683	0.27044	-0.57612	0.23053	0.92215	1.1975	1.667	0.27537	0.46951	0.74488	0.27239	3.0219	2.7495	1.3139	0.60612	0.62277
67	0.82182	1.6182	2.5579	0.7964	0.93963	1.736	0.23144	3.9248	3.6934	1.7535	1.0442	0.36483	1.8996	0.27333	2.5037	0.7502	0.067987	0.14688	0.37	0.03	0.096159	0.00070396	1.0875	-3.641e-05	0.010061	1.0549	0.50669	0.41473	0.034884	0.49805	0.50195	0.010041	-2.2315	1.6153	-0.1908	-0.3367	0.15076	0.82692	1.1893	1.7885	0.36238	0.5992	0.96158	0.17605	2.9984	2.8224	1.3187	0.67401	0.5868
68	0.94151	1.7238	2.3755	0.78232	0.65166	1.434	0.27772	3.2375	2.9598	1.7195	0.82449	0.070277	1.8543	0.34125	2.5639	0.84433	0.10914	0.18389	0.79	0.04	0.18572	-0.0022602	0.63029	-2.3634e-05	0.0057755	0.58833	0.46118	0.27273	0.055718	0.49412	0.50588	0.0066202	-2.0594	1.1269	0.42973	-0.78291	0.2902	0.83274	1.1045	1.5646	0.2718	0.46005	0.73184	0.2741	2.7482	2.4741	1.2133	0.52932	0.71303
69	0.6281	1.1545	2.2184	0.52642	1.0639	1.5903	0.060334	4.195	4.1347	1.4567	1.0561	0.78574	2.7669	0.33889	2.6734	1.2166	0.17829	0.17053	0.6	0.03	0.15323	-0.0034933	0.99714	1.8266e-05	-0.0097039	0.97208	0.43039	0.51026	0.01173	0.50882	0.49118	0.0072068	-2.0031	1.0677	0.20508	-0.38383	0.12001	0.61839	1.2565	1.9399	0.6381	0.68336	1.3215	0.13486	3.3257	3.1908	1.3556	0.79131	0.41089
70	0.63485	1.0319	1.2151	0.39708	0.18314	0.58022	0.23781	1.8305	1.5927	0.97313	0.37609	0.015832	2.4702	0.29111	1.3273	0.3542	0.13964	0.37625	1.67	0.04	0.50813	0.0018183	0.11531	-1.2785e-05	0.0057432	0.10714	0.54633	0.24351	0.025974	0.52769	0.47231	0.0027706	-1.9105	1.1709	-0.057892	-0.42108	0.22257	0.91506	1.2464	1.5102	0.33129	0.26384	0.59513	0.49522	2.5226	2.0274	1.2604	0.43206	0.69744
71	1.5557	3.179	3.9082	1.6234	0.72914	2.3525	0.50209	4.4188	3.9167	2.8203	1.1848	-0.3596	1.6646	0.29714	3.7048	0.88455	0.12601	0.251	0.58	0.05	0.21126	-0.00052245	1.4023	-6.2177e-05	0.015271	1.3115	0.4941	0.17647	0.18824	0.42126	0.57874	0.01175	-2.1975	1.5059	-0.023595	-0.48782	0.20651	0.80615	1.1475	1.6294	0.34135	0.48194	0.82329	0.48703	2.9757	2.4886	1.2713	0.56674	1.0038
72	1.1031	1.78	2.5098	0.6769	0.72981	1.4067	0.19833	3.4477	3.2494	1.792	0.88355	-0.0098598	1.9657	0.27375	2.9992	1.2072	0.095386	0.3425	0.69	0.07	0.23779	-0.0014181	0.76578	-4.348e-05	0.011496	0.68296	0.47867	0.2349	0.036913	0.46801	0.53199	0.0090133	-2.0638	1.16	0.29232	-0.57755	0.19441	0.81964	1.1974	1.758	0.37777	0.56062	0.93839	0.17493	3.5983	3.4233	1.3325	0.71424	0.96387
73	2.0098	2.6715	3.5803	0.66168	0.90889	1.5706	0.43527	4.5572	4.1219	2.7244	1.0251	-0.25071	2.4615	0.26286	3.6974	0.973	0.12475	0.53	1.31	0.05	0.51865	-0.0029364	1.0158	-1.6829e-05	0.00076594	1.012	0.47789	0.1086	0.076923	0.48636	0.51364	0.021283	-2.0298	1.191	0.21779	-0.59257	0.21819	0.93537	1.2086	1.5036	0.27326	0.29498	0.56824	0.32983	4.6807	4.3509	1.3369	0.73918	2.4656
74	0.53285	0.80036	1.0452	0.26751	0.24487	0.51238	0.12913	1.7342	1.6051	0.81471	0.38403	0.32783	2.7567	0.29714	1.1572	0.34253	0.092846	0.2875	1.4	0.05	0.43751	-0.0010762	0.14105	-3.2449e-05	0.0072631	0.11513	0.46966	0.22093	0.050388	0.40856	0.59144	0.0024563	-1.8678	0.85583	0.42152	-0.63243	0.2282	0.78218	1.0496	1.4318	0.26744	0.38214	0.64958	0.39689	2.7576	2.3607	1.1476	0.49653	1.0163
75	1.0129	1.3852	2.0312	0.37229	0.64595	1.0182	0.39833	3.2972	2.8988	1.5568	0.7281	0.58365	2.4602	0.3225	2.0958	0.53903	0.088565	0.16111	0.4	0.03	0.11794	-0.00010767	0.53004	1.4071e-05	-0.0043854	0.52052	0.4966	0.33443	0.036066	0.43421	0.56579	0.0051251	-1.9378	0.92817	0.27122	-0.29494	0.036603	0.8185	1.097	1.4717	0.27852	0.37472	0.65325	0.47112	2.5108	2.0397	1.1913	0.49598	0.67749
76	1.1136	1.4056	1.8071	0.29193	0.40151	0.69345	0.44532	2.2448	1.7995	1.4257	0.46538	-0.15974	2.1458	0.33	1.9073	0.48165	0.12649	0.33875	0.87	0.03	0.31569	0.00010802	0.21647	-1.2049e-05	0.0039637	0.20791	0.50047	0.1215	0.056075	0.49375	0.50625	0.0055532	-1.8161	0.81456	0.23619	-0.32014	0.089376	0.91826	1.1095	1.4285	0.19126	0.31902	0.51028	0.59593	2.5517	1.9557	1.206	0.40341	1.0559
77	2.3183	3.1445	4.1328	0.82621	0.98833	1.8145	0.41278	5.3419	4.9291	3.1381	1.2035	-0.15976	2.3476	0.28429	4.1939	1.0558	0.12339	0.5975	1.55	0.06	0.60973	-0.0040607	1.3626	-8.984e-05	0.018309	1.1875	0.47104	0.092	0.06	0.43373	0.56627	0.012679	-2.0326	1.0713	0.34875	-0.55098	0.16617	0.84881	1.1809	1.5393	0.33208	0.35837	0.69044	0.38328	2.2999	1.9167	1.2196	0.47363	0.38983
78	1.2945	1.7211	2.0524	0.42656	0.3313	0.75786	0.70929	2.7171	2.0078	1.699	0.50077	0.056927	2.3271	0.22	2.1713	0.47231	0.070534	0.35833	1.49	0.05	0.5241	0.00015775	0.25067	-4.0888e-05	0.0090304	0.2297	0.49939	0.09633	0.045872	0.52535	0.47465	0.010112	-1.7854	0.73493	0.28846	-0.2387	0.0049448	0.93511	1.1137	1.3404	0.17855	0.22672	0.40526	0.61758	1.8586	1.241	1.1475	0.30069	0.49829
79	0.79595	1.1763	1.7096	0.3803	0.53337	0.91367	0.34136	2.3975	2.0561	1.247	0.56324	0.17226	1.9461	0.30111	1.8069	0.55997	0.093979	0.15944	0.45	0.03	0.12843	-0.0015086	0.30006	-9.1072e-06	0.0012236	0.29627	0.46799	0.28239	0.013289	0.49333	0.50667	0.0044213	-2.0055	0.89462	0.71041	-0.81296	0.21823	0.77742	1.0913	1.4836	0.31386	0.39236	0.70622	0.39681	2.2634	1.8666	1.1601	0.4741	0.53773
80	1.2744	1.5195	2.3715	0.24517	0.85201	1.0972	0.48796	3.5877	3.0998	1.8099	0.82378	0.62776	2.5239	0.24429	2.5888	0.77884	0.10742	0.32667	1.1	0.04	0.36976	-0.007453	0.47058	-6.5527e-05	0.0063732	0.4224	0.42489	0.19811	0.089623	0.41232	0.58768	0.017095	-1.8397	0.90157	0.11393	-0.15678	-0.013495	0.89508	1.1287	1.4768	0.23358	0.34812	0.58171	0.57072	2.7026	2.1319	1.2385	0.48054	1.0596
81	1.3168	1.9028	2.6466	0.58598	0.74385	1.3298	0.49936	4.0273	3.528	2.0418	0.94005	0.50595	2.3758	0.2525	2.754	0.71217	0.080584	0.224	0.61	0.03	0.20853	-0.00092226	0.87967	-4.571e-05	0.0099109	0.84243	0.48894	0.2563	0.071429	0.43882	0.56118	0.0089911	-2.1482	1.3638	0.10381	-0.48923	0.17434	0.85068	1.1365	1.5397	0.28586	0.40314	0.689	0.4326	2.7413	2.3087	1.2546	0.57628	1.0125
82	1.1154	1.4054	1.8073	0.29006	0.40184	0.6919	0.44547	2.2452	1.7998	1.4255	0.46532	-0.1585	2.1448	0.33	1.9065	0.48096	0.12649	0.33875	0.87	0.03	0.31569	0.00010528	0.21643	-1.2058e-05	0.0039639	0.20785	0.50042	0.1215	0.056075	0.5	0.5	0.0055466	-1.818	0.81993	0.23132	-0.31907	0.089695	0.9177	1.1091	1.4337	0.19139	0.32459	0.51598	0.59448	2.5485	1.954	1.2052	0.40278	1.0555
83	1.1634	1.7167	2.6067	0.55338	0.88991	1.4433	0.12962	4.4717	4.3421	1.8927	1.0371	0.71318	2.9281	0.35667	3.0496	1.1569	0.098601	0.22083	0.56	0.04	0.19198	-0.0028218	1.0208	-3.771e-05	0.0079633	0.96723	0.4626	0.27526	0.04878	0.51049	0.48951	0.0075213	-2.2671	1.6344	-0.091386	-0.481	0.2105	0.84695	1.2553	1.8849	0.40833	0.62959	1.0379	0.13084	4.154	4.0232	1.4479	0.83809	1.0968
84	0.73613	1.0316	1.409	0.29548	0.37737	0.67285	0.058875	2.1641	2.1052	1.058	0.47195	0.13136	2.5768	0.25667	1.5397	0.48171	0.10011	0.44333	1.21	0.06	0.39853	-0.00044184	0.22154	-9.3385e-07	-0.0001897	0.22151	0.48872	0.14391	0.02952	0.47407	0.52593	0.0037483	-1.95	1.0467	0.097239	-0.23266	0.043756	0.85213	1.2188	1.7522	0.36671	0.53332	0.90003	0.16938	2.889	2.7196	1.2978	0.59512	0.4084
85	1.6075	2.3406	3.043	0.73301	0.70247	1.4355	0.69081	4.896	4.2052	2.4041	1.0097	0.45144	2.5257	0.267	3.0218	0.61762	0.083313	0.15556	0.48	0.04	0.13417	-0.003479	0.93753	-3.7882e-06	-0.0024031	0.937	0.46388	0.28772	0.024561	0.44718	0.55282	0.013657	-2.0352	1.1788	0.18423	-0.519	0.19563	0.85868	1.1089	1.5657	0.25019	0.45677	0.70697	0.45352	2.2798	1.8263	1.2157	0.48928	0.48011
86	0.67062	0.94175	1.239	0.27113	0.29722	0.56835	0.057132	1.7071	1.6499	0.95922	0.39314	-0.060569	2.5818	0.205	1.3125	0.35329	0.070036	0.5475	1.45	0.05	0.55409	-0.00072617	0.15244	-3.3464e-05	0.0066025	0.13786	0.48385	0.090909	0.063636	0.53881	0.46119	0.0052064	-1.952	1.1983	-0.04993	-0.33534	0.14654	0.9509	1.1771	1.6509	0.22615	0.47381	0.69996	0.15275	3.7619	3.6092	1.3336	0.62696	1.313
87	1.1163	1.8864	3.0202	0.77007	1.1338	1.9039	0.16981	4.039	3.8692	2.0207	1.0064	0.11535	1.8146	0.26125	3.2088	1.1881	0.11731	0.26778	0.49	0.03	0.15426	-0.0031388	0.95742	-3.785e-06	-0.0021585	0.95706	0.46442	0.25769	0.023077	0.51351	0.48649	0.020547	-2.0377	1.2251	0.16461	-0.55316	0.20865	0.80557	1.3065	1.6593	0.50098	0.35276	0.85374	0.17361	2.3567	2.1831	1.2571	0.53342	-0.023117
88	2.2534	3.2545	4.0673	1.0011	0.8128	1.8139	0.68604	5.2648	4.5788	3.0868	1.1942	-0.28017	2.1233	0.31143	4.2737	1.1868	0.10696	0.34875	1.67	0.06	0.53241	-0.00064639	1.4232	-3.3505e-05	0.0092041	1.3759	0.49316	0.16271	0.020339	0.5068	0.4932	0.018371	-1.8829	0.95222	0.10877	-0.26492	0.090027	0.93421	1.1394	1.4771	0.20515	0.33778	0.54293	0.36006	2.4554	2.0953	1.2176	0.46362	0.52923
89	0.47646	0.63578	0.86521	0.15932	0.22943	0.38875	0.22161	1.2333	1.0117	0.67771	0.26042	0.47323	2.2289	0.23375	0.86515	0.18744	0.073814	0.23	0.44	0.03	0.17198	5.1961e-05	0.067809	-2.1788e-06	0.00050516	0.067759	0.49894	0.1866	0.028708	0.49519	0.50481	0.002797	-1.7544	0.80827	0.16845	-0.32734	0.11183	0.90023	1.1522	1.4412	0.25198	0.28894	0.54092	0.59839	2.0747	1.4763	1.1992	0.38163	0.56657
90	1.2588	1.9023	2.5262	0.64349	0.62388	1.2674	0.48224	3.8143	3.332	1.9411	0.83153	0.2714	2.237	0.24889	2.8086	0.86757	0.099045	0.3175	0.99	0.03	0.33301	-0.00092608	0.6858	-5.8343e-05	0.01541	0.5679	0.48705	0.21708	0.032028	0.525	0.475	0.0090558	-2.0283	1.0874	0.34831	-0.60088	0.19799	0.84512	1.1884	1.6176	0.34326	0.42925	0.77252	0.38293	2.4682	2.0852	1.2417	0.50941	0.40954
91	1.0919	1.4324	1.9221	0.3405	0.48966	0.83016	0.19061	2.619	2.4284	1.4663	0.60457	-0.084354	2.3765	0.20571	2.0894	0.62314	0.069253	0.48	1.36	0.08	0.5246	-0.0033158	0.32738	-7.8919e-05	0.012705	0.26746	0.45911	0.13725	0.053922	0.51232	0.48768	0.0088326	-1.9049	1.0082	0.14286	-0.31593	0.07478	0.93312	1.2666	1.7407	0.33352	0.47403	0.80755	0.21002	2.9707	2.7607	1.3891	0.63974	0.61648
92	0.8304	1.163	1.4499	0.33264	0.28683	0.61948	0.3019	1.9236	1.6217	1.1529	0.4213	-0.09837	2.203	0.245	1.5587	0.40585	0.091104	0.31286	1.07	0.03	0.34702	-0.0014321	0.16798	-2.6686e-05	0.0048391	0.1557	0.47345	0.15254	0.067797	0.46383	0.53617	0.0067211	-1.6833	0.60756	0.26394	-0.20146	0.01898	0.9173	1.0894	1.3956	0.17212	0.30622	0.47833	0.35088	1.9726	1.6217	1.1409	0.38835	0.21614
93	0.93992	1.3192	2.0133	0.37932	0.69404	1.0734	0.25375	3.0276	2.7739	1.4564	0.70364	0.35429	2.2971	0.31	2.3322	0.87582	0.090676	0.21733	0.61	0.03	0.18809	-0.0016842	0.46811	-4.6794e-06	-0.0001072	0.46652	0.46595	0.26923	0.026627	0.50445	0.49555	0.0059363	-1.9448	0.94685	0.24344	-0.31241	0.072276	0.87068	1.1694	1.4699	0.29872	0.30048	0.5992	0.28659	2.7836	2.497	1.2032	0.52906	0.57531
94	0.46491	0.64585	0.97153	0.18095	0.32568	0.50663	0.11753	1.7936	1.6761	0.7397	0.38169	0.73582	2.9759	0.22857	1.2013	0.46165	0.1123	0.14615	0.36	0.03	0.094669	-0.001267	0.13956	-2.9607e-05	0.0050394	0.12935	0.46712	0.37383	0.018692	0.53521	0.46479	0.0033078	-1.9079	0.94472	0.21358	-0.29778	0.055523	0.82119	1.1941	1.6439	0.37289	0.44986	0.82275	0.23361	3.3627	3.1291	1.3019	0.64135	0.99929
95	0.87885	1.3196	2.1107	0.44073	0.79112	1.2319	0.3176	3.1202	2.8026	1.5009	0.7434	0.39127	1.989	0.267	2.2348	0.73394	0.084504	0.18353	0.62	0.04	0.14959	-0.00065777	0.54896	-1.0993e-05	0.002849	0.54192	0.48675	0.25625	0.034375	0.48903	0.51097	0.0071465	-2.0635	1.2753	0.065792	-0.45281	0.18083	0.7816	1.213	1.6117	0.43139	0.3987	0.8301	0.3259	2.6623	2.3364	1.2591	0.5662	0.61895
96	1.1499	1.6401	2.4375	0.49021	0.79741	1.2876	0.40705	3.6984	3.2913	1.8543	0.91927	0.45555	2.264	0.30333	2.6108	0.75644	0.098263	0.19167	0.51	0.03	0.18069	-0.003518	0.78162	-6.5117e-05	0.012566	0.69252	0.45878	0.27823	0.076613	0.45749	0.54251	0.006873	-1.8919	0.99688	0.16391	-0.50899	0.24364	0.84691	1.0505	1.4916	0.20362	0.44104	0.64465	0.46524	2.855	2.3898	1.2352	0.60512	1.1244
97	1.1078	1.4586	2.3049	0.35079	0.84629	1.1971	0.46604	3.1263	2.6602	1.6772	0.70843	0.38659	1.9372	0.20667	2.0955	0.41828	0.045216	0.13267	0.44	0.03	0.11642	-0.0029603	0.47237	-1.7826e-05	0.00060478	0.46949	0.46795	0.21393	0.049751	0.515	0.485	0.013313	-2.0194	1.2449	0.053699	-0.40469	0.13154	0.88895	1.1377	1.5657	0.24878	0.42794	0.67672	0.54252	2.5481	2.0056	1.2389	0.47462	0.7501
98	0.45414	0.71721	1.1769	0.26306	0.45973	0.72279	0.087211	2.1	2.0128	0.84532	0.49615	0.65139	2.5962	0.2275	1.2592	0.41384	0.096792	0.16333	0.44	0.03	0.1348	-0.0033807	0.20575	-3.7344e-05	0.0042748	0.1918	0.42892	0.3932	0.029126	0.47805	0.52195	0.0037992	-1.9283	1.0384	0.089015	-0.23875	0.045978	0.81148	1.1729	1.5679	0.3614	0.39502	0.75641	0.26707	3.1192	2.8521	1.2793	0.6385	0.8568
99	0.71868	1.1092	1.5579	0.39056	0.44864	0.8392	0.25959	2.5808	2.3212	1.1749	0.55312	0.54566	2.6209	0.26556	1.7309	0.55601	0.080844	0.185	0.62	0.03	0.15188	0.00085054	0.30108	-2.3147e-05	0.0074013	0.28172	0.51537	0.34155	0.035211	0.49823	0.50177	0.0030973	-2.1212	1.312	0.10391	-0.43049	0.14025	0.88596	1.1043	1.5433	0.21832	0.43901	0.65733	0.45383	2.3523	1.8985	1.235	0.48533	0.67012
[truncated: 4,320 more columns]
