# Supplementary material for: Detecting Parkinson’s disease from sustained phonation and speech signals
Source: PLoS One. 2017 Oct 5;12(10):e0185613. doi: 10.1371/journal.pone.0185613 (PMC5628839; doi:10.1371/journal.pone.0185613)
Supplement: S3 File — (ZIP) [file pone.0185613.s003.zip › SP/speech/SP_speech_IS12_speaker_trait.csv]

id	audspec_lengthL1norm_sma_range	audspec_lengthL1norm_sma_maxPos	audspec_lengthL1norm_sma_minPos	audspec_lengthL1norm_sma_quartile1	audspec_lengthL1norm_sma_quartile2	audspec_lengthL1norm_sma_quartile3	audspec_lengthL1norm_sma_iqr1_2	audspec_lengthL1norm_sma_iqr2_3	audspec_lengthL1norm_sma_iqr1_3	audspec_lengthL1norm_sma_percentile1_0	audspec_lengthL1norm_sma_percentile99_0	audspec_lengthL1norm_sma_pctlrange0_1	audspec_lengthL1norm_sma_stddev	audspec_lengthL1norm_sma_skewness	audspec_lengthL1norm_sma_kurtosis	audspec_lengthL1norm_sma_meanSegLen	audspec_lengthL1norm_sma_maxSegLen	audspec_lengthL1norm_sma_minSegLen	audspec_lengthL1norm_sma_segLenStddev	audspec_lengthL1norm_sma_upleveltime25	audspec_lengthL1norm_sma_downleveltime25	audspec_lengthL1norm_sma_upleveltime50	audspec_lengthL1norm_sma_downleveltime50	audspec_lengthL1norm_sma_upleveltime75	audspec_lengthL1norm_sma_downleveltime75	audspec_lengthL1norm_sma_upleveltime90	audspec_lengthL1norm_sma_downleveltime90	audspec_lengthL1norm_sma_risetime	audspec_lengthL1norm_sma_falltime	audspec_lengthL1norm_sma_lpgain	audspec_lengthL1norm_sma_lpc0	audspec_lengthL1norm_sma_lpc1	audspec_lengthL1norm_sma_lpc2	audspec_lengthL1norm_sma_lpc3	audspec_lengthL1norm_sma_lpc4	audspecRasta_lengthL1norm_sma_range	audspecRasta_lengthL1norm_sma_maxPos	audspecRasta_lengthL1norm_sma_minPos	audspecRasta_lengthL1norm_sma_quartile1	audspecRasta_lengthL1norm_sma_quartile2	audspecRasta_lengthL1norm_sma_quartile3	audspecRasta_lengthL1norm_sma_iqr1_2	audspecRasta_lengthL1norm_sma_iqr2_3	audspecRasta_lengthL1norm_sma_iqr1_3	audspecRasta_lengthL1norm_sma_percentile1_0	audspecRasta_lengthL1norm_sma_percentile99_0	audspecRasta_lengthL1norm_sma_pctlrange0_1	audspecRasta_lengthL1norm_sma_stddev	audspecRasta_lengthL1norm_sma_skewness
1	2.9209	0.38983	0.57288	0.57612	0.99737	1.6449	0.42125	0.64754	1.0688	0.041466	2.9057	2.8642	0.72485	0.46439	2.5308	0.21846	0.49	0.05	0.1516	0.60339	0.39661	0.3322	0.6678	0.057627	0.94237	0.040678	0.95932	0.5034	0.4966	0.0065645	-1.9214	1.01	0.17069	-0.37821	0.12556	4.2522	0.61017	0.78983	0.67706	1.3476	2.0456	0.67058	0.69795	1.3685	0.16918	3.9776	3.8084	0.92332	0.72463
2	2.7312	0.42105	0.53036	0.64391	0.98727	1.7783	0.34336	0.79106	1.1344	0.097341	2.7639	2.6666	0.6757	0.44425	2.2227	0.21182	0.57	0.04	0.17151	0.68421	0.31579	0.32389	0.67611	0.10121	0.89879	0.02834	0.97166	0.52439	0.47561	0.0058794	-2.0264	1.1798	0.14823	-0.483	0.18895	2.3178	0.68826	0.53036	0.79015	1.2408	1.5592	0.45063	0.31847	0.7691	0.25753	2.4723	2.2148	0.53312	0.22788
3	1.9429	0.45455	0.56938	0.56467	0.77343	1.1415	0.20876	0.36806	0.57682	0.050709	1.9406	1.8899	0.43822	0.43238	2.9484	0.22143	1	0.03	0.32489	0.79904	0.20096	0.33014	0.66986	0.086124	0.91388	0.033493	0.96651	0.55769	0.44231	0.0059497	-1.7599	0.87482	0.074114	-0.24745	0.065825	3.2653	0.63636	0.53589	1.0381	1.3727	1.6103	0.33458	0.23755	0.57213	0.12619	3.154	3.0278	0.58137	0.44745
4	2.2469	0.7012	0.78088	0.58674	1.0555	1.6336	0.46874	0.57816	1.0469	0.06322	2.2281	2.1649	0.64573	0.1116	1.8651	0.27444	0.6	0.03	0.17721	0.72112	0.27888	0.42231	0.57769	0.20319	0.79681	0.079681	0.92032	0.452	0.548	0.0048268	-1.9223	0.992	0.31458	-0.65509	0.27725	4.892	0.59363	0.77689	0.80513	1.4005	2.0913	0.59539	0.69082	1.2862	0.11932	4.7927	4.6734	1.0185	0.96241
5	1.2625	0.23013	0.7908	0.49966	0.67847	0.89785	0.17881	0.21938	0.39818	0.068695	1.2603	1.1916	0.29193	0.057758	2.3972	0.47	1.09	0.06	0.38116	0.8954	0.1046	0.48954	0.51046	0.19247	0.80753	0.033473	0.96653	0.5042	0.4958	0.003442	-1.545	0.43139	0.27175	-0.20371	0.052542	2.9709	0.87866	0.7908	0.90871	1.1648	1.4884	0.25611	0.3236	0.57971	0.2399	3.0113	2.7714	0.50125	0.93929
6	2.6165	0.85417	0.71875	1.0585	1.4826	1.9493	0.42408	0.46665	0.89073	0.35025	2.8701	2.5198	0.63244	0.22285	2.3087	0.21846	0.86	0.03	0.22978	0.82986	0.17014	0.40278	0.59722	0.14583	0.85417	0.034722	0.96528	0.49477	0.50523	0.0071422	-2.0497	1.1602	0.15617	-0.33156	0.070534	2.4705	0.27431	0.72222	0.81617	1.1286	1.4652	0.31238	0.33664	0.64902	0.34745	2.6219	2.2745	0.50912	0.83468
7	1.7383	0.13469	0.73469	0.74598	0.977	1.2815	0.23101	0.30454	0.53556	0.090826	1.7842	1.6934	0.37737	-0.049881	2.6304	0.37	1.05	0.05	0.39532	0.91429	0.085714	0.53469	0.46531	0.19184	0.80816	0.044898	0.9551	0.52459	0.47541	0.0045665	-1.8072	0.78268	0.22414	-0.18377	-0.010303	2.4047	0.87347	0.73061	0.89852	1.2898	1.5644	0.39129	0.2746	0.66589	0.19476	2.4052	2.2104	0.44374	0.084057
8	3.5938	0.28475	0.72881	0.72808	1.2181	1.9283	0.49004	0.71016	1.2002	0.049807	3.2781	3.2283	0.82261	0.47132	2.536	0.272	0.55	0.04	0.17394	0.62712	0.37288	0.28475	0.71525	0.077966	0.92203	0.010169	0.98983	0.48299	0.51701	0.012124	-1.9345	1.0264	0.16403	-0.30802	0.059615	3.9302	0.28814	0.71525	0.71863	1.1682	2.0434	0.44956	0.87521	1.3248	0.13715	3.9804	3.8433	0.9402	0.86102
9	3.5764	0.47727	0	1.4496	2.0822	2.4806	0.63262	0.39843	1.0311	0.54553	3.8349	3.2894	0.79821	0.28822	2.5408	0.207	1.16	0.03	0.33847	0.82273	0.17727	0.4	0.6	0.13636	0.86364	0.031818	0.96818	0.56164	0.43836	0.022688	-1.9034	1.0237	0.25197	-0.55494	0.18871	1.8392	0.46364	0.95	0.94365	1.2243	1.5486	0.28068	0.32424	0.60492	0.47406	2.2365	1.7624	0.41781	0.23247
10	3.0591	0.92256	0.55892	0.80837	1.2091	2.0687	0.40077	0.8596	1.2604	0.0728	3.0731	3.0003	0.82146	0.31299	2.1411	0.26364	0.78	0.03	0.22896	0.73064	0.26936	0.36364	0.63636	0.15825	0.84175	0.047138	0.95286	0.56081	0.43919	0.006875	-2.0151	1.1834	0.10615	-0.46682	0.19872	3.1263	0.60606	0.50168	0.74874	1.3307	1.9245	0.58192	0.59381	1.1757	0.18985	3.1861	2.9962	0.70848	0.25144
11	4.9497	0.87226	0.5	1.1488	1.8768	3.2403	0.72798	1.3635	2.0915	0.25382	4.8863	4.6325	1.3004	0.49948	2.049	0.16125	0.34	0.04	0.10541	0.62774	0.37226	0.36131	0.63869	0.14599	0.85401	0.051095	0.94891	0.49084	0.50916	0.015252	-2.1158	1.3104	0.077831	-0.42034	0.15446	2.9488	0.080292	0.50365	0.73516	1.2871	1.7014	0.5519	0.41436	0.96626	0.20036	3.0006	2.8002	0.69787	0.55874
12	2.6333	0.12329	0.74429	1.0589	1.4684	1.9817	0.40952	0.51331	0.92283	0.3891	2.741	2.3519	0.58323	0.29313	2.2068	0.285	0.98	0.03	0.36418	0.93151	0.068493	0.47489	0.52511	0.21005	0.78995	0.045662	0.95434	0.48624	0.51376	0.015493	-1.7253	0.68975	0.28028	-0.26849	0.030362	1.7216	0.84018	0.74886	0.92288	1.177	1.5774	0.25415	0.40036	0.65451	0.31809	1.9126	1.5945	0.38978	-0.03018
13	2.2788	0.11872	0.53881	0.62099	0.86735	1.4084	0.24636	0.54103	0.78739	0.073626	2.2914	2.2178	0.58721	0.49761	2.3155	0.16615	0.41	0.03	0.13893	0.74429	0.25571	0.31963	0.68037	0.17352	0.82648	0.045662	0.95434	0.5367	0.4633	0.011244	-1.6212	0.48658	0.28996	-0.14326	-0.00084501	2.6805	0.90411	0.76256	0.81543	1.3703	2.0016	0.55487	0.63134	1.1862	0.16127	2.7704	2.6091	0.69732	0.045214
14	3.6425	0.14068	0.73764	0.91311	1.677	2.4997	0.7639	0.82266	1.5866	0.1765	3.6667	3.4902	0.90102	0.23525	1.9331	0.15235	0.53	0.05	0.13131	0.6692	0.3308	0.41825	0.58175	0.12167	0.87833	0.030418	0.96958	0.53435	0.46565	0.016195	-2.0039	1.354	-0.27677	-0.18739	0.12178	3.3066	0.86312	0.74144	0.8275	1.2497	1.7916	0.42216	0.54196	0.96412	0.23736	3.1316	2.8943	0.63171	0.70345
15	2.5539	0.67672	0.5431	0.79037	1.2598	1.6817	0.46943	0.42186	0.89129	0.1528	2.5557	2.4029	0.622	0.10759	2.3132	0.24778	0.65	0.05	0.18831	0.75862	0.24138	0.40517	0.59483	0.11638	0.88362	0.030172	0.96983	0.48052	0.51948	0.0061313	-1.959	1.0485	0.1567	-0.35579	0.11602	2.629	0.60345	0.75431	0.85863	1.398	1.7817	0.53934	0.38374	0.92308	0.25987	2.7076	2.4478	0.60788	0.028586
16	2.6433	0.11224	0.97449	0.87227	1.3265	1.7476	0.45419	0.42115	0.87534	0.37981	2.9791	2.5993	0.66755	0.60659	2.7212	0.16182	0.42	0.06	0.1115	0.67857	0.32143	0.27551	0.72449	0.12245	0.87755	0.045918	0.95408	0.47692	0.52308	0.012366	-1.8933	1.0634	0.059338	-0.32688	0.10431	2.2873	0.096939	0.95408	0.82568	1.1457	1.5103	0.32005	0.36457	0.68462	0.42939	2.6388	2.2094	0.54061	0.85721
17	3.9135	0.37975	0.76371	1.1507	1.9791	2.754	0.82841	0.77484	1.6033	0.059052	3.9019	3.8428	1.0498	-0.0078559	2.0763	0.2875	0.6	0.05	0.19286	0.78481	0.21519	0.48945	0.51055	0.19409	0.80591	0.059072	0.94093	0.51695	0.48305	0.013102	-2.1225	1.3258	0.13999	-0.52402	0.18716	4.1552	0.84388	0.20675	0.83141	1.3446	2.1248	0.5132	0.78017	1.2934	0.17794	4.2018	4.0239	0.9591	0.72553
18	2.4782	0.17702	0.7236	0.84708	1.3471	1.887	0.49999	0.53998	1.04	0.073402	2.4504	2.377	0.61001	-0.14169	2.0151	0.35444	0.8	0.05	0.27358	0.82919	0.17081	0.53416	0.46584	0.22671	0.77329	0.046584	0.95342	0.49221	0.50779	0.0049743	-1.9843	1.0598	0.20483	-0.41773	0.14281	2.4556	0.76087	0.71739	0.81507	1.2608	1.7636	0.44575	0.5028	0.94855	0.13472	2.5705	2.4358	0.5834	0.16064
19	1.4881	0.92929	0.75253	0.71147	0.94508	1.2217	0.23361	0.27664	0.51025	0.24479	1.5564	1.3116	0.33991	-0.17001	2.221	0.21556	0.56	0.03	0.18313	0.84343	0.15657	0.5202	0.4798	0.16162	0.83838	0.020202	0.9798	0.49239	0.50761	0.0046459	-1.7959	0.77179	0.21564	-0.15465	-0.030729	1.985	0.84848	0.75253	0.89804	1.2145	1.5661	0.31649	0.35162	0.66811	0.36379	2.2457	1.8819	0.44433	0.11538
20	2.8714	0.91333	0.78667	0.68354	1.1087	1.6378	0.42519	0.52906	0.95425	0.04275	2.7788	2.7361	0.65354	0.32169	2.6318	0.26636	0.52	0.03	0.16041	0.71667	0.28333	0.29333	0.70667	0.056667	0.94333	0.023333	0.97667	0.50167	0.49833	0.0049925	-1.949	1.079	0.12678	-0.45941	0.20946	3.3197	0.91	0.77667	0.84005	1.4851	2.1014	0.64509	0.61623	1.2613	0.12411	3.3155	3.1913	0.83763	0.20583
21	1.5737	0.90421	0.7433	0.70292	0.94601	1.2198	0.24309	0.27378	0.51687	0.22814	1.665	1.4369	0.34826	0.16632	2.2282	0.28429	1.21	0.03	0.41441	0.93103	0.068966	0.53257	0.46743	0.18774	0.81226	0.057471	0.94253	0.5	0.5	0.0043699	-1.6553	0.56723	0.28624	-0.24809	0.055428	2.225	0.83908	0.74713	0.92387	1.2338	1.5304	0.30997	0.29651	0.60649	0.31219	2.2008	1.8886	0.43054	0.22298
22	3.0651	0.17726	0.76254	0.9992	1.5209	2.0875	0.52168	0.56659	1.0883	0.042463	2.9766	2.9341	0.73394	0.028977	2.3097	0.3725	1.39	0.04	0.43234	0.84615	0.15385	0.47492	0.52508	0.16388	0.83612	0.043478	0.95652	0.47651	0.52349	0.0078703	-1.9871	0.99538	0.37355	-0.51864	0.1425	3.9052	0.79264	0.74582	0.89774	1.1797	1.594	0.28194	0.41429	0.69623	0.11038	3.8448	3.7344	0.72657	1.1861
23	3.2129	0.38643	0.64307	0.6317	1.1741	1.995	0.5424	0.82087	1.3633	0.029251	3.1397	3.1104	0.89522	0.47477	2.2211	0.2725	0.7	0.06	0.22565	0.64012	0.35988	0.31858	0.68142	0.15044	0.84956	0.064897	0.9351	0.48225	0.51775	0.0034677	-1.9648	1.067	0.20387	-0.56943	0.26752	7.0241	0.70206	0.58407	0.64334	0.98982	1.9772	0.34648	0.98741	1.3339	0.20741	6.7407	6.5333	1.1704	2.4147
24	3.399	0.42294	0	1.138	1.6555	2.4431	0.51749	0.78756	1.305	0.10571	3.3102	3.2045	0.86636	-0.026761	2.0643	0.44333	1.9	0.03	0.65923	0.83154	0.16846	0.46953	0.53047	0.19355	0.80645	0.057348	0.94265	0.53957	0.46043	0.0076687	-2.1426	1.3306	0.2287	-0.64171	0.22967	4.0396	0.039427	0.77778	0.88554	1.2356	1.7147	0.35005	0.4791	0.82914	0.18833	3.9501	3.7618	0.75901	1.1831
25	2.0184	0.15951	0.99387	0.92389	1.0768	1.2817	0.15295	0.20489	0.35784	0.25246	2.1818	1.9293	0.40543	0.2918	3.6721	0.755	1.44	0.07	0.685	0.88344	0.11656	0.30675	0.69325	0.07362	0.92638	0.03681	0.96319	0.46296	0.53704	0.0039747	-1.826	0.9244	0.14162	-0.3879	0.15208	2.0243	0.15951	0.94479	0.91613	1.0694	1.4029	0.15326	0.33352	0.48678	0.44852	2.4242	1.9757	0.44188	0.87774
26	3.509	0.42458	0.2486	0.98378	1.7426	2.2746	0.75881	0.53206	1.2909	0.068301	3.5001	3.4318	0.924	0.14637	2.2259	0.32091	1.44	0.03	0.41513	0.77654	0.22346	0.46648	0.53352	0.19274	0.80726	0.089385	0.91061	0.47899	0.52101	0.0062101	-2.0325	1.2121	0.1781	-0.61637	0.2621	2.9173	0.80726	0.2486	0.83475	1.1449	1.7973	0.31018	0.65241	0.9626	0.18542	3.042	2.8565	0.7003	0.60196
27	2.9484	0.6	0.99706	0.88802	1.2919	1.9658	0.40386	0.67391	1.0778	0.22902	3.0212	2.7922	0.72645	0.51377	2.3588	0.19625	0.62	0.03	0.21166	0.73529	0.26471	0.34412	0.65588	0.14118	0.85882	0.058824	0.94118	0.50442	0.49558	0.007497	-1.9837	1.0457	0.401	-0.69263	0.2344	2.6277	0.35882	0.88824	0.78851	1.0122	1.5599	0.22372	0.54764	0.77136	0.39553	2.8079	2.4124	0.5711	0.89375
28	2.6323	0.38418	0	0.77021	1.0362	1.5781	0.26601	0.54191	0.80792	0.3665	2.9389	2.5724	0.66953	1.0876	3.3182	0.168	0.34	0.03	0.08704	0.55367	0.44633	0.20904	0.79096	0.11299	0.88701	0.062147	0.93785	0.47727	0.52273	0.0098009	-1.9251	1.06	0.076195	-0.31627	0.11408	2.1105	0.16384	0.46328	0.87549	1.116	1.6562	0.24049	0.54018	0.78067	0.5861	2.6659	2.0798	0.54058	0.92211
29	3.0885	0.38462	0.74462	0.80528	1.244	1.7962	0.43877	0.55212	0.99088	0.068499	2.9959	2.9274	0.67244	0.33747	2.6943	0.37125	1.42	0.05	0.42138	0.72923	0.27077	0.29231	0.70769	0.058462	0.94154	0.018462	0.98154	0.50309	0.49691	0.0040428	-2.0709	1.3048	0.022954	-0.43732	0.18486	3.5505	0.81231	0.73231	0.83198	1.0951	1.7607	0.26316	0.66555	0.92871	0.19707	3.5608	3.3637	0.64633	1.0574
30	2.0428	0.38722	0.25564	0.85434	1.4437	1.7019	0.58934	0.25821	0.84755	0.36715	2.2966	1.9295	0.51748	-0.11996	2.0258	0.20667	0.58	0.03	0.19426	0.77068	0.22932	0.56015	0.43985	0.16917	0.83083	0.045113	0.95489	0.46792	0.53208	0.0054871	-1.9354	0.95389	0.31993	-0.439	0.10503	1.7528	0.3797	0.23308	0.82962	1.0611	1.316	0.23144	0.25494	0.48638	0.55833	2.2454	1.6871	0.40775	0.84755
31	1.7844	0.091873	0.50883	0.78094	0.99914	1.3681	0.2182	0.36892	0.58712	0.15074	1.8638	1.7131	0.42558	-0.014467	2.4082	0.47167	1.31	0.04	0.43472	0.86572	0.13428	0.4841	0.5159	0.18021	0.81979	0.067138	0.93286	0.5	0.5	0.006405	-1.7477	0.79134	0.16986	-0.26955	0.06195	1.8633	0.62191	0.50883	0.90294	1.1419	1.4869	0.23896	0.34499	0.58394	0.33214	1.9589	1.6268	0.40747	0.01914
32	1.4317	0.84932	0.22831	0.5622	0.71794	1.0505	0.15574	0.33256	0.4883	0.2058	1.5337	1.3279	0.32855	0.39651	2.3221	0.22778	1.06	0.03	0.30947	0.80365	0.19635	0.3516	0.6484	0.12785	0.87215	0.018265	0.98174	0.52752	0.47248	0.0038805	-1.8142	0.79733	0.32155	-0.37233	0.074799	2.3696	0.85388	0.23288	0.8845	1.2024	1.6079	0.31788	0.40553	0.72342	0.3889	2.6247	2.2358	0.52475	0.60669
33	2.1541	0.65636	0.24055	0.82648	1.1999	1.5156	0.37342	0.31566	0.68908	0.39356	2.3809	1.9873	0.45694	0.1935	2.4846	0.17733	0.45	0.03	0.13077	0.69072	0.30928	0.31959	0.68041	0.04811	0.95189	0.013746	0.98625	0.46897	0.53103	0.0056703	-1.8598	0.87813	0.2027	-0.21575	-0.0004274	2.2557	0.3677	0.91753	0.88337	1.1854	1.5368	0.30203	0.35144	0.65347	0.52776	2.7194	2.1916	0.4934	0.81738
34	3.7655	0.3617	0.50638	1.1147	1.4959	2.4018	0.38122	0.90592	1.2871	0.076141	3.7481	3.672	0.93216	0.44894	2.4205	0.25556	0.58	0.04	0.20095	0.8	0.2	0.35745	0.64255	0.17872	0.82128	0.055319	0.94468	0.49145	0.50855	0.013468	-1.9523	1.0939	0.083422	-0.34556	0.12706	2.8113	0.62553	0.48936	0.84184	1.3541	1.8325	0.51225	0.47844	0.99068	0.11836	2.8219	2.7035	0.6773	0.24399
35	2.5917	0.39655	0.99569	0.7977	1.5371	2.1892	0.73941	0.65205	1.3915	0.20833	2.7367	2.5284	0.74732	-0.0078342	1.7978	0.17667	0.44	0.04	0.14418	0.73707	0.26293	0.55172	0.44828	0.27586	0.72414	0.12069	0.87931	0.49784	0.50216	0.0057357	-2.2836	1.7069	-0.16078	-0.46262	0.2058	2.1557	0.26724	0.93103	0.80785	1.1437	1.487	0.33584	0.3433	0.67914	0.32858	2.3386	2.01	0.49877	0.26285
36	2.9285	0.39394	0.75084	0.84875	1.1064	1.8411	0.25765	0.73472	0.99237	0.22726	3.0561	2.8288	0.68985	0.73194	2.6911	0.146	0.61	0.03	0.12905	0.65657	0.34343	0.33333	0.66667	0.084175	0.91582	0.047138	0.95286	0.52703	0.47297	0.008349	-1.825	0.7493	0.40012	-0.43686	0.11875	2.0777	0.36027	0.74411	0.87364	1.1358	1.5069	0.26217	0.37107	0.63324	0.30107	2.2821	1.981	0.46681	0.38426
37	3.3241	0.39063	0.99219	1.1395	1.6905	2.3158	0.55101	0.62523	1.1762	0.2973	3.5275	3.2302	0.80944	0.36877	2.3028	0.175	0.57	0.05	0.16552	0.76953	0.23047	0.38281	0.61719	0.16016	0.83984	0.046875	0.95313	0.49412	0.50588	0.0072237	-2.2844	1.6687	-0.10694	-0.45085	0.17885	1.9236	0.35938	0.99609	0.79825	1.0609	1.5897	0.26266	0.52879	0.79145	0.45559	2.2784	1.8228	0.49675	0.59684
38	4.5212	0.44203	0.78986	0.86089	1.4192	2.4977	0.55828	1.0785	1.6368	0.14685	4.4352	4.2883	1.0998	0.65189	2.4815	0.18786	0.41	0.03	0.13148	0.55435	0.44565	0.28986	0.71014	0.076087	0.92391	0.032609	0.96739	0.54182	0.45818	0.0096596	-2.0532	1.1328	0.24968	-0.46036	0.13683	3.4721	0.10507	0.78986	0.83499	1.233	1.8652	0.39799	0.63218	1.0302	0.15807	3.5046	3.3466	0.78171	0.70336
39	3.3204	0.868	0.724	1.1293	1.5293	1.9185	0.4	0.38923	0.78924	0.094092	3.2827	3.1886	0.73876	0.35744	2.9129	0.246	0.89	0.04	0.2754	0.836	0.164	0.36	0.64	0.12	0.88	0.048	0.952	0.48193	0.51807	0.0081682	-1.9366	1.0063	0.11313	-0.26128	0.0848	2.765	0.868	0.716	0.85173	1.1716	1.7276	0.31983	0.55604	0.87587	0.1144	2.7443	2.6299	0.59773	0.34704
40	1.6467	0.38043	0.0054348	0.64516	0.86265	1.1074	0.21749	0.24473	0.46222	0.27853	1.8216	1.5431	0.38794	0.6173	2.6961	0.14583	0.51	0.03	0.14032	0.77174	0.22826	0.34239	0.65761	0.13043	0.86957	0.059783	0.94022	0.52459	0.47541	0.0047584	-1.8754	1.0038	0.060082	-0.25672	0.075238	2.2162	0.33696	0.96739	0.91927	1.148	1.6583	0.22871	0.51027	0.73898	0.51458	2.591	2.0764	0.49376	0.69502
41	1.1958	0.37083	0.22083	0.44928	0.65057	0.88827	0.20129	0.23769	0.43899	0.29405	1.4385	1.1444	0.27376	0.66209	2.8279	0.12278	0.29	0.03	0.076362	0.61667	0.38333	0.25417	0.74583	0.0625	0.9375	0.020833	0.97917	0.48536	0.51464	0.0023599	-1.6489	0.51638	0.27553	-0.14506	0.0084093	1.893	0.36667	0.925	0.80734	1.0298	1.3678	0.22242	0.33801	0.56043	0.52747	2.3094	1.782	0.41885	0.9852
42	1.8584	0.90878	0.57315	0.13726	0.68655	0.92867	0.54929	0.24212	0.79141	0.03713	1.5758	1.5387	0.44164	0.18299	2.0875	0.51545	1.06	0.09	0.33315	0.59897	0.40103	0.2117	0.7883	0.027539	0.97246	0.0068847	0.99312	0.46552	0.53448	0.0012368	-1.9089	0.91042	0.34354	-0.53354	0.19314	8.2185	0.61618	0.19105	0.64418	1.0295	1.4527	0.38536	0.42317	0.80853	0.2051	6.4189	6.2138	1.1676	2.9091
43	3.0384	0.89855	0.53986	0.94819	1.5271	2.3575	0.57893	0.83035	1.4093	0.16743	3.0882	2.9208	0.82729	0.16178	1.852	0.21833	0.73	0.04	0.20485	0.75725	0.24275	0.46014	0.53986	0.20652	0.79348	0.076087	0.92391	0.54909	0.45091	0.0060938	-2.0997	1.2358	0.26986	-0.65381	0.25337	2.2237	0.094203	0.53261	0.7683	1.261	1.781	0.49273	0.52001	1.0127	0.20845	2.4007	2.1923	0.58951	0.018375
44	3.5818	0.41803	0	1.0956	1.6394	2.7075	0.54382	1.068	1.6118	0.36496	3.7198	3.3549	0.95408	0.36813	1.9082	0.20167	0.85	0.04	0.21354	0.72541	0.27459	0.42213	0.57787	0.18443	0.81557	0.069672	0.93033	0.52675	0.47325	0.01715	-2.0782	1.3123	0.077373	-0.505	0.2014	3.2959	0.11066	0.72541	0.82526	1.1669	1.7239	0.34163	0.55697	0.8986	0.38827	3.4941	3.1058	0.68193	1.0325
45	1.9521	0.16667	0.041667	0.81075	1.1301	1.3449	0.31936	0.21475	0.53411	0.37592	2.2936	1.9177	0.40985	0.54385	3.2889	0.15	0.47	0.03	0.13109	0.71354	0.28646	0.25521	0.74479	0.041667	0.95833	0.03125	0.96875	0.51832	0.48168	0.0055943	-1.8372	0.83183	0.33211	-0.43636	0.11522	1.743	0.17188	0.94792	0.93441	1.2328	1.5335	0.29841	0.30064	0.59905	0.52263	2.1965	1.6738	0.3927	0.298
46	2.4907	0.8381	0.014286	0.97164	1.3704	1.6604	0.39876	0.28998	0.68873	0.2555	2.6981	2.4426	0.5751	0.39701	2.8233	0.27286	1	0.04	0.31449	0.78571	0.21429	0.41905	0.58095	0.12381	0.87619	0.066667	0.93333	0.48325	0.51675	0.005863	-1.8521	0.9661	0.071307	-0.30502	0.12393	3.0395	0.066667	0.91905	0.84141	1.1815	1.614	0.3401	0.43247	0.77257	0.47946	3.3718	2.8923	0.64487	1.2687
47	4.0935	0.20264	0	1.5282	2.1574	2.7697	0.62921	0.6123	1.2415	0.37123	4.1951	3.8239	0.96329	0.38487	2.449	0.71333	1.93	0.1	0.86032	0.88546	0.11454	0.48458	0.51542	0.18062	0.81938	0.079295	0.9207	0.47788	0.52212	0.010358	-2.1822	1.5171	-0.072841	-0.45016	0.19234	2.4596	0.048458	0.99559	0.92181	1.1083	1.5135	0.18645	0.40528	0.59174	0.61576	2.9498	2.3341	0.57942	1.3702
48	1.6522	0.88014	0.27397	0.49038	0.78808	1.0468	0.29769	0.2587	0.55639	0.031487	1.5882	1.5567	0.40747	-0.096888	2.3032	0.32333	1.6	0.03	0.47921	0.78425	0.21575	0.42808	0.57192	0.11644	0.88356	0.023973	0.97603	0.45704	0.54296	0.002403	-1.6931	0.60937	0.29552	-0.26776	0.06042	3.812	0.36644	0.22603	0.85203	1.1479	1.6252	0.29588	0.4773	0.77318	0.26564	3.5407	3.275	0.72917	1.2409
49	2.2192	0.36789	0.043478	1.0417	1.5968	2.0687	0.5551	0.47191	1.027	0.51535	2.6625	2.1472	0.61339	0.023129	1.9024	0.23167	0.71	0.04	0.22132	0.75585	0.24415	0.51171	0.48829	0.21739	0.78261	0.076923	0.92308	0.47651	0.52349	0.005825	-1.9548	0.99197	0.21037	-0.28365	0.039876	2.0079	0.35452	0.94983	0.8363	1.1417	1.4662	0.30542	0.32448	0.6299	0.42617	2.3363	1.9101	0.4434	0.60079
50	3.0708	0.84746	0.99576	1.0699	1.5224	2.0413	0.45251	0.51893	0.97144	0.17556	3.1019	2.9263	0.70232	0.30219	2.4915	0.535	1.55	0.07	0.60056	0.83051	0.16949	0.40254	0.59746	0.13136	0.86864	0.059322	0.94068	0.48936	0.51064	0.0085756	-1.8939	0.93218	0.2914	-0.49879	0.17425	2.2227	0.85169	0.99576	0.82371	1.1218	1.4312	0.29809	0.30939	0.60748	0.38174	2.464	2.0823	0.48757	0.67865
51	4.3497	0.8622	0.003937	1.9938	2.8163	3.4589	0.82245	0.64267	1.4651	0.5052	4.7151	4.2099	1.047	-0.14816	2.2944	0.35143	1.63	0.06	0.53691	0.85039	0.14961	0.55512	0.44488	0.17717	0.82283	0.055118	0.94488	0.48221	0.51779	0.011676	-1.9572	1.0092	0.185	-0.31586	0.081678	2.1624	0.094488	0.98819	0.8743	1.2078	1.5045	0.33349	0.29666	0.63015	0.40223	2.4889	2.0866	0.47448	0.68215
52	2.2946	0.89247	0.56272	0.53702	1.0975	1.687	0.56047	0.58952	1.15	0.027429	2.3152	2.2877	0.68479	0.050025	1.9522	0.44667	1.2	0.06	0.37557	0.73477	0.26523	0.44803	0.55197	0.22222	0.77778	0.10394	0.89606	0.47482	0.52518	0.0045771	-2.0345	1.1884	0.18588	-0.5493	0.21549	5.635	0.62724	0.50179	0.66894	1.2706	1.8757	0.60169	0.60508	1.2068	0.16642	5.4354	5.269	1.0589	1.6091
53	2.9381	0.39474	0	0.79838	1.3453	1.8482	0.54687	0.50295	1.0498	0.35236	3.1446	2.7923	0.68363	0.48899	2.6993	0.15	0.4	0.03	0.11107	0.65789	0.34211	0.29699	0.70301	0.048872	0.95113	0.037594	0.96241	0.4717	0.5283	0.0063335	-1.9985	1.0567	0.32486	-0.59832	0.22175	2.479	0.37218	0.91353	0.76511	1.0397	1.5182	0.27455	0.47853	0.75307	0.33912	2.6723	2.3332	0.51812	0.78728
54	2.5862	0.12821	0	0.89532	1.2246	1.9076	0.32933	0.68294	1.0123	0.29638	2.7087	2.4123	0.65312	0.48879	2.2752	0.187	0.56	0.03	0.16751	0.77949	0.22051	0.33846	0.66154	0.16923	0.83077	0.087179	0.91282	0.48969	0.51031	0.0049799	-2.1328	1.3322	0.20773	-0.67409	0.27281	3.0487	0.12821	0.97436	0.92088	1.2047	1.6355	0.28378	0.43086	0.71465	0.3768	3.3497	2.9729	0.66404	1.2083
55	3.1317	0.10072	0.9964	1.1616	1.7778	2.5355	0.61614	0.75771	1.3739	0.55831	3.367	2.8087	0.76383	0.24919	1.906	0.23818	0.7	0.04	0.23072	0.79137	0.20863	0.46043	0.53957	0.15108	0.84892	0.046763	0.95324	0.48736	0.51264	0.0082408	-2.0462	1.2042	0.18892	-0.54983	0.20729	2.0404	0.41367	0.9964	0.85704	1.1158	1.4805	0.25876	0.36468	0.62344	0.55076	2.3621	1.8113	0.45651	0.66631
56	3.1602	0.11881	0.57096	1.0101	1.6034	2.4909	0.59337	0.88749	1.4809	0.088886	3.1823	3.0934	0.88215	0.058657	2.0095	0.298	0.73	0.03	0.24301	0.80858	0.19142	0.47195	0.52805	0.26733	0.73267	0.10891	0.89109	0.48675	0.51324	0.0082216	-1.9612	1.0933	0.095857	-0.37429	0.15139	3.7983	0.61386	0.57096	0.81416	1.2921	1.7465	0.47792	0.45443	0.93235	0.22917	3.8451	3.6159	0.70029	0.91588
57	2.601	0.10305	0.55344	1.113	1.4366	1.8024	0.32362	0.36576	0.68938	0.26382	2.7866	2.5228	0.60799	0.21559	2.5949	0.36429	0.75	0.05	0.2715	0.83206	0.16794	0.43511	0.56489	0.15267	0.84733	0.053435	0.94656	0.50192	0.49808	0.0053727	-1.9825	1.0736	0.29874	-0.61283	0.22711	2.4988	0.61069	0.55725	0.89021	1.239	1.6483	0.34874	0.40936	0.7581	0.34022	2.7438	2.4036	0.56566	0.66692
58	3.7196	0.090909	0.55283	0.32381	1.3183	2.4327	0.9945	1.1144	2.1089	0.036476	3.647	3.6105	1.1379	0.28848	1.7548	0.28143	0.66	0.04	0.17852	0.59951	0.40049	0.37101	0.62899	0.16708	0.83292	0.041769	0.95823	0.45813	0.54187	0.0058312	-2.3377	1.7603	0.00057324	-0.76531	0.34808	10.016	0.57985	0.47666	0.56381	1.2111	2.1956	0.6473	0.98446	1.6318	0.13435	9.6966	9.5622	1.8587	2.4301
59	4.2325	0.85043	0.68803	0.90674	1.4453	2.0565	0.53858	0.61116	1.1497	0.23203	4.327	4.0949	0.94773	0.96459	3.4907	0.1775	0.41	0.06	0.10971	0.61111	0.38889	0.19658	0.80342	0.064103	0.9359	0.034188	0.96581	0.51502	0.48498	0.010319	-2.0055	1.0175	0.34169	-0.48222	0.13576	2.9886	0.2735	0.69231	0.92939	1.1958	1.6914	0.26639	0.4956	0.76199	0.2847	2.8404	2.5557	0.57435	0.60659
60	2.6421	0.35094	0.0075472	0.83372	1.2466	1.8547	0.41285	0.60813	1.021	0.3993	2.8392	2.4399	0.63918	0.51435	2.2325	0.17286	0.41	0.03	0.11572	0.62642	0.37358	0.32075	0.67925	0.098113	0.90189	0.022642	0.97736	0.47348	0.52652	0.0068675	-2.0117	1.2783	-0.027214	-0.41488	0.18071	2.3419	0.033962	0.91321	0.84931	1.169	1.6684	0.31965	0.49939	0.81904	0.55906	2.6745	2.1154	0.55775	0.74231
61	2.3261	0.12541	0.53465	0.50448	0.9755	1.3583	0.47102	0.38284	0.85386	0.040768	2.2954	2.2546	0.57848	0.33446	2.3279	0.26909	0.6	0.06	0.17962	0.69307	0.30693	0.32343	0.67657	0.11551	0.88449	0.029703	0.9703	0.52318	0.47682	0.0039013	-1.9323	1.0009	0.23722	-0.48324	0.18366	2.7256	0.64026	0.74587	0.69062	1.343	1.8704	0.65235	0.52741	1.1798	0.1808	2.6405	2.4597	0.68124	0.13776
62	1.6778	0.8383	0	0.78612	1.1029	1.5092	0.31682	0.40621	0.72303	0.33306	1.8941	1.5611	0.42413	0.056075	1.8621	0.28375	1.32	0.03	0.41656	0.84255	0.15745	0.50638	0.49362	0.24681	0.75319	0.076596	0.9234	0.46154	0.53846	0.0038925	-1.9111	0.94167	0.37124	-0.56537	0.16749	1.8396	0.097872	0.91489	0.91019	1.12	1.4765	0.20982	0.35653	0.56635	0.53023	2.2386	1.7083	0.38993	0.54587
63	3.5289	0.37234	0	1.2779	1.9336	2.4733	0.65568	0.53974	1.1954	0.36137	3.7158	3.3544	0.8773	0.25158	2.3318	0.3	1.18	0.04	0.40348	0.82979	0.17021	0.45213	0.54787	0.18085	0.81915	0.1117	0.8883	0.4492	0.5508	0.011652	-2.127	1.2834	0.26525	-0.59587	0.17913	2.6734	0.085106	0.99468	0.8565	1.0925	1.7074	0.23597	0.61491	0.85088	0.36772	2.9864	2.6187	0.60672	0.88046
64	2.738	0.41343	0.99647	0.98981	1.3641	1.7506	0.37434	0.38648	0.76083	0.41753	2.9238	2.5063	0.5962	0.64291	2.8382	0.23545	1.1	0.04	0.29782	0.74205	0.25795	0.28269	0.71731	0.088339	0.91166	0.028269	0.97173	0.48936	0.51064	0.0085649	-1.7985	0.6861	0.61609	-0.74545	0.2471	2.1149	0.30389	0.060071	0.8141	1.0839	1.4992	0.26985	0.41525	0.6851	0.56167	2.5407	1.9791	0.47758	0.83685
65	4.5029	0.90446	0.78981	1.0816	1.5753	2.3458	0.49373	0.7705	1.2642	0.054228	4.2199	4.1657	0.93474	0.43028	2.7554	0.2	0.67	0.03	0.18265	0.71656	0.28344	0.26433	0.73567	0.031847	0.96815	0.012739	0.98726	0.49201	0.50799	0.0084319	-1.9048	0.88322	0.31531	-0.42787	0.13919	3.3704	0.86306	0.7707	0.86097	1.1138	1.7562	0.25288	0.64236	0.89524	0.13943	3.4637	3.3243	0.76282	0.94356
66	3.0178	0.86471	0.51471	0.88134	1.2516	1.7445	0.37025	0.49287	0.86312	0.10344	2.9354	2.8319	0.65474	0.24913	2.733	0.37778	0.77	0.05	0.2316	0.76765	0.23235	0.34412	0.65588	0.073529	0.92647	0.014706	0.98529	0.46313	0.53687	0.0083751	-1.8656	0.94683	0.27044	-0.57612	0.23053	2.9143	0.61471	0.50588	0.92215	1.1975	1.667	0.27537	0.46951	0.74488	0.27239	3.0219	2.7495	0.60612	0.62277
67	3.8068	0.84109	0.93023	0.82182	1.6182	2.5579	0.7964	0.93963	1.736	0.23144	3.9248	3.6934	1.0442	0.36483	1.8996	0.14688	0.37	0.03	0.096159	0.58527	0.41473	0.4031	0.5969	0.15504	0.84496	0.034884	0.96512	0.49805	0.50195	0.010041	-2.2315	1.6153	-0.1908	-0.3367	0.15076	2.949	0.37597	0.92248	0.82692	1.1893	1.7885	0.36238	0.5992	0.96158	0.17605	2.9984	2.8224	0.67401	0.5868
68	3.0596	0.85044	0	0.94151	1.7238	2.3755	0.78232	0.65166	1.434	0.27772	3.2375	2.9598	0.82449	0.070277	1.8543	0.18389	0.79	0.04	0.18572	0.72727	0.27273	0.4868	0.5132	0.20528	0.79472	0.055718	0.94428	0.49412	0.50588	0.0066202	-2.0594	1.1269	0.42973	-0.78291	0.2902	2.8119	0.85044	0.73314	0.83274	1.1045	1.5646	0.2718	0.46005	0.73184	0.2741	2.7482	2.4741	0.52932	0.71303
69	4.5592	0.15249	0.79472	0.6281	1.1545	2.2184	0.52642	1.0639	1.5903	0.060334	4.195	4.1347	1.0561	0.78574	2.7669	0.17053	0.6	0.03	0.15323	0.48974	0.51026	0.23754	0.76246	0.049853	0.95015	0.01173	0.98827	0.50882	0.49118	0.0072068	-2.0031	1.0677	0.20508	-0.38383	0.12001	3.5549	0.84751	0.78592	0.61839	1.2565	1.9399	0.6381	0.68336	1.3215	0.13486	3.3257	3.1908	0.79131	0.41089
70	1.7298	0.88312	0.99675	0.63485	1.0319	1.2151	0.39708	0.18314	0.58022	0.23781	1.8305	1.5927	0.37609	0.015832	2.4702	0.37625	1.67	0.04	0.50813	0.75649	0.24351	0.46753	0.53247	0.084416	0.91558	0.025974	0.97403	0.52769	0.47231	0.0027706	-1.9105	1.1709	-0.057892	-0.42108	0.22257	2.3529	0.34091	0.99675	0.91506	1.2464	1.5102	0.33129	0.26384	0.59513	0.49522	2.5226	2.0274	0.43206	0.69744
71	4.2114	0.8549	0	1.5557	3.179	3.9082	1.6234	0.72914	2.3525	0.50209	4.4188	3.9167	1.1848	-0.3596	1.6646	0.251	0.58	0.05	0.21126	0.82353	0.17647	0.63922	0.36078	0.42745	0.57255	0.18824	0.81176	0.42126	0.57874	0.01175	-2.1975	1.5059	-0.023595	-0.48782	0.20651	2.6085	0.078431	0.99608	0.80615	1.1475	1.6294	0.34135	0.48194	0.82329	0.48703	2.9757	2.4886	0.56674	1.0038
72	3.4747	0.65436	0.69799	1.1031	1.78	2.5098	0.6769	0.72981	1.4067	0.19833	3.4477	3.2494	0.88355	-0.0098598	1.9657	0.3425	0.69	0.07	0.23779	0.7651	0.2349	0.48658	0.51342	0.16107	0.83893	0.036913	0.96309	0.46801	0.53199	0.0090133	-2.0638	1.16	0.29232	-0.57755	0.19441	3.6378	0.087248	0.70134	0.81964	1.1974	1.758	0.37777	0.56062	0.93839	0.17493	3.5983	3.4233	0.71424	0.96387
73	4.2505	0.090498	0.0090498	2.0098	2.6715	3.5803	0.66168	0.90889	1.5706	0.43527	4.5572	4.1219	1.0251	-0.25071	2.4615	0.53	1.31	0.05	0.51865	0.8914	0.1086	0.57919	0.42081	0.24887	0.75113	0.076923	0.92308	0.48636	0.51364	0.021283	-2.0298	1.191	0.21779	-0.59257	0.21819	4.554	0.045249	0.9819	0.93537	1.2086	1.5036	0.27326	0.29498	0.56824	0.32983	4.6807	4.3509	0.73918	2.4656
74	1.6957	0.37597	0.99612	0.53285	0.80036	1.0452	0.26751	0.24487	0.51238	0.12913	1.7342	1.6051	0.38403	0.32783	2.7567	0.2875	1.4	0.05	0.43751	0.77907	0.22093	0.3876	0.6124	0.085271	0.91473	0.050388	0.94961	0.40856	0.59144	0.0024563	-1.8678	0.85583	0.42152	-0.63243	0.2282	2.4717	0.36822	0.94186	0.78218	1.0496	1.4318	0.26744	0.38214	0.64958	0.39689	2.7576	2.3607	0.49653	1.0163
75	2.9651	0.87869	0.22623	1.0129	1.3852	2.0312	0.37229	0.64595	1.0182	0.39833	3.2972	2.8988	0.7281	0.58365	2.4602	0.16111	0.4	0.03	0.11794	0.66557	0.33443	0.2918	0.7082	0.11475	0.88525	0.036066	0.96393	0.43421	0.56579	0.0051251	-1.9378	0.92817	0.27122	-0.29494	0.036603	2.182	0.07541	0.052459	0.8185	1.097	1.4717	0.27852	0.37472	0.65325	0.47112	2.5108	2.0397	0.49598	0.67749
76	1.9826	0.3053	0.0031153	1.1136	1.4056	1.8071	0.29193	0.40151	0.69345	0.44532	2.2448	1.7995	0.46538	-0.15974	2.1458	0.33875	0.87	0.03	0.31569	0.8785	0.1215	0.56698	0.43302	0.25234	0.74766	0.056075	0.94393	0.49375	0.50625	0.0055532	-1.8161	0.81456	0.23619	-0.32014	0.089376	2.3119	0.3053	0.56075	0.91826	1.1095	1.4285	0.19126	0.31902	0.51028	0.59593	2.5517	1.9557	0.40341	1.0559
77	5.1376	0.38	0.996	2.3183	3.1445	4.1328	0.82621	0.98833	1.8145	0.41278	5.3419	4.9291	1.2035	-0.15976	2.3476	0.5975	1.55	0.06	0.60973	0.908	0.092	0.544	0.456	0.24	0.76	0.06	0.94	0.43373	0.56627	0.012679	-2.0326	1.0713	0.34875	-0.55098	0.16617	2.1391	0.756	0.996	0.84881	1.1809	1.5393	0.33208	0.35837	0.69044	0.38328	2.2999	1.9167	0.47363	0.38983
78	2.3338	0.31193	0.99541	1.2945	1.7211	2.0524	0.42656	0.3313	0.75786	0.70929	2.7171	2.0078	0.50077	0.056927	2.3271	0.35833	1.49	0.05	0.5241	0.90367	0.09633	0.56881	0.43119	0.17431	0.82569	0.045872	0.95413	0.52535	0.47465	0.010112	-1.7854	0.73493	0.28846	-0.2387	0.0049448	1.4805	0.31651	0.99541	0.93511	1.1137	1.3404	0.17855	0.22672	0.40526	0.61758	1.8586	1.241	0.30069	0.49829
79	2.3232	0.10631	0.68771	0.79595	1.1763	1.7096	0.3803	0.53337	0.91367	0.34136	2.3975	2.0561	0.56324	0.17226	1.9461	0.15944	0.45	0.03	0.12843	0.71761	0.28239	0.41528	0.58472	0.089701	0.9103	0.013289	0.98671	0.49333	0.50667	0.0044213	-2.0055	0.89462	0.71041	-0.81296	0.21823	1.9906	0.83056	0.69767	0.77742	1.0913	1.4836	0.31386	0.39236	0.70622	0.39681	2.2634	1.8666	0.4741	0.53773
80	3.1855	0.40566	0.99528	1.2744	1.5195	2.3715	0.24517	0.85201	1.0972	0.48796	3.5877	3.0998	0.82378	0.62776	2.5239	0.32667	1.1	0.04	0.36976	0.80189	0.19811	0.32075	0.67925	0.16038	0.83962	0.089623	0.91038	0.41232	0.58768	0.017095	-1.8397	0.90157	0.11393	-0.15678	-0.013495	2.2322	0.09434	0.44811	0.89508	1.1287	1.4768	0.23358	0.34812	0.58171	0.57072	2.7026	2.1319	0.48054	1.0596
81	3.676	0.41176	0.9958	1.3168	1.9028	2.6466	0.58598	0.74385	1.3298	0.49936	4.0273	3.528	0.94005	0.50595	2.3758	0.224	0.61	0.03	0.20853	0.7437	0.2563	0.37815	0.62185	0.15546	0.84454	0.071429	0.92857	0.43882	0.56118	0.0089911	-2.1482	1.3638	0.10381	-0.48923	0.17434	2.3742	0.07563	0.9958	0.85068	1.1365	1.5397	0.28586	0.40314	0.689	0.4326	2.7413	2.3087	0.57628	1.0125
82	1.9812	0.3053	0.0031153	1.1154	1.4054	1.8073	0.29006	0.40184	0.6919	0.44547	2.2452	1.7998	0.46532	-0.1585	2.1448	0.33875	0.87	0.03	0.31569	0.8785	0.1215	0.56386	0.43614	0.25545	0.74455	0.056075	0.94393	0.5	0.5	0.0055466	-1.818	0.81993	0.23132	-0.31907	0.089695	2.3132	0.3053	0.56075	0.9177	1.1091	1.4337	0.19139	0.32459	0.51598	0.59448	2.5485	1.954	0.40278	1.0555
83	4.4324	0.36237	0.6899	1.1634	1.7167	2.6067	0.55338	0.88991	1.4433	0.12962	4.4717	4.3421	1.0371	0.71318	2.9281	0.22083	0.56	0.04	0.19198	0.72474	0.27526	0.2892	0.7108	0.10105	0.89895	0.04878	0.95122	0.51049	0.48951	0.0075213	-2.2671	1.6344	-0.091386	-0.481	0.2105	4.5644	0.034843	0.6899	0.84695	1.2553	1.8849	0.40833	0.62959	1.0379	0.13084	4.154	4.0232	0.83809	1.0968
84	2.1497	0.90406	0.76015	0.73613	1.0316	1.409	0.29548	0.37737	0.67285	0.058875	2.1641	2.1052	0.47195	0.13136	2.5768	0.44333	1.21	0.06	0.39853	0.85609	0.14391	0.42804	0.57196	0.095941	0.90406	0.02952	0.97048	0.47407	0.52593	0.0037483	-1.95	1.0467	0.097239	-0.23266	0.043756	2.8375	0.90037	0.75646	0.85213	1.2188	1.7522	0.36671	0.53332	0.90003	0.16938	2.889	2.7196	0.59512	0.4084
85	4.5666	0.13333	0	1.6075	2.3406	3.043	0.73301	0.70247	1.4355	0.69081	4.896	4.2052	1.0097	0.45144	2.5257	0.15556	0.48	0.04	0.13417	0.71228	0.28772	0.34386	0.65614	0.073684	0.92632	0.024561	0.97544	0.44718	0.55282	0.013657	-2.0352	1.1788	0.18423	-0.519	0.19563	1.9807	0.087719	0.32281	0.85868	1.1089	1.5657	0.25019	0.45677	0.70697	0.45352	2.2798	1.8263	0.48928	0.48011
86	1.7038	0.36818	0.70455	0.67062	0.94175	1.239	0.27113	0.29722	0.56835	0.057132	1.7071	1.6499	0.39314	-0.060569	2.5818	0.5475	1.45	0.05	0.55409	0.90909	0.090909	0.55909	0.44091	0.19545	0.80455	0.063636	0.93636	0.53881	0.46119	0.0052064	-1.952	1.1983	-0.04993	-0.33534	0.14654	3.7897	0.80455	0.70455	0.9509	1.1771	1.6509	0.22615	0.47381	0.69996	0.15275	3.7619	3.6092	0.62696	1.313
87	3.9523	0.39615	0.50385	1.1163	1.8864	3.0202	0.77007	1.1338	1.9039	0.16981	4.039	3.8692	1.0064	0.11535	1.8146	0.26778	0.49	0.03	0.15426	0.74231	0.25769	0.45	0.55	0.2	0.8	0.023077	0.97692	0.51351	0.48649	0.020547	-2.0377	1.2251	0.16461	-0.55316	0.20865	2.4799	0.28462	0.50769	0.80557	1.3065	1.6593	0.50098	0.35276	0.85374	0.17361	2.3567	2.1831	0.53342	-0.023117
88	4.8438	0.43729	0.99661	2.2534	3.2545	4.0673	1.0011	0.8128	1.8139	0.68604	5.2648	4.5788	1.1942	-0.28017	2.1233	0.34875	1.67	0.06	0.53241	0.83729	0.16271	0.5322	0.4678	0.17627	0.82373	0.020339	0.97966	0.5068	0.4932	0.018371	-1.8829	0.95222	0.10877	-0.26492	0.090027	2.1632	0.40339	0.95593	0.93421	1.1394	1.4771	0.20515	0.33778	0.54293	0.36006	2.4554	2.0953	0.46362	0.52923
89	1.1395	0.44498	0.047847	0.47646	0.63578	0.86521	0.15932	0.22943	0.38875	0.22161	1.2333	1.0117	0.26042	0.47323	2.2289	0.23	0.44	0.03	0.17198	0.8134	0.1866	0.38278	0.61722	0.16268	0.83732	0.028708	0.97129	0.49519	0.50481	0.002797	-1.7544	0.80827	0.16845	-0.32734	0.11183	1.6618	0.11483	0.99522	0.90023	1.1522	1.4412	0.25198	0.28894	0.54092	0.59839	2.0747	1.4763	0.38163	0.56657
90	3.5742	0.36655	0.99644	1.2588	1.9023	2.5262	0.64349	0.62388	1.2674	0.48224	3.8143	3.332	0.83153	0.2714	2.237	0.3175	0.99	0.03	0.33301	0.78292	0.21708	0.42705	0.57295	0.13879	0.86121	0.032028	0.96797	0.525	0.475	0.0090558	-2.0283	1.0874	0.34831	-0.60088	0.19799	2.1563	0.34875	0.69395	0.84512	1.1884	1.6176	0.34326	0.42925	0.77252	0.38293	2.4682	2.0852	0.50941	0.40954
91	2.4912	0.13235	0.71078	1.0919	1.4324	1.9221	0.3405	0.48966	0.83016	0.19061	2.619	2.4284	0.60457	-0.084354	2.3765	0.48	1.36	0.08	0.5246	0.86275	0.13725	0.55392	0.44608	0.22549	0.77451	0.053922	0.94608	0.51232	0.48768	0.0088326	-1.9049	1.0082	0.14286	-0.31593	0.07478	2.8144	0.078431	0.71569	0.93312	1.2666	1.7407	0.33352	0.47403	0.80755	0.21002	2.9707	2.7607	0.63974	0.61648
92	1.7277	0.38136	0.99576	0.8304	1.163	1.4499	0.33264	0.28683	0.61948	0.3019	1.9236	1.6217	0.4213	-0.09837	2.203	0.31286	1.07	0.03	0.34702	0.84746	0.15254	0.55508	0.44492	0.19068	0.80932	0.067797	0.9322	0.46383	0.53617	0.0067211	-1.6833	0.60756	0.26394	-0.20146	0.01898	1.7043	0.084746	0.7161	0.9173	1.0894	1.3956	0.17212	0.30622	0.47833	0.35088	1.9726	1.6217	0.38835	0.21614
93	2.9592	0.34911	0.71302	0.93992	1.3192	2.0133	0.37932	0.69404	1.0734	0.25375	3.0276	2.7739	0.70364	0.35429	2.2971	0.21733	0.61	0.03	0.18809	0.73077	0.26923	0.34024	0.65976	0.10059	0.89941	0.026627	0.97337	0.50445	0.49555	0.0059363	-1.9448	0.94685	0.24344	-0.31241	0.072276	2.6969	0.56509	0.71302	0.87068	1.1694	1.4699	0.29872	0.30048	0.5992	0.28659	2.7836	2.497	0.52906	0.57531
94	1.7838	0.63551	0.6729	0.46491	0.64585	0.97153	0.18095	0.32568	0.50663	0.11753	1.7936	1.6761	0.38169	0.73582	2.9759	0.14615	0.36	0.03	0.094669	0.62617	0.37383	0.24766	0.75234	0.03271	0.96729	0.018692	0.98131	0.53521	0.46479	0.0033078	-1.9079	0.94472	0.21358	-0.29778	0.055523	3.2402	0.084112	0.6729	0.82119	1.1941	1.6439	0.37289	0.44986	0.82275	0.23361	3.3627	3.1291	0.64135	0.99929
95	3.0235	0.4	0	0.87885	1.3196	2.1107	0.44073	0.79112	1.2319	0.3176	3.1202	2.8026	0.7434	0.39127	1.989	0.18353	0.62	0.04	0.14959	0.74375	0.25625	0.39375	0.60625	0.16562	0.83437	0.034375	0.96562	0.48903	0.51097	0.0071465	-2.0635	1.2753	0.065792	-0.45281	0.18083	2.5692	0.39063	0.725	0.7816	1.213	1.6117	0.43139	0.3987	0.8301	0.3259	2.6623	2.3364	0.5662	0.61895
96	3.5091	0.42742	0.99597	1.1499	1.6401	2.4375	0.49021	0.79741	1.2876	0.40705	3.6984	3.2913	0.91927	0.45555	2.264	0.19167	0.51	0.03	0.18069	0.72177	0.27823	0.3629	0.6371	0.15726	0.84274	0.076613	0.92339	0.45749	0.54251	0.006873	-1.8919	0.99688	0.16391	-0.50899	0.24364	2.4557	0.42339	0.95565	0.84691	1.0505	1.4916	0.20362	0.44104	0.64465	0.46524	2.855	2.3898	0.60512	1.1244
97	2.7752	0.1791	0.0049751	1.1078	1.4586	2.3049	0.35079	0.84629	1.1971	0.46604	3.1263	2.6602	0.70843	0.38659	1.9372	0.13267	0.44	0.03	0.11642	0.78607	0.21393	0.40796	0.59204	0.16915	0.83085	0.049751	0.95025	0.515	0.485	0.013313	-2.0194	1.2449	0.053699	-0.40469	0.13154	2.0846	0.11443	0.95025	0.88895	1.1377	1.5657	0.24878	0.42794	0.67672	0.54252	2.5481	2.0056	0.47462	0.7501
98	2.0801	0.43689	0.7767	0.45414	0.71721	1.1769	0.26306	0.45973	0.72279	0.087211	2.1	2.0128	0.49615	0.65139	2.5962	0.16333	0.44	0.03	0.1348	0.6068	0.3932	0.2767	0.7233	0.07767	0.92233	0.029126	0.97087	0.47805	0.52195	0.0037992	-1.9283	1.0384	0.089015	-0.23875	0.045978	2.9807	0.11165	0.7767	0.81148	1.1729	1.5679	0.3614	0.39502	0.75641	0.26707	3.1192	2.8521	0.6385	0.8568
99	2.4573	0.86972	0.99648	0.71868	1.1092	1.5579	0.39056	0.44864	0.8392	0.25959	2.5808	2.3212	0.55312	0.54566	2.6209	0.185	0.62	0.03	0.15188	0.65845	0.34155	0.33803	0.66197	0.077465	0.92254	0.035211	0.96479	0.49823	0.50177	0.0030973	-2.1212	1.312	0.10391	-0.43049	0.14025	2.0687	0.09507	0.92254	0.88596	1.1043	1.5433	0.21832	0.43901	0.65733	0.45383	2.3523	1.8985	0.48533	0.67012
[truncated: 5,000 more columns]
