# Supplementary material for: Detecting Parkinson’s disease from sustained phonation and speech signals
Source: PLoS One. 2017 Oct 5;12(10):e0185613. doi: 10.1371/journal.pone.0185613 (PMC5628839; doi:10.1371/journal.pone.0185613)
Supplement: S3 File — (ZIP) [file pone.0185613.s003.zip › SP/speech/SP_speech_IS13_ComParE.csv]

id	audspec_lengthL1norm_sma_range	audspec_lengthL1norm_sma_maxPos	audspec_lengthL1norm_sma_minPos	audspec_lengthL1norm_sma_quartile1	audspec_lengthL1norm_sma_quartile2	audspec_lengthL1norm_sma_quartile3	audspec_lengthL1norm_sma_iqr1_2	audspec_lengthL1norm_sma_iqr2_3	audspec_lengthL1norm_sma_iqr1_3	audspec_lengthL1norm_sma_percentile1_0	audspec_lengthL1norm_sma_percentile99_0	audspec_lengthL1norm_sma_pctlrange0_1	audspec_lengthL1norm_sma_stddev	audspec_lengthL1norm_sma_skewness	audspec_lengthL1norm_sma_kurtosis	audspec_lengthL1norm_sma_meanSegLen	audspec_lengthL1norm_sma_maxSegLen	audspec_lengthL1norm_sma_minSegLen	audspec_lengthL1norm_sma_segLenStddev	audspec_lengthL1norm_sma_upleveltime25	audspec_lengthL1norm_sma_upleveltime50	audspec_lengthL1norm_sma_upleveltime75	audspec_lengthL1norm_sma_upleveltime90	audspec_lengthL1norm_sma_risetime	audspec_lengthL1norm_sma_leftctime	audspec_lengthL1norm_sma_lpgain	audspec_lengthL1norm_sma_lpc0	audspec_lengthL1norm_sma_lpc1	audspec_lengthL1norm_sma_lpc2	audspec_lengthL1norm_sma_lpc3	audspec_lengthL1norm_sma_lpc4	audspecRasta_lengthL1norm_sma_range	audspecRasta_lengthL1norm_sma_maxPos	audspecRasta_lengthL1norm_sma_minPos	audspecRasta_lengthL1norm_sma_quartile1	audspecRasta_lengthL1norm_sma_quartile2	audspecRasta_lengthL1norm_sma_quartile3	audspecRasta_lengthL1norm_sma_iqr1_2	audspecRasta_lengthL1norm_sma_iqr2_3	audspecRasta_lengthL1norm_sma_iqr1_3	audspecRasta_lengthL1norm_sma_percentile1_0	audspecRasta_lengthL1norm_sma_percentile99_0	audspecRasta_lengthL1norm_sma_pctlrange0_1	audspecRasta_lengthL1norm_sma_stddev	audspecRasta_lengthL1norm_sma_skewness	audspecRasta_lengthL1norm_sma_kurtosis	audspecRasta_lengthL1norm_sma_meanSegLen	audspecRasta_lengthL1norm_sma_maxSegLen	audspecRasta_lengthL1norm_sma_minSegLen
1	2.9209	0.39519	0.58076	0.5766	1.006	1.6625	0.42939	0.65656	1.086	0.041463	2.9071	2.8656	0.72731	0.44222	2.5099	0.18933	0.49	0.05	0.13508	0.61168	0.33677	0.058419	0.041237	0.5069	0.50519	0.0080347	-1.8234	0.86028	0.15832	-0.25762	0.069572	4.2522	0.61856	0.80069	0.67388	1.3647	2.0577	0.69086	0.69292	1.3838	0.16883	3.9845	3.8157	0.92624	0.703	3.1218	0.15667	0.5	0.04
2	2.7312	0.42798	0.53909	0.67673	0.99685	1.8015	0.32012	0.80461	1.1247	0.097291	2.7653	2.668	0.67117	0.43445	2.2255	0.12263	0.35	0.03	0.098186	0.69547	0.32922	0.10288	0.028807	0.53306	0.48133	0.0065151	-1.9815	1.0985	0.1587	-0.42237	0.15442	2.3178	0.69959	0.53909	0.80019	1.2498	1.5718	0.44963	0.32198	0.77161	0.25644	2.4727	2.2163	0.52965	0.20949	2.4826	0.16643	0.46	0.05
3	1.9429	0.46341	0.58049	0.59155	0.77764	1.1495	0.18609	0.37182	0.55791	0.050546	1.9414	1.8909	0.44053	0.40088	2.9176	0.14091	0.72	0.03	0.19129	0.8	0.33659	0.087805	0.034146	0.55882	0.52217	0.0063277	-1.73	0.81397	0.12144	-0.27466	0.076908	3.2653	0.64878	0.54634	1.0579	1.3821	1.6161	0.32418	0.23397	0.55815	0.12582	3.1557	3.0299	0.58201	0.41607	4.8228	0.22556	0.53	0.05
4	2.2469	0.71255	0.79352	0.59929	1.0592	1.6376	0.45995	0.57835	1.0383	0.062864	2.2282	2.1654	0.64265	0.087475	1.8795	0.13	0.27	0.03	0.08124	0.73279	0.42915	0.20648	0.080972	0.45528	0.49388	0.0077353	-1.7317	0.74273	0.20906	-0.36336	0.15067	4.892	0.60324	0.78947	0.81407	1.4235	2.1042	0.60944	0.68072	1.2902	0.11908	4.8021	4.683	1.0206	0.94276	3.8451	0.18	0.4	0.03
5	1.2625	0.23404	0.80426	0.50431	0.69276	0.90736	0.18845	0.2146	0.40305	0.068662	1.2606	1.192	0.28602	0.076683	2.4277	0.18077	0.36	0.05	0.10716	0.91064	0.49787	0.19574	0.034043	0.50855	0.48927	0.0037179	-1.5298	0.41036	0.27232	-0.18893	0.043199	2.9709	0.89362	0.80426	0.93294	1.1784	1.4949	0.24541	0.31654	0.56195	0.2388	3.0193	2.7805	0.49523	0.9766	5.3767	0.13706	0.35	0.03
6	2.6165	0.8662	0.72887	1.0633	1.4852	1.9554	0.42195	0.47018	0.89212	0.34989	2.8707	2.5208	0.62556	0.22384	2.3298	0.1136	0.54	0.03	0.1015	0.84155	0.40845	0.14789	0.035211	0.50177	0.48936	0.0084424	-1.9624	0.99242	0.20616	-0.25583	0.025821	2.4705	0.27817	0.73239	0.82587	1.1337	1.4677	0.30778	0.33401	0.64179	0.34581	2.6232	2.2773	0.50634	0.83771	3.3528	0.1136	0.41	0.03
7	1.7383	0.13693	0.74689	0.75947	0.98721	1.2893	0.22775	0.30204	0.52979	0.090202	1.7842	1.694	0.37693	-0.082137	2.6668	0.13471	0.44	0.03	0.11073	0.91701	0.54357	0.19502	0.045643	0.53333	0.51046	0.0065881	-1.6485	0.54741	0.229	-0.051668	-0.069493	2.4047	0.88797	0.74274	0.92011	1.2927	1.5693	0.37264	0.27659	0.64923	0.19422	2.4114	2.2172	0.44301	0.05339	2.9934	0.19917	0.65	0.03
8	3.5938	0.28866	0.73883	0.73632	1.2208	1.9303	0.48448	0.70954	1.194	0.049663	3.283	3.2334	0.82443	0.44849	2.5213	0.15111	0.48	0.03	0.12382	0.63574	0.28866	0.079038	0.010309	0.47931	0.56401	0.011912	-1.9433	1.0263	0.20036	-0.35261	0.076741	3.9302	0.2921	0.72509	0.75629	1.1717	2.0551	0.41541	0.88343	1.2988	0.13694	3.981	3.8441	0.94294	0.84017	3.0218	0.135	0.4	0.03
9	3.5764	0.48611	0	1.4745	2.1032	2.4906	0.62872	0.38747	1.0162	0.54192	3.8367	3.2948	0.79614	0.26198	2.5574	0.115	0.44	0.03	0.11206	0.8287	0.40741	0.13889	0.032407	0.56279	0.51402	0.031135	-1.7427	0.79902	0.20966	-0.35694	0.097754	1.8392	0.47222	0.96759	0.95668	1.2269	1.554	0.2702	0.32708	0.59729	0.47283	2.2395	1.7667	0.41675	0.20344	2.4635	0.098095	0.38	0.03
10	3.0591	0.93515	0.56655	0.81261	1.2251	2.0852	0.41247	0.86008	1.2726	0.072672	3.0739	3.0013	0.82298	0.29001	2.1325	0.1381	0.41	0.03	0.10922	0.7372	0.3686	0.16041	0.047782	0.56507	0.51203	0.0097182	-1.8483	0.92721	0.089353	-0.28153	0.12061	3.1263	0.61433	0.50853	0.81878	1.3382	1.9256	0.51939	0.58741	1.1068	0.18959	3.1873	2.9978	0.70745	0.22911	2.5035	0.20429	0.57	0.05
11	4.9497	0.88519	0.50741	1.166	1.9086	3.2463	0.74258	1.3377	2.0803	0.25367	4.8914	4.6378	1.2966	0.48365	2.0395	0.11727	0.34	0.04	0.081251	0.63704	0.36667	0.14815	0.051852	0.49814	0.52612	0.020856	-1.9778	1.0677	0.13222	-0.31278	0.098014	2.9488	0.081481	0.51111	0.77341	1.3007	1.7188	0.52731	0.41806	0.94537	0.19968	3.0025	2.8028	0.69696	0.54028	2.7463	0.14278	0.48	0.04
12	2.6333	0.12558	0.75814	1.0811	1.4768	1.9944	0.39576	0.51758	0.91335	0.38253	2.7411	2.3586	0.58152	0.26521	2.2178	0.13154	0.54	0.03	0.13569	0.93023	0.48372	0.21395	0.046512	0.48131	0.43192	0.0153	-1.7295	0.6814	0.29869	-0.27159	0.027516	1.7216	0.85581	0.76279	0.94355	1.1872	1.5814	0.24365	0.3942	0.63785	0.31736	1.9127	1.5953	0.38749	-0.063715	2.2405	0.11056	0.34	0.03
13	2.2788	0.12093	0.54884	0.61169	0.86735	1.4397	0.25566	0.57236	0.82802	0.073476	2.2936	2.2202	0.59233	0.48253	2.2705	0.1065	0.31	0.03	0.077864	0.73953	0.32558	0.17674	0.046512	0.53271	0.49765	0.010342	-1.5763	0.36695	0.35837	-0.13673	-0.00094138	2.6805	0.92093	0.77674	0.8435	1.4012	2.0051	0.55771	0.60391	1.1616	0.16101	2.7722	2.6112	0.69834	0.011312	2.0058	0.106	0.21	0.03
14	3.6425	0.14286	0.74903	0.91623	1.6983	2.5044	0.78212	0.80604	1.5882	0.1754	3.6717	3.4964	0.90144	0.20876	1.9313	0.1036	0.2	0.04	0.046894	0.67954	0.42471	0.12355	0.030888	0.54264	0.50195	0.023844	-1.7742	0.87381	0.070768	-0.28761	0.12626	3.3066	0.87645	0.7529	0.83804	1.2743	1.793	0.43629	0.51862	0.95491	0.23666	3.141	2.9043	0.6312	0.68547	3.2539	0.14647	0.48	0.03
15	2.5539	0.6886	0.55263	0.84127	1.2638	1.6856	0.42249	0.42185	0.84435	0.15269	2.5566	2.4039	0.61922	0.079357	2.3462	0.13938	0.33	0.04	0.094039	0.77193	0.41228	0.11842	0.030702	0.48899	0.4823	0.007943	-1.8456	0.87494	0.14879	-0.23248	0.06147	2.629	0.61404	0.76754	0.89202	1.4008	1.7856	0.50877	0.38485	0.89361	0.2597	2.7081	2.4484	0.60514	-0.002678	2.2637	0.20182	0.47	0.05
16	2.6433	0.11458	0.99479	0.95007	1.3386	1.7551	0.38855	0.41648	0.80503	0.37954	2.98	2.6004	0.66167	0.6033	2.7343	0.11867	0.42	0.05	0.09535	0.69271	0.28125	0.125	0.046875	0.4712	0.46842	0.011112	-1.944	1.1201	0.11399	-0.43833	0.15485	2.2873	0.098958	0.97396	0.84332	1.1628	1.5156	0.31951	0.35273	0.67224	0.42907	2.64	2.2109	0.53921	0.84308	3.308	0.12	0.42	0.03
17	3.9135	0.38627	0.77682	1.1882	2.0043	2.8184	0.81611	0.81405	1.6302	0.058956	3.9029	3.8439	1.0434	-0.036316	2.1132	0.12778	0.47	0.05	0.096469	0.79828	0.49785	0.19742	0.060086	0.52586	0.51515	0.018617	-1.9506	1.0046	0.24753	-0.4057	0.11141	4.1552	0.85837	0.2103	0.8951	1.3626	2.1347	0.46753	0.77202	1.2396	0.17793	4.203	4.0251	0.95716	0.70888	3.1721	0.14063	0.35	0.05
18	2.4782	0.17925	0.7327	0.87097	1.3764	1.8935	0.50545	0.51708	1.0225	0.07304	2.4509	2.3779	0.60397	-0.15479	2.0449	0.14	0.35	0.03	0.083438	0.83962	0.54088	0.22956	0.04717	0.49842	0.46203	0.006821	-1.8377	0.809	0.24491	-0.28461	0.074384	2.4556	0.77044	0.72642	0.82082	1.2729	1.7792	0.45204	0.50635	0.95839	0.13403	2.5707	2.4367	0.58068	0.1451	2.127	0.11481	0.67	0.03
19	1.4881	0.94845	0.76804	0.74445	0.9544	1.2282	0.20995	0.27377	0.48372	0.24318	1.5611	1.3179	0.33673	-0.2096	2.2978	0.10778	0.33	0.03	0.090649	0.86082	0.53093	0.16495	0.020619	0.48705	0.53125	0.0041158	-1.8704	0.88381	0.22176	-0.25245	0.023445	1.985	0.86598	0.76804	0.90841	1.2177	1.5675	0.30926	0.34979	0.65905	0.36317	2.2458	1.8826	0.43547	0.12416	2.3234	0.091905	0.5	0.03
20	2.8714	0.92568	0.7973	0.71542	1.1235	1.6421	0.40806	0.51863	0.9267	0.042747	2.7827	2.74	0.65387	0.29895	2.6339	0.19533	0.52	0.03	0.13321	0.72635	0.2973	0.057432	0.023649	0.50847	0.46599	0.0068625	-1.7937	0.8226	0.17373	-0.36041	0.16552	3.3197	0.9223	0.78716	0.8545	1.4882	2.1177	0.63367	0.62953	1.2632	0.12401	3.3166	3.1926	0.83565	0.18414	2.2198	0.16	0.52	0.04
21	1.5737	0.91829	0.75486	0.7103	0.95502	1.2214	0.24472	0.26634	0.51107	0.22671	1.6657	1.439	0.34718	0.14166	2.2476	0.17571	0.65	0.03	0.16194	0.93385	0.54086	0.19066	0.058366	0.50781	0.47451	0.0053738	-1.5852	0.50494	0.2262	-0.17851	0.03866	2.225	0.85214	0.75875	0.95259	1.2399	1.5409	0.28732	0.301	0.58832	0.30949	2.2083	1.8988	0.4277	0.2065	2.7092	0.14647	0.57	0.04
22	3.0651	0.17966	0.77288	1.0098	1.546	2.0896	0.53626	0.54357	1.0798	0.042416	2.9794	2.937	0.73189	0.0055044	2.3363	0.15368	0.69	0.03	0.15438	0.85424	0.48136	0.1661	0.044068	0.48299	0.50853	0.012843	-1.7912	0.71169	0.34133	-0.30412	0.049202	3.9052	0.80339	0.75593	0.9001	1.185	1.598	0.2849	0.413	0.6979	0.11024	3.846	3.7358	0.72923	1.168	4.9213	0.12682	0.32	0.03
23	3.2129	0.39104	0.65075	0.64429	1.1789	2.0016	0.53464	0.82272	1.3574	0.029242	3.1399	3.1107	0.89403	0.45911	2.2166	0.18167	0.55	0.06	0.13238	0.64776	0.32239	0.15224	0.065672	0.48802	0.52553	0.0042354	-1.8878	0.94146	0.20383	-0.47364	0.2205	7.0241	0.71045	0.59104	0.66202	1.0315	1.9881	0.36946	0.95665	1.3261	0.20709	6.754	6.547	1.1731	2.4047	10.64	0.319	0.94	0.07
24	3.399	0.42909	0	1.1863	1.679	2.4651	0.49262	0.78617	1.2788	0.10501	3.3112	3.2061	0.85639	-0.037578	2.0958	0.16625	0.65	0.03	0.15333	0.84364	0.47636	0.19636	0.058182	0.5438	0.49817	0.0081693	-2.1181	1.2822	0.25195	-0.63363	0.22227	4.0396	0.04	0.78909	0.90238	1.2662	1.7252	0.36386	0.45896	0.82282	0.18779	3.957	3.7692	0.75765	1.1782	4.7143	0.12524	0.32	0.03
25	1.9087	0.16352	0.0062893	0.93565	1.0818	1.2851	0.14611	0.20332	0.34943	0.31674	2.1819	1.8652	0.38671	0.45257	3.8149	0.25167	0.82	0.09	0.25732	0.86792	0.28302	0.069182	0.037736	0.47468	0.51592	0.004621	-1.7856	0.89263	0.067277	-0.26861	0.098626	2.0243	0.16352	0.96855	0.92646	1.0851	1.4056	0.15859	0.32055	0.47914	0.4485	2.4248	1.9763	0.43361	0.93342	3.5302	0.11538	0.36	0.03
26	3.509	0.42938	0.25141	1.0052	1.7564	2.2764	0.75115	0.52007	1.2712	0.068263	3.5003	3.432	0.92037	0.13058	2.2455	0.19611	0.97	0.03	0.20777	0.78531	0.47175	0.19492	0.090395	0.48442	0.5142	0.007194	-1.974	1.1198	0.15651	-0.503	0.20426	2.9173	0.81638	0.25141	0.84495	1.1575	1.8168	0.31256	0.65926	0.97183	0.18516	3.0431	2.8579	0.70011	0.58676	2.7238	0.15136	0.54	0.03
27	2.9426	0.60714	0.98512	0.89631	1.303	1.9787	0.40673	0.6757	1.0824	0.31941	3.0213	2.7019	0.71819	0.53686	2.3494	0.1256	0.45	0.05	0.091524	0.7381	0.34821	0.14286	0.059524	0.51045	0.47006	0.0080968	-1.9579	1.0135	0.3829	-0.64985	0.21635	2.6277	0.3631	0.89881	0.79802	1.0158	1.5721	0.2178	0.55632	0.77412	0.39429	2.81	2.4157	0.57066	0.88313	3.1265	0.12654	0.36	0.03
28	2.6323	0.39306	0	0.77828	1.0563	1.579	0.278	0.52274	0.80074	0.36642	2.9396	2.5732	0.66866	1.0714	3.2779	0.12	0.27	0.03	0.063133	0.56647	0.21387	0.11561	0.063584	0.47674	0.47953	0.0089809	-1.982	1.1824	-0.033004	-0.25197	0.092994	2.1105	0.16763	0.47399	0.89828	1.1285	1.6631	0.23022	0.53456	0.76478	0.58558	2.6662	2.0806	0.53824	0.91248	2.8951	0.088947	0.21	0.04
29	3.0885	0.38941	0.75389	0.81452	1.2505	1.8039	0.436	0.5534	0.98939	0.068242	2.997	2.9288	0.66481	0.35024	2.7226	0.22846	0.95	0.04	0.23336	0.73832	0.29595	0.05919	0.018692	0.50938	0.4326	0.0042204	-2.0586	1.2856	0.020382	-0.41839	0.17542	3.5505	0.82243	0.74143	0.84839	1.0992	1.7643	0.25081	0.66512	0.91593	0.19678	3.563	3.3662	0.64464	1.0556	4.7584	0.17353	0.59	0.06
30	2.0428	0.39313	0.25954	0.87	1.4527	1.7084	0.58274	0.25569	0.83842	0.36702	2.2984	1.9314	0.51125	-0.13505	2.0618	0.13778	0.56	0.03	0.12399	0.78244	0.5687	0.17176	0.045802	0.4751	0.49231	0.0075278	-1.7944	0.75151	0.2776	-0.25166	0.0221	1.7528	0.3855	0.23664	0.83779	1.0645	1.3206	0.22668	0.25611	0.48279	0.55823	2.247	1.6888	0.40813	0.8279	3.2417	0.094231	0.24	0.03
31	1.7844	0.09319	0.51613	0.78924	1.0053	1.369	0.21608	0.36372	0.57979	0.15027	1.8647	1.7144	0.42451	-0.038257	2.4348	0.14938	0.45	0.04	0.10627	0.87097	0.49104	0.1828	0.0681	0.5036	0.49458	0.0077368	-1.6538	0.652	0.1477	-0.1402	0.00077928	1.8633	0.63082	0.51613	0.90294	1.1545	1.4899	0.25155	0.33537	0.58692	0.33204	1.9602	1.6282	0.4093	-0.0030181	2.4018	0.12905	0.51	0.03
32	1.4317	0.86512	0.23256	0.56657	0.73708	1.054	0.17051	0.31693	0.48744	0.20509	1.5366	1.3315	0.32782	0.37023	2.3255	0.11389	0.87	0.03	0.18596	0.8186	0.35814	0.13023	0.018605	0.53271	0.48357	0.0048077	-1.7092	0.61644	0.39628	-0.35269	0.057051	2.3696	0.86977	0.23721	0.91603	1.2058	1.6236	0.28981	0.41778	0.70759	0.38775	2.6302	2.2424	0.5261	0.57744	2.8009	0.11278	0.39	0.03
33	2.1541	0.66551	0.2439	0.84758	1.2132	1.5159	0.36563	0.30266	0.6683	0.39339	2.3816	1.9882	0.45239	0.19019	2.5191	0.14	0.37	0.03	0.10741	0.70035	0.32404	0.04878	0.013937	0.47552	0.51579	0.0063792	-1.805	0.78261	0.21927	-0.15985	-0.031906	2.2557	0.37282	0.93031	0.88841	1.1976	1.5436	0.30916	0.34606	0.65522	0.52768	2.7204	2.1928	0.49144	0.81378	3.4506	0.1056	0.27	0.03
34	3.7655	0.36797	0.51515	1.1335	1.5608	2.4388	0.42732	0.87803	1.3054	0.075959	3.7505	3.6745	0.92335	0.44724	2.4334	0.15333	0.35	0.04	0.094352	0.81385	0.36364	0.18182	0.056277	0.5	0.43231	0.014637	-1.917	1.0229	0.11083	-0.31473	0.10464	2.8113	0.63636	0.49784	0.89137	1.3804	1.8446	0.48898	0.46419	0.95318	0.11828	2.8247	2.7064	0.67185	0.22864	2.3235	0.12824	0.25	0.05
35	2.4823	0.40351	0.99561	0.80791	1.5498	2.1904	0.74187	0.64061	1.3825	0.29801	2.7369	2.4389	0.73292	-0.00067105	1.7865	0.11158	0.41	0.03	0.092068	0.7193	0.52193	0.27632	0.12281	0.50661	0.5177	0.0063142	-2.2417	1.6147	-0.10072	-0.46336	0.19698	2.1557	0.27193	0.94737	0.83777	1.163	1.5052	0.32518	0.34226	0.66745	0.34739	2.343	1.9957	0.49049	0.27897	2.4872	0.12471	0.53	0.03
36	2.9285	0.39932	0.76109	0.86371	1.1271	1.8443	0.26338	0.71719	0.98057	0.22681	3.0564	2.8296	0.68797	0.7222	2.6832	0.10815	0.26	0.03	0.067771	0.66553	0.33788	0.085324	0.047782	0.53425	0.49141	0.0096463	-1.7607	0.64713	0.39108	-0.34465	0.073755	2.0777	0.36519	0.75427	0.88857	1.1436	1.5178	0.25498	0.37426	0.62924	0.30098	2.2827	1.9817	0.46735	0.36133	2.638	0.13714	0.44	0.03
37	3.2881	0.39683	0	1.187	1.7105	2.3696	0.52342	0.65916	1.1826	0.44434	3.5284	3.0841	0.79407	0.41005	2.2834	0.10208	0.25	0.04	0.05972	0.77778	0.38492	0.1627	0.047619	0.49801	0.488	0.0080619	-2.2231	1.5102	0.046503	-0.51662	0.18861	1.7816	0.36508	0.98413	0.80579	1.0809	1.594	0.27513	0.51305	0.78818	0.53791	2.2785	1.7406	0.49079	0.61693	2.2261	0.09037	0.29	0.03
38	4.5212	0.44853	0.80147	0.88429	1.4324	2.5	0.5481	1.0676	1.6157	0.14555	4.4402	4.2947	1.0995	0.63291	2.4659	0.14611	0.38	0.03	0.10771	0.5625	0.29412	0.077206	0.033088	0.54982	0.51481	0.013213	-1.9039	0.89064	0.244	-0.27742	0.05322	3.4721	0.10662	0.80147	0.84926	1.2372	1.866	0.3879	0.62882	1.0167	0.15759	3.5065	3.3489	0.78213	0.68327	3.0111	0.131	0.46	0.03
39	3.3204	0.88211	0.73577	1.18	1.5559	1.9213	0.37583	0.36538	0.74121	0.093963	3.2837	3.1897	0.73199	0.35359	2.9587	0.15375	0.59	0.04	0.14819	0.84959	0.36585	0.12195	0.04878	0.4898	0.4959	0.011057	-1.799	0.77272	0.16085	-0.16712	0.039744	2.765	0.88211	0.72764	0.87897	1.1763	1.7532	0.2973	0.57697	0.87428	0.11435	2.747	2.6327	0.59361	0.33493	2.5766	0.13611	0.46	0.03
40	1.6467	0.38889	0.0055556	0.65478	0.86878	1.15	0.214	0.28124	0.49524	0.27569	1.8221	1.5464	0.38648	0.59749	2.6911	0.10938	0.29	0.03	0.074956	0.78889	0.35	0.13333	0.061111	0.53073	0.4382	0.0065445	-1.7086	0.73614	0.10967	-0.16237	0.033278	2.2162	0.34444	0.98889	0.9316	1.1565	1.6793	0.22493	0.5228	0.74772	0.51372	2.5951	2.0814	0.48814	0.70441	2.8105	0.096667	0.24	0.03
41	1.1958	0.37712	0.22458	0.45705	0.65693	0.89337	0.19987	0.23644	0.43631	0.29372	1.4392	1.1455	0.27197	0.65924	2.8366	0.10045	0.29	0.03	0.061458	0.62712	0.25847	0.063559	0.021186	0.49362	0.49573	0.0027811	-1.5978	0.46269	0.25461	-0.12269	0.010121	1.893	0.37288	0.94068	0.81983	1.037	1.3705	0.21721	0.33348	0.5507	0.5273	2.3111	1.7838	0.41879	0.96843	3.4302	0.1085	0.3	0.04
42	1.8584	0.91508	0.57712	0.13726	0.69185	0.93082	0.55459	0.23898	0.79356	0.037125	1.576	1.5389	0.44152	0.17066	2.0909	0.405	1.06	0.06	0.34694	0.60312	0.21317	0.02773	0.0069324	0.46875	0.51304	0.0013801	-1.865	0.84735	0.33397	-0.48728	0.17585	8.2185	0.62045	0.19237	0.64562	1.0317	1.4565	0.38611	0.4248	0.81091	0.20505	6.4193	6.2143	1.1694	2.9028	13.51	0.535	1.9	0.07
43	3.0384	0.91176	0.54779	0.98076	1.5423	2.3655	0.5615	0.8232	1.3847	0.16676	3.0901	2.9233	0.81912	0.15483	1.856	0.11391	0.34	0.04	0.070695	0.76838	0.46691	0.20956	0.077206	0.5572	0.46296	0.0079276	-1.9885	1.0561	0.24898	-0.48087	0.17004	2.2237	0.095588	0.54044	0.7764	1.2756	1.7824	0.49924	0.50672	1.006	0.20838	2.4007	2.1924	0.58481	-9.3379e-05	1.9692	0.10875	0.31	0.03
44	3.5818	0.425	0	1.0999	1.67	2.7176	0.57011	1.0476	1.6177	0.36487	3.7211	3.3562	0.95429	0.34132	1.8985	0.12474	0.67	0.04	0.13554	0.7375	0.42917	0.1875	0.070833	0.53556	0.4874	0.023256	-1.9455	1.0794	0.12258	-0.35985	0.11179	3.2959	0.1125	0.7375	0.83616	1.2083	1.728	0.3721	0.51975	0.89185	0.38816	3.5014	3.1132	0.68294	1.0131	3.776	0.1135	0.21	0.05
45	1.9521	0.17021	0.042553	0.82239	1.1422	1.3462	0.31979	0.20405	0.52383	0.46357	2.2937	1.8301	0.40169	0.5885	3.3609	0.12857	0.47	0.03	0.11728	0.72872	0.26064	0.042553	0.031915	0.52941	0.52688	0.007615	-1.7043	0.64119	0.29762	-0.25171	0.023371	1.743	0.17553	0.96809	0.94412	1.2411	1.5403	0.29699	0.29919	0.59619	0.52574	2.1984	1.6727	0.38499	0.31996	2.5356	0.094211	0.23	0.03
46	2.4907	0.85437	0.014563	1.0049	1.3813	1.6634	0.37635	0.28208	0.65843	0.25445	2.6994	2.4449	0.56485	0.42443	2.8656	0.17364	0.41	0.04	0.1201	0.80097	0.42718	0.12621	0.067961	0.49268	0.5	0.0084119	-1.6923	0.71329	0.12265	-0.21752	0.07868	3.0395	0.067961	0.93689	0.88014	1.1858	1.6201	0.30567	0.4343	0.73997	0.47922	3.3721	2.8928	0.64355	1.2638	4.5071	0.13071	0.24	0.04
47	4.0935	0.20628	0	1.5367	2.1751	2.7877	0.63837	0.61263	1.251	0.36603	4.1952	3.8291	0.94771	0.40687	2.4608	0.23778	1.12	0.05	0.31657	0.90135	0.49327	0.18386	0.080717	0.48649	0.46606	0.015242	-2	1.1764	0.048005	-0.33749	0.11797	2.4206	0.049327	0.36323	0.93339	1.1139	1.5192	0.18048	0.40529	0.58577	0.63663	2.9519	2.3153	0.57755	1.3743	4.1876	0.12059	0.38	0.03
48	1.6522	0.89236	0.27778	0.50362	0.79627	1.052	0.29264	0.25576	0.5484	0.031416	1.5905	1.5591	0.40786	-0.12492	2.321	0.21769	0.99	0.03	0.26086	0.79167	0.43403	0.11806	0.024306	0.45993	0.50699	0.0029817	-1.6252	0.54958	0.22353	-0.1785	0.035604	3.812	0.37153	0.22917	0.88525	1.1585	1.6542	0.27322	0.49573	0.76895	0.26522	3.5523	3.2871	0.73002	1.2264	4.675	0.1125	0.46	0.03
49	2.2192	0.37288	0.044068	1.0577	1.6192	2.0733	0.56154	0.45403	1.0156	0.5265	2.6637	2.1372	0.60639	0.017903	1.9144	0.12087	0.44	0.04	0.084951	0.7661	0.51864	0.22034	0.077966	0.48299	0.48123	0.0073094	-1.8422	0.79126	0.26522	-0.20706	-0.0030483	2.0079	0.35932	0.96271	0.84629	1.1499	1.4709	0.30361	0.32095	0.62456	0.42617	2.3389	1.9127	0.44305	0.58359	2.9199	0.125	0.48	0.03
50	2.9452	0.86207	0.99569	1.0835	1.5305	2.0567	0.44698	0.52626	0.97324	0.34346	3.1019	2.7585	0.68302	0.38109	2.4505	0.19364	0.7	0.06	0.19175	0.81466	0.39224	0.12069	0.051724	0.49784	0.49565	0.0090403	-1.8755	0.90078	0.29654	-0.48227	0.16571	2.0821	0.86638	0.99569	0.84394	1.128	1.435	0.28406	0.30697	0.59103	0.47051	2.4652	1.9946	0.47961	0.72336	3.0953	0.10095	0.32	0.03
51	4.3497	0.876	0.004	2.0252	2.8569	3.4615	0.83176	0.60451	1.4363	0.60134	4.7157	4.1143	1.0164	-0.10169	2.263	0.17571	0.54	0.06	0.14788	0.864	0.564	0.18	0.056	0.48996	0.46371	0.012776	-1.9161	0.92986	0.21444	-0.2931	0.06781	2.1279	0.096	0.996	0.89083	1.2184	1.5184	0.32758	0.29998	0.62756	0.5041	2.4892	1.9851	0.46604	0.73906	3.0044	0.15467	0.45	0.05
52	2.2946	0.90545	0.57091	0.56969	1.108	1.6931	0.53832	0.58509	1.1234	0.027428	2.3152	2.2878	0.68373	0.022404	1.9689	0.14889	0.48	0.03	0.1102	0.74545	0.45455	0.22545	0.10545	0.48175	0.48718	0.0054433	-1.9582	1.0603	0.20576	-0.48439	0.18291	5.635	0.63636	0.50909	0.69519	1.2839	1.8846	0.58871	0.60067	1.1894	0.16632	5.4466	5.2803	1.061	1.5948	6.5262	0.21667	0.7	0.04
53	2.9381	0.40076	0	0.82127	1.3578	1.8699	0.5365	0.5121	1.0486	0.39911	3.1451	2.746	0.67627	0.49907	2.7215	0.13333	0.4	0.03	0.10536	0.66794	0.30153	0.049618	0.038168	0.4751	0.46923	0.0062023	-2.003	1.0328	0.40254	-0.6689	0.24301	2.479	0.37786	0.92748	0.78695	1.0506	1.5221	0.26364	0.47152	0.73516	0.33869	2.6745	2.3358	0.51681	0.77601	3.166	0.10864	0.22	0.03
54	2.5862	0.13089	0	0.92209	1.2329	1.9348	0.3108	0.70191	1.0127	0.29367	2.7104	2.4168	0.64507	0.49305	2.2736	0.11688	0.43	0.03	0.10716	0.79581	0.34555	0.17277	0.089005	0.48947	0.4709	0.0052548	-2.0954	1.2409	0.2632	-0.65409	0.25127	3.0487	0.13089	0.99476	0.93795	1.2255	1.6474	0.28752	0.42193	0.70945	0.39585	3.3499	2.9541	0.65756	1.2395	4.2425	0.10824	0.23	0.03
55	2.8961	0.10219	0	1.1773	1.81	2.5457	0.63264	0.73577	1.3684	0.74779	3.3686	2.6208	0.7506	0.27904	1.8639	0.10875	0.27	0.03	0.067473	0.68248	0.40876	0.14599	0.047445	0.49451	0.4375	0.0113	-1.9115	1.0012	0.14927	-0.34261	0.10842	1.8801	0.41971	0.5	0.86676	1.1232	1.4879	0.25641	0.36476	0.62117	0.55592	2.3643	1.8084	0.45179	0.68627	2.6937	0.10038	0.27	0.03
56	3.1602	0.1204	0.5786	1.0403	1.6116	2.4949	0.57134	0.88322	1.4546	0.088692	3.1828	3.0941	0.87861	0.036717	2.0307	0.16556	0.49	0.03	0.11931	0.8194	0.47826	0.2709	0.11037	0.49329	0.50168	0.010153	-1.8641	0.93476	0.091464	-0.24147	0.084643	3.7983	0.62207	0.5786	0.83545	1.2973	1.7663	0.46188	0.46893	0.93081	0.22911	3.8497	3.6206	0.70012	0.90212	4.9259	0.17875	0.52	0.03
57	2.601	0.10465	0.56202	1.1235	1.4558	1.8121	0.33227	0.35631	0.68858	0.263	2.7868	2.5238	0.60138	0.21293	2.6361	0.19615	0.51	0.05	0.14074	0.84496	0.44186	0.15504	0.054264	0.50584	0.47266	0.0072582	-1.838	0.86359	0.23448	-0.38146	0.12597	2.4988	0.62016	0.56589	0.90396	1.2407	1.6498	0.33674	0.40913	0.74587	0.33827	2.7439	2.4056	0.56124	0.67165	3.0018	0.124	0.29	0.03
58	3.7196	0.091811	0.55831	0.3395	1.327	2.4415	0.98749	1.1145	2.102	0.036454	3.6492	3.6127	1.1362	0.27337	1.7531	0.1576	0.52	0.04	0.12255	0.60546	0.37469	0.16873	0.042184	0.46269	0.51621	0.0062723	-2.3068	1.6887	0.054551	-0.77457	0.34418	10.016	0.58561	0.48139	0.57631	1.2169	2.2042	0.64063	0.98725	1.6279	0.13422	9.7149	9.5806	1.863	2.4194	9.5855	0.27769	0.95	0.04
59	4.2325	0.86522	0.7	0.93665	1.4673	2.0661	0.53064	0.59876	1.1294	0.28779	4.3304	4.0426	0.93975	0.98178	3.5063	0.15214	0.41	0.06	0.10338	0.62174	0.2	0.065217	0.034783	0.52402	0.46491	0.01278	-1.9188	0.88606	0.32667	-0.37979	0.093807	2.9886	0.27826	0.70435	0.9381	1.2049	1.6988	0.26676	0.49395	0.76071	0.2839	2.8573	2.5734	0.5695	0.60937	3.1984	0.13187	0.46	0.03
60	2.6421	0.35632	0.0076628	0.84231	1.2555	1.8602	0.41322	0.60463	1.0178	0.3979	2.8398	2.4419	0.63509	0.50839	2.2291	0.12737	0.33	0.03	0.087349	0.63602	0.32567	0.099617	0.022989	0.48077	0.50579	0.0083173	-1.9191	1.1029	0.051762	-0.37895	0.14904	2.3419	0.034483	0.9272	0.85508	1.1717	1.6702	0.31663	0.49847	0.8151	0.55882	2.6769	2.1181	0.55601	0.73195	2.5835	0.13278	0.33	0.03
61	2.3261	0.12709	0.54181	0.51496	0.98109	1.3627	0.46613	0.38158	0.8477	0.040742	2.2967	2.2559	0.57553	0.32237	2.3414	0.17412	0.44	0.04	0.11024	0.70234	0.32776	0.11706	0.0301	0.5302	0.54882	0.0044822	-1.87	0.89467	0.25563	-0.43079	0.15699	2.7256	0.64883	0.75585	0.70646	1.3444	1.8902	0.63789	0.54585	1.1837	0.18048	2.6431	2.4626	0.6777	0.12	2.0369	0.16588	0.63	0.04
62	1.6778	0.85281	0	0.80453	1.1097	1.5181	0.30521	0.40832	0.71353	0.41693	1.895	1.478	0.41474	0.081931	1.8254	0.14188	0.53	0.03	0.12074	0.85714	0.51515	0.25108	0.077922	0.46957	0.50655	0.0046301	-1.8445	0.85871	0.31615	-0.44148	0.11534	1.8396	0.099567	0.93074	0.9195	1.1235	1.4833	0.20404	0.35979	0.56383	0.5296	2.2401	1.7105	0.38414	0.57331	2.8863	0.11833	0.38	0.03
63	3.5289	0.38043	0	1.3131	1.939	2.5065	0.62589	0.56754	1.1934	0.35866	3.7184	3.3597	0.85453	0.29699	2.3275	0.12857	0.34	0.04	0.08408	0.84783	0.46196	0.18478	0.11413	0.45902	0.51099	0.013458	-2.069	1.1826	0.27509	-0.5229	0.1393	2.5707	0.086957	0.99457	0.86384	1.1187	1.7228	0.25485	0.60415	0.85901	0.49188	2.9867	2.4949	0.59662	0.93061	3.1279	0.10438	0.28	0.03
64	2.6	0.41935	0.057348	1.0062	1.4048	1.7576	0.39857	0.35283	0.7514	0.50326	2.9262	2.423	0.58639	0.69448	2.8388	0.129	0.28	0.03	0.086539	0.67025	0.25448	0.082437	0.028674	0.4964	0.49819	0.0095576	-1.7593	0.63897	0.58204	-0.67223	0.21615	2.1149	0.30824	0.060932	0.82444	1.0902	1.5112	0.26579	0.42095	0.68674	0.56563	2.5422	1.9765	0.47506	0.83858	2.955	0.11727	0.33	0.03
65	4.5029	0.91613	0.8	1.1002	1.5861	2.3511	0.48593	0.765	1.2509	0.054126	4.2282	4.1741	0.92966	0.42287	2.7771	0.17647	0.67	0.03	0.1695	0.72581	0.26774	0.032258	0.012903	0.49838	0.55844	0.0098702	-1.8484	0.81066	0.28086	-0.34716	0.10941	3.3704	0.87419	0.78065	0.86193	1.1203	1.7631	0.25837	0.64284	0.90121	0.13929	3.4645	3.3252	0.76206	0.93307	3.4578	0.13	0.39	0.04
66	3.0178	0.875	0.52083	0.88781	1.2586	1.748	0.37083	0.48932	0.86015	0.1034	2.9414	2.838	0.65579	0.23319	2.7284	0.21571	0.41	0.05	0.11356	0.77083	0.34821	0.074405	0.014881	0.46866	0.51497	0.014993	-1.5995	0.56745	0.21641	-0.24786	0.071013	2.9143	0.62202	0.5119	0.93094	1.2002	1.6696	0.26928	0.46938	0.73867	0.27227	3.0241	2.7518	0.60697	0.60582	3.1439	0.14435	0.56	0.03
67	3.8068	0.85433	0.94488	0.82364	1.6359	2.5789	0.81224	0.94299	1.7552	0.23099	3.9255	3.6946	1.0418	0.34297	1.8945	0.10682	0.37	0.03	0.075582	0.59449	0.40945	0.15748	0.035433	0.50593	0.51984	0.014202	-2.0453	1.2247	0.031341	-0.30921	0.10643	2.949	0.38189	0.93701	0.82692	1.2008	1.7931	0.37388	0.59232	0.9662	0.17592	3.0029	2.827	0.67696	0.56219	2.5695	0.10174	0.27	0.03
68	3.0596	0.86053	0	0.96419	1.7406	2.3785	0.77641	0.63787	1.4143	0.29643	3.2378	2.9413	0.81391	0.078038	1.8453	0.11821	0.34	0.03	0.075878	0.73591	0.49258	0.20772	0.05638	0.49405	0.49254	0.006751	-2.0555	1.1181	0.43931	-0.79183	0.29448	2.8119	0.86053	0.74184	0.84235	1.118	1.5653	0.27564	0.44732	0.72296	0.27361	2.7581	2.4845	0.52575	0.72133	3.4278	0.15136	0.67	0.03
69	4.5592	0.1543	0.80415	0.63945	1.1674	2.2338	0.52798	1.0664	1.5944	0.060237	4.2051	4.1449	1.0584	0.76782	2.7415	0.14087	0.6	0.03	0.125	0.49555	0.24036	0.050445	0.011869	0.51488	0.53134	0.0099612	-1.8729	0.88472	0.1658	-0.23759	0.066676	3.5549	0.85757	0.79525	0.61057	1.2604	1.9517	0.64987	0.69123	1.3411	0.13468	3.3284	3.1937	0.7942	0.39228	2.4929	0.1625	0.41	0.04
70	1.6802	0.89474	0.0065789	0.65073	1.0324	1.2171	0.38167	0.18465	0.56632	0.25866	1.8321	1.5734	0.36938	0.03798	2.4894	0.26545	0.95	0.03	0.26445	0.74671	0.41447	0.085526	0.023026	0.53465	0.49007	0.003511	-1.7872	0.9233	0.09112	-0.42026	0.19735	2.3471	0.34539	0.97368	0.92647	1.2492	1.5118	0.32272	0.26258	0.5853	0.50137	2.5241	2.0227	0.42728	0.72512	3.8448	0.144	0.67	0.03
71	4.2114	0.86853	0	1.6024	3.1949	3.9182	1.5925	0.7233	2.3158	0.63912	4.4204	3.7813	1.1655	-0.37967	1.6857	0.11409	0.3	0.04	0.069194	0.83665	0.6494	0.43426	0.19124	0.428	0.45382	0.022667	-1.8679	0.90026	0.15961	-0.2616	0.07404	2.5618	0.079681	0.95219	0.81113	1.1706	1.64	0.35945	0.46943	0.82887	0.4934	2.976	2.4826	0.5633	1.013	3.7871	0.12889	0.29	0.04
72	3.4747	0.66327	0.70748	1.1279	1.801	2.511	0.67312	0.70999	1.3831	0.19784	3.4498	3.252	0.87111	-0.0080146	1.9752	0.13048	0.4	0.04	0.092297	0.77551	0.4932	0.16327	0.037415	0.46758	0.52055	0.0092697	-2.0538	1.1362	0.30697	-0.57155	0.18767	3.6378	0.088435	0.71088	0.82991	1.2079	1.7685	0.37799	0.56064	0.93863	0.17492	3.6024	3.4275	0.71196	0.96113	4.0287	0.1335	0.47	0.03
73	4.2505	0.092166	0.0092166	2.0156	2.6838	3.5854	0.66823	0.90157	1.5698	0.47033	4.5581	4.0877	0.98619	-0.18665	2.4201	0.11778	0.5	0.03	0.12322	0.90783	0.58986	0.25346	0.078341	0.48611	0.47442	0.02161	-2.0253	1.1695	0.25577	-0.62652	0.23113	4.5433	0.046083	0.99539	0.95949	1.2141	1.5072	0.25463	0.29304	0.54767	0.39313	4.6875	4.2943	0.73311	2.5456	11.327	0.15462	0.43	0.03
74	1.655	0.38189	0.95669	0.53886	0.81442	1.0472	0.27556	0.23277	0.50833	0.14472	1.7346	1.5898	0.37859	0.34598	2.7884	0.17692	0.9	0.03	0.2305	0.76772	0.35433	0.086614	0.051181	0.41502	0.49603	0.003298	-1.72	0.64057	0.36907	-0.40885	0.12494	2.4717	0.37402	0.95669	0.78218	1.0525	1.4368	0.27032	0.38433	0.65465	0.39584	2.7598	2.364	0.49901	0.99839	3.958	0.17538	0.38	0.03
75	2.9651	0.89037	0.22924	1.0354	1.4123	2.0659	0.37692	0.65359	1.0305	0.39812	3.2982	2.9001	0.7239	0.58175	2.4597	0.12083	0.29	0.03	0.069337	0.67442	0.29568	0.11628	0.036545	0.44	0.48829	0.0072367	-1.7757	0.662	0.29715	-0.14324	-0.036391	2.182	0.076412	0.053156	0.82675	1.1016	1.4728	0.27486	0.37118	0.64604	0.47101	2.5154	2.0444	0.49377	0.67302	2.85	0.15	0.5	0.03
76	1.9826	0.30915	0.0031546	1.1257	1.4076	1.8169	0.28186	0.40936	0.69122	0.44294	2.2475	1.8046	0.46508	-0.18112	2.1625	0.13455	0.34	0.03	0.069461	0.88013	0.57413	0.25552	0.056782	0.5	0.46349	0.010874	-1.5023	0.37031	0.21108	-0.053556	-0.020136	2.3119	0.30915	0.56782	0.91826	1.1144	1.4304	0.19611	0.31604	0.51216	0.59592	2.5598	1.9639	0.40487	1.039	4.4393	0.17471	0.48	0.05
77	4.9432	0.38618	0.99594	2.3468	3.1716	4.1344	0.82485	0.96273	1.7876	0.63134	5.3424	4.711	1.1599	-0.076397	2.2394	0.18385	0.52	0.05	0.14069	0.90244	0.53659	0.23984	0.052846	0.44082	0.5041	0.014232	-1.9843	0.99307	0.33884	-0.4742	0.12922	2.0484	0.76829	0.99594	0.88346	1.187	1.5517	0.30349	0.36479	0.66829	0.46221	2.3032	1.841	0.46451	0.43283	2.5286	0.148	0.43	0.05
78	2.024	0.31776	0.051402	1.3067	1.729	2.0611	0.42233	0.33207	0.75439	0.79914	2.7176	1.9185	0.48343	0.14935	2.2151	0.11833	0.33	0.03	0.079809	0.7757	0.4486	0.15421	0.046729	0.53521	0.51887	0.014942	-1.6348	0.54375	0.22199	-0.065373	-0.060315	1.3301	0.32243	0.64953	0.93863	1.1241	1.3438	0.18548	0.21972	0.4052	0.67517	1.8591	1.184	0.29313	0.5789	2.7134	0.095238	0.36	0.03
79	2.3232	0.10774	0.69697	0.80554	1.1853	1.7101	0.37979	0.52477	0.90456	0.34435	2.3982	2.0539	0.55723	0.1718	1.9493	0.11958	0.42	0.03	0.090484	0.72727	0.42088	0.090909	0.013468	0.49324	0.47458	0.0050141	-1.9498	0.81803	0.65594	-0.67428	0.15509	1.9906	0.84175	0.70707	0.78802	1.0924	1.4968	0.30441	0.40434	0.70875	0.39595	2.2647	1.8688	0.47414	0.51851	2.4434	0.10593	0.26	0.03
80	3.0883	0.41346	0.96154	1.3019	1.5479	2.3901	0.24598	0.84226	1.0882	0.52436	3.588	3.0637	0.81002	0.66549	2.5134	0.12188	0.3	0.03	0.081564	0.75481	0.32212	0.15385	0.086538	0.42029	0.50971	0.018385	-1.8135	0.87148	0.078614	-0.086278	-0.044684	2.2322	0.096154	0.45673	0.90761	1.1359	1.4964	0.22827	0.36056	0.58883	0.57067	2.7041	2.1335	0.47748	1.0676	3.792	0.11235	0.22	0.04
81	3.6397	0.4188	0	1.351	1.9105	2.6541	0.55948	0.74362	1.3031	0.64547	4.0274	3.3819	0.92643	0.53003	2.3698	0.13938	0.39	0.03	0.11327	0.75214	0.38462	0.15812	0.07265	0.44635	0.4569	0.012393	-1.9951	1.099	0.11673	-0.28056	0.064884	2.3722	0.076923	0.97436	0.88383	1.1399	1.5473	0.25605	0.40742	0.66347	0.44329	2.7414	2.2981	0.57189	1.0277	3.4158	0.10524	0.24	0.03
82	1.9812	0.30915	0.0031546	1.1263	1.4063	1.8184	0.28001	0.41204	0.69205	0.44299	2.2479	1.8049	0.465	-0.17999	2.1618	0.13455	0.34	0.03	0.069461	0.88013	0.57098	0.25868	0.056782	0.50633	0.46032	0.010816	-1.5049	0.37451	0.20922	-0.053231	-0.020293	2.3132	0.30915	0.56782	0.9177	1.1152	1.4355	0.19753	0.3203	0.51783	0.59435	2.5566	1.9623	0.40419	1.0384	4.4474	0.17471	0.48	0.05
83	4.4324	0.36749	0.69965	1.1785	1.7275	2.6205	0.54899	0.89302	1.442	0.12837	4.4723	4.3439	1.0268	0.73231	2.9401	0.15588	0.54	0.03	0.14585	0.73498	0.29329	0.10247	0.04947	0.51773	0.47331	0.0092359	-2.1646	1.4155	0.026176	-0.4453	0.17401	4.5644	0.035336	0.69965	0.8653	1.2761	1.9031	0.41085	0.62697	1.0378	0.13078	4.1622	4.0314	0.83447	1.1019	4.3248	0.14444	0.4	0.03
84	2.1497	0.9176	0.77154	0.74582	1.0382	1.4106	0.29242	0.3724	0.66482	0.058723	2.1655	2.1068	0.47084	0.1058	2.6048	0.20462	0.98	0.05	0.23832	0.86891	0.43446	0.097378	0.029963	0.47744	0.46792	0.0044378	-1.8531	0.84901	0.21445	-0.24335	0.03856	2.8375	0.91386	0.76779	0.865	1.2401	1.7661	0.37508	0.52605	0.90113	0.16912	2.891	2.7218	0.59289	0.39172	2.8578	0.15412	0.63	0.04
85	4.5666	0.13523	0	1.6402	2.3528	3.054	0.71267	0.70116	1.4138	0.71279	4.8982	4.1854	0.99792	0.46679	2.5361	0.13333	0.46	0.04	0.096478	0.72242	0.34875	0.074733	0.024911	0.45357	0.4767	0.019254	-1.8788	0.9112	0.21521	-0.3435	0.1008	1.9807	0.088968	0.3274	0.87032	1.1166	1.575	0.24627	0.45845	0.70472	0.45202	2.2808	1.8288	0.48695	0.47109	2.2804	0.11	0.32	0.03
86	1.7038	0.375	0.71759	0.70388	0.95544	1.2511	0.25155	0.29571	0.54726	0.056852	1.7074	1.6506	0.38976	-0.087311	2.6502	0.1225	0.51	0.03	0.11155	0.9213	0.56944	0.19907	0.064815	0.54884	0.48131	0.0082291	-1.7302	0.80718	0.10428	-0.25334	0.081086	3.7897	0.81944	0.71759	0.9583	1.2123	1.6579	0.25398	0.44562	0.6996	0.15262	3.773	3.6204	0.62823	1.2955	6.38	0.107	0.23	0.03
87	3.9523	0.40234	0.51172	1.1582	1.9037	3.0259	0.74547	1.1222	1.8677	0.16908	4.0403	3.8712	0.99866	0.099045	1.8242	0.11476	0.25	0.03	0.060128	0.75391	0.45703	0.20313	0.023438	0.52157	0.50394	0.026546	-1.9184	1.0292	0.17296	-0.40513	0.12945	2.4799	0.28906	0.51563	0.81631	1.3197	1.6677	0.50339	0.34804	0.85143	0.17341	2.3646	2.1912	0.53114	-0.051399	2.2514	0.14118	0.34	0.03
88	4.798	0.4433	0.35052	2.273	3.2599	4.0757	0.98692	0.81582	1.8027	0.76109	5.2681	4.507	1.1682	-0.26756	2.1262	0.17438	1.05	0.04	0.23457	0.83505	0.53608	0.17182	0.017182	0.51379	0.48789	0.019509	-1.8524	0.87928	0.16779	-0.27806	0.086619	2.1632	0.40893	0.96907	0.94618	1.1681	1.4878	0.22187	0.31969	0.54157	0.35977	2.4562	2.0964	0.45922	0.53911	3.2984	0.23083	1.03	0.03
89	1.1395	0.45366	0.04878	0.47874	0.63815	0.86708	0.15941	0.22892	0.38834	0.22344	1.2338	1.0103	0.2576	0.47779	2.2177	0.14429	0.41	0.03	0.10126	0.82927	0.39024	0.16585	0.029268	0.5049	0.44828	0.0043016	-1.5828	0.55845	0.17215	-0.17855	0.039205	1.4828	0.11707	0.3561	0.92732	1.1616	1.4415	0.23425	0.27995	0.5142	0.64426	2.0749	1.4306	0.3745	0.61467	2.549	0.094286	0.28	0.04
90	3.396	0.37184	0	1.3251	1.9478	2.5339	0.62267	0.58605	1.2087	0.62062	3.8156	3.195	0.81751	0.30053	2.2251	0.127	0.41	0.04	0.10484	0.74368	0.40072	0.12996	0.025271	0.53261	0.45091	0.010974	-1.9426	0.94131	0.3589	-0.49599	0.14317	2.1563	0.35379	0.70397	0.86341	1.2112	1.6248	0.34784	0.41352	0.76135	0.38223	2.4691	2.0869	0.50569	0.40476	2.4908	0.126	0.61	0.03
91	2.4912	0.135	0.725	1.1128	1.4433	1.935	0.33043	0.49173	0.82216	0.18826	2.6198	2.4315	0.59208	-0.087546	2.4459	0.128	0.4	0.03	0.090126	0.88	0.565	0.23	0.055	0.52261	0.50505	0.0094781	-1.8709	0.93587	0.182	-0.29843	0.056513	2.8144	0.08	0.73	0.98172	1.2861	1.7556	0.30443	0.46942	0.77385	0.20816	2.9732	2.765	0.63586	0.60489	2.8461	0.13429	0.35	0.04
92	1.6734	0.38793	0.72414	0.85662	1.1724	1.4529	0.31576	0.28053	0.59629	0.33514	1.9244	1.5893	0.40991	-0.063191	2.186	0.12824	0.56	0.03	0.1265	0.84052	0.53879	0.18966	0.064655	0.47186	0.47826	0.0075612	-1.6371	0.54436	0.25359	-0.1566	0.0018278	1.7043	0.086207	0.72845	0.93667	1.0988	1.4081	0.16214	0.30928	0.47142	0.35005	1.9727	1.6227	0.38472	0.20345	2.6463	0.14533	0.56	0.03
93	2.9592	0.35329	0.72156	0.94631	1.3287	2.0169	0.38235	0.68823	1.0706	0.253	3.0278	2.7748	0.70069	0.34307	2.3061	0.13583	0.55	0.03	0.10962	0.73952	0.34431	0.1018	0.026946	0.51051	0.53012	0.0075789	-1.8311	0.76706	0.2523	-0.21879	0.036659	2.6969	0.57186	0.72156	0.88114	1.178	1.4725	0.29682	0.29454	0.59136	0.28541	2.7889	2.5034	0.52906	0.55829	3.3975	0.15619	0.53	0.03
94	1.7838	0.64762	0.68571	0.48145	0.65963	1.0023	0.17818	0.34272	0.52089	0.11654	1.7949	1.6783	0.38032	0.72159	2.974	0.13571	0.28	0.03	0.08042	0.6381	0.25238	0.033333	0.019048	0.54067	0.50962	0.0036157	-1.8764	0.90134	0.20172	-0.2589	0.040718	3.2402	0.085714	0.68571	0.83119	1.1979	1.6468	0.36667	0.44894	0.8156	0.23319	3.3689	3.1357	0.64142	0.97997	3.973	0.11812	0.33	0.03
95	3.0235	0.40506	0	0.89595	1.3308	2.1147	0.43483	0.78393	1.2188	0.31697	3.1217	2.8047	0.74151	0.37533	1.9864	0.10065	0.21	0.03	0.051364	0.75316	0.39873	0.16772	0.03481	0.49524	0.5	0.008454	-1.9766	1.0977	0.15964	-0.42824	0.15344	2.5692	0.39557	0.73418	0.80773	1.2254	1.6194	0.41764	0.39405	0.81169	0.32538	2.6626	2.3372	0.56513	0.60578	2.843	0.13818	0.36	0.03
96	3.4218	0.43443	0.9877	1.1745	1.6447	2.4416	0.47024	0.79694	1.2672	0.42749	3.7001	3.2726	0.90714	0.47199	2.2589	0.15267	0.46	0.03	0.10402	0.69672	0.36066	0.15574	0.07377	0.46091	0.47934	0.0078559	-1.8386	0.92376	0.12738	-0.40799	0.19908	2.4557	0.43033	0.97131	0.85238	1.053	1.5023	0.20062	0.44925	0.64987	0.46524	2.8551	2.3899	0.60431	1.115	3.4937	0.12611	0.44	0.03
97	2.7752	0.18274	0.0050761	1.1183	1.4686	2.3102	0.35032	0.84164	1.192	0.46328	3.1264	2.6631	0.70161	0.38076	1.9203	0.10889	0.33	0.04	0.081438	0.80203	0.41624	0.17259	0.050761	0.52551	0.50256	0.025031	-1.721	0.78401	0.087976	-0.12295	-0.02038	2.0846	0.11675	0.96954	0.90196	1.1445	1.5735	0.24257	0.42897	0.67154	0.54218	2.5496	2.0074	0.47405	0.73121	2.9778	0.11812	0.3	0.03
98	2.0801	0.44554	0.79208	0.46477	0.73847	1.1831	0.2737	0.44465	0.71835	0.087108	2.1009	2.0138	0.49694	0.62213	2.5709	0.1225	0.31	0.03	0.079569	0.61881	0.28218	0.079208	0.029703	0.47264	0.505	0.0035035	-1.9632	1.0808	0.11074	-0.29119	0.069035	2.9807	0.11386	0.79208	0.80512	1.1943	1.5929	0.38916	0.39864	0.7878	0.26638	3.1215	2.8552	0.64243	0.82697	3.3218	0.12438	0.29	0.04
99	2.412	0.88214	0	0.72286	1.1172	1.5622	0.39433	0.44501	0.83934	0.324	2.5809	2.2569	0.54573	0.57392	2.6255	0.12286	0.35	0.03	0.091918	0.65	0.32857	0.078571	0.035714	0.50538	0.51799	0.0037135	-2.0308	1.1345	0.16352	-0.35042	0.087838	2.0687	0.096429	0.93571	0.90258	1.129	1.5495	0.22642	0.42052	0.64693	0.45215	2.3546	1.9025	0.483	0.66578	2.586	0.1285	0.46	0.03
[truncated: 5,000 more columns]
