# Supplementary material for: Detecting Parkinson’s disease from sustained phonation and speech signals
Source: PLoS One. 2017 Oct 5;12(10):e0185613. doi: 10.1371/journal.pone.0185613 (PMC5628839; doi:10.1371/journal.pone.0185613)
Supplement: S3 File — (ZIP) [file pone.0185613.s003.zip › SP/speech/SP_speech_jAudio_features.csv]

id	Spectral_Centroid_min	Spectral_Rolloff_Point_min	Spectral_Flux_min	Compactness_min	Spectral_Variability_min	Root_Mean_Square_min	Zero_Crossings_min	Strongest_Frequency_Via_Zero_Crossings_min	Strongest_Frequency_Via_Spectral_Centroid_min	Strongest_Frequency_Via_FFT_Maximum_min	MFCC_1_min	MFCC_2_min	MFCC_3_min	MFCC_4_min	MFCC_5_min	MFCC_6_min	MFCC_7_min	MFCC_8_min	MFCC_9_min	MFCC_10_min	MFCC_11_min	MFCC_12_min	MFCC_13_min	LPC_1_min	LPC_2_min	LPC_3_min	LPC_4_min	LPC_5_min	LPC_6_min	LPC_7_min	LPC_8_min	LPC_9_min	LPC_10_min	Partial_Based_Spectral_Centroid_min	Partial_Based_Spectral_Flux_min	Peak_Based_Spectral_Smoothness_min	Relative_Difference_Function_min	Area_Method_of_Moments_1_min	Area_Method_of_Moments_2_min	Area_Method_of_Moments_3_min	Area_Method_of_Moments_4_min	Area_Method_of_Moments_5_min	Area_Method_of_Moments_6_min	Area_Method_of_Moments_7_min	Area_Method_of_Moments_8_min	Area_Method_of_Moments_9_min	Area_Method_of_Moments_10_min	Area_Method_of_Moments_11_min	Area_Method_of_Moments_12_min
1	10.4	0.01953	1.91e-09	462.4	2.362e-06	0.0001685	6	46.88	162.5	7.812	-246	-14.44	-3.77	-9.41	-8.614	-3.725	-4.441	-3.094	-2.883	-2.066	-2.815	-10.56	-5.516	-0.9944	-0.3666	-0.7607	-0.5492	-0.5416	-0.4094	-0.3986	-0.4049	-0.3151	0	0	-0.9316	0	-12.34	0	0	0	0	0	0	0	0	0	0	0	0
2	8.62	0.01562	6.667e-08	513.2	3.63e-06	0.0005436	19	148.4	134.7	7.812	-241.9	-9.586	-7.042	-8.256	-10.12	-5.547	-6.856	-3.525	-2.643	-4.66	-2.856	-5.087	-1.399	-0.994	-0.2781	-0.696	-0.5912	-0.5552	-0.3932	-0.2818	-0.1698	-0.2678	0	0	-0.7002	0	-8.092	0	0	0	0	0	0	0	0	0	0	0	0
3	18.38	0.02734	1.3e-08	443.5	3.567e-06	0.0003579	10	78.12	287.2	7.812	-234.4	-15.37	-4.422	-9.962	-11.32	-4.342	-3.356	-7.512	-6.614	-5.662	-7.669	-7.175	-6.092	-0.9787	-0.4581	-0.5155	-0.7024	-0.5125	-0.3834	-0.3762	-0.2086	-0.2203	0	0	-0.3639	0	-11.57	0	0	0	0	0	0	0	0	0	0	0	0
4	14.37	0.02539	1.181e-08	657.5	5.282e-06	0.0003504	11	85.94	224.6	7.812	-226.5	-16.86	-11.1	-9.469	-9.788	-3.469	-4.329	-3.933	-6.666	-6.043	-6.561	-8.856	-5.883	-0.9895	-0.6152	-0.5584	-0.6179	-0.4944	-0.4425	-0.2965	-0.5013	-0.4977	0	0	-0.7276	0	-10.13	0	0	0	0	0	0	0	0	0	0	0	0
5	13.28	0.02148	1.808e-07	889.7	5.287e-06	0.0004045	21	164.1	207.4	7.812	-224	-21.94	-3.934	-9.912	-10.85	-6.41	-1.933	-4.748	-5.401	-5.529	-5.929	-8.055	-9.142	-0.9931	-0.5778	-0.6219	-0.4752	-0.4698	-0.3552	-0.336	-0.3564	-0.2784	0	0	-0.1657	0	-8.887	0	0	0	0	0	0	0	0	0	0	0	0
6	10.98	0.01953	6.544e-06	46.35	1.486e-06	0.001663	4	31.25	171.6	148.4	-252.5	-11.27	-10.29	-14.96	-15.26	-7.502	-7.548	-6.339	-9.619	-6.346	-9.124	-8.436	-11.01	-0.9923	-0.4513	-0.7238	-0.2471	-0.3866	-0.337	-0.2064	-0.2208	-0.2964	0	0	-0.6274	0	-11.02	0	0	0	0	0	0	0	0	0	0	0	0
7	16.34	0.0293	3.048e-06	590.9	7.601e-06	0.0007672	29	226.6	255.4	7.812	-213.8	-16.36	-6.846	-12.29	-9.601	-7.871	-5.529	-4.152	-7.695	-5.945	-6.894	-8.036	-8.286	-0.9935	-0.4053	-0.8312	-0.4173	-0.4911	-0.3659	-0.2748	-0.2237	-0.3087	0	0	-0.6644	0	-7.467	0	0	0	0	0	0	0	0	0	0	0	0
8	16.94	0.03125	5.104e-09	225.3	3.963e-06	0.0002263	4	31.25	264.7	7.812	-236.5	-12.89	-11.32	-13.2	-12.23	-4.355	-8.808	-4.908	-5.204	-4.679	-5.91	-11.19	-8.746	-0.9895	-0.6538	-0.6785	-0.592	-0.4661	-0.411	-0.312	-0.2639	-0.265	0	0	-0.5974	0	-9.857	0	0	0	0	0	0	0	0	0	0	0	0
9	18.2	0.04102	3.608e-05	1410	4.35e-05	0.007647	34	265.6	284.4	117.2	-183.9	-12.65	-8.075	-11.5	-14.37	-6.347	-3.658	-4.62	-3.367	-6.045	-3.513	-9.526	-6.936	-0.984	-0.3007	-0.7973	-0.3776	-0.726	-0.4203	-0.4489	-0.1903	-0.2443	0	0	-0.152	0	-7.497	0	0	0	0	0	0	0	0	0	0	0	0
10	11.06	0.01367	9.678e-08	1553	1.43e-05	0.001094	34	265.6	172.9	85.94	-220.5	-14.4	-6.732	-10.18	-13.42	-9.146	-6.15	-6.232	-4.949	-4.098	-3.504	-6.802	-6.207	-0.9931	-0.2582	-0.6054	-0.3978	-0.4338	-0.3121	-0.152	-0.1472	-0.2357	0	0	-0.4952	0	-9.538	0	0	0	0	0	0	0	0	0	0	0	0
11	15.59	0.02734	1.325e-05	633.1	4.108e-05	0.005599	20	156.2	243.6	179.7	-189.9	-17.7	-13.36	-14.42	-16.98	-6.226	-10.51	-7.05	-9.163	-8.656	-7.925	-9.053	-9.094	-0.9937	-0.675	-0.4671	-0.4836	-0.4109	-0.2636	-0.1625	-0.1815	-0.2617	0	0	-0.7062	0	-8.205	0	0	0	0	0	0	0	0	0	0	0	0
12	16.3	0.0293	4.111e-05	1097	3.788e-05	0.006078	29	226.6	254.7	195.3	-186.6	-10.3	-10.53	-16.09	-10.52	-8.856	-5.555	-6.292	-8.904	-7.273	-7.213	-8.962	-9.315	-0.9921	-0.5212	-0.6824	-0.4651	-0.463	-0.3053	-0.2683	-0.4466	-0.4775	0	0	-0.2742	0	-7.843	0	0	0	0	0	0	0	0	0	0	0	0
13	19.37	0.04297	4.357e-07	936	5.008e-06	0.0004209	13	101.6	302.6	7.812	-224.2	-16.75	-10.75	-8.648	-10.71	-3.624	-5.988	-7.044	-7.377	-7.254	-7.937	-9.548	-7.543	-0.9856	-0.4774	-0.6064	-0.4443	-0.6563	-0.4647	-0.2456	-0.4108	-0.2139	0	0	-0.5169	0	-8.105	0	0	0	0	0	0	0	0	0	0	0	0
14	17.15	0.0332	4.287e-06	80	4.528e-06	0.001878	4	31.25	268	85.94	-234.7	-15.44	-6.061	-8.849	-15.76	-7.357	-2.754	-5.053	-5.798	-2.977	-5.32	-5.736	-3.998	-0.985	-0.4251	-0.757	-0.6276	-0.5905	-0.5284	-0.4609	-0.1475	-0.276	0	0	-1.243	0	-10.16	0	0	0	0	0	0	0	0	0	0	0	0
15	9.195	0.01562	1.547e-06	495.1	2.403e-05	0.003272	12	93.75	143.7	85.94	-193.2	-11	-6.185	-8.446	-11.5	-3.59	-4.735	-2.099	-3.664	-3.249	-1.302	-5.483	-1.652	-0.9922	-0.5634	-0.3081	-0.5102	-0.5246	-0.3867	-0.2637	-0.5169	-0.3665	0	0	-4.348	0	-8.728	0	0	0	0	0	0	0	0	0	0	0	0
16	19.77	0.04297	9.365e-06	252.2	8.468e-06	0.003346	8	62.5	309	148.4	-217.7	-14.23	-6.498	-9.277	-12.18	-1.941	-7.04	-3.695	-8.379	-5.221	-8.26	-8.509	-5.806	-0.9792	-0.4693	-0.6832	-0.2241	-0.6146	-0.3342	-0.5062	-0.4859	-0.4371	0	0	-0.8547	0	-7.872	0	0	0	0	0	0	0	0	0	0	0	0
17	9.605	0.01562	1.128e-08	0.4818	3.331e-08	0.0003919	0	0	150.1	7.812	-329	-12.57	-6.242	-9.478	-8.941	-5.194	-2.981	-1.829	-3.747	-2.827	-8.206	-5.491	-2.854	-0.9928	-0.4692	-0.5941	-0.3731	-0.6333	-0.3692	-0.3833	-0.2436	-0.1745	0	0	-0.2674	0	-8.556	0	0	0	0	0	0	0	0	0	0	0	0
18	18.12	0.0293	2.4e-06	1148	4.746e-06	0.0009179	51	398.4	283.1	164.1	-223.9	-0.6339	4.115	-0.5535	-1.415	-0.5067	1.068	0	0	0	-1.862	-4.462	-2.731	-0.9806	-0.2395	0	-0.09286	0	-0.2446	0	-0.0252	0	0	0	-0.5596	0	-5.275	0	0	0	0	0	0	0	0	0	0	0	0
19	18.75	0.03906	2.863e-06	1711	9.802e-05	0.008282	19	148.4	293	132.8	-179.6	-8.796	-9.662	-10.81	-9.69	-3.517	-4.074	-3.72	-2.426	-4.506	-6.24	-9.711	-4.735	-0.9902	-0.7518	-0.5167	-0.4472	-0.2251	-0.336	-0.1169	-0.3806	-0.4	0	0	-0.2531	0	-7.529	0	0	0	0	0	0	0	0	0	0	0	0
20	11.76	0.02148	1.469e-09	1975	2.748e-06	0.0001804	11	85.94	183.8	7.812	-239.9	-13.52	-8.336	-12.83	-11.99	-4.498	-6.283	-5.091	-4.434	-5.366	-8.494	-8.616	-7.069	-0.9933	-0.2949	-0.6957	-0.5489	-0.6474	-0.3428	-0.4044	-0.2448	-0.3477	0	0	-0.3107	0	-10.72	0	0	0	0	0	0	0	0	0	0	0	0
21	13.86	0.02539	1.145e-06	1262	2.859e-05	0.007448	24	187.5	216.5	195.3	-187	-13.53	-5.895	-15.96	-10.24	-7.956	-7.778	-6.201	-4.415	-3.432	-6.127	-9.826	-8.9	-0.9946	-0.8012	-0.5133	-0.4917	-0.482	-0.4089	-0.2404	-0.3352	-0.288	0	0	-0.3519	0	-10.9	0	0	0	0	0	0	0	0	0	0	0	0
22	15.95	0.0293	3.917e-09	403.9	2.519e-06	0.0001636	4	31.25	249.3	7.812	-241.5	-8.973	-12.61	-11.36	-15.49	-9.507	-10.1	-2.275	-9.525	-3.219	-7.942	-7.636	-8.106	-0.992	-0.6481	-0.5591	-0.5317	-0.6005	-0.3377	-0.1479	-0.1118	-0.3293	0	0	-0.6687	0	-8.847	0	0	0	0	0	0	0	0	0	0	0	0
23	13.01	0.02539	5.979e-06	2107	1.828e-05	0.001783	32	250	203.3	117.2	-209.9	2.191	-5.861	-0.6513	-4	-4.427	-3.662	-1.736	-2.066	0	-0.7491	-0.6504	-0.1799	-0.9912	-0.232	-0.262	-0.01009	-0.3731	0	0	0	-0.02454	0	0	-0.0008942	0	-5.333	0	0	0	0	0	0	0	0	0	0	0	0
24	11.36	0.0293	1.909e-06	89.7	3.032e-06	0.001542	7	54.69	177.5	7.812	-242.1	-10.61	-6.149	-6.477	-13.88	-6.2	-5.493	-5.639	-5.195	-6.66	-3.411	-3.132	-8.775	-0.9917	-0.495	-0.808	-0.4404	-0.5354	-0.3135	-0.1894	-0.1795	-0.2109	0	0	-9.161	0	-10.4	0	0	0	0	0	0	0	0	0	0	0	0
25	18.81	0.04883	1.047e-07	76.7	2.227e-07	0.0002069	8	62.5	293.8	23.44	-303.7	-9.848	-4.905	-9.282	-9.524	-3.09	-2.57	-2.018	-3.568	-5.61	-3.073	-6.352	-1.865	-0.9871	-0.6182	-0.5736	-0.5751	-0.2219	-0.2011	-0.3456	-0.1411	-0.246	0	0	-0.3869	0	-9.613	0	0	0	0	0	0	0	0	0	0	0	0
26	17.88	0.04297	5.468e-06	6.749	3.709e-08	0.0007203	4	31.25	279.4	7.812	-325.1	-2.675	-5.543	2.053	-14.49	-5.725	-3.397	-4.496	-6.372	-4.881	-0.07819	-3.442	-2.557	-0.9892	0	-0.5498	-0.4789	-0.5684	-0.1993	-0.2022	-0.2323	-0.1211	0	0	-0.06552	0	-6.695	0	0	0	0	0	0	0	0	0	0	0	0
27	31.38	0.03516	6.792e-08	260.3	1.095e-06	0.0002707	46	359.4	490.3	7.812	-264.3	-10.68	0.9361	3.205	0.3544	-2.858	-3.362	-1.076	-3.295	-3.343	-0.8338	-0.9742	-1.626	-0.944	-0.1591	-0.3765	-0.19	-0.1857	-0.08679	-0.1871	-0.1873	-0.1022	0	0	-0.1173	0	-7.68	0	0	0	0	0	0	0	0	0	0	0	0
28	15.01	0.02734	9.505e-06	401.4	1.571e-05	0.00439	20	156.2	234.5	164.1	-207.5	-11.28	-13.69	-8.606	-13.29	-2.877	-6.682	-8.657	-7.978	-5.279	-8.61	-9.911	-6.786	-0.99	-0.666	-0.6286	-0.4947	-0.5876	-0.4012	-0.2299	-0.1938	-0.2445	0	0	-1.401	0	-7.973	0	0	0	0	0	0	0	0	0	0	0	0
29	32.39	0.04102	1.362e-07	551.2	4.199e-06	0.0007394	72	562.5	506.1	148.4	-226.8	-2.418	4.124	1.179	-1.681	-0.87	-1.069	-1.289	-1.821	-1.446	0	0	-0.5995	-0.944	-0.4621	-0.1904	-0.4489	-0.1077	-0.1164	0	0	-0.05362	0	0	-0.03031	0	-7.945	0	0	0	0	0	0	0	0	0	0	0	0
30	11.9	0.01953	1.511e-06	50.78	2.164e-06	0.001523	1	7.812	186	7.812	-247.8	-9.522	-10.82	-10.96	-12.05	-6.48	-5.656	-6.46	-6.736	-6.993	-10.2	-9.089	-7.616	-0.9905	-0.3067	-0.5938	-0.5481	-0.4455	-0.2694	-0.2457	-0.1708	-0.4032	0	0	-1.051	0	-12.21	0	0	0	0	0	0	0	0	0	0	0	0
31	11.39	0.01758	7.91e-08	305.6	1.327e-05	0.001384	16	125	177.9	117.2	-210	-10.18	-0.8698	-8.906	-13.56	-6.65	-4.848	-3.013	-3.616	-1.922	-4.538	-2.263	-1.023	-0.9917	-0.3618	-0.5229	-0.534	-0.5053	-0.2394	-0.3022	-0.294	-0.3821	0	0	-0.4056	0	-8.922	0	0	0	0	0	0	0	0	0	0	0	0
32	17.7	0.03516	3.811e-06	540.8	1.865e-05	0.002408	22	171.9	276.5	7.812	-198.4	-13.33	-7.357	-8.325	-12.59	-6.294	-2.086	-4.711	-7.604	-5.345	-6.829	-6.678	-5.496	-0.9888	-0.5601	-0.6906	-0.445	-0.5293	-0.3431	-0.4112	-0.2769	-0.2123	0	0	-0.4279	0	-9.567	0	0	0	0	0	0	0	0	0	0	0	0
33	13.66	0.03125	6.796e-06	1645	5.521e-05	0.004596	29	226.6	213.5	148.4	-179.6	-19.34	-8.606	-11.01	-13.62	-7.822	-5.597	-6.323	-6.235	-7.809	-9.39	-9.578	-6.471	-0.9944	-0.6071	-0.7881	-0.5024	-0.6705	-0.3444	-0.5202	-0.2739	-0.4678	0	0	-0.3814	0	-8.946	0	0	0	0	0	0	0	0	0	0	0	0
34	13.84	0.02539	5.63e-08	449.4	7.538e-06	0.0004669	10	78.12	216.3	7.812	-218.3	-18.41	-12.27	-9.421	-14.14	-7.492	-6.173	-10.79	-5.669	-6.003	-7.477	-11.97	-9.667	-0.9909	-0.427	-0.6697	-0.6383	-0.6716	-0.4451	-0.4713	-0.3459	-0.3402	0	0	-0.2425	0	-8.339	0	0	0	0	0	0	0	0	0	0	0	0
35	9.187	0.01953	1.977e-06	716.8	5.083e-06	0.001185	17	132.8	143.5	148.4	-229.8	-16.64	-12.78	-8.916	-12.11	-5.574	-8.038	-5.556	-6.902	-7.376	-8.312	-10.52	-7.982	-0.9972	-0.2096	-0.6042	-0.4912	-0.2254	-0.2196	-0.3753	-0.1442	-0.3418	0	0	-0.3351	0	-7.96	0	0	0	0	0	0	0	0	0	0	0	0
36	14.31	0.03906	4.968e-06	1525	3.45e-05	0.00351	28	218.8	223.5	85.94	-180.2	-12.3	-11.83	-7.027	-15.99	-6.317	-3.815	-5.028	-2.118	-5.942	-3.986	-2.936	-3.695	-0.9928	-0.2416	-0.6774	-0.3479	-0.4513	-0.2087	-0.3274	-0.3853	-0.3179	0	0	-0.4533	0	-8.053	0	0	0	0	0	0	0	0	0	0	0	0
37	11.95	0.01953	8.173e-06	63.52	2.436e-07	0.001335	22	171.9	186.8	7.812	-283.5	-8.14	-10.23	-9.019	-15.47	-4.594	-8.138	-4.125	-4.838	-7.498	-6.47	-9.632	-10.5	-0.9893	-0.4516	-0.6387	-0.3869	-0.3642	-0.2871	-0.3279	-0.2517	-0.1662	0	0	-0.2879	0	-8.483	0	0	0	0	0	0	0	0	0	0	0	0
38	15.13	0.01953	5.818e-07	439.3	1.441e-05	0.002124	20	156.2	236.4	85.94	-204.7	-9.398	-4.729	-7.456	-11.54	-6.539	-9.135	-3.494	-2.224	-6.954	-6.159	-8.924	-7.74	-0.989	-0.6714	-0.6062	-0.3758	-0.3814	-0.2725	-0.4555	-0.254	-0.2349	0	0	-0.4932	0	-7.729	0	0	0	0	0	0	0	0	0	0	0	0
39	12.47	0.02344	2.429e-07	12.2	1.864e-07	0.001157	1	7.812	194.9	7.812	-291.5	-12.32	-9.634	-10.55	-9.703	-8.242	-5.73	-5.493	-4.1	-4.512	-5.185	-9.352	-6.815	-0.9918	-0.7526	-0.6524	-0.5141	-0.3058	-0.4122	-0.3812	-0.2836	-0.2343	0	0	-0.9091	0	-9.404	0	0	0	0	0	0	0	0	0	0	0	0
40	14.63	0.02734	1.796e-05	748.4	6.718e-05	0.007897	9	70.31	228.6	195.3	-192.3	-10.25	-11.53	-13.55	-8.257	-4.66	-4.89	-6.087	-4.483	-5.143	-8.832	-8.12	-5.66	-0.9934	-0.7661	-0.6406	-0.5497	-0.2664	-0.4969	-0.1898	-0.1925	-0.2941	0	0	-1.012	0	-6.992	0	0	0	0	0	0	0	0	0	0	0	0
41	15.41	0.02734	3.246e-06	36.24	3.021e-06	0.002362	3	23.44	240.9	179.7	-239.5	-8.002	-6.614	-5.829	-13.73	-7.881	-6.481	-7.017	-2.85	-2.627	-4.3	-11.06	-7.814	-0.9918	-0.4504	-0.362	-0.4897	-0.5271	-0.3187	-0.2838	-0.1652	-0.1857	0	0	-1.176	0	-10.8	0	0	0	0	0	0	0	0	0	0	0	0
42	12.57	0.02539	2.195e-09	1086	2.933e-06	0.0001752	25	195.3	196.5	7.812	-245	-9.401	-8.466	-4.358	-3.465	-2.976	-7.907	-5.834	-5.991	-8.143	-4.544	-8.183	-6.129	-0.9961	-0.4421	-0.4502	-0.436	-0.4019	-0.363	-0.2224	-0.2084	-0.1969	0	0	-0.5774	0	-12.49	0	0	0	0	0	0	0	0	0	0	0	0
43	8.173	0.01562	2.998e-06	442	7.145e-06	0.001224	16	125	127.7	85.94	-231.9	-15.59	-9.15	-8.22	-8.231	-8.913	-4.319	-6.957	-3.243	-3.917	-2.76	-2.652	-3.281	-0.9955	-0.7499	-0.3818	-0.4173	-0.481	-0.5125	-0.3502	-0.2752	-0.2262	0	0	-0.1311	0	-9.498	0	0	0	0	0	0	0	0	0	0	0	0
44	19.22	0.04688	1.152e-05	721.4	1.552e-05	0.00403	38	296.9	300.3	148.4	-197.4	-13.19	-6.868	-10.39	-17.42	-6.077	-6.343	-5.618	-3.364	-3.898	-5.979	-10.6	-8.589	-0.9899	-0.4481	-0.6935	-0.4939	-0.4424	-0.2546	-0.1822	-0.2469	-0.4354	0	0	-1.033	0	-8.266	0	0	0	0	0	0	0	0	0	0	0	0
45	12.97	0.02539	6.511e-06	1473	9.611e-05	0.009509	24	187.5	202.6	195.3	-180.8	-15.87	-9.558	-8.828	-12.41	-6.32	-4.925	-6.705	-7.897	-4.909	-7.314	-10.2	-8.417	-0.9921	-0.8011	-0.6529	-0.6532	-0.5231	-0.3266	-0.2485	-0.2188	-0.1955	0	0	-0.5394	0	-9.888	0	0	0	0	0	0	0	0	0	0	0	0
46	12.32	0.02148	8.204e-07	911.7	2.242e-05	0.001704	32	250	192.5	101.6	-190.1	-11.68	-7.476	-8.883	-7.607	-3.804	-3.287	-3.622	-6.788	-3.797	-6.716	-8.045	-5.05	-0.9917	-0.7518	-0.5303	-0.4841	-0.3451	-0.375	-0.5747	-0.2457	-0.2845	0	0	-0.3456	0	-9.226	0	0	0	0	0	0	0	0	0	0	0	0
47	13.31	0.02734	1.427e-05	1718	3.995e-05	0.003229	34	265.6	207.9	117.2	-174.6	-11.99	-8.866	-12.73	-8.293	-6.275	-5.529	-1.645	-1.75	-1.581	-1.486	-5.497	-0.7533	-0.9867	-0.5442	-0.5621	-0.4708	-0.5116	-0.382	-0.1983	-0.1503	-0.1882	0	0	-0.1655	0	-7.227	0	0	0	0	0	0	0	0	0	0	0	0
48	14.87	0.02734	6.227e-10	229.3	1.496e-06	0.0001005	32	250	232.4	7.812	-252.4	-9.721	-6.668	-8.582	-14.56	-7.2	-7.016	-7.456	-5.635	-7.513	-9.085	-9.171	-7.564	-0.9895	-0.8013	-0.6418	-0.3875	-0.4161	-0.336	-0.2123	-0.1679	-0.2968	0	0	-0.2922	0	-11.49	0	0	0	0	0	0	0	0	0	0	0	0
49	12.87	0.02148	1.24e-05	352.9	1.432e-05	0.003235	15	117.2	201.1	148.4	-210.9	-17.24	-14.23	-8.095	-9.447	-5.359	-4.072	-4.448	-8.947	-8.196	-8.203	-7.847	-8.773	-0.9932	-0.7704	-0.7147	-0.5163	-0.4241	-0.4455	-0.4039	-0.4048	-0.2195	0	0	-0.03605	0	-11.4	0	0	0	0	0	0	0	0	0	0	0	0
50	14.52	0.02148	5.892e-08	679.3	3.449e-06	0.0004096	34	265.6	226.8	7.812	-221.7	-9.273	-5.341	-5.934	-8.819	-5.285	-3.983	-4.584	-4.636	-5.529	-6.422	-2.068	-1.787	-0.9906	-0.5288	-0.4712	-0.5472	-0.416	-0.3394	-0.2159	-0.1693	-0.2251	0	0	-0.2776	0	-8.67	0	0	0	0	0	0	0	0	0	0	0	0
51	10.12	0.01562	8.445e-06	242.4	1.096e-05	0.003132	9	70.31	158.1	117.2	-214.9	-11.46	-9.698	-16.9	-9.442	-8.195	-5.465	-5.19	-2.405	-4.335	-4.239	-4.088	-1.755	-0.9876	-0.5151	-0.6348	-0.4654	-0.5027	-0.3372	-0.368	-0.1843	-0.1789	0	0	-1.073	0	-10.02	0	0	0	0	0	0	0	0	0	0	0	0
52	11.26	0.01953	4.538e-10	42.55	1.024e-06	7.67e-05	4	31.25	175.9	7.812	-257.9	-12.36	-7.643	-12.05	-7.404	-4.776	-4.736	-2.232	-5.368	-4.664	-4.498	-4.216	-1.726	-0.9946	-0.8505	-0.6674	-0.5945	-0.5357	-0.4137	-0.4124	-0.3806	-0.3401	0	0	-0.2252	0	-13.02	0	0	0	0	0	0	0	0	0	0	0	0
53	10.39	0.01953	4.694e-06	34.95	9.096e-07	0.001736	1	7.812	162.4	164.1	-265.3	-9.745	-11.19	-8.628	-9.183	-4.5	-8.256	-3.216	-7.186	-3.903	-5.141	-7.429	-8.664	-0.9954	-0.594	-0.6676	-0.6797	-0.2657	-0.3919	-0.4411	-0.2097	-0.2783	0	0	-0.2303	0	-8.537	0	0	0	0	0	0	0	0	0	0	0	0
54	15.1	0.01953	1.876e-06	1318	3.437e-05	0.002077	32	250	235.9	132.8	-176.1	-13.32	-5.158	-9.427	-8.584	-2.347	-2.965	-5.224	-4.084	-5.26	-5.3	-2.04	-2.941	-0.9848	-0.4496	-0.8446	-0.5846	-0.385	-0.4503	-0.2544	-0.1538	-0.2702	0	0	-0.1465	0	-7.919	0	0	0	0	0	0	0	0	0	0	0	0
55	15.62	0.02734	2.248e-05	1653	8.944e-05	0.008098	15	117.2	244	210.9	-183.7	-16.84	-10.35	-14.49	-15.41	-5.543	-7.346	-3.825	-8.095	-7.452	-7.832	-9.822	-10.22	-0.9882	-0.7045	-0.7246	-0.5931	-0.5093	-0.2374	-0.1517	-0.2292	-0.3002	0	0	-1.113	0	-8.155	0	0	0	0	0	0	0	0	0	0	0	0
56	9.103	0.01562	1.495e-07	1419	7.036e-06	0.0004521	7	54.69	142.2	117.2	-221.3	-13.32	0.6563	-8.947	-14.66	-5.503	-2.709	-3.018	-1.493	-5.527	-5.487	-5.502	-2.71	-0.9936	-0.6318	-0.7361	-0.5393	-0.6179	-0.3066	-0.4903	-0.1153	-0.267	0	0	-0.3791	0	-7.564	0	0	0	0	0	0	0	0	0	0	0	0
57	12.36	0.01562	7.285e-06	2094	5.554e-05	0.0046	24	187.5	193.1	85.94	-182.4	-11.04	-5.535	-10.71	-11.28	-1.138	-3.579	-1.014	-5.587	-6.67	-5.027	-5.756	-1.818	-0.9929	-0.5693	-0.8007	-0.578	-0.5936	-0.3826	-0.3312	-0.2379	-0.3539	0	0	-0.1676	0	-7.384	0	0	0	0	0	0	0	0	0	0	0	0
58	14.24	0.01562	2.763e-08	58.62	4.507e-08	0.0001944	13	101.6	222.6	117.2	-321.9	-14.12	-5.133	-5.896	-9.75	-4.685	-3.585	-4.58	-0.5044	-1.512	-1.806	-2.004	-1.428	-0.9907	-0.2464	-0.5	-0.3096	-0.4925	-0.3879	-0.3273	-0.1457	-0.2484	0	0	0	0	-7.64	0	0	0	0	0	0	0	0	0	0	0	0
59	14.96	0.02148	2.061e-07	168.6	7.361e-07	0.000436	47	367.2	233.7	7.812	-263.3	-10.88	-15.08	-13.64	-8.267	-9.427	-2.836	-4.27	-7.88	-3.109	-5.565	-7.574	-10.06	-0.9817	-0.7083	-0.5511	-0.5698	-0.4804	-0.3715	-0.1886	-0.3534	-0.2425	0	0	-0.8297	0	-7.306	0	0	0	0	0	0	0	0	0	0	0	0
60	16.74	0.02148	2.09e-06	1963	6.056e-05	0.005744	31	242.2	261.6	148.4	-177.2	-21.56	-8.656	-10.17	-12.57	-8.557	-3.673	-4.524	-2.852	-5.671	-8.893	-11.05	-9.719	-0.9877	-0.6994	-0.6575	-0.637	-0.4803	-0.4971	-0.32	-0.3585	-0.267	0	0	-0.5483	0	-9.48	0	0	0	0	0	0	0	0	0	0	0	0
61	11.25	0.01953	1.214e-09	935.2	2.652e-06	0.0001571	12	93.75	175.7	7.812	-242.5	-7.665	-8.135	-9.989	-13.44	-8.125	-5.791	-8.499	-6.848	-4.947	-7.05	-9.951	-8.904	-0.9928	-0.8231	-0.7819	-0.6138	-0.2405	-0.5074	-0.305	-0.2427	-0.3655	0	0	-0.5614	0	-10.56	0	0	0	0	0	0	0	0	0	0	0	0
62	10.11	0.01562	5.683e-06	284.4	1.07e-05	0.002015	17	132.8	158	54.69	-213.2	-13.23	-3.298	-6.685	-12.3	-4.69	-6.034	-5.334	-2.534	-4.477	-2.483	-6.346	-3.165	-0.9917	-0.3559	-0.6689	-0.5978	-0.5656	-0.2925	-0.2869	-0.2563	-0.201	0	0	-0.1563	0	-8.785	0	0	0	0	0	0	0	0	0	0	0	0
63	15.74	0.0293	9.323e-06	1766	7.912e-05	0.005841	46	359.4	245.9	101.6	-180.3	-13.1	-8.074	-8.205	-11.6	-10.09	-8.501	-5.96	-5.118	-6.396	-3.897	-5.262	-3.475	-0.9776	-0.4303	-0.4645	-0.6127	-0.3258	-0.5948	-0.3851	-0.2253	-0.2408	0	0	-0.6026	0	-8.469	0	0	0	0	0	0	0	0	0	0	0	0
64	10.46	0.01953	2.059e-05	755.1	3.318e-05	0.004664	10	78.12	163.4	148.4	-197.4	-18.9	-7.143	-11.01	-14.62	-6.683	-9.292	-7.751	-7.28	-9.204	-7.032	-8.326	-7.145	-0.9965	-0.4979	-0.5912	-0.3082	-0.5658	-0.2313	-0.425	-0.2568	-0.4572	0	0	-0.249	0	-8.217	0	0	0	0	0	0	0	0	0	0	0	0
65	51.58	0.125	5.191e-06	218.3	4.281e-06	0.002123	12	93.75	805.9	695.3	-227.3	4.274	-2.414	-0.4968	-1.271	3.543	4.201	-0.9483	0	-1.421	-0.01075	0	-0.6948	-0.8518	-0.3384	0	0	-0.2361	0	0	0	0	0	0	0	0	-5.796	0	0	0	0	0	0	0	0	0	0	0	0
66	17.38	0.03125	1.007e-05	386.7	8.873e-06	0.002345	18	140.6	271.6	117.2	-217.2	-5.207	4	-4.663	-11.44	-4.307	-0.6915	-0.1126	-1.308	-0.1504	0	-3.917	-0.508	-0.9837	-0.1356	-0.7962	-0.223	-0.2578	-0.3231	0	0	-0.2398	0	0	0	0	-7.886	0	0	0	0	0	0	0	0	0	0	0	0
67	12.72	0.01953	1.954e-06	1549	8.589e-05	0.004916	16	125	198.8	132.8	-181.8	-14.16	-12.15	-8.448	-11.15	-8.195	-6.278	-4.625	-8.441	-7.763	-8.914	-7.55	-9.856	-0.9897	-0.7296	-0.4273	-0.6603	-0.2944	-0.5613	-0.2442	-0.004917	-0.3755	0	0	-0.1596	0	-8.477	0	0	0	0	0	0	0	0	0	0	0	0
68	12.49	0.01953	7.543e-07	1872	6.534e-06	0.0007749	35	273.4	195.1	85.94	-219.5	-0.6227	1.549	-0.9043	-6.91	-0.3246	-3.835	-0.529	-2.813	-1.764	-0.4764	-1.002	-0.555	-0.9883	-0.2697	-0.3926	-0.07399	-0.1638	-0.1541	-0.1902	-0.04333	-0.06997	0	0	-0.05703	0	-6.455	0	0	0	0	0	0	0	0	0	0	0	0
69	19.21	0.04688	6.416e-06	1006	1.493e-05	0.002652	48	375	300.1	117.2	-193.5	-1.176	-0.6902	-3.567	-11.49	-1.687	-4.782	-2.3	-2.455	-3.013	-2.359	-4.634	-0.9422	-0.9763	0	-0.3917	-0.2147	-0.4035	-0.1799	0	0	-0.0973	0	0	-0.4757	0	-7.236	0	0	0	0	0	0	0	0	0	0	0	0
70	14.06	0.02734	1.807e-07	107.9	1.206e-07	0.000167	26	203.1	219.6	164.1	-297.4	-13.28	-10.94	-11.4	-14.11	-2.53	-8.013	-7.653	-4.687	-4.424	-4.089	-7.638	-6.49	-0.9949	-0.7546	-0.6579	-0.4287	-0.6552	-0.1982	-0.3136	-0.1519	-0.3606	0	0	-0.352	0	-8.574	0	0	0	0	0	0	0	0	0	0	0	0
71	11.1	0.02539	1.351e-05	1611	8.929e-05	0.005186	18	140.6	173.5	117.2	-180	-15.72	-3.86	-6.377	-10.98	-2.089	-4.205	-1.599	-4.125	-4.806	-2.226	-4.409	-1.046	-0.9848	-0.4373	-0.9014	-0.6459	-0.5508	-0.2663	-0.3104	-0.2323	-0.2278	0	0	-0.02315	0	-8.401	0	0	0	0	0	0	0	0	0	0	0	0
72	15.28	0.02148	6.851e-08	190.2	5.316e-07	0.0002461	27	210.9	238.8	7.812	-277.1	-13.97	-11.3	-11.29	-17.48	-7.28	-10.23	-8.103	-9.189	-9.41	-7.716	-10.93	-10.24	-0.9923	-0.5261	-0.6517	-0.2996	-0.6788	-0.3059	-0.3139	-0.1933	-0.2498	0	0	-0.7929	0	-9.932	0	0	0	0	0	0	0	0	0	0	0	0
73	10.46	0.01367	4.634e-06	67.59	1.526e-06	0.002078	8	62.5	163.4	85.94	-245.7	-12.07	-2.598	-7.332	-12.85	-8.081	-6.336	-3.86	-4.014	-4.031	-1.929	-1.791	-2.085	-0.9913	-0.1231	-0.7717	-0.4763	-0.3894	-0.4397	-0.2376	-0.2084	-0.2637	0	0	-0.3155	0	-7.264	0	0	0	0	0	0	0	0	0	0	0	0
74	10.98	0.01758	9.09e-09	351.1	3.29e-06	0.0003861	19	148.4	171.6	7.812	-229.3	-16.24	-6.911	-9.391	-5.936	-3.098	-6.296	-5.242	-5.776	-4.353	-4.316	-7.901	-7.436	-0.9942	-0.7329	-0.4863	-0.4143	-0.1984	-0.3439	-0.4497	-0.3755	-0.1503	0	0	-0.3957	0	-10.23	0	0	0	0	0	0	0	0	0	0	0	0
75	16.47	0.02539	5.791e-06	84.4	8.425e-06	0.003438	6	46.88	257.3	195.3	-220.4	-13.37	-10.67	-13.1	-11.08	-6.864	-4.992	-5.383	-7.765	-6.473	-6.883	-12.48	-8.429	-0.9832	-0.7883	-0.6038	-0.6027	-0.2004	-0.4159	-0.3192	-0.2941	-0.2695	0	0	-0.4313	0	-9.584	0	0	0	0	0	0	0	0	0	0	0	0
76	14.12	0.0332	4.811e-05	236.4	1.679e-05	0.006856	4	31.25	220.6	164.1	-212.4	9.05	5.798	-5.458	-4.737	1.996	-4.916	0	-0.08735	-1.001	-0.1747	-5.66	-3.069	-0.9931	0	0	-0.04624	0	0	0	0	-0.06394	0	0	-0.001723	0	-3.701	0	0	0	0	0	0	0	0	0	0	0	0
77	13.87	0.03711	5.115e-07	230.1	9.031e-07	0.0004258	29	226.6	216.8	7.812	-258.2	-12.45	-10.43	-3.78	-12.51	-6.344	-3.227	-6.595	-2.395	-6.105	-6.103	-3.8	-3.322	-0.9929	-0.4934	-0.578	-0.4889	-0.433	-0.5116	-0.3891	-0.2011	-0.2089	0	0	-0.1169	0	-10.15	0	0	0	0	0	0	0	0	0	0	0	0
78	13.87	0.03516	1.16e-05	209.3	8.6e-06	0.002468	10	78.12	216.6	85.94	-216	-5.59	-5.625	-7.36	-11.13	-7.474	-6.946	-3.422	-4.038	-4.65	-0.2965	-5.837	-4.324	-0.9938	-0.6147	-0.5773	-0.3732	-0.3375	-0.1803	-0.4319	-0.2636	-0.1459	0	0	-3.4	0	-8.521	0	0	0	0	0	0	0	0	0	0	0	0
79	13.24	0.01953	2.267e-07	284.6	5.892e-07	0.0003649	24	187.5	206.8	148.4	-256.6	-11.69	-9.629	-9.762	-13.44	-6.745	-7.308	-8.641	-10.18	-9.531	-4.364	-6.492	-9.243	-0.9936	-0.4989	-0.5257	-0.4478	-0.3433	-0.2811	-0.3215	-0.2607	-0.2152	0	0	-0.8349	0	-7.265	0	0	0	0	0	0	0	0	0	0	0	0
80	13.13	0.02734	3.145e-06	595.9	2.161e-05	0.002867	31	242.2	205.1	117.2	-201.4	-7.647	-1.787	-11.65	-10.08	-9.476	-5.623	-4.213	-10.58	-2.136	-1.483	-5.035	-9.209	-0.9936	-0.4333	-0.7384	-0.5191	-0.4524	-0.4281	-0.4036	-0.2372	-0.3829	0	0	-0.2163	0	-8.503	0	0	0	0	0	0	0	0	0	0	0	0
81	12.4	0.02539	1.036e-05	217.1	2.265e-05	0.004599	3	23.44	193.8	148.4	-207.6	-12.07	-4.643	-11.09	-7.737	-5.888	-7.117	-5.631	-7.904	-7.268	-8.117	-6.063	-6.284	-0.9921	-0.7179	-0.6509	-0.4779	-0.4746	-0.1887	-0.5213	-0.2579	-0.3455	0	0	-0.496	0	-10.95	0	0	0	0	0	0	0	0	0	0	0	0
82	14.25	0.04102	4.833e-05	283.8	1.584e-05	0.006842	4	31.25	222.7	164.1	-211.8	9.288	3.516	-5.015	-4.744	0.8883	-4.346	-0.3895	0	-0.8565	0	-5.977	-2.962	-0.9937	0	0	-0.03527	0	0	0	0	-0.01742	0	0	-0.001735	0	-3.708	0	0	0	0	0	0	0	0	0	0	0	0
83	19.15	0.03125	5.192e-07	403	9.361e-06	0.001084	36	281.2	299.3	7.812	-210	-20.24	-14.08	-12.49	-13.58	-10.88	-10.06	-8.959	-10.07	-6.58	-9.353	-7.068	-8.627	-0.9897	-0.7111	-0.6015	-0.5237	-0.5577	-0.2406	-0.3986	-0.4399	-0.4805	0	0	-0.3043	0	-7.086	0	0	0	0	0	0	0	0	0	0	0	0
84	17.27	0.02734	5.708e-09	1404	4.623e-06	0.0004126	35	273.4	269.8	7.812	-229.8	-10.88	-8.191	-9.614	-12.57	-5.229	-6.46	-5.841	-6.093	-6.131	-5.99	-9.366	-8.571	-0.9889	-0.6459	-0.6048	-0.4673	-0.6229	-0.5233	-0.2429	-0.1752	-0.3066	0	0	-0.6021	0	-8.528	0	0	0	0	0	0	0	0	0	0	0	0
85	16.31	0.03906	1.391e-05	14.25	6.715e-07	0.001822	3	23.44	254.9	7.812	-273.9	-18.34	-11.62	-14.88	-11.97	-7.078	-4.219	-12.85	-8.414	-6.237	-6.792	-10.1	-9.905	-0.9805	-0.6351	-0.6656	-0.3054	-0.6439	-0.3057	-0.363	-0.1845	-0.2367	0	0	-0.4134	0	-7.137	0	0	0	0	0	0	0	0	0	0	0	0
86	12.33	0.02539	8.612e-09	996.6	5.015e-06	0.0004811	7	54.69	192.7	7.812	-222.5	-22.97	-10.1	-8.005	-15.38	-5.072	-5.74	-4.6	-8.371	-6.943	-8.018	-7.992	-7.621	-0.9945	-0.6664	-0.6943	-0.5004	-0.5903	-0.3145	-0.1935	-0.2827	-0.4063	0	0	-0.3472	0	-8.324	0	0	0	0	0	0	0	0	0	0	0	0
87	20.31	0.03906	8.723e-07	123.5	4.937e-06	0.001919	11	85.94	317.3	70.31	-230.8	-16.1	-5.279	-8.689	-15.46	-6.905	-6.27	-3.733	-7.247	-4.966	-4.401	-3.409	-4.095	-0.9842	-0.1263	-0.8394	-0.3254	-0.5437	-0.361	-0.3309	-0.2238	-0.3	0	0	-0.5158	0	-7.26	0	0	0	0	0	0	0	0	0	0	0	0
88	15.37	0.0293	8.936e-06	277.6	1.23e-05	0.002551	18	140.6	240.1	85.94	-210.4	-18.07	-12.5	-7.815	-12.47	-9.691	-3.41	-5.891	-4.711	-5.773	-3.719	-5.845	-4.42	-0.9931	-0.4653	-0.6211	-0.4549	-0.6657	-0.2539	-0.4903	-0.1893	-0.3579	0	0	-0.2204	0	-6.797	0	0	0	0	0	0	0	0	0	0	0	0
89	12.43	0.03711	2.592e-06	375.8	1.939e-05	0.002085	11	85.94	194.3	117.2	-200	-14.27	-5.186	-9.179	-9.465	-2.247	-5.991	-0.9323	-1.546	-1.115	-3.6	-2.003	-1.412	-0.9932	-0.1952	-0.7376	-0.6463	-0.4496	-0.2304	-0.2864	-0.2987	-0.1962	0	0	-0.06649	0	-9.928	0	0	0	0	0	0	0	0	0	0	0	0
90	19.82	0.03516	4.689e-06	1398	1.797e-05	0.001469	32	250	309.7	210.9	-208.8	-19.67	-13.57	-11.12	-12.18	-5.91	-9.308	-6.921	-8.088	-7.193	-6.314	-7.579	-7.875	-0.9832	-0.5945	-0.5874	-0.3637	-0.6497	-0.3464	-0.4307	-0.2831	-0.5293	0	0	-2.422	0	-9.451	0	0	0	0	0	0	0	0	0	0	0	0
91	12.63	0.01953	9.373e-06	1217	5.161e-05	0.006216	8	62.5	197.4	148.4	-191.6	-11.55	-10.81	-10.89	-15.48	-6.189	-3.418	-6.161	-7.566	-4.553	-5.761	-7.787	-8.233	-0.9935	-0.6359	-0.6039	-0.5107	-0.3327	-0.1583	-0.1904	-0.2515	-0.2066	0	0	-0.4764	0	-6.652	0	0	0	0	0	0	0	0	0	0	0	0
92	10.35	0.01953	1.265e-05	1167	3.034e-05	0.002005	25	195.3	161.7	117.2	-199.2	-9.222	-10.13	-8.209	-11.07	-7.66	-7.334	-6.156	-6.344	-2.931	-4.345	-7.409	-10.51	-0.9942	-0.7224	-0.5729	-0.4336	-0.3419	-0.3658	-0.3179	-0.2008	-0.2593	0	0	-0.5113	0	-8.786	0	0	0	0	0	0	0	0	0	0	0	0
93	10.9	0.01953	3.653e-05	960.6	5.944e-05	0.006443	10	78.12	170.3	117.2	-186.6	4.674	3.651	1.066	-6.761	-2.973	-3.641	-1.771	-3.877	0	-1.489	-1.61	0	-0.9876	-0.547	0	-0.4153	-0.2124	0	0	0	-0.2789	0	0	-0.2583	0	-7.051	0	0	0	0	0	0	0	0	0	0	0	0
94	10.38	0.01953	3.617e-07	7.943	7.762e-07	0.001954	1	7.812	162.2	117.2	-270.2	-5.791	-8.676	-6.13	-7.388	-5.79	-6.505	-7.534	-4.505	-4.079	-4.874	-6.781	-8.429	-0.9958	-0.6721	-0.7073	-0.6788	-0.6074	-0.4577	-0.2696	-0.2456	-0.1729	0	0	-0.3582	0	-9.597	0	0	0	0	0	0	0	0	0	0	0	0
95	43.52	0.1855	4.279e-06	65.7	1.005e-06	0.001785	9	70.31	680	85.94	-260.7	-0.5353	-0.3162	3.197	-4.062	-2.21	2.83	-3.646	0	-0.03284	-1.541	-3.474	-0.3336	-0.9399	-0.1343	-0.05344	-0.1777	-0.3513	-0.3235	-0.3007	-0.1532	-0.1153	0	0	0	0	-5.587	0	0	0	0	0	0	0	0	0	0	0	0
96	9.861	0.01172	1.893e-05	623.8	3.818e-05	0.00549	10	78.12	154.1	85.94	-200.7	-16.13	-7.031	-7.565	-12.07	-12.45	-3.925	-8.154	-4.007	-4.586	-1.999	-7.912	-5.37	-0.9964	-0.5414	-0.5178	-0.5534	-0.4873	-0.247	-0.3965	-0.4501	-0.1874	0	0	-0.3936	0	-7.766	0	0	0	0	0	0	0	0	0	0	0	0
97	10.13	0.02734	1.397e-05	1752	7.66e-05	0.005971	28	218.8	158.3	85.94	-177.4	-11.84	0.7323	-9.102	-11	-5.536	-6.911	-1.387	-3.817	-3.185	-0.3776	-3.971	-1.467	-0.9932	-0.05503	-0.8544	-0.6378	-0.4365	-0.3328	-0.3386	-0.3418	-0.4652	0	0	-0.5456	0	-7.635	0	0	0	0	0	0	0	0	0	0	0	0
98	15.24	0.02148	3.898e-08	215.7	5.261e-06	0.0004123	10	78.12	238.1	7.812	-221.5	-10.28	-5.092	-7.299	-11.18	-3.936	-5.424	-4.801	-6.011	-8.345	-4.667	-8.361	-5.764	-0.9924	-0.5603	-0.4783	-0.4837	-0.1766	-0.2165	-0.1477	-0.1763	-0.3961	0	0	-1.47	0	-13.2	0	0	0	0	0	0	0	0	0	0	0	0
99	13.53	0.03516	3.382e-07	1110	3.757e-06	0.0005367	32	250	211.3	7.812	-227.2	-11.42	-13.24	-14.99	-12.12	-4.367	-8.908	-7.358	-9.119	-5.785	-9.017	-8.331	-9.859	-0.9914	-0.6873	-0.5378	-0.5632	-0.3397	-0.2208	-0.3384	-0.3922	-0.2776	0	0	-0.6585	0	-9.111	0	0	0	0	0	0	0	0	0	0	0	0
[truncated: 1,731 more columns]
