# Supplementary material for: Detecting Parkinson’s disease from sustained phonation and speech signals
Source: PLoS One. 2017 Oct 5;12(10):e0185613. doi: 10.1371/journal.pone.0185613 (PMC5628839; doi:10.1371/journal.pone.0185613)
Supplement: S3 File — (ZIP) [file pone.0185613.s003.zip › SP/speech/SP_speech_KTU_features.csv]

id	Frequency5K_1	Frequency5K_2	Frequency5K_3	Frequency5K_4	Frequency5K_5	Frequency5K_6	Frequency5K_7	Frequency5K_8	Frequency5K_9	Frequency5K_10	Frequency5K_11	Frequency5K_12	Frequency5K_13	Frequency5K_14	Frequency5K_15	Frequency5K_16	Frequency5K_17	Frequency5K_18	Frequency5K_19	Frequency5K_20	Frequency5K_21	Frequency5K_22	Frequency5K_23	Frequency5K_24	Frequency5K_25	Frequency5K_26	Frequency5K_27	Frequency5K_28	Frequency5K_29	Frequency5K_30	Frequency5K_31	Frequency5K_32	Frequency5K_33	Frequency5K_34	Frequency5K_35	Frequency5K_36	Frequency5K_37	Frequency5K_38	Frequency5K_39	Frequency5K_40	Frequency5K_41	Frequency5K_42	Frequency5K_43	Frequency5K_44	Frequency5K_45	Frequency5K_46	Frequency5K_47	Frequency5K_48	Frequency5K_49
1	1.985	12.866	302.93	380.47	112.39	144.58	297.33	456.14	290.89	225.91	151.05	155.61	67.449	105.9	81.372	52.108	113.09	149.44	76.034	66.859	58.231	34.676	33.013	26.457	17.863	22.441	54.798	76.086	22.389	57.185	92.132	88.359	46.376	64.652	53.828	44.223	37.447	34.505	32.52	29.624	32.571	16.936	20.524	29.599	24.412	27.751	26.86	40.066	30.867
2	2.5834	24.284	311.21	138.71	115.44	175.78	298.02	291.42	171.41	575.52	635	223.6	322.56	174.73	53.729	47.768	52.541	56.934	90.533	65.855	38.142	47.123	35.085	31.459	28.009	18.503	56.539	61.826	32.526	39.498	55.218	40.311	72.571	59.464	52.747	59.26	45.525	40.655	44.169	30.399	13.316	23.805	23.334	19.433	30.103	38.008	38.751	44.624	71.423
3	0.95594	4.0762	5.6076	92.401	158.86	60.793	92.042	79.336	55.884	74.62	66.446	95.862	87.2	22.036	40.864	7.9013	10.034	49.588	51.406	18.758	8.2872	13.071	10.889	8.4098	6.516	5.7938	8.8361	7.6058	5.5238	10.173	11.643	9.4086	9.7546	13.153	13.409	11.124	14.281	16.969	17.294	18.047	30.195	31.704	22.798	21.872	15.541	11.695	10.955	13.853	10.945
4	1.0411	3.7946	7.3717	116.71	148.75	73.085	16.049	107.6	111.35	120.85	164.66	117.09	193.68	105.64	44.367	75.911	38.763	100.46	28.045	50.693	42.536	40.234	17.433	7.9207	8.8775	27.49	27.767	16.879	12.204	10.345	22.03	29.758	8.7457	5.1698	10.054	15.836	13.075	10.49	8.5337	19.04	19.982	14.823	24.2	24.144	31.863	29.297	17.339	24.54	27.591
5	1.1646	4.2011	27.901	217.69	240.05	36.718	127.7	156.84	77.756	162.76	84.758	49.175	35.746	61.78	35.911	25.329	26.117	17.502	16.853	12.831	4.7423	8.5713	7.4229	9.5655	7.5687	4.1697	5.9775	10.792	9.9022	6.8416	4.7167	5.7812	5.2662	8.2184	7.6033	6.1235	7.4351	11.652	7.2873	10.438	20.033	16.612	7.4242	5.8605	8.6906	10.536	14.009	15.522	23.181
6	1.5561	14.087	29.749	209.98	434.79	176	203.05	295.79	766.63	929.97	222.89	134.18	184.44	294.1	185.58	180.97	104.81	148.38	101.32	40.104	15.055	65.369	24.249	20.747	15.339	28.266	35.803	18.197	8.413	11.761	14	35.221	18.869	35.391	45.757	61.739	42.974	28.401	52.493	32.931	33.269	31.053	36.48	33.715	29.412	23.236	15.99	15.085	7.4168
7	1.1695	4.5952	8.7623	150.99	402.29	89.862	93.754	268.37	328.81	544.23	311.57	116.82	160.65	85.361	54.697	165.09	89.782	71.075	45.359	23.747	7.384	21.417	33.014	32.452	27.714	39.641	27.799	32.567	15.876	16.363	14.518	39.939	16.518	8.8498	6.1568	17.845	8.6653	7.0477	10.177	16.571	14.732	12.935	16.374	17.251	10.995	12.852	12.53	15.974	11.619
8	1.2544	6.4962	16.001	300.37	399.52	29.37	147.68	616.55	352.02	204.14	112.79	214.85	209.2	96.232	158.65	91.003	65.661	119.64	209.69	90.428	49.43	87.763	38.738	26.545	49.522	10.032	25.859	26.643	38.311	23.64	16.271	34.636	36.412	32.624	33.497	103.32	55.38	45.721	52.709	17.572	28.169	66.814	70.378	23.979	31.043	44.51	22.968	26.95	55.13
9	1.3306	6.3062	242.86	184.98	214.31	255.72	393.71	303.76	318.87	287.94	278.77	191.3	151.54	156.29	137.81	134.36	79.482	102.99	68.2	62.042	32.613	161.96	145.49	51.508	68.474	34.295	22.481	32.697	41.4	104.45	107.57	103.31	117.5	119.29	63.904	51.556	59.409	73.689	60.286	59.086	81.435	77.396	64.957	83.684	95.878	58.467	71.281	85.13	79.643
10	1.5777	22.207	279	140.44	290.93	332.51	337.74	663.93	473.41	431.98	449.96	307.71	205.82	148.62	143.5	116.59	51.887	42.009	42.444	66.616	21.914	7.9503	30.547	19.377	40.288	26.464	37.655	50.518	41.703	46.126	37.563	75.229	46.832	52.102	55.238	49.186	51.521	56.817	39.412	22.827	27.655	56.946	51.941	58.611	54.172	36.112	25.51	20.156	41.017
11	0.83048	3.2922	22.259	115.09	330.54	279.24	301.51	111.27	234.09	535.88	637.14	223.53	359.86	275.99	246.51	176.82	229.66	214.11	122.48	170.65	97.841	111.22	78.316	88.421	131.57	73.92	66.758	78.397	68.972	29.907	85.015	76.107	62.357	60.682	47.94	110.38	109.21	72.524	76.749	61.816	161.66	125.79	107.58	124.87	132.71	101.78	99.926	115.06	123.84
12	1.2558	5.0957	10.581	130.09	364.41	184.8	505.61	179.71	199.79	685.22	264.32	225.93	252.23	299.21	251.69	192.75	172.14	133.13	84.621	89.548	44.322	74.515	62.033	141.47	96.537	67.377	29.385	46.893	31.519	24.75	38.734	46.791	27.255	23.083	27.814	11.447	10.063	8.4859	19.352	22.546	30.412	11.95	8.0571	12.495	10.541	15.019	9.9555	18.868	38.719
13	1.4243	11.705	34.078	196.74	232.46	122.52	72.064	259.83	213.65	512.58	131.99	188.19	94.977	165.78	155.99	149.76	84.582	79.674	140.05	75.545	22.698	42.03	56.947	27.492	17.641	20.374	39.486	52.122	34.73	33.877	48.725	43.649	37.251	42.498	50.541	32.747	39.791	41.388	36.711	33.742	40.988	34.091	16.325	32.474	27.932	29.57	58.622	36.06	37.425
14	0.87878	84.007	46.577	167.61	118.92	125.5	170.92	426.63	175.83	310.73	335.59	296.47	174.13	126.78	79.744	37.859	21.188	34.656	45.513	44.502	21.822	15.881	18.316	14.155	12.095	21.088	21.094	32.286	24.813	60.776	60.632	83.711	91.619	118.92	104.79	154.46	118.3	149.24	73.607	34.708	36.925	40.645	51.614	74.401	86.578	88.446	107.09	96.803	134.38
15	0.94473	27.862	574.73	69.415	239.96	188.51	251.31	340.93	268.34	386.01	323.48	238.36	213.01	62.734	72.509	30.515	24.435	49.395	60.78	78.649	36.782	21.58	30.745	21.87	20.431	5.1644	13.041	31.07	54.781	66.199	65.922	58.771	43.341	52.906	44.806	33.398	29.675	32.12	31.78	20.014	18.247	13.185	18.614	27.802	37.004	31.977	43.468	57.341	62.222
16	1.2299	6.5684	34.989	258.88	157.17	92.279	141.29	432.34	69.091	291.6	481.63	419.41	129.3	82.676	60.204	54.315	56.188	64.979	103.24	142.41	52.233	23.457	17.579	28.138	8.7066	4.4637	8.7576	15.392	17.167	25.826	29.656	28.238	36.015	40.278	16.351	7.2044	29.778	45.666	60.131	25.339	37.158	44.147	46.033	35.361	69.622	33.858	33.206	27.07	65.724
17	2.5097	19.835	438.56	89.597	302.68	117.51	148.43	420.08	366.29	634	349.1	327.25	363.57	110.83	76.393	44.959	30.303	20.231	42.655	63.319	45.387	49.037	31.365	51.38	19.388	8.8225	7.9216	18.819	46.246	60.878	56.434	60.757	65.934	31.137	27.429	43.666	18.643	16.419	23.1	36.141	33.407	35.083	31.353	42.159	45.06	59.203	47.729	29.855	25.835
18	1.6024	8.2586	12.267	300.76	511.52	184.98	146.55	247.12	399.25	846.42	538.46	358.71	276.12	132.83	143.36	167.94	209.1	171.28	118.86	111.84	81.232	94.713	42.616	45.969	44.79	29.17	53.024	40.803	29.178	37.033	59.115	63.31	42.421	43.602	59.113	66.519	54.533	71.095	59.279	33.879	49.698	34.971	20.941	24.544	38.219	34.616	54.645	36.629	41.937
19	2.1418	8.8089	104.75	413.03	244.2	90.799	624.76	276.96	113.58	650.61	321.9	345.2	332.46	213.7	110.76	80.535	86.63	113.01	197.19	217.86	112.71	53.085	50.376	19.235	23.151	17.631	7.6462	15.941	23.082	19.43	22.339	19.23	13.741	26.301	20.639	10.581	28.374	21.091	21.811	26.193	20.143	18.14	11.641	17.187	14.381	16.728	30.49	36.928	36.893
20	1.7758	8.1609	63.27	335.89	499.73	83.098	264.88	266.59	356.35	735.96	346.44	235.53	288.36	311.56	128.85	86.048	78.422	125.57	72.966	107.91	173.67	174.9	138.23	79.699	56.475	19.363	27.511	38.116	39.65	63.795	64.59	70.351	49.873	62.158	31.378	20.629	51.358	63.529	75.784	39.838	13.185	12.442	8.9086	35.684	28.655	23.572	18.469	30.142	35.466
21	2.1259	8.2395	17.397	228.52	482.05	56.547	139.12	241.02	427.51	791.69	147.31	85.646	158.71	128.32	124.72	131.31	214.5	173.13	190.96	151.51	80.501	27.803	31.746	41.281	39.857	13.537	23.847	17.414	27.593	23.88	19.717	12.015	7.133	5.2095	9.1327	24.7	29.02	11.28	14.523	32.54	53.355	34.635	58.097	55.278	28.26	8.1411	18.007	26.98	22.508
22	1.4307	8.1986	132.25	273.39	299.66	161.24	498.17	637.71	478.49	620.44	165.56	77.096	117.61	37.556	110.1	62.276	96.89	56.877	67.966	46.936	43.32	53.689	47.43	61.135	57.945	47.094	20.575	22.123	49.338	63.572	55.391	58.419	44.79	76.174	41.825	44.785	19.596	22.516	26.695	14.863	19.734	20.791	13.553	9.8679	16.589	22.473	29.055	22.275	32.61
23	1.1205	3.2695	137.31	451.6	53.623	105.42	472.32	870.94	89.066	257.04	306.34	150.18	78.64	155.24	339.59	108.13	105.61	89.432	52.317	35.52	42.938	100.26	96.154	85.137	48.115	45.562	40.314	43.105	37.732	51.863	57.047	59.87	36.942	25.572	51.866	32.278	35.283	30.961	47.114	7.772	25.737	17.401	16.608	17.009	23.885	19.762	20.792	25.558	29.172
24	1.3618	20.506	311.77	313.28	115.19	319.38	521.65	841.96	228.21	196.94	208.45	182.83	181.46	160.44	146.26	106.12	32.565	26.885	25.659	16.602	28.049	16.328	37.542	43.351	27.641	35.306	36.245	49.004	58.199	96.08	104.08	104.49	103.36	76.314	93.396	90.766	72.011	65.846	95.843	115.16	97.869	70.259	70.428	49.919	41.412	59.541	43.708	47.871	98.437
25	1.1774	4.4205	97.883	529.35	277.78	68.26	326.31	373.69	227.37	347.79	329.57	202.85	288.06	254.92	88.434	80.595	41.291	24.04	23.718	43.347	39.731	32.037	37.069	17.787	13.422	12.861	14.061	6.036	6.5644	11.468	18.828	19.015	21.389	23.793	15.807	18.852	27.907	30.558	22.525	17.408	21.806	42.351	13.816	16.951	9.1698	7.3731	8.1916	9.9575	8.3139
26	2.5034	52.242	589.27	132.23	401.04	372.28	299.6	670.15	339.61	278.18	153.79	139.65	177.94	179.98	125.68	111.46	50.319	37.765	21.738	13.602	24.255	44.653	32.132	37.097	57.682	47.107	31.355	60.916	71.112	109.34	199.07	115.82	133.78	101.11	86.144	57.613	38.308	63.658	80.129	130.66	215.07	102.76	98.259	93.94	91.524	107.49	107.87	113.04	137.33
27	0.82195	6.202	73.501	262.6	301.11	112.95	221.95	225.63	251.27	234.78	95.934	92.042	112.79	102.62	108.87	141.34	90.329	47.219	38.071	18.808	35.755	32.407	27.444	23.644	16.981	13.154	15.242	28.815	49.955	44.256	30.631	32.281	22.36	14.033	27.961	25.59	30.141	39.225	45.436	27.39	29.281	27.556	15.357	21.057	35.597	20.007	16.068	17.664	26.248
28	0.76733	2.3873	8.0592	175.31	331.08	27.112	39.921	91.75	96.662	116.61	154.58	78.872	208.03	220.02	352.07	190.09	114.56	75.352	164.92	153.06	220.58	121.94	69.858	37.953	39.72	19.693	9.8778	11.06	12.362	13.956	16.743	37.299	105.74	52.545	25.461	26.315	31.873	79.41	81.287	101.93	80.54	52.731	66.785	44.682	47.49	37.615	19.659	19.211	14.358
29	1.397	9.4447	16.034	109.89	477.39	538.55	346.11	93.232	122.52	734.66	512.36	264.6	99.648	227.61	112.28	99.022	65.245	48.846	86.984	99.474	118.02	64.407	17.349	20.638	10.108	6.0094	21.811	84.107	28.555	28.254	34.853	21.257	41.03	12.786	19.224	14.792	20.057	12.602	35.373	85.27	49.201	61.574	75.998	91.302	57.988	65.441	89.62	130.17	128.9
30	1.5821	8.4327	110.72	392.35	310.14	297.48	268.83	798.94	501.65	313.53	696.92	436.52	401.65	210.03	180.69	92.733	136.96	103.68	45.156	64.584	129.95	62.003	27.249	33.188	28.421	14.547	14.554	22.71	18.039	23.298	12.32	14.594	56.45	39.302	71.698	39.057	29.916	62.838	40.357	19.846	21.902	47.248	36.56	35.133	31.388	28.627	14.742	9.6838	5.577
31	2.4154	18.356	645.56	80.724	117.47	240.95	227.08	793.38	511.58	386.86	501.4	341.53	150.5	184.14	46.962	48.407	32.141	8.6096	13.686	17.917	7.0345	9.2228	7.7287	31.031	29.592	14.675	22.46	41.367	25.992	39.984	26.266	20.135	26.842	18.55	24.126	48.461	67.412	73.084	54.805	48.907	37.716	12.162	13.719	13.508	13.124	19.491	23.299	48.646	31.849
32	3.2396	15.547	94.305	433.56	404.81	357.04	213.26	366.46	212.2	245.61	589.92	166.83	258.35	154.36	70.079	103.33	70.131	83.056	69.485	42.4	53.789	73.268	58.967	10.251	32.1	46.448	31.619	26.848	34.164	52.249	77.348	88.613	63.172	76.055	12.476	13.163	32.833	66.907	48.935	39.32	29.537	35.274	44.749	34.553	18.272	21.599	15.76	29.843	62.749
33	3.3709	33.633	140.35	382.95	478.57	477.13	306.94	440.61	221.05	376.61	512.7	436.95	262.73	141.9	209.75	149.39	41.44	29.879	25.284	102.16	97.166	95.052	74.253	56.733	18.198	46.774	42.513	39.523	107.43	107.48	62.203	67.868	73.994	67.383	101.95	80.483	105.3	116.2	31.924	46.003	49.822	58.438	65.497	64.09	58.02	70.746	51.959	53.624	38.957
34	2.0637	19.74	21.73	81.117	309.45	192.13	117.13	139.81	160.55	495.3	243.76	108.6	100.76	153.88	122.36	212.97	114.19	63.52	26.843	44.171	64.605	27.833	44.412	36.392	20.874	25.435	26.683	23.256	18.337	35.69	40.098	24.167	48.644	13.86	35.941	111.74	75.113	18.897	17.727	72.009	69.399	86.734	81.901	37.387	69.186	153.62	152.17	161.81	178.16
35	15.686	7.7836	35.481	199.96	477.95	117.65	73.144	221.49	579.23	738.6	420.16	103.78	246.3	252.73	179.9	118.2	217.61	208.3	105.5	48.916	100.5	115.45	156.76	46.998	38.311	72.355	68.92	59.724	48.831	123.29	116.39	96.856	112.16	121.54	103.54	123.72	120.47	114.22	74.335	85.585	86.487	64.767	78.314	81.998	68.027	51.499	47.653	44.42	42.013
36	1.2255	20.579	367.42	80.934	275.26	206.74	256.51	616.29	356.72	261.11	220.21	278.06	263.7	51.945	111.11	57.789	68.559	42.182	21.812	45.543	28.156	16.347	14.463	24.827	47.286	12.297	30.927	111.01	75.513	86.043	89.771	53.49	79.371	87.641	51.209	67.61	84.223	106.73	99.396	67.134	56.34	32.361	60.106	61.161	68.037	73.559	54.52	71.334	41.372
37	1.2127	6.3056	26.151	359.07	553.02	250.12	63.67	488.66	558.86	576.54	508.79	366.34	337.23	228.46	84.769	81.235	81.467	105.44	69.326	129.26	114.72	78.18	26.557	31.159	44.352	33.747	43.126	61.941	50.369	121.29	91.761	43.001	19.539	21.578	39.399	41.069	54.438	61.196	55.179	139.42	73.964	26.907	55.588	98.201	84.04	71.954	92.693	120.97	90.91
38	1.0944	12.148	160.77	336.86	244.86	103.53	329.43	463.81	263.19	471.19	224.42	322.03	289.57	352.71	155.04	25.99	20.27	15.258	13.362	61.212	40.33	28.106	31.621	41.719	24.736	7.9864	10.246	47.672	41.493	24.779	19.143	18.982	25.438	50.925	84.808	63.658	70.709	72.67	56.009	38.14	16.188	49.114	51.945	62.167	62.583	62.871	34.936	26.028	29.797
39	1.3259	10.441	96.347	443.09	366.17	133.77	161.28	273.16	301.74	587.36	140.99	107.48	60.045	151.21	250.21	162.72	92.76	121.16	142.9	39.449	73.315	90.293	143.4	73.009	66.647	58.36	51.682	53.64	27.496	20.486	33.885	50.556	91.71	88.397	77.122	57.472	84.085	48.898	40.959	35.544	25.909	34.189	34.772	42.207	35.503	30.245	25.989	38.093	36.293
40	2.398	11.308	19.748	207.39	561.82	264.75	137.17	356.97	341.54	441.5	437.63	419.12	390.41	226.08	165.06	155.93	136.41	180.19	100.66	164.46	130.39	127.53	120.55	76.813	56.359	33.977	31.419	37.902	26.102	13.461	19.766	34.285	31.349	18.682	12.04	17.682	26.591	43.916	61.429	110.48	123.81	108.87	58.965	35.757	14.716	13.666	17.772	23.418	30.374
41	3.1488	18.915	48.802	327.2	577.5	130.96	207.52	525.46	629.34	438.89	255.73	181.83	163.13	25.543	28.407	231.02	172.99	34.505	15.53	62.103	54.448	9.8397	7.8562	35.931	36.892	29.194	16.597	10.804	28.583	14.358	24.318	100.67	56.759	53.164	48.991	99.244	101.75	45.357	29.601	25.988	32.71	14.256	27.391	14.772	18.245	18.197	16.741	15.5	19.976
42	5.493	47.133	70.57	1176.3	774.26	212.86	867.92	595.57	183.4	348.59	195.33	69.434	405.8	162.46	194.6	221.65	253.56	133.4	75.74	115.86	285.27	106.15	71.693	113.84	221.57	92.337	58.881	105.94	84.87	93.728	120.79	175.57	168.19	145.25	142.35	58.201	70.16	44.4	40.837	34.787	46.324	51.561	44.396	23.308	34.79	39.814	42.803	70.617	55.558
43	0.76437	46.129	520.37	119.27	260.33	238.35	266.34	510.76	358.24	594.93	230.45	104.86	90.702	113.88	155.45	232.21	61.725	58.434	16.796	31.747	75.034	55.994	129.57	79.072	51.704	63.645	23.923	34.31	78.619	116.63	184.24	146.1	123.18	73.47	82.171	62.593	79.366	61.058	47.298	36.461	32.325	36.228	34.223	58.352	56.718	52.04	24.681	24.377	29.022
44	1.0795	7.8025	19.664	156.5	225.67	65.278	120.44	330.05	617.57	635.81	124.33	321.19	156.84	116.43	153.31	104.12	88.815	48.458	51.023	36.573	42.278	45.562	31.178	8.9565	26.153	15.743	18.695	23.604	12.702	17.187	3.8757	25.272	42.993	72.195	62.989	114.28	202.89	180.25	120.39	106.92	133.92	112.62	74.463	113.38	171.12	110.7	93.746	103.48	59.485
45	1.5947	7.6602	11.439	79.131	428.8	63.787	127.21	32.078	308.3	541.7	181.79	149.79	102.28	136.51	112.2	90.695	45.722	72.69	229.01	52.137	36.836	37.513	50.971	66.618	14.514	16.284	21.795	51.619	55.909	43.889	52.825	52.928	44.745	36.025	29.047	72.454	129.16	96.245	73.389	74.584	50.699	45.364	28.732	44.591	32.219	26.335	35.635	47.34	44.591
46	1.4382	16.164	309.47	657.68	280.13	266.96	140.99	233.42	103.7	180.2	286.35	169.91	70.586	194.38	263.74	169.37	73.682	44.818	31.5	52.245	62.315	75.685	48.883	36.213	21.581	38.251	37.473	41.162	17.455	12.413	28.77	50.583	53.025	62.352	79.914	113.35	86.564	49.064	71.62	52.681	31.486	20.349	39.409	40.809	35.346	52.73	43.896	34.066	42.135
47	1.4084	4.7772	296.72	129.79	85.01	156.79	213.02	220.36	242.78	683.05	588.42	236.71	163.04	100.57	93.071	53.275	25.493	94.054	88.461	92.273	96.104	42.227	28.553	35.699	24.822	8.6102	18.218	36.308	64.396	84.703	69.735	70.64	46.571	27.568	27.236	39.551	29.032	36.029	51.246	34.306	16.496	8.8877	17.956	15.126	15.023	30.518	22.496	23.677	31.207
48	1.9168	7.0894	14.489	131.81	484.22	302.18	122.99	85.351	86.716	594.58	300.35	181.25	99.41	125.67	88.21	84.027	56.755	34.18	75.856	50.926	58.736	60.159	30.74	31.429	15.666	8.6693	11.971	27.866	38.443	10.39	11.191	12.137	23.018	22.06	39.385	59.823	66.742	58.304	62.492	64.043	73.152	53.843	61.528	62.745	30.485	41.536	36.951	21.314	9.5178
49	1.2506	4.9602	94.889	799.09	626.51	100.32	111.57	505.01	377.9	76.32	197.26	481.17	244.98	204.87	225.37	239.07	95.248	30.907	81.223	121.91	73.556	55.443	231.56	45.14	83.205	53.658	95.093	15.709	25.108	66.408	196.68	78.544	164.03	201.44	152.23	110.29	67.347	16.852	8.4522	48.298	64.24	63.939	82.88	233.63	215.54	98.289	70.361	64.878	50.095
50	0.7182	9.8123	282.63	414.97	116.51	399.14	726.05	104.56	113.99	173.15	122.2	308.31	418.31	175.16	58.303	57.544	19.18	13.909	60.466	84.901	23.342	46.006	45.643	31.573	70.912	38.913	21.665	16.863	33.937	37.965	46.252	140.39	127.88	104	116.37	54.493	75.844	55.953	25.892	28.975	31.992	31.635	64.433	73.096	88.601	57.141	45.623	43.369	10.962
51	2.3411	7.5385	201.54	220.62	97.017	93.512	970.03	267.93	208.7	580.25	350.07	227.69	442.02	311.13	101.31	174.07	93.739	45.44	65.145	113.37	75.157	34.239	52.544	77.327	32.538	88.785	50.064	29.04	18.652	63.328	39.977	30.692	109.4	15.796	29.567	63.868	22.192	11.593	31.572	30.468	11.191	18.642	17.49	8.6179	9.7597	20.156	16.931	13.586	19.989
52	1.8167	20.565	513.27	155.41	262.12	137.27	163.31	385.59	411.66	325.99	275.62	232.59	245.68	184.07	167.78	142.98	43.686	59.241	70.517	91.593	73.763	49.88	34.636	45.017	28.407	15.448	24.008	23.88	45.468	87.726	81.387	85.951	74.343	31.748	19.677	36.662	27.653	19.337	39.806	26.787	31.888	28.488	30.633	28.698	24.048	30.583	23.156	22.283	19.181
53	1.3069	4.0202	18.573	372.07	219.46	27.892	309.86	263.22	142.67	173.47	198.99	236.28	112.06	153.52	238.74	193.4	350.4	173.77	209.9	82.949	81.116	83.594	43.937	46.633	45.98	79.055	72.608	55.568	48.653	74.389	30.278	44.689	55.829	31.942	39.758	75.399	35.262	43.829	35.907	35.435	66.662	65.319	92.133	86.386	65.426	65.873	73.094	49.772	30.631
54	0.91759	4.6985	212.19	233.81	34.275	164.88	163.9	192.99	116.12	287.7	428.98	179.53	209.97	201.63	79.371	104.39	47.9	37.457	106	41.446	60.091	113.85	48.791	15	43.682	20.186	29.162	46.571	34.201	58.998	46.848	27.163	24.919	56.944	76.4	101.32	166.81	43.25	47.709	28.421	32.265	60.86	47.533	60.087	74.033	60.139	124.06	141.53	105.17
55	0.90452	27.774	20.711	102.3	258.28	79.773	62.948	149.54	397.47	790.96	418.86	213.99	326.72	161.06	133.59	125.25	116	135.78	125.6	181.53	65.387	60.885	31.228	21.97	25.475	45.227	21.085	28.479	30.309	24.776	31.864	43.561	49.659	36.193	30.363	93.864	122.75	82.139	111.68	51.884	31.017	27.846	34.886	105.43	110.16	64.853	97.755	62.362	55.557
56	1.6528	15.56	452.6	165.44	351.8	220.1	400.54	427.03	350.5	642.67	376.85	599.6	484.94	104.07	70.295	37.586	29.118	32.921	32.922	28.934	20.195	17.933	14.878	17.029	25.551	14.662	11.58	21.736	10.646	11.806	13.89	24.551	39.754	47.787	46.652	47.396	74.186	90.168	89.189	54.377	46.894	39.513	47.021	25.318	42.061	66.833	52.417	67.359	66.061
57	1.0315	20.768	326.9	68.86	301.8	50.216	90.878	180.82	108.28	389.1	591.57	310.38	214.99	256.93	94.95	96.797	110.71	29.186	49.782	31.739	62.49	31.027	40.834	29.358	21.18	23.348	12.165	9.2629	14.713	13.865	57.886	40.062	48.707	45.541	26.916	18.491	14.36	19.44	42.304	70.494	45.635	43.794	57.865	22.945	25.208	35.284	40.266	42.075	39.007
58	1.5913	6.469	267.06	288.8	149.32	190.36	389.39	208.8	139.63	418.9	277.27	287.4	250.2	134.16	64.501	72.976	41.713	86.973	66.705	116.29	143.93	50.196	57.405	37.178	14.063	19.425	39.906	66.387	39.811	48.147	38.48	21.093	71.139	72.236	51.095	73.334	79.155	96.274	64.804	92.36	135.82	149.46	192.2	132.36	130.79	232.8	137.24	68.022	65.01
59	0.68503	3.2553	39.336	220.38	200.28	34.297	69.505	204	527.5	297.56	206.45	321.78	242.11	160.66	393.76	280.49	224.88	143.06	232.02	59.653	33.912	40.564	62.781	49.839	41.26	66.488	38.507	23.956	30.202	65.595	28.357	31.562	38.952	120.02	36.268	31.256	72.659	90.722	55.628	33.524	26.362	13.386	8.371	11.432	15.442	9.228	6.9886	6.9513	10.17
60	1.3609	5.5203	141.99	371.58	348.33	169.06	208.45	415.02	493.15	690.1	213.57	225.81	166.07	73.06	195.52	73.619	167.91	218.45	65.026	45.903	55.075	39.912	23.662	43.931	53.88	41.37	55.475	66.219	111.66	26.015	14.354	57.562	65.634	30.439	166.28	55.273	45.132	57.708	49.718	73.844	41.008	32.077	43.614	31.832	26.886	18.087	13.824	26.706	33.365
61	1.3619	4.9605	104.38	326.28	301.89	191.21	311	514.16	437.74	388.91	254.11	166.42	134.01	156.46	52.689	61.962	64.732	64.118	59.44	29.56	12.627	21.352	49.744	31.923	19.311	22.687	36.311	42.017	29.86	30.229	29.036	41.897	23.778	52.731	64.175	64.169	55.575	37.467	49.051	39.687	31.449	16.812	35.02	37.27	37.362	50.425	48.027	34.839	37.582
62	1.9739	116.42	555.47	116.93	398.79	105.78	288.66	405	166.9	425.31	458.71	197.82	183.8	89.7	115.3	28.715	44.081	36.567	50.576	30.58	18.815	22.511	18.514	64.405	24.686	28.408	57.946	28.207	28.405	43.667	46.064	99.27	66.714	66.279	62.559	53.691	34.597	86.009	43.697	53.718	42.179	36.854	45.912	46.962	84.112	67.879	41.84	74.533	57.444
63	1.6774	52.589	49.993	143.77	272.43	212.22	306.59	219.32	173.68	210.06	191.51	56.36	106.15	51.142	100.63	68.321	102.71	53.793	58.795	20.796	52.146	64.483	51.155	80.238	93.752	100.27	109.78	67.901	97.524	65.993	107.7	118.31	171.43	154.93	170.62	152.77	129.82	102.99	81.181	84.117	44.652	48.135	35.4	33.42	71.826	39.708	39.241	53.503	40.062
64	0.67821	3.9429	98.212	278.19	237.45	333.65	328.78	578.42	349.95	297.29	119.44	116.84	131.62	116.13	101.87	107.8	104.35	41.023	14.914	39.714	28.546	12.463	24.919	30.836	14.083	16.046	8.7904	11.576	24.076	11.765	15.845	27.653	20.639	26.099	34.315	51.418	66.894	76.669	62.62	59.261	45.79	36.788	36.216	38.76	39.418	25.291	38.325	53.978	78.655
65	2.5271	11.856	481.62	205.85	72.957	340.36	302.55	170.04	306.62	529.32	174.98	228.2	204.13	132.11	191.14	107.15	46.724	27.738	24.973	20.341	34.581	51.899	41.092	34.394	51.901	40.11	10.706	13.676	29.77	38.492	47.759	41.211	58.124	72.696	57.989	23.676	46.587	52.647	63.148	55.935	34.554	31.681	26.2	35.321	61.376	90.71	56.208	76.922	65.167
66	1.2295	4.6955	219.19	296.56	52.811	146.5	263.92	230	121.32	151.5	280.2	114.22	138.55	137.53	74.278	75.063	31.264	61.526	27.657	35.026	24.846	14.559	19.437	41.927	21.973	21.22	45.883	82.402	55.756	104.92	81.828	67.073	105.29	93.842	53.402	92.836	111.86	70.053	95.741	87.056	97.573	151.29	137.06	101.28	70.115	39.827	61.623	76.804	56.421
67	0.91343	3.2531	36.392	282.52	357.22	38.019	106.72	242.79	127.27	313.65	87.537	296.91	415.82	127.67	135.71	156.56	73.309	126.29	134.67	71.641	77.443	78.32	119.64	179.08	114.01	50.54	35.224	130.84	261.74	99.302	48.052	63.892	106.71	77.904	119.19	98.856	76.855	61.596	114.88	75.564	31.929	59.123	75.786	49.226	46.757	31.738	31.681	53.61	38.487
68	1.555	20.417	51.913	329.37	421.39	61.736	407.04	382.4	435.25	518.05	322.13	319.83	554.21	394.36	125.5	129.55	163.63	217.18	47.474	206.38	242.15	208.2	32.343	158.36	79.824	32.396	25.386	101.86	80.937	92.874	57.29	33.07	57.349	44.132	65.577	56.811	69.881	77.039	91.252	129.1	71.073	109.37	46.333	43.922	62.798	87.451	59.382	46.718	71.799
69	1.4008	14.987	268.88	309.56	154.86	136.28	318.54	506.27	120.11	268.76	376.05	470.95	233.61	113.32	162.49	131.29	47.317	44.129	51.072	109.99	44.932	22.39	19.994	42.5	32.199	23.716	37.424	85.845	45.562	33.321	37.257	59.975	21.267	27.058	23.491	48.797	75.576	100.72	83.999	90.688	55.702	40.531	29.185	59.805	40.956	48.267	53.167	103.02	50.131
70	1.6774	12.053	54.368	436.69	360.55	101.19	408.4	723.01	425.24	202.02	516.26	208.65	216.58	126.89	327.99	162.23	147.26	203.59	96.422	72.381	63.865	65.446	32.995	8.8032	35.453	13.874	7.6435	17.942	25.753	18.095	29.929	21.433	40.169	55.031	34.616	24.821	22.917	27.493	42.441	36.964	28.04	33.295	44.046	59.593	49.279	39.188	34.731	28.73	16.435
71	2.712	21.355	437.21	78.636	227.42	174.79	87.833	175.9	84.403	293.48	366.05	207.89	427.88	144.68	69.953	63.166	31.176	12.661	9.4563	42.018	38.634	36.172	35.815	27.109	67.832	59.687	50.46	59.129	86.657	102.02	127.69	95.46	154.79	179.13	163.52	121.97	93.63	72.046	63.711	83.298	102.11	142.06	152.24	113.05	104.34	142.15	148.32	194.12	196.62
72	0.82641	3.771	45.324	267.98	463.38	496.55	166.56	206.04	357.96	508.94	634.93	323.22	178.9	124.81	265.78	163.66	109.64	38.494	23.801	49.755	39.554	20.774	27.206	24.292	15.333	28.111	136.32	63.315	49.93	37.822	27.314	50.82	24.175	13.214	21.209	22.577	44.468	51.355	47.52	60.527	57.655	63.708	80.78	115.74	86.036	80.234	81.48	114.51	73.358
73	3.2645	24.385	396.49	188.91	89.062	513.69	629.31	451.18	364.13	332.13	292.97	318.75	122.49	98.345	86.311	29.771	24.441	37.241	21.077	15.939	30.643	26.507	17.283	23.66	24.594	39.222	101.98	77.865	93.304	93.89	87.67	90.261	72.323	61.565	91.423	112	111.42	53.942	48.897	35.433	32.079	60.344	68.527	73.1	77.349	96.13	61.327	71.587	86.406
74	2.5756	9.2873	107.34	820.96	315.54	79.402	355.68	427.2	220.23	117.94	169.01	99.178	84.848	103.84	141.84	221.64	248.96	245	205.38	101.49	79.043	76.665	32.315	30.744	51.49	65.748	34.492	34.853	45.401	63.05	44.98	34.518	17.985	10.862	35.144	56.91	86.805	83.389	46.023	42.694	38.077	23.929	37.142	49.643	76.26	86.738	62.706	57.918	43.903
75	0.93731	6.753	9.2567	123.81	219.39	125.99	26.564	194.59	761.47	800.17	514.09	164.44	141.67	124.47	83.087	379.16	82.284	89.623	62.492	160.83	65.846	64.722	89.543	115.88	59.087	53.601	70.321	48.439	21.557	31.425	110.63	70.294	37.688	46.064	72.807	46.928	25.56	22.874	23.569	10.228	14.192	26.192	13.271	28.489	32.265	20.386	55.939	51.692	52.193
76	2.6809	19.637	26.11	276.9	863.72	47.954	42.571	449.67	733.38	1198.9	341.93	107.77	544.76	234.74	143.21	47.996	102.53	74.092	181.9	157.17	118.33	49.085	53.984	39.716	42.619	13.089	5.0402	29.387	35.459	49.684	32.229	19.213	40.32	58.504	24.627	12.82	5.5235	15.814	9.3188	22.795	18.423	12.944	33.293	44.145	28.448	34.618	24.974	32.532	23.448
77	2.4356	9.903	180.85	350.33	65.889	235.89	712.19	500.26	174.87	554.55	346.75	222.48	181.89	458.41	246.95	84.21	75.15	115.81	44.387	49.718	36.518	74.111	122.89	115.71	125.71	70.393	112.91	134.32	73.245	86.288	119.29	104.91	99.875	99.42	117.24	108.01	170	154.86	142.3	84.312	85.111	125.48	125.68	89.324	73.235	127.26	140.9	73.842	58.959
78	1.0433	12.942	224.51	350.34	164.05	641.99	591.99	509.94	651.02	502.21	263.05	84.941	234	39.108	44.087	128.49	53.06	33.939	18.987	10.779	10.737	9.2674	13.342	18.469	14.873	7.5054	20.097	31.275	39.316	14.803	36.853	111.1	36.583	26.133	35.462	15.121	15.884	27.172	21.89	8.1449	12.782	17.074	28.681	26.195	22.448	23.776	17.883	12.605	19.456
79	0.95591	5.2198	35.517	378.8	364.13	582.02	248.77	537.98	480.46	410.36	176.8	139.2	159.29	145.53	206.09	183.73	100.53	94.884	51.274	55.358	27.975	40.619	58.344	45.048	44.681	49.146	31.667	42.04	96.922	129.51	73.552	47.894	46.239	14.121	13.507	39.167	34.403	47.994	87.149	80.775	57.091	45.157	51.043	44.178	52.29	64.891	78.467	52.733	38.541
80	1.8851	4.9286	289.96	323.89	255.83	442.04	569.01	262.41	435.63	223.41	109.53	118.83	106.6	96.689	71.979	154.69	98.951	27.806	13.627	21.449	8.5937	11.384	14.867	15.377	16.246	18.714	23.616	29.82	61.09	80.901	87.405	52.937	68.265	60.156	48.49	45.099	60.59	52.056	35.371	86.588	89.258	55.044	42.554	46.535	31.902	22.74	26.698	39.123	36.713
81	1.418	5.1863	53.919	389.76	371.15	262.23	198.22	412.06	347.78	273.81	421.68	258.05	260.18	300.13	262.45	234.04	73.401	40.273	31.134	42.121	86.9	77.837	70.726	46.106	42.058	32.244	20.219	20.474	27.862	29.476	27.9	29.695	52.74	27.832	74.849	108.26	102.15	92.983	52.076	24.244	9.4845	21.257	31.673	32.233	45.207	54.896	40.424	45.568	62.699
82	2.5951	19.632	26.145	277.34	864.09	47.72	42.668	449.52	728.95	1202.7	341.07	107.6	541.01	235.01	143.21	47.734	103.2	74.587	182.34	157.08	119.02	49.162	54.185	39.524	42.203	12.861	4.9679	29.347	35.772	50.063	32.199	19.239	40.916	58.295	24.651	12.796	5.5224	15.819	9.3186	22.919	18.276	13.119	33.163	43.764	28.419	34.257	25.505	33.421	23.083
83	0.76502	4.1092	8.7767	142.87	287	438.9	687.63	505.82	231.09	121.65	211.53	59.186	128.67	114.94	184.63	326.52	85.452	73.146	98.55	99.375	166.1	99.697	220.77	243.16	153.05	72.048	57.303	44.59	89.461	112.84	110.01	71.379	56.095	83.219	99.478	64.258	138.38	83.139	104.96	84.484	75.491	75.384	133.84	101.45	107.28	65.763	28.725	37.637	52.519
84	2.4502	14.6	86.987	446.29	352.76	155.93	656.86	522.58	234.03	594.82	312.38	133.58	95.806	152.81	139.16	201.13	166.25	60.766	91.543	44.071	40.408	54.469	109.93	46.526	42.844	46.98	98.812	23.118	20.265	38.034	27.022	32.858	53.497	35.619	52.096	55.327	72.471	87.364	131.22	107.66	44.205	42.159	59.751	56.016	34.185	65.357	97.567	124.48	69.694
85	0.77648	4.345	13.716	90.191	282.25	264.31	382.7	221.34	93.019	461.2	544.89	456.82	547.26	404.06	357.57	208.48	129.51	123.63	100.21	207.5	62.057	28.032	13.893	19.638	24.733	10.839	14.729	25.404	75.387	44.664	32.147	36.27	33.83	66.729	42.402	47.866	39.698	41.799	45.636	78.605	47.16	57.039	41.228	28.051	22.384	18.236	30.986	49.315	88.307
86	3.042	7.8326	16.171	356.44	536.59	314.62	94.987	371.39	286.13	289.54	319.76	264.37	213.27	210.27	59.563	88.683	148.04	67.601	44.944	93.64	48.14	37.007	38.594	34.191	16.936	25.514	62.576	69.45	41.877	57.87	58.543	46.979	45.216	67.889	57.665	52.512	85.96	89.423	89.309	127.31	106.95	115.08	65.977	68.23	68.538	57.011	28.734	43.545	61.767
87	1.6286	24.741	139.47	63.12	240.32	207.84	298.64	424.22	310.36	166.6	218.48	158.41	146.91	100.13	50.772	160.4	49.067	20.925	19.405	19.524	5.8455	12.875	11.922	40.612	32.371	41.094	10.742	32.027	29.185	58.015	25.366	81.593	81.543	103.18	66.552	88.247	121.92	74.296	76.836	80.477	107.57	92.999	107.18	96.11	89.55	93.333	77.356	99.319	61.791
88	2.1842	19.503	121.06	306.35	122.71	223.04	352.12	367.53	194.66	465.22	448.98	387.28	223.4	132.02	147.31	362.85	185.14	110.06	129.3	170.96	67.26	36.644	73.368	103.88	74.691	127.2	143.16	137.02	144.67	156.92	144.37	109.77	88.088	107.32	104.55	55.653	98.054	123.52	136.84	151.57	176.36	124.88	80.226	95.232	113.7	113.71	140.41	128.33	110.52
89	2.8974	11.343	408.05	221.89	101.48	324.74	285.81	118.68	322.17	436.07	211.96	298.04	192.33	125.54	106.33	79.297	61.309	79.29	30.588	36.659	19.674	36.459	46.157	44.678	35.437	16.608	12.613	8.5057	19.346	13.737	19.49	19.65	14.278	23.637	24.149	36.088	46.744	46.101	57.34	52.044	37.182	42.412	19.638	5.5274	14.201	23.079	24.541	54.27	49.479
90	0.61664	6.1634	14.699	41.455	244.85	320.23	106.68	104.3	253.7	351.34	240.94	155.51	72.216	163.64	248.24	148.6	87.33	74.967	111.14	78.351	69.121	40.82	56.046	155.59	73.101	41.072	37.259	37.711	83.878	45.821	11.513	13.098	42.02	56.185	70.408	54.098	44.078	39.664	51.523	49.179	80.681	103.64	71.393	64.065	55.386	45.041	69.831	65.89	43.487
91	0.7846	4.704	25.369	187.04	270.08	107.63	101.39	178.48	212.82	248.22	207.4	191	105.99	88.439	109.11	133.1	105.28	64.534	66.643	51.01	8.6946	10.662	13.196	11.68	9.97	2.6011	11.378	27.116	25.981	26.069	30.462	38.896	34.172	51.126	38.874	28.177	29.293	45.253	21.378	26.32	33.977	50.404	34.92	55.592	40.568	16.846	23.135	19.293	21.696
92	0.99408	6.5996	129.36	646.46	441.3	112	296.91	897.57	563.94	118.2	288.44	204.62	48.026	44.818	192.26	283.52	156.41	68.562	36.278	19.468	20.569	11.538	15.035	18.698	18.365	37.443	35.398	30.133	17.059	29.709	26.637	13.839	10.385	29.669	24.748	28.069	25.723	31.364	27.616	33.586	37.122	14.07	9.1218	15.351	23.753	31.951	31.995	18.537	9.926
93	1.1671	15.208	278.44	711.83	294.29	135.1	286.81	958.46	604.49	252.71	281.1	280.14	158.42	136.03	191.01	288.25	130.97	70.08	122.46	101.33	90.726	52.094	64.089	74.764	44.805	28.409	42.669	94.429	74.353	83.756	69.528	51.263	43.369	16.403	39.507	89.821	89.547	61.408	34.452	44.703	37.141	32.773	28.09	14.034	21.336	17.725	29.149	22.046	15.734
94	2.818	14.394	92.756	616.39	415.74	98.655	69.575	233.06	330.32	238.88	191.97	115.72	68.438	29.611	36.017	173.49	110.18	120.01	139.72	187.72	75.09	39.443	39.928	101.97	77.654	46.405	82.692	113.66	42.063	23.219	37.825	35.518	30.399	12.289	12.066	17.711	13.138	16.866	46.157	59.64	28.714	15.896	20.543	10.843	16.507	33.097	49.854	21.129	8.8933
95	1.0383	21.213	283.89	417.64	150.08	239.53	273.13	498.37	263.27	421.43	426.66	255.9	222.46	109.21	71.94	18.626	14.049	30.759	28.348	66.727	43.489	36.42	18.926	33.958	19.786	16.382	23.663	58.284	82.336	67.297	23.55	69.609	72.553	69.047	78.529	107.87	70.6	82.436	43.816	54.387	43.665	44.049	52.422	58.911	56.614	42.21	30.495	38.333	43.049
96	2.1258	35.623	336.63	761.92	236.37	617.94	531.39	604.3	244.98	428.35	281.15	251.53	162.84	205.56	60.217	169.45	68.309	36.852	26.463	21.764	24.683	19.007	10.806	21.644	31.575	22.573	13.622	19.896	35.134	32.466	65.411	103	97.039	89.98	92.331	137.9	88.417	107.61	132.45	118.07	70.505	51.802	156.1	62.044	15.205	25.626	85.88	57.834	60.545
97	0.78578	29.781	440.78	45.186	191.27	184.12	277.83	499.35	185.26	253.44	186.16	82.56	92.842	44.471	14.366	14	13.838	13.436	29.721	24.462	34.588	50.781	12.836	2.8119	6.9139	40.956	48.297	79.236	49.334	36.857	35.61	39.465	20.547	15.331	32.465	33.579	48.354	19.693	25.794	28.496	24.474	57.836	47.89	77.294	93.354	74.178	70.738	106.31	83.661
98	1.9828	7.1273	83.074	475.96	285.06	257.96	208.7	558	177.42	326.87	422.69	222.47	36.727	26.357	87.558	183.51	56.576	45.574	21.113	60.184	15.584	8.5906	23.995	58.729	23.392	17.498	30.882	37.228	9.352	12.411	7.969	32.601	13.684	21.748	84.35	156.57	57.014	34.826	35.456	38.259	27.867	33.448	29.939	30.571	18.902	21.646	50.615	73.357	85.576
99	0.97028	4.9115	8.5209	191.12	351.72	264.49	99.564	231.45	357.97	631.38	181.4	41.401	43.327	219.83	421.05	175.73	169.4	313.59	434.37	146.26	65.432	47.744	65.097	89.188	46.912	38.324	34.359	27.756	19.333	26.743	29.115	33.882	24.916	18.073	38.359	25.226	32.003	25.461	38.282	61.625	72.941	51.441	21.682	15.368	23.11	18.535	25.252	31.492	38.971
[truncated: 1,220 more columns]
