# Supplementary material for: Detecting Parkinson’s disease from sustained phonation and speech signals
Source: PLoS One. 2017 Oct 5;12(10):e0185613. doi: 10.1371/journal.pone.0185613 (PMC5628839; doi:10.1371/journal.pone.0185613)
Supplement: S3 File — (ZIP) [file pone.0185613.s003.zip › SP/speech/SP_speech_MPEG7_descriptors.csv]

id	AudioFundamentalFrequency_1	AudioFundamentalFrequency_2	AudioFundamentalFrequency_3	AudioFundamentalFrequency_4	AudioFundamentalFrequency_5	AudioFundamentalFrequency_6	AudioFundamentalFrequency_7	AudioFundamentalFrequency_8	AudioFundamentalFrequency_9	AudioFundamentalFrequency_10	AudioFundamentalFrequency_11	AudioFundamentalFrequency_12	AudioHarmonicity_1	AudioHarmonicity_2	AudioHarmonicity_3	AudioHarmonicity_4	AudioHarmonicity_5	AudioHarmonicity_6	AudioHarmonicity_7	AudioHarmonicity_8	AudioHarmonicity_9	AudioHarmonicity_10	AudioHarmonicity_11	AudioHarmonicity_12	AudioHarmonicity_13	AudioHarmonicity_14	AudioHarmonicity_15	AudioHarmonicity_16	AudioHarmonicity_17	AudioHarmonicity_18	AudioHarmonicity_19	AudioHarmonicity_20	AudioHarmonicity_21	AudioHarmonicity_22	AudioHarmonicity_23	AudioHarmonicity_24	AudioPower_1	AudioPower_2	AudioPower_3	AudioPower_4	AudioPower_5	AudioPower_6	AudioPower_7	AudioPower_8	AudioPower_9	AudioPower_10	AudioPower_11	AudioPower_12	AudioSpectrumCentroid_1
1	51.101	3392.3	417.81	146.51	132.83	182.99	817.55	50.156	13.68	36.476	2.8231	9.2841	0.19399	31.25	0.99462	16000	0.78737	4899.1	0.87324	500	0.69391	125	0.9556	16000	0.21133	6742.5	0.26169	15875	0.17933	375	0.082353	15500	-1.1012	0.98506	3.1012	2.0774	3.1743e-08	0.017718	0.0025726	0.0013247	0.00018588	0.0034554	0.003253	0.0032695	0.0011388	0.0021307	1.7041	5.815	-2.9982
2	53.65	3392.3	363.92	131.25	119.51	158.63	713.88	39.121	11.738	27.383	3.0686	10.984	0.29673	31.25	0.9964	16000	0.84922	4397.4	0.9302	500	0.81913	250	0.97563	4000	0.18539	6596.7	0.15651	3750	0.11108	250	0.045431	3500	-1.5474	1.1659	4.2641	2.4166	1.5742e-07	0.023748	0.0048912	0.0028368	0.00044513	0.0073516	0.0055443	0.0069065	0.0023917	0.0045148	1.5022	4.8283	-3.0674
3	52.751	3392.3	400.59	213.04	180.74	242.31	620.12	61.57	32.306	29.264	3.4749	15.029	0.26626	31.25	0.99151	16000	0.82448	3716.3	0.88903	500	0.76189	250	0.96629	1000	0.18024	6228.4	0.2044	750	0.12714	250	0.077261	500	-1.3353	1.42	3.9209	3.0935	4.603e-08	0.033634	0.0014484	0.0005133	0.00017779	0.001383	0.0034214	0.0012052	0.00033551	0.00086973	6.1372	48.551	-2.1462
4	51.821	3392.3	590.76	214.08	196	265.66	935.86	69.663	18.078	51.585	2.0976	5.7134	0.20588	31.25	0.99477	16000	0.78714	4791.9	0.89063	500	0.62065	250	0.97098	16000	0.22464	6859.8	0.35033	15750	0.26997	250	0.080357	15500	-0.93294	1.0035	2.5243	2.0483	4.4059e-08	0.057886	0.0027409	0.0012022	0.0002473	0.0034158	0.0056471	0.0031685	0.00095491	0.0022136	6.4083	53.601	-2.3473
5	51.519	3392.3	580.55	195.13	170.93	235.83	973.84	64.899	24.203	40.696	2.2823	6.5056	0.22611	31.25	0.99687	16000	0.79244	3853.6	0.91974	500	0.60037	125	0.97194	1000	0.23384	6546.7	0.37158	875	0.31937	375	0.052207	500	-0.9939	1.3127	2.4719	2.7411	1.1475e-07	0.011105	0.00095389	0.0005325	0.00019828	0.00093985	0.0016176	0.00074157	0.00033422	0.00040735	3.711	18.157	-2.4448
6	50.865	3150	242.29	217.24	190.91	235.83	243.57	44.92	26.332	18.587	8.537	87.506	0.18936	31.25	0.99936	16000	0.91262	5124.6	0.97822	2000	0.93338	500	0.99466	4000	0.17227	6387.9	0.061285	3500	0.044846	1500	0.016439	2000	-2.91	1.0381	10.96	2.2383	5.2576e-06	0.091018	0.013253	0.0075113	0.0033986	0.017388	0.01524	0.01399	0.0041128	0.0098769	2.2958	9.6656	-2.7156
7	51.459	2940	370.33	218.32	196.88	234.57	546.72	37.699	21.442	16.258	3.2822	12.853	0.24824	31.25	0.99841	16000	0.89239	5847.4	0.9746	1000	0.91483	500	0.98776	16000	0.17869	7059	0.072932	15500	0.059768	500	0.013163	15000	-2.0668	0.71439	6.1963	1.5698	1.6126e-07	0.038549	0.0026273	0.001849	0.0010127	0.0032009	0.0040623	0.0021882	0.00083626	0.0013519	5.9635	45.73	-2.0591
8	54.244	2756.3	278.47	186.86	159.78	208.02	431.42	48.236	27.082	21.154	4.6744	25.148	0.17967	31.25	0.9987	16000	0.78915	5744.8	0.95249	500	0.55219	250	0.97976	16000	0.2612	7308.9	0.42757	15750	0.4003	250	0.027265	15500	-1.0145	0.68089	2.4209	1.4877	4.9723e-08	0.055131	0.0062536	0.0035237	0.00082552	0.0081853	0.0085421	0.0073597	0.0026982	0.0046615	2.9601	14.453	-2.3435
9	52.438	2940	445.74	148.24	121.66	199.1	776.09	77.441	26.578	50.862	2.39	7.1227	0.2349	31.25	0.99561	16000	0.77938	3126.3	0.81298	500	0.66485	250	0.91587	2000	0.16207	5380.4	0.25103	1750	0.14813	250	0.10289	1500	-0.74745	1.8233	2.9437	4.6216	9.9468e-06	0.043306	0.0094119	0.0070314	0.0034501	0.013963	0.0080412	0.010513	0.0035813	0.0069317	1.3363	5.0921	-2.7595
10	52.189	2940	263.03	116.67	100.92	128.95	561.37	28.032	15.751	12.281	3.7691	15.871	0.29135	31.25	0.99884	16000	0.82083	3210	0.90693	500	0.71762	250	0.95901	1750	0.18456	5881	0.24139	1500	0.1893	250	0.052085	1250	-1.1672	1.7	3.2802	3.9369	2.042e-07	0.054029	0.0097175	0.0046509	0.00054271	0.016875	0.011349	0.016332	0.0041082	0.012224	1.4218	4.8583	-3.3387
11	53.978	2594.1	364.47	245	209	275.63	507.08	66.62	35.995	30.625	4.0204	17.811	0.27987	31.25	0.99861	16000	0.86443	5497	0.94219	2000	0.81478	500	0.98239	16000	0.17075	6506.5	0.16761	15500	0.12741	1500	0.040196	14000	-1.5447	0.88006	4.4462	1.9572	1.4862e-06	0.078905	0.016143	0.010103	0.0023822	0.026438	0.016743	0.024056	0.0077206	0.016335	1.3182	4.4142	-2.1754
12	52.313	1837.5	318.04	233.33	192.58	280.89	357.92	88.315	40.757	47.558	3.3065	13.182	0.22831	31.25	0.99881	16000	0.83199	4377.2	0.92484	1000	0.72315	500	0.98094	4000	0.19743	6375.4	0.25779	3500	0.20169	500	0.0561	3000	-1.3657	1.2271	3.9984	2.611	1.0495e-06	0.030087	0.0056071	0.00365	0.0014525	0.0072912	0.0056913	0.0058388	0.0021976	0.0036412	1.437	4.6687	-2.1522
13	53.978	3392.3	535.67	199.55	177.82	246.37	906.36	68.546	21.725	46.821	2.4732	7.5679	0.15617	31.25	0.99628	16000	0.77242	4630.2	0.8816	500	0.63118	250	0.97139	10000	0.23428	6648.2	0.34021	9750	0.25042	250	0.089789	9500	-0.95158	1.0863	2.6885	2.2568	8.8148e-08	0.022798	0.002147	0.0007527	0.00025132	0.0026382	0.0038502	0.0023869	0.00050138	0.0018855	3.5607	16.323	-2.2483
14	52.563	3392.3	355.67	86.471	77.098	95.662	763.32	18.564	9.3727	9.191	2.9192	10.169	0.19663	31.25	0.9925	16000	0.75982	3677.8	0.81734	500	0.62357	101.56	0.92271	4000	0.19496	5784.4	0.29914	3898.4	0.19377	398.44	0.10537	3500	-0.79089	1.5281	2.5495	3.5811	2.2432e-06	0.031678	0.0067555	0.0039984	0.00093603	0.01069	0.0072624	0.0097535	0.0030624	0.0066911	1.4136	4.6029	-2.6352
15	57.874	3150	374.45	120.49	112.5	134.04	768.39	21.543	7.9918	13.551	2.7595	8.8408	0.22658	31.25	0.99412	16000	0.86163	3770.4	0.91989	500	0.83675	250	0.96577	2000	0.16144	6314.2	0.12902	1750	0.083144	250	0.045879	1500	-2.0242	1.4114	6.7089	3.0251	1.6898e-06	0.047359	0.0062948	0.0045805	0.00082819	0.0091303	0.0071136	0.0083021	0.0037523	0.0045498	2.0809	9.5	-3.0699
16	52.563	2940	442.78	186.86	160.95	232.13	707.48	71.182	25.916	45.267	2.6402	8.7903	0.21704	31.25	0.99815	16000	0.79265	4341.7	0.89547	500	0.64568	250	0.9733	4000	0.21313	6251.4	0.32762	3750	0.2498	250	0.077825	3500	-0.85788	1.2268	2.4176	2.6887	3.692e-05	0.031828	0.0040892	0.0019344	0.00080002	0.0059635	0.0049912	0.0051634	0.0011344	0.0040291	2.3863	10.646	-2.3036
17	54.647	3150	422.93	120.16	108.89	142.72	841.42	33.83	11.275	22.555	2.6242	8.1556	0.22093	31.25	0.99492	16000	0.80691	4023.4	0.87281	500	0.72458	250	0.95909	3500	0.1929	6510.1	0.23451	3250	0.14823	250	0.08628	3000	-1.3704	1.281	4.2237	2.681	6.4506e-08	0.082155	0.018169	0.0073691	0.0022822	0.033378	0.02064	0.031096	0.0050869	0.026009	1.0862	3.081	-3.3061
18	52.313	2205	251.14	208.51	175	242.31	268.72	67.308	33.512	33.796	5.6611	37.759	0.21754	31.25	0.99673	16000	0.84735	4593.8	0.95266	1000	0.79996	500	0.97879	4000	0.20835	6593	0.17883	3500	0.1527	500	0.026128	3000	-1.5188	1.1237	3.8611	2.3268	9.38e-08	0.031913	0.0049141	0.0033034	0.0013246	0.0060048	0.005803	0.0046802	0.0019789	0.0027013	2.4802	9.5221	-2.2804
19	51.22	2450	204.79	162.43	154.74	186.86	225.76	32.128	7.6946	24.433	6.826	58.561	0.09745	31.25	0.9983	16000	0.85256	3403.5	0.94537	500	0.83921	500	0.98078	1000	0.20345	6004.7	0.14158	500	0.10616	0	0.035413	500	-1.7763	1.6165	5.2127	3.6395	2.6129e-06	0.0087473	0.0020514	0.0017083	0.00057062	0.0029171	0.0018528	0.0023465	0.0011377	0.0012088	1.3739	5.1481	-2.0924
20	50.806	3392.3	307.71	194.27	158.63	223.29	470.8	64.659	35.64	29.019	4.1421	20.907	0.2336	31.25	0.99768	16000	0.80412	4915.3	0.94165	500	0.58235	250	0.98058	16000	0.23243	6839.3	0.39823	15750	0.3593	250	0.038931	15500	-0.93244	0.97654	2.2626	2.0123	3.6583e-08	0.035035	0.0038254	0.002042	0.00039321	0.0046793	0.0057751	0.0042861	0.0016488	0.0026373	2.884	11.963	-2.6377
21	51.042	2756.3	272.85	209	196	233.33	343.69	37.333	13.005	24.329	5.2189	31.844	0.22995	31.25	0.99916	16000	0.85791	5128.5	0.95263	1000	0.81631	500	0.98405	16000	0.19661	6987.1	0.16773	15500	0.13632	500	0.031418	15000	-1.6628	0.90241	4.6139	1.8403	4.9687e-07	0.015551	0.0017853	0.0012603	0.00067857	0.0022929	0.0021269	0.0016143	0.00058171	0.0010326	3.6626	19.669	-2.2676
22	52.189	2450	276.8	182.99	143.65	235.83	375.7	92.181	39.339	52.841	4.0707	20.291	0.17385	31.25	0.99892	16000	0.81333	3230.5	0.92233	500	0.72104	250	0.97211	1250	0.21577	5820.2	0.25107	1000	0.20129	250	0.049779	750	-1.3269	1.6975	3.6154	3.9745	3.5821e-08	0.097667	0.010906	0.0054993	0.0011699	0.013819	0.014445	0.012649	0.0043294	0.0083194	2.4191	10.479	-2.2108
23	51.519	2756.3	320.33	163.94	133.64	182.23	541.33	48.595	30.304	18.291	3.1677	12.061	0.30515	31.25	0.9992	16000	0.85089	4695.5	0.95481	500	0.79794	250	0.98491	16000	0.19578	6767.9	0.18698	15750	0.15687	250	0.030106	15500	-1.4102	1.0531	3.6223	2.1523	1.6118e-08	0.065475	0.010597	0.004359	0.00083189	0.015304	0.013611	0.014473	0.0035271	0.010945	1.729	5.7261	-2.843
24	50.69	3150	404.13	150	133.23	187.66	731.43	54.427	16.767	37.66	2.7472	8.9573	0.22958	31.25	0.99895	16000	0.81465	3556.4	0.87431	500	0.70063	218.75	0.97517	4000	0.18953	5879.4	0.27454	3781.3	0.17367	281.25	0.10086	3500	-1.1375	1.5738	3.5006	3.6381	2.489e-08	0.1021	0.015042	0.0096488	0.0016046	0.016683	0.01874	0.015079	0.0080442	0.0070343	1.9474	6.9257	-2.7665
25	61.938	3392.3	250.98	158.63	139.12	175	494.44	35.883	19.516	16.367	5.0571	27.507	0.28077	31.25	0.99557	16000	0.87247	3940.4	0.9512	500	0.86736	500	0.97913	1000	0.17988	6496.8	0.11177	500	0.083848	0	0.027922	500	-1.9884	1.3215	5.9312	2.7547	1.102e-06	0.015637	0.0037649	0.0031528	0.0010985	0.0052169	0.0034841	0.0041184	0.0020542	0.0020641	1.4651	5.2079	-2.3342
26	51.943	3392.3	464.09	124.58	117.6	135.28	796.57	17.676	6.9763	10.7	1.9826	5.1083	0.20018	31.25	0.99814	16000	0.82864	4084.4	0.90853	1000	0.76542	250	0.96672	4000	0.19492	6055.2	0.2013	3750	0.14312	750	0.058186	3000	-1.5759	1.3914	4.6783	3.0901	9.034e-08	0.059328	0.012479	0.0092333	0.0015261	0.019383	0.012549	0.017857	0.0077072	0.01015	1.1875	3.9997	-2.7908
27	51.821	3392.3	562.39	188.87	154.74	222.73	910.99	67.99	34.129	33.861	2.2455	6.6325	0.20594	31.25	0.99858	16000	0.79464	5396.5	0.91254	500	0.69035	250	0.96961	16000	0.24216	6848.7	0.27925	15750	0.22219	250	0.057068	15500	-1.1719	0.80234	2.8933	1.7843	4.6961e-07	0.072887	0.0055006	0.0036552	0.00095417	0.0072317	0.0076573	0.0062775	0.002701	0.0035765	4.5775	32.644	-2.3306
28	57.124	2940	270.85	209	195.13	226.15	321.52	31.021	13.872	17.149	5.4538	36.559	0.24502	31.25	0.9981	16000	0.87204	3958.2	0.94958	1000	0.88398	500	0.97823	2000	0.18719	6073.1	0.094247	1500	0.065604	500	0.028642	1000	-2.0679	1.4577	6.0702	3.192	1.2276e-05	0.030853	0.0040625	0.0024922	0.0011279	0.0046967	0.0049246	0.0035689	0.0013643	0.0022046	2.6756	11.944	-2.4178
29	50.69	3392.3	570.92	242.31	222.73	270.55	895.86	47.825	19.58	28.244	2.2778	6.4489	0.21994	31.25	0.99825	16000	0.85652	5633.9	0.95661	2000	0.79672	500	0.98409	16000	0.1978	7011.7	0.18737	15500	0.1599	1500	0.027474	14000	-1.5468	0.77478	4.153	1.6569	8.6001e-08	0.023853	0.0047634	0.0037812	0.00073274	0.0077509	0.0046065	0.0070181	0.0030484	0.0039697	1.2287	4.8391	-2.2866
30	50.983	3392.3	322.36	186.08	168.32	210	585.01	41.679	17.755	23.924	4.4403	21.765	0.22396	31.25	0.9987	16000	0.91729	4353.8	0.97607	500	0.92717	500	0.99177	2000	0.15779	6491.9	0.0646	1500	0.048902	0	0.015698	1500	-3.0316	1.2227	11.628	2.5344	7.5218e-06	0.035503	0.0085633	0.0073071	0.0018027	0.012314	0.0076466	0.010511	0.0055044	0.005007	1.0735	3.8208	-2.7683
31	51.943	3392.3	434.82	128.95	117.29	138.68	856.54	21.392	11.66	9.7319	2.5841	8.1034	0.19103	31.25	0.99679	16000	0.84473	3878.1	0.91715	500	0.77891	125	0.97305	2000	0.17479	6476	0.19414	1875	0.13824	375	0.0559	1500	-1.6872	1.332	5.7033	2.7955	8.5642e-07	0.018108	0.0040823	0.002785	0.00065154	0.006804	0.0039678	0.0061525	0.0021335	0.004019	0.96726	3.1038	-2.9231
32	55.612	3392.3	309.27	182.23	153.66	212.02	531.49	58.361	28.573	29.788	4.5586	24.019	0.18594	31.25	0.99744	16000	0.81624	4258.4	0.92762	500	0.79205	250	0.97838	2000	0.23444	6476.9	0.18633	1750	0.13557	250	0.050764	1500	-1.3742	1.2421	3.3736	2.5953	2.2739e-06	0.0061403	0.00096955	0.00069752	0.00017886	0.0013047	0.0011207	0.0011258	0.00051867	0.00060718	2.3195	9.3057	-2.3911
33	68.266	3392.3	403.7	188.46	151.55	239.67	654.58	88.128	36.915	51.212	3.0949	11.921	0.21667	31.25	0.99846	16000	0.86445	4664	0.95275	1000	0.83071	500	0.98399	4000	0.18919	6460.9	0.15328	3500	0.12204	500	0.031238	3000	-1.8827	1.1311	5.6286	2.3869	1.1667e-05	0.0092488	0.0025745	0.0020558	0.0011592	0.0036536	0.0019028	0.0024944	0.00089664	0.0015978	0.99459	3.497	-2.5035
34	50.69	3392.3	395.21	233.33	200.45	254.91	629.61	54.459	32.879	21.58	3.6393	15.356	0.27771	31.25	0.99929	16000	0.82055	4581.7	0.94066	2000	0.71977	250	0.98154	4000	0.21907	5960.8	0.26177	3750	0.22089	1750	0.040871	2000	-1.1738	1.2526	2.9578	2.8659	9.0051e-08	0.020378	0.0055441	0.0043497	0.0012238	0.0089747	0.0049956	0.0077509	0.0031259	0.004625	0.85479	2.8445	-2.3646
35	57.572	2205	241.99	215.12	193.42	229.09	228.81	35.671	21.701	13.97	6.7372	49.438	0.15289	31.25	0.99977	16000	0.92814	5686	0.97684	2000	0.94302	500	0.98887	8000	0.14883	6204.6	0.045851	7500	0.033823	1500	0.012028	6000	-3.8409	0.91665	17.858	2.0941	3.5492e-06	0.02122	0.0048298	0.004083	0.0010379	0.0067424	0.0043056	0.0057044	0.0030451	0.0026593	1.2348	4.5866	-2.8513
36	51.639	2756.3	360.52	116.05	104.75	124.58	687.36	19.826	11.302	8.5236	2.541	7.7799	0.19665	31.25	0.99678	16000	0.83291	4334	0.93102	500	0.75521	500	0.97069	2000	0.19719	6495.9	0.21548	1500	0.17581	0	0.039675	1500	-1.4396	1.2176	4.0172	2.5367	8.8576e-06	0.038911	0.0065088	0.0040827	0.00090508	0.0094538	0.0073439	0.0085488	0.0031777	0.0053711	1.7924	6.5108	-2.6988
37	51.882	2756.3	250.04	204.64	188.06	225	287.31	36.939	16.581	20.359	6.9475	54.156	0.19728	31.25	0.99818	16000	0.92584	4722.8	0.97323	2000	0.94013	500	0.98804	4000	0.15245	6404.7	0.047905	3500	0.033094	1500	0.014811	2000	-3.6636	1.1622	15.693	2.4267	4.3312e-06	0.051214	0.010956	0.0093406	0.0041093	0.016105	0.009378	0.011995	0.0052313	0.006764	1.4512	5.9692	-2.6786
38	55.682	3392.3	425.66	170.6	138.68	200.45	769.24	61.77	31.916	29.854	2.8175	9.4679	0.19675	31.25	0.99886	16000	0.79032	4750.5	0.88717	500	0.68041	125	0.97989	16000	0.23369	6687.4	0.29947	15875	0.20676	375	0.092717	15500	-1.1754	1.0426	3.1937	2.1808	6.5663e-07	0.083055	0.011423	0.0051844	0.00099076	0.017958	0.01463	0.016968	0.0041937	0.012774	1.9902	7.9191	-2.7272
39	54.444	2756.3	270.3	160.95	108.89	199.55	495.92	90.659	52.062	38.596	4.124	18.712	0.24224	31.25	0.99552	16000	0.81606	3049.1	0.8987	500	0.74275	250	0.95338	1000	0.19034	5814	0.21063	750	0.15595	250	0.054677	500	-1.3771	1.7595	3.8413	4.1442	2.7411e-07	0.023759	0.0054837	0.0037691	0.0019841	0.0074853	0.0048829	0.0055012	0.001785	0.0037162	1.3625	4.5848	-2.6587
40	51.279	2100	253.88	214.08	190.09	242.31	243.05	52.218	23.988	28.23	5.6321	38.09	0.27459	31.25	0.99661	16000	0.86078	5405.7	0.95095	1000	0.80559	500	0.98203	16000	0.18189	7099.1	0.17644	15500	0.14536	500	0.03108	15000	-1.6739	0.8185	4.8108	1.6899	3.6976e-06	0.007139	0.0016372	0.0016112	0.00060707	0.0021855	0.0012087	0.0015784	0.0010042	0.00057428	1.1307	5.3649	-2.2649
41	51.519	3392.3	257.8	188.46	100.57	201.37	487.57	100.8	87.891	12.908	5.2351	31.22	0.23661	31.25	0.9961	16000	0.89871	4144.7	0.95975	500	0.87215	500	0.98201	2000	0.14886	6380.2	0.10986	1500	0.087595	0	0.022268	1500	-2.5522	1.3098	9.6133	2.7501	3.1597e-06	0.005827	0.0012066	0.0011583	0.00052147	0.0015313	0.00099112	0.0010098	0.00063683	0.00037296	1.958	8.5667	-2.2027
42	50.748	3392.3	322.52	177.82	95.662	200.45	573.22	104.79	82.161	22.632	3.5891	15.917	0.22354	31.25	0.99893	16000	0.8009	6225.6	0.96246	2000	0.55605	250	0.98918	16000	0.24071	7311.1	0.43313	15750	0.40641	1750	0.026716	14000	-0.82061	0.57086	2.0219	1.3621	1.8282e-08	0.0047346	0.0010761	0.00086946	8.7795e-07	0.0018375	0.0010624	0.0018367	0.00086858	0.00096809	0.74896	2.8396	-2.4159
43	52.563	2940	310.85	116.67	105.25	127.09	669.99	21.839	11.416	10.423	3.2544	11.999	0.23323	31.25	0.99246	16000	0.83334	4434.3	0.91378	1000	0.77542	250	0.96502	4000	0.18791	6508.9	0.1896	3750	0.13836	750	0.051239	3000	-1.5027	1.1878	4.2277	2.4752	9.4729e-06	0.039082	0.0085569	0.0071608	0.00093299	0.013889	0.008143	0.012956	0.0062278	0.0067284	0.96126	3.5361	-3.3499
44	51.459	2756.3	306.67	204.17	183.37	223.86	416.1	40.489	20.798	19.691	4.0889	19.528	0.1861	31.25	0.99802	16000	0.82289	4161.7	0.91351	500	0.73803	500	0.9722	4000	0.20122	6027.1	0.23417	3500	0.17548	0	0.058694	3500	-1.4855	1.3704	4.3911	3.0652	9.6981e-07	0.065465	0.010236	0.005756	0.0013987	0.014761	0.012499	0.013362	0.0043572	0.0090052	2.3849	10.025	-1.9227
45	62.465	2205	350.26	229.69	216.18	254.92	440.59	38.745	13.511	25.234	3.4725	13.854	0.27897	31.25	0.99807	16000	0.85719	5042.8	0.96761	2000	0.85664	500	0.98225	16000	0.21323	6645.4	0.1256	15500	0.11097	1500	0.014638	14000	-1.6173	1.0038	4.0941	2.0922	1.8994e-05	0.00975	0.0020648	0.0016403	0.0010734	0.0027706	0.0015241	0.0016972	0.00056686	0.0011303	1.628	7.144	-2.3855
46	51.399	2940	332.94	172.27	137.81	193.42	601.57	55.609	34.453	21.155	3.5252	14.153	0.24376	31.25	0.99393	16000	0.84419	4280	0.90141	500	0.79877	250	0.95433	9000	0.16068	6790.8	0.15556	8750	0.10263	250	0.052928	8500	-1.7151	1.147	5.66	2.3264	5.439e-06	0.024733	0.0049724	0.0039339	0.0021017	0.007025	0.0044246	0.0049234	0.0018322	0.0030912	1.6283	6.4155	-2.5973
47	99.324	3150	293.58	133.23	126	147.49	609.25	21.492	7.2326	14.259	3.8359	16.27	0.14826	31.25	0.99858	16000	0.88624	4634.2	0.96028	1000	0.87103	500	0.98706	4000	0.17504	6335.7	0.11603	3500	0.089252	500	0.026774	3000	-2.371	1.1824	8.0459	2.5196	1.0545e-06	0.19713	0.024316	0.010685	0.0040565	0.035845	0.032173	0.031789	0.0066289	0.02516	2.6744	12.119	-2.7582
48	51.042	3392.3	308.66	231.5	200.91	257.89	437.27	56.983	30.585	26.397	5.2953	33.337	0.19695	31.25	0.99888	16000	0.85021	5134.7	0.97263	2000	0.87323	500	0.99121	16000	0.23123	6721.3	0.11797	15500	0.099393	1500	0.018581	14000	-1.5252	0.96496	3.7333	2.005	1.5522e-08	0.004903	0.0010983	0.00098098	0.00023141	0.0015796	0.0010136	0.0013482	0.00074957	0.00059865	1.1625	4.1127	-2.3365
49	52.563	3392.3	331.08	190.09	180.74	204.17	581.99	23.429	9.3485	14.08	4.2944	20.75	0.22443	31.25	0.99869	16000	0.89759	5101.1	0.97446	2000	0.94401	500	0.98923	8000	0.19768	6342.9	0.045222	7500	0.030447	1500	0.014775	6000	-2.3969	1.044	7.2318	2.2677	1.8441e-05	0.012783	0.0052573	0.0049578	0.0020805	0.0077757	0.0034217	0.0056952	0.0028773	0.0028178	0.34756	2.0016	-2.6191
50	54.851	2756.3	391.15	153.66	142.95	166.42	690.86	23.465	10.708	12.757	2.6236	8.1032	0.21289	31.25	0.99703	16000	0.85326	3828.1	0.93454	500	0.81037	250	0.97087	2000	0.18394	6307.9	0.1605	1750	0.12417	250	0.036337	1500	-1.8086	1.3951	5.4149	2.9945	3.4834e-07	0.045067	0.0094054	0.0055967	0.0019533	0.01403	0.009922	0.012076	0.0036434	0.008433	1.5076	4.9103	-2.8265
51	55.332	3392.3	391.34	160.95	143.18	168.97	801	25.784	17.767	8.0166	3.1804	11.314	0.331	31.25	0.99901	16000	0.88734	4525.3	0.95464	1000	0.85156	500	0.9884	4000	0.14425	6164.6	0.13684	3500	0.10308	500	0.033757	3000	-1.6124	1.2246	4.856	2.7042	1.3218e-05	0.17325	0.048448	0.047173	0.010081	0.079276	0.039116	0.069194	0.037092	0.032103	0.51489	2.4552	-3.0537
52	51.16	3392.3	658.38	134.45	116.36	193.42	1086.1	77.062	18.092	58.97	1.6946	4.0662	0.24928	31.25	0.99917	16000	0.79019	3619.5	0.86488	500	0.68732	250	0.94911	2000	0.19981	6044.8	0.26179	1750	0.17756	250	0.084232	1500	-1.047	1.514	2.8481	3.3896	1.699e-08	0.015867	0.0035919	0.0021329	0.0001692	0.0062324	0.0038158	0.0060632	0.0019637	0.0040995	0.92529	2.8384	-2.9422
53	52.128	2756.3	275.34	176.4	157.5	196.88	512.73	39.375	18.9	20.475	4.5294	21.78	0.24217	31.25	0.99802	16000	0.8688	4654.5	0.92599	1000	0.8482	500	0.96906	4000	0.16113	6492.9	0.12086	3500	0.077792	500	0.043068	3000	-2.1465	1.1433	7.1028	2.377	3.1075e-06	0.012623	0.002939	0.002222	0.00094523	0.0038639	0.0026797	0.0029187	0.0012768	0.0016419	1.4565	4.7932	-2.7033
54	54.579	3392.3	477.41	143.18	132.04	163.94	852.31	31.905	11.146	20.759	2.2914	6.6111	0.27212	31.25	0.99617	16000	0.82994	4241.7	0.88708	1000	0.77751	250	0.95363	4000	0.17152	6145.9	0.17612	3750	0.10957	750	0.066547	3000	-1.5019	1.3152	4.5332	2.8991	1.2367e-06	0.014866	0.0026529	0.0016145	0.00059297	0.0044301	0.002696	0.0038371	0.0010215	0.0028156	1.3587	4.6554	-2.5997
55	52.005	3392.3	356.15	219.4	200.45	243.65	536.54	43.192	18.948	24.243	4.0467	19.393	0.27189	31.25	0.99791	16000	0.86702	5103.6	0.95285	2000	0.8242	500	0.98979	8000	0.1869	6362.7	0.16559	7500	0.12865	1500	0.036939	6000	-1.83	1.0325	5.4468	2.244	6.0998e-05	0.052964	0.008849	0.0061306	0.0029755	0.0111	0.0093795	0.0081249	0.0031551	0.0049698	2.332	9.5867	-2.2801
56	51.399	3392.3	311.29	119.51	112.21	138.68	697.68	26.465	7.2984	19.167	3.6191	14.394	0.2108	31.25	0.99878	16000	0.86	3426.7	0.94013	500	0.84678	250	0.97624	4000	0.18986	5535.6	0.12947	3750	0.093349	250	0.036117	3500	-2.0241	1.6944	6.3405	4.1615	1.7804e-07	0.048104	0.011762	0.008499	0.0020976	0.015747	0.011783	0.013649	0.0064014	0.007248	1.2297	3.7743	-3.087
57	51.459	3392.3	408.1	115.14	106.78	127.83	850.87	21.046	8.3639	12.682	2.8323	9.5037	0.26926	31.25	0.99757	16000	0.83444	4472	0.92355	500	0.7563	500	0.96165	8000	0.18197	6439.6	0.20535	7500	0.16724	0	0.038103	7500	-1.3834	1.1537	3.8354	2.4533	4.6769e-06	0.047822	0.0062543	0.0045874	0.0017652	0.0084937	0.0069307	0.0067285	0.0028222	0.0039063	2.7852	13.286	-3.0014
58	50.806	3392.3	475.99	153.13	128.57	192.58	817.83	64.005	24.554	39.451	2.3182	7.0066	0.20841	31.25	0.99568	16000	0.75813	5130.4	0.86111	500	0.5908	125	0.9417	16000	0.22768	6894.1	0.35091	15875	0.27031	375	0.080594	15500	-0.87052	0.89031	2.384	1.8793	2.873e-08	0.02848	0.0046171	0.0022357	4.19e-05	0.0066092	0.0061321	0.0065673	0.0021938	0.0043735	1.7471	5.498	-2.7788
59	50.806	2100	284.1	196.88	178.54	216.18	371.24	37.634	18.332	19.301	4.0603	18.445	0.18676	31.25	0.99894	16000	0.86954	3980.1	0.96203	1000	0.87097	500	0.98573	3000	0.20281	6134.8	0.11476	2500	0.091054	500	0.023701	2000	-1.9736	1.41	5.7701	3.0825	1.4542e-06	0.078934	0.011857	0.0060666	0.001445	0.01732	0.015116	0.015875	0.0046216	0.011254	2.1695	8.2204	-2.5354
60	51.459	3150	426.42	171.6	147.99	215.12	769.84	67.135	23.609	43.527	2.88	9.5755	0.19378	31.25	0.99865	16000	0.86369	4631.7	0.96209	1000	0.86344	500	0.9866	4000	0.21134	6363.2	0.12316	3500	0.098655	500	0.024503	3000	-1.8688	1.1651	5.1123	2.4891	5.3675e-06	0.035717	0.0058675	0.0038122	0.0010926	0.0090361	0.0063009	0.0079435	0.0027196	0.0052239	1.8382	7.487	-2.6323
61	50.631	2756.3	255.68	177.82	147	217.24	405.38	70.241	30.823	39.419	5.0429	28.451	0.21451	31.25	0.99893	16000	0.84595	5338.2	0.92423	500	0.82262	250	0.97248	16000	0.19087	7169.1	0.14986	15750	0.10161	250	0.048252	15500	-1.7034	0.80431	4.8442	1.6722	3.9933e-08	0.026937	0.0027436	0.0011781	0.00029863	0.0037504	0.0040108	0.0034518	0.00087946	0.0025723	2.9705	13.94	-2.6813
62	55.752	3150	380.91	112.5	103.28	121.82	768.01	18.545	9.2213	9.3232	2.7027	8.7116	0.20298	31.25	0.99472	16000	0.85396	4381.7	0.94252	500	0.82254	250	0.97585	4000	0.18642	6592.5	0.15332	3750	0.11998	250	0.033336	3500	-1.727	1.1734	5.0235	2.4304	9.3591e-06	0.0082787	0.0029961	0.0022922	0.0006349	0.0051988	0.0024163	0.0045639	0.0016573	0.0029066	0.40763	1.8341	-3.4617
63	51.882	3392.3	350.34	101.15	93.038	112.79	693.31	19.75	8.1088	11.641	2.8155	10.327	0.17128	31.25	0.98864	16000	0.74426	2755	0.76764	500	0.65458	62.5	0.87405	2000	0.17289	5208	0.21947	1937.5	0.11306	437.5	0.1064	1500	-1.0333	2.071	4.1927	5.4987	8.6525e-06	0.031705	0.0076774	0.0066136	0.0015376	0.010776	0.0067081	0.0092382	0.005076	0.0041623	0.96294	3.3682	-2.821
64	52.066	3392.3	516.53	193.42	163.94	249.15	881.5	85.212	29.481	55.731	2.5425	7.869	0.17822	31.25	0.99923	16000	0.85827	5070.4	0.96584	1000	0.85871	500	0.98499	16000	0.21953	6564.3	0.12628	15500	0.10713	500	0.019146	15000	-1.7816	0.9772	4.8071	2.0955	3.01e-05	0.059169	0.0061025	0.0039415	0.0018093	0.0077118	0.0079258	0.0059025	0.0021322	0.0037702	3.7773	20.86	-2.7537
65	51.22	3392.3	400.34	142.95	128.57	158.06	752.9	29.493	14.379	15.114	2.7249	8.9395	0.17209	31.25	0.99868	16000	0.85283	3916	0.92953	500	0.84945	125	0.96801	2000	0.19566	6366.2	0.11856	1875	0.080082	375	0.038477	1500	-2.0812	1.351	6.3884	2.8761	8.9225e-08	0.060066	0.011753	0.0082816	0.0024215	0.017211	0.011732	0.014789	0.0058601	0.0089294	1.3915	4.8314	-3.0771
66	56.178	3392.3	565.77	158.63	126.54	182.61	915.84	56.067	32.091	23.976	1.9484	5.3907	0.24147	31.25	0.99678	16000	0.77341	4111.3	0.825	500	0.691	125	0.92502	4000	0.18683	6152.1	0.23402	3875	0.134	375	0.10002	3500	-1.03	1.3403	3.1168	2.9518	1.6387e-07	0.012956	0.0022356	0.0014698	0.00062559	0.0032195	0.0023446	0.0025939	0.00084422	0.0017497	1.8958	7.3322	-2.6486
67	53.912	2756.3	237.35	190.91	163.94	209	316.27	45.064	26.969	18.096	6.1295	42.207	0.17819	31.25	0.99888	16000	0.85268	4276.9	0.92768	1000	0.81409	250	0.97005	4000	0.18786	6060.1	0.15596	3750	0.11359	750	0.042367	3000	-2.0033	1.3072	6.3566	2.911	1.2458e-05	0.043381	0.0076791	0.0037894	0.0007077	0.011613	0.008929	0.010906	0.0030817	0.0078239	1.5287	4.9627	-2.7193
68	50.806	2756.3	284.49	190.91	169.62	212.02	406.01	42.404	21.294	21.11	4.1272	19.727	0.18484	31.25	0.99867	16000	0.87298	5452	0.96479	2000	0.87905	500	0.98756	16000	0.20326	6497.2	0.10851	15500	0.085736	1500	0.022776	14000	-2.0651	0.9221	6.0615	2.0215	4.2994e-07	0.040813	0.0075415	0.0064291	0.0015264	0.010141	0.0073981	0.0086147	0.0049027	0.003712	1.7376	7.1133	-2.6839
69	50.748	3392.3	485.91	151.03	118.55	189.27	910.44	70.722	32.479	38.243	2.3837	6.8889	0.19543	31.25	0.99731	16000	0.78777	4476	0.8763	500	0.64719	125	0.95621	7000	0.2112	6546.9	0.30902	6875	0.22912	375	0.079904	6500	-1.0055	1.129	2.921	2.3864	5.7231e-08	0.052612	0.0067582	0.0029644	0.0003281	0.0079427	0.010242	0.0076146	0.0026363	0.0049783	2.1945	7.4068	-2.6637
70	51.279	3392.3	384.19	183.37	171.6	208.02	600.58	36.424	11.773	24.65	2.8183	9.9438	0.23046	31.25	0.99952	16000	0.85871	5666.8	0.97453	1500	0.77933	500	0.99507	16000	0.20283	6995.2	0.21574	15500	0.1952	1000	0.020534	14500	-1.4956	0.77619	4.0524	1.6554	6.8686e-07	0.011213	0.0029124	0.0022175	0.00071396	0.0046158	0.0024315	0.0039018	0.0015036	0.0023982	0.77735	2.8424	-2.403
71	55.056	3392.3	535.24	125.64	116.05	136.11	998.45	20.058	9.5884	10.47	2.1206	5.794	0.34136	31.25	0.99647	16000	0.86153	3993.8	0.90976	2000	0.81356	250	0.95595	4000	0.13309	5400.7	0.14239	3750	0.096198	1750	0.046188	2000	-1.7183	1.6078	6.1004	3.9862	3.0866e-06	0.051621	0.016392	0.016795	0.0054298	0.025366	0.01178	0.019936	0.011365	0.0085714	0.34616	2.3972	-2.9782
72	51.16	3392.3	422.41	218.32	180.74	264.07	686.24	83.334	37.579	45.755	2.9945	10.331	0.1787	31.25	0.99876	16000	0.85957	4185.4	0.94527	1000	0.82712	500	0.9834	4000	0.19489	6130	0.15627	3500	0.11815	500	0.038122	3000	-1.9986	1.3431	6.2559	2.9487	3.8083e-08	0.083	0.011371	0.0080739	0.002689	0.015099	0.013082	0.01241	0.0053849	0.0070254	2.4775	10.586	-2.5492
73	55.752	3150	223.98	133.64	125.64	145.54	416.82	19.904	7.9953	11.908	4.7884	25.861	0.25218	31.25	0.99807	16000	0.8683	3714	0.93511	1000	0.84064	500	0.98003	4000	0.16564	5671.7	0.13939	3500	0.094473	500	0.044917	3000	-2.0649	1.6133	6.9618	3.8218	7.1131e-06	0.13525	0.034625	0.02578	0.012071	0.050401	0.029955	0.03833	0.013709	0.024621	1.0979	3.8419	-3.4682
74	54.919	2756.3	268.19	172.27	154.74	190.91	411.05	36.172	17.529	18.643	4.0974	20.128	0.20072	31.25	0.99726	16000	0.86781	4519.3	0.93693	1000	0.865	250	0.97192	10000	0.19085	6667.1	0.10691	9750	0.071922	750	0.034991	9000	-2.3464	1.1299	7.3153	2.3095	1.1965e-07	0.0029441	0.00097627	0.00080738	0.00040373	0.0014391	0.00073837	0.0010353	0.00040365	0.00063167	0.64678	2.6501	-2.8576
75	50.865	1917.4	269.33	220.5	197.76	235.83	268.62	38.071	22.742	15.329	4.7137	26.313	0.18728	31.25	0.99952	16000	0.91792	6414.9	0.98376	4000	0.95667	1000	0.99551	16000	0.17461	6637.7	0.038839	15000	0.02709	3000	0.011749	12000	-2.6833	0.65388	9.0085	1.6	2.1507e-05	0.074248	0.0090499	0.0048227	0.0014969	0.011478	0.012287	0.0099808	0.0033258	0.006655	2.865	12.893	-2.2908
76	69.449	3392.3	327.95	210	197.76	239.67	545.33	41.916	12.242	29.674	4.5033	22.497	0.22364	31.25	0.99939	16000	0.92633	6070.6	0.98854	2000	0.96718	500	0.99443	16000	0.17124	6964.1	0.027252	15500	0.021354	1500	0.0058972	14000	-2.9309	0.68182	10.321	1.5429	4.9458e-06	0.033359	0.0090384	0.0076095	0.0046328	0.011367	0.0070947	0.0067345	0.0029767	0.0037578	1.2421	4.4962	-2.4066
77	54.988	2321.1	282.35	160.95	148.48	172.27	462.65	23.781	12.464	11.317	3.5255	13.71	0.17948	31.25	0.99928	16000	0.8614	5431.5	0.94441	2000	0.84293	500	0.98152	16000	0.19598	6654	0.13859	15500	0.10149	1500	0.037106	14000	-2.0881	0.91495	6.4462	1.9341	3.3052e-06	0.085352	0.036935	0.036945	0.016439	0.055258	0.023011	0.03882	0.020506	0.018313	0.10915	1.9108	-2.4306
78	51.042	2940	217.93	143.42	128.95	155.28	414.64	26.334	14.468	11.867	5.5326	33.215	0.24894	31.25	0.99909	16000	0.91019	4707.2	0.97205	500	0.92426	500	0.99003	16000	0.1463	6722.8	0.065764	15500	0.047794	0	0.01797	15500	-2.5416	1.0733	9.7692	2.1865	9.2444e-05	0.067364	0.020251	0.019793	0.0093376	0.027895	0.014165	0.018557	0.010455	0.0081017	0.52088	2.9422	-2.9373
79	50.806	2756.3	266.74	195.13	156.38	240.98	332.28	84.601	38.75	45.851	4.4434	24.141	0.15961	31.25	0.99762	16000	0.86552	4382.7	0.95085	1000	0.88213	312.5	0.98389	2000	0.20248	6418.1	0.10176	1687.5	0.068714	687.5	0.033043	1000	-1.9585	1.2315	5.6354	2.5816	1.2641e-06	0.039208	0.0053567	0.0036315	0.0011368	0.0074373	0.0060108	0.0063005	0.0024947	0.0038058	2.2742	9.8887	-2.5966
80	55.056	3392.3	319.83	145.54	130.09	167.05	645.25	36.957	15.456	21.501	3.8635	16.763	0.29088	31.25	0.99675	16000	0.86045	4835.3	0.92168	500	0.80544	250	0.9777	16000	0.16268	6619.4	0.17226	15750	0.11624	250	0.056017	15500	-1.8046	1.0314	5.9392	2.1907	1.902e-05	0.045387	0.012834	0.0086072	0.0021109	0.023124	0.012412	0.021014	0.0064963	0.014517	0.84537	2.5336	-2.8201
81	53.978	3392.3	439.01	194.27	175	219.4	834.11	44.403	19.273	25.13	3.1427	11.129	0.21125	31.25	0.99923	16000	0.86035	4267.2	0.93938	750	0.81195	500	0.97583	4000	0.17548	6214.8	0.16388	3500	0.12743	250	0.036451	3250	-1.8318	1.2883	5.7193	2.8064	1.3447e-05	0.032503	0.0092732	0.0068768	0.0021669	0.014151	0.007927	0.011984	0.0047099	0.0072746	0.83646	2.8368	-2.5911
82	69.449	3392.3	327.59	210	197.76	239.67	545.43	41.916	12.242	29.674	4.5026	22.492	0.22553	31.25	0.99939	16000	0.92649	6060	0.98852	2000	0.96742	500	0.99439	16000	0.17093	6884.3	0.026965	15500	0.021095	1500	0.0058699	14000	-2.9278	0.7013	10.293	1.5843	5.1171e-06	0.033357	0.0090384	0.0076381	0.0046196	0.011426	0.0070925	0.0068063	0.0030185	0.0037878	1.2445	4.5131	-2.4103
83	51.639	3392.3	353.34	253.45	193.42	315	442.09	121.58	60.027	61.552	4.2692	23.07	0.19831	31.25	0.9982	16000	0.83758	5663.7	0.95556	2000	0.81239	500	0.98694	16000	0.23224	6774.6	0.17455	15500	0.14317	1500	0.03138	14000	-1.5729	0.78809	4.0705	1.7537	2.6029e-07	0.046053	0.010463	0.008694	0.0033157	0.014318	0.0090783	0.011002	0.0053783	0.0056237	1.161	4.1058	-2.3838
84	51.101	3392.3	255.88	172.27	156.38	197.76	453.37	41.375	15.883	25.492	5.6957	36.803	0.21033	31.25	0.99763	16000	0.83459	4406.4	0.93281	500	0.78328	250	0.97637	4000	0.21108	6508.7	0.19309	3750	0.14953	250	0.04356	3500	-1.4878	1.181	3.932	2.4699	8.6074e-08	0.0072708	0.0019022	0.0016148	0.00065693	0.0028212	0.0015386	0.0021643	0.00095792	0.0012064	1.0362	3.8636	-2.2217
85	51.579	3392.3	334.62	245	222.73	270.55	393.59	47.825	22.273	25.552	4.3826	24.005	0.22064	31.25	0.99698	16000	0.87629	4877.1	0.96393	2000	0.89909	500	0.98283	8000	0.19408	6293.2	0.083736	7500	0.064839	1500	0.018896	6000	-1.9973	1.0927	5.6996	2.3882	1.4052e-05	0.095026	0.017931	0.011985	0.005485	0.021358	0.018978	0.015873	0.0064996	0.0093736	1.9659	6.83	-2.1403
86	51.042	3392.3	394.54	204.17	184.91	244.32	673.79	59.417	19.26	40.157	3.684	15.669	0.25475	31.25	0.99876	16000	0.83087	3779	0.93036	500	0.74009	250	0.97536	2000	0.19687	5966.1	0.23527	1750	0.19027	250	0.044997	1500	-1.3087	1.5126	3.622	3.4077	5.6342e-08	0.0058153	0.0013815	0.0012788	0.00045711	0.0020444	0.0010907	0.0015872	0.00082173	0.00076552	1.0082	4.3519	-2.5684
87	52.563	3392.3	495.88	118.71	103.77	139.34	948.24	35.572	14.943	20.629	2.2938	6.4672	0.28898	31.25	0.99311	16000	0.77044	4230.3	0.80762	1000	0.67265	250	0.90246	4000	0.16962	6077.6	0.22982	3750	0.13498	750	0.094841	3000	-0.8916	1.3181	3.1593	2.9571	1.297e-06	0.057613	0.011618	0.0070404	0.0014331	0.019088	0.012229	0.017655	0.0056073	0.012048	1.1504	3.8607	-2.4096
88	53.584	3150	325.02	158.63	141.35	181.48	558.37	40.135	17.287	22.848	3.353	13.429	0.17951	31.25	0.997	16000	0.79592	4263.2	0.88472	1000	0.72614	250	0.95755	4000	0.21994	6158.3	0.23141	3750	0.15859	750	0.072829	3000	-1.4031	1.3025	3.8144	2.8599	4.2117e-05	0.093761	0.0254	0.022549	0.0084314	0.037621	0.019456	0.029189	0.014117	0.015072	0.78911	3.2742	-2.7493
89	56.036	3392.3	466.11	135.28	121.49	147.99	920.82	26.499	13.788	12.71	2.3842	6.7911	0.2887	31.25	0.99766	16000	0.87519	4718	0.92665	500	0.85197	500	0.96988	16000	0.14786	6680.3	0.11791	15500	0.074676	0	0.043234	15500	-1.9846	1.0748	6.4338	2.2102	3.2229e-06	0.0045074	0.00074226	0.00045139	0.00013931	0.00098086	0.0008726	0.00084155	0.00031208	0.00052947	1.9717	6.96	-2.5587
90	55.894	3392.3	510.59	237.1	211	270.55	861.76	59.547	26.092	33.455	2.6413	8.1797	0.15131	31.25	0.99458	16000	0.7892	4729.3	0.88714	1000	0.64694	500	0.95782	8000	0.21304	6345.6	0.31088	7500	0.24019	500	0.070686	7000	-1.1257	1.0974	3.3082	2.3894	3.2565e-08	0.031558	0.0062582	0.0052089	0.0026781	0.0083589	0.005209	0.0056807	0.0025308	0.00315	1.5656	6.589	-1.9621
91	60.66	2594.1	312.26	200.45	186.86	231.5	484.88	44.633	13.59	31.043	4.2374	19.756	0.20801	31.25	0.99902	16000	0.85475	4212.3	0.94985	1000	0.86021	500	0.97729	2000	0.20764	6444.8	0.11708	1500	0.089639	500	0.027439	1000	-1.8245	1.269	5.0799	2.6529	8.622e-07	0.033521	0.0061774	0.0044201	0.0018808	0.0091576	0.0057364	0.0072768	0.0025393	0.0047375	1.4628	5.7492	-2.6455
92	61.678	2940	247.29	183.75	167.36	197.76	367.79	30.395	16.387	14.008	5.2283	32.036	0.23391	31.25	0.99863	16000	0.87959	4178.7	0.97184	1000	0.89156	500	0.9911	2000	0.19694	6431.3	0.099543	1500	0.080281	500	0.019261	1000	-2.0126	1.2848	5.8585	2.6828	7.127e-06	0.03727	0.0072864	0.0057663	0.0017149	0.010652	0.0071822	0.0089373	0.0040515	0.0048858	1.7811	6.964	-2.8528
93	58.179	2756.3	324.52	178.54	148.48	196	536.44	47.515	30.058	17.457	3.2127	11.815	0.31153	31.25	0.99903	16000	0.90777	3940.1	0.95233	500	0.89744	500	0.97868	2000	0.12279	6229.3	0.081237	1500	0.054889	0	0.026348	1500	-2.6238	1.3992	10.484	3.0108	3.1641e-05	0.06164	0.011714	0.0068714	0.0022427	0.016439	0.01322	0.014196	0.0046287	0.0095672	1.778	6.1497	-2.9609
94	58.256	3392.3	281.3	181.86	159.21	202.29	447.57	43.088	22.651	20.437	4.7397	26.228	0.20696	31.25	0.99805	16000	0.87082	4855.2	0.95136	500	0.86191	375	0.98195	16000	0.18041	6790.9	0.12004	15625	0.089446	125	0.030592	15500	-1.9281	0.99382	5.8677	2.0553	1.0247e-06	0.0046491	0.0011324	0.0007048	0.00037578	0.0017011	0.0010498	0.0013253	0.00032901	0.00099629	1.1763	3.561	-2.7632
95	53.978	3392.3	459.76	172.27	141.35	194.28	800.06	52.931	30.919	22.011	2.5812	8.449	0.2869	31.25	0.99693	16000	0.86206	3506.6	0.92941	500	0.78682	250	0.97255	2000	0.14896	5876.3	0.18573	1750	0.14259	250	0.043138	1500	-1.4299	1.5958	4.5306	3.6791	4.8304e-08	0.047382	0.0072556	0.0047238	0.0014804	0.011814	0.0076211	0.010333	0.0032434	0.00709	1.7508	7.6213	-2.7688
96	55.125	3392.3	243.38	145.07	129.52	171.26	439.1	41.747	15.55	26.197	4.9517	28.995	0.29966	31.25	0.99921	16000	0.91298	4326.2	0.95782	500	0.90088	250	0.98703	4000	0.13091	6291.5	0.086151	3750	0.056942	250	0.029208	3500	-2.9251	1.2355	11.871	2.6728	2.0198e-05	0.06421	0.018681	0.016714	0.0051782	0.028489	0.014613	0.02331	0.011535	0.011775	0.61054	2.7426	-3.5096
97	51.579	3150	700.09	121.49	113.37	144.59	1053.6	31.223	8.12	23.103	1.3103	2.7962	0.28267	31.25	0.99623	16000	0.84775	4142	0.89044	500	0.77937	250	0.95029	4000	0.1386	6153.3	0.17092	3750	0.11107	250	0.059845	3500	-1.673	1.3465	6.2608	2.9559	1.067e-05	0.044186	0.0083296	0.0065824	0.0017407	0.012701	0.0079096	0.01096	0.0048417	0.0061186	1.6338	6.739	-3.1256
98	63.728	3150	262.93	183.75	158.06	204.17	391.17	46.102	25.685	20.417	5.1698	31.705	0.12319	31.25	0.99716	16000	0.8608	4835.5	0.95357	500	0.82581	500	0.97971	16000	0.20252	6706.5	0.1539	15500	0.12776	0	0.026142	15500	-1.9666	1.0294	5.7891	2.1329	1.2306e-07	0.0088367	0.0016509	0.0011754	0.00021239	0.0025522	0.0017457	0.0023398	0.00096298	0.0013768	1.4629	5.4032	-2.5487
99	51.101	2940	333.89	224.43	193.42	240.33	538.38	46.908	31.008	15.9	4.4304	21.147	0.22576	31.25	0.99904	16000	0.91666	6035.9	0.97934	2000	0.92962	500	0.99226	16000	0.15694	6979.4	0.062646	15500	0.049723	1500	0.012923	14000	-2.9343	0.68982	11.257	1.5443	5.4886e-07	0.022413	0.0045928	0.0027395	0.0012343	0.0062615	0.0048046	0.0050272	0.0015052	0.003522	1.4367	4.4081	-2.4865
[truncated: 439 more columns]
