# Supplementary material for: Detecting Parkinson’s disease from sustained phonation and speech signals
Source: PLoS One. 2017 Oct 5;12(10):e0185613. doi: 10.1371/journal.pone.0185613 (PMC5628839; doi:10.1371/journal.pone.0185613)
Supplement: S3 File — (ZIP) [file pone.0185613.s003.zip › SP/speech/SP_speech_YAAFE_features.csv]

id	AmplitudeModulation_1_min	AmplitudeModulation_2_min	AmplitudeModulation_3_min	AmplitudeModulation_4_min	AmplitudeModulation_5_min	AmplitudeModulation_6_min	AmplitudeModulation_7_min	AmplitudeModulation_8_min	EnvelopeShapeStatistics_1_min	EnvelopeShapeStatistics_2_min	EnvelopeShapeStatistics_3_min	EnvelopeShapeStatistics_4_min	AmplitudeModulation_1_max	AmplitudeModulation_2_max	AmplitudeModulation_3_max	AmplitudeModulation_4_max	AmplitudeModulation_5_max	AmplitudeModulation_6_max	AmplitudeModulation_7_max	AmplitudeModulation_8_max	EnvelopeShapeStatistics_1_max	EnvelopeShapeStatistics_2_max	EnvelopeShapeStatistics_3_max	EnvelopeShapeStatistics_4_max	AmplitudeModulation_1_mean	AmplitudeModulation_2_mean	AmplitudeModulation_3_mean	AmplitudeModulation_4_mean	AmplitudeModulation_5_mean	AmplitudeModulation_6_mean	AmplitudeModulation_7_mean	AmplitudeModulation_8_mean	EnvelopeShapeStatistics_1_mean	EnvelopeShapeStatistics_2_mean	EnvelopeShapeStatistics_3_mean	EnvelopeShapeStatistics_4_mean	AmplitudeModulation_1_trimean	AmplitudeModulation_2_trimean	AmplitudeModulation_3_trimean	AmplitudeModulation_4_trimean	AmplitudeModulation_5_trimean	AmplitudeModulation_6_trimean	AmplitudeModulation_7_trimean	AmplitudeModulation_8_trimean	EnvelopeShapeStatistics_1_trimean	EnvelopeShapeStatistics_2_trimean	EnvelopeShapeStatistics_3_trimean	EnvelopeShapeStatistics_4_trimean	AmplitudeModulation_1_median
1	3.9971	0.14067	0.026865	0.66829	9.9995	0.035516	0.092264	0.3604	42.361	23.417	-1.8109	-6208	4.7508	0.97394	0.64602	3.8929	12.355	0.22961	0.35992	2.296	136	46.775	1.5267	-39.509	4.1526	0.53229	0.27802	2.1735	10.446	0.10269	0.16072	1.0605	86.442	33.912	-0.029874	-1221.7	4.0661	0.51843	0.23623	2.1286	10.144	0.093988	0.13946	0.98542	87.889	34.12	-0.052341	-417.48	3.9971
2	3.9971	0.3399	0.086693	1.9693	9.9995	0.073076	0.12249	0.74635	60.304	20.387	-1.1402	-11013	5.7938	2.1535	1.2993	8.6079	11.083	0.34456	0.48427	3.8072	132.93	48.823	0.45729	-80.755	4.7152	1.0562	0.52805	4.6725	10.346	0.17889	0.27457	1.864	92.224	37.546	-0.24992	-1717.9	4.6599	0.96431	0.42895	4.212	10.214	0.15556	0.26666	1.5835	89.744	39.155	-0.19748	-177.08	4.6296
3	3.9971	0.060839	0.034704	0.24318	9.9995	0.0041081	0.041327	0.052331	63.751	20.781	-1.1232	-9627	3.9971	0.80025	0.29902	3.1987	15.289	0.3694	0.43417	3.6938	130.97	46.712	1.0801	-43.709	3.9971	0.44912	0.1466	1.7952	11.722	0.13867	0.16935	1.5176	90.801	36.567	-0.025128	-1775.7	3.9971	0.4584	0.13647	1.8323	11.261	0.11463	0.13515	1.3398	87.52	37.977	-0.026932	-245.89	3.9971
4	3.9971	0.10306	0.020289	0.41196	9.9995	0.039521	0.046804	0.54651	56.169	16.746	-1.4538	-29448	6.8772	1.2975	0.24507	5.1864	15.006	0.49757	0.58306	4.9754	139.92	43.782	1.0577	-57.763	5.0142	0.53818	0.1274	2.5708	11.321	0.21353	0.26943	2.2092	91.941	33.97	-0.14724	-4439.2	4.7533	0.47069	0.13231	2.4051	10.547	0.17454	0.24991	1.7854	89.222	35.695	-0.19799	-337.72	4.5623
5	3.9971	0.10987	0.036803	0.71124	9.9995	0.0061361	0.032162	0.073453	70.453	21.13	-0.6398	-10084	6.4869	0.93607	0.39914	4.3966	15.006	0.22143	0.26484	2.7238	134.72	48.659	0.59417	-39.449	5.1209	0.42507	0.18072	2.0151	12.285	0.077538	0.11095	0.9722	89.212	37.876	-0.0056624	-1602.6	4.993	0.3589	0.18115	1.6498	12.274	0.061992	0.095266	0.73815	81.569	39.07	-0.039753	-233.46	4.7979
6	3.9971	0.7815	0.24551	4.328	9.9995	0.11566	0.33833	1.1566	73.085	21.645	-0.74838	-8954.2	6.9108	3.2213	1.7468	12.876	12.26	1.0804	1.1481	10.804	133.92	50.855	0.21764	-74.237	5.0056	2.0598	0.86422	9.6593	10.527	0.4318	0.58863	4.4688	90.252	40.465	-0.10452	-1220	4.8567	2.0621	0.79426	10.102	10.244	0.36192	0.5181	3.8386	86.016	42.162	-0.046819	-121.25	4.8584
7	3.9971	0.2453	0.086883	1.1703	9.9995	0.049191	0.11253	0.67659	77.558	21.936	-1.2564	-9215.7	4.771	1.3988	0.7032	6.6738	13.754	0.70047	0.84712	7.0043	136.72	52.087	0.080255	-55.17	4.3047	0.66736	0.26959	2.8786	10.863	0.21928	0.27935	2.2545	88.485	39.108	-0.21823	-1430	4.18	0.64264	0.21458	2.5816	10.327	0.14738	0.18975	1.5486	80.628	40.099	-0.085599	-143.46	3.9971
8	3.9971	0.27275	0.135	1.3573	9.9995	0.011051	0.074139	0.12627	42.66	18.553	-0.33013	-14691	7.2271	1.4817	0.59483	7.9267	12.806	0.69809	0.79528	7.8355	130.11	55.461	0.51687	-35.373	4.8958	0.86907	0.33044	4.3602	10.745	0.27336	0.34674	2.9415	83.254	37.971	0.055308	-1792	4.7642	0.86418	0.32032	4.427	10.323	0.22289	0.3113	2.2884	81.229	37.613	0.11384	-151.3	4.8315
9	3.9971	0.60802	0.082515	2.7944	9.9995	0.0034374	0.16033	0.041612	37.625	19.34	-0.68588	-14813	5.9687	1.3616	0.60957	6.8405	15.39	0.65441	0.74829	7.4686	135.89	50.964	0.9062	-63.462	4.9824	0.95302	0.42239	4.7806	11.794	0.27507	0.36464	3.1887	84.238	36.399	0.057953	-2216.7	4.9602	0.97431	0.48293	4.4762	11.447	0.25197	0.31484	2.8222	83.127	37.624	0.025946	-116.17	4.9123
10	3.9971	0.45724	0.07846	2.6369	9.9995	0	0.075162	0	43.478	17.996	-1.9932	-9016	6.0226	1.8449	1.0408	7.3742	13.936	0.25526	0.37232	2.5525	138.3	52.743	1.6519	-40.68	4.51	0.95708	0.43466	4.2093	11.359	0.1035	0.22841	1.1401	87.331	33.234	-0.12787	-1739.9	4.2616	0.88264	0.38021	3.7117	10.7	0.096978	0.22547	1.0516	86.608	31.951	-0.1281	-540.38	3.9971
11	3.9971	0.78993	0.14192	4.4491	9.9995	0.057128	0.12792	0.70003	51.761	20.875	-1.2507	-10742	5.6323	3.0475	1.4594	12.295	14.098	0.60191	0.81587	6.0188	135.26	54.011	0.51791	-49.675	4.6347	2.0666	0.86386	9.1083	11.172	0.29686	0.44897	3.181	89.146	38.978	-0.12694	-1457.8	4.5346	2.1075	0.89205	9.2753	10.743	0.2684	0.44061	2.9855	87.79	39.63	-0.040567	-146.94	4.4143
12	3.9971	0.30458	0.15339	1.2174	9.9995	0.029121	0.073858	0.4219	44.407	20.654	-0.29849	-9244.6	5.242	1.1989	0.90457	4.7923	15.235	0.57764	0.69734	6.0404	128.84	49.058	0.26029	-49.401	4.3326	0.78828	0.41305	3.3796	11.754	0.24487	0.3252	2.6117	81.932	37.951	0.082578	-1406.9	4.204	0.81826	0.35128	3.5121	11.201	0.2087	0.31574	2.1733	79.909	38.288	0.12012	-118.2	3.9971
13	3.9971	0.49625	0.12088	2.2507	9.9995	0.053565	0.088899	0.61714	70.459	17.269	-1.4761	-24163	6.2043	1.3493	0.60914	5.3934	14.252	0.13333	0.201	1.3332	137.29	49.838	1.1091	-65.912	5.0659	0.74561	0.29012	3.6337	11.164	0.081893	0.14435	0.88875	95.281	37.618	-0.10486	-4176.2	5.0485	0.65701	0.25267	3.5396	10.682	0.076117	0.14405	0.84555	90.985	39.65	-0.065555	-206.92	4.7609
14	3.9971	0.38133	0.065407	1.6015	9.9995	0	0.073327	0	41.302	21.348	-1.5149	-10639	7.9942	2.5819	1.4085	10.32	12.523	0.50232	0.5719	5.0229	137.98	51.35	0.66275	-43.521	5.0864	1.0385	0.48225	4.9191	11.069	0.12078	0.22894	1.2821	87.958	37.174	-0.12667	-1479.7	4.6246	0.85867	0.36949	4.2925	10.943	0.078829	0.19482	0.87928	87.541	37.352	-0.0065132	-183.58	4.1485
15	3.9971	0.41043	0.23668	1.6405	9.9995	0.008254	0.10599	0.087757	52.978	20.995	-1.5326	-9914.6	7.1934	2.1091	1.2499	8.5294	11.117	0.4885	0.63604	4.8848	133.32	51.161	0.66792	-44.717	4.8834	1.1075	0.5585	5.0212	10.403	0.13177	0.24163	1.3525	86.357	37.329	-0.23741	-1545.9	4.5552	1.0838	0.50759	4.9973	10.241	0.088174	0.19273	0.94039	83.63	37.601	-0.11836	-169.82	3.9971
16	3.9971	0.48789	0.12326	1.9501	9.9995	0.094896	0.15743	1.2133	45.137	18.695	-0.73347	-17803	6.7291	1.3669	0.6433	5.4635	12.853	0.2833	0.33305	2.8538	137.6	47.253	0.7519	-53.279	4.6902	0.80087	0.34539	3.6175	11.396	0.20033	0.27736	2.2538	87.991	34.984	0.048361	-3081.7	4.3537	0.73761	0.32645	3.5729	11.381	0.20594	0.29342	2.364	86.302	35.989	0.067933	-158.46	4.2797
17	3.9971	0.52552	0.19469	2.1006	9.9995	0.09429	0.30601	0.94285	63.65	18.63	-1.6527	-19346	6.3321	2.9006	1.7722	15.537	10.686	0.61287	0.85786	6.2326	140.04	56.833	0.61313	-40.766	4.8277	1.8048	0.7842	8.7165	10.098	0.35771	0.54485	3.6341	89.905	36.982	-0.27958	-2924.2	4.4795	1.7793	0.66664	8.6475	9.9995	0.34803	0.4766	3.5356	85.381	36.531	-0.18846	-214.18	3.9971
18	3.9971	0.27341	0.13622	1.0928	9.9995	0.0088844	0.085643	0.08884	63.493	22.252	-0.87658	-7971.5	7.9942	1.3008	0.83437	5.9712	15.134	0.37803	0.44556	4.6985	133.69	46.053	0.66122	-35.466	4.9706	0.79796	0.40644	3.9174	11.807	0.1691	0.24695	2.01	88.804	39.406	-0.034582	-1030.6	4.5232	0.78359	0.3944	3.8378	11.589	0.16886	0.23086	1.9865	85.999	40.785	0.025499	-152.17	4.3268
19	3.9971	0.23303	0.031496	1.2466	9.9995	0.030927	0.10077	0.30926	62.687	21.038	-1.0747	-11595	5.3497	1.1721	0.81517	4.6852	14.878	0.19749	0.27059	1.9748	138.96	46.016	0.19258	-74.023	4.3638	0.60301	0.29207	2.5254	10.981	0.11217	0.17161	1.1914	93.361	37.458	-0.16102	-2054.3	4.2091	0.55322	0.22644	2.3051	10.252	0.11115	0.16457	1.216	89.631	39.423	-0.021001	-164.07	3.9971
20	3.9971	0.1569	0.086656	1.155	9.9995	0.030087	0.089101	0.40856	48.373	19.332	-1.3188	-14210	7.3617	1.6871	1.3518	6.7436	13.579	0.40946	0.584	4.0944	134.44	46.96	0.88144	-26.678	4.8158	0.65487	0.4074	2.9162	10.905	0.15183	0.22297	1.5922	87.829	34.7	-0.060757	-1864.9	4.2768	0.57326	0.31609	2.6543	10.61	0.1118	0.16562	1.1508	89.457	35.884	0.0059418	-265.97	3.9971
21	3.9971	0.28928	0.076066	1.3159	9.9995	0	0.050766	0	47.378	20.549	-0.85779	-10133	6.7897	0.65417	0.38716	2.6148	14.239	0.20571	0.24535	2.057	131.19	47.388	0.72914	-63.692	4.6456	0.41157	0.20321	1.8776	11.266	0.089334	0.13603	0.94021	87.589	37.435	0.0089328	-1390.6	4.3655	0.38851	0.19359	1.8255	10.965	0.076888	0.12362	0.83196	86.244	39.102	0.027109	-147.46	4.273
22	3.9971	0.68817	0.2997	2.8248	9.9995	0.19466	0.22831	1.9465	41.244	19.911	-0.70155	-11411	7.9942	3.4833	2.0598	14.82	15.887	1.9272	1.9832	19.271	130.99	46.26	0.86263	-31.04	4.5302	1.7788	0.92952	7.9712	10.922	0.55163	0.65681	5.9676	81.61	37.258	0.15124	-1376.7	4.0724	1.5685	0.83376	7.5892	10.238	0.39519	0.5246	4.4647	82.059	38.669	0.1205	-122.99	3.9971
23	3.9971	0.32142	0.068854	1.9466	9.9995	0.0015151	0.12087	0.020289	43.619	18.786	-2.8063	-17625	7.1396	1.247	0.7751	5.8801	13.391	0.66587	0.76783	6.6584	138.13	43.299	1.1316	-30.444	5.2433	0.69266	0.31314	3.5037	10.772	0.17593	0.29327	1.7895	88.086	31.061	-0.29943	-3631.2	5.0839	0.63215	0.2984	3.4029	10.39	0.096768	0.20747	1.0411	86.399	32.024	-0.040344	-240.17	5.1141
24	3.9971	0.54709	0.039437	3.2728	9.9995	0.022098	0.14615	0.31033	62.765	20.539	-1.8158	-12756	6.5273	2.3581	1.6394	11.967	15.295	1.0053	1.2018	10.053	138.99	53.499	0.57903	-40.871	4.8038	1.3863	0.77162	6.4422	10.786	0.2857	0.44349	2.8897	88.214	38.078	-0.19544	-1754.9	4.4875	1.3332	0.74074	5.7765	10.124	0.17873	0.3341	1.8089	82.305	38.758	-0.066961	-192.88	3.9971
25	3.9971	0.11416	0.056804	0.45631	9.9995	0.037625	0.10464	0.37623	50.913	18.121	-1.1762	-20213	5.5044	1.3286	0.89018	5.3107	11.002	0.19721	0.31966	2.1697	137.72	45.49	0.24816	-82.957	4.2986	0.61249	0.34769	2.6243	10.461	0.12381	0.19906	1.3033	89.968	34.873	-0.12735	-4140.1	4.0913	0.56752	0.28968	2.4335	10.425	0.13457	0.18623	1.3821	87.831	37.695	0.026493	-1387.4	3.9971
26	3.9971	0.22203	0.12226	0.88748	9.9995	0	0.14302	0	50.477	18.73	-1.3843	-17120	6.211	2.4503	0.89133	9.7941	13.505	0.44807	0.69808	4.7608	136.51	53.175	0.83442	-41.342	4.6115	0.77777	0.38807	3.4027	10.985	0.22069	0.35228	2.3843	89.166	37.334	-0.079158	-1892.3	4.3453	0.62366	0.31817	2.7928	10.666	0.22773	0.32897	2.4419	89.672	37.942	-0.01318	-184.59	3.9971
27	3.9971	0.26114	0.099084	1.2111	9.9995	0.000632	0.043112	0.009386	40.279	18.461	-1.0518	-7003.8	6.2581	1.1683	0.43793	4.6697	15.369	0.72007	0.79724	8.0628	131.08	51.811	1.0931	-36.222	4.6047	0.70416	0.23448	3.1655	11.562	0.21458	0.29534	2.2724	82.355	37.8	0.079245	-826.26	4.2679	0.72893	0.20608	3.225	10.857	0.13282	0.21564	1.4234	82.317	39.847	0.075277	-140.71	3.9971
28	3.9971	0.1215	0.06979	0.48565	9.9995	0.093784	0.11492	0.93779	77.033	18.92	-1.321	-18342	5.9485	1.0237	0.55285	4.0918	10.982	0.76182	0.86816	7.6178	140.31	47.948	0.15404	-70.188	4.3874	0.66739	0.28044	2.7542	10.278	0.34169	0.40404	3.5322	94.482	37.565	-0.20496	-3768.9	4.1191	0.78892	0.24036	3.2346	10.18	0.27977	0.33445	2.9241	87.119	39.436	-0.025431	-1263.8	3.9971
29	3.9971	0.3395	0.14346	1.357	9.9995	0	0.058917	0	60.966	18.938	-0.93585	-16498	7.402	1.3736	0.6961	6.4611	14.077	0.21371	0.36068	2.7119	136.75	49.627	1.0325	-40.932	4.4876	0.80678	0.43063	3.5218	11.674	0.12386	0.20789	1.4216	88.244	38.331	-0.0013271	-1967.6	4.098	0.76327	0.43643	3.2313	11.604	0.14928	0.21957	1.5669	85.984	39.97	0.013511	-149.54	3.9971
30	3.9971	0.26966	0.074838	1.4535	9.9995	0.023097	0.10901	0.35451	41.934	21.458	-0.34194	-8149.5	7.9942	2.4379	1.3646	9.7446	15.349	0.41235	0.55225	4.9169	129.64	49.529	0.69688	-48.178	5.5011	1.5188	0.64732	7.5659	12.034	0.2187	0.34115	2.3958	82.623	38.217	0.059481	-1106.5	5.3118	1.5385	0.60373	8.3834	11.767	0.21493	0.34603	2.2644	81.596	39.34	0.034391	-107.77	5.2386
31	3.9971	0.33184	0.13248	2.2571	9.9995	0.030637	0.077508	0.39315	69.824	18.795	-0.95457	-16207	7.9942	1.4727	0.68083	6.7785	15.08	0.34222	0.44066	3.422	135.1	53.804	0.58291	-28.066	5.0191	0.8319	0.36141	3.9099	11.58	0.14728	0.22781	1.5564	87.39	39.536	-0.028396	-2131.9	4.6767	0.77998	0.34737	3.716	11.254	0.13053	0.22226	1.4113	81.998	40.165	0.025411	-131.27	4.6263
32	3.9971	0.25039	0.037027	1.0274	9.9995	0.012499	0.094331	0.16763	78.658	20.115	-0.80449	-12939	6.4263	0.71356	0.38298	2.8522	13.411	0.2471	0.28642	2.4709	136.59	47.229	0.37752	-79.716	4.5253	0.49239	0.22175	2.1384	10.694	0.11948	0.15955	1.2138	93.387	38.395	-0.090915	-2263.7	4.1822	0.4976	0.22762	2.2377	10.188	0.11432	0.14414	1.1611	86.267	40.757	-0.02963	-140.88	4.1822
33	3.9971	0.25209	0.092029	1.5259	9.9995	0.06219	0.11047	0.62815	75.518	19.789	-0.25177	-12053	7.7385	0.58298	0.26567	3.6768	15.403	0.25186	0.31549	2.7235	132	48.381	0.26397	-50.95	5.3269	0.41526	0.15757	2.1302	11.786	0.11987	0.17388	1.4146	90.826	40.711	-0.0025435	-1609.1	5.0847	0.40942	0.14654	1.9637	11.381	0.1061	0.16118	1.3135	86.538	43.154	0.00043311	-129.3	4.8988
34	3.9971	0.32141	0.17957	1.2847	9.9995	0.0082963	0.086259	0.10144	59.265	19.26	-0.43031	-13490	4.7911	1.0523	0.60807	4.5958	13.075	0.27316	0.36409	2.8748	132.18	49.782	1.0465	-34.967	4.2297	0.72216	0.31233	3.0954	11.245	0.14346	0.23148	1.5468	87.278	36.426	0.14356	-2161.4	4.1073	0.73158	0.27871	3.1704	11.196	0.14894	0.24952	1.6648	83.783	38.998	0.09336	-306.96	3.9971
35	3.9971	0.49888	0.092882	2.5801	9.9995	0.010672	0.092092	0.13623	43.574	20.879	-0.93221	-10746	5.4304	1.7773	0.76126	7.4269	13.028	0.17673	0.33365	1.9242	135.29	46.987	0.83708	-52.243	4.2278	0.89926	0.39261	3.7427	11.5	0.08998	0.17672	1.0252	84.123	37.601	0.0055261	-1617	4.0312	0.801	0.39546	3.2142	11.84	0.084011	0.15689	0.9667	82.199	38.985	0.0079069	-105.01	3.9971
36	3.9971	0.26384	0.028426	2.0767	9.9995	0	0.08001	0	37.595	21.484	-1.4806	-9715.1	7.9135	1.7959	1.2155	7.1784	12.26	0.53849	0.7485	5.3847	135.71	50.439	0.79441	-44.648	4.5339	0.88615	0.43798	3.7539	10.706	0.11227	0.21375	1.1536	82.864	36.924	-0.031609	-1210.5	4.077	0.79407	0.37293	3.3385	10.516	0.055827	0.14529	0.56892	81.359	37.789	0.061593	-153.64	3.9971
37	3.9971	0.86526	0.10233	3.9127	9.9995	0.072142	0.20798	0.72138	80.809	20.894	-0.79089	-11431	6.2043	3.1112	1.4493	14.048	11.695	0.48292	0.69775	4.8289	137.51	47.852	0.13438	-83.114	4.7863	1.7497	0.74675	8.1973	10.242	0.27253	0.40955	2.7525	91.998	39.717	-0.13057	-1740.5	4.6469	1.6663	0.72811	7.7325	9.9995	0.2706	0.39237	2.7417	85.247	42.592	-0.051849	-125.34	4.522
38	3.9971	0.55092	0.26612	2.2021	9.9995	0.11445	0.16704	1.1444	58.683	21.969	-0.76902	-8467.7	5.0132	3.2359	1.5617	16.222	12.153	0.48811	0.65496	5.5508	134.02	52.617	1.1293	-32.381	4.1712	1.6839	0.80631	7.1966	10.87	0.23822	0.38387	2.6514	88.556	36.037	-0.077607	-1331.1	4.0442	1.5821	0.76127	6.4336	10.848	0.2078	0.37484	2.3144	86.467	35.755	-0.18084	-331.39	3.9971
39	3.9971	0.46394	0.079982	1.8544	9.9995	0.034701	0.17293	0.51769	79.188	21.468	-1.001	-9791.1	5.7467	1.8988	1.5055	7.5896	15.356	0.38565	0.51688	3.9471	135.86	51.404	0.2109	-53.474	4.4931	1.032	0.62444	4.4807	11.878	0.18999	0.27913	2.1489	91.255	39.851	-0.15999	-1506.5	4.265	1.0173	0.552	4.3181	11.555	0.18176	0.25823	2.1046	84.589	40.291	-0.078627	-142.63	4.0038
40	3.9971	0.13852	0.054775	0.63849	9.9995	0.036086	0.069204	0.36085	45.613	18.162	-0.83505	-17669	6.5474	0.75566	0.60242	3.7332	12.072	0.30534	0.33651	3.6861	133.43	45.163	0.57155	-84.853	4.9111	0.45114	0.23685	2.1025	11.038	0.12954	0.16162	1.4846	86.735	35.614	-0.015	-3045	4.7306	0.45316	0.19098	2.0608	11.039	0.10895	0.14099	1.2152	85.341	37.59	0.043375	-129.21	4.8753
41	3.9971	0.14553	0.035894	0.58169	9.9995	0.0046184	0.050837	0.060539	72.161	23.898	-1.1191	-5616.5	5.7669	0.6726	0.3763	2.6884	13.108	0.12271	0.15641	1.2623	131.38	48.293	0.26298	-78.31	4.5883	0.40201	0.18026	1.8072	10.715	0.048761	0.097232	0.50184	88.768	40.058	-0.12276	-898.32	4.4244	0.38728	0.16773	1.8968	10.37	0.042909	0.087539	0.4411	83.89	42.216	0.022564	-110.36	4.1451
42	3.9971	0.00093827	0.0010023	0.0075007	9.9995	0	0.0017534	0	36.433	19.421	-4.0139	-8072	7.9942	1.064	0.65059	4.2529	13.99	0.12648	0.16831	1.3838	144.97	45.799	1.7615	-40.927	4.4887	0.2998	0.17821	1.2378	10.76	0.025195	0.061383	0.26218	90.166	33.21	-0.15381	-1714.2	4.0753	0.25454	0.16347	1.0715	10.317	0.013387	0.053134	0.13462	92.188	33.648	-0.10175	-739.83	3.9971
43	3.9971	0.57286	0.15136	3.0433	9.9995	0	0.089735	0	63.728	23.627	-1.7789	-6643.3	6.3927	2.0589	1.1369	8.8745	13.902	0.46598	0.60773	4.6596	135.55	51.94	0.53824	-47.992	5.194	1.162	0.56808	5.6342	11.309	0.16855	0.28919	1.8332	89.883	38.965	-0.16081	-998.38	5.2605	1.0789	0.50622	5.574	11.164	0.15262	0.27412	1.7114	86.825	39.348	-0.0052186	-209.81	5.4607
44	3.9971	0.56785	0.117	3.2479	9.9995	0	0.086403	0	67.109	20.466	-2.48	-13615	5.7198	2.5039	1.5475	11.77	16.338	0.47639	0.55546	6.1549	140.8	53.128	0.21583	-37.086	4.5422	1.6222	0.76471	7.2269	12.31	0.18324	0.29061	2.2086	88.675	38.62	-0.29845	-2081.6	4.3903	1.6249	0.71836	6.9121	12.35	0.17532	0.29764	1.9309	82.479	40.024	0.034449	-181.25	4.1048
45	3.9971	0.30588	0.045287	1.2226	9.9995	0.05243	0.10443	0.52428	56.698	20.786	-0.76304	-10615	5.9755	0.5478	0.25155	3.0857	11.991	0.43906	0.50135	4.3903	134.26	46.526	0.1832	-89.122	4.9672	0.42941	0.17294	2.1605	10.759	0.20789	0.25084	2.2059	90.201	37.485	-0.10344	-1869.2	4.9577	0.43069	0.18519	2.1636	10.64	0.18896	0.22481	2.0803	87.562	39.4	-0.010198	-127.65	4.9964
46	3.9971	0.25034	0.12868	1.0006	9.9995	0.098544	0.13084	0.98539	54.928	19.627	-1.4929	-13367	7.9942	0.9434	0.29087	7.2688	11.379	0.30307	0.40115	3.0305	134.4	43.989	0.65168	-65.654	5.5594	0.5164	0.23086	3.2164	10.32	0.2017	0.2787	2.0707	91.657	37.294	-0.17359	-2335.6	5.3412	0.47616	0.24141	2.7572	10.136	0.20215	0.28505	2.1021	90.152	40.038	-0.050076	-145.25	4.8315
47	3.9971	0.2768	0.12541	2.0172	9.9995	0.0616	0.14475	0.61597	45.103	19.027	-1.5692	-18397	7.2876	4.7226	2.4781	19.226	16.184	0.34229	0.81102	3.4228	141.22	46.78	0.57177	-42.456	5.0324	2.2202	0.94097	10.456	11.237	0.16527	0.3896	1.8609	85.596	35.4	-0.11432	-2792.6	4.8265	2.0434	0.71719	10.373	10.335	0.15995	0.35587	1.8414	80.781	37.842	0.093035	-217.64	4.845
48	3.9971	0.051365	0.035246	0.41062	9.9995	0	0.021503	0	41.815	21.514	-0.73942	-8460.9	7.9942	0.55702	0.3127	2.2265	12.516	0.11044	0.16924	1.1044	131.22	47.446	2.405	-14.253	4.7373	0.33227	0.16917	1.4187	10.453	0.040835	0.083764	0.41153	88.292	36.579	0.12003	-1525.8	4.2377	0.34467	0.17515	1.4494	10.138	0.037761	0.078168	0.38346	87.693	37.417	-0.12141	-499.1	3.9971
49	3.9971	0.23964	0.098014	1.2308	9.9995	0	0.063215	0	44.981	22.158	-1.2388	-8163.7	7.5299	1.1522	0.7393	4.6054	13.081	0.16233	0.24485	1.6232	133.94	46.811	0.4281	-66.576	4.9235	0.52478	0.2883	2.4223	11.225	0.053126	0.13805	0.54771	86.815	39.088	-0.067193	-1014.5	4.4454	0.46721	0.21889	2.2811	10.751	0.037644	0.12452	0.42521	84.176	41.533	0.017263	-122.52	4.0913
50	3.9971	0.56005	0.33044	2.2386	9.9995	0.031068	0.12841	0.31066	49.529	16.919	-0.59299	-25562	7.3684	1.8382	1.018	11.85	11.44	0.51682	0.69496	5.168	136.42	45.484	0.62999	-70.482	5.2929	1.1593	0.51563	6.2149	10.383	0.23999	0.37429	2.4449	86.716	36.559	0.058535	-3756.6	5.2239	1.1094	0.45244	6.1256	10.233	0.20818	0.37342	2.1987	83.436	39.846	0.13586	-139.3	5.2622
51	3.9971	0.7618	0.17955	4.6905	10.161	0.024191	0.18576	0.33517	76.68	20.087	-1.8412	-13564	6.7964	3.9253	2.9807	18.447	13.855	0.79901	0.94295	10.124	138.05	52.196	0.38343	-56.38	5.0257	2.4838	1.2825	11.735	12.094	0.18846	0.48582	2.3046	90.814	38.981	-0.23648	-2062.3	5.0279	2.5908	1.1368	12.358	12.002	0.099639	0.46084	1.1734	83.815	39.072	-0.042723	-157.32	5.1074
52	3.9971	0.13816	0.06743	0.55225	9.9995	0.015312	0.027542	0.16156	54.412	18.274	-0.69299	-16052	5.5179	1.404	0.67777	6.481	12.092	0.26384	0.35232	2.6653	131.05	57.104	1.0394	-10.997	4.2646	0.66763	0.32366	2.8302	10.419	0.12563	0.19645	1.2914	85.206	36.949	0.0093073	-2362.5	4.0745	0.65413	0.30589	2.6676	10.178	0.11506	0.1965	1.1975	82.996	36.624	-0.045963	-386.12	3.9971
53	3.9971	0.29036	0.03494	1.7903	9.9995	0	0.046789	0	43.817	21.561	-0.71849	-8721.7	7.9942	1.1577	0.91123	4.6275	13.492	0.23389	0.29141	2.3388	132.52	49.382	0.63056	-43.991	4.7886	0.73065	0.43818	3.1937	11.487	0.070791	0.13614	0.7658	86.512	38.683	-0.062676	-1187.3	4.331	0.71094	0.41928	3.0967	11.376	0.052528	0.12312	0.61212	85.357	39.829	-0.060068	-123	4.1653
54	3.9971	0.22852	0.032345	1.3809	9.9995	0.0344	0.059581	0.38326	54.086	16.487	-1.0546	-30051	6.1235	0.76389	0.52684	3.6375	11.89	0.20388	0.2989	2.0921	138.46	50.152	0.45132	-63.788	5.2487	0.55413	0.25969	2.8319	10.688	0.084206	0.15112	0.8943	88.525	36.214	-0.13213	-5113.6	5.3429	0.5831	0.24974	2.9932	10.56	0.066741	0.13706	0.7226	84.651	37.661	-0.047383	-141.55	5.1781
55	3.9971	0.51922	0.31311	2.0754	9.9995	0.11431	0.18028	1.2223	61.701	21.492	-0.50432	-9135.1	4.6162	2.7475	1.2169	11.001	12.328	0.58229	0.66819	5.8226	133.64	48.198	0.46563	-66.599	4.1233	1.2692	0.67372	5.2197	10.508	0.24578	0.35532	2.519	87.211	39.717	0.012301	-1233.7	4.0459	1.1451	0.63891	4.8656	10.217	0.19795	0.33041	2.0449	83.667	41.666	0.023734	-109.16	3.9971
56	3.9971	0.37876	0.092096	1.7561	9.9995	0	0.13306	0	45.276	20.199	-1.052	-12095	6.3994	2.2544	1.4796	9.011	15.033	0.37046	0.51698	3.7044	134.85	47.525	0.64196	-48.963	4.507	1.2557	0.64294	5.571	11.366	0.11312	0.26089	1.2449	87.218	36.637	-0.089591	-1486.5	4.2326	1.2601	0.60239	5.6409	11.149	0.095577	0.24923	1.081	88.822	38.272	-0.13221	-170.77	4.125
57	3.9971	0.31292	0.097546	1.2508	9.9995	0	0.070668	0	42.214	16.226	-2.1516	-35195	6.0966	1.809	1.0203	7.2308	14.616	0.19361	0.27826	2.108	141.8	50.141	0.72622	-48.568	4.6818	0.75135	0.3697	3.3503	11.561	0.064297	0.159	0.71682	86.833	36.549	-0.11665	-4527.7	4.5052	0.64114	0.28245	2.9905	11.195	0.05553	0.15397	0.63335	84.918	38.157	0.06777	-157.31	4.3403
58	3.9971	0.32413	0.1207	1.2956	9.9995	0	0.044418	0	38.717	17.617	-3.0494	-13585	6.6416	1.4773	0.9325	5.9047	16.089	0.29612	0.38566	2.961	136.3	49.938	1.2814	-35.2	4.4508	0.76777	0.37357	3.3204	11.834	0.084753	0.16729	0.95416	87.613	31.476	-0.24943	-1997.2	4.1216	0.71233	0.34164	3.1494	11.387	0.074824	0.16605	0.85137	86.788	30.802	-0.15502	-447.61	3.9971
59	3.9971	0.27644	0.056265	1.5365	9.9995	0	0.068584	0	42.543	19.434	-0.84093	-14305	5.5583	2.9894	2.0398	11.949	16.163	0.46441	0.64311	4.9563	135.36	47.999	0.90298	-88.996	4.719	1.7773	0.79489	7.9819	11.207	0.174	0.32613	1.8069	90.376	36.329	-0.11543	-2176.9	4.7424	1.7717	0.68179	8.4507	10.344	0.13581	0.30098	1.4061	92.044	37.454	-0.20833	-161.48	4.8382
60	3.9971	0.55959	0.096121	2.5808	9.9995	0.067085	0.12456	0.74846	45.787	19.102	-1.0518	-16952	5.6323	1.8768	1.0376	8.6763	11.978	0.6261	0.65152	6.5598	138.87	51.896	0.50932	-56.777	4.5422	1.0598	0.55362	4.7371	10.618	0.23346	0.31608	2.4689	84.985	37.755	-0.032949	-2238.1	4.416	0.99076	0.54332	4.4197	10.496	0.18907	0.28488	1.9779	82.686	38.335	0.050937	-130.44	4.31
61	3.9971	0.13821	0.079679	0.64729	9.9995	0.021871	0.062271	0.26918	42.105	20.259	-1.1899	-11850	7.079	1.161	0.57895	8.2189	16.231	0.2665	0.31681	2.6648	134.56	45.143	1.2828	-24.459	4.5616	0.56105	0.26798	2.7228	12.284	0.083812	0.14807	0.99158	84.211	34.543	0.10232	-1635.5	4.2145	0.5476	0.2413	2.2743	12.075	0.057161	0.12305	0.71064	83.14	35.071	0.022839	-281.46	4.0173
62	3.9971	0.39262	0.075023	2.0028	9.9995	0	0.062412	0	54.123	20.367	-1.1604	-11886	5.7601	0.96838	0.52339	4.9329	12.153	0.23153	0.27744	2.3152	135.38	50.742	0.66519	-69.425	4.5133	0.66413	0.33548	2.9784	10.452	0.075116	0.13894	0.75703	85.869	37.796	-0.048258	-1795.8	4.3323	0.65519	0.34972	2.8631	10.143	0.055471	0.11821	0.56243	82.249	38.749	0.052744	-120.54	4.1855
63	3.9971	0.25488	0.080449	1.0188	9.9995	0.036024	0.093077	0.39658	41.45	18.212	-1.6736	-20816	7.6241	1.1679	0.49656	4.6681	11.009	0.22309	0.36641	2.2307	139.44	46.09	0.5729	-88.357	4.8394	0.60977	0.25797	2.8483	10.219	0.14149	0.25062	1.4302	88.041	34.796	-0.18537	-3581.2	4.3537	0.55897	0.24271	2.8508	10.077	0.14746	0.26107	1.4885	86.838	36.118	-0.0028854	-145.73	3.9971
64	3.9971	0.50684	0.20302	2.1095	9.9995	0.024059	0.14059	0.24057	72.096	20.663	-0.89724	-11978	7.503	2.6736	1.5533	10.687	12.61	0.36788	0.53694	4.1585	137.6	49.513	0.20309	-66.429	4.9013	1.0281	0.49629	4.7348	11.09	0.21109	0.30323	2.3925	88.972	40.308	-0.04866	-1593.8	4.6069	0.83293	0.36093	4.2149	10.986	0.21801	0.28997	2.4835	83.523	42.237	0.051672	-113.31	4.5724
65	3.9971	0.41458	0.18383	1.6571	9.9995	0	0.11738	0	59.919	23.179	-1.8339	-7446.9	7.0521	1.6507	0.9443	7.0646	15.322	0.31869	0.50037	3.502	136.89	50.76	0.65422	-45.274	4.4891	0.86231	0.488	3.8626	11.731	0.13012	0.26023	1.4676	90.031	38.268	-0.26964	-976.42	4.1115	0.77978	0.49016	3.7948	11.568	0.11292	0.24418	1.1966	88.387	38.912	-0.20163	-179.06	3.9971
66	3.9971	0.25533	0.086921	1.0206	9.9995	0.0083493	0.038953	0.10956	52.323	20.571	-0.91945	-10115	6.5609	1.0765	0.68833	4.303	13.122	0.1719	0.27081	2.1013	131.28	54.178	0.35465	-55.245	4.3982	0.53732	0.30655	2.2798	11.357	0.087912	0.1443	0.9971	86.437	38.756	-0.10675	-1148.2	4.0425	0.50345	0.29443	2.2087	11.249	0.082187	0.1425	0.92207	85.225	39.294	-0.01815	-127.91	3.9971
67	3.9971	0.43732	0.081253	2.2715	9.9995	0.020577	0.07818	0.34422	34.478	20.521	-1.2086	-12324	7.0185	2.4288	1.1501	12.683	16.729	0.26952	0.40824	3.3117	137.65	52.898	1.0489	-28.326	4.8046	1.3268	0.6702	6.2945	11.966	0.14616	0.24783	1.6744	84.18	37.061	-0.030474	-1659.7	4.4269	1.2818	0.66823	5.8036	11.558	0.14916	0.25225	1.6363	83.628	37.518	0.0088758	-146.98	3.9971
68	3.9971	0.50353	0.1863	2.0127	9.9995	0.018232	0.10545	0.22218	43.548	18.601	-0.4749	-16431	6.9445	1.4422	0.92414	5.9781	12.186	0.29071	0.44606	2.907	134.17	52.018	0.77369	-42.589	4.4029	0.99664	0.55659	4.2998	10.52	0.12298	0.23336	1.2628	85.3	38.919	0.028321	-1766.6	4.0341	1.0173	0.56359	4.3931	10.338	0.10388	0.22646	1.1051	85.317	40.001	-0.00906	-150.16	3.9971
69	3.9971	0.18275	0.080279	0.80425	9.9995	0	0.042331	0	46.25	21.518	-1.6677	-10161	6.0293	1.1209	0.75301	4.8815	15.47	0.25723	0.34496	2.5721	137.48	54.398	1.1854	-18.793	4.491	0.81249	0.43717	3.5585	12.107	0.066109	0.15136	0.76883	84.634	35.683	0.024296	-1299.9	4.2478	0.87604	0.43341	3.8267	11.929	0.048175	0.13531	0.60215	81.472	35.658	0.030903	-328.68	4.1216
70	3.9971	0.20307	0.069641	0.96494	9.9995	0.012663	0.088631	0.14409	48.023	21.851	-1.3525	-9425.6	6.6888	1.271	0.91187	5.0805	12.321	0.21328	0.27125	2.1327	136.97	48.314	0.55417	-46.562	5.0424	0.53202	0.27024	2.5826	10.823	0.11379	0.17557	1.1988	88.693	38.8	-0.12299	-1179.4	4.8664	0.45794	0.19524	2.6372	10.71	0.099576	0.16526	1.1067	87.032	40.641	-0.018541	-157.42	4.7642
71	3.9971	0.33893	0.23397	1.3547	9.9995	0	0.12073	0	71.894	18.63	-0.91257	-17015	5.0401	1.9337	1.1118	7.8465	12.509	0.21856	0.42939	2.1855	135.58	49.588	0.16698	-89.196	4.1634	0.8735	0.49835	3.6051	10.358	0.09962	0.25861	0.99614	90.786	39.015	-0.13836	-2535.3	4.0122	0.73079	0.42344	3.2497	9.9995	0.083624	0.27226	0.8362	84.699	40.528	-0.019036	-128.39	3.9971
72	3.9971	0.26453	0.083781	1.0574	9.9995	0	0.073866	0	38.938	16.455	-2.3219	-35377	6.3456	3.6285	2.0961	15.456	16.587	0.71302	0.93733	7.1298	143.99	48.712	0.4141	-57.709	4.6588	1.412	0.73247	6.1723	11.38	0.22276	0.3433	2.319	84.932	37.016	-0.15802	-4068.8	4.4492	1.2428	0.68428	5.4948	10.709	0.15873	0.27537	1.817	83.814	38.681	0.048415	-132.58	4.1586
73	3.9971	1.0858	0.344	4.3399	9.9995	0	0.068291	0	36.343	17.117	-0.84351	-16608	4.4614	3.2408	1.4994	14.458	14.622	0.64661	0.84214	6.4657	136.42	49.616	0.67373	-51.645	4.174	2.0073	0.97412	8.4738	10.965	0.26283	0.47046	2.6794	85.542	35.966	0.0047638	-2486.8	4.1035	1.9036	0.9699	7.8656	10.439	0.22731	0.50468	2.3012	85.478	36.637	0.053916	-148.42	3.9971
74	3.9971	0.058923	0.0094625	0.23552	9.9995	0	0.027563	0	30.217	20.644	-0.52609	-5709.9	5.4371	0.43634	0.21684	1.7441	13.936	0.13903	0.19453	1.4117	128.39	51.609	1.8717	-32.938	4.3117	0.24308	0.11414	1.0265	12.096	0.048044	0.082248	0.56492	81.191	37.546	0.16509	-801.87	4.1317	0.24598	0.11816	1.0428	12.186	0.039131	0.070177	0.49526	82.224	38.385	0.0053209	-109.44	3.9971
75	3.9971	0.47079	0.19974	1.8818	9.9995	0	0.038168	0	41.607	20.494	-0.91779	-11585	6.1504	1.9751	0.92858	8.5341	14.912	0.57504	0.80035	6.3924	135.34	51.294	0.9001	-36.199	4.4607	1.0525	0.45988	4.7874	11.231	0.25754	0.36959	2.7624	83.959	38.58	0.01452	-1402.7	4.1716	1.0049	0.41901	4.6475	10.987	0.25435	0.37711	2.6904	81.54	40.124	0.021959	-131.32	3.9971
76	3.9971	0.58054	0.20022	2.3205	9.9995	0.017432	0.14238	0.28656	70.873	19.905	-0.88477	-12669	5.8947	1.4412	0.91797	6.1776	16.439	0.19786	0.34216	2.1167	134.46	48.684	0.60128	-40.113	4.4711	1.0572	0.51465	4.6833	11.991	0.089012	0.22018	1.0215	91.733	40.18	-0.086843	-1544.2	4.1666	1.0337	0.46068	4.9176	11.552	0.084096	0.20777	0.93416	89.047	41.409	-0.091386	-166.45	3.9971
77	4.1653	0.58142	0.13342	3.5838	9.9995	0	0.22391	0	67.41	19.248	-1.2495	-15275	7.3617	1.9174	0.84154	7.9868	16.433	0.64369	0.96195	6.7112	136.31	49.329	0.18527	-68.418	5.416	1.1236	0.48026	5.7531	11.845	0.30814	0.53309	3.3397	90.939	38.816	-0.13426	-2297.2	5.4077	1.0971	0.46876	5.882	11.25	0.26485	0.48121	2.9691	85.868	40.596	0.022724	-154.93	5.5784
78	3.9971	1.0493	0.18201	4.2788	9.9995	0.079944	0.30281	0.98553	72.908	20.836	-0.62434	-10074	6.1571	2.6775	1.2993	12.594	14.441	0.77255	1.0118	8.1539	132.82	47.557	0.22424	-64.956	4.5881	1.8845	0.63598	8.5749	11.946	0.42346	0.61278	4.8744	91.479	39.8	-0.05854	-1768.8	4.3437	1.895	0.58363	8.6442	11.81	0.42207	0.5905	5.0267	85.788	42.602	0.012215	-118.51	4.1956
79	3.9971	0.42069	0.11783	1.6815	9.9995	0.011524	0.070388	0.15603	47.23	21.496	-0.65474	-8802.3	7.9942	2.5023	1.5981	10.515	15.659	0.55023	0.67062	5.502	132.43	51.788	0.32108	-41.022	5.6502	1.055	0.4928	5.7912	11.828	0.21541	0.30506	2.3388	83.242	39.073	0.0042415	-1075.8	5.4653	0.90699	0.34987	5.5547	11.52	0.20344	0.28417	2.3101	80.387	40.687	0.076692	-120.84	5.4977
80	4.5623	0.35608	0.14272	2.1086	9.9995	0.015071	0.22039	0.17737	64.04	18.212	-0.73418	-18777	6.9848	2.2902	1.052	10.927	11.769	0.47433	0.66973	5.1785	135.87	45.727	0.36739	-64.434	5.3362	1.0812	0.51955	5.4147	10.637	0.28607	0.42705	3.0061	89.643	37.979	0.040998	-3219.8	5.1175	0.96023	0.48065	4.8633	10.513	0.30676	0.41805	3.1702	84.488	40.983	0.15319	-119.23	4.9392
81	3.9971	0.49909	0.10749	3.1939	9.9995	0	0.11622	0	60.191	17.246	-1.1552	-23934	6.6618	2.2647	1.6054	9.0522	11.305	0.31239	0.41685	3.1237	136.77	49.245	0.093344	-78.88	5.0276	1.1364	0.65737	5.1839	10.186	0.18546	0.30134	1.8843	90.279	37.466	-0.16661	-3540.1	4.5817	1.0531	0.60315	4.7493	9.9995	0.19527	0.3213	1.9917	87	39.568	-0.020821	-146	3.9971
82	3.9971	0.58019	0.19973	2.3191	9.9995	0.014979	0.14258	0.24634	70.864	19.686	-0.78112	-13266	5.8947	1.44	0.91784	6.1725	16.446	0.19622	0.34059	2.1345	134.54	48.691	0.60114	-40.078	4.4711	1.0571	0.51453	4.6825	11.993	0.088445	0.21966	1.0132	91.737	40.157	-0.07526	-1610.5	4.1666	1.0339	0.46062	4.9173	11.554	0.083842	0.20918	0.91836	89.047	41.413	-0.090669	-166.35	3.9971
83	3.9971	0.64777	0.17406	2.5892	9.9995	0	0.1247	0	76.949	19.403	-1.564	-15458	5.0199	1.8657	1.1592	8.0857	12.933	0.26537	0.39976	2.9075	137.83	49.109	0.52971	-66.055	4.2579	1.4254	0.7843	6.0782	10.851	0.15869	0.28059	1.6998	92.353	39.419	-0.19943	-2059.6	4.1628	1.4796	0.82644	6.2538	10.551	0.17789	0.2902	1.8601	87.516	40.969	-0.10276	-151.49	4.1283
84	3.9971	0.22412	0.13224	0.89583	9.9995	0.0031001	0.08224	0.033795	62.262	19.482	-0.75128	-14281	7.9942	0.74299	0.47274	3.6048	12.18	0.18233	0.22947	1.8617	135.64	50.954	0.66245	-54.792	5.226	0.45504	0.23775	2.3032	10.926	0.085244	0.13763	0.92728	89.051	38.497	-0.10511	-1907.3	4.9005	0.43274	0.20985	2.3832	10.831	0.079221	0.13103	0.88085	85.903	39.813	-0.10142	-147.77	4.6936
85	3.9971	0.34002	0.20275	1.7984	9.9995	0.0091838	0.19746	0.10178	70.619	20.912	-1.3502	-11194	5.7736	2.2023	1.2577	9.3807	13.149	0.58301	0.75024	5.8298	136.91	49.253	0.43585	-48.074	4.6666	1.5959	0.73354	7.1851	11.444	0.2907	0.44402	3.254	89.296	40.032	-0.094071	-1503.8	4.5337	1.7211	0.73543	7.6954	11.431	0.28884	0.43763	3.3919	85.597	41.851	0.0056146	-127.27	4.3537
86	3.9971	0.16345	0.038054	0.75011	9.9995	0.023481	0.046826	0.2348	44.326	19.871	-0.57608	-11323	7.4559	0.53481	0.36207	2.5556	13.775	0.29118	0.33041	3.4032	130.48	45.606	0.53925	-64.759	5.1228	0.33755	0.16943	1.669	10.913	0.15979	0.18962	1.7986	88.056	36.993	0.046317	-1742.2	4.8513	0.3215	0.15905	1.6913	10.624	0.17511	0.2107	1.9967	88.893	40.023	0.059448	-159.37	4.5893
87	3.9971	0.67951	0.20249	2.9538	9.9995	0.095215	0.1402	0.9521	38.175	21.047	-0.80023	-9311.6	6.1302	2.4474	1.1686	12.121	13.626	0.43736	0.61869	4.8767	131.53	53.157	0.7662	-53.955	4.8887	1.5533	0.45303	7.5497	11.159	0.23253	0.35715	2.5971	83.667	37.485	0.044742	-1263.5	4.8273	1.5472	0.37012	7.5409	11.013	0.21291	0.3505	2.4096	83.498	37.48	0.059153	-123.6	4.8181
88	3.9971	0.68391	0.29151	2.7337	9.9995	0	0.094399	0	30.462	17.757	-0.48185	-10470	7.9942	2.0372	1.7641	10.148	13.391	0.74543	0.91663	9.2998	132.28	47.715	1.219	-43.102	4.7298	1.2441	0.64349	5.7924	11.212	0.24421	0.42303	2.778	82.486	37.371	0.098495	-1265.2	4.162	1.1634	0.54173	5.5235	11.121	0.18192	0.38265	1.9322	81.891	40.001	-0.038272	-118.91	3.9971
89	3.9971	0.11578	0.051041	0.81024	9.9995	0.0072187	0.021953	0.08865	75.136	21.236	-1.7313	-11320	6.9983	0.39762	0.23733	1.6375	12.281	0.10595	0.1271	1.2363	139.42	50.337	0.47498	-88.437	5.224	0.24871	0.12099	1.199	10.899	0.052054	0.085965	0.55629	93.456	38.379	-0.26688	-1999.4	5.0872	0.24472	0.10939	1.1865	10.778	0.049787	0.091685	0.5032	86.545	39.675	-0.086256	-147.1	5.2151
90	3.9971	0.33701	0.074436	2.0195	9.9995	0	0.11404	0	59.324	20.452	-0.96707	-11137	7.9942	1.4929	0.87577	9.7947	12.92	0.37511	0.43519	3.7509	133.73	48.663	0.51874	-73.054	5.1915	0.85066	0.38537	4.2742	10.911	0.1768	0.26551	1.8745	90.346	39.46	-0.068841	-1503.4	4.7087	0.77697	0.3448	3.6253	10.658	0.17208	0.25993	1.8779	88.606	41.236	-0.018933	-135.81	4.0644
91	3.9971	0.2959	0.078482	1.1827	9.9995	0.091373	0.12988	0.91369	64.851	19.469	-1.5451	-15733	5.9149	1.6686	0.67724	8.9151	11.561	0.42604	0.573	4.2602	138.91	46.114	0.37711	-64.101	4.633	0.92835	0.4027	4.2727	10.555	0.21633	0.29921	2.2956	90.704	37.393	-0.17016	-2731.9	4.4715	0.90141	0.41512	3.8846	10.442	0.19515	0.2731	2.1499	85.116	39.694	0.036767	-148.47	4.273
92	3.9971	0.61902	0.23511	2.4743	9.9995	0	0.097025	0	58.44	19.684	-0.98618	-12283	6.2985	1.8123	0.82712	8.3538	14.898	0.31913	0.4117	3.1912	131.94	48.028	0.64969	-68.205	4.545	1.0507	0.49722	4.8335	11.482	0.14074	0.24318	1.4673	87.653	38.127	-0.025865	-1852.9	4.2608	1.008	0.48303	4.5554	11.019	0.12712	0.24676	1.3202	84.153	39.438	0.057124	-124.74	4.1653
93	3.9971	0.37344	0.11897	1.992	9.9995	0.02384	0.085425	0.27528	49.038	20.926	-0.95654	-11551	6.0899	4.0882	2.6417	16.341	12.826	0.56842	0.73594	5.6839	138.09	53.539	0.43193	-58.352	4.4897	1.6687	0.99001	7.0723	11.208	0.1999	0.3415	2.2191	85.483	39.485	-0.032678	-1263	4.2023	1.3416	0.74653	6.0603	11.063	0.14283	0.33242	1.5996	84.944	40.319	0.036724	-115.16	4.0442
94	3.9971	0.1472	0.033992	0.58839	9.9995	0.013757	0.059729	0.16598	74.823	18.195	-1.2633	-19060	5.2689	0.76717	0.33731	3.0664	15.699	0.12983	0.1702	1.2983	136.25	46.018	0.54021	-58.103	4.4872	0.4002	0.17635	1.7698	11.83	0.070815	0.11122	0.80605	94.121	38.711	-0.15107	-3283.9	4.4143	0.37171	0.1717	1.741	11.32	0.070325	0.10935	0.84301	88.412	42.014	-0.045833	-146.36	4.1956
95	3.9971	0.67212	0.24359	2.6865	9.9995	0.053751	0.1253	0.61633	68.298	20.953	-0.591	-9163.3	3.9971	2.1225	1.2562	8.4838	12.752	0.45733	0.54159	5.1209	130.41	51.366	0.58721	-61.239	3.9971	1.2855	0.75655	5.1382	11.037	0.22127	0.32745	2.434	91.45	39.326	-0.10366	-1170.5	3.9971	1.3042	0.73513	5.2131	10.959	0.2242	0.329	2.3471	87.431	40.857	-0.072897	-200.34	3.9971
96	3.9971	0.23631	0.1568	0.94455	9.9995	0.012358	0.17045	0.12357	61.327	18.082	-0.75975	-19820	7.9135	1.3413	0.80938	5.3613	13.216	0.3932	0.48316	3.9953	136.75	52.684	0.3165	-47.341	4.7142	0.90028	0.48312	4.1144	11.024	0.16013	0.32381	1.8054	89.25	38.354	-0.013011	-2950.3	4.204	0.93156	0.47118	4.5494	10.782	0.14211	0.32234	1.6346	85.646	39.677	0.07884	-148.51	3.9971
97	3.9971	0.42822	0.097234	2.8297	9.9995	0.076392	0.18987	0.76388	58.566	19.693	-1.2151	-13665	6.608	1.5284	0.61893	6.8496	12.308	0.45594	0.58823	4.5592	135.6	49.047	0.31349	-64.846	5.1624	1.1076	0.47904	5.485	10.384	0.19836	0.32604	2.0721	88.761	37.785	-0.12106	-2373.9	5.0923	1.1723	0.53952	5.8077	9.9995	0.16445	0.29453	1.7774	84.601	39.493	0.04382	-128.44	5.1141
98	3.9971	0.2329	0.06557	1.3353	9.9995	0.022614	0.048821	0.34878	66.618	19.827	-0.91766	-12240	7.9942	0.80336	0.44778	3.3733	15.423	0.24329	0.26774	2.6366	132.78	49.891	0.7085	-61.545	5.1052	0.53415	0.25658	2.4904	11.37	0.14347	0.18873	1.5304	89.763	37.834	-0.081771	-2144.5	4.6599	0.54216	0.25654	2.5585	10.699	0.14873	0.20396	1.5492	84.795	39.322	-0.070367	-141.22	4.3537
99	3.9971	0.79585	0.12301	3.7628	9.9995	0.018104	0.12694	0.22598	61.02	21.68	-0.71172	-8369.2	5.2353	1.521	0.91174	6.0797	12.664	0.29738	0.41696	2.9737	131.87	50.024	0.59411	-68.814	4.2267	1.1383	0.53106	4.7712	11.116	0.14897	0.24437	1.5648	87.892	39.717	-0.054597	-1147.3	4.072	1.1199	0.52998	4.625	11.008	0.15463	0.23835	1.6482	85.122	40.749	-0.050272	-126.52	3.9971
[truncated: 1,837 more columns]
