# Supplementary material for: Detecting Parkinson’s disease from sustained phonation and speech signals
Source: PLoS One. 2017 Oct 5;12(10):e0185613. doi: 10.1371/journal.pone.0185613 (PMC5628839; doi:10.1371/journal.pone.0185613)
Supplement: S3 File — (ZIP) [file pone.0185613.s003.zip › SP/unvoiced/SP_unvoiced_avec2011.csv]

id	audspec_lengthL1norm_sma_quartile1	audspec_lengthL1norm_sma_quartile2	audspec_lengthL1norm_sma_quartile3	audspec_lengthL1norm_sma_iqr1_2	audspec_lengthL1norm_sma_iqr2_3	audspec_lengthL1norm_sma_iqr1_3	audspec_lengthL1norm_sma_percentile1_0	audspec_lengthL1norm_sma_percentile99_0	audspec_lengthL1norm_sma_pctlrange0_1	audspec_lengthL1norm_sma_amean	audspec_lengthL1norm_sma_flatness	audspec_lengthL1norm_sma_rqmean	audspec_lengthL1norm_sma_stddev	audspec_lengthL1norm_sma_skewness	audspec_lengthL1norm_sma_kurtosis	audspec_lengthL1norm_sma_meanPeakDist	audspec_lengthL1norm_sma_peakDistStddev	audspec_lengthL1norm_sma_peakRangeRel	audspec_lengthL1norm_sma_peakMeanRel	audspec_lengthL1norm_sma_minRangeRel	audspec_lengthL1norm_sma_meanRisingSlope	audspec_lengthL1norm_sma_stddevRisingSlope	audspec_lengthL1norm_sma_meanFallingSlope	audspec_lengthL1norm_sma_stddevFallingSlope	audspec_lengthL1norm_sma_meanSegLen	audspec_lengthL1norm_sma_maxSegLen	audspec_lengthL1norm_sma_minSegLen	audspec_lengthL1norm_sma_segLenStddev	audspec_lengthL1norm_sma_linregc1	audspec_lengthL1norm_sma_linregerrA	audspec_lengthL1norm_sma_qregc1	audspec_lengthL1norm_sma_qregerrA	audspec_lengthL1norm_sma_upleveltime25	audspec_lengthL1norm_sma_upleveltime50	audspec_lengthL1norm_sma_upleveltime90	audspec_lengthL1norm_sma_risetime	audspec_lengthL1norm_sma_lpgain	audspec_lengthL1norm_sma_lpc0	audspec_lengthL1norm_sma_lpc1	audspec_lengthL1norm_sma_lpc2	audspec_lengthL1norm_sma_lpc3	audspec_lengthL1norm_sma_lpc4	pcm_zcr_sma_quartile1	pcm_zcr_sma_quartile2	pcm_zcr_sma_quartile3	pcm_zcr_sma_iqr1_2	pcm_zcr_sma_iqr2_3	pcm_zcr_sma_iqr1_3	pcm_zcr_sma_percentile1_0
1	0.0010218	0.0010218	0.068528	0	0.067506	0.067506	0.0010218	1.2238	1.2227	0.12337	0.047233	0.30579	0.27979	2.7077	9.8187	0.885	0.7367	0.47925	8.6558	0.0082651	4.9548	3.0984	-0.34966	1.2218	0.37143	0.9	0.03	0.334	0.021753	0.12148	-0.098229	0.12121	0.11785	0.077441	0.010101	0.14527	0.0031902	-1.7971	1.002	0.013342	-0.32316	0.16352	0.74947	0.99819	0.99819	0.24872	0	0.24872	0.11868
2	0.0010218	0.0010218	0.024349	0	0.023328	0.023328	0.0010218	1.9961	1.9951	0.15048	0.03034	0.4104	0.38182	3.5474	17.48	0.47667	0.27297	0.84254	8.3216	0.31971	3.4149	2.8444	10.088	11.633	0.32167	1.18	0.03	0.40998	0.012745	0.088173	-0.23412	0.085918	0.092369	0.02008	0.0040161	0.11694	0.0046464	-1.8751	0.84613	0.70846	-0.96813	0.33939	0.96071	0.99819	0.99819	0.037474	0	0.037474	0.036096
3	0.0010218	0.0010218	0.051157	0	0.050135	0.050135	0.0010218	1.5261	1.5251	0.12623	0.03557	0.35468	0.33145	3.3752	14.863	1.33	0.06	0.34313	13.171	0	1.5253	0.51137	2.2835	5.4508	0.455	1.2	0.06	0.45202	-0.013584	0.096163	0.060834	0.096141	0.090047	0.037915	0.0094787	0.12381	0.0053561	-1.9155	1.2312	-0.03699	-0.30998	0.094113	0.94198	0.99819	0.99819	0.05621	0	0.05621	0.16005
4	0.0010218	0.0010218	0.14757	0	0.14655	0.14655	0.0010218	2.2612	2.2602	0.21861	0.040057	0.51824	0.46988	2.7054	10.078	0.64333	0.3301	0.85232	5.68	0.41091	6.3383	9.5145	7.8083	7.1349	0.31125	0.8	0.04	0.2616	0.0302	0.13195	-0.32436	0.13375	0.13439	0.071146	0.019763	0.17857	0.0083995	-1.8283	0.89737	0.44234	-0.76163	0.30496	0.40042	0.99819	0.99819	0.59776	0	0.59776	0.067416
5	0.0010218	0.0010218	0.1955	0	0.19447	0.19447	0.0010218	1.4519	1.4509	0.22668	0.037423	0.48625	0.43018	1.8783	5.0466	0.41	0.098489	0.66053	5.0517	0.64906	1.3896	2.3695	3.8014	2.3353	0.213	0.59	0.03	0.19215	-0.03742	0.21346	-0.75825	0.21008	0.19502	0.14108	0.058091	0.19167	0.0068031	-1.6774	0.74082	0.12478	-0.23238	0.083455	0.57026	0.99819	0.99819	0.42792	0	0.42792	0.18688
6	0.0010218	0.0010218	0.0010218	0	0	0	0.0010218	0.74408	0.74306	0.054002	0.039393	0.17807	0.16968	3.7402	18.186	0	0	0	22.163	0	0.34111	0	-1.4829	0	0.45667	1.31	0.04	0.44709	0.011039	0.077542	0.038169	0.077398	0.086207	0.027586	0.0034483	0.086505	0.003027	-1.5709	0.83107	-0.051925	-0.19993	0.092728	0.99819	0.99819	0.99819	0	0	0	0.12052
7	0.0010218	0.0010218	0.0010218	0	0	0	0.0010218	1.2579	1.2569	0.10418	0.030738	0.29786	0.27905	3.1897	12.863	0.605	0.51848	0.66847	8.2624	0.15602	4.849	5.815	7.5196	5.8184	0.22875	0.64	0.04	0.23783	0.033074	0.11163	-0.58001	0.10851	0.10163	0.044715	0.0081301	0.081633	0.0033374	-1.9393	1.2952	-0.15691	-0.23846	0.10423	0.99819	0.99819	0.99819	0	0	0	0.1168
8	0.0010218	0.0010218	0.1336	0	0.13258	0.13258	0.0010218	1.8775	1.8765	0.21672	0.03667	0.48054	0.42889	2.2382	7.5325	0.89	0.51054	0.5651	7.6867	0.005137	4.0166	2.3866	4.0907	6.429	0.246	0.59	0.07	0.18205	0.034329	0.14493	-0.54512	0.1379	0.16835	0.060606	0.010101	0.16216	0.0047494	-2.2013	1.867	-0.63375	-0.11911	0.13506	0.47325	0.99819	0.99819	0.52493	0	0.52493	0.079166
9	0.0010218	0.0010218	0.0010218	0	0	0	0.0010218	3.2615	3.2604	0.23339	0.016022	0.66273	0.62028	3.2664	14.305	1.2	0.09	0.50114	11.328	0	2.0587	0.23815	0.94662	5.4763	0.31571	0.87	0.03	0.29252	0.076971	0.10729	0.028179	0.10719	0.11765	0.027149	0.013575	0.10455	0.023379	-1.7319	0.93477	0.045133	-0.31038	0.14379	0.99819	0.99819	0.99819	0	0	0	0.19988
10	0.0010218	0.0010218	0.096592	0	0.09557	0.09557	0.0010218	1.6815	1.6804	0.1627	0.030814	0.42778	0.39563	2.7604	9.5864	1.095	0.50022	0.52468	9.3353	0.050563	1.9541	0.66698	-2.3042	12.035	0.37125	0.79	0.03	0.29413	-0.046003	0.13249	-0.2347	0.13257	0.11745	0.077181	0.013423	0.11448	0.0063611	-1.872	1.1709	-0.046394	-0.38676	0.18739	0.89997	0.99819	0.99819	0.098217	0	0.098217	0.031402
11	0.0010218	0.0010218	0.0010218	0	0	0	0.0010218	1.3846	1.3836	0.13667	0.025501	0.35955	0.33256	2.4815	7.9711	2.16	0.07	0.059688	10.498	0.44517	4.9345	3.0474	23.799	16.981	0.38714	0.65	0.06	0.25127	0.047068	0.14807	0.63473	0.14248	0.13455	0.094545	0.014545	0.094891	0.0065047	-1.7234	0.95865	0.12978	-0.53614	0.22476	0.99819	0.99819	0.99819	0	0	0	0.044346
12	0.0010218	0.0010218	0.37285	0	0.37183	0.37183	0.0010218	2.7043	2.7033	0.35961	0.022785	0.78712	0.70017	2.1664	7.1757	1.79	1.39	0.20072	8.4843	0	9.6066	3.6246	-6.8645	6.4174	0.15	0.64	0.04	0.1557	0.12648	0.14728	0.3926	0.14601	0.19909	0.067873	0.0090498	0.15455	0.016784	-2.2709	2.037	-0.64867	-0.24917	0.19712	0.85887	0.99819	0.99819	0.13932	0	0.13932	0.039105
13	0.0010218	0.0010218	0.26253	0	0.26151	0.26151	0.0010218	1.3254	1.3244	0.19181	0.049795	0.39569	0.34609	2.0252	6.2761	0.38	0.12349	0.63505	6.0764	0.095534	3.3269	2.1311	7.9009	9.2385	0.16538	0.61	0.03	0.17544	0.27057	0.14643	0.30519	0.1452	0.16818	0.090909	0.0045455	0.19635	0.013614	-1.52	0.53843	0.29879	-0.23477	0.021543	0.55583	0.99819	0.99819	0.44235	0	0.44235	0.053802
14	0.0010218	0.0010218	0.15484	0	0.15381	0.15381	0.0010218	1.2205	1.2194	0.18779	0.030335	0.41178	0.36647	1.9031	5.5094	0.74	0.46	0.29744	7.7194	0	2.9591	2.4191	-0.23642	1.704	0.23818	0.72	0.05	0.21062	0.078734	0.16089	-0.26877	0.1604	0.18939	0.11364	0.0075758	0.14449	0.0077016	-1.7432	0.97579	0.082347	-0.51627	0.26443	0.91976	0.99819	0.99819	0.078422	0	0.078422	0.050079
15	0.0010218	0.0010218	0.0010218	0	0	0	0.0010218	1.6158	1.6148	0.161	0.02597	0.44349	0.41323	2.7962	9.6587	0	0	0	12.427	0	1.1103	0	-2.1273	0	0.335	0.71	0.04	0.266	-0.039252	0.1264	-0.31612	0.12518	0.098712	0.077253	0.0085837	0.12931	0.0062276	-1.97	1.3174	-0.14026	-0.2661	0.1171	0.99819	0.99819	0.99819	0	0	0	0.16134
16	0.0010218	0.0010218	0.057746	0	0.056724	0.056724	0.0010218	1.9671	1.9661	0.22381	0.024233	0.53314	0.48389	2.3417	7.5391	0.71	0.05	0.56571	6.4762	0	1.4738	0.85592	3.1627	3.3506	0.2425	0.55	0.06	0.17761	0.14241	0.16555	-0.14753	0.16617	0.17766	0.076142	0.025381	0.15816	0.014032	-1.6149	0.67285	0.1345	-0.19351	0.075015	0.9725	0.99819	0.99819	0.025687	0	0.025687	0.089719
17	0.0010218	0.0010218	0.087056	0	0.086035	0.086035	0.0010218	2.7189	2.7179	0.25606	0.023006	0.68044	0.63042	2.7999	9.9618	0.79	0.05	0.3667	9.6107	0	2.3491	0.27513	3.0351	3.937	0.345	0.6	0.12	0.21697	-0.057943	0.1295	-0.51142	0.13084	0.10924	0.088235	0.012605	0.16034	0.0096208	-2.0147	1.415	-0.21546	-0.34004	0.19581	0.84414	0.99819	0.99819	0.15405	0	0.15405	0.034246
18	0.0010218	0.0010218	0.0055922	0	0.0045704	0.0045704	0.0010218	2.1369	2.1358	0.15326	0.029422	0.41605	0.3868	3.5469	16.91	1.1	1.0351	0.63175	8.7006	0.033174	15.68	10.746	1.2644	1.7174	0.24	0.79	0.03	0.23134	-0.039701	0.10462	-0.47268	0.10294	0.11111	0.027778	0.021605	0.13622	0.0061946	-1.8681	1.1632	-0.0095795	-0.45431	0.22448	0.99139	0.99819	0.99819	0.0067996	0	0.0067996	0.21024
19	0.0010218	0.0010218	0.0010218	0	0	0	0.0010218	0.50665	0.50563	0.053493	0.046507	0.14662	0.13652	2.508	7.8389	0.525	0.50003	0.18147	9.6417	0.2133	4.2024	2.4632	0.97167	1.3706	0.398	0.86	0.1	0.27323	-0.049767	0.15116	-0.21651	0.15092	0.12563	0.095477	0.01005	0.080808	0.0014802	-1.6367	0.996	-0.24311	-0.12436	0.071019	0.99819	0.99819	0.99819	0	0	0	0.097038
20	0.0010218	0.0010218	0.059048	0	0.058026	0.058026	0.0010218	1.5493	1.5483	0.12066	0.039283	0.3148	0.29076	3.2435	14.428	0.96	0.60419	0.50211	10.694	0.2624	2.6039	2.6789	3.2417	3.7397	0.3325	1.35	0.05	0.42257	0.050367	0.10555	0.12251	0.10533	0.11589	0.033113	0.013245	0.12292	0.0031218	-1.9759	1.2891	0.032407	-0.52853	0.24793	0.9042	0.99819	0.99819	0.093986	0	0.093986	0.09871
21	0.0010218	0.0010218	0.0010218	0	0	0	0.0010218	0.9433	0.94227	0.081681	0.035972	0.22077	0.20511	2.7039	9.7453	0.43	0.41	0.43886	10.117	0	11.334	10.922	0.65926	1.1019	0.199	0.66	0.03	0.21979	-0.030059	0.12562	-0.46638	0.12233	0.12548	0.072243	0.011407	0.091603	0.0033426	-1.7024	0.98491	-0.074874	-0.21245	0.085359	0.99819	0.99819	0.99819	0	0	0	0.17033
22	0.0010218	0.0010218	0.060748	0	0.059726	0.059726	0.0010218	1.415	1.414	0.16909	0.031381	0.40329	0.36612	2.3935	8.2846	0.5	0.40749	0.48384	8.6481	0.21753	10.215	12.78	20.064	17.375	0.24667	1.1	0.03	0.33962	0.10636	0.12861	0.22501	0.12655	0.14	0.06	0.0066667	0.12375	0.010725	-1.609	0.71302	0.23811	-0.34983	0.071971	0.89657	0.99819	0.99819	0.10162	0	0.10162	0.027797
23	0.0010218	0.0010218	0.0010218	0	0	0	0.0010218	1.0812	1.0802	0.063866	0.049402	0.20993	0.19998	4.4796	24.707	2	1.39	0.49338	17.559	0	1.4561	0.27958	0.081602	0.68068	0.7075	1.88	0.04	0.73693	-0.023009	0.067283	-0.10905	0.066856	0.047059	0.029412	0.0058824	0.097345	0.0014783	-2.002	1.4246	-0.11769	-0.5056	0.25886	0.99819	0.99819	0.99819	0	0	0	0.097749
24	0.0010218	0.0010218	0.17882	0	0.1778	0.1778	0.0010218	2.1311	2.1301	0.24249	0.026204	0.57306	0.51923	2.4221	7.9847	0	0	0	9.3782	0	1.7776	0.71604	0.98365	0	0.24545	0.83	0.05	0.268	0.014726	0.1553	0.53062	0.14314	0.15	0.085714	0.021429	0.15771	0.007488	-2.1714	1.7789	-0.48327	-0.23146	0.15076	0.89362	0.99819	0.99819	0.10456	0	0.10456	0.03835
25	0.0010218	0.0010218	0.0010218	0	0	0	0.0010218	1.1291	1.128	0.084235	0.03	0.26742	0.25381	3.3276	12.958	0.05	0.02	0.026165	14.091	0	5.1799	2.9311	6.4582	5.148	0.53667	1.13	0.12	0.43084	-0.15159	0.11648	0.12075	0.11467	0.090909	0.066667	0.030303	0.067073	0.0035998	-1.6655	0.85134	0.049015	-0.33318	0.16036	0.99819	0.99819	0.99819	0	0	0	0.12494
26	0.0010218	0.0010218	0.13796	0	0.13693	0.13693	0.0010218	2.3	2.299	0.25372	0.026173	0.59582	0.5391	2.4106	8.1961	2.96	0.86	0.64431	6.6696	0	9.443	8.2925	-1.1035	1.4451	0.3	0.91	0.03	0.29572	0.069535	0.14971	-0.25608	0.15036	0.16667	0.066667	0.019444	0.13649	0.0077146	-1.9456	1.1208	0.1822	-0.48226	0.16176	0.70807	0.99819	0.99819	0.29012	0	0.29012	0.051989
27	0.0010218	0.0010218	0.306	0	0.30498	0.30498	0.0010218	2.7101	2.7091	0.32882	0.024265	0.72996	0.6517	2.2188	7.237	1.21	0.06	0.47205	6.7717	0.24421	0.80062	0.6165	5.982	4.0069	0.23571	0.89	0.03	0.24313	0.031428	0.16119	-0.18081	0.16288	0.19006	0.076023	0.01462	0.18475	0.0085387	-2.0679	1.4455	-0.08938	-0.51823	0.26392	0.71797	0.99819	0.99819	0.28022	0	0.28022	0.15075
28	0.0010218	0.0010218	0.0010218	0	0	0	0.0010218	1.0157	1.0147	0.096515	0.029643	0.2711	0.25334	2.6802	8.8566	1.09	0.06	0.35547	9.2323	0	0.93312	1.0984	0.66255	2.0598	0.25167	0.53	0.04	0.18774	-0.13845	0.14398	-0.19033	0.14436	0.12849	0.089385	0.01676	0.08427	0.0037695	-1.8047	1.1199	-0.035596	-0.40882	0.19739	0.99819	0.99819	0.99819	0	0	0	0.40956
29	0.0010218	0.0010218	0.0010218	0	0	0	0.0010218	1.4522	1.4512	0.12214	0.03238	0.32891	0.30539	2.9773	11.605	0.91	0.69	0.096489	12.705	0	3.82	3.2509	-0.1529	1.5412	0.3	0.88	0.03	0.29518	0.024823	0.11624	0.032328	0.11597	0.10123	0.067485	0.01227	0.098462	0.004273	-1.9186	1.2887	-0.17732	-0.24899	0.11861	0.99819	0.99819	0.99819	0	0	0	0.091871
30	0.0010218	0.0010218	0.0010218	0	0	0	0.0010218	1.005	1.004	0.057871	0.036128	0.19466	0.18586	3.7272	17.054	0	0	0	18.504	0	0.58354	0	-0.94673	0	0.365	0.81	0.05	0.29943	0.00013437	0.093392	-0.26877	0.092386	0.086142	0.029963	0.014981	0.06015	0.0014747	-2.0618	1.5847	-0.3283	-0.25667	0.13663	0.99819	0.99819	0.99819	0	0	0	0.21724
31	0.0010218	0.0010218	0.0010218	0	0	0	0.0010218	1.32	1.319	0.071905	0.030102	0.26349	0.25349	4.1256	19.296	0.07	0.02	0.06076	19.11	0	2.8643	1.8125	3.3746	2.8393	0.22333	0.5	0.03	0.20072	-0.15686	0.086589	0.014638	0.0862	0.056338	0.045775	0.014085	0.067138	0.0046939	-1.429	0.50736	0.021351	-0.031834	-0.0063337	0.99819	0.99819	0.99819	0	0	0	0.1041
32	0.0010218	0.0010218	0.0010218	0	0	0	0.0010218	0.96234	0.96132	0.11895	0.035618	0.28405	0.25795	2.1989	6.543	0.66	0.071063	0.27942	7.4682	0.63044	0.76175	0.35945	3.5455	2.818	0.23222	0.56	0.03	0.18908	0.072103	0.18504	-0.48963	0.18371	0.17727	0.10455	0.036364	0.11416	0.0028294	-1.8281	1.0966	-0.074053	-0.29426	0.1566	0.99819	0.99819	0.99819	0	0	0	0.23602
33	0.0010218	0.0010218	0.0010218	0	0	0	0.0010218	1.4841	1.4831	0.10261	0.024602	0.31841	0.30143	3.5419	16.331	1.62	0.08	0.47838	13.683	0	0.75559	0.15452	1.8703	3.2687	0.28875	0.87	0.03	0.30649	-0.01349	0.094371	-0.092874	0.094304	0.09589	0.034247	0.010274	0.051546	0.0053508	-1.8523	1.2496	-0.2237	-0.23232	0.13919	0.99819	0.99819	0.99819	0	0	0	0.25406
34	0.0010218	0.0010218	0.17405	0	0.17302	0.17302	0.0010218	1.6783	1.6773	0.25431	0.028867	0.54101	0.47751	1.7339	4.5768	0.73	0.1253	0.12947	6.6183	0.6329	1.7363	0.71922	6.1593	4.4251	0.17909	0.48	0.03	0.14203	-0.040239	0.20464	-0.61265	0.19825	0.20339	0.15678	0.021186	0.13191	0.015019	-1.7219	0.86497	0.17418	-0.36941	0.11729	0.7778	0.99819	0.99819	0.22038	0	0.22038	0.086733
35	0.0010218	0.0010218	0.0010218	0	0	0	0.0010218	0.44161	0.44059	0.027273	0.064202	0.09439	0.090364	3.6425	15.537	0	0	0	18.236	0	0.25167	0	-0.16486	0	0.5725	1.7	0.04	0.66826	-0.10204	0.09348	0.42669	0.088522	0.081545	0.04721	0.012876	0.034483	0.0012796	-1.1988	0.26414	0.084451	-0.063953	0.02984	0.99819	0.99819	0.99819	0	0	0	0.13048
36	0.0010218	0.0010218	0.0010218	0	0	0	0.0010218	1.286	1.2849	0.1527	0.02677	0.38052	0.34854	2.306	6.9872	1.86	0.03	0.20447	8.7024	0	0.64917	0.39546	1.8192	2.5293	0.296	0.69	0.06	0.22119	-0.012747	0.16227	-0.27057	0.16131	0.15101	0.10067	0.0067114	0.11111	0.0074403	-1.6645	0.75649	0.1587	-0.23987	0.053778	0.99819	0.99819	0.99819	0	0	0	0.067035
37	0.0010218	0.0010218	0.0010218	0	0	0	0.0010218	0.84786	0.84684	0.047598	0.037629	0.17667	0.17014	3.9221	17.694	0	0	0	20.236	0	1.0547	0	-0.21988	0	0.84667	1.84	0.13	0.725	-0.077258	0.086851	0.22336	0.084691	0.073643	0.046512	0.011628	0.042802	0.0030145	-1.3016	0.36005	0.029614	-0.015826	0.013546	0.99819	0.99819	0.99819	0	0	0	0.2382
38	0.0010218	0.0010218	0.17212	0	0.1711	0.1711	0.0010218	1.8541	1.8531	0.2029	0.03202	0.45898	0.41169	2.2727	7.7283	0.855	0.73289	0.75189	6.3243	0.4034	7.2705	7.9526	5.8232	5.0419	0.37714	1.21	0.04	0.40245	0.17962	0.13206	0.43318	0.12884	0.15468	0.068345	0.010791	0.13357	0.0052185	-1.9638	1.2585	-0.054576	-0.34197	0.14624	0.86371	0.99819	0.99819	0.13448	0	0.13448	0.055122
39	0.0010218	0.0010218	0.0010218	0	0	0	0.0010218	1.7982	1.7972	0.14839	0.023703	0.42375	0.39692	3.0685	11.877	0.635	0.42991	0.58256	8.8678	0.17261	8.6771	10.235	5.451	4.5979	0.20889	0.62	0.03	0.22408	-0.0078564	0.11658	-0.59422	0.11347	0.10359	0.055777	0.0079681	0.108	0.0074027	-2.0572	1.7094	-0.61083	-0.09127	0.12224	0.99819	0.99819	0.99819	0	0	0	0.098973
40	0.0010218	0.0010218	0.0010218	0	0	0	0.0010218	0.97165	0.97063	0.098948	0.033734	0.25888	0.23923	2.569	8.6034	0.48	0.43105	0.48606	8.5125	0.41084	3.1718	3.4518	3.8329	3.67	0.25667	0.81	0.04	0.2643	0.063841	0.15633	-0.20428	0.15658	0.14516	0.075269	0.037634	0.086486	0.003214	-1.9252	1.4427	-0.40561	-0.18655	0.14678	0.99819	0.99819	0.99819	0	0	0	0.10184
41	0.0010218	0.0010218	0.0010218	0	0	0	0.0010218	0.93071	0.92969	0.082857	0.034082	0.23426	0.21912	2.8567	10.207	0	0	0	11.292	0	1.5013	0	-0.51637	0	0.24375	0.53	0.04	0.19924	-0.11493	0.13725	-0.54071	0.13852	0.1281	0.070248	0.03719	0.10373	0.0015859	-2.3927	2.6738	-1.786	0.65025	-0.096202	0.99819	0.99819	0.99819	0	0	0	0.03029
42	0.0010218	0.0010218	0.069551	0	0.068529	0.068529	0.0010218	1.7596	1.7586	0.11288	0.062774	0.34595	0.32701	4.1092	19.402	1.43	0.4	0.68605	11.366	0.0016409	0.81806	0.61468	1.1413	0.26383	0.88667	1.32	0.3	0.4303	-0.050569	0.07905	-0.62762	0.080576	0.054889	0.048027	0.010292	0.18557	0.0005868	-2.014	1.1146	0.42424	-0.88712	0.37429	0.27833	0.99819	0.99819	0.71986	0	0.71986	0.030916
43	0.0010218	0.0010218	0.081932	0	0.08091	0.08091	0.0010218	1.489	1.488	0.17253	0.031052	0.40967	0.37156	2.3198	7.3392	0	0	0	8.917	0	0.63989	0	-1.1749	0	0.21231	0.78	0.03	0.21083	0.08808	0.16538	-0.18981	0.16652	0.16187	0.10072	0.02518	0.16606	0.0059152	-1.8623	1.1034	0.027798	-0.38563	0.18117	0.94016	0.99819	0.99819	0.058024	0	0.058024	0.048377
44	0.0010218	0.0010218	0.0010218	0	0	0	0.0010218	1.6545	1.6535	0.15015	0.022688	0.40438	0.37547	2.6123	8.8311	0.82	0.07	0.24222	10.234	0	1.3736	0.34752	1.8837	2.1666	0.3075	0.66	0.04	0.24661	-0.1024	0.13733	-0.40783	0.1383	0.12602	0.085366	0.01626	0.097959	0.0066476	-1.7263	0.82497	0.14956	-0.2643	0.074527	0.99819	0.99819	0.99819	0	0	0	0.23891
45	0.0010218	0.0010218	0.0010218	0	0	0	0.0010218	1.5263	1.5253	0.16321	0.027361	0.3981	0.36311	2.3571	7.7023	0	0	0	10.213	0	0.932	0	-4.6274	0	0.2025	0.53	0.03	0.16701	0.033148	0.15222	-0.30025	0.1519	0.16062	0.072539	0.015544	0.098958	0.0037801	-2.1188	1.6253	-0.31962	-0.32548	0.19564	0.99819	0.99819	0.99819	0	0	0	0.26638
46	0.0010218	0.0010218	0.0010218	0	0	0	0.0010218	1.4831	1.4821	0.091319	0.027963	0.29947	0.28521	3.7041	16.402	1.69	1.65	0.71849	10.685	0	6.2124	2.6607	-0.83219	1.2089	0.35333	1.52	0.03	0.53643	-0.045606	0.10125	0.57125	0.090286	0.080189	0.051887	0.018868	0.07109	0.0031257	-1.9058	1.2032	-0.097903	-0.23587	0.09528	0.99819	0.99819	0.99819	0	0	0	0.17856
47	0.0010218	0.0010218	0.0010218	0	0	0	0.0010218	1.8816	1.8806	0.12919	0.017933	0.44131	0.42197	3.4549	13.591	0	0	0	14.606	0	2.9387	0	-0.77296	0	0.456	1.57	0.03	0.58301	-0.18061	0.11264	-0.059143	0.11449	0.083333	0.057018	0.048246	0.066079	0.0073203	-1.6704	0.83104	0.042735	-0.31698	0.16202	0.99819	0.99819	0.99819	0	0	0	0.28072
48	0.0010218	0.0010218	0.0010218	0	0	0	0.0010218	0.52438	0.52336	0.032374	0.081131	0.098363	0.092882	4.4602	26.122	1.8	0.21	0.67767	14.335	0	0.35786	0.059788	0.41627	0.34351	0.48667	1.37	0.04	0.4444	0.015782	0.07237	0.10771	0.072744	0.054422	0.017007	0.0068027	0.088737	0.0024845	-1.1528	0.34535	0.16807	-0.19795	0.027289	0.99819	0.99819	0.99819	0	0	0	0.19727
49	0.0010218	0.0010218	0.0010218	0	0	0	0.0010218	1.9317	1.9307	0.13481	0.019616	0.42006	0.39784	3.2876	13.291	0.97	0.08	0.53283	10.827	0	1.3681	0.13459	0.9896	1.7568	0.41	0.77	0.06	0.30561	0.013219	0.11607	-0.53251	0.11346	0.10667	0.05	0.023333	0.06689	0.0020756	-2.3725	2.1842	-0.873	-0.00057623	0.096044	0.99819	0.99819	0.99819	0	0	0	0.25196
50	0.0010218	0.0010218	0.0010218	0	0	0	0.0010218	1.8997	1.8987	0.10512	0.023649	0.37058	0.35536	4.0818	19.321	0	0	0	18.82	0	2.6052	0	-1.0136	0	0.54667	1.04	0.12	0.37854	-0.098292	0.091439	0.099996	0.090129	0.063291	0.042194	0.021097	0.067797	0.0054678	-1.6414	0.73241	0.048083	-0.16522	0.08947	0.99819	0.99819	0.99819	0	0	0	0.11959
51	0.0010218	0.0010218	0.0010218	0	0	0	0.0010218	3.1646	3.1636	0.20917	0.014319	0.66827	0.63469	3.5362	15.197	0	0	0	16.608	0	1.561	0	-4.2884	0	0.32	0.73	0.06	0.27012	0.049095	0.10105	-0.29943	0.102	0.082353	0.043137	0.011765	0.074803	0.015243	-1.9536	1.2831	-0.18322	-0.098788	0.022143	0.99819	0.99819	0.99819	0	0	0	0.066449
52	0.0010218	0.0010218	0.12756	0	0.12654	0.12654	0.0010218	1.4958	1.4948	0.18175	0.045094	0.42332	0.38232	2.3552	7.4544	0.59667	0.43454	0.85802	6.7801	0.070299	5.1163	2.1977	0.8536	1.4765	0.26889	0.58	0.03	0.21666	0.021272	0.15198	-0.36164	0.15002	0.13929	0.092857	0.010714	0.21147	0.0061982	-1.8322	0.99364	0.16217	-0.40812	0.13529	0.51519	0.99819	0.99819	0.483	0	0.483	0.048655
53	0.0010218	0.0010218	0.0010218	0	0	0	0.0010218	0.82323	0.8222	0.057583	0.034546	0.18948	0.18051	3.1853	11.806	1.49	0.05	0.036111	14.478	0	0.65965	0.42387	2.3451	2.7102	0.535	1.32	0.08	0.49358	-0.055774	0.11775	-0.11498	0.11774	0.086142	0.078652	0.018727	0.048872	0.0010016	-2.0106	1.4942	-0.48596	0.048327	-8.5825e-05	0.99819	0.99819	0.99819	0	0	0	0.31241
54	0.0010218	0.0010218	0.0010218	0	0	0	0.0010218	1.4537	1.4527	0.12616	0.02464	0.35696	0.33392	2.7889	9.718	0	0	0	12.225	0	1.2592	0	-1.4241	0	0.27667	0.56	0.05	0.20774	0.019432	0.13483	-0.28675	0.13498	0.11224	0.081633	0.020408	0.092308	0.0048421	-1.9798	1.3386	-0.092576	-0.32228	0.12755	0.99819	0.99819	0.99819	0	0	0	0.26017
55	0.0010218	0.0010218	0.0010218	0	0	0	0.0010218	1.7001	1.6991	0.18619	0.022525	0.46911	0.43057	2.3764	7.7338	0.08	0.04	0.14893	10.435	0	26.583	25.87	20.731	16.907	0.23	0.79	0.03	0.25762	0.14419	0.13523	0.014808	0.13518	0.14695	0.096774	0.0071685	0.10072	0.0081326	-2.1333	1.8173	-0.61521	-0.061912	0.050279	0.99819	0.99819	0.99819	0	0	0	0.13018
56	0.0010218	0.0010218	0.0010218	0	0	0	0.0010218	1.9304	1.9294	0.15508	0.024484	0.44985	0.42228	3.0217	11.187	0	0	0	13.658	0	0.75896	0	-1.7697	0	0.40667	0.99	0.03	0.34514	-0.066258	0.11654	-0.4108	0.11626	0.098361	0.07541	0.013115	0.10855	0.0065569	-1.7576	0.94859	-0.019622	-0.25898	0.13906	0.99819	0.99819	0.99819	0	0	0	0.076422
57	0.0010218	0.0010218	0.0010218	0	0	0	0.0010218	2.2321	2.2311	0.24256	0.018072	0.62416	0.5751	2.3819	7.3153	0.99	0.91	0.30174	8.2361	0	15.567	13.345	-0.094317	1.3126	0.2825	0.72	0.03	0.26864	0.032802	0.16383	-0.44718	0.16107	0.13688	0.10646	0.026616	0.13359	0.0083924	-2.0188	1.3822	-0.14332	-0.37326	0.20139	0.99819	0.99819	0.99819	0	0	0	0.12332
58	0.0010218	0.0010218	0.088385	0	0.087363	0.087363	0.0010218	2.4554	2.4544	0.1675	0.045771	0.49631	0.46719	3.9429	18.133	1.71	1.0083	0.79289	10.374	0.0091013	7.9627	5.5781	0.33203	1.9136	0.698	1.33	0.07	0.50325	0.077885	0.093687	-0.29124	0.095371	0.061275	0.044118	0.02451	0.18428	0.0034234	-2.2357	1.8312	-0.47213	-0.26693	0.17884	0.37806	0.99819	0.99819	0.62013	0	0.62013	0.075588
59	0.0010218	0.0010218	0.0010218	0	0	0	0.0010218	1.1574	1.1564	0.14443	0.031482	0.33597	0.30334	2.1123	6.3439	0.565	0.37726	0.28406	8.2174	0.32471	9.4029	11.882	3.3403	3.206	0.21273	0.58	0.05	0.19419	0.071577	0.16471	-0.24234	0.16533	0.16949	0.11017	0.012712	0.1234	0.006734	-1.8087	1.0612	0.16335	-0.52662	0.18875	0.99819	0.99819	0.99819	0	0	0	0.10215
60	0.0010218	0.0010218	0.0010218	0	0	0	0.0010218	1.0983	1.0973	0.13498	0.028783	0.32728	0.29815	2.0995	6.0306	0.76	0.49523	0.34698	7.4008	0.05013	2.633	2.6607	1.274	2.278	0.31	0.67	0.03	0.2344	0.0033075	0.18278	-0.59406	0.17775	0.16854	0.13109	0.026217	0.11278	0.0032843	-1.8013	0.99244	-0.0082161	-0.21921	0.080872	0.99819	0.99819	0.99819	0	0	0	0.17779
61	0.0010218	0.0010218	0.0010218	0	0	0	0.0010218	0.69217	0.69115	0.057758	0.055825	0.1607	0.14996	3.4087	15.714	0.99	0.09	0.82858	9.9203	0.28832	0.40984	0.61869	0.018618	0.75152	0.32778	1.41	0.03	0.42752	0.055675	0.090104	0.19941	0.090454	0.092105	0.029605	0.0065789	0.10561	0.0033515	-1.4965	0.71724	0.084556	-0.2395	0.065178	0.99819	0.99819	0.99819	0	0	0	0.24883
62	0.0010218	0.0010218	0.0010218	0	0	0	0.0010218	1.1204	1.1193	0.13579	0.026885	0.34263	0.31457	2.2381	6.4872	0	0	0	8.4082	0	1.9514	0	-0.43879	0	0.33	0.65	0.08	0.20881	0.055437	0.18884	-0.27095	0.1889	0.16102	0.11441	0.050847	0.10213	0.0026424	-1.9676	1.2943	-0.1825	-0.22473	0.13155	0.99819	0.99819	0.99819	0	0	0	0.078105
63	0.0010218	0.0010218	0.0010218	0	0	0	0.0010218	1.5933	1.5922	0.14902	0.019268	0.4285	0.40175	2.6882	8.7899	0.44	0.41	0.083899	11.291	0	20.762	7.1823	0.27904	0.75927	0.378	1.36	0.03	0.49986	-0.29757	0.13512	0.60815	0.11564	0.11111	0.089947	0.015873	0.085106	0.0086622	-1.7555	0.96772	0.078373	-0.39523	0.16653	0.99819	0.99819	0.99819	0	0	0	0.065277
64	0.0010218	0.0010218	0.0010218	0	0	0	0.0010218	1.8356	1.8345	0.25005	0.019956	0.57489	0.51766	1.8821	5.0585	0.73	0.44	0.053859	7.5371	0	2.0577	1.3376	-0.87984	2.037	0.26556	0.77	0.03	0.24322	0.076115	0.1999	-0.62468	0.19513	0.18947	0.15088	0.035088	0.14085	0.01088	-1.693	0.65035	0.56063	-0.7878	0.32237	0.99819	0.99819	0.99819	0	0	0	0.045089
65	0.0010218	0.0010218	0.0010218	0	0	0	0.0010218	1.7488	1.7477	0.15245	0.022387	0.45291	0.42648	3.0149	10.884	1.06	0.08	0.21965	13.113	0	1.2511	0.31484	1.9861	2.3478	0.628	1.22	0.05	0.43494	-0.081392	0.11114	-0.2792	0.11153	0.085443	0.06962	0.0031646	0.088889	0.0077997	-1.7824	0.99905	0.089947	-0.39644	0.13192	0.99819	0.99819	0.99819	0	0	0	0.13196
66	0.0010218	0.0010218	0.012172	0	0.01115	0.01115	0.0010218	1.2685	1.2675	0.13643	0.032779	0.34461	0.31645	2.6686	9.4041	1.055	0.81346	0.50423	8.7183	0.099317	2.8031	1.5244	-0.27514	1.0212	0.291	0.72	0.03	0.25403	-0.052304	0.13372	-0.26999	0.13049	0.12865	0.061404	0.0087719	0.12023	0.005244	-1.6412	0.71852	0.12396	-0.15908	0.0071043	0.99615	0.99819	0.99819	0.0020399	0	0.0020399	0.17101
67	0.0010218	0.0010218	0.0010218	0	0	0	0.0010218	0.82783	0.82681	0.069758	0.036779	0.19658	0.18379	2.758	9.6775	0.11	0.06	0.024729	12.027	0	4.3711	3.8254	3.3752	2.6914	0.34571	1.36	0.04	0.44051	-0.039791	0.13652	0.35077	0.1329	0.12308	0.084615	0.015385	0.057915	0.0033496	-1.5802	0.78664	0.074944	-0.26109	0.060154	0.99819	0.99819	0.99819	0	0	0	0.06534
68	0.0010218	0.0010218	0.0010218	0	0	0	0.0010218	1.2166	1.2156	0.10851	0.028754	0.29898	0.27859	2.7658	9.6661	0.05	0.02	0.12967	11.197	0	5.582	4.7663	3.348	2.6575	0.31182	0.85	0.03	0.29741	-0.025432	0.13685	-0.078651	0.13726	0.13411	0.072886	0.014577	0.081871	0.0040093	-1.8108	1.1384	-0.054217	-0.47184	0.26475	0.99819	0.99819	0.99819	0	0	0	0.14051
69	0.0010218	0.0010218	0.086206	0	0.085184	0.085184	0.0010218	0.79674	0.79572	0.10564	0.046916	0.23446	0.20931	2.0549	6.1442	0.536	0.4432	0.47435	5.5851	0.34778	4.8275	3.9018	1.2331	2.4335	0.28167	0.7	0.04	0.26723	-0.025228	0.18685	-0.41912	0.18265	0.19591	0.10526	0.038012	0.13783	0.0037788	-1.4674	0.59006	0.13726	-0.24044	0.030881	0.86854	0.99819	0.99819	0.12965	0	0.12965	0.025509
70	0.0010218	0.0010218	0.019404	0	0.018382	0.018382	0.0010218	2.57	2.5689	0.24446	0.021189	0.64884	0.60103	2.8768	10.357	1.95	0.18	0.71233	6.9866	0.69772	-2.0659	2.3987	2.6646	1.1738	0.578	1.78	0.05	0.65871	0.26704	0.14284	0.8337	0.12773	0.093851	0.074434	0.035599	0.12662	0.0049475	-2.0485	1.4065	-0.27	-0.10219	0.034713	0.96374	0.99819	0.99819	0.034451	0	0.034451	0.035406
71	0.0010218	0.0010218	0.0010218	0	0	0	0.0010218	1.3846	1.3836	0.076537	0.025827	0.28585	0.27542	3.9463	17.648	0	0	0	19.811	0	2.0242	0	-0.62312	0	0.36	0.69	0.05	0.27884	-0.09962	0.086992	-0.19817	0.090322	0.066148	0.046693	0.011673	0.046875	0.0035264	-1.8381	1.079	0.090002	-0.4678	0.20513	0.99819	0.99819	0.99819	0	0	0	0.26598
72	0.0010218	0.0010218	0.0010218	0	0	0	0.0010218	3.2078	3.2067	0.18859	0.018694	0.59068	0.55977	3.8628	18.746	0	0	0	18.244	0	0.83677	0.59732	7.0847	0	0.408	0.9	0.08	0.30941	-0.044917	0.088893	-0.29133	0.089772	0.07	0.04	0.013333	0.083612	0.010508	-1.9148	1.2229	-0.093252	-0.34225	0.19097	0.99819	0.99819	0.99819	0	0	0	0.10299
73	0.0010218	0.0010218	0.0010218	0	0	0	0.0010218	2.5961	2.595	0.25238	0.016157	0.68342	0.63512	2.747	9.5123	0	0	0	10.813	0	0.064537	2.3306	1.3356	0	0.36	0.78	0.05	0.28641	-0.045101	0.1495	0.21799	0.14595	0.12108	0.080717	0.03139	0.085586	0.016766	-1.8616	1.1064	0.067391	-0.43279	0.17172	0.99819	0.99819	0.99819	0	0	0	0.021656
74	0.0010218	0.0010218	0.0010218	0	0	0	0.0010218	0.36742	0.3664	0.026317	0.073238	0.082343	0.078024	3.2372	12.596	0.07	0.03	0.06186	15.04	0.21497	2.2216	2.3096	7.2523	0.57503	0.645	1.74	0.09	0.66395	0.14735	0.1042	0.86641	0.09488	0.092308	0.061538	0.011538	0.061776	0.00031679	-1.7545	1.0089	0.033121	-0.43853	0.21028	0.99819	0.99819	0.99819	0	0	0	0.27836
75	0.0010218	0.0010218	0.0010218	0	0	0	0.0010218	0.98008	0.97906	0.05822	0.033404	0.20103	0.19241	3.6031	15.505	0	0	0	18.137	0	0.58874	0	-0.74292	0	0.42	0.8	0.11	0.30125	-0.068818	0.094929	-0.46912	0.098877	0.081699	0.052288	0.013072	0.065574	0.000585	-2.2246	1.8968	-0.66641	-0.12051	0.15213	0.99819	0.99819	0.99819	0	0	0	0.19146
76	0.0010218	0.0010218	0.0010218	0	0	0	0.0010218	0.94506	0.94404	0.069715	0.031019	0.22469	0.2136	3.1932	12.141	0	0	0	16.237	0	0.24989	0	-2.2619	0	0.39286	0.9	0.03	0.36792	-0.019091	0.10674	-0.20671	0.1062	0.093168	0.065217	0.0062112	0.062305	0.0024688	-1.6908	0.77686	0.16268	-0.22492	0.043723	0.99819	0.99819	0.99819	0	0	0	0.28461
77	0.0010218	0.0010218	0.0010218	0	0	0	0.0010218	4.7091	4.7081	0.38176	0.012178	1.051	0.97923	2.8901	10.798	0.74	0.03	0.34464	10.779	0	3.9826	0.85503	6.5395	7.3398	0.32167	0.6	0.06	0.23681	0.013214	0.12222	-0.267	0.12483	0.10317	0.075397	0.015873	0.087649	0.026473	-2.1078	1.6216	-0.43382	-0.11282	0.088152	0.99819	0.99819	0.99819	0	0	0	0.090462
78	0.0010218	0.0010218	0.0010218	0	0	0	0.0010218	1.1365	1.1355	0.054531	0.032125	0.21749	0.21054	4.3237	21.199	0	0	0	22.258	0	1.7186	0	-0.47193	0	0.72333	1.52	0.09	0.59511	-0.046498	0.080185	0.083932	0.079587	0.059091	0.036364	0.022727	0.050228	0.0028344	-1.595	0.65787	0.21315	-0.33515	0.15037	0.99819	0.99819	0.99819	0	0	0	0.21112
79	0.0010218	0.0010218	0.0010218	0	0	0	0.0010218	1.0116	1.0106	0.093301	0.030633	0.25448	0.23676	2.5973	8.7655	0.875	0.50855	0.34629	10.635	0.21048	1.2482	0.70676	7.181	8.3244	0.40667	1.23	0.07	0.40852	0.034882	0.13023	-0.22565	0.12984	0.12871	0.089109	0.0033003	0.082781	0.0026046	-1.8975	1.2375	-0.011473	-0.51754	0.24906	0.99819	0.99819	0.99819	0	0	0	0.16119
80	0.0010218	0.0010218	0.0010218	0	0	0	0.0010218	1.8517	1.8506	0.10068	0.019985	0.38163	0.36811	4.0349	18.41	0	0	0	19.764	0	2.0183	0	-0.94622	0	0.19667	0.45	0.03	0.18209	-0.12896	0.08839	0.088985	0.086618	0.060748	0.042056	0.023364	0.056338	0.011156	-1.3687	0.40831	0.05495	-0.080016	0.070424	0.99819	0.99819	0.99819	0	0	0	0.24958
81	0.0010218	0.0010218	0.0010218	0	0	0	0.0010218	1.895	1.894	0.17507	0.020187	0.4677	0.4337	2.5975	8.8607	0.85	0.04	0.30324	9.407	0	1.334	0.26807	2.5709	3.0452	0.39333	0.77	0.08	0.29562	0.05446	0.14567	-0.11271	0.1465	0.12971	0.096234	0.025105	0.088235	0.0060734	-1.8181	0.99201	0.04606	-0.32938	0.16353	0.99819	0.99819	0.99819	0	0	0	0.063796
82	0.0010218	0.0010218	0.0010218	0	0	0	0.0010218	0.94494	0.94392	0.069643	0.031026	0.22462	0.21355	3.1957	12.156	0	0	0	16.253	0	0.2502	0	-2.2618	0	0.39286	0.9	0.03	0.36792	-0.018884	0.10666	-0.20671	0.10612	0.093168	0.065217	0.0062112	0.062305	0.0024654	-1.6922	0.78074	0.15775	-0.22152	0.04275	0.99819	0.99819	0.99819	0	0	0	0.28377
83	0.0010218	0.0010218	0.0010218	0	0	0	0.0010218	2.1253	2.1243	0.18816	0.023353	0.50285	0.46631	2.8131	10.2	0.96	0.05	0.21779	10.536	0	2.0798	0.49536	8.8124	7.3112	0.2875	0.79	0.04	0.24878	0.010069	0.13217	-0.39663	0.13267	0.12847	0.072917	0.017361	0.12195	0.0041641	-2.1837	1.6995	-0.29128	-0.42603	0.2464	0.99819	0.99819	0.99819	0	0	0	0.19592
84	0.0010218	0.0010218	0.0010218	0	0	0	0.0010218	0.77311	0.77209	0.075837	0.039685	0.20551	0.19101	2.6233	8.6342	1.91	1.29	0.07047	10.449	0	0.89344	0.22302	-1.6691	1.5914	0.33375	1.1	0.03	0.36459	0.03281	0.14834	0.18475	0.14754	0.12868	0.091912	0.022059	0.099631	0.0036185	-1.3659	0.34762	0.14919	0.034553	-0.087714	0.99819	0.99819	0.99819	0	0	0	0.051366
85	0.0010218	0.0010218	0.0010218	0	0	0	0.0010218	3.1091	3.1081	0.30967	0.015716	0.76986	0.70483	2.4665	8.5381	0.73	0.49	0.41398	8.6035	0	4.8042	3.1436	2.3434	3.1019	0.23833	0.7	0.03	0.24048	0.080921	0.14219	-0.21989	0.14243	0.15385	0.076923	0.017483	0.10526	0.021334	-1.8984	1.2218	-0.018933	-0.49358	0.24726	0.99819	0.99819	0.99819	0	0	0	0.028846
86	0.0010218	0.0010218	0.0010218	0	0	0	0.0010218	1.7499	1.7489	0.13889	0.027881	0.38814	0.36244	3.0767	12.148	0.63	0.39	0.16872	12.093	0	3.812	2.2634	0.40745	2.9163	0.22875	0.59	0.04	0.1899	0.020119	0.12007	-0.57809	0.11609	0.12217	0.049774	0.0181	0.10455	0.0029364	-2.371	2.3176	-1.0295	-0.020101	0.16191	0.99819	0.99819	0.99819	0	0	0	0.15509
87	0.0010218	0.0010218	0.28728	0	0.28626	0.28626	0.0010218	2.3138	2.3128	0.31853	0.027461	0.6784	0.59897	1.8639	5.2806	1	0.08	0.23376	6.823	0	1.1362	0.17802	0.98932	2.0094	0.21583	0.74	0.03	0.20172	-0.014085	0.1834	-0.2955	0.18414	0.19157	0.12644	0.019157	0.16538	0.021134	-1.6926	0.80919	0.18033	-0.32793	0.082072	0.76126	0.99819	0.99819	0.23693	0	0.23693	0.083046
88	0.0010218	0.0010218	0.0010218	0	0	0	0.0010218	3.3131	3.3121	0.42745	0.013892	0.99382	0.8972	2.0418	5.879	1.1	0.72	0.58286	5.7522	0	-1.2687	2.5797	-3.9102	3.3142	0.36875	0.8	0.1	0.26577	0.12324	0.18446	-0.13358	0.18547	0.18855	0.12121	0.026936	0.13176	0.024356	-1.7304	0.85116	0.076712	-0.34007	0.18638	0.99819	0.99819	0.99819	0	0	0	0.047978
89	0.0010218	0.0010218	0.0010218	0	0	0	0.0010218	0.79787	0.79685	0.053575	0.039722	0.17822	0.16998	3.3818	13.371	0	0	0	16.171	0	1.6881	0	-0.51817	0	0.1525	0.31	0.03	0.10109	-0.19777	0.10341	-0.027667	0.10431	0.085308	0.061611	0.014218	0.047619	0.00053364	-2.2478	2.0809	-0.96237	0.052739	0.11143	0.99819	0.99819	0.99819	0	0	0	0.23932
90	0.0010218	0.0010218	0.7073	0	0.70628	0.70628	0.0010218	4.0168	4.0158	0.48542	0.020119	1.0545	0.9361	2.2668	7.754	0.65	0.46952	0.66672	6.0715	0.1903	5.7361	2.3188	10.312	5.8686	0.23	0.63	0.04	0.20437	0.14682	0.15104	-0.26514	0.15266	0.20567	0.067376	0.021277	0.17082	0.01939	-1.9677	1.2511	0.002635	-0.52982	0.2863	0.70437	0.99819	0.99819	0.29382	0	0.29382	0.02589
91	0.0010218	0.0010218	0.0010218	0	0	0	0.0010218	1.6646	1.6635	0.16481	0.022057	0.45738	0.42665	2.7151	9.0081	1.2	0.06	0.096188	10.649	0	1.528	1.0447	0.86777	3.7916	0.42	1.06	0.06	0.39294	-0.10232	0.14212	0.0032785	0.14212	0.10244	0.087805	0.014634	0.088235	0.0072483	-1.8516	1.0516	0.05778	-0.26564	0.055409	0.99819	0.99819	0.99819	0	0	0	0.19479
92	0.0010218	0.0010218	0.0010218	0	0	0	0.0010218	1.1358	1.1348	0.12171	0.030378	0.31118	0.28639	2.5	8.6541	0.28	0.05	0.39411	10.263	0	1.5751	0.64776	10.317	8.5983	0.27875	1.01	0.04	0.30722	0.10052	0.12052	0.097057	0.12024	0.13924	0.07173	0.0042194	0.10169	0.0025584	-2.2047	1.9161	-0.61417	-0.24098	0.20159	0.99819	0.99819	0.99819	0	0	0	0.025953
93	0.0010218	0.0010218	0.0010218	0	0	0	0.0010218	2.0671	2.0661	0.10541	0.022024	0.38424	0.3695	4.2071	21.13	0	0	0	22.34	0	0.87268	0	-1.5668	0	0.49	1.09	0.09	0.41737	-0.046147	0.076811	-0.29484	0.077776	0.061947	0.041298	0.0088496	0.085799	0.0055202	-1.7395	0.87828	0.08886	-0.31892	0.16085	0.99819	0.99819	0.99819	0	0	0	0.15029
94	0.0010218	0.0010218	0.0010218	0	0	0	0.0010218	0.82725	0.82623	0.053329	0.047477	0.16331	0.15436	3.8254	19.396	0.7	0.03	0.50545	14.404	0	0.74126	0.29644	2.4462	2.4277	0.2875	0.58	0.06	0.213	-0.074316	0.083097	-0.27071	0.084607	0.083333	0.018519	0.0092593	0.088372	0.0019967	-1.6822	0.87749	0.10238	-0.26351	0.05767	0.99819	0.99819	0.99819	0	0	0	0.23676
95	0.0010218	0.0010218	0.0010218	0	0	0	0.0010218	2.2078	2.2068	0.181	0.020791	0.51399	0.48107	3.0868	12.002	0.975	0.43557	0.49454	9.276	0.86871	1.9989	2.0837	2.7589	2.9165	0.35222	0.89	0.04	0.31692	-0.082648	0.12255	0.12962	0.12154	0.11491	0.059006	0.015528	0.11215	0.0060549	-1.9829	1.2871	-0.080351	-0.28941	0.10294	0.99819	0.99819	0.99819	0	0	0	0.11707
96	0.0010218	0.0010218	0.0010218	0	0	0	0.0010218	1.5563	1.5553	0.10237	0.022444	0.34061	0.32487	3.5273	14.68	0.06	0.03	0.071639	15.842	0	4.0459	2.4913	4.9464	3.9632	0.498	1.66	0.03	0.61639	-0.094193	0.10488	0.13116	0.10332	0.088353	0.052209	0.016064	0.048387	0.0057782	-1.5206	0.56009	0.13891	-0.18314	0.058018	0.99819	0.99819	0.99819	0	0	0	0.03236
97	0.0010218	0.0010218	0.0010218	0	0	0	0.0010218	1.4974	1.4964	0.070055	0.026512	0.27693	0.26792	4.3158	21.183	0	0	0	22.098	0	1.9713	0	-0.94367	0	0.31	0.51	0.11	0.2	-0.1268	0.078873	-0.1003	0.082031	0.059113	0.039409	0.019704	0.039604	0.0036288	-1.5715	0.6493	0.0046341	-0.060523	0.050099	0.99819	0.99819	0.99819	0	0	0	0.1914
98	0.0010218	0.0010218	0.0010218	0	0	0	0.0010218	0.49163	0.49061	0.040505	0.063707	0.11097	0.10331	3.0093	12.12	1.11	1.08	0.57598	9.9333	0	2.6532	2.0834	-0.061814	0.34931	0.23714	0.88	0.03	0.30179	-0.074857	0.11547	-0.15356	0.11517	0.11594	0.048309	0.0096618	0.053398	0.00095407	-1.439	0.51409	0.14011	-0.19962	0.053148	0.99819	0.99819	0.99819	0	0	0	0.22239
99	0.0010218	0.0010218	0.0010218	0	0	0	0.0010218	0.61581	0.61479	0.03549	0.049168	0.12739	0.12234	3.806	17.149	0.1	0.06	0.14414	19.871	0	4.9405	4.18	2.0082	1.5903	0.93333	2.1	0.15	0.84096	-0.083308	0.080886	0.25847	0.078409	0.077193	0.049123	0.0070175	0.042254	0.0012823	-1.5123	0.65754	0.086906	-0.19943	0.036187	0.99819	0.99819	0.99819	0	0	0	0.15573
[truncated: 1,893 more columns]
