# Supplementary material for: Detecting Parkinson’s disease from sustained phonation and speech signals
Source: PLoS One. 2017 Oct 5;12(10):e0185613. doi: 10.1371/journal.pone.0185613 (PMC5628839; doi:10.1371/journal.pone.0185613)
Supplement: S3 File — (ZIP) [file pone.0185613.s003.zip › SP/unvoiced/SP_unvoiced_emobase.csv]

id	frameTime	pcm_intensity_sma_max	pcm_intensity_sma_min	pcm_intensity_sma_range	pcm_intensity_sma_maxPos	pcm_intensity_sma_minPos	pcm_intensity_sma_amean	pcm_intensity_sma_linregc1	pcm_intensity_sma_linregc2	pcm_intensity_sma_linregerrA	pcm_intensity_sma_linregerrQ	pcm_intensity_sma_stddev	pcm_intensity_sma_skewness	pcm_intensity_sma_kurtosis	pcm_intensity_sma_quartile1	pcm_intensity_sma_quartile2	pcm_intensity_sma_quartile3	pcm_intensity_sma_iqr1_2	pcm_intensity_sma_iqr2_3	pcm_intensity_sma_iqr1_3	pcm_loudness_sma_max	pcm_loudness_sma_min	pcm_loudness_sma_range	pcm_loudness_sma_maxPos	pcm_loudness_sma_minPos	pcm_loudness_sma_amean	pcm_loudness_sma_linregc1	pcm_loudness_sma_linregc2	pcm_loudness_sma_linregerrA	pcm_loudness_sma_linregerrQ	pcm_loudness_sma_stddev	pcm_loudness_sma_skewness	pcm_loudness_sma_kurtosis	pcm_loudness_sma_quartile1	pcm_loudness_sma_quartile2	pcm_loudness_sma_quartile3	pcm_loudness_sma_iqr1_2	pcm_loudness_sma_iqr2_3	pcm_loudness_sma_iqr1_3	pcm_fftMag_mfcc_sma_1__max	pcm_fftMag_mfcc_sma_1__min	pcm_fftMag_mfcc_sma_1__range	pcm_fftMag_mfcc_sma_1__maxPos	pcm_fftMag_mfcc_sma_1__minPos	pcm_fftMag_mfcc_sma_1__amean	pcm_fftMag_mfcc_sma_1__linregc1	pcm_fftMag_mfcc_sma_1__linregc2	pcm_fftMag_mfcc_sma_1__linregerrA	pcm_fftMag_mfcc_sma_1__linregerrQ
1	0	9.0398e-08	0	9.0398e-08	76	5	3.897e-09	3.2661e-12	3.4202e-09	6.7804e-09	1.6877e-16	1.2994e-08	4.043	20.471	0	0	1.6109e-11	0	1.6109e-11	1.6109e-11	0.45135	0	0.45135	76	5	0.041464	6.0792e-05	0.032588	0.061011	0.009163	0.095862	2.6581	9.1633	0	0	0.031719	0	0.031719	0.031719	1.4313	-51.624	53.055	223	179	-7.8202	-0.0068453	-6.8208	10.76	200.89
2	0	8.715e-07	0	8.715e-07	178	2	1.6296e-08	7.0802e-11	7.6585e-09	2.9201e-08	8.6387e-15	9.308e-08	7.9388	68.165	0	0	0	0	0	0	0.8794	0	0.8794	178	2	0.052393	-1.6029e-05	0.054349	0.082698	0.018846	0.13728	3.4113	15.636	0	0	0	0	0	0	15.34	-49.356	64.696	177	52	-3.5293	0.042437	-8.7066	7.0252	122.42
3	0	4.8855e-06	0	4.8855e-06	48	4	1.3474e-07	-1.6388e-09	3.0353e-07	2.4617e-07	3.5733e-13	6.0574e-07	5.3555	33.077	0	0	0	0	0	0	1.5273	0	1.5273	48	4	0.085398	-0.00057373	0.14449	0.13748	0.067136	0.26136	3.6575	16.048	0	0	0	0	0	0	0	-57.276	57.276	4	178	-6.6338	0.020373	-8.7322	9.9663	193.75
4	0	1.1615e-05	0	1.1615e-05	56	7	2.0779e-07	-2.2867e-09	4.9135e-07	3.8042e-07	1.4368e-12	1.2099e-06	7.8906	67.884	0	0	9.2647e-11	0	9.2647e-11	9.2647e-11	1.9591	0	1.9591	56	7	0.10742	-0.00052238	0.17219	0.1638	0.090345	0.30291	3.8031	18.283	0	0	0.046578	0	0.046578	0.046578	3.824	-59.668	63.492	185	151	-8.0324	0.032163	-12.021	11.421	238.2
5	0	3.8579e-06	0	3.8579e-06	59	4	1.274e-07	-1.3387e-09	2.8537e-07	2.2308e-07	2.7728e-13	5.3448e-07	5.1385	30.38	0	0	3.6279e-10	0	3.6279e-10	3.6279e-10	1.3939	0	1.3939	59	4	0.112	-0.0004782	0.16843	0.16922	0.075304	0.27636	3.0288	11.769	0	0	0.05197	0	0.05197	0.05197	2.3656	-63.4	65.765	193	137	-11.556	0.016919	-13.552	15.915	394.04
6	0	9.9417e-07	0	9.9417e-07	212	3	1.3048e-08	1.3261e-10	-5.8485e-09	2.52e-08	7.0249e-15	8.4527e-08	8.3377	80.644	0	0	0	0	0	0	0.80855	0	0.80855	212	3	0.024966	4.2287e-05	0.01894	0.045158	0.0083832	0.091627	4.6332	28.645	0	0	0	0	0	0	15.615	-43.931	59.546	211	71	-1.4138	0.026019	-5.1216	3.7685	60.431
7	0	2.5921e-07	0	2.5921e-07	172	4	8.3965e-09	4.0194e-11	3.5329e-09	1.4821e-08	1.1062e-15	3.338e-08	5.0738	30.238	0	0	0	0	0	0	0.64967	0	0.64967	172	4	0.041229	5.1073e-05	0.03505	0.069103	0.013567	0.11653	3.2392	13.265	0	0	0	0	0	0	6.3917	-57.173	63.564	183	139	-4.4967	0.019473	-6.853	7.64	151.07
8	0	7.3912e-07	0	7.3912e-07	68	2	4.2639e-08	-9.9085e-11	5.7105e-08	7.1433e-08	1.5397e-14	1.2437e-07	3.4086	14.643	0	0	4.0731e-11	0	4.0731e-11	4.0731e-11	0.86693	0	0.86693	68	2	0.095578	-0.00015054	0.11756	0.14313	0.043341	0.20858	2.2627	6.8623	0	0	0.039458	0	0.039458	0.039458	1.2373	-66.254	67.491	224	241	-9.4682	0.0086429	-10.73	12.908	278.2
9	0	3.2797e-06	0	3.2797e-06	182	4	9.0708e-08	7.354e-10	1.0917e-08	1.6117e-07	1.4134e-13	3.7878e-07	5.7729	40.615	0	0	0	0	0	0	1.4236	0	1.4236	182	4	0.078832	0.00015504	0.06201	0.13607	0.058948	0.24299	3.4266	14.437	0	0	0	0	0	0	4.2873	-53.58	57.867	164	68	-4.8373	0.015166	-6.4828	8.3637	173.91
10	0	5.9774e-07	0	5.9774e-07	76	5	2.1009e-08	-7.5209e-11	3.2064e-08	3.6844e-08	6.8712e-15	8.314e-08	4.8274	26.659	0	0	0	0	0	0	0.83093	0	0.83093	76	5	0.058736	-0.00014279	0.079727	0.090525	0.020786	0.14469	2.98	11.804	0	0	0	0	0	0	11.53	-56.539	68.069	226	73	-3.3899	0.026133	-7.2314	5.9105	109.57
11	0	1.3291e-06	0	1.3291e-06	53	2	2.2824e-08	-1.7015e-10	4.588e-08	4.042e-08	1.4851e-14	1.2259e-07	8.1041	74.063	0	0	0	0	0	0	0.9481	0	0.9481	53	2	0.050957	-7.2556e-05	0.060788	0.087081	0.021696	0.14741	3.2762	13.908	0	0	0	0	0	0	5.7879	-48.635	54.423	196	52	-2.5814	0.028615	-6.4587	4.6407	72.436
12	0	3.4393e-06	0	3.4393e-06	25	2	1.0411e-07	-1.4627e-10	1.1991e-07	1.747e-07	1.8357e-13	4.2855e-07	6.0925	42.84	0	0	0	0	0	0	1.1075	0	1.1075	204	2	0.10077	0.00043136	0.054187	0.15282	0.050383	0.22608	2.4486	8.5746	0	0	0	0	0	0	12.523	-53.028	65.551	168	59	-4.9973	0.027671	-7.9857	8.7403	181.99
13	0	1.9297e-07	0	1.9297e-07	174	4	7.8194e-09	9.8668e-11	-2.8367e-09	1.2684e-08	6.1829e-16	2.5622e-08	4.6649	27.477	0	0	1.2888e-10	0	1.2888e-10	1.2888e-10	0.58073	0	0.58073	174	4	0.056815	0.00036625	0.01726	0.07803	0.01262	0.11466	2.3569	8.1872	0	0	0.061618	0	0.061618	0.061618	9.6204	-58.067	67.687	174	187	-8.0694	-0.010403	-6.946	11.244	220.23
14	0	1.5425e-06	0	1.5425e-06	65	6	3.8518e-08	-2.3113e-10	6.8565e-08	6.5579e-08	2.8145e-14	1.6866e-07	6.9333	55.832	0	0	0	0	0	0	1.1138	0	1.1138	65	6	0.082016	-0.00010365	0.09549	0.12774	0.037588	0.19403	2.9005	11.989	0	0	0	0	0	0	8.5568	-57.248	65.805	198	152	-6.3422	0.010239	-7.6732	10.469	234.54
15	0	4.7943e-07	0	4.7943e-07	57	5	1.6475e-08	-7.738e-11	2.5335e-08	2.8607e-08	3.4646e-15	5.9085e-08	4.7759	29.176	0	0	0	0	0	0	0.72906	0	0.72906	57	5	0.054469	-0.00020692	0.078161	0.087635	0.019477	0.14023	2.8551	10.398	0	0	0	0	0	0	0	-43.987	43.987	5	54	-5.599	0.0080888	-6.5252	8.5758	145.34
16	0	1.0144e-06	0	1.0144e-06	160	3	4.2685e-08	4.6829e-10	-2.505e-09	7.2744e-08	2.1082e-14	1.4755e-07	4.4297	23.675	0	0	0	0	0	0	0.88379	0	0.88379	160	3	0.076796	0.00026358	0.05136	0.12471	0.034758	0.18702	2.5042	8.3137	0	0	0	0	0	0	0	-62.003	62.003	3	162	-8.5864	-0.018511	-6.8001	12.877	279.43
17	0	8.5551e-07	0	8.5551e-07	58	5	4.0291e-08	-2.6053e-10	7.0773e-08	6.9571e-08	1.7624e-14	1.3393e-07	3.9904	20.011	0	0	0	0	0	0	0.7967	0	0.7967	58	5	0.075542	-0.00037823	0.11979	0.11743	0.035517	0.1902	2.6697	8.8194	0	0	0	0	0	0	8.8863	-61.447	70.333	185	56	-6.4227	0.037233	-10.779	10.003	222.89
18	0	1.7886e-06	0	1.7886e-06	181	4	5.3915e-08	-1.8162e-10	8.2883e-08	9.6118e-08	5.0309e-14	2.2492e-07	4.9619	28.816	0	0	0	0	0	0	1.1903	0	1.1903	181	4	0.075201	-0.00027999	0.11986	0.12015	0.045075	0.21388	3.3878	14.075	0	0	0	0	0	0	3.5384	-50.47	54.008	237	167	-6.4776	0.025097	-10.481	9.9035	199.21
19	0	1.1627e-07	0	1.1627e-07	151	2	4.1469e-09	2.1509e-12	3.9372e-09	7.4266e-09	2.9149e-16	1.7074e-08	5.1357	30.726	0	0	0	0	0	0	0.42235	0	0.42235	47	2	0.028424	-0.00013185	0.041279	0.049716	0.0074653	0.086723	3.138	11.835	0	0	0	0	0	0	7.5727	-42.402	49.974	146	50	-2.3503	0.043414	-6.5831	4.7493	80.192
20	0	1.4475e-07	0	1.4475e-07	261	8	7.4728e-09	2.6546e-12	7.0786e-09	1.3081e-08	6.2805e-16	2.5062e-08	3.8248	17.643	0	0	0	0	0	0	0.5569	0	0.5569	75	8	0.047658	-2.3033e-05	0.051078	0.073665	0.014256	0.11941	2.8357	10.062	0	0	0	0	0	0	4.9008	-48.888	53.789	242	260	-5.9923	0.0030164	-6.4402	9.1105	160.92
21	0	4.8757e-07	0	4.8757e-07	62	4	1.1536e-08	-8.8636e-11	2.297e-08	2.0859e-08	2.9129e-15	5.4377e-08	6.476	49.809	0	0	0	0	0	0	0.77519	0	0.77519	62	4	0.038242	-0.00021381	0.065824	0.064938	0.015737	0.12646	3.8507	17.876	0	0	0	0	0	0	0	-60.868	60.868	4	153	-4.3661	0.021718	-7.1677	7.095	146.23
22	0	4.6058e-07	0	4.6058e-07	280	4	3.2164e-08	6.0969e-11	2.314e-08	5.4391e-08	8.6512e-15	9.3158e-08	3.2268	12.787	0	0	0	0	0	0	0.73296	0	0.73296	280	4	0.071322	0.00011749	0.053933	0.11454	0.028054	0.1678	2.2827	6.8576	0	0	0	0	0	0	5.0451	-47.162	52.207	295	163	-5.1636	0.011162	-6.8157	7.953	124.94
23	0	3.4256e-07	0	3.4256e-07	280	2	5.4468e-09	1.5605e-11	2.8252e-09	1.034e-08	1.1481e-15	3.3917e-08	8.2409	76.093	0	0	0	0	0	0	0.54237	0	0.54237	82	2	0.02313	-2.7823e-05	0.027804	0.038071	0.006517	0.080773	4.5579	24.303	0	0	0	0	0	0	16.016	-41.288	57.303	279	87	-3.7201	0.0031404	-4.2477	6.3499	83.312
24	0	4.7484e-06	0	4.7484e-06	77	8	7.6076e-08	-5.4469e-10	1.5124e-07	1.3717e-07	2.343e-13	4.86e-07	8.8743	82.754	0	0	0	0	0	0	1.3907	0	1.3907	77	8	0.079484	-3.3469e-05	0.084103	0.12349	0.04291	0.20716	3.7205	19.046	0	0	0	0	0	0	5.9718	-57.129	63.101	15	79	-4.9789	0.010944	-6.4891	8.0142	146.94
25	0	6.0501e-07	0	6.0501e-07	42	4	1.4891e-08	-2.6595e-10	3.6167e-08	2.7036e-08	6.2747e-15	8.0171e-08	6.5886	46.51	0	0	0	0	0	0	0.76446	0	0.76446	42	4	0.036097	-0.00066174	0.089036	0.061927	0.01565	0.12882	4.0568	19.424	0	0	0	0	0	0	0	-49.653	49.653	4	40	-3.7771	0.062849	-8.8051	6.2031	111.42
26	0	2.7121e-06	0	2.7121e-06	214	8	4.9777e-08	2.323e-10	8.5432e-09	8.5257e-08	6.3067e-14	2.5226e-07	8.0788	76.89	0	0	7.4805e-12	0	7.4805e-12	7.4805e-12	1.1651	0	1.1651	214	8	0.077957	0.00014502	0.052216	0.11907	0.032209	0.18009	2.9508	12.876	0	0	0.02358	0	0.02358	0.02358	12.896	-54.488	67.384	259	105	-6.024	0.0088394	-7.593	9.6752	185
27	0	2.6304e-05	0	2.6304e-05	194	7	4.1932e-07	1.397e-09	1.8393e-07	7.4734e-07	5.2911e-12	2.3043e-06	8.0603	75.829	0	0	1.239e-10	0	1.239e-10	1.239e-10	2.5105	0	2.5105	194	7	0.14458	0.00021203	0.10885	0.2204	0.13922	0.37369	3.533	16.316	0	0	0.062132	0	0.062132	0.062132	0	-60.19	60.19	7	193	-10.851	-0.0030319	-10.34	15.286	340.78
28	0	1.1695e-06	0	1.1695e-06	39	3	4.1401e-08	-6.0515e-10	9.4049e-08	7.3343e-08	2.5048e-14	1.6119e-07	4.7406	26.7	0	0	0	0	0	0	1.0225	0	1.0225	39	3	0.057783	-0.00071564	0.12004	0.097988	0.032253	0.18319	3.5139	14.848	0	0	0	0	0	0	1.4478	-46.249	47.697	48	148	-4.6268	0.018353	-6.2235	7.6639	133.87
29	0	6.1444e-07	0	6.1444e-07	80	5	1.975e-08	-6.1128e-11	2.9592e-08	3.5387e-08	6.0415e-15	7.7936e-08	4.7923	27.712	0	0	0	0	0	0	0.83223	0	0.83223	80	5	0.055767	-3.9632e-05	0.062147	0.0905	0.024251	0.15577	3.25	12.874	0	0	0	0	0	0	0.44165	-57.185	57.627	233	79	-5.8671	0.0042106	-6.545	9.1972	181.5
30	0	4.0313e-08	0	4.0313e-08	155	2	9.7619e-10	2.2118e-12	6.8534e-10	1.7736e-09	2.0813e-17	4.5652e-09	6.0638	43.662	0	0	0	0	0	0	0.35616	0	0.35616	155	2	0.015967	-3.5521e-05	0.020638	0.028634	0.0028965	0.053887	3.7516	17.471	0	0	0	0	0	0	0	-41.608	41.608	2	153	-3.3002	0.0059504	-4.0827	5.7523	93.139
31	0	4.5732e-07	0	4.5732e-07	57	4	1.0749e-08	-1.3211e-10	2.9244e-08	2.1259e-08	3.3383e-15	5.8763e-08	5.912	38.081	0	0	0	0	0	0	0.75803	0	0.75803	57	4	0.028848	-0.00030942	0.072167	0.050574	0.012668	0.11532	4.8496	26.521	0	0	0	0	0	0	0	-49.578	49.578	4	60	-2.784	0.027019	-6.5666	4.6669	81.316
32	0	1.4348e-07	0	1.4348e-07	45	4	5.8001e-09	-5.8281e-12	6.4296e-09	9.8543e-09	3.8755e-16	1.969e-08	4.5697	26.11	0	0	0	0	0	0	0.44793	0	0.44793	117	4	0.046705	4.5221e-05	0.041821	0.074369	0.011936	0.10929	2.3802	7.4979	0	0	0	0	0	0	0	-57.074	57.074	4	121	-8.2858	-0.0069576	-7.5344	12.507	269.55
33	0	3.5468e-07	0	3.5468e-07	72	5	1.3604e-08	-2.8034e-11	1.7641e-08	2.4186e-08	2.6383e-15	5.1417e-08	4.3117	21.733	0	0	0	0	0	0	0.72979	0	0.72979	72	5	0.046896	-0.00019059	0.074341	0.080653	0.020766	0.14498	3.2528	12.59	0	0	0	0	0	0	0	-63.72	63.72	5	226	-5.4584	0.018745	-8.1577	9.1939	211.93
34	0	2.1496e-06	0	2.1496e-06	48	4	7.3856e-08	-6.5184e-10	1.4947e-07	1.2204e-07	6.5903e-14	2.6043e-07	5.008	31.276	0	0	4.5739e-11	0	4.5739e-11	4.5739e-11	1.2452	0	1.2452	48	4	0.10301	-0.00035602	0.14431	0.15661	0.051753	0.22875	2.5561	9.2681	0	0	0.043454	0	0.043454	0.043454	6.7434	-65.145	71.888	173	54	-8.2041	0.023969	-10.984	12.39	280.56
35	0	5.2961e-08	0	5.2961e-08	229	4	6.9889e-10	-2.9146e-12	1.0326e-09	1.2931e-09	1.768e-17	4.2092e-09	9.3055	106.66	0	0	0	0	0	0	0.2875	0	0.2875	54	4	0.010737	-0.00014469	0.027304	0.019743	0.001852	0.044094	4.3815	21.912	0	0	0	0	0	0	10.444	-48.088	58.532	228	52	-2.0022	0.035001	-6.0097	4.0731	73.866
36	0	3.2553e-07	0	3.2553e-07	64	3	1.1817e-08	-3.1704e-11	1.6478e-08	2.0436e-08	1.8951e-15	4.3617e-08	4.4764	23.947	0	0	0	0	0	0	0.70678	0	0.70678	64	3	0.048405	-7.4347e-05	0.059334	0.080986	0.017112	0.13097	3.0417	11.882	0	0	0	0	0	0	7.4228	-49.741	57.164	218	66	-4.4636	0.01343	-6.4378	7.6431	145.61
37	0	1.7923e-07	0	1.7923e-07	61	4	4.3545e-09	-5.099e-11	1.0805e-08	8.3298e-09	5.2292e-16	2.3171e-08	5.8793	38.171	0	0	0	0	0	0	0.58506	0	0.58506	61	4	0.019891	-0.00023842	0.050051	0.036778	0.0075973	0.088898	4.9186	26.953	0	0	0	0	0	0	0	-43.181	43.181	4	62	-2.1527	0.026407	-5.4931	3.925	63.064
38	0	3.3148e-07	0	3.3148e-07	239	2	1.7583e-08	1.4251e-10	-1.8701e-09	2.8434e-08	2.7865e-15	5.3978e-08	3.7151	16.98	0	0	0	0	0	0	0.65898	0	0.65898	266	2	0.067826	0.00039389	0.01406	0.097932	0.020184	0.14545	2.2179	6.8649	0	0	0	0	0	0	4.1005	-53.064	57.164	211	83	-6.5517	-0.017065	-4.2223	9.7103	196.38
39	0	2.1224e-06	0	2.1224e-06	66	3	6.0168e-08	-2.3266e-10	8.8901e-08	1.0884e-07	8.4793e-14	2.9167e-07	5.5595	34.229	0	0	0	0	0	0	1.0761	0	1.0761	137	3	0.062315	-0.00013903	0.079485	0.10426	0.037979	0.19514	3.8728	18.011	0	0	0	0	0	0	6.6215	-51.867	58.489	186	64	-4.1868	0.025332	-7.3153	7.1752	141.18
40	0	1.3738e-06	0	1.3738e-06	129	4	3.4287e-08	3.0656e-10	6.5434e-09	5.9335e-08	3.1274e-14	1.7758e-07	7.0873	53.336	0	0	0	0	0	0	0.61615	0	0.61615	36	4	0.057112	-7.4124e-05	0.06382	0.094286	0.020437	0.14301	2.5286	8.2526	0	0	0	0	0	0	5.6617	-41.855	47.517	127	151	-3.804	0.041168	-7.5297	6.4959	113.33
41	0	1.3169e-07	0	1.3169e-07	61	2	4.5458e-09	-4.0396e-11	9.3328e-09	7.7366e-09	2.9009e-16	1.7257e-08	4.8596	28.936	0	0	0	0	0	0	0.44598	0	0.44598	61	2	0.030574	-0.00025903	0.061269	0.050775	0.0074238	0.08798	3.1414	12.393	0	0	0	0	0	0	10.536	-45.332	55.868	133	55	-2.0768	0.0056995	-2.7522	4.4427	81.082
42	0	7.3592e-07	0	7.3592e-07	249	2	9.4535e-09	-1.3785e-11	1.3437e-08	1.7724e-08	3.1287e-15	5.5982e-08	8.4135	85.049	0	0	2.1805e-11	0	2.1805e-11	2.1805e-11	0.8207	0	0.8207	249	2	0.038442	-5.4474e-05	0.054185	0.050396	0.011378	0.10706	4.4045	23.623	0	0	0.03433	0	0.03433	0.03433	5.7765	-37.27	43.046	263	180	-6.2996	0.0069402	-8.3053	8.4669	97.963
43	0	1.015e-06	0	1.015e-06	71	3	2.2352e-08	-6.5626e-11	3.131e-08	3.7979e-08	1.1254e-14	1.0621e-07	7.9469	70.532	0	0	0	0	0	0	0.89146	0	0.89146	71	3	0.064974	4.8051e-05	0.058415	0.10341	0.024194	0.15559	2.7836	11.02	0	0	0	0	0	0	12.348	-53.392	65.74	201	228	-4.6187	-0.0096815	-3.2971	8.3339	173.47
44	0	1.179e-06	0	1.179e-06	65	5	3.0219e-08	-2.502e-10	6.0369e-08	5.1864e-08	1.7244e-14	1.3247e-07	6.6966	52.341	0	0	0	0	0	0	1.0116	0	1.0116	65	5	0.059482	-0.00043115	0.11144	0.09874	0.028878	0.17259	3.273	13.811	0	0	0	0	0	0	5.6366	-55.773	61.409	174	58	-4.8251	0.048147	-10.627	8.0098	174.25
45	0	2.3522e-06	0	2.3522e-06	49	3	6.8923e-08	-5.7842e-10	1.2358e-07	1.1876e-07	8.2031e-14	2.8816e-07	6.1395	43.473	0	0	0	0	0	0	1.2247	0	1.2247	49	3	0.090245	-0.00036712	0.12494	0.14421	0.051858	0.22861	2.9071	11.241	0	0	0	0	0	0	0	-62.082	62.082	3	111	-8.0615	-0.0023928	-7.8354	12.29	283.75
46	0	4.2318e-07	0	4.2318e-07	43	2	1.0804e-08	-1.1527e-10	2.2735e-08	1.9811e-08	2.6831e-15	5.2259e-08	5.8042	38.096	0	0	0	0	0	0	0.75551	0	0.75551	43	2	0.032956	-0.00028764	0.062727	0.05731	0.01448	0.12156	4.2906	21.513	0	0	0	0	0	0	6.3017	-44.988	51.29	0	42	-2.349	0.012493	-3.6421	4.3009	66.598
47	0	2.8262e-06	0	2.8262e-06	62	8	9.5925e-08	-1.1373e-09	2.233e-07	1.767e-07	1.7548e-13	4.2537e-07	4.8756	26.811	0	0	0	0	0	0	1.3598	0	1.3598	62	8	0.060907	-0.00077306	0.14749	0.1061	0.052203	0.23393	4.2123	20.169	0	0	0	0	0	0	1.5058	-51.365	52.871	70	63	-3.1868	0.048584	-8.6282	5.6123	105.44
48	0	1.5993e-08	0	1.5993e-08	0	2	2.1862e-10	-6.674e-13	3.1506e-10	3.9996e-10	1.8636e-18	1.3663e-09	8.281	79.56	0	0	0	0	0	0	0.21773	0	0.21773	0	2	0.011018	-6.5303e-05	0.020454	0.016823	0.00092319	0.030872	3.8006	19.389	0	0	0	0	0	0	7.8182	-44.816	52.634	0	239	-3.7507	0.018077	-6.3628	6.0689	82.948
49	0	9.2918e-07	0	9.2918e-07	167	2	3.7083e-08	-5.4343e-11	4.5126e-08	6.6072e-08	1.6369e-14	1.2803e-07	4.0704	20.615	0	0	0	0	0	0	0.9476	0	0.9476	167	2	0.064968	-0.00011946	0.082648	0.11291	0.037263	0.19331	2.9995	10.766	0	0	0	0	0	0	0	-60.746	60.746	2	167	-5.6551	0.0058344	-6.5186	9.5737	216.16
50	0	1.35e-06	0	1.35e-06	54	3	3.8554e-08	-5.018e-10	9.7014e-08	7.2846e-08	3.5908e-14	1.925e-07	5.6059	33.964	0	0	0	0	0	0	1.0811	0	1.0811	54	3	0.046355	-0.00047206	0.10135	0.081941	0.030073	0.17632	4.5009	23.311	0	0	0	0	0	0	1.9492	-48.299	50.248	161	54	-2.6923	0.024591	-5.5571	4.6797	80.243
51	0	7.3347e-06	0	7.3347e-06	189	4	1.2521e-07	1.1398e-09	-1.7834e-08	2.3108e-07	5.5321e-13	7.4839e-07	7.6614	64.47	0	0	0	0	0	0	1.729	0	1.729	189	4	0.065946	7.4759e-05	0.056564	0.11792	0.053692	0.23178	4.2944	23.561	0	0	0	0	0	0	7.3121	-46.855	54.167	189	141	-2.8219	0.017794	-5.0549	5.2603	91.645
52	0	7.2599e-07	0	7.2599e-07	58	5	2.5634e-08	-1.1941e-10	4.2113e-08	4.4552e-08	9.9838e-15	1.0037e-07	4.9807	28.969	0	0	2.8671e-11	0	2.8671e-11	2.8671e-11	0.85982	0	0.85982	58	5	0.070014	-8.7393e-05	0.082075	0.10312	0.028074	0.1677	2.9871	11.633	0	0	0.03613	0	0.03613	0.03613	2.3884	-48.932	51.32	213	57	-8.3929	0.0017929	-8.6404	11.024	183.62
53	0	1.0447e-07	0	1.0447e-07	67	3	3.4474e-09	-3.9272e-12	3.9638e-09	6.319e-09	2.2299e-16	1.4936e-08	5.0867	29.388	0	0	0	0	0	0	0.48896	0	0.48896	67	3	0.025461	-9.96e-05	0.038559	0.045445	0.0077289	0.088241	3.5921	14.877	0	0	0	0	0	0	1.9092	-49.356	51.265	73	68	-3.574	0.015893	-5.664	6.3222	126.02
54	0	3.614e-07	0	3.614e-07	112	3	1.609e-08	-3.3998e-11	1.9353e-08	2.9e-08	3.5208e-15	5.9366e-08	4.1183	19.849	0	0	0	0	0	0	0.64854	0	0.64854	112	3	0.041614	-0.00010505	0.051698	0.072489	0.017019	0.13059	3.3491	13.364	0	0	0	0	0	0	0	-48.122	48.122	3	50	-4.8736	0.010471	-5.8789	8.1072	152.18
55	0	6.4185e-06	0	6.4185e-06	83	3	1.7588e-07	-3.3127e-10	2.2143e-07	3.1368e-07	6.0081e-13	7.7557e-07	5.3803	33.612	0	0	0	0	0	0	1.4206	0	1.4206	83	3	0.091163	2.7708e-05	0.087353	0.1525	0.067342	0.25951	3.2779	13.412	0	0	0	0	0	0	9.5842	-58.943	68.527	214	234	-5.1252	0.0047032	-5.7719	8.9386	208.8
56	0	5.6721e-06	0	5.6721e-06	73	4	1.2769e-07	-1.1499e-09	3.0018e-07	2.3338e-07	4.0852e-13	6.4692e-07	6.1947	43.055	0	0	0	0	0	0	1.5319	0	1.5319	75	4	0.081504	-0.00045256	0.14939	0.13374	0.064816	0.25761	3.8866	18.23	0	0	0	0	0	0	3.23	-57.082	60.312	242	78	-5.4942	0.022118	-8.812	8.8	185.45
57	0	4.6713e-06	0	4.6713e-06	69	3	1.5781e-07	-1.0091e-09	2.8849e-07	2.7572e-07	3.7943e-13	6.2062e-07	5.2277	32.091	0	0	0	0	0	0	1.5607	0	1.5607	69	3	0.11092	-0.00027779	0.14689	0.18243	0.088046	0.29746	3.0011	11.563	0	0	0	0	0	0	0	-53.428	53.428	3	74	-6.6084	0.0098379	-7.8824	10.4	222.73
58	0	1.6736e-06	0	1.6736e-06	346	5	4.2417e-08	2.2614e-10	-3.2628e-09	7.6953e-08	4.4011e-14	2.1145e-07	5.8295	38.24	0	0	1.807e-11	0	1.807e-11	1.807e-11	1.1135	0	1.1135	249	5	0.063539	0.00016146	0.030924	0.092661	0.0288	0.17075	3.8376	18.343	0	0	0.035267	0	0.035267	0.035267	10.949	-59.639	70.588	323	343	-9.1666	-0.003484	-8.4628	12.003	225.46
59	0	2.7789e-07	0	2.7789e-07	52	3	1.8085e-08	-2.3067e-11	2.0749e-08	3.1952e-08	3.2433e-15	5.6971e-08	3.126	11.389	0	0	0	0	0	0	0.63417	0	0.63417	52	3	0.049485	-0.00012536	0.063964	0.082722	0.017447	0.13235	2.8902	10.576	0	0	0	0	0	0	4.2055	-51.082	55.287	164	56	-4.7955	0.0082414	-5.7474	7.7818	127.19
60	0	3.4952e-07	0	3.4952e-07	61	5	1.4005e-08	-8.577e-11	2.5241e-08	2.3858e-08	2.5891e-15	5.1299e-08	4.7928	27.259	0	0	0	0	0	0	0.69188	0	0.69188	67	5	0.059656	-0.00014941	0.079228	0.09705	0.021194	0.14602	2.6161	9.1542	0	0	0	0	0	0	0	-55.61	55.61	5	152	-8.0371	0.0031191	-8.4457	12.605	281.44
61	0	1.3924e-07	0	1.3924e-07	252	4	2.0437e-09	2.3777e-11	-1.5229e-09	4.1053e-09	1.4993e-16	1.2418e-08	8.1687	76.551	0	0	0	0	0	0	0.54048	0	0.54048	252	4	0.019347	3.1007e-05	0.014696	0.032036	0.0035359	0.059524	4.5866	29.808	0	0	0	0	0	0	6.0222	-41.179	47.202	220	251	-3.63	0.0072239	-4.7136	6.18	87.726
62	0	1.2045e-07	0	1.2045e-07	58	2	4.0961e-09	-1.5993e-11	5.9513e-09	7.1207e-09	2.0868e-16	1.4486e-08	5.2272	34.9	0	0	0	0	0	0	0.51795	0	0.51795	58	2	0.036314	-3.9174e-06	0.036769	0.061728	0.0095178	0.09756	2.7953	10.124	0	0	0	0	0	0	0	-48.092	48.092	2	61	-5.634	-0.004946	-5.0603	9.0711	175.3
63	0	1.9795e-07	0	1.9795e-07	42	10	8.7116e-09	-1.5205e-10	2.2776e-08	1.5124e-08	1.01e-15	3.2812e-08	4.3027	21.138	0	0	0	0	0	0	0.53427	0	0.53427	44	10	0.039624	-0.00079571	0.11323	0.063925	0.011074	0.11358	2.9219	10.479	0	0	0	0	0	0	0	-47.86	47.86	10	47	-2.7389	0.050824	-7.4402	4.4013	73.857
64	0	1.7966e-06	0	1.7966e-06	209	4	7.184e-08	1.5935e-10	4.9532e-08	1.1985e-07	5.473e-14	2.343e-07	4.8485	30.947	0	0	0	0	0	0	0.92444	0	0.92444	169	4	0.099912	0.00011736	0.083482	0.16035	0.051583	0.22732	2.1568	6.2491	0	0	0	0	0	0	6.4045	-59.865	66.27	206	234	-7.6845	0.012439	-9.4259	12.912	325.87
65	0	6.1368e-07	0	6.1368e-07	86	4	2.4655e-08	-1.5147e-10	4.8209e-08	4.3816e-08	8.9481e-15	9.5573e-08	4.1797	20.101	0	0	0	0	0	0	0.8201	0	0.8201	86	4	0.051338	-0.00030154	0.098228	0.086521	0.024932	0.16022	3.4086	13.579	0	0	0	0	0	0	4.5653	-64.127	68.693	252	94	-5.4164	0.028145	-9.7929	9.0093	209.29
66	0	3.9963e-07	0	3.9963e-07	80	5	1.3837e-08	-1.0655e-10	3.179e-08	2.4461e-08	3.6362e-15	6.1191e-08	5.2236	29.858	0	0	0	0	0	0	0.73341	0	0.73341	80	5	0.052382	-0.00017416	0.081729	0.08178	0.01768	0.13405	3.2247	13.652	0	0	0	0	0	0	1.5694	-61.089	62.658	249	82	-7.1345	0.013433	-9.3979	11.014	239.61
67	0	1.0827e-07	0	1.0827e-07	57	4	3.345e-09	-2.6922e-11	6.7776e-09	5.967e-09	1.6699e-16	1.3075e-08	5.0192	30.662	0	0	0	0	0	0	0.50899	0	0.50899	57	4	0.030988	-9.6859e-05	0.043337	0.053532	0.008159	0.09061	3.1525	12.511	0	0	0	0	0	0	1.1811	-47.401	48.582	233	65	-3.186	0.022893	-6.1048	5.4492	91.86
68	0	1.8993e-07	0	1.8993e-07	94	7	5.2759e-09	-3.3019e-11	1.0856e-08	9.1971e-09	5.1114e-16	2.2838e-08	5.7949	39.122	0	0	0	0	0	0	0.59061	0	0.59061	88	7	0.033356	-0.00013753	0.056599	0.05694	0.0098862	0.10034	3.4295	14.715	0	0	0	0	0	0	0	-47.031	47.031	7	89	-3.9738	0.013138	-6.1941	6.5527	111.01
69	0	1.5015e-07	0	1.5015e-07	86	3	6.2338e-09	-3.4231e-11	1.2019e-08	1.0253e-08	4.7389e-16	2.2025e-08	4.6454	25.507	0	0	0	0	0	0	0.56233	0	0.56233	86	3	0.04982	-0.00013202	0.07213	0.076154	0.01259	0.11295	2.5867	9.3401	0	0	0	0	0	0	8.1032	-59.299	67.402	280	84	-4.7388	0.020213	-8.1548	7.494	144.08
70	0	2.6096e-06	0	2.6096e-06	284	5	7.2571e-08	9.7786e-10	-7.6552e-08	1.3018e-07	8.5151e-14	3.0432e-07	6.5744	50.821	0	0	0	0	0	0	1.0267	0	1.0267	274	5	0.095954	0.0005768	0.0079929	0.14951	0.043735	0.21525	2.2946	7.4472	0	0	0	0	0	0	4.1128	-60.117	64.23	288	258	-6.208	0.025661	-10.121	9.8605	214.9
71	0	5.0703e-07	0	5.0703e-07	62	4	1.143e-08	-1.2493e-10	2.7171e-08	2.1495e-08	4.0964e-15	6.465e-08	6.4045	43.841	0	0	0	0	0	0	0.73945	0	0.73945	62	4	0.026207	-0.00024838	0.057502	0.046959	0.011555	0.10902	4.7442	26.102	0	0	0	0	0	0	0	-48.497	48.497	4	61	-2.9585	0.025562	-6.1793	5.0985	98.565
72	0	1.6961e-06	0	1.6961e-06	165	5	3.7179e-08	-9.2745e-11	5.0859e-08	6.6537e-08	3.3044e-14	1.8195e-07	6.7117	53.583	0	0	0	0	0	0	1.0455	0	1.0455	165	5	0.055564	-0.00024013	0.090983	0.093044	0.028911	0.17126	3.6941	16.921	0	0	0	0	0	0	9.3961	-51.161	60.557	212	65	-4.2335	0.033924	-9.2373	7.4408	156.1
73	0	2.0106e-06	0	2.0106e-06	59	6	6.8412e-08	-2.8956e-10	9.9974e-08	1.2164e-07	6.916e-14	2.6362e-07	4.7818	27.289	0	0	0	0	0	0	1.0409	0	1.0409	59	6	0.075134	-6.6545e-05	0.082387	0.12793	0.042918	0.20721	2.8584	10.195	0	0	0	0	0	0	6.2322	-52.73	58.962	209	57	-4.0645	0.042938	-8.7448	6.7192	121.33
74	0	1.2496e-08	0	1.2496e-08	0	2	2.4334e-10	4.1514e-13	1.9041e-10	4.4578e-10	1.7954e-18	1.3403e-09	7.1917	57.793	0	0	0	0	0	0	0.20318	0	0.20318	255	2	0.010207	5.4248e-05	0.0032909	0.018122	0.0012181	0.035131	3.7773	17.199	0	0	0	0	0	0	2.6214	-42.494	45.115	0	253	-2.8433	-0.021277	-0.13053	4.9428	80.067
75	0	1.1953e-07	0	1.1953e-07	161	2	4.7521e-09	-1.5689e-11	7.1212e-09	8.5032e-09	3.1245e-16	1.7729e-08	4.2329	21.353	0	0	0	0	0	0	0.52646	0	0.52646	161	2	0.02998	-0.00015256	0.053017	0.052999	0.010098	0.10137	3.4402	13.803	0	0	0	0	0	0	0	-49.639	49.639	2	163	-3.4122	0.018259	-6.1693	5.8908	108.52
76	0	7.7077e-08	0	7.7077e-08	86	4	2.5035e-09	-7.91e-12	3.7612e-09	4.5032e-09	9.9597e-17	1.0006e-08	4.7749	27.204	0	0	0	0	0	0	0.45475	0	0.45475	86	4	0.024568	-8.6739e-05	0.03836	0.043512	0.0064673	0.080815	3.4303	13.972	0	0	0	0	0	0	0	-50.457	50.457	4	83	-4.2404	0.012101	-6.1645	7.3329	145.76
77	0	1.1481e-05	0	1.1481e-05	130	3	3.4301e-07	-1.4039e-09	5.164e-07	6.0988e-07	1.9428e-12	1.3975e-06	5.2803	34.303	0	0	0	0	0	0	1.9505	0	1.9505	130	3	0.12083	-8.4693e-05	0.13129	0.20473	0.12044	0.3471	3.2172	12.851	0	0	0	0	0	0	0	-60.052	60.052	3	62	-5.8697	0.00047388	-5.9282	9.3406	183.75
78	0	4.4862e-07	0	4.4862e-07	62	2	9.3413e-09	-1.1373e-10	2.1567e-08	1.7721e-08	3.1924e-15	5.6944e-08	6.7955	49.934	0	0	0	0	0	0	0.7157	0	0.7157	62	2	0.02048	-0.00026715	0.049199	0.038524	0.010392	0.10329	5.5609	33.866	0	0	0	0	0	0	2.4717	-46.987	49.458	0	61	-1.7455	0.020731	-3.974	3.2751	60.781
79	0	1.284e-06	0	1.284e-06	205	2	2.6745e-08	1.9068e-10	-1.6668e-09	4.9579e-08	2.9394e-14	1.7224e-07	6.8426	48.015	0	0	0	0	0	0	0.72607	0	0.72607	214	2	0.037897	1.8323e-05	0.035167	0.065505	0.012693	0.11268	3.4557	15.647	0	0	0	0	0	0	5.3449	-47.837	53.182	213	71	-3.8636	0.017828	-6.5201	6.8556	134.12
80	0	1.0696e-06	0	1.0696e-06	51	4	2.8184e-08	-4.0531e-10	7.0539e-08	5.3298e-08	1.9773e-14	1.4275e-07	5.9167	39.447	0	0	0	0	0	0	0.86653	0	0.86653	51	4	0.038773	-0.0005905	0.10048	0.070231	0.023358	0.15697	4.2696	20.095	0	0	0	0	0	0	0	-56.325	56.325	4	53	-3.0283	0.046513	-7.889	5.3938	112.9
81	0	5.3095e-07	0	5.3095e-07	67	3	2.2741e-08	7.2479e-11	1.4225e-08	3.9894e-08	6.405e-15	8.0183e-08	4.2205	21.306	0	0	0	0	0	0	0.8187	0	0.8187	67	3	0.055668	3.9333e-05	0.051046	0.09479	0.023226	0.15243	2.8204	10.025	0	0	0	0	0	0	0.27761	-53.245	53.522	225	65	-5.2691	0.021934	-7.8464	8.7166	180.8
82	0	8.3479e-08	0	8.3479e-08	186	4	2.4394e-09	-1.0177e-11	4.0575e-09	4.4058e-09	1.1748e-16	1.0879e-08	5.3075	31.979	0	0	0	0	0	0	0.4476	0	0.4476	186	4	0.022216	-9.7401e-05	0.037703	0.039252	0.0055265	0.074879	3.5947	15.356	0	0	0	0	0	0	0	-50.176	50.176	4	83	-4.2742	0.011888	-6.1643	7.3927	146.94
83	0	9.6757e-07	0	9.6757e-07	222	7	4.0129e-08	3.2019e-11	3.5583e-08	7.0263e-08	1.853e-14	1.3615e-07	4.1152	21.25	0	0	0	0	0	0	0.95292	0	0.95292	222	7	0.075945	-3.9825e-05	0.0816	0.12442	0.040823	0.20207	2.8189	9.8415	0	0	0	0	0	0	2.7018	-64.345	67.046	202	155	-7.6745	0.01398	-9.6598	12.171	299.27
84	0	6.2287e-07	0	6.2287e-07	76	5	1.2464e-08	-7.0906e-11	2.1966e-08	2.2515e-08	4.5357e-15	6.7573e-08	7.6707	65.484	0	0	0	0	0	0	0.77364	0	0.77364	78	5	0.0382	-0.00012791	0.055341	0.064788	0.015005	0.1229	3.9785	19.624	0	0	0	0	0	0	9.3679	-52.887	62.255	211	75	-3.29	0.026488	-6.8395	5.8978	109.89
85	0	1.17e-05	0	1.17e-05	156	4	2.2177e-07	5.1258e-10	1.495e-07	3.9163e-07	1.1775e-12	1.0859e-06	7.4184	64.737	0	0	0	0	0	0	2.0163	0	2.0163	156	4	0.10768	0.00015129	0.086345	0.17873	0.09152	0.30278	3.3798	15.287	0	0	0	0	0	0	0	-67.424	67.424	4	152	-6.7498	0.010987	-8.299	10.756	268.46
86	0	5.2525e-07	0	5.2525e-07	116	2	1.7473e-08	-1.0007e-11	1.8559e-08	3.1406e-08	5.7794e-15	7.6025e-08	5.3432	31.882	0	0	0	0	0	0	0.75168	0	0.75168	116	2	0.047956	-9.7159e-05	0.058498	0.07781	0.019387	0.13937	3.5334	15.43	0	0	0	0	0	0	0.80953	-63.174	63.984	147	117	-6.2066	0.0077553	-7.048	10.011	224.71
87	0	1.2256e-06	0	1.2256e-06	212	4	4.6163e-08	-3.5113e-11	5.0675e-08	7.4747e-08	2.0839e-14	1.4438e-07	4.3834	25.946	0	0	1.8212e-10	0	1.8212e-10	1.8212e-10	0.87401	0	0.87401	212	4	0.096988	-0.00026821	0.13145	0.14418	0.03924	0.1991	2.1149	6.5607	0	0	0.067468	0	0.067468	0.067468	5.0098	-57.968	62.978	184	64	-7.4397	0.028878	-11.151	11.07	233.5
88	0	1.2386e-05	0	1.2386e-05	177	4	4.0376e-07	1.5611e-09	1.7584e-07	6.7723e-07	1.8307e-12	1.3595e-06	4.9467	33.005	0	0	0	0	0	0	1.8863	0	1.8863	177	4	0.16628	0.0004643	0.098493	0.26458	0.15259	0.39259	2.4072	7.7733	0	0	0	0	0	0	0	-68.781	68.781	4	176	-7.803	-0.007458	-6.7142	12.077	299.88
89	0	5.499e-08	0	5.499e-08	49	2	1.5767e-09	-2.3252e-11	3.9716e-09	2.8587e-09	4.8834e-17	7.1249e-09	5.7084	37.892	0	0	0	0	0	0	0.37549	0	0.37549	49	2	0.01939	-0.0002935	0.049621	0.033654	0.0043444	0.068206	3.6553	15.241	0	0	0	0	0	0	7.7566	-48.009	55.765	0	52	-3.2216	0.046854	-8.0476	5.4923	107.03
90	0	2.4961e-05	0	2.4961e-05	143	5	4.7573e-07	3.734e-10	4.2383e-07	8.1352e-07	6.7549e-12	2.5992e-06	8.1277	72.111	0	0	3.8392e-09	0	3.8392e-09	3.8392e-09	2.4516	0	2.4516	143	5	0.17436	0.00067136	0.081043	0.24399	0.1518	0.39335	3.1679	14.826	0	0	0.12087	0	0.12087	0.12087	6.6615	-63.879	70.54	199	145	-7.5812	0.0026721	-7.9526	12.041	295.74
91	0	1.4139e-05	0	1.4139e-05	50	6	5.1297e-07	-7.2626e-09	1.2429e-06	9.5163e-07	4.751e-12	2.2204e-06	4.5464	22.61	0	0	0	0	0	0	2.0859	0	2.0859	50	6	0.11841	-0.0011542	0.23441	0.19636	0.14419	0.38564	3.6865	15.846	0	0	0	0	0	0	0.28433	-54.52	54.804	141	44	-5.7358	0.050926	-10.854	8.9973	192.91
92	0	3.1468e-07	0	3.1468e-07	217	2	1.3792e-08	1.3066e-10	-1.4299e-09	2.3681e-08	2.2263e-15	4.8003e-08	4.276	22.401	0	0	0	0	0	0	0.58016	0	0.58016	55	2	0.047806	0.00022687	0.021375	0.079248	0.015749	0.12643	2.671	8.9455	0	0	0	0	0	0	11.34	-50.679	62.019	164	190	-2.806	0.021785	-5.3439	6.2918	137.81
93	0	3.9747e-07	0	3.9747e-07	191	4	9.2064e-09	-2.3347e-11	1.3117e-08	1.6895e-08	2.0335e-15	4.5152e-08	5.8082	38.446	0	0	0	0	0	0	0.70801	0	0.70801	189	4	0.028764	-0.00011977	0.048825	0.051078	0.011143	0.1062	4.199	20.672	0	0	0	0	0	0	5.7396	-45.839	51.579	168	73	-2.4095	0.018321	-5.4783	4.5034	74.897
94	0	3.6246e-07	0	3.6246e-07	112	4	8.262e-09	-4.203e-11	1.2696e-08	1.4918e-08	1.8597e-15	4.32e-08	6.6949	49.896	0	0	0	0	0	0	0.65998	0	0.65998	112	4	0.031681	-0.00030033	0.063365	0.052648	0.010332	0.1033	3.8529	17.976	0	0	0	0	0	0	0	-48.981	48.981	4	111	-3.4978	0.02875	-6.5309	5.6039	87.894
95	0	1.4323e-06	0	1.4323e-06	83	5	2.9226e-08	-1.8536e-10	5.8606e-08	5.2366e-08	2.068e-14	1.4481e-07	7.0802	59.274	0	0	0	0	0	0	1.0841	0	1.0841	83	5	0.049047	-0.00024086	0.087223	0.082451	0.024508	0.1581	3.9605	19.817	0	0	0	0	0	0	5.8843	-51.422	57.306	18	83	-4.1467	0.017339	-6.895	6.7962	121.45
96	0	7.0958e-07	0	7.0958e-07	70	5	2.1312e-08	-1.5848e-10	4.0726e-08	3.9231e-08	9.0895e-15	9.6001e-08	5.0714	29.038	0	0	0	0	0	0	0.8184	0	0.8184	72	5	0.041158	-0.00025342	0.072202	0.072735	0.022299	0.15041	3.9041	17.311	0	0	0	0	0	0	0	-50.561	50.561	5	70	-3.0564	0.028771	-6.5808	5.2643	100.27
97	0	2.0793e-07	0	2.0793e-07	53	4	6.1982e-09	-8.4875e-11	1.4601e-08	1.1351e-08	8.1107e-16	2.8894e-08	5.0589	28.444	0	0	0	0	0	0	0.59836	0	0.59836	53	4	0.025576	-0.00038658	0.063847	0.045701	0.0092447	0.098681	4.2629	21.1	0	0	0	0	0	0	0	-40.613	40.613	4	54	-2.1086	0.032731	-5.3489	3.7152	54.388
98	0	2.8768e-08	0	2.8768e-08	58	4	6.8161e-10	-8.2206e-12	1.516e-09	1.2056e-09	1.1071e-17	3.3623e-09	6.3279	45.361	0	0	0	0	0	0	0.3147	0	0.3147	58	4	0.017373	-0.00012106	0.029661	0.029192	0.0025906	0.051394	3.6421	16.636	0	0	0	0	0	0	0	-41.686	41.686	4	57	-3.8908	0.021285	-6.0513	6.3516	94.335
99	0	3.8403e-08	0	3.8403e-08	67	3	9.5347e-10	-1.0689e-11	2.4553e-09	1.8251e-09	2.2772e-17	4.8507e-09	5.9628	40.161	0	0	0	0	0	0	0.31207	0	0.31207	64	3	0.01244	-0.00013521	0.031437	0.023082	0.0025939	0.052106	4.3813	21.279	0	0	0	0	0	0	5.7624	-43.224	48.986	68	64	-1.8798	0.021666	-4.9238	3.6056	60.636
[truncated: 941 more columns]
