# Supplementary material for: Detecting Parkinson’s disease from sustained phonation and speech signals
Source: PLoS One. 2017 Oct 5;12(10):e0185613. doi: 10.1371/journal.pone.0185613 (PMC5628839; doi:10.1371/journal.pone.0185613)
Supplement: S3 File — (ZIP) [file pone.0185613.s003.zip › SP/unvoiced/SP_unvoiced_emobase2010.csv]

id	pcm_loudness_sma_maxPos	pcm_loudness_sma_minPos	pcm_loudness_sma_amean	pcm_loudness_sma_linregc1	pcm_loudness_sma_linregc2	pcm_loudness_sma_linregerrA	pcm_loudness_sma_linregerrQ	pcm_loudness_sma_stddev	pcm_loudness_sma_skewness	pcm_loudness_sma_kurtosis	pcm_loudness_sma_quartile1	pcm_loudness_sma_quartile2	pcm_loudness_sma_quartile3	pcm_loudness_sma_iqr1_2	pcm_loudness_sma_iqr2_3	pcm_loudness_sma_iqr1_3	pcm_loudness_sma_percentile1_0	pcm_loudness_sma_percentile99_0	pcm_loudness_sma_pctlrange0_1	pcm_loudness_sma_upleveltime75	pcm_loudness_sma_upleveltime90	pcm_fftMag_mfcc_sma_0__maxPos	pcm_fftMag_mfcc_sma_0__minPos	pcm_fftMag_mfcc_sma_0__amean	pcm_fftMag_mfcc_sma_0__linregc1	pcm_fftMag_mfcc_sma_0__linregc2	pcm_fftMag_mfcc_sma_0__linregerrA	pcm_fftMag_mfcc_sma_0__linregerrQ	pcm_fftMag_mfcc_sma_0__stddev	pcm_fftMag_mfcc_sma_0__skewness	pcm_fftMag_mfcc_sma_0__kurtosis	pcm_fftMag_mfcc_sma_0__quartile1	pcm_fftMag_mfcc_sma_0__quartile2	pcm_fftMag_mfcc_sma_0__quartile3	pcm_fftMag_mfcc_sma_0__iqr1_2	pcm_fftMag_mfcc_sma_0__iqr2_3	pcm_fftMag_mfcc_sma_0__iqr1_3	pcm_fftMag_mfcc_sma_0__percentile1_0	pcm_fftMag_mfcc_sma_0__percentile99_0	pcm_fftMag_mfcc_sma_0__pctlrange0_1	pcm_fftMag_mfcc_sma_0__upleveltime75	pcm_fftMag_mfcc_sma_0__upleveltime90	pcm_fftMag_mfcc_sma_1__maxPos	pcm_fftMag_mfcc_sma_1__minPos	pcm_fftMag_mfcc_sma_1__amean	pcm_fftMag_mfcc_sma_1__linregc1	pcm_fftMag_mfcc_sma_1__linregc2	pcm_fftMag_mfcc_sma_1__linregerrA	pcm_fftMag_mfcc_sma_1__linregerrQ
1	0.26207	0.017241	0.029873	3.2251e-05	0.025212	0.044335	0.0047435	0.068926	2.6668	9.4048	0	0	0.018884	0	0.018884	0.018884	0	0.284	0.284	0.013793	0.0034483	0.86897	0.017241	-109.65	0.025744	-113.37	31.063	1329.2	36.522	1.22	2.9349	-132.83	-132.83	-81.726	0	51.107	51.107	-132.83	-24.43	108.4	0.11724	0.062069	0.76552	0.61724	-7.8362	-0.009003	-6.5353	10.74	201.39
2	0.73554	0.0082645	0.043903	-5.4759e-06	0.044563	0.069458	0.013638	0.11678	3.4804	16.08	0	0	0	0	0	0	0	0.54613	0.54613	0.0082645	0.0082645	0.7314	0.0082645	-112.56	0.006152	-113.3	30.401	1416.9	37.644	1.4952	3.5136	-132.83	-132.83	-124.01	0	8.821	8.821	-132.83	-17.685	115.15	0.1157	0.024793	0.7314	0.21488	-3.4657	0.043571	-8.7161	7.0964	123.47
3	0.25	0.019608	0.058499	-0.00034156	0.093167	0.094173	0.028858	0.17106	3.3613	13.455	0	0	0	0	0	0	0	0.78178	0.78178	0.039216	0.0098039	0.86765	0.019608	-113.64	-0.036844	-109.9	28.158	1231.1	35.154	1.5739	3.9866	-132.83	-132.83	-109.95	0	22.879	22.879	-132.83	-19.854	112.98	0.088235	0.068627	0.019608	0.87255	-6.6663	0.018322	-8.526	9.9965	194.28
4	0.22764	0.028455	0.066174	-0.00032341	0.10579	0.099833	0.033026	0.18318	3.9423	20.791	0	0	0.026688	0	0.026688	0.026688	0	0.84336	0.84336	0.0081301	0.0081301	0.61789	0.028455	-105.69	0.013741	-107.37	35.245	1614.3	40.19	1.0648	2.5502	-132.83	-132.83	-70.631	0	62.203	62.203	-132.83	-15.659	117.17	0.11789	0.073171	0.75203	0.61382	-7.8505	0.035557	-12.206	11.288	237.22
5	0.26923	0.017094	0.078727	-0.0002828	0.11167	0.11955	0.036188	0.19119	2.986	11.864	0	0	0.035478	0	0.035478	0.035478	0	0.90056	0.90056	0.025641	0.0042735	0.61538	0.017094	-105.84	0.006318	-106.57	36.16	1744.6	41.771	1.1037	2.4696	-132.83	-132.83	-73.838	0	58.996	58.996	-132.83	-22.259	110.57	0.17949	0.13248	0.82479	0.58547	-11.498	0.016688	-13.442	15.97	394.41
6	0.74912	0.010601	0.01909	5.5923e-05	0.011205	0.034537	0.0052453	0.072569	4.9736	32.63	0	0	0	0	0	0	0	0.35545	0.35545	0.0035336	0.0035336	0.74558	0.010601	-123.66	-0.0051883	-122.93	16.015	681.82	26.115	2.7221	8.7817	-132.83	-132.83	-132.83	0	0	0	-132.83	-34.294	98.539	0.074205	0.045936	0.74558	0.25088	-1.37	0.026371	-5.0884	3.7549	59.502
7	0.71667	0.016667	0.031157	6.2333e-05	0.023708	0.052085	0.0081175	0.090201	3.3945	14.487	0	0	0	0	0	0	0	0.43141	0.43141	0.0125	0.0083333	0.7125	0.016667	-117.54	0.010698	-118.82	24.474	1083.4	32.923	1.8794	4.8488	-132.83	-132.83	-132.83	0	0	0	-132.83	-26.482	106.35	0.10833	0.041667	0.7625	0.57917	-4.4524	0.019192	-6.7458	7.6281	149.77
8	0.69655	0.0068966	0.068393	-6.187e-05	0.077333	0.10205	0.021865	0.14796	2.3045	7.2894	0	0	0.03198	0	0.03198	0.03198	0	0.61411	0.61411	0.034483	0.013793	0.68966	0.0068966	-104.19	0.026553	-108.03	36.927	1763.6	42.054	1.0109	2.3481	-132.83	-132.83	-72.718	0	60.115	60.115	-132.83	-17.786	115.05	0.15172	0.031034	0.77241	0.83103	-9.4604	0.0070986	-10.486	12.89	276.97
9	0.84651	0.018605	0.068065	0.00014739	0.052294	0.11726	0.044131	0.21027	3.4145	14.187	0	0	0	0	0	0	0	0.91459	0.91459	0.013953	0.0093023	0.84186	0.018605	-116.41	0.0080221	-117.27	26.883	1428.5	37.799	2.0681	5.584	-132.83	-132.83	-132.83	0	0	0	-132.83	-2.4446	130.39	0.10698	0.027907	0.76279	0.31628	-4.8939	0.013677	-6.3573	8.4636	176.57
10	0.26027	0.017123	0.046174	-0.00011137	0.062379	0.071245	0.01314	0.11501	3.1151	13.048	0	0	0	0	0	0	0	0.52869	0.52869	0.010274	0.0034247	0.25685	0.017123	-112.14	-0.019278	-109.34	30.683	1408.2	37.561	1.4831	3.598	-132.83	-132.83	-105.58	0	27.251	27.251	-132.83	-15.387	117.45	0.099315	0.071918	0.77397	0.25	-3.4158	0.026474	-7.2678	5.9786	110.8
11	0.19703	0.0074349	0.037106	-9.469e-06	0.038375	0.063804	0.011105	0.10538	3.0242	11.543	0	0	0	0	0	0	0	0.47022	0.47022	0.01487	0.0037175	0.22677	0.0074349	-117.75	0.0068346	-118.67	24.667	1206.3	34.735	2.0721	5.5962	-132.83	-132.83	-132.83	0	0	0	-132.83	-19.152	113.68	0.10409	0.078067	0.72862	0.19331	-2.4816	0.029747	-6.4678	4.5333	69.782
12	0.95327	0.0093458	0.079051	0.00044351	0.031817	0.11883	0.030648	0.1772	2.4226	8.3755	0	0	0	0	0	0	0	0.73758	0.73758	0.023364	0.0093458	0.11215	0.0093458	-104.63	0.15656	-121.3	36.816	1925.6	44.935	1.1685	2.6256	-132.83	-132.83	-73.783	0	59.051	59.051	-132.83	-4.9637	127.87	0.1729	0.056075	0.78505	0.2757	-4.8323	0.029235	-7.9458	8.7722	182.96
13	0.81308	0.018692	0.040767	0.00025193	0.013937	0.056362	0.0068039	0.083941	2.5365	9.6861	0	0	0.04453	0	0.04453	0.04453	0	0.36214	0.36214	0.014019	0.0093458	0.74766	0.018692	-105.51	0.13811	-120.21	33.334	1455.5	39.093	0.94312	2.1798	-132.83	-132.83	-69.156	0	63.677	63.677	-132.83	-25.646	107.19	0.14019	0.051402	0.81308	0.87383	-7.9446	-0.010974	-6.7759	11.248	219.58
14	0.24806	0.023256	0.062305	-9.7441e-05	0.074827	0.097326	0.022705	0.15086	2.9757	12.162	0	0	0	0	0	0	0	0.71472	0.71472	0.015504	0.003876	0.86047	0.023256	-110.02	0.032652	-114.22	33.37	1624.2	40.374	1.3422	2.9777	-132.83	-132.83	-109.05	0	23.786	23.786	-132.83	-23.105	109.73	0.16667	0.073643	0.76744	0.58915	-6.4362	0.0089471	-7.586	10.614	239.26
15	0.2511	0.022026	0.040587	-0.00014975	0.057508	0.065228	0.011197	0.10627	3.106	12.776	0	0	0	0	0	0	0	0.46788	0.46788	0.0088106	0.0044053	0.60793	0.022026	-113.68	-0.01556	-111.92	28.92	1412.7	37.599	1.7397	4.4554	-132.83	-132.83	-132.83	0	0	0	-132.83	-13.485	119.35	0.10132	0.07489	0.022026	0.23789	-5.6633	0.006036	-6.3454	8.6376	145.57
16	0.8377	0.015707	0.055022	0.00012256	0.043379	0.089868	0.017492	0.13243	2.4465	8.1333	0	0	0	0	0	0	0	0.56027	0.56027	0.015707	0.010471	0.60209	0.015707	-112.32	0.01598	-113.84	31.171	1579.5	39.753	1.5951	3.7569	-132.83	-132.83	-132.83	0	0	0	-132.83	-14.873	117.96	0.15707	0.073298	0.015707	0.84817	-8.4762	-0.018532	-6.7157	12.931	279.02
17	0.25431	0.021552	0.053928	-0.00024193	0.081871	0.083678	0.019098	0.13914	2.9339	10.838	0	0	0	0	0	0	0	0.6166	0.6166	0.038793	0.0043103	0.57759	0.021552	-110.27	-0.068153	-102.4	32.81	1647.7	40.848	1.5223	3.743	-132.83	-132.83	-105.52	0	27.317	27.317	-132.83	-5.7229	127.11	0.10776	0.051724	0.79741	0.24138	-6.454	0.037421	-10.776	10.1	226.03
18	0.57098	0.012618	0.056065	-0.00021779	0.090476	0.089446	0.024958	0.15923	3.3877	14.136	0	0	0	0	0	0	0	0.77234	0.77234	0.025237	0.0094637	0.57413	0.012618	-113.36	-0.048892	-105.63	29.078	1359.6	37.143	1.5818	3.8208	-132.83	-132.83	-132.83	0	0	0	-132.83	-13.508	119.33	0.11987	0.028391	0.74763	0.56467	-6.4505	0.024496	-10.321	9.8735	197.97
19	0.24352	0.010363	0.021914	-7.7477e-05	0.029352	0.038612	0.0046967	0.068668	3.3326	13.534	0	0	0	0	0	0	0	0.31218	0.31218	0.020725	0.0051813	0.23316	0.010363	-121.64	-0.037405	-118.05	18.789	785.19	28.099	2.292	6.5195	-132.83	-132.83	-132.83	0	0	0	-132.83	-37.093	95.74	0.10363	0.062176	0.75648	0.25907	-2.334	0.044523	-6.6082	4.791	80.52
20	0.24746	0.027119	0.037759	-2.8656e-05	0.041972	0.058534	0.0093804	0.096883	2.9496	10.831	0	0	0	0	0	0	0	0.44345	0.44345	0.030508	0.013559	0.88475	0.027119	-111.95	0.023453	-115.39	29.905	1292.7	36.01	1.3645	3.241	-132.83	-132.83	-95.469	0	37.365	37.365	-132.83	-19.009	113.82	0.10508	0.033898	0.82034	0.88136	-5.9683	0.0023901	-6.3196	9.0885	160.63
21	0.24219	0.015625	0.026783	-0.00013851	0.044443	0.045891	0.0084822	0.092666	4.4909	25.036	0	0	0	0	0	0	0	0.54558	0.54558	0.015625	0.0078125	0.58984	0.015625	-118.97	-0.027015	-115.52	22.437	974.27	31.277	2.0146	5.3589	-132.83	-132.83	-132.83	0	0	0	-132.83	-31.072	101.76	0.10938	0.070313	0.015625	0.59766	-4.3489	0.021423	-7.0803	7.0865	145.47
22	0.55442	0.013605	0.053294	0.00012547	0.034913	0.086284	0.017169	0.13146	2.5117	8.2422	0	0	0	0	0	0	0	0.5257	0.5257	0.02381	0.0068027	0.52381	0.013605	-112.15	0.055955	-120.34	29.879	1424.5	38.04	1.543	3.7414	-132.83	-132.83	-107.03	0	25.803	25.803	-132.83	-16.632	116.2	0.13605	0.047619	0.9966	0.55442	-5.1497	0.0096542	-6.5641	7.891	123.51
23	0.24551	0.005988	0.0178	-1.5333e-05	0.020353	0.029444	0.0039767	0.063078	4.6568	25.575	0	0	0	0	0	0	0	0.36555	0.36555	0.017964	0.002994	0.23952	0.005988	-119.49	0.010204	-121.19	20.938	793.36	28.184	2.0467	6.1445	-132.83	-132.83	-132.83	0	0	0	-132.83	-22.737	110.1	0.035928	0.026946	0.83533	0.26048	-3.6163	0.0039376	-4.2719	6.2345	81.587
24	0.28467	0.029197	0.059982	-3.3243e-05	0.06452	0.094463	0.025038	0.15826	3.6004	17.878	0	0	0	0	0	0	0	0.72311	0.72311	0.0072993	0.0036496	0.28467	0.029197	-109.57	0.03864	-114.84	33.65	1690.8	41.233	1.4294	3.3849	-132.83	-132.83	-98.189	0	34.644	34.644	-132.83	-10.108	122.73	0.13139	0.076642	0.054745	0.28832	-4.856	0.01215	-6.5144	7.9235	146.23
25	0.26582	0.025316	0.026994	-0.00052981	0.068584	0.046474	0.008213	0.093792	3.78	16.735	0	0	0	0	0	0	0	0.47045	0.47045	0.025316	0.012658	0.23418	0.025316	-123.26	-0.1959	-107.89	16.131	742.21	28.671	2.914	9.8948	-132.83	-132.83	-132.83	0	0	0	-132.83	-21.011	111.82	0.06962	0.056962	0.025316	0.25316	-3.5231	0.072422	-9.2082	5.9112	105.24
26	0.60907	0.022663	0.06047	0.0001026	0.042412	0.093488	0.021058	0.14549	3.0272	12.748	0	0	0	0	0	0	0	0.6874	0.6874	0.011331	0.0056657	0.84703	0.022663	-107.98	-0.0064345	-106.85	35.598	1787.3	42.282	1.2994	2.9754	-132.83	-132.83	-77.062	0	55.772	55.772	-132.83	-10.31	122.52	0.14448	0.05949	0.73371	0.29745	-5.8946	0.0087916	-7.4419	9.5623	181.6
27	0.56716	0.020896	0.1032	0.00013813	0.080129	0.15826	0.074057	0.27246	3.6495	17.184	0	0	0.01775	0	0.01775	0.01775	0	1.4607	1.4607	0.014925	0.0059701	0.58507	0.020896	-104.59	0.013932	-106.92	39.693	2135.6	46.232	1.1609	2.5201	-132.83	-132.83	-71.338	0	61.496	61.496	-132.83	-8.2353	124.6	0.19701	0.083582	0.020896	0.57612	-10.587	0.00039459	-10.653	15.062	336.13
28	0.22674	0.017442	0.049198	-0.00059988	0.10049	0.083304	0.02277	0.15381	3.4173	13.931	0	0	0	0	0	0	0	0.73161	0.73161	0.040698	0.017442	0.22093	0.017442	-118.97	-0.094358	-110.9	22.303	1041.5	32.611	2.1868	6.1738	-132.83	-132.83	-132.83	0	0	0	-132.83	-21.988	110.85	0.098837	0.063953	0.27907	0.86047	-4.6583	0.01581	-6.0101	7.7179	133.75
29	0.8375	0.015625	0.039141	-6.7141e-06	0.040212	0.064113	0.012331	0.11105	3.2952	13.376	0	0	0	0	0	0	0	0.53331	0.53331	0.028125	0.0125	0.54063	0.015625	-115.75	0.032195	-120.89	26.36	1203.3	34.815	1.7631	4.458	-132.83	-132.83	-132.83	0	0	0	-132.83	-20.486	112.35	0.10938	0.05625	0.72813	0.24688	-5.7045	0.0064836	-6.7387	9.0429	179.66
30	0.59387	0.0076628	0.011405	-3.0603e-05	0.015384	0.020412	0.0015741	0.039742	3.97	19.726	0	0	0	0	0	0	0	0.18966	0.18966	0.0076628	0.0038314	0.58621	0.0076628	-123.45	-0.021762	-120.62	16.311	719.26	26.869	2.777	9.1775	-132.83	-132.83	-132.83	0	0	0	-132.83	-24.441	108.39	0.068966	0.022989	0.0076628	0.58621	-3.3031	0.0051511	-3.9727	5.7526	92.2
31	0.20504	0.014388	0.024118	-0.00026353	0.060617	0.042373	0.009368	0.099072	5.0199	28.417	0	0	0	0	0	0	0	0.56439	0.56439	0.017986	0.010791	0.22302	0.014388	-122.32	-0.086229	-110.38	17.234	790.78	28.96	2.6346	8.4559	-132.83	-132.83	-132.83	0	0	0	-132.83	-19.224	113.61	0.05036	0.035971	0.014388	0.21583	-2.8081	0.027335	-6.5939	4.6985	82.465
32	0.21028	0.018692	0.037074	4.1935e-05	0.032608	0.05914	0.0079779	0.089357	2.5583	8.5807	0	0	0	0	0	0	0	0.36529	0.36529	0.037383	0.0093458	0.54206	0.018692	-113.65	0.01621	-115.38	28.762	1296.8	36.025	1.5217	3.5424	-132.83	-132.83	-126.9	0	5.9322	5.9322	-132.83	-29.949	102.88	0.15888	0.10748	0.018692	0.56542	-8.3438	-0.010933	-7.1795	12.54	269.62
33	0.25175	0.017483	0.036472	-0.00014576	0.057243	0.062717	0.012856	0.11402	3.3794	13.779	0	0	0	0	0	0	0	0.5336	0.5336	0.020979	0.006993	0.78322	0.017483	-120.63	-0.051572	-113.28	20.392	958.72	31.255	2.3386	6.749	-132.83	-132.83	-132.83	0	0	0	-132.83	-22.178	110.66	0.094406	0.038462	0.017483	0.79021	-5.4908	0.017941	-8.0474	9.2461	212.39
34	0.2087	0.017391	0.077763	-0.00027889	0.1097	0.11709	0.029418	0.17251	2.6602	10.345	0	0	0.039335	0	0.039335	0.039335	0	0.78497	0.78497	0.013043	0.0043478	0.19565	0.017391	-105.89	-0.020317	-103.57	36.653	1810.7	42.574	1.1432	2.5658	-132.83	-132.83	-71.805	0	61.028	61.028	-132.83	-16.811	116.02	0.17826	0.069565	0.75217	0.23478	-8.1752	0.022596	-10.762	12.389	278.19
35	0.23789	0.017621	0.0071545	-0.00012293	0.021046	0.013822	0.0010048	0.032706	5.3453	33.154	0	0	0	0	0	0	0	0.17885	0.17885	0.0088106	0.0044053	0.21586	0.017621	-127.58	-0.084511	-118.03	9.7801	357.8	19.71	3.7602	15.646	-132.83	-132.83	-132.83	0	0	0	-132.83	-42.146	90.688	0.048458	0.039648	0.99559	0.22907	-2.1343	0.032267	-5.7805	3.9758	73.277
36	0.21918	0.010274	0.037665	-4.9381e-05	0.04485	0.062843	0.0099265	0.099719	2.9228	11.065	0	0	0	0	0	0	0	0.44512	0.44512	0.027397	0.010274	0.85274	0.010274	-115.3	-0.0035786	-114.78	27.629	1347.2	36.705	1.8159	4.5844	-132.83	-132.83	-132.83	0	0	0	-132.83	-19.741	113.09	0.11301	0.085616	0.74658	0.22603	-4.4639	0.013803	-6.4722	7.6886	147.5
37	0.24303	0.015936	0.016124	-0.00020696	0.041994	0.030087	0.0054402	0.075267	5.2278	30.883	0	0	0	0	0	0	0	0.40113	0.40113	0.0079681	0.0079681	0.23108	0.015936	-127.08	-0.078748	-117.24	10.693	467.3	22.357	3.8886	16.676	-132.83	-132.83	-132.83	0	0	0	-132.83	-27.112	105.72	0.043825	0.035857	0.015936	0.24303	-2.0725	0.028514	-5.6367	3.8536	61.859
38	0.98155	0.0073801	0.0462	0.00024073	0.013701	0.069134	0.011199	0.10749	2.5777	8.8716	0	0	0	0	0	0	0	0.44966	0.44966	0.02952	0.00369	0.87454	0.0073801	-109.25	0.12752	-126.47	31.835	1554.8	40.674	1.3466	3.0932	-132.83	-132.83	-101.01	0	31.819	31.819	-132.83	-11.383	121.45	0.12915	0.051661	0.7786	0.30627	-6.3887	-0.01427	-4.4623	9.6413	196.51
39	0.26939	0.012245	0.051087	-0.00010196	0.063527	0.086066	0.02745	0.16584	3.9859	18.797	0	0	0	0	0	0	0	0.87847	0.87847	0.028571	0.012245	0.55918	0.012245	-116.21	-0.0006526	-116.14	26.59	1282	35.805	1.9007	4.9828	-132.83	-132.83	-132.83	0	0	0	-132.83	-13.663	119.17	0.10204	0.04898	0.75918	0.26122	-4.1837	0.025134	-7.2501	7.2107	141.37
40	0.20112	0.022346	0.044126	3.5736e-05	0.040945	0.072971	0.012636	0.11242	2.6668	9.19	0	0	0	0	0	0	0	0.46134	0.46134	0.039106	0.0055866	0.83799	0.022346	-117.07	-0.013667	-115.85	24.886	1102.8	33.216	1.8264	4.5996	-132.83	-132.83	-132.83	0	0	0	-132.83	-29.866	102.97	0.12291	0.078212	0.7095	0.84358	-3.7738	0.041278	-7.4475	6.5401	113.41
41	0.25957	0.0085106	0.024567	-0.00021277	0.049461	0.040769	0.0049862	0.072073	3.2406	13.042	0	0	0	0	0	0	0	0.34209	0.34209	0.029787	0.012766	0.25532	0.0085106	-119.82	-0.063509	-112.39	20.91	910.06	30.473	2.1527	5.9909	-132.83	-132.83	-132.83	0	0	0	-132.83	-28.011	104.82	0.097872	0.051064	0.56596	0.23404	-2.0429	0.0048697	-2.6126	4.4663	81.36
42	0.43229	0.0034722	0.030439	-3.9707e-05	0.041855	0.040856	0.0076938	0.087962	4.4732	24.211	0	0	0.025581	0	0.025581	0.025581	0	0.4796	0.4796	0.0069444	0.0034722	0.42535	0.0034722	-107.2	-0.029121	-98.83	30.586	1191.5	34.856	1.0215	2.9052	-132.83	-132.83	-79.414	0	53.419	53.419	-132.83	-14.302	118.53	0.055556	0.046875	0.4566	0.3125	-6.1764	0.0067068	-8.1046	8.4334	97.207
43	0.26568	0.01107	0.049023	-3.1489e-05	0.053274	0.079123	0.015532	0.12465	3.2518	15.111	0	0	0	0	0	0	0	0.57669	0.57669	0.01107	0.0073801	0.59779	0.01107	-112.82	0.024381	-116.11	29.695	1426.6	37.818	1.5984	3.8681	-132.83	-132.83	-113.61	0	19.227	19.227	-132.83	-18.884	113.95	0.13653	0.088561	0.7417	0.84133	-4.7473	-0.012356	-3.0793	8.455	176.93
44	0.2636	0.020921	0.048624	-0.00034328	0.089474	0.080786	0.018449	0.13788	2.9905	11.084	0	0	0	0	0	0	0	0.63554	0.63554	0.029289	0.016736	0.57322	0.020921	-117	-0.091626	-106.09	25.013	1250.2	35.919	2.0029	5.2653	-132.83	-132.83	-132.83	0	0	0	-132.83	-16.596	116.24	0.12134	0.066946	0.72803	0.24268	-4.8536	0.048369	-10.61	8.0915	176.78
45	0.26203	0.016043	0.069273	-0.00030802	0.097919	0.11066	0.031801	0.1791	3.0984	12.596	0	0	0	0	0	0	0	0.87584	0.87584	0.026738	0.016043	0.83422	0.016043	-113	-0.027247	-110.47	29.768	1430.9	37.856	1.5843	3.7564	-132.83	-132.83	-129.58	0	3.2563	3.2563	-132.83	-20.75	112.08	0.14439	0.074866	0.016043	0.59358	-8.1319	-0.0069388	-7.4866	12.358	283.86
46	0.20976	0.0097561	0.023236	-0.00019238	0.042859	0.040482	0.0070178	0.084542	4.1877	20.909	0	0	0	0	0	0	0	0.44085	0.44085	0.014634	0.004878	0.19512	0.034146	-122.92	-0.061884	-116.61	16.898	811.16	28.715	2.8931	10.05	-132.83	-132.83	-132.83	0	0	0	-132.83	-15.248	117.58	0.058537	0.043902	0	0.20488	-2.1108	0.0194	-4.0896	3.9039	62.463
47	0.28829	0.036036	0.039238	-0.00049982	0.094467	0.067624	0.020048	0.14517	4.0125	18.569	0	0	0	0	0	0	0	0.73157	0.73157	0.018018	0.0045045	0.3018	0.036036	-122.03	-0.16837	-103.43	18.305	911.08	32.055	2.8052	9.2011	-132.83	-132.83	-132.83	0	0	0	-132.83	-10.612	122.22	0.072072	0.058559	0.31532	0.28378	-3.1849	0.049425	-8.6463	5.6044	105.44
48	0	0.0069686	0.008576	-4.5275e-05	0.01505	0.013246	0.00066381	0.026036	4.334	23.779	0	0	0	0	0	0	0	0.16075	0.16075	0.013937	0.013937	0.83275	0.0069686	-121.85	-0.071641	-111.61	16.428	532.33	23.823	1.9434	5.3336	-132.83	-132.83	-132.83	0	0	0	-132.83	-47.654	85.179	0.031359	0.0069686	0	0.83275	-3.72	0.017352	-6.2014	6.0307	81.762
49	0.56803	0.0068027	0.045355	-3.8708e-05	0.051025	0.078953	0.018824	0.13724	3.212	12.634	0	0	0	0	0	0	0	0.62987	0.62987	0.020408	0.0068027	0.54762	0.0068027	-119.46	-0.015129	-117.24	22.609	1150.5	33.943	2.3211	6.6465	-132.83	-132.83	-132.83	0	0	0	-132.83	-16.058	116.78	0.10204	0.054422	0.0068027	0.56803	-5.6917	0.0047648	-6.3898	9.6244	216.24
50	0.23377	0.012987	0.038597	-0.00045434	0.090846	0.069069	0.02344	0.15607	4.7525	25.889	0	0	0	0	0	0	0	0.90367	0.90367	0.017316	0.004329	0.22944	0.012987	-122.52	-0.05192	-116.55	17.844	886.67	29.978	2.8669	9.7971	-132.83	-132.83	-132.83	0	0	0	-132.83	-10.802	122.03	0.056277	0.04329	0.69697	0.23377	-2.5027	0.029921	-5.9436	4.4199	77.286
51	0.75904	0.016064	0.05357	8.7138e-05	0.042765	0.095908	0.035771	0.18923	4.3822	24.534	0	0	0	0	0	0	0	0.93629	0.93629	0.0080321	0.0040161	0.5743	0.016064	-120.32	-0.017815	-118.11	21.467	1154.4	34	2.615	8.2747	-132.83	-132.83	-132.83	0	0	0	-132.83	-4.8221	128.01	0.076305	0.064257	0.75904	0.56627	-2.7565	0.020089	-5.2475	5.2026	93.685
52	0.20073	0.018248	0.054793	-6.6103e-05	0.063816	0.080975	0.01718	0.13118	2.9804	11.797	0	0	0.029483	0	0.029483	0.029483	0	0.61425	0.61425	0.018248	0.010949	0.21168	0.018248	-105.65	0.025713	-109.16	33.717	1526.7	39.126	1.0807	2.6577	-132.83	-132.83	-81.634	0	51.2	51.2	-132.83	-17.531	115.3	0.12774	0.080292	0.77737	0.20803	-8.4136	-0.00034245	-8.3669	11.013	184.51
53	0.25671	0.011494	0.018657	-6.8544e-05	0.027568	0.033292	0.0041339	0.064503	3.7172	16.609	0	0	0	0	0	0	0	0.30866	0.30866	0.0076628	0.0038314	0.22989	0.011494	-123.77	-0.034345	-119.3	15.861	721.07	26.977	2.834	9.3548	-132.83	-132.83	-132.83	0	0	0	-132.83	-30.182	102.65	0.072797	0.068966	0.27969	0.26054	-3.5937	0.015231	-5.5738	6.3573	125.98
54	0.58947	0.015789	0.035038	-8.2163e-05	0.042802	0.060955	0.012095	0.11007	3.3582	13.478	0	0	0	0	0	0	0	0.50117	0.50117	0.031579	0.010526	0.58947	0.015789	-119.47	-0.023193	-117.28	22.196	1077	32.843	2.3108	6.7338	-132.83	-132.83	-132.83	0	0	0	-132.83	-16.967	115.87	0.089474	0.068421	0.015789	0.26316	-4.9444	0.0086292	-5.7598	8.2204	154.43
55	0.30403	0.010989	0.064084	2.9179e-05	0.060116	0.10825	0.036305	0.19055	3.535	15.692	0	0	0	0	0	0	0	0.99313	0.99313	0.021978	0.007326	0.77656	0.010989	-115.7	0.074319	-125.81	26.157	1289.9	36.389	1.8752	4.8147	-132.83	-132.83	-132.83	0	0	0	-132.83	-17.383	115.45	0.11722	0.054945	0.78388	0.85714	-5.1393	0.0039094	-5.671	9.0124	210.49
56	0.25168	0.013423	0.064111	-0.0003557	0.11693	0.10531	0.039942	0.20218	3.8842	18.316	0	0	0	0	0	0	0	1.0334	1.0334	0.016779	0.0033557	0.63087	0.013423	-114.93	-0.024212	-111.33	27.814	1328.5	36.508	1.7938	4.6334	-132.83	-132.83	-132.83	0	0	0	-132.83	-13.876	118.96	0.09396	0.073826	0.81208	0.26175	-5.5673	0.021573	-8.7708	8.9093	187.81
57	0.26848	0.011673	0.085754	-0.00026014	0.11905	0.14125	0.057224	0.23999	3.3873	15.001	0	0	0	0	0	0	0	1.1695	1.1695	0.011673	0.0038911	0.63035	0.011673	-113.07	0.0050521	-113.72	30.91	1656.9	40.706	1.761	4.3553	-132.83	-132.83	-132.83	0	0	0	-132.83	-8.756	124.08	0.1284	0.10117	0.011673	0.27237	-6.6808	0.0085065	-7.7696	10.49	224.95
58	0.61692	0.012438	0.048889	0.00011719	0.025393	0.072872	0.017943	0.13464	3.9311	19.635	0	0	0.022721	0	0.022721	0.022721	0	0.72142	0.72142	0.014925	0.0049751	0.62687	0.012438	-106.76	0.028497	-112.48	32.499	1374.6	37.223	1.0873	2.89	-132.83	-132.83	-78.04	0	54.793	54.793	-132.83	-9.2162	123.62	0.064677	0.042289	0.80348	0.85323	-8.9969	-0.0024798	-8.4998	11.89	224.31
59	0.22707	0.0131	0.038683	-0.00013918	0.054549	0.06546	0.011262	0.10652	2.9437	11.027	0	0	0	0	0	0	0	0.44072	0.44072	0.0043668	0.0043668	0.52402	0.0131	-115.08	0.020993	-117.47	27.564	1299.5	36.075	1.7378	4.2984	-132.83	-132.83	-132.83	0	0	0	-132.83	-21.8	111.03	0.12227	0.069869	0.71616	0.24454	-4.5437	0.013244	-6.0535	7.4802	123.17
60	0.23462	0.019231	0.046696	-0.00012278	0.062596	0.075899	0.01274	0.11325	2.5612	8.8209	0	0	0	0	0	0	0	0.47755	0.47755	0.026923	0.0038462	0.8	0.019231	-114.46	-0.012498	-112.84	28.753	1374.9	37.091	1.6487	3.8728	-132.83	-132.83	-132.83	0	0	0	-132.83	-25.022	107.81	0.16154	0.092308	0.019231	0.58462	-8.0607	0.00080934	-8.1655	12.609	279.33
61	0.84564	0.013423	0.014029	3.6111e-05	0.0086666	0.023157	0.0019086	0.043797	5.0268	36.763	0	0	0	0	0	0	0	0.18338	0.18338	0.0033557	0.0033557	0.84228	0.013423	-119.02	0.02176	-122.25	21.468	817.96	28.661	1.8789	5.0747	-132.83	-132.83	-132.83	0	0	0	-132.83	-34.45	98.384	0.07047	0.013423	0.73825	0.84228	-3.5938	0.007103	-4.6486	6.1579	87.153
62	0.25217	0	0.026894	5.7846e-06	0.026231	0.04629	0.0055305	0.074369	2.8113	9.9808	0	0	0	0	0	0	0	0.32415	0.32415	0.026087	0.013043	0.23913	0.0086957	-117.4	0.014768	-119.09	25.069	1232	35.113	2.0329	5.3885	-132.83	-132.83	-132.83	0	0	0	-132.83	-22.633	110.2	0.11739	0.1	0.0086957	0.80435	-5.6498	-0.0047233	-5.109	9.2267	180.23
63	0.27322	0.054645	0.033145	-0.00065087	0.092375	0.053196	0.0083225	0.097492	3.1007	11.687	0	0	0	0	0	0	0	0.43532	0.43532	0.043716	0.032787	0.21858	0.054645	-119.11	-0.30109	-91.715	21.885	1005.9	35.481	2.328	6.6206	-132.83	-132.83	-132.83	0	0	0	-132.83	-13.22	119.61	0.10383	0.081967	0.054645	0.25683	-2.7397	0.05119	-7.398	4.395	74.171
64	0.2518	0.014388	0.076197	5.2639e-05	0.068906	0.12239	0.030442	0.17453	2.2175	6.6092	0	0	0	0	0	0	0	0.68437	0.68437	0.046763	0.014388	0.57914	0.014388	-110.67	0.034775	-115.49	33.648	1772.4	42.192	1.5025	3.4032	-132.83	-132.83	-132.83	0	0	0	-132.83	-16.327	116.51	0.17266	0.11871	0.74101	0.84173	-7.6724	0.010945	-9.1883	12.965	326.7
65	0.26214	0.012945	0.035813	-0.00020863	0.067942	0.060318	0.012371	0.11277	3.6692	16.629	0	0	0	0	0	0	0	0.56119	0.56119	0.016181	0.0064725	0.60841	0.012945	-117.96	-0.02773	-113.69	24.281	1153.2	34.049	2.1138	5.9444	-132.83	-132.83	-132.83	0	0	0	-132.83	-14.41	118.42	0.080906	0.064725	0.81553	0.30421	-5.3148	0.03103	-10.094	8.8524	209.53
66	0.23582	0.014925	0.040135	-0.00013963	0.063453	0.062639	0.010579	0.10373	3.2659	13.861	0	0	0	0	0	0	0	0.51824	0.51824	0.023881	0.01194	0.85672	0.014925	-112.59	-0.010727	-110.79	30.355	1386.8	37.254	1.4619	3.416	-132.83	-132.83	-123.72	0	9.1156	9.1156	-132.83	-21.794	111.04	0.11045	0.053731	0.74328	0.24478	-7.1023	0.012749	-9.2315	10.982	239.3
67	0.2253	0.01581	0.023341	-6.4129e-05	0.031421	0.040262	0.0046365	0.068252	3.1562	12.629	0	0	0	0	0	0	0	0.31493	0.31493	0.01581	0.0039526	0.22134	0.01581	-120.24	-6.8174e-05	-120.23	21.103	939.51	30.651	2.2051	6.1502	-132.83	-132.83	-132.83	0	0	0	-132.83	-27.403	105.43	0.10277	0.031621	0.92095	0.25692	-3.1774	0.022444	-6.0053	5.4456	90.594
68	0.2619	0.020833	0.027211	-0.0001227	0.047763	0.046458	0.0067928	0.083274	3.5611	16.088	0	0	0	0	0	0	0	0.35717	0.35717	0.0089286	0.0029762	0.27381	0.020833	-119.08	-0.02562	-114.79	22.772	1089.1	33.095	2.1968	6.1425	-132.83	-132.83	-132.83	0	0	0	-132.83	-19.444	113.39	0.10119	0.056548	0.020833	0.26488	-3.8171	0.014862	-6.3065	6.3183	108
69	0.26488	0.0089286	0.036649	-8.08e-05	0.050183	0.056166	0.0064811	0.080886	2.377	8.1603	0	0	0	0	0	0	0	0.32017	0.32017	0.0059524	0.0029762	0.27679	0.0089286	-112.34	-0.010369	-110.61	30.072	1275.9	35.734	1.304	2.9104	-132.83	-132.83	-103.36	0	29.469	29.469	-132.83	-32.067	100.77	0.16071	0.074405	0.83333	0.25	-4.6647	0.02108	-8.1956	7.4262	143.32
70	0.90429	0.016502	0.073634	0.00053075	-0.0065089	0.11383	0.026452	0.16914	2.4739	8.5462	0	0	0	0	0	0	0	0.77318	0.77318	0.023102	0.013201	0.90099	0.016502	-110.6	0.073064	-121.63	33.248	1713.5	41.884	1.5202	3.5709	-132.83	-132.83	-132.83	0	0	0	-132.83	-5.9759	126.86	0.11221	0.059406	0.9505	0.85149	-6.0893	0.026882	-10.148	9.7954	214.38
71	0.244	0.016	0.020173	-0.00020602	0.045823	0.036291	0.0074269	0.087453	5.1932	31.222	0	0	0	0	0	0	0	0.5282	0.5282	0.016	0.008	0.236	0.016	-124.76	-0.076038	-115.29	13.884	668.14	26.424	3.251	12.12	-132.83	-132.83	-132.83	0	0	0	-132.83	-20.383	112.45	0.052	0.04	0.016	0.244	-3.0001	0.025666	-6.1955	5.1647	100.43
72	0.22526	0.017065	0.043106	-0.00018883	0.070676	0.072754	0.01822	0.13592	3.8034	18.005	0	0	0	0	0	0	0	0.66219	0.66219	0.010239	0.0068259	0.5529	0.017065	-117.38	-0.059124	-108.75	25.025	1280.5	36.131	2.1369	5.9733	-132.83	-132.83	-132.83	0	0	0	-132.83	-3.5611	129.27	0.078498	0.040956	0.72355	0.22184	-4.107	0.035822	-9.3371	7.3136	154.23
73	0.27315	0.027778	0.054346	-9.8523e-05	0.064937	0.093294	0.025262	0.15906	3.1267	12.069	0	0	0	0	0	0	0	0.71289	0.71289	0.027778	0.0046296	0.58796	0.027778	-115.66	-0.046908	-110.62	27.952	1541.7	39.373	2.0357	5.4117	-132.83	-132.83	-132.83	0	0	0	-132.83	-5.2319	127.6	0.11574	0.074074	0.96759	0.26389	-4.0174	0.045239	-8.8806	6.6435	122.58
74	0	0.0079051	0.0054323	-3.6241e-06	0.005889	0.0099302	0.000429	0.020714	4.5651	25.706	0	0	0	0	0	0	0	0.10667	0.10667	0.0079051	0.0039526	0.97233	0.0079051	-126.26	0.038822	-131.15	11.663	437.99	21.119	3.1117	11.031	-132.83	-132.83	-132.83	0	0	0	-132.83	-46.96	85.874	0.063241	0.035573	0	0.24901	-2.3682	-0.011213	-0.9553	4.2555	64.173
75	0.54	0.0066667	0.024724	-0.00013184	0.044434	0.043631	0.0066952	0.082617	3.3651	13.203	0	0	0	0	0	0	0	0.39918	0.39918	0.03	0.013333	0.54667	0.0066667	-123.9	-0.050539	-116.34	15.389	714.3	27.082	2.8762	9.5491	-132.83	-132.83	-132.83	0	0	0	-132.83	-29.786	103.05	0.076667	0.07	0.0066667	0.54333	-3.4135	0.01789	-6.0881	5.8936	107.64
76	0.27215	0.012658	0.019511	-6.4136e-05	0.029613	0.034566	0.004035	0.063791	3.3829	13.6	0	0	0	0	0	0	0	0.28259	0.28259	0.012658	0.0031646	0.85759	0.012658	-122.67	-0.02026	-119.48	17.599	813.83	28.587	2.6683	8.4566	-132.83	-132.83	-132.83	0	0	0	-132.83	-26.136	106.7	0.075949	0.056962	0.012658	0.26266	-4.2291	0.011471	-6.0358	7.3098	143.56
77	0.53061	0.012245	0.099377	-0.00010309	0.11195	0.17041	0.08935	0.299	3.3611	13.798	0	0	0	0	0	0	0	1.3332	1.3332	0.032653	0.0081633	0.52653	0.012245	-113.34	0.050214	-119.47	31.134	1824	42.856	1.9345	5.0196	-132.83	-132.83	-132.83	0	0	0	-132.83	6.7445	139.58	0.11837	0.077551	0.012245	0.25306	-5.6351	0.0056036	-6.3188	9.0982	181.02
78	0.29108	0.0093897	0.017313	-0.0002247	0.041132	0.032453	0.007286	0.086469	5.5651	34.268	0	0	0	0	0	0	0	0.54685	0.54685	0.014085	0.0093897	0.26761	0.0093897	-127.63	-0.069822	-120.23	9.5598	450.09	21.645	4.2878	20.187	-132.83	-132.83	-132.83	0	0	0	-132.83	-20.908	111.93	0.037559	0.028169	0	0.28639	-1.7467	0.02109	-3.9823	3.2794	60.908
79	0.72297	0.0067568	0.02933	3.8874e-05	0.023596	0.050644	0.0075976	0.087227	3.5258	16.466	0	0	0	0	0	0	0	0.44147	0.44147	0.013514	0.0067568	0.81081	0.0067568	-119.64	0.0026627	-120.03	22.201	1039.3	32.238	2.1814	5.9725	-132.83	-132.83	-132.83	0	0	0	-132.83	-24.298	108.54	0.11149	0.054054	0.71959	0.23986	-3.8003	0.017896	-6.4399	6.7873	131.36
80	0.24155	0.019324	0.030147	-0.00046338	0.077875	0.054547	0.014267	0.12261	4.4048	21.727	0	0	0	0	0	0	0	0.68428	0.68428	0.024155	0.014493	0.26087	0.019324	-125.12	-0.12815	-111.92	13.872	672.97	27.048	3.4627	13.437	-132.83	-132.83	-132.83	0	0	0	-132.83	-14.854	117.98	0.05314	0.043478	0.019324	0.25604	-3.0415	0.047366	-7.9202	5.4069	113.45
81	0.28755	0.012876	0.041073	2.0744e-05	0.038666	0.070899	0.013818	0.11756	2.9181	10.362	0	0	0	0	0	0	0	0.49982	0.49982	0.042918	0.0085837	0.61803	0.012876	-117.19	0.010825	-118.45	25.913	1361.1	36.9	2.0986	5.6327	-132.83	-132.83	-132.83	0	0	0	-132.83	-12.633	120.2	0.1073	0.072961	0.96567	0.27897	-5.1877	0.023586	-7.9237	8.6342	179.88
82	0.58861	0.012658	0.016186	-8.3296e-05	0.029306	0.028494	0.0031566	0.056695	3.8787	17.978	0	0	0	0	0	0	0	0.29079	0.29079	0.012658	0.0031646	0.85759	0.012658	-122.7	-0.020231	-119.52	17.544	811.41	28.545	2.675	8.4949	-132.83	-132.83	-132.83	0	0	0	-132.83	-26.092	106.74	0.075949	0.056962	0.012658	0.26266	-4.2654	0.011274	-6.0411	7.3738	144.86
83	0.79433	0.024823	0.059137	1.0327e-06	0.058992	0.097052	0.025292	0.15904	2.8444	10.012	0	0	0	0	0	0	0	0.68355	0.68355	0.031915	0.010638	0.53901	0.024823	-113.88	-0.0052045	-113.14	29.421	1444.4	38.007	1.7003	4.1897	-132.83	-132.83	-132.83	0	0	0	-132.83	-14.731	118.1	0.12411	0.074468	0.71631	0.54965	-7.6674	0.013372	-9.5461	12.188	298.36
84	0.28571	0.018797	0.02916	-9.2112e-05	0.041365	0.049918	0.0099778	0.10014	4.5286	25.76	0	0	0	0	0	0	0	0.50678	0.50678	0.011278	0.0037594	0.30075	0.018797	-120.14	-0.015577	-118.08	20.883	869.53	29.512	2.101	5.7788	-132.83	-132.83	-132.83	0	0	0	-132.83	-31.328	101.51	0.093985	0.045113	0.79323	0.28195	-3.1869	0.028991	-7.0282	5.7951	109.71
85	0.55714	0.014286	0.076968	-1.7524e-05	0.079413	0.13013	0.053633	0.23159	3.8406	19.478	0	0	0	0	0	0	0	1.1315	1.1315	0.010714	0.0035714	0.55714	0.014286	-113.76	0.035669	-118.74	29.904	1596.5	40.06	1.8247	4.6079	-132.83	-132.83	-132.83	0	0	0	-132.83	-8.9395	123.89	0.125	0.092857	0.014286	0.54286	-6.6581	0.01195	-8.3252	10.714	267.68
86	0.53953	0.0093023	0.036699	-3.8886e-05	0.04086	0.059808	0.01162	0.10782	3.7358	17.497	0	0	0	0	0	0	0	0.57444	0.57444	0.023256	0.018605	0.83256	0.0093023	-115.49	0.03328	-119.05	26.404	1197.9	34.672	1.7749	4.5797	-132.83	-132.83	-132.83	0	0	0	-132.83	-20.333	112.5	0.10233	0.046512	0.68372	0.54419	-6.1816	0.0060948	-6.8337	9.9871	222.99
87	0.22745	0.015686	0.077672	-0.00020436	0.10363	0.11562	0.02536	0.15996	2.1152	6.4502	0	0	0.05534	0	0.05534	0.05534	0	0.63283	0.63283	0.035294	0.015686	0.60784	0.015686	-105.04	-0.0031005	-104.65	38.078	1980.7	44.505	1.1696	2.6024	-132.83	-132.83	-70.137	0	62.697	62.697	-132.83	-10.326	122.51	0.18039	0.12549	0.72157	0.25098	-7.4809	0.028074	-11.046	11.175	236.27
88	0.61034	0.013793	0.12445	0.00035285	0.073467	0.20088	0.087291	0.29692	2.3723	7.4379	0	0	0	0	0	0	0	1.1632	1.1632	0.034483	0.0068966	0.84138	0.013793	-108.89	0.065937	-118.42	36.419	2150.2	46.697	1.5563	3.56	-132.83	-132.83	-132.83	0	0	0	-132.83	-1.8637	130.97	0.16552	0.12069	0.013793	0.6069	-7.7253	-0.0067179	-6.7545	12.103	301.33
89	0.2402	0.0098039	0.015099	-0.00023147	0.038593	0.026006	0.0025653	0.052451	3.6007	14.805	0	0	0	0	0	0	0	0.24884	0.24884	0.034314	0.014706	0.23529	0.0098039	-123.48	-0.15304	-107.95	15.133	623.34	26.544	2.7404	8.8975	-132.83	-132.83	-132.83	0	0	0	-132.83	-30.408	102.43	0.078431	0.044118	0	0.2549	-3.2361	0.046873	-7.9936	5.5104	107.69
90	0.51449	0.018116	0.13808	0.00055157	0.062239	0.19477	0.095288	0.3118	3.284	16.535	0	0	0.076233	0	0.076233	0.076233	0	1.3819	1.3819	0.01087	0.0072464	0.51087	0.018116	-101.8	0.17539	-125.92	39.608	2221.3	49.159	1.0744	2.3051	-132.83	-132.83	-54.783	0	78.051	78.051	-132.83	-2.2575	130.58	0.21739	0.083333	0.72101	0.52536	-7.4567	0.0027083	-7.8291	12.023	293.98
91	0.25126	0.030151	0.088874	-0.00083429	0.17147	0.14718	0.076757	0.28116	3.5372	14.745	0	0	0	0	0	0	0	1.3464	1.3464	0.030151	0.015075	0.8191	0.030151	-115.29	-0.088138	-106.56	27.24	1347.6	37.057	1.8635	4.8234	-132.83	-132.83	-132.83	0	0	0	-132.83	-14.328	118.51	0.1005	0.080402	0.70854	0.22111	-5.754	0.050388	-10.742	9.0454	193.56
92	0.2381	0.008658	0.036626	0.00020325	0.013252	0.060541	0.0092556	0.097156	2.6937	9.1341	0	0	0	0	0	0	0	0.39722	0.39722	0.034632	0.008658	0.70563	0.008658	-116.3	0.098652	-127.65	24.997	1170.4	34.838	1.8273	4.5901	-132.83	-132.83	-132.83	0	0	0	-132.83	-25.686	107.15	0.1342	0.060606	0.70996	0.82251	-2.7899	0.021542	-5.2673	6.3287	137.92
93	0.57357	0.012012	0.02139	-8.6748e-05	0.035791	0.037986	0.0059469	0.077565	4.0975	19.834	0	0	0	0	0	0	0	0.40085	0.40085	0.018018	0.009009	0.57658	0.012012	-122.18	-0.034755	-116.41	18.203	890.64	30.03	2.7796	9.3137	-132.83	-132.83	-132.83	0	0	0	-132.83	-10.993	121.84	0.057057	0.039039	0.71772	0.21922	-2.4023	0.018236	-5.4295	4.4948	74.097
94	0.53589	0.019139	0.025392	-0.00023811	0.050155	0.04222	0.0068942	0.084265	4.0126	19.697	0	0	0	0	0	0	0	0.45424	0.45424	0.014354	0.0047847	0.5311	0.019139	-121.03	-0.073026	-113.43	18.985	763.29	27.977	2.192	6.2219	-132.83	-132.83	-132.83	0	0	0	-132.83	-32.885	99.948	0.07177	0.033493	0.019139	0.5311	-3.5306	0.028389	-6.4831	5.6609	89.248
95	0.26032	0.015873	0.039146	-0.00020368	0.071124	0.066159	0.015651	0.12647	3.8022	17.864	0	0	0	0	0	0	0	0.63117	0.63117	0.012698	0.0095238	0.2381	0.015873	-117.75	-0.058062	-108.63	23.916	1182.1	34.785	2.183	6.2582	-132.83	-132.83	-132.83	0	0	0	-132.83	-9.9864	122.85	0.08254	0.047619	0.057143	0.26349	-3.9875	0.019538	-7.0549	6.557	118.41
96	0.28807	0.020576	0.023802	-0.00025141	0.054223	0.042024	0.0094223	0.098658	4.7115	25.29	0	0	0	0	0	0	0	0.54385	0.54385	0.016461	0.0082305	0.25926	0.020576	-123.45	-0.084091	-113.28	16.076	808.37	29.037	2.9757	10.224	-132.83	-132.83	-132.83	0	0	0	-132.83	-18.116	114.72	0.069959	0.045267	0.020576	0.28807	-2.96	0.032262	-6.8637	5.1291	99.823
97	0.27041	0.020408	0.019109	-0.0002921	0.047589	0.034068	0.0048641	0.071674	4.1246	20.508	0	0	0	0	0	0	0	0.33969	0.33969	0.005102	0.005102	0.27041	0.020408	-125.07	-0.12488	-112.89	13.686	644.62	26.354	3.3454	12.684	-132.83	-132.83	-132.83	0	0	0	-132.83	-16.479	116.35	0.056122	0.035714	0.020408	0.27551	-2.1298	0.033028	-5.35	3.7357	54.904
98	0.27861	0.019901	0.012072	-7.4859e-05	0.019558	0.020283	0.0012809	0.036052	3.9448	19.977	0	0	0	0	0	0	0	0.20011	0.20011	0.019901	0.0049751	0.25871	0.019901	-120.36	-0.012958	-119.06	20.247	777.56	27.895	1.9734	5.2112	-132.83	-132.83	-132.83	0	0	0	-132.83	-37.086	95.747	0.084577	0.024876	0.019901	0.28358	-3.8739	0.020462	-5.9201	6.3159	92.796
99	0.22222	0.010753	0.0096408	-0.00011843	0.026102	0.018279	0.001619	0.041351	4.4935	22.57	0	0	0	0	0	0	0	0.22427	0.22427	0.021505	0.0035842	0.20072	0.010753	-127.21	-0.069283	-117.58	10.415	416.63	21.161	3.7401	15.45	-132.83	-132.83	-132.83	0	0	0	-132.83	-35.941	96.892	0.050179	0.035842	0.24373	0.22939	-1.8123	0.023274	-5.0474	3.5604	59.951
[truncated: 1,534 more columns]
