# Supplementary material for: Detecting Parkinson’s disease from sustained phonation and speech signals
Source: PLoS One. 2017 Oct 5;12(10):e0185613. doi: 10.1371/journal.pone.0185613 (PMC5628839; doi:10.1371/journal.pone.0185613)
Supplement: S3 File — (ZIP) [file pone.0185613.s003.zip › SP/unvoiced/SP_unvoiced_emo_large.csv]

id	frameTime	pcm_LOGenergy_sma_range	pcm_LOGenergy_sma_maxPos	pcm_LOGenergy_sma_minPos	pcm_LOGenergy_sma_maxameandist	pcm_LOGenergy_sma_minameandist	pcm_LOGenergy_sma_linregc1	pcm_LOGenergy_sma_linregc2	pcm_LOGenergy_sma_linregerrA	pcm_LOGenergy_sma_linregerrQ	pcm_LOGenergy_sma_qregc1	pcm_LOGenergy_sma_qregc2	pcm_LOGenergy_sma_qregc3	pcm_LOGenergy_sma_qregerrA	pcm_LOGenergy_sma_qregerrQ	pcm_LOGenergy_sma_centroid	pcm_LOGenergy_sma_variance	pcm_LOGenergy_sma_stddev	pcm_LOGenergy_sma_skewness	pcm_LOGenergy_sma_kurtosis	pcm_LOGenergy_sma_quartile1	pcm_LOGenergy_sma_quartile2	pcm_LOGenergy_sma_quartile3	pcm_LOGenergy_sma_iqr1_2	pcm_LOGenergy_sma_iqr2_3	pcm_LOGenergy_sma_iqr1_3	pcm_LOGenergy_sma_percentile95_0	pcm_LOGenergy_sma_percentile98_0	pcm_LOGenergy_sma_zcr	pcm_LOGenergy_sma_numPeaks	pcm_LOGenergy_sma_meanPeakDist	pcm_LOGenergy_sma_peakMean	pcm_LOGenergy_sma_peakMeanMeanDist	pcm_LOGenergy_sma_amean	pcm_LOGenergy_sma_absmean	pcm_LOGenergy_sma_qmean	pcm_LOGenergy_sma_nzabsmean	pcm_LOGenergy_sma_nzqmean	pcm_LOGenergy_sma_nzgmean	pcm_LOGenergy_sma_nnz	mfcc_sma_0__range	mfcc_sma_0__maxPos	mfcc_sma_0__minPos	mfcc_sma_0__maxameandist	mfcc_sma_0__minameandist	mfcc_sma_0__linregc1	mfcc_sma_0__linregc2	mfcc_sma_0__linregerrA	mfcc_sma_0__linregerrQ
1	0.0125	32.335	255	6	24.394	7.9411	0.0091461	-34.987	10.626	143.83	-0.00028973	0.094036	-39.119	3060.8	41261	0.49164	144.43	12.018	0.98433	2.1509	-41.589	-41.589	-18.162	0	23.427	23.427	-10.249	-9.8767	0	2	75	-10.259	23.389	-33.648	33.648	1276.6	33.648	1276.6	30.542	294	30.163	6	180	5.2175	24.946	-0.0051175	-4.4677	7.0574	76.268
2	0.0125	32.594	49	3	26.386	6.2083	-0.0042862	-34.855	9.2785	127.29	-0.00051294	0.12138	-39.966	2184.6	29998	0.50045	127.39	11.287	1.3877	3.0915	-41.589	-41.589	-36.813	0	4.7754	4.7754	-11.424	-9.4284	0	1	247	-10.668	24.713	-35.38	35.38	1379.2	35.38	1379.2	32.548	246	32.312	192	53	5.987	26.325	0.021596	-5.3877	4.4272	44.844
3	0.0125	37.341	52	5	30.63	6.7114	-0.017849	-33.03	9.8126	142.75	-0.0004777	0.081035	-36.425	2003.6	29199	0.50647	143.9	11.996	1.4188	3.3437	-41.589	-41.589	-32.836	0	8.7532	8.7532	-7.519	-4.9474	0	1	209	-7.6288	27.249	-34.877	34.877	1360.3	34.877	1360.3	31.133	208	33.294	5	179	4.3677	28.927	0.013256	-5.7396	6.4357	71.781
4	0.0125	37.727	56	8	28.423	9.3044	0.0047153	-32.871	11.853	171.59	-0.00034276	0.090063	-36.399	2924.8	42260	0.49496	171.71	13.104	0.86842	2.0187	-41.589	-41.589	-17.006	0	24.582	24.582	-7.8053	-5.0327	0	3	47	-10.978	21.306	-32.284	32.284	1214	32.284	1214	28.12	250	33.8	8	152	5.4727	28.328	0.013975	-7.2127	7.2916	84.453
5	0.0125	35.852	56	5	26.952	8.9	0.0063778	-33.444	11.62	174.18	-0.00043871	0.11035	-37.534	2730.6	40637	0.49403	174.37	13.205	0.98468	2.1945	-41.589	-41.589	-20.948	0	20.641	20.641	-8.1875	-5.9501	0	2	68	-9.5836	23.105	-32.689	32.689	1242.9	32.689	1242.9	28.408	238	36.203	5	138	7.1261	29.077	0.0055411	-7.7827	9.5515	134.43
6	0.0125	32.065	71	4	29.175	2.8892	-0.0076732	-37.602	5.0343	66.959	6.3955e-05	-0.025964	-36.733	1438.1	19173	0.503	67.363	8.2075	2.7163	8.7788	-41.589	-41.589	-41.589	0	0	0	-13.829	-10.746	0	0	288	0	38.7	-38.7	38.7	1565	38.7	1565	37.118	287	30.336	212	72	4.9791	25.357	0.014557	-3.3399	2.39	23.102
7	0.0125	32.384	138	5	27.35	5.0342	-0.0028943	-36.204	7.9924	110.52	-0.00039956	0.093799	-40.088	1888.3	26106	0.49955	110.56	10.515	1.7542	4.2796	-41.589	-41.589	-41.589	0	0	0	-11.018	-10.256	0	0	244	0	36.555	-36.555	36.555	1446.8	36.555	1446.8	34.011	243	32.619	5	140	3.1153	29.503	0.01148	-4.5044	4.9909	56.568
8	0.0125	35.121	71	3	25.805	9.3163	0.004522	-32.935	12.055	179	-0.00061849	0.18574	-41.754	3227.7	47958	0.49487	179.15	13.385	0.88211	1.9801	-41.589	-41.589	-16.872	0	24.717	24.717	-7.3936	-6.5888	0	3	37	-9.302	22.97	-32.272	32.272	1220.7	32.272	1220.7	27.98	294	36.679	3	242	6.1284	30.55	0.0035599	-6.6499	8.0539	99.01
9	0.0125	34.418	184	6	29.804	4.614	-0.011977	-35.675	7.541	112.55	6.2867e-05	-0.025619	-35.184	1642.2	24526	0.50359	113.12	10.636	2.0635	5.5441	-41.589	-41.589	-41.589	0	0	0	-8.1045	-7.3013	0	0	219	0	36.975	-36.975	36.975	1480.2	36.975	1480.2	33.976	218	30.515	6	69	3.1348	27.381	0.01382	-4.6342	5.1692	63.173
10	0.0125	33.24	74	6	26.494	6.7457	-0.004387	-34.198	9.8332	134.98	-0.00038659	0.10927	-39.748	2776.9	37964	0.5014	135.12	11.624	1.2556	2.7409	-41.589	-41.589	-32.866	0	8.7226	8.7226	-11.918	-8.6851	0	1	296	-11.976	22.867	-34.843	34.843	1349.2	34.843	1349.2	31.849	295	34.158	227	74	4.7002	29.458	0.014029	-4.8245	4.1823	41.835
11	0.0125	35.034	53	3	30.434	4.6006	-0.0011589	-36.831	7.4776	105.23	0.00021505	-0.059437	-34.209	2003.6	28241	0.49887	105.24	10.259	1.974	5.2132	-41.589	-41.589	-41.589	0	0	0	-11.811	-7.9088	0	0	273	0	36.988	-36.988	36.988	1473.4	36.988	1473.4	34.397	272	28.444	3	53	1.9549	26.489	0.014775	-3.9568	3.2098	28.872
12	0.0125	34.165	59	3	26.022	8.1435	0.035962	-37.347	10.626	155.31	0.00044546	-0.060702	-33.867	2275.3	33315	0.47817	160.43	12.666	1.0936	2.4084	-41.589	-41.589	-23.055	0	18.533	18.533	-9.0045	-7.5712	0	0	219	0	33.445	-33.445	33.445	1279	33.445	1279	29.638	218	32.406	171	60	5.7462	26.66	0.0090303	-4.7219	5.5627	64.147
13	0.0125	32.344	188	5	23.128	9.2159	0.038042	-36.5	11.078	152.27	-0.00025895	0.094233	-38.523	2402.9	33013	0.47636	158.01	12.57	0.77714	1.7689	-41.589	-41.589	-16.273	0	25.316	25.316	-11.243	-9.938	0	3	28	-10.685	21.688	-32.373	32.373	1206	32.373	1206	28.996	218	34.517	176	189	7.1405	27.377	-0.0067686	-4.8312	7.3185	83.496
14	0.0125	34.754	66	7	27.813	6.9418	0.0053922	-35.351	10.098	148.28	-0.00019139	0.055344	-37.515	2635.9	38599	0.49469	148.45	12.184	1.3307	2.9601	-41.589	-41.589	-33.315	0	8.2737	8.2737	-9.371	-7.0983	0	1	263	-10.709	23.938	-34.647	34.647	1348.9	34.647	1348.9	31.064	262	33.412	200	153	5.1363	28.276	0.0038519	-4.6751	6.3952	80.124
15	0.0125	33.566	58	6	27.697	5.8693	-0.0069936	-34.915	8.789	122.71	-0.00020793	0.040829	-36.74	2017.6	28188	0.5016	122.93	11.087	1.5736	3.7759	-41.589	-41.589	-38.33	0	3.2589	3.2589	-9.3064	-8.2964	0	0	232	0	35.719	-35.719	35.719	1398.8	35.719	1398.8	32.793	231	26.574	6	55	3.6997	22.874	0.00521	-4.2988	5.581	55.743
16	0.0125	34.098	163	5	27.582	6.5162	0.0024258	-35.308	9.7643	147.54	9.163e-05	-0.01535	-34.736	1901.8	28756	0.49631	147.55	12.147	1.4901	3.4176	-41.589	-41.589	-38.665	0	2.924	2.924	-8.4987	-7.9737	0	0	196	0	35.073	-35.072	35.072	1377.6	35.072	1377.6	31.335	195	34.424	5	163	5.1017	29.322	-0.0050603	-4.6108	7.6619	96.64
17	0.0125	35.302	57	6	28.223	7.0786	-0.016282	-32.605	10.255	151.27	-0.00031049	0.056373	-35.427	2392.8	35165	0.50711	152.49	12.349	1.3322	3.0175	-41.589	-41.589	-32.681	0	8.9073	8.9073	-7.4017	-6.7293	0	0	236	0	34.51	-34.51	34.51	1343.4	34.51	1343.4	30.678	235	35.43	187	61	5.4312	29.998	0.020828	-6.6869	6.3348	77.954
18	0.0125	35.42	181	6	29.062	6.3588	-0.018589	-32.256	9.3969	139.76	-0.00026001	0.064615	-36.679	2942.1	43584	0.51256	142.73	11.947	1.5118	3.5256	-41.589	-41.589	-41.589	0	0	0	-7.6797	-6.4686	0	2	45	-10.387	24.843	-35.23	35.23	1383.9	35.23	1383.9	31.588	321	29.86	6	180	4.2418	25.619	0.016704	-6.9145	6.2823	74.418
19	0.0125	32.306	47	4	28.451	3.8545	-0.020905	-35.686	6.3455	86.699	-0.00011241	0.0011271	-36.402	1249.9	17059	0.50656	88.112	9.3868	2.2078	6.1654	-41.589	-41.589	-41.589	0	0	0	-12.068	-9.8859	0	0	198	0	37.734	-37.734	37.734	1512	37.734	1512	35.666	197	25.278	4	51	1.8657	23.412	0.027602	-4.5707	3.1234	31.125
20	0.0125	33.688	262	10	26.525	7.1636	0.0042166	-35.053	10.196	142.14	-4.6577e-06	0.0056046	-35.122	3048.8	42501	0.49528	142.28	11.928	1.1986	2.6424	-41.589	-41.589	-25.628	0	15.961	15.961	-9.0485	-8.4497	0	3	94	-9.7136	24.712	-34.425	34.425	1327.4	34.425	1327.4	31.19	299	29.027	10	262	4.125	24.902	0.00046627	-4.1945	6.0083	61.249
21	0.0125	34.641	63	5	30.02	4.6209	-0.013324	-35.242	7.4022	104.37	-0.00024405	0.049885	-37.96	1891	26743	0.50589	105.37	10.265	1.9842	5.272	-41.589	-41.589	-41.589	0	0	0	-10.308	-7.5517	0	0	261	0	36.968	-36.968	36.968	1472	36.968	1472	34.352	260	33.517	5	154	2.9306	30.587	0.013567	-4.6875	4.6832	53.281
22	0.0125	33.708	65	5	26.979	6.7287	0.017878	-37.506	9.5819	136.97	0.00014615	-0.025382	-35.379	2827.2	40405	0.48562	139.32	11.803	1.3512	3.0617	-41.589	-41.589	-32.45	0	9.1386	9.1386	-8.5267	-8.3148	0	3	60	-12.183	22.677	-34.86	34.86	1354.5	34.86	1354.5	31.568	297	28.023	5	165	3.5495	24.473	0.0017781	-3.8127	5.2795	49.599
23	0.0125	32.084	81	3	26.972	5.1118	0.0078573	-37.797	7.8822	99.369	-0.00032955	0.11859	-43.979	2501.9	30865	0.49247	99.953	9.9976	1.562	3.6373	-41.589	-41.589	-41.589	0	0	0	-15.438	-10.715	0	0	338	0	36.477	-36.477	36.477	1430.5	36.477	1430.5	34.395	337	28.891	280	88	6.6269	22.264	0.00053865	-2.8008	4.4518	36.637
24	0.0125	35.195	77	9	28.012	7.1828	0.015258	-36.511	10.073	142.89	0.00079471	-0.20408	-26.458	2363.7	33860	0.48796	144.38	12.016	1.2419	2.7798	-41.589	-41.589	-30.932	0	10.656	10.656	-9.9576	-7.0126	0	2	22	-10.599	23.807	-34.406	34.406	1328.1	34.406	1328.1	31.01	277	32.456	211	80	3.6815	28.775	0.0018683	-3.905	5.3488	55.659
25	0.0125	34.568	41	5	31.14	3.4277	-0.055329	-33.707	5.5345	80.108	0.00064917	-0.15984	-30.92	856.99	12716	0.51649	86.803	9.3168	2.5764	8.0316	-41.589	-41.589	-41.589	0	0	0	-9.6314	-7.1537	0	0	163	0	38.161	-38.161	38.161	1543.1	38.161	1543.1	35.833	162	28.792	5	42	2.3825	26.409	0.042651	-5.8159	3.88	41.3
26	0.0125	32.766	300	9	25.114	7.6528	-0.0019672	-33.586	10.818	155.12	-7.8798e-05	0.026085	-35.246	3854.4	55177	0.50032	155.16	12.456	1.1177	2.387	-41.589	-41.589	-22.99	0	18.599	18.599	-9.747	-9.2963	0	4	80.667	-9.8388	24.097	-33.936	33.936	1306.8	33.936	1306.8	30.403	357	33.5	260	106	6.1653	27.335	0.0052515	-5.0809	6.1896	67.327
27	0.0125	37.563	194	8	28.911	8.6521	0.0065294	-34.04	11.902	185.82	0.0003062	-0.096967	-28.227	3844.9	60662	0.49292	186.23	13.647	1.0702	2.3087	-41.589	-41.589	-21.155	0	20.434	20.434	-6.5656	-5.295	0	1	340	-4.1729	28.764	-32.937	32.937	1271.1	32.937	1271.1	28.126	339	34.006	8	190	6.7244	27.281	-0.0033795	-6.1533	9.325	121.41
28	0.0125	36.505	40	4	31.93	4.5747	-0.032525	-34.168	7.3251	109.81	3.315e-05	-0.038326	-34	1289	19326	0.51005	112.54	10.609	2.1344	5.9396	-41.589	-41.589	-41.589	0	0	0	-8.9087	-5.4878	0	0	177	0	37.014	-37.014	37.014	1482.6	37.014	1482.6	33.848	176	27.554	4	149	3.0005	24.554	0.013623	-4.1925	4.8734	50.767
29	0.0125	34.002	79	6	28.206	5.7965	0.0108	-37.531	8.7945	124.8	0.00012729	-0.030186	-35.338	2816.2	39993	0.49033	125.81	11.217	1.573	3.7132	-41.589	-41.589	-41.589	0	0	0	-9.393	-7.9871	0	1	324	-9.2801	26.512	-35.792	35.792	1406.9	35.792	1406.9	32.795	323	32.65	6	80	3.8776	28.773	0.00048618	-3.9559	5.9682	68.528
30	0.0125	30.586	154	4	27.632	2.9538	-0.01124	-37.151	5.0632	66.007	-7.801e-05	0.0093546	-38.054	1339.7	17448	0.50454	66.746	8.1698	2.6278	8.2755	-41.589	-41.589	-41.589	0	0	0	-12.986	-12.177	0	0	266	0	38.635	-38.635	38.635	1559.4	38.635	1559.4	37.12	265	24.973	4	154	2.1199	22.854	0.0056879	-2.8707	3.6474	35.527
31	0.0125	33.732	62	6	30.414	3.3181	-0.027123	-34.473	5.3952	74.348	-9.6297e-05	-0.00015937	-35.727	1558.4	20802	0.51482	79.189	8.8988	2.4904	7.5583	-41.589	-41.589	-41.589	0	0	0	-15.02	-8.3395	0	0	282	0	38.271	-38.271	38.271	1543.8	38.271	1543.8	36.345	281	29.508	6	61	1.903	27.605	0.017486	-4.3511	3.1139	31.031
32	0.0125	32.171	45	5	25.993	6.1778	-0.00016881	-35.393	9.2385	130.9	-8.0342e-05	0.017265	-36.02	2016.1	28519	0.49779	130.9	11.441	1.4722	3.3662	-41.589	-41.589	-36.29	0	5.299	5.299	-10.316	-9.8145	0	0	219	0	35.411	-35.411	35.411	1384.8	35.411	1384.8	32.364	218	32.621	5	122	5.0223	27.599	-0.005239	-4.4539	7.5326	93.948
33	0.0125	34.126	226	6	30.096	4.0302	-0.019092	-34.809	6.6543	100.03	1.3907e-05	-0.023097	-34.618	1922.8	28906	0.51051	102.56	10.127	2.2835	6.4703	-41.589	-41.589	-41.589	0	0	0	-8.5217	-7.8276	0	0	290	0	37.559	-37.558	37.558	1513.2	37.558	1513.2	34.84	289	36.565	6	228	3.3581	33.207	0.012351	-5.1366	5.5871	74.582
34	0.0125	35.142	54	5	27.014	8.128	-0.012554	-31.998	11.039	161.47	-0.00074581	0.16122	-38.717	2428.7	35615	0.50518	162.18	12.735	1.0905	2.4038	-41.589	-41.589	-22.206	0	19.383	19.383	-8.6709	-6.8181	0	2	58	-9.5901	23.871	-33.461	33.461	1281.8	33.461	1281.8	29.575	234	35.113	5	55	5.276	29.837	0.014345	-6.9472	7.4793	95.425
35	0.0125	30.625	53	5	28.578	2.0467	-0.025038	-36.663	3.6008	45.488	0.00029798	-0.093573	-34.047	772.8	10183	0.51002	48.276	6.9481	3.3538	12.76	-41.589	-41.589	-41.589	0	0	0	-16.678	-11.616	0	0	232	0	39.542	-39.542	39.542	1611.8	39.542	1611.8	38.429	231	29.936	229	53	2.863	27.073	0.021345	-3.8082	2.5175	26.797
36	0.0125	32.956	65	5	27.618	5.3373	-0.0028944	-35.826	8.2891	115.9	-0.00014806	0.040635	-37.952	2426.9	33917	0.50027	115.96	10.768	1.7078	4.1687	-41.589	-41.589	-41.589	0	0	0	-10.467	-8.9355	0	1	296	-10.391	25.861	-36.251	36.251	1430.1	36.251	1430.1	33.514	295	29.557	218	67	3.436	26.121	0.007913	-4.1726	4.7848	52.5
37	0.0125	33.585	62	5	31.47	2.1147	-0.02284	-36.573	3.7523	51.865	0.00018484	-0.069789	-34.594	910.19	13021	0.51033	54.692	7.3954	3.472	13.6	-41.589	-41.589	-41.589	0	0	0	-15.924	-9.1214	0	0	256	0	39.474	-39.474	39.474	1612.9	39.474	1612.9	38.054	255	25.684	5	62	1.415	24.269	0.017155	-3.5938	2.5518	24.505
38	0.0125	34.063	78	3	26.474	7.5891	0.038859	-39.323	10.046	146.99	0.0002291	-0.023915	-36.467	2733.5	39964	0.47199	156.51	12.51	1.1929	2.6117	-41.589	-41.589	-24.516	0	17.073	17.073	-8.1877	-7.7268	0	1	276	-8.1955	25.804	-34	34	1312.5	34	1312.5	30.264	275	30.717	3	84	4.3457	26.371	-0.014381	-2.3755	6.0634	70.856
39	0.0125	35.094	66	4	29.912	5.1822	-0.0045286	-35.847	8.2692	119.99	-0.00043822	0.10371	-40.285	1980.7	28757	0.50055	120.1	10.959	1.7988	4.4822	-41.589	-41.589	-41.589	0	0	0	-8.6537	-8.0862	0	0	249	0	36.407	-36.407	36.407	1445.5	36.407	1445.5	33.41	248	30.821	4	65	2.9685	27.852	0.013114	-4.5881	4.7536	54.201
40	0.0125	33.846	37	5	28.681	5.1644	-0.020501	-34.559	8.0611	113.27	0.00029073	-0.073414	-32.962	1465.9	20631	0.50585	114.44	10.698	1.7743	4.4117	-41.589	-41.589	-41.589	0	0	0	-10.639	-8.494	0	0	184	0	36.424	-36.424	36.424	1441.2	36.424	1441.2	33.678	183	25.833	126	152	3.4622	22.371	0.024368	-4.8818	4.1842	42.172
41	0.0125	30.256	54	3	26.032	4.2245	-0.02233	-34.707	6.637	85.913	-0.00028388	0.045234	-37.376	1571	20184	0.50981	88.287	9.3961	1.9772	5.1878	-41.589	-41.589	-41.589	0	0	0	-13.201	-12.303	0	0	240	0	37.364	-37.364	37.364	1484.4	37.364	1484.4	35.426	239	28.703	133	56	3.713	24.99	0.0052266	-2.2488	2.8269	29.509
42	0.0125	30.326	248	3	20.74	9.5863	-0.0093954	-29.282	11.435	145.1	-0.0002041	0.10878	-40.666	5656.9	68971	0.51333	147.58	12.148	0.54051	1.3771	-41.589	-41.589	-17.559	0	24.03	24.03	-13.131	-11.886	0	1	581	-11.302	20.7	-32.002	32.002	1171.7	32.002	1171.7	29.144	580	22.775	3	182	4.7658	18.009	0.0049234	-6.1911	5.886	44.494
43	0.0125	34.48	70	4	28.272	6.208	0.0082678	-36.513	9.1345	128.95	-3.8271e-05	0.018754	-36.991	2512.7	35448	0.49283	129.38	11.375	1.492	3.5012	-41.589	-41.589	-33.217	0	8.3718	8.3718	-9.8258	-8.6768	0	0	276	0	35.381	-35.381	35.381	1381.2	35.381	1381.2	32.301	275	32.722	202	230	5.1352	27.587	-0.0051713	-2.5477	5.1957	60.606
44	0.0125	34.797	65	7	29.869	4.9281	-0.031658	-32.83	7.6725	114.57	-0.00016237	0.0076352	-34.408	1858.3	27717	0.51543	119.51	10.932	1.9376	5.0029	-41.589	-41.589	-41.589	0	0	0	-8.0068	-7.5649	0	0	244	0	36.661	-36.661	36.661	1463.5	36.661	1463.5	33.539	243	32.483	7	59	3.1468	29.336	0.029597	-6.728	4.8995	61.485
45	0.0125	35.531	48	4	29.01	6.521	-0.022174	-32.972	9.5565	145.13	-4.1224e-05	-0.014382	-33.216	1816	27572	0.50738	146.61	12.108	1.519	3.5647	-41.589	-41.589	-34.666	0	6.9227	6.9227	-8.1614	-6.5189	0	0	191	0	35.068	-35.068	35.068	1376.4	35.068	1376.4	31.236	190	34.027	4	113	4.9959	29.031	0.0040923	-5.3826	7.4364	97.972
46	0.0125	34.343	43	8	31.053	3.2901	-0.018128	-36.413	5.5429	73.79	0.0010452	-0.23554	-28.913	963.23	13002	0.50585	74.986	8.6595	2.5382	8.0509	-41.589	-41.589	-41.589	0	0	0	-13.646	-8.3318	0	3	99.5	-12.453	25.845	-38.299	38.299	1541.8	38.299	1541.8	36.45	209	27.163	2	43	1.8375	25.325	0.0084134	-2.4973	2.8166	25.848
47	0.0125	35.315	64	9	32.092	3.223	-0.051452	-32.603	5.444	76.521	0.00024533	-0.10641	-30.561	1120.7	17024	0.52292	87.689	9.3643	2.7125	8.6429	-41.589	-41.589	-41.589	0	0	0	-10.053	-6.4653	0	1	226	-6.4201	31.946	-38.366	38.366	1559.6	38.366	1559.6	35.904	225	30.154	9	65	2.1205	28.033	0.033797	-5.9057	3.6402	39.62
48	0.0125	30.086	240	3	25.559	4.5266	-0.033339	-32.228	6.6374	82.112	-0.00020974	0.027487	-35.158	2011	23384	0.5201	89.955	9.4845	1.7013	4.0233	-41.589	-41.589	-41.589	0	0	0	-16.126	-13.487	0	2	142	-12.322	24.74	-37.062	37.062	1463.6	37.062	1463.6	35.236	291	29.551	0	240	5.7383	23.813	0.013982	-4.6044	4.0645	34.502
49	0.0125	34.793	75	3	30.545	4.2482	-0.0091751	-35.983	7.1383	110.93	-0.00023559	0.060559	-39.411	2083	32234	0.5044	111.55	10.562	2.2424	6.2546	-41.589	-41.589	-41.589	0	0	0	-7.7161	-7.272	0	0	298	0	37.341	-37.34	37.34	1505.9	37.34	1505.9	34.25	297	34.317	3	168	3.4464	30.87	0.0044525	-4.1054	5.8048	76.28
50	0.0125	35.151	53	4	31.728	3.4224	-0.011012	-36.883	5.8547	83.282	0.00039965	-0.10413	-33.283	1315.7	18866	0.50349	83.835	9.1562	2.543	7.9022	-41.589	-41.589	-41.589	0	0	0	-12.986	-7.1241	0	0	235	0	38.166	-38.166	38.166	1540.5	38.166	1540.5	35.977	234	28.402	4	56	1.8508	26.552	0.014888	-3.5852	3.1574	31.249
51	0.0125	34.214	142	5	30.589	3.6254	-0.0081519	-36.94	6.1653	89.273	-0.00010605	0.018468	-38.049	1552.2	22433	0.50253	89.625	9.4671	2.4693	7.4963	-41.589	-41.589	-41.589	0	0	0	-9.4505	-7.7089	0	0	253	0	37.963	-37.963	37.963	1530.8	37.963	1530.8	35.601	252	27.964	192	142	2.114	25.85	0.011755	-3.392	3.2748	34.368
52	0.0125	34.931	58	6	25.544	9.3867	0.0069254	-33.158	11.686	162.11	-0.00075476	0.21524	-42.705	2856.8	39744	0.49323	162.42	12.744	0.7627	1.7951	-41.589	-41.589	-17.888	0	23.701	23.701	-9.8067	-7.1213	0	3	54	-11.511	20.691	-32.202	32.202	1199.4	32.202	1199.4	28.62	277	28.393	6	58	5.6539	22.739	-0.0022316	-5.3459	7.1825	71.402
53	0.0125	32.651	69	4	29.579	3.0723	-0.015246	-36.511	5.2948	76.345	2.5087e-05	-0.021844	-36.223	1396.9	20151	0.50681	77.695	8.8145	2.7025	8.6037	-41.589	-41.589	-41.589	0	0	0	-10.533	-9.4225	0	0	265	0	38.516	-38.516	38.516	1561.2	38.516	1561.2	36.553	264	28.307	4	64	2.2597	26.047	0.010781	-3.6774	3.9292	46.118
54	0.0125	33.79	48	4	29.71	4.0803	-0.010736	-36.478	6.7381	95.195	-0.0001491	0.01789	-37.389	1300	18340	0.50201	95.553	9.7751	2.2165	6.2888	-41.589	-41.589	-41.589	0	0	0	-9.9126	-8.4589	0	0	194	0	37.508	-37.508	37.508	1502.4	37.508	1502.4	35.104	193	28.804	4	51	3.0636	25.74	0.0052615	-3.5687	5.0674	57.128
55	0.0125	36.291	83	4	30.886	5.4047	0.016834	-38.499	8.2672	123.56	0.00010995	-0.013404	-37.118	2272	33996	0.48749	125.36	11.196	1.8117	4.6085	-41.589	-41.589	-41.589	0	0	0	-8.7128	-5.7151	0	3	29	-11.28	24.904	-36.184	36.184	1434.6	36.184	1434.6	32.848	276	33.742	210	84	3.6349	30.107	0.0010793	-3.4368	5.3153	69.566
56	0.0125	36.077	73	6	30.211	5.8656	-0.010374	-34.162	9.0173	132.75	-0.00028545	0.075548	-38.458	2639.6	38953	0.50565	133.57	11.557	1.6414	3.9844	-41.589	-41.589	-41.589	0	0	0	-7.8471	-5.8208	0	1	303	-7.8409	27.882	-35.723	35.723	1409.7	35.723	1409.7	32.248	302	32.578	6	77	3.6974	28.881	0.012972	-5.6497	5.7059	67.715
57	0.0125	36.196	71	5	30.163	6.0327	-0.0056461	-34.822	9.3333	144.72	-0.00032582	0.079067	-38.479	2388	37059	0.50154	144.9	12.038	1.6681	4.0215	-41.589	-41.589	-41.589	0	0	0	-7.4119	-5.7235	0	2	61	-7.9645	27.592	-35.556	35.556	1409.1	35.556	1409.1	31.583	261	31.04	5	76	4.2247	26.815	0.0063198	-5.0462	6.5539	80.738
58	0.0125	33.774	345	7	24.33	9.4437	0.0071474	-33.589	11.68	158.04	-0.00022635	0.098591	-39.731	4504.8	60906	0.49126	158.74	12.599	0.70265	1.6813	-41.589	-41.589	-17.652	0	23.936	23.936	-9.5563	-8.1275	0	3	118.5	-8.2852	23.86	-32.145	32.145	1192	32.145	1192	28.764	405	35.035	325	345	7.1666	27.868	-0.0022914	-5.7012	7.8381	85.409
59	0.0125	34.767	53	5	28.806	5.9605	0.0082547	-36.586	9.021	130.76	-5.1385e-06	0.0094468	-36.632	2101.9	30467	0.49336	131.07	11.448	1.5802	3.7401	-41.589	-41.589	-41.589	0	0	0	-9.3692	-7.4814	0	0	234	0	35.628	-35.628	35.628	1400.4	35.628	1400.4	32.416	233	29.476	5	57	3.4071	26.069	0.0023203	-3.6763	5.26	51.775
60	0.0125	34.137	69	6	28.392	5.7452	-0.01035	-34.482	8.966	132.92	-0.00027177	0.061125	-37.603	2334	34564	0.50446	133.54	11.556	1.634	3.8265	-41.589	-41.589	-41.589	0	0	0	-9.9563	-8.29	0	0	265	0	35.844	-35.843	35.843	1418.3	35.843	1418.3	32.558	264	31.592	6	213	4.7586	26.833	0.0030962	-5.1658	7.461	96.731
61	0.0125	31.846	252	5	26.959	4.8871	0.0036764	-37.253	7.6113	97.345	-9.0041e-05	0.030689	-38.599	2285	29190	0.49583	97.447	9.8715	1.6992	4.156	-41.589	-41.589	-41.589	0	0	0	-14.004	-10.844	0	1	302	-10.541	26.161	-36.702	36.702	1444.5	36.702	1444.5	34.605	301	24.884	5	252	2.6491	22.235	0.0035487	-3.1814	4.2235	36.709
62	0.0125	32.73	58	3	27.871	4.8596	0.0027857	-37.052	7.7964	110.9	-0.00015866	0.039595	-38.469	1813.6	25743	0.49638	110.93	10.533	1.8836	4.7925	-41.589	-41.589	-41.589	0	0	0	-10.34	-9.2608	0	0	234	0	36.729	-36.729	36.729	1460	36.729	1460	34.046	233	28.372	3	62	3.5301	24.842	-0.0011164	-3.4006	5.6741	64.309
63	0.0125	33.673	47	11	29.738	3.935	-0.08331	-29.906	6.1745	78.392	0.00089214	-0.24925	-24.79	946.65	13648	0.5318	98.617	9.9306	2.2715	6.3799	-41.589	-41.589	-41.589	0	0	0	-10.422	-8.093	0	1	188	-7.9556	29.698	-37.654	37.654	1516.4	37.654	1516.4	35.139	187	27.546	11	48	1.9383	25.607	0.037557	-5.4311	3.0296	27.7
64	0.0125	34.324	72	6	27.712	6.6119	0.0035886	-35.481	9.9778	152.55	-0.00018403	0.055302	-37.894	2794.3	42683	0.49582	152.63	12.354	1.4633	3.3034	-41.589	-41.589	-41.589	0	0	0	-7.9764	-7.4548	0	0	283	0	34.977	-34.977	34.977	1376	34.977	1376	31.093	282	34.331	6	73	4.8095	29.522	0.0072882	-5.8335	7.5966	109.4
65	0.0125	34.361	83	5	29.421	4.94	-0.0058861	-35.73	7.9848	116.13	-0.0001082	0.027874	-37.48	2491.7	36155	0.50259	116.42	10.79	1.8959	4.8794	-41.589	-41.589	-41.589	0	0	0	-7.6984	-7.4214	0	0	314	0	36.649	-36.649	36.649	1459.5	36.649	1459.5	33.674	313	34.908	5	96	3.4038	31.504	0.015264	-5.785	5.5353	72.111
66	0.0125	34.085	84	7	27.467	6.6186	-0.0056982	-34.007	9.8264	140.18	-0.00028363	0.090168	-39.392	3190.9	45519	0.50313	140.49	11.853	1.3484	2.9857	-41.589	-41.589	-33.863	0	7.7252	7.7252	-10.701	-7.7898	0	1	340	-11.068	23.902	-34.97	34.97	1363.4	34.97	1363.4	31.699	339	33.62	7	83	4.6242	28.996	0.0083659	-6.038	6.9121	84.931
67	0.0125	32.548	67	6	28.463	4.0854	-0.0054555	-36.805	6.8029	94.326	0.00045702	-0.12245	-31.833	1632.6	22941	0.50117	94.49	9.7206	2.132	5.8148	-41.589	-41.589	-41.589	0	0	0	-11.005	-9.5291	0	0	258	0	37.503	-37.503	37.503	1501	37.503	1501	35.252	257	27.462	6	66	2.3127	25.149	0.014683	-4.1921	3.8495	38.084
68	0.0125	32.666	89	8	28.313	4.3526	-0.004401	-36.49	7.1435	99.086	1.7653e-05	-0.010386	-36.153	2426.6	33681	0.50188	99.273	9.9636	2.0282	5.3788	-41.589	-41.589	-41.589	0	0	0	-10.594	-9.151	0	0	341	0	37.236	-37.236	37.236	1485.8	37.236	1485.8	34.877	340	28.43	8	90	2.6114	25.819	0.0071592	-3.8249	4.2921	42.629
69	0.0125	33.256	90	4	26.383	6.8721	-0.0018539	-34.402	9.9465	135.37	-0.00025081	0.083171	-39.192	3274.2	44439	0.50004	135.4	11.636	1.2095	2.6205	-41.589	-41.589	-26.294	0	15.295	15.295	-13.242	-8.8614	0	1	341	-8.3545	26.362	-34.717	34.717	1340.6	34.717	1340.6	31.756	340	33.923	4	86	3.4722	30.451	0.01016	-5.1943	5.1449	54.005
70	0.0125	33.891	261	6	26.997	6.8942	0.011111	-36.389	10.196	154.62	0.00045537	-0.12778	-29.352	2887.2	44222	0.4902	155.58	12.473	1.3794	3.0422	-41.589	-41.589	-34.832	0	6.7571	6.7571	-8.6992	-8.2142	0	1	307	-10.31	24.385	-34.694	34.694	1359.3	34.694	1359.3	30.838	306	33.538	6	261	4.0567	29.481	0.0097795	-5.5481	6.1188	75.434
71	0.0125	33.265	62	5	30.857	2.4078	-0.023998	-36.145	4.1569	57.901	-4.2129e-05	-0.013339	-36.593	1073.8	14697	0.511	60.998	7.8101	3.1867	11.664	-41.589	-41.589	-41.589	0	0	0	-14.699	-9.1444	0	0	255	0	39.181	-39.181	39.181	1596.1	39.181	1596.1	37.619	254	28.523	5	64	1.7982	26.724	0.016323	-3.8631	3.091	34.908
72	0.0125	34.55	67	6	29.682	4.8677	-0.014972	-34.505	7.8056	114.2	-6.7288e-05	0.0049452	-35.484	2317.1	33860	0.50841	115.85	10.763	1.9274	4.9822	-41.589	-41.589	-41.589	0	0	0	-8.4894	-7.3306	0	0	298	0	36.721	-36.721	36.721	1464.3	36.721	1464.3	33.754	297	30.817	214	66	3.6621	27.154	0.019162	-5.7293	4.7058	56.676
73	0.0125	34.617	59	7	29.72	4.897	-0.0081354	-35.801	7.9528	117.16	0.00080574	-0.18459	-29.39	1611.2	23916	0.50179	117.42	10.836	1.9132	4.8994	-41.589	-41.589	-41.589	0	0	0	-8.7377	-7.1689	0	0	221	0	36.692	-36.692	36.692	1463.7	36.692	1463.7	33.692	220	30.763	7	58	2.6452	28.118	0.022685	-5.1292	4.2661	44.512
74	0.0125	30.396	63	3	27.606	2.7902	0.017072	-40.984	4.8381	63.988	0.00059123	-0.13428	-34.551	1118.5	14268	0.48863	65.593	8.0989	2.7108	8.5981	-41.589	-41.589	-41.589	0	0	0	-13.507	-12.138	0	0	258	0	38.799	-38.799	38.799	1570.9	38.799	1570.9	37.31	257	25.933	3	255	1.8372	24.096	-0.013711	-0.082289	3.1726	31.695
75	0.0125	32.119	72	3	29.197	2.9219	-0.01922	-35.765	4.963	72.518	-0.00015714	0.028235	-38.145	1572.9	21623	0.5109	75.344	8.6801	2.7945	9.0713	-41.589	-41.589	-41.589	0	0	0	-10.587	-9.6308	0	0	304	0	38.667	-38.667	38.667	1570.5	38.667	1570.5	36.759	303	28.67	3	163	2.1382	26.531	0.012548	-4.0329	3.6497	40.246
76	0.0125	32.2	87	5	29.039	3.1602	-0.0097003	-36.881	5.455	76.533	-4.4575e-05	0.0045191	-37.635	1743.9	24453	0.50517	77.336	8.7941	2.6098	8.1126	-41.589	-41.589	-41.589	0	0	0	-11.287	-9.8847	0	0	321	0	38.429	-38.429	38.429	1554.1	38.429	1554.1	36.538	320	29.116	5	84	2.6117	26.504	0.0082594	-3.929	4.5067	53.518
77	0.0125	37.17	62	4	31.648	5.5225	0.013906	-37.791	8.7459	137.49	0.0002785	-0.055162	-34.947	2141.4	33822	0.48999	138.49	11.768	1.833	4.622	-41.589	-41.589	-41.589	0	0	0	-6.4543	-4.5484	0	0	250	0	36.066	-36.066	36.066	1439.3	36.066	1439.3	32.073	249	34.391	4	64	3.6696	30.721	-5.9345e-05	-3.6622	5.8719	69.251
78	0.0125	33.845	60	3	32.159	1.6862	-0.019621	-37.783	3.0493	41.644	3.0394e-05	-0.026186	-37.548	654.6	9034.3	0.50659	43.155	6.5692	4.0478	18.356	-41.589	-41.589	-41.589	0	0	0	-25.028	-8.7845	0	0	218	0	39.903	-39.903	39.903	1635.4	39.903	1635.4	38.75	217	28.394	3	62	1.064	27.33	0.012153	-2.3765	1.9391	21.824
79	0.0125	31.953	65	3	27.785	4.1687	-0.0036853	-36.869	6.9437	98.212	-9.6583e-05	0.025193	-38.303	2078.3	29338	0.5008	98.314	9.9153	2.1089	5.657	-41.589	-41.589	-41.589	0	0	0	-10.969	-10.071	0	0	301	0	37.42	-37.42	37.42	1498.6	37.42	1498.6	35.067	300	28.05	3	74	2.6295	25.42	0.010516	-4.2017	4.3936	49.927
80	0.0125	34.544	53	5	32.113	2.4311	-0.039678	-34.991	4.3274	59.848	0.00018527	-0.078584	-33.636	849.89	12548	0.51545	65.689	8.1049	3.2752	12.167	-41.589	-41.589	-41.589	0	0	0	-12.341	-7.4101	0	0	212	0	39.158	-39.158	39.158	1599	39.158	1599	37.333	211	32.694	5	54	1.8925	30.802	0.030097	-5.0527	3.3515	39.853
81	0.0125	34.306	61	5	29.362	4.9432	0.0015728	-36.831	8.0501	120.48	0.00021214	-0.048493	-34.87	1888	28367	0.49704	120.49	10.977	1.9139	4.8712	-41.589	-41.589	-41.589	0	0	0	-8.6272	-7.637	0	0	238	0	36.646	-36.645	36.645	1463.4	36.645	1463.4	33.544	237	30.81	5	66	3.4898	27.32	0.012725	-4.9913	5.6937	69.167
82	0.0125	32.201	87	5	29.042	3.1592	-0.0096995	-36.882	5.4532	76.501	-4.4538e-05	0.004508	-37.635	1743.3	24443	0.50517	77.304	8.7923	2.6104	8.1158	-41.589	-41.589	-41.589	0	0	0	-11.293	-9.8833	0	0	321	0	38.43	-38.43	38.43	1554.1	38.43	1554.1	36.54	320	29.14	5	84	2.6098	26.53	0.0080863	-3.8996	4.5045	53.382
83	0.0125	35.457	61	8	29.497	5.9597	-0.0052847	-34.879	9.1963	138.26	-0.00010822	0.02545	-36.328	2615.4	39280	0.50177	138.44	11.766	1.6348	3.9104	-41.589	-41.589	-41.589	0	0	0	-7.4714	-6.853	0	1	286	-8.3687	27.26	-35.629	35.629	1407.9	35.629	1407.9	32.029	285	36.421	8	156	4.7299	31.691	0.0072166	-5.7546	7.3695	103.87
84	0.0125	34.649	77	6	30.235	4.4136	-0.0040625	-36.631	7.253	100.14	2.9598e-05	-0.011995	-36.278	1949.1	26931	0.50059	100.24	10.012	1.9872	5.2361	-41.589	-41.589	-41.589	0	0	0	-13.197	-8.4595	0	0	270	0	37.175	-37.175	37.175	1482.2	37.175	1482.2	34.783	269	30.339	212	77	2.829	27.51	0.014464	-4.229	3.8138	40.471
85	0.0125	36.019	74	5	30.342	5.6773	0.0087195	-37.145	8.8179	134.85	-7.1705e-06	0.010749	-37.241	2504.4	38298	0.49249	135.36	11.635	1.7626	4.3933	-41.589	-41.589	-41.589	0	0	0	-6.8304	-6.0133	0	3	36.5	-10.473	25.438	-35.911	35.911	1425	35.911	1425	32.21	284	37.244	5	154	4.0709	33.173	0.0060445	-4.9262	6.4536	89.244
86	0.0125	33.372	49	3	27.732	5.6398	0.0047062	-36.46	8.5776	118.9	-0.00057768	0.13006	-40.972	1808.4	25007	0.49533	118.98	10.908	1.6157	3.9065	-41.589	-41.589	-41.589	0	0	0	-9.5526	-8.569	0	1	219	-11.492	24.457	-35.949	35.949	1411.3	35.949	1411.3	33.14	218	37.155	3	118	3.9651	33.19	0.0013967	-4.1166	6.1174	78.621
87	0.0125	34.134	56	5	26.135	7.9994	-0.0056944	-32.858	10.93	161.95	-0.00029862	0.071051	-36.132	2793.2	41217	0.50171	162.13	12.733	1.1377	2.5026	-41.589	-41.589	-23.89	0	17.698	17.698	-8.4714	-7.8986	0	1	259	-8.5521	25.037	-33.589	33.589	1290.4	33.589	1290.4	29.674	258	33.133	5	65	4.8691	28.263	0.014652	-6.7519	6.8826	83.198
88	0.0125	36.396	177	5	29.528	6.868	0.018043	-37.364	10.313	166.65	0.00016561	-0.030481	-35.002	3001.2	48662	0.48557	169	13	1.4831	3.3505	-41.589	-41.589	-41.589	0	0	0	-6.5197	-5.8222	0	0	295	0	34.721	-34.721	34.721	1374.5	34.721	1374.5	30.015	294	38.427	5	177	4.7909	33.637	-0.0050521	-4.0507	7.3326	103.01
89	0.0125	31.062	52	3	28.022	3.0401	-0.050327	-33.34	4.881	61.003	9.7881e-05	-0.070588	-32.644	984.08	12668	0.52023	70.134	8.3746	2.6191	8.2276	-41.589	-41.589	-41.589	0	0	0	-12.211	-10.941	0	0	209	0	38.549	-38.549	38.549	1556.1	38.549	1556.1	36.915	208	32.181	0	54	6.0033	26.178	0.029645	-5.1028	3.4231	38.992
90	0.0125	36.574	144	6	27.522	9.0514	0.044084	-38.687	11.344	177.66	0.00030872	-0.042048	-34.696	3100	48833	0.4666	190.36	13.797	1.0048	2.1895	-41.589	-41.589	-18.786	0	22.802	22.802	-6.0665	-5.5452	0	1	281	-6.6487	25.889	-32.537	32.537	1249	32.537	1249	27.614	280	36.456	201	145	5.6477	30.808	-0.0036816	-4.6872	7.3996	103.13
91	0.0125	37.18	47	8	31.647	5.5337	-0.034549	-32.583	8.4973	128.48	0.00034175	-0.10324	-30.293	1700.5	25735	0.51365	132.54	11.513	1.81	4.6159	-41.589	-41.589	-41.589	0	0	0	-7.3954	-4.5542	0	1	203	-9.2417	26.813	-36.055	36.055	1432.5	36.055	1432.5	32.298	202	33.155	8	46	3.6553	29.5	0.03099	-6.7699	5.5777	67.57
92	0.0125	33.485	55	3	28.34	5.145	0.026563	-39.552	7.7701	108.53	0.00030495	-0.044796	-36.78	1791.3	25135	0.4836	111.78	10.573	1.7589	4.3672	-41.589	-41.589	-41.589	0	0	0	-11.584	-8.4775	0	1	236	-9.6409	26.803	-36.444	36.444	1439.9	36.444	1439.9	33.805	235	30.692	165	56	3.4572	27.235	0.0054537	-2.6822	3.522	43.126
93	0.0125	32.417	193	5	29.266	3.1517	-0.011508	-36.504	5.3728	73.9	-9.7033e-05	0.021095	-38.324	1798.8	24677	0.50692	75.153	8.6691	2.6224	8.2819	-41.589	-41.589	-41.589	0	0	0	-11.77	-9.4391	0	0	338	0	38.437	-38.437	38.437	1552.6	38.437	1552.6	36.598	337	27.731	238	75	2.3574	25.374	0.010902	-3.4874	2.8445	28.356
94	0.0125	33.416	44	5	29.24	4.1753	-0.028934	-34.346	6.6179	90.558	-0.00020477	0.014476	-35.873	1403.9	19187	0.51138	93.723	9.6811	2.0998	5.7515	-41.589	-41.589	-41.589	0	0	0	-11.316	-9.0503	0	0	214	0	37.413	-37.413	37.413	1493.5	37.413	1493.5	35.18	213	28.909	5	112	2.3787	26.53	0.018659	-4.3566	3.7586	34.945
95	0.0125	33.833	80	6	29.123	4.7099	-0.012808	-34.842	7.4277	102.41	0.0001508	-0.060763	-32.309	2328.1	32251	0.50766	103.8	10.188	1.9433	5.1454	-41.589	-41.589	-41.589	0	0	0	-11.304	-7.9975	0	0	320	0	36.879	-36.879	36.879	1463.8	36.879	1463.8	34.351	319	30.158	6	84	2.7839	27.374	0.010347	-4.4291	4.4452	46.226
96	0.0125	33.145	71	7	29.903	3.2415	-0.020077	-35.878	5.5229	80.027	0.00039059	-0.11616	-31.954	1297.3	18987	0.50875	82.076	9.0596	2.5944	7.9956	-41.589	-41.589	-41.589	0	0	0	-12.195	-8.5821	0	0	248	0	38.347	-38.347	38.347	1552.6	38.347	1552.6	36.274	247	29.83	7	71	2.0646	27.766	0.018914	-4.391	3.4855	38.328
97	0.0125	32.946	54	6	30.461	2.4849	-0.042898	-34.836	4.3445	56.756	0.00015763	-0.074266	-33.8	825.2	11307	0.51578	62.89	7.9303	3.0714	10.792	-41.589	-41.589	-41.589	0	0	0	-12.854	-10.145	0	0	201	0	39.104	-39.104	39.104	1592	39.104	1592	37.543	200	24.561	6	55	1.4548	23.106	0.023932	-3.836	2.5214	21.771
98	0.0125	32.045	56	5	27.457	4.5879	-0.0087798	-36.11	7.3599	97.515	-1.8245e-05	-0.0050761	-36.234	1501.6	19892	0.50158	97.782	9.8885	1.8423	4.6291	-41.589	-41.589	-41.589	0	0	0	-14.398	-9.9672	0	0	205	0	37.001	-37.001	37.001	1466.8	37.001	1466.8	34.825	204	25.225	5	58	2.7208	22.505	0.012477	-3.9873	4.3857	39.981
99	0.0125	31.837	58	4	29.836	2.0011	-0.020232	-36.745	3.5866	48.334	0.00015156	-0.062821	-34.758	955.98	13403	0.51024	51.046	7.1447	3.518	13.844	-41.589	-41.589	-41.589	0	0	0	-15.447	-10.045	0	0	283	0	39.588	-39.588	39.588	1618.2	39.588	1618.2	38.321	282	26.432	70	65	1.4369	24.995	0.014157	-3.2113	2.2728	22.528
[truncated: 5,000 more columns]
