# Supplementary material for: Detecting Parkinson’s disease from sustained phonation and speech signals
Source: PLoS One. 2017 Oct 5;12(10):e0185613. doi: 10.1371/journal.pone.0185613 (PMC5628839; doi:10.1371/journal.pone.0185613)
Supplement: S3 File — (ZIP) [file pone.0185613.s003.zip › SP/unvoiced/SP_unvoiced_Essentia_descriptors.csv]

id	average_loudness	barkbands_kurtosis_1	barkbands_kurtosis_2	barkbands_kurtosis_3	barkbands_kurtosis_4	barkbands_kurtosis_5	barkbands_kurtosis_6	barkbands_kurtosis_7	barkbands_kurtosis_8	barkbands_kurtosis_9	barkbands_kurtosis_10	barkbands_kurtosis_11	barkbands_kurtosis_12	barkbands_kurtosis_13	barkbands_skewness_1	barkbands_skewness_2	barkbands_skewness_3	barkbands_skewness_4	barkbands_skewness_5	barkbands_skewness_6	barkbands_skewness_7	barkbands_skewness_8	barkbands_skewness_9	barkbands_skewness_10	barkbands_skewness_11	barkbands_skewness_12	barkbands_skewness_13	barkbands_spread_1	barkbands_spread_2	barkbands_spread_3	barkbands_spread_4	barkbands_spread_5	barkbands_spread_6	barkbands_spread_7	barkbands_spread_8	barkbands_spread_9	barkbands_spread_10	barkbands_spread_11	barkbands_spread_12	barkbands_spread_13	dissonance_1	dissonance_2	dissonance_3	dissonance_4	dissonance_5	dissonance_6	dissonance_7	dissonance_8	dissonance_9
1	4.6652e-06	-1.7185	41.459	3.7534	2.9934	2.9773	2.1513	3.8678	5.6948	1.7165	0.82597	0.89049	3.923	22.623	-2.9521	5.5958	-1.1021	-1.5963	-1.7742	-1.8947	-0.94197	1.6042	0.95276	0.12048	0.83228	2.1906	7.6362	5.9916	109.94	34.43	27.321	27.032	24.221	30.998	21.887	6.7771	2.8106	3.9665	1.7915	5.4275	0	0.49995	0.46643	0.49167	0.49293	0.48419	0.49661	0.091221	0.012421
2	6.7528e-07	-1.4133	30.852	4.1846	3.3633	3.3299	2.7869	4.0065	4.5884	1.2196	0.54294	0.67662	3.8943	21.346	-4.283	5.254	-1.1922	-1.7829	-1.7974	-1.902	-1.6346	1.5759	0.26742	0.10458	0.16284	1.794	6.0038	4.1218	68.862	25.825	25.638	25.676	22.595	28.605	9.8011	6.0098	3.0813	2.9284	0.91574	7.2493	0.030018	0.49974	0.46872	0.49173	0.49307	0.48501	0.49577	0.078902	0.010762
3	1.0714e-06	-1.6717	85.144	7.5618	3.4095	3.4547	2.5939	4.1348	15.561	1.5409	0.86084	0.6801	3.7995	17.207	-6.7088	6.3838	-1.4939	-1.8033	-1.8139	-1.9452	-1.6401	1.7164	0.30504	0.13127	0.17378	1.8411	9.7073	0.30432	99.822	27.496	25.462	25.23	23.052	28.338	17.236	5.2865	2.1782	3.1084	2.3218	10.077	0.13695	0.49981	0.47733	0.49274	0.49342	0.48809	0.49603	0.050902	0.0079402
4	3.8326e-07	-1.6438	61.324	6.2898	3.205	3.1309	2.4936	4.0645	10.76	1.5709	0.63733	0.93356	3.272	13.989	-3.6897	6.0346	-1.1029	-1.704	-1.7724	-1.8712	-1.3998	1.7894	0.47144	0.098778	0.37266	1.8507	6.3695	0.34037	93.61	27.289	25.725	25.696	21.356	30.152	17.438	8.7969	4.3404	4.4565	1.7033	6.7848	0.0048296	0.49995	0.47108	0.49151	0.49217	0.48495	0.49674	0.075288	0.011796
5	8.6418e-06	-1.7947	54.049	4.6187	3.1275	3.0388	2.312	4.1203	8.2107	1.8082	0.72672	1.0815	4.3648	23.588	-4.4414	3.3927	-1.3133	-1.5572	-1.7417	-1.8802	-0.86524	1.2402	1.015	0.13858	0.87641	1.6277	7.2104	0.90723	90.988	27.673	25.98	26.2	22.334	29.188	16.558	6.8542	3.8661	2.9881	1.432	6.4187	0	0.49964	0.46481	0.49209	0.49294	0.48611	0.49637	0.093418	0.01026
6	3.3694e-07	-1.5046	31.227	4.4227	3.1697	3.1561	2.6177	3.7488	4.8152	1.1311	0.53837	0.59273	3.6094	17.241	-3.8431	3.6141	-1.4222	-1.7944	-1.7997	-1.9051	-1.6731	1.3517	0.23207	0.10543	0.12664	2.661	9.272	1.5278	76.692	25.609	26.386	26.55	23.875	28.57	8.3968	4.695	2.6748	2.0202	0.88996	14.237	0.048749	0.49987	0.4713	0.4925	0.49258	0.48856	0.49627	0.077301	0.0077095
7	6.5021e-06	-1.621	56.171	4.9034	3.2554	3.2309	2.7142	3.8457	7.4237	1.1315	0.51668	0.61485	4.8645	29.393	-4.7923	2.7945	-1.6512	-1.8167	-1.8223	-1.9227	-1.6995	1.146	0.22315	0.10038	0.12276	1.4868	7.898	1.6271	81.758	24.897	25.212	25.324	22.387	27.814	10.601	5.4271	2.9369	2.4902	2.4285	16.162	0	0.5	0.47321	0.49409	0.49483	0.48997	0.49672	0.083839	0.0067518
8	0.00015679	-1.8122	85.034	7.5054	3.3923	3.2988	2.7514	4.2201	14.197	1.4687	0.54739	0.92136	3.3236	14.244	-6.5043	4.3848	-1.4906	-1.8152	-1.8117	-1.9803	-1.6574	1.6802	0.32295	0.16867	0.15429	0.9414	5.6968	1.077	107.84	28.326	25.584	25.608	22.873	28.246	19.905	5.3734	2.7357	2.6376	2.2879	9.5038	0	0.49976	0.46412	0.4921	0.49371	0.48399	0.49701	0.097118	0.013021
9	9.6107e-06	-1.5373	22.016	3.6098	3.1044	3.0996	2.4419	3.7764	3.7052	1.3345	0.65771	0.67681	3.6539	17.448	-3.9052	2.0207	-1.5909	-1.8128	-1.8136	-1.9608	-1.6632	0.9491	0.29761	0.14718	0.15044	1.8596	7.732	4.3008	48.041	26.414	26.746	26.791	24.159	29.245	7.1441	5.0868	2.6323	2.4544	-0.27483	5.6739	0.027972	0.49932	0.4734	0.4928	0.49304	0.48848	0.49663	0.071359	0.0081514
10	2.7296e-05	-1.6397	42.123	5.9351	3.5488	3.4467	2.8655	4.4361	7.6028	1.5706	0.5813	0.98935	3.1143	12.549	-4.7291	6.0898	-0.77789	-1.4752	-1.7803	-1.8913	-0.44904	2.1499	1.4423	0.11107	1.3312	1.4478	4.1704	2.5628	84.678	24.63	25.417	25.467	22.428	28.305	10.497	5.8766	3.0387	2.8379	1.599	12.181	0.026245	0.49982	0.46289	0.49091	0.49254	0.48273	0.49584	0.08306	0.013118
11	6.0506e-06	-1.6863	58.188	5.1673	3.508	3.4686	2.8355	4.259	7.2858	1.4235	0.63311	0.79042	4.6503	28.958	-5.605	4.1528	-1.2405	-1.8209	-1.8239	-1.949	-1.6868	1.6883	0.26212	0.1251	0.13702	1.6189	5.5416	2.29	79.447	25.121	25.383	25.25	22.627	28.404	10.58	5.7777	2.6231	3.1546	1.6145	10.988	0.059719	0.49959	0.46035	0.49136	0.49278	0.48305	0.49682	0.085177	0.013774
12	0.00020531	-0.41502	57.403	5.2238	3.4583	3.3879	2.7047	4.3527	8.2646	1.648	0.6832	0.96478	4.5134	24.973	-5.4161	3.3542	-1.4354	-1.7888	-1.827	-1.9503	-1.5512	1.4618	0.39913	0.12334	0.27579	0.78401	4.4905	1.7882	38.023	22.478	24.153	24.377	20.336	27.524	8.4952	7.1877	4.0409	3.1468	-0.93	3.234	0	0.5	0.44909	0.4879	0.49142	0.47181	0.49696	0.1191	0.025158
13	0.00014143	-1.6404	25.545	4.4114	3.1493	3.0524	2.2634	4.229	4.8735	1.9656	0.78894	1.1766	2.2383	8.3878	-4.6474	4.1111	-1.0558	-1.6449	-1.7231	-1.908	-1.2255	1.7098	0.68256	0.18493	0.49763	1.5058	4.5192	4.8043	89.487	27.055	25.904	26.155	21.429	29.877	15.303	8.4475	4.726	3.7215	2.0744	8.9669	0.0022483	0.49998	0.46821	0.48976	0.49173	0.48016	0.49541	0.070748	0.01525
14	2.8039e-05	-1.7588	90.666	5.9782	3.3046	3.2599	2.7155	3.9832	12.615	1.2677	0.54447	0.72326	5.4959	34.827	-7.2862	3.6219	-1.4337	-1.8262	-1.8362	-1.943	-1.6893	1.5715	0.25376	0.10681	0.14695	0.86626	6.7079	1.453	76.199	25.798	25.377	25.208	23.158	27.933	12.346	4.7749	2.0502	2.7248	1.7582	9.2596	0.14468	0.49951	0.47194	0.49284	0.4935	0.48695	0.49739	0.064508	0.010439
15	5.9059e-05	-1.7084	48.316	4.1416	3.1312	3.1681	2.5006	3.688	6.4097	1.1874	0.66743	0.51992	4.775	28.881	-3.2946	6.2567	-1.2287	-1.7735	-1.7862	-1.8955	-1.626	1.6785	0.26948	0.10927	0.16021	2.8594	10.971	7.0046	71.005	29.139	26.569	26.427	24.15	29.274	11.455	5.1246	2.277	2.8476	1.7776	6.1849	0	0.49999	0.47466	0.49126	0.49213	0.48518	0.49561	0.066101	0.010433
16	7.0631e-05	-0.77628	75.065	5.4199	3.3094	3.3179	2.6979	3.9038	8.8541	1.2059	0.62003	0.58585	6.0228	45.741	-6.6097	3.413	-1.858	-1.8328	-1.8419	-1.9471	-1.7006	1.2699	0.2465	0.10519	0.14131	1.0052	10.435	1.8757	56.115	24.523	25.019	24.776	22.778	27.745	7.1991	4.9675	1.9982	2.9693	0.37869	8.05	0.094652	0.49963	0.48121	0.49308	0.49346	0.48826	0.49713	0.049736	0.0088699
17	6.0808e-05	-1.7664	80.438	6.1691	3.3824	3.4233	2.6137	4.0693	11.294	1.4556	0.80955	0.64601	4.4951	25.817	-2.9364	8.6008	-0.90825	-1.7305	-1.7974	-1.9174	-1.4096	2.0965	0.50786	0.11999	0.38786	2.3419	8.3583	2.5489	85.098	27.427	25.57	25.605	22.77	28.301	14.893	5.5305	2.8344	2.6961	1.5821	6.6722	0.013012	0.4996	0.46302	0.49158	0.49209	0.48547	0.49668	0.089833	0.011211
18	2.4232e-06	-1.7961	128.67	8.4236	3.4288	3.4272	2.765	4.0957	19.33	1.3307	0.66216	0.66853	4.4047	23.06	-7.6634	3.4749	-1.8777	-1.8697	-1.8723	-1.993	-1.7413	1.6362	0.25168	0.12067	0.131	-0.23279	7.1479	0.59654	98.115	26.846	26.264	26.336	23.052	29.331	14.609	6.279	3.2838	2.9952	2.3385	12.542	0.19633	0.49998	0.47816	0.49268	0.49348	0.48696	0.4968	0.048142	0.0098394
19	9.6255e-05	-1.3117	71.85	6.6531	3.5791	3.4974	2.8697	4.4517	10.838	1.5819	0.6277	0.95423	3.857	19.402	-7.0233	3.5621	-1.517	-1.8419	-1.8435	-1.9907	-1.6898	1.7098	0.30094	0.14727	0.15367	0.96182	6.7331	2.3185	71.578	24.315	25.587	25.54	22.901	28.369	9.4584	5.4684	2.6394	2.8289	0.73717	9.996	0	0.49977	0.46618	0.49225	0.49303	0.48713	0.4958	0.081923	0.0086765
20	3.3919e-06	-1.7921	47.312	4.429	3.1393	3.0594	2.4263	4.0119	6.7491	1.5856	0.63319	0.95245	4.2684	23.189	-5.4634	3.7956	-1.3575	-1.773	-1.7675	-1.9227	-1.6341	1.4851	0.28858	0.15521	0.13338	1.1531	5.2615	3.15	104.96	28.73	26.304	26.611	22.76	29.233	16.579	6.4732	3.8514	2.6218	2.7092	12.162	0	0.49972	0.47226	0.49267	0.49313	0.4882	0.49625	0.079143	0.0080499
21	2.5208e-06	-1.5794	176.08	7.7214	3.2839	3.2266	2.7207	3.9617	22.603	1.241	0.5059	0.73511	5.9317	39.28	-11.059	3.1397	-1.7171	-1.8295	-1.8337	-1.9587	-1.6918	1.7784	0.26691	0.12498	0.14194	-1.3559	12.124	0.90069	86.242	25.682	26.235	26.297	23.403	28.942	11.241	5.5398	2.8943	2.6455	1.6065	11.422	0	0.49999	0.45326	0.49285	0.49353	0.48824	0.49609	0.12342	0.0078548
22	2.2164e-05	-1.8714	42.523	5.7452	3.3439	3.3625	2.7031	3.9474	8.1973	1.2443	0.65934	0.58494	2.5869	9.181	-5.261	5.3446	-1.0795	-1.7543	-1.8034	-1.9265	-1.4839	1.9672	0.44262	0.12309	0.31953	1.777	5.8158	2.4851	92.653	27.918	25.938	25.7	23.167	29.183	16.736	6.0162	2.5338	3.4824	1.9493	7.6931	0	0.49999	0.4576	0.49093	0.49241	0.48303	0.49588	0.089665	0.012849
23	6.3407e-07	-1.7678	33.282	3.3681	3.0823	3.1392	2.3332	3.7174	4.1575	1.3842	0.80602	0.5782	5.1597	36.682	-2.2086	5.5052	-1.2166	-1.7612	-1.7789	-1.9025	-1.5846	1.4243	0.31791	0.1236	0.19431	2.592	9.7602	2.5696	102.28	30.707	26.683	26.288	24.231	29.923	16.012	5.6918	2.0568	3.635	2.2798	8.7309	0.10295	0.49991	0.47754	0.49253	0.49322	0.48735	0.49633	0.061474	0.0089866
24	9.1984e-06	-1.7688	65.366	5.128	3.3681	3.2158	2.6439	4.397	8.3973	1.7531	0.57184	1.1812	4.5507	27.907	-6.6816	5.0248	-1.1299	-1.5876	-1.7935	-1.9221	-0.84111	1.792	1.081	0.12863	0.95238	1.0177	4.7626	2.1054	121.37	26.502	25.584	25.633	22.318	28.752	14.172	6.4341	3.3149	3.1192	2.9819	19.426	0.0065209	0.5	0.46273	0.49052	0.49282	0.47957	0.49686	0.08646	0.017289
25	2.7707e-06	-1.6571	49.073	4.3027	3.3257	3.3479	2.6831	3.924	6.9411	1.2409	0.66486	0.57609	5.4114	32.626	-5.8895	2.304	-1.6946	-1.8331	-1.8344	-1.9405	-1.7232	1.1067	0.21733	0.10613	0.1112	1.093	10.59	2.1796	60.833	27.396	26.453	26.29	24.189	29.044	8.2037	4.8547	2.1011	2.7535	0.98244	8.0054	0.28348	0.49995	0.48277	0.49179	0.49215	0.48765	0.49518	0.033224	0.0075333
26	4.1466e-05	-1.7158	47.084	4.4328	3.1549	3.1629	2.5249	3.7688	7.3071	1.2438	0.63799	0.60586	4.4285	23.757	-4.6684	6.3994	-1.146	-1.6804	-1.7958	-1.9201	-1.21	1.6479	0.71006	0.12422	0.58584	2.3089	8.9635	1.9588	101.58	26.534	25.825	26.049	22.576	28.625	12.831	6.0496	3.473	2.5766	2.784	16.567	0	0.4999	0.47319	0.49185	0.49259	0.48605	0.49618	0.073725	0.010134
27	4.8088e-07	-1.7742	287.6	8.1266	3.2969	3.2349	2.5142	4.2036	26.401	1.6894	0.72069	0.96872	8.5099	86.676	-12.345	4.8191	-1.8749	-1.8199	-1.8277	-1.9714	-1.6527	1.5546	0.31875	0.14373	0.17502	-1.9454	19.404	0.34311	85.635	27.384	25.759	25.479	22.774	29.304	13.911	6.5308	2.7049	3.8259	1.5751	7.2116	0	0.49995	0.47835	0.49305	0.49366	0.48747	0.49741	0.064318	0.0099353
28	2.3326e-06	-1.6252	205.26	9.7059	3.2897	3.2818	2.8232	3.772	28.584	0.94886	0.4586	0.49026	5.2823	32.529	-10.919	2.8966	-2.1634	-1.848	-1.8401	-1.9533	-1.7587	1.6782	0.19457	0.11325	0.08132	-3.0463	16.78	0.8367	82.532	26.559	26.111	26.305	23.224	28.611	11.867	5.3863	3.0808	2.3055	1.6807	10.267	0.15239	0.49988	0.48366	0.49276	0.49368	0.4872	0.49646	0.043136	0.0092564
29	1.5905e-05	-1.4974	26.005	3.9563	3.1159	3.0661	2.6355	3.6959	4.4845	1.0604	0.43059	0.62981	3.275	14.572	-4.3111	4.3926	-1.4304	-1.7922	-1.8055	-1.8958	-1.6622	1.2865	0.23362	0.090392	0.14323	2.2191	8.3866	2.7241	101.56	28.89	26.401	25.943	23.75	29.966	14.299	6.2157	2.1927	4.023	2.556	12.124	0	0.49999	0.48138	0.49342	0.49439	0.48788	0.49704	0.050295	0.0091569
30	6.1732e-06	-1.5118	6.1237	2.9883	3.1114	3.0883	2.5094	3.7596	1.23	1.2502	0.57886	0.67134	-0.98927	5.3893	-2.3305	2.2642	-1.6176	-1.8113	-1.817	-1.909	-1.702	0.76809	0.207	0.092009	0.11499	3.486	14.856	15.357	78.669	27.67	26.551	26.341	24.156	29.367	7.068	5.2115	2.1853	3.0262	4.2504	28.369	0	0.4999	0.47301	0.49284	0.49298	0.48949	0.49591	0.08386	0.0064154
31	8.4704e-07	-1.4344	23.453	3.7069	3.3057	3.2718	2.8525	3.8268	3.073	0.97432	0.41929	0.55503	4.5236	27.803	-3.9749	3.7558	-1.4615	-1.8084	-1.8075	-1.9176	-1.701	1.2648	0.21658	0.11008	0.10651	2.553	9.1622	7.732	64.135	26.879	25.882	25.823	23.396	28.484	7.5593	5.0883	2.4269	2.6614	2.3687	12.488	0.13137	0.49993	0.48089	0.49343	0.49412	0.48917	0.4963	0.053992	0.0071296
32	0.00012546	-1.7798	34.533	4.6762	3.2652	3.175	2.7016	4.0091	6.1459	1.3075	0.47344	0.83404	3.2441	13.602	-4.5211	2.0413	-1.8316	-1.8387	-1.8239	-1.9761	-1.731	1.0015	0.24507	0.15213	0.092942	0.7669	7.6859	3.9858	96.522	26.875	25.763	25.439	23.357	28.815	11.401	5.4579	2.0817	3.3763	2.8204	18.24	0	0.49949	0.4663	0.49357	0.49427	0.48931	0.49642	0.094377	0.0071121
33	1.7057e-06	-1.7969	62.376	5.416	3.3243	3.3389	2.6717	3.9476	8.5693	1.2759	0.6672	0.60866	4.4011	23.596	-7.2212	1.5713	-1.9277	-1.8601	-1.8626	-1.9828	-1.7324	0.91505	0.2504	0.12019	0.13021	-1.1281	16.371	1.7188	77.128	25.225	25.846	25.794	23.476	28.318	8.2718	4.8412	2.3178	2.5234	0.86418	15.776	0	0.49995	0.48128	0.494	0.49415	0.49123	0.49648	0.066952	0.0052549
34	8.054e-05	-1.7273	63.688	4.0949	3.0443	2.9746	2.3944	3.8336	6.9989	1.4392	0.58023	0.85901	6.3724	52.491	-5.4815	3.7042	-1.1775	-1.6084	-1.7183	-1.8642	-1.1329	1.4162	0.73128	0.14589	0.58539	1.5336	6.1034	1.5896	101.72	27.851	26.566	26.221	23.615	30.206	15.316	6.5909	2.6055	3.9854	1.6864	8.9989	0	0.49993	0.45935	0.49085	0.49231	0.48224	0.49654	0.096273	0.014301
35	1.29e-06	-0.62088	186.29	6.2075	3.2352	3.2194	2.7174	3.7845	18.91	1.067	0.50193	0.5651	8.6932	81.895	-3.4008	10.81	-1.4937	-1.8201	-1.8177	-1.9312	-1.7137	1.6607	0.21753	0.11348	0.10405	5.0508	33.078	0.77232	39.075	25.455	26.219	25.933	23.763	29.248	6.7487	5.4847	2.1704	3.3143	-1.7681	7.3471	0.1953	0.49944	0.4839	0.49192	0.49223	0.48756	0.49566	0.03808	0.0080963
36	0.00018345	-1.6375	37.132	3.9913	3.1506	3.1268	2.504	3.8451	4.8442	1.3411	0.62274	0.71833	4.0741	23.864	-3.242	4.4515	-1.277	-1.7834	-1.7886	-1.9025	-1.6537	1.4395	0.24873	0.11387	0.13487	2.4711	8.394	3.6033	76.182	27.348	26.346	26.397	24.176	28.413	10.293	4.2375	2.2216	2.0159	1.6865	9.1604	0.061449	0.49984	0.46655	0.49248	0.4933	0.48686	0.49645	0.082279	0.0095848
37	4.264e-07	-1.733	38.352	3.5883	3.1454	3.1228	2.6505	3.6855	3.9657	1.035	0.47236	0.56266	6.7073	55.871	-4.4787	3.9941	-1.7363	-1.8174	-1.8156	-1.9045	-1.7339	0.78638	0.17062	0.088838	0.081786	4.0373	31.724	3.9869	71.714	27.117	26.222	26.321	23.888	28.357	7.6658	4.4691	2.4339	2.0352	2.8253	16.599	0.34364	0.49996	0.48848	0.49352	0.49356	0.49017	0.4968	0.02148	0.0066277
38	0.00020151	-1.8159	37.73	5.1362	3.2653	3.2288	2.5994	4.0042	6.3668	1.4048	0.62938	0.77543	2.8934	12.31	-3.5801	4.8273	-1.0524	-1.7764	-1.7833	-1.9113	-1.6275	1.7979	0.28377	0.12796	0.15581	1.6058	4.3663	3.6363	91.842	27.755	26.302	26.257	23.178	29.514	13.746	6.3356	3.0791	3.2565	1.7999	8.4941	0.017332	0.49964	0.45899	0.49098	0.49246	0.48251	0.4965	0.09268	0.013992
39	1.3762e-05	-1.7481	108.45	5.2578	3.1646	3.1553	2.689	3.6588	11.708	0.96986	0.46638	0.50348	6.8687	57.386	-7.323	5.3515	-1.5274	-1.8121	-1.8058	-1.9102	-1.7266	1.5089	0.18366	0.10443	0.079228	1.5612	11.487	1.3285	78.034	27.535	26.321	26.432	23.535	28.885	11.709	5.35	2.8972	2.4528	1.6888	8.956	0.15484	0.49987	0.47704	0.49217	0.49232	0.4874	0.49665	0.054266	0.0092527
40	4.2264e-05	-1.2438	206.08	10.061	3.4193	3.3503	2.7528	4.2237	31.952	1.4709	0.59749	0.8734	5.18	29.513	-11.686	3.4148	-1.8503	-1.8372	-1.8276	-1.9774	-1.716	2.0455	0.26142	0.14974	0.11169	-2.1561	12.837	1.0024	51.57	24.266	25.052	25.123	22.362	27.599	9.6624	5.2367	2.7603	2.4764	-0.041393	4.7965	0	0.49931	0.44197	0.49277	0.4939	0.48749	0.49577	0.13631	0.0082774
41	3.3701e-05	-1.7504	35.728	5.03	3.5116	3.4505	2.8789	4.2667	5.6517	1.3878	0.57159	0.8162	3.4483	15.722	-3.4803	4.0115	-1.2087	-1.816	-1.8182	-1.9439	-1.6836	1.594	0.26023	0.12569	0.13453	2.0476	5.8957	2.0684	66.275	23.915	24.927	25.051	22.237	27.367	9.4309	5.1307	2.8146	2.3161	0.70455	8.8657	0	0.49992	0.44461	0.49144	0.49217	0.48481	0.49663	0.1298	0.011822
42	1.1364e-06	-1.8213	32.928	2.4335	2.2029	2.761	-0.14899	3.4388	3.6997	3.5878	2.91	0.67782	3.9971	28.508	-2.1757	4.4508	-0.73095	-1.2045	-1.7125	-1.8367	0.44375	1.551	2.2804	0.12418	2.1562	1.1965	3.5145	3.6255	116.33	40.285	32.947	27.453	24.442	52.44	26.084	27.998	3.011	24.987	1.2647	3.4077	0	0.49988	0.47877	0.49027	0.49159	0.48222	0.49567	0.051013	0.01345
43	3.5252e-05	-1.6954	74.741	6.1298	3.2944	3.3247	2.5549	3.9731	11.066	1.4181	0.76976	0.64837	3.9542	19.847	-6.587	7.756	-0.95196	-1.7604	-1.7947	-1.8879	-1.5644	2.1223	0.32343	0.093127	0.2303	1.9879	7.3874	2.9653	73.12	26.648	25.91	26.041	22.852	28.707	12.002	5.8548	3.1891	2.6657	1.1903	6.4463	0.020927	0.49991	0.46221	0.49146	0.49235	0.48516	0.496	0.084783	0.010838
44	7.2889e-05	-1.5217	35.881	4.7414	3.1874	3.1656	2.5641	3.8545	6.8117	1.2904	0.60149	0.68892	3.2858	13.161	-3.6275	4.0738	-1.5382	-1.8111	-1.8144	-1.9301	-1.6853	1.1452	0.24486	0.11569	0.12917	2.7239	11.456	2.4566	65.264	26.511	26.238	26.423	23.515	28.59	10.36	5.0749	2.9082	2.1666	0.768	6.8547	0	0.49978	0.46624	0.49383	0.49454	0.48922	0.497	0.099025	0.0077838
45	2.2599e-05	-1.6269	185.73	11.206	3.3954	3.2823	2.7848	4.2322	30.82	1.4473	0.49747	0.94988	4.4637	22.577	-8.7905	3.7127	-1.9473	-1.8371	-1.8406	-1.974	-1.6932	1.7918	0.28082	0.13342	0.14741	-1.2565	9.1987	0.53313	51.584	23.731	25.033	25.352	21.967	27.462	9.7698	5.4955	3.3849	2.1106	-0.36641	4.4895	0	0.49974	0.46269	0.4927	0.49394	0.48572	0.49721	0.10085	0.011492
46	9.0306e-07	-1.4398	42.023	4.3463	3.1923	3.1407	2.6535	3.8342	5.9134	1.1807	0.48722	0.69349	4.5841	25.849	-4.0684	5.7238	-1.3303	-1.7845	-1.7968	-1.8964	-1.6482	1.5629	0.24822	0.099684	0.14854	2.9417	11.588	5.3898	72.14	26.717	26.329	26.187	23.917	29.024	9.0536	5.107	2.2706	2.8365	1.8867	11.952	0.14522	0.49968	0.47757	0.49366	0.49488	0.48776	0.49711	0.055723	0.0093536
47	4.4768e-06	-1.2935	29.65	3.6742	3.1779	3.1487	2.548	3.8661	3.7988	1.3181	0.6007	0.71742	4.9472	31.381	-4.4975	3.2528	-1.6653	-1.8143	-1.8185	-1.9218	-1.6986	0.90121	0.22327	0.10338	0.11989	2.7823	15.585	4.9559	48.753	26.769	26.44	26.359	24.029	29.013	6.6921	4.9834	2.3299	2.6535	0.30581	6.2295	0.0043135	0.49982	0.47983	0.49448	0.49496	0.49076	0.49725	0.066738	0.0064929
48	5.9637e-07	-1.8974	40.402	3.6061	3.0877	3.0791	2.4688	3.7237	4.8728	1.2549	0.61029	0.64465	5.253	36.345	-3.0573	5.5406	-1.4069	-1.7855	-1.7939	-1.9017	-1.6523	1.2582	0.2494	0.1078	0.1416	2.9653	12.772	4.3159	107.65	32.039	26.652	26.611	24.06	29.326	18.731	5.2659	2.5512	2.7147	2.4207	8.3651	0	0.49971	0.47407	0.49307	0.49343	0.48877	0.49665	0.077437	0.007877
49	3.0739e-05	-1.6961	121.92	5.9274	3.1624	3.1461	2.6708	3.6868	15.648	1.016	0.47533	0.54069	6.0407	39.745	-8.5339	2.3785	-1.8793	-1.8113	-1.8062	-1.9133	-1.7197	1.1203	0.1936	0.10715	0.086455	-2.252	19.481	0.83402	74.13	26.368	26.663	26.799	23.997	29.06	9.0618	5.0623	2.8013	2.261	1.1943	12.369	0	0.49989	0.4741	0.49371	0.49419	0.48971	0.49676	0.085119	0.007048
50	5.0067e-07	-1.8293	26.941	4.2463	3.2761	3.2449	2.7127	3.9019	4.5856	1.1892	0.53219	0.65703	3.6406	16.969	-4.7313	4.5451	-1.47	-1.8138	-1.8312	-1.9029	-1.6899	1.3972	0.21304	0.071716	0.14132	2.5899	10.284	3.7565	90.871	27.605	26.782	26.764	24.476	29.125	11.003	4.6481	2.2874	2.3608	3.0029	17.184	0	0.49941	0.47833	0.49314	0.49365	0.48867	0.4966	0.060638	0.0079324
51	5.1083e-07	-1.9133	26.216	3.5822	3.279	3.2205	2.7257	3.9492	2.9492	1.2236	0.4948	0.72876	4.6361	34.571	-2.923	4.6328	-1.4936	-1.8353	-1.8349	-1.9595	-1.712	1.1922	0.24749	0.12453	0.12296	3.2361	13.581	2.0393	98.699	27.539	26.172	26.115	23.916	28.54	11.532	4.6244	2.1991	2.4253	3.0976	18.801	0	0.5	0.47644	0.49267	0.49369	0.48673	0.49659	0.07161	0.0098581
52	8.0549e-06	-1.6904	36.895	3.3852	3.0484	3.0428	2.243	3.8652	4.4545	1.6222	0.79972	0.82244	4.1457	29.084	-4.9471	4.3195	-1.1518	-1.5481	-1.7841	-1.9379	-0.68645	1.5285	1.2514	0.15384	1.0976	1.3401	4.7424	5.2841	102.05	33.864	27.08	26.728	23.782	31.081	20.811	7.2986	2.946	4.3526	1.8792	5.6104	0	0.49995	0.45929	0.48995	0.49082	0.48246	0.4957	0.099009	0.013243
53	2.4524e-05	-1.3412	36.804	4.0806	3.1529	3.1504	2.6207	3.6902	5.3329	1.0695	0.52961	0.53985	4.7922	26.921	-4.3644	2.7217	-1.7332	-1.8067	-1.8057	-1.9148	-1.7007	0.88276	0.21412	0.10919	0.10493	2.4578	16.26	3.1731	64.938	27.254	26.702	26.628	24.37	29.183	8.6989	4.8133	2.258	2.5552	1.3132	9.8008	0.019317	0.49988	0.48045	0.49384	0.49453	0.48953	0.49677	0.066304	0.0072343
54	2.1238e-05	-1.5093	26.189	3.4634	3.1702	3.0855	2.6249	3.8848	3.3652	1.2599	0.46062	0.79931	4.1771	26.931	-4.1296	2.23	-1.6545	-1.802	-1.7959	-1.9237	-1.6925	0.90505	0.23115	0.12772	0.10343	2.0151	10.394	7.5429	69.212	27.691	26.917	26.846	24.271	29.707	8.1632	5.4364	2.5745	2.8619	2.182	11.653	0	0.49991	0.46792	0.49057	0.49134	0.48543	0.49418	0.079206	0.0087573
55	1.7056e-05	0.12936	41.651	5.0342	3.4185	3.4231	2.7867	4.0409	6.1363	1.2542	0.63642	0.61779	4.0582	20.522	-5.5255	3.1286	-1.643	-1.8156	-1.8235	-1.9319	-1.6836	1.1071	0.24826	0.10838	0.13989	2.1819	10.907	1.1969	55.46	23.083	25.035	25.082	22.367	27.608	8.4523	5.241	2.715	2.526	-0.86423	5.3913	0.12031	0.4998	0.47594	0.49327	0.49399	0.48851	0.49659	0.061578	0.0080807
56	2.4597e-06	-1.7984	74.43	6.4231	3.4967	3.4975	2.8431	4.1487	10.158	1.3056	0.65435	0.65128	3.7445	19.769	-5.8589	6.1304	-1.2111	-1.8296	-1.8354	-1.9493	-1.6983	1.9561	0.25092	0.11381	0.1371	2.1926	7.9006	1.2813	94.472	26.946	25.969	25.992	23.171	28.72	13.815	5.5489	2.8216	2.7274	2.0833	10.448	0	0.5	0.47253	0.49206	0.4923	0.48771	0.49591	0.074828	0.0082001
57	1.0165e-05	-1.3698	363.77	11.191	3.3082	3.2981	2.6444	3.9921	41.691	1.3477	0.65375	0.69397	6.6396	51.026	-14.13	5.5963	-1.827	-1.8225	-1.8351	-1.9392	-1.6804	2.0439	0.25879	0.10409	0.1547	-1.9538	16.978	0.58401	63.998	26.421	25.931	25.619	23.571	28.916	10.092	5.3446	2.0483	3.2963	0.73284	6.848	0	0.49958	0.47489	0.49292	0.49323	0.48895	0.49625	0.081371	0.0073038
58	2.4752e-06	-1.7586	69.288	4.3138	2.9647	3.0487	2.0479	3.7134	8.6049	1.6656	1.0009	0.66469	5.1587	34.599	-6.2702	4.5512	-1.1224	-1.4719	-1.7685	-1.896	-0.45452	1.5921	1.4415	0.12751	1.314	1.2361	5.5329	1.2911	115.45	35.096	28.093	27.033	24.236	34.072	22.397	9.8358	2.7965	7.0394	1.5976	5.0438	0.17891	0.5	0.48239	0.4917	0.49242	0.48586	0.4961	0.036314	0.010239
59	5.3337e-05	-1.8204	58.485	4.5871	3.0858	3.1047	2.3583	3.7755	8.6506	1.4173	0.7464	0.67086	4.9178	28.571	-6.7005	3.1703	-1.4798	-1.7858	-1.8057	-1.9192	-1.6127	1.3882	0.30654	0.11357	0.19297	0.90957	7.3929	2.1001	91.823	29.503	26.427	26.364	24.324	28.656	14.693	4.3326	2.0405	2.2921	1.8228	7.4891	0.16804	0.5	0.47154	0.49042	0.49263	0.48035	0.49607	0.064332	0.015722
60	1.1845e-05	-1.8005	41.711	4.6212	3.3429	3.3022	2.7485	4.0187	6.3573	1.2702	0.55371	0.71648	4.2014	21.073	-4.868	2.6939	-1.7335	-1.8351	-1.8374	-1.9474	-1.7181	0.90357	0.22934	0.11007	0.11927	1.3161	11.459	2.5557	80.879	25.494	25.121	25.106	22.519	27.751	11.66	5.2327	2.5873	2.6454	2.1058	11.221	0.091596	0.49976	0.47755	0.49277	0.49326	0.48846	0.49611	0.061063	0.0076471
61	9.9023e-06	-1.7816	19.443	3.3035	3.0631	3.0533	2.299	3.8466	3.1254	1.5477	0.75435	0.79332	2.6632	13.797	-4.1701	4.0717	-1.3457	-1.7702	-1.7833	-1.9052	-1.6091	1.3229	0.29611	0.12196	0.17416	2.2228	8.0504	8.133	107.49	31.123	27.537	26.992	24.844	31.319	15.555	6.4746	2.1474	4.3273	2.6624	10.915	0	0.5	0.47043	0.49206	0.49299	0.48597	0.4963	0.07609	0.010332
62	9.8626e-05	-1.7979	29.84	3.5464	3.0706	3.0802	2.4488	3.6731	4.1228	1.2243	0.63147	0.59282	4.0968	23.698	-2.8178	5.1325	-1.3574	-1.7778	-1.7883	-1.8962	-1.6382	1.3583	0.25801	0.10794	0.15008	3.0865	12.651	5.2011	102.97	30.643	26.883	26.735	23.958	30.103	15.041	6.1452	2.7773	3.3679	2.4492	10.017	0	0.49993	0.48055	0.4928	0.49293	0.48934	0.496	0.056003	0.0066542
63	0.00012686	-1.2832	25.609	3.6342	2.9938	2.9399	2.5864	3.5091	3.8651	0.92273	0.35353	0.5692	3.9163	20.007	-3.1277	4.6994	-1.2533	-1.7656	-1.7579	-1.86	-1.6867	1.4544	0.17336	0.10211	0.071256	2.4352	8.2749	8.3293	63.451	26.214	26.3	26.395	24.422	27.99	7.0843	3.5683	1.9727	1.5957	1.1743	12.217	0	0.49953	0.47286	0.49232	0.49332	0.48645	0.49618	0.079451	0.0097325
64	0.00083681	-0.71001	25.281	4.0506	3.3946	3.4047	2.8054	3.9635	3.3764	1.1581	0.59923	0.55888	3.5529	19.174	-2.6836	4.4104	-1.4689	-1.8088	-1.8187	-1.9431	-1.6545	1.1428	0.28862	0.12441	0.16422	3.1706	13.178	3.1876	51.278	23.834	25.051	25.071	22.907	27.155	8.8256	4.2474	2.1635	2.0839	-0.25482	4.5433	0.061802	0.5	0.47521	0.4946	0.49499	0.49075	0.49768	0.067032	0.0069353
65	2.7984e-05	-1.4132	71.349	4.6411	3.1394	3.0703	2.6384	3.7784	8.064	1.14	0.43196	0.70807	6.1207	45.532	-3.4408	7.1633	-1.3623	-1.7839	-1.7832	-1.8851	-1.6842	1.5238	0.20097	0.1019	0.099066	3.6106	17.593	3.6659	102.2	27.576	26.183	25.967	23.465	29.332	13.512	5.8669	2.5017	3.3653	2.6679	14.306	0	0.49973	0.4751	0.49267	0.49323	0.48786	0.49637	0.075162	0.0085133
66	6.347e-06	-1.7334	28.873	3.7068	3.1416	3.0708	2.516	3.9089	3.8496	1.3929	0.55476	0.83811	3.477	19.568	-3.6417	3.0535	-1.4946	-1.7962	-1.7906	-1.9496	-1.6543	1.128	0.29532	0.15903	0.1363	2.238	8.3011	3.6689	79.627	28.021	26.522	26.354	24.285	29.094	11.39	4.8093	2.0692	2.74	1.6876	8.117	0.010389	0.49994	0.47226	0.49245	0.49332	0.4869	0.49628	0.076868	0.0093846
67	1.3744e-05	-1.7304	30.736	4.3516	3.3599	3.2972	2.7937	4.0515	4.9556	1.2578	0.50355	0.75422	3.762	17.832	-4.5926	4.6361	-1.5887	-1.8473	-1.8322	-1.9723	-1.7527	1.3198	0.21963	0.14018	0.079452	3.2515	15.209	4.4024	75.959	26.932	26.52	26.527	24.283	28.743	9.0619	4.4601	2.2441	2.2159	2.4077	15.898	0	0.4996	0.47247	0.49344	0.49393	0.48936	0.49654	0.078286	0.0071765
68	2.1426e-05	-1.5637	14.196	3.1576	3.2066	3.2243	2.4969	3.8811	2.1331	1.3842	0.72744	0.65676	1.7156	12.196	-3.021	3.7434	-1.508	-1.8174	-1.8255	-1.9568	-1.6618	1.0136	0.29497	0.13121	0.16375	2.7475	10.57	6.7145	89.173	29.018	26.597	26.498	24.316	29.076	11.373	4.7599	2.1819	2.5781	3.1594	14.805	0.18128	0.49992	0.47952	0.49287	0.4935	0.48809	0.49638	0.047688	0.0082923
69	1.8856e-05	-1.5112	131.65	7.8345	3.3956	3.3422	2.6462	4.2517	16.8	1.6056	0.69604	0.90951	4.8057	29.095	-5.1707	9.7428	-0.7447	-1.6505	-1.7709	-1.8979	-1.1622	2.3674	0.73573	0.12704	0.6087	2.1836	8.0714	1.1853	93.102	26.05	26.062	25.92	23.235	29.174	13.399	5.9393	2.6852	3.2542	2.0222	12.451	0	0.5	0.4681	0.49123	0.49223	0.48475	0.49573	0.071706	0.010976
70	4.1837e-05	-1.5974	87.149	9.0101	3.3887	3.3124	2.7707	4.1592	17.552	1.3885	0.54167	0.84681	3.0395	11.103	-6.581	3.0584	-1.7932	-1.8285	-1.8315	-1.9517	-1.6993	1.6915	0.25242	0.12027	0.13215	-0.10599	5.2686	1.0857	64.922	24.067	25.585	25.297	22.614	29.133	11.519	6.5196	2.6835	3.836	0.18786	5.1025	0	0.49975	0.48011	0.4932	0.49337	0.48874	0.49732	0.057826	0.0085874
71	1.516e-06	-1.7735	43.912	3.9926	3.3305	3.3104	2.639	4.0622	4.9582	1.4232	0.67148	0.75173	6.0905	44.356	-2.3779	5.9433	-1.5558	-1.8339	-1.8472	-1.9442	-1.6968	1.2199	0.24744	0.097026	0.15041	4.3511	22.352	6.6328	84.221	27.262	26.296	26.332	24.141	28.376	8.7565	4.2347	2.191	2.0437	3.262	21.167	0	0.49979	0.48366	0.49362	0.49375	0.48976	0.49723	0.052243	0.0074749
72	1.0258e-06	-1.6522	52.894	4.3257	3.138	3.1236	2.45	3.8548	6.225	1.4048	0.67358	0.73121	5.3272	36.737	-3.8754	5.7815	-1.4484	-1.7728	-1.7718	-1.8877	-1.6598	1.273	0.22798	0.11597	0.11201	3.0912	14.28	2.0982	61.142	25.386	25.429	25.259	22.99	28.208	9.3841	5.2178	2.2687	2.9491	0.79833	6.9984	0.09064	0.49998	0.47813	0.4931	0.4938	0.48844	0.49635	0.059106	0.0079055
73	2.4151e-05	-1.7666	20.426	3.6213	3.217	3.2165	2.6006	3.8342	3.4474	1.2336	0.61585	0.61773	2.7505	12.758	-3.6447	4.1476	-1.3234	-1.7887	-1.7993	-1.919	-1.6373	1.3903	0.28169	0.11975	0.16194	2.596	9.3676	6.4749	67.285	27.399	26.011	25.683	23.78	28.898	10.306	5.118	1.9032	3.2148	1.6903	7.6697	0.23651	0.49913	0.48339	0.49314	0.49381	0.48828	0.49668	0.043894	0.0084046
74	7.029e-06	-1.4916	22.726	3.5395	3.1884	3.1799	2.6859	3.7082	2.9282	1.0223	0.49396	0.52834	3.7557	22.662	-4.4045	2.4506	-1.7498	-1.83	-1.8332	-1.9387	-1.7148	0.77056	0.22386	0.10547	0.11839	2.513	18.628	8.4389	94.973	28.777	26.687	26.667	24.57	28.844	12.317	4.2735	2.0972	2.1762	3.2072	14.915	0.01273	0.49991	0.48001	0.49303	0.4937	0.48907	0.49564	0.06728	0.0065674
75	9.097e-06	-1.1606	37.256	4.3386	3.2716	3.2838	2.733	3.7859	5.3243	1.0529	0.5508	0.50212	4.2707	21.723	-5.0406	2.2161	-1.8674	-1.8376	-1.8364	-1.9414	-1.736	0.79084	0.20536	0.10499	0.10038	0.25363	17.336	3.7121	52.492	25.653	25.987	25.752	24.169	28.274	6.1808	4.1051	1.5837	2.5214	-0.58852	8.2748	0	0.49999	0.48159	0.49318	0.49345	0.48936	0.49648	0.063584	0.0071155
76	8.172e-06	-1.4564	29.824	4.2102	3.2356	3.2055	2.7594	3.7721	4.6221	1.0127	0.44611	0.56654	4.1125	19.881	-3.8061	4.1451	-1.8014	-1.8368	-1.8332	-1.9403	-1.7406	0.81307	0.19975	0.10714	0.092607	4.6093	35.266	3.6717	55.882	25.582	26.018	25.886	23.496	28.804	6.5728	5.3083	2.3897	2.9186	-0.17597	9.4181	0	0.49989	0.4821	0.49348	0.49379	0.48962	0.49671	0.060078	0.0070958
77	1.7796e-05	-1.7413	39.831	3.7419	3.1825	3.1751	2.5233	3.8563	5.2989	1.3329	0.6518	0.68113	4.9357	30.018	-5.4177	2.9752	-1.6392	-1.8357	-1.8473	-1.9549	-1.6932	0.97261	0.26171	0.10764	0.15406	1.3334	11.751	3.25	59.355	28.048	26.372	26.308	24.363	28.507	9.378	4.1441	1.9448	2.1993	1.2805	6.9301	0.12554	0.49957	0.48194	0.49248	0.49333	0.48719	0.49606	0.050972	0.0088683
78	8.8197e-07	-1.8202	26.85	3.9091	3.1719	3.2129	2.5345	3.727	3.7756	1.1925	0.67843	0.51405	4.108	22.173	-2.7098	3.7301	-1.5074	-1.8002	-1.815	-1.9063	-1.6646	1.1813	0.24179	0.091384	0.15041	3.4583	14.034	4.0062	89.096	27.086	26.698	26.612	24.371	29.196	10.591	4.825	2.241	2.584	3.6939	24.54	0.1542	0.49973	0.481	0.49267	0.49255	0.48956	0.49601	0.049352	0.0064496
79	1.6062e-05	-1.7052	30.41	4.0843	3.2712	3.2535	2.6977	3.8803	4.7601	1.1826	0.55576	0.62681	3.6983	18.233	-3.8768	3.8868	-1.5712	-1.8156	-1.8257	-1.9278	-1.6832	1.0813	0.24454	0.10213	0.14241	3.0349	14.18	3.8762	83.587	27.035	25.535	25.223	23.354	28.338	11.996	4.9838	1.8688	3.115	2.0185	10.378	0.085716	0.49988	0.47683	0.49317	0.494	0.48796	0.49673	0.064558	0.0087672
80	7.8261e-07	-1.2254	23.694	3.6598	3.29	3.2925	2.6742	3.9008	2.9542	1.2266	0.61832	0.60825	4.8843	31.517	-4.5516	2.311	-1.706	-1.8277	-1.8293	-1.9428	-1.7096	0.8313	0.23312	0.11348	0.11965	2.7108	15.66	4.7027	40.145	25.284	25.478	25.369	23.247	27.927	5.3389	4.6797	2.1216	2.5581	-0.89548	7.0352	0	0.5	0.47475	0.49364	0.49471	0.48796	0.49719	0.087347	0.0092302
81	7.098e-05	-1.2212	61.476	5.8093	3.2845	3.293	2.7581	3.794	10.78	1.0359	0.53489	0.50103	4.1127	19.03	-6.2496	6.9687	-1.536	-1.8228	-1.8358	-1.9215	-1.6983	1.6719	0.22312	0.085679	0.13744	2.7905	14.61	2.4973	61.988	25.103	25.413	25.385	23.287	27.595	8.3369	4.3075	2.0973	2.2102	0.38356	8.0081	0	0.49983	0.47994	0.49284	0.49331	0.48803	0.49672	0.059389	0.008692
82	8.1533e-06	-1.4598	29.895	4.1799	3.2679	3.2993	2.7527	3.7202	4.4568	0.96742	0.5466	0.42082	4.1448	20.441	-3.8087	3.811	-1.8093	-1.849	-1.8511	-1.9616	-1.7323	0.79587	0.22931	0.11042	0.11889	4.4881	34.141	3.662	55.946	25.591	25.677	25.74	23.801	27.426	6.5584	3.6257	1.9396	1.6861	-0.034134	9.5344	0	0.5	0.48196	0.49411	0.49463	0.49046	0.49671	0.064016	0.0062527
83	1.6082e-05	-1.1883	27.075	4.4019	3.4553	3.4556	2.6297	4.2804	3.8044	1.6507	0.8259	0.82478	2.905	13.848	-3.0769	3.5762	-1.5385	-1.8153	-1.8252	-1.9497	-1.6611	1.1224	0.28866	0.12455	0.16412	2.7922	10.711	1.716	67.677	24.899	25.597	25.493	22.904	28.499	9.3358	5.5949	2.5888	3.0061	0.21598	7.236	0.0077623	0.49989	0.47559	0.49264	0.49299	0.48807	0.49653	0.068171	0.0084646
84	8.6956e-07	-1.7228	55.203	5.2777	3.2453	3.1897	2.7927	3.8091	8.5328	1.0164	0.39698	0.61943	4.0376	20.18	-4.971	5.2781	-1.3371	-1.798	-1.7929	-1.9242	-1.6821	1.5214	0.24208	0.13132	0.11076	2.2207	8.4511	1.3606	101.6	27.326	25.998	26.196	23.114	28.487	15.519	5.3735	3.0816	2.2919	2.584	12.531	0	0.5	0.47403	0.49226	0.49291	0.48705	0.49616	0.069782	0.0091129
85	4.7664e-05	-1.3378	104.12	8.5701	3.7182	3.6233	2.9432	4.683	14.363	1.7397	0.68005	1.0597	3.7718	20.148	-5.9599	5.4516	-1.5504	-1.8512	-1.8632	-1.9589	-1.7196	1.8182	0.23921	0.095642	0.14357	1.8509	8.4286	0.63546	58.217	21.548	24.165	24.306	21.739	26.307	9.178	4.568	2.5678	2.0002	-0.61018	4.7629	0	0.4999	0.46787	0.49214	0.49267	0.48653	0.4967	0.083893	0.010168
86	8.7747e-06	-1.6265	69.747	6.4018	3.5823	3.4917	2.8773	4.4685	10.82	1.5912	0.6144	0.97681	4.2824	22.204	-7.3224	4.9511	-1.4706	-1.8207	-1.8364	-1.9443	-1.6659	1.6394	0.27838	0.10795	0.17044	1.2544	8.1307	1.3915	81.32	24.029	24.853	24.678	22.235	27.819	11.432	5.5841	2.4435	3.1406	1.9002	13.428	0	0.49976	0.45675	0.49204	0.49287	0.48574	0.49669	0.10645	0.010955
87	0.00025393	-1.7296	103.85	6.6942	3.198	3.121	2.5212	4.0287	14.484	1.5074	0.59975	0.90767	4.897	29.232	-8.3642	3.4341	-1.3288	-1.7185	-1.7697	-1.9212	-1.4134	1.8592	0.50782	0.15145	0.35637	-0.010738	5.4672	1.6848	53.872	24.923	25.646	25.737	22.749	28.359	10.744	5.6104	2.9883	2.6221	0.064582	3.7887	0.0063666	0.49986	0.46015	0.49163	0.49384	0.48201	0.49682	0.098005	0.014815
88	2.3056e-05	-1.8564	54.948	5.1555	3.3989	3.4363	2.658	4.0649	7.5793	1.4069	0.7783	0.62858	3.8531	20.37	-5.3987	4.1326	-1.5328	-1.8406	-1.8575	-1.9594	-1.688	1.3966	0.27142	0.10189	0.16953	1.6326	7.384	1.5593	68.051	25.897	25.685	25.748	23.283	27.959	10.834	4.6761	2.465	2.2111	0.99528	7.1774	0	0.49985	0.47402	0.49264	0.49323	0.48685	0.49726	0.068275	0.010408
89	7.5455e-06	-1.4573	47.107	4.1651	3.1309	3.1055	2.6738	3.639	5.8945	0.9652	0.43161	0.53358	5.4279	36.272	-2.3666	4.532	-1.4799	-1.8004	-1.8051	-1.886	-1.7054	1.2029	0.18056	0.080848	0.099712	3.5312	15.153	2.6888	57.334	26.783	26.975	26.859	25.092	29.093	7.691	4.001	1.7669	2.2341	0.44421	8.3128	0.073292	0.49956	0.46502	0.49299	0.49356	0.48859	0.49626	0.096432	0.0076664
90	2.6168e-05	-1.3362	29.64	5.5606	3.6124	3.4663	2.8072	4.7096	6.0726	1.9024	0.65912	1.2433	2.2975	7.7164	-3.9796	4.7152	-1.0967	-1.7682	-1.8042	-1.9318	-1.5324	1.8366	0.39938	0.12757	0.27181	1.7568	4.8737	1.7679	48.329	22.355	24.181	24.468	20.444	27.347	9.5153	6.9028	4.0238	2.879	-0.44747	3.1658	0	0.49958	0.46381	0.49125	0.49202	0.48485	0.49611	0.090039	0.011259
91	2.2728e-06	-1.5577	35.634	5.3471	3.3668	3.2172	2.6143	4.4184	6.8602	1.8041	0.60288	1.2013	2.8354	10.957	-4.2335	4.3522	-1.4091	-1.7834	-1.7805	-1.93	-1.6426	1.4375	0.28746	0.14955	0.13791	2.3577	8.583	0.69987	69.04	25.279	25.433	25.25	22.48	28.753	10.732	6.273	2.7701	3.5029	0.77187	7.1372	0	0.49962	0.46069	0.49207	0.4917	0.48838	0.49651	0.10199	0.0081271
92	1.5714e-05	0.98206	57.388	5.9592	3.4558	3.4009	2.8022	4.2192	8.2548	1.4169	0.59865	0.8183	3.9583	20.889	-6.2057	3.6197	-1.4213	-1.8091	-1.8252	-1.9311	-1.655	1.575	0.2761	0.10597	0.17013	1.2768	5.9007	1.8702	44.731	23.165	24.991	25.077	22.246	27.566	8.2434	5.3207	2.8314	2.4893	-1.0307	4.3164	0	0.4998	0.45172	0.49237	0.49293	0.4877	0.4959	0.11785	0.0082008
93	4.759e-07	-1.3922	79.008	5.045	3.3281	3.3006	2.726	3.985	9.0908	1.259	0.57462	0.68441	5.6226	38.262	-2.3165	7.9548	-1.4115	-1.8226	-1.8281	-1.9278	-1.7066	1.5821	0.22118	0.099727	0.12146	3.9711	18.7	3.3478	69.835	25.863	26.203	26.153	23.901	28.604	7.698	4.7029	2.2518	2.4511	0.96986	12.001	0	0.4999	0.47501	0.49346	0.49399	0.48886	0.49701	0.074653	0.0081454
94	5.8026e-06	-1.6817	18.202	3.5643	3.1996	3.2055	2.5743	3.8132	2.8588	1.2388	0.63113	0.60772	2.9142	14.602	-4.4218	3.1633	-1.5462	-1.8083	-1.801	-1.9344	-1.6968	1.172	0.23767	0.13339	0.10427	2.2437	9.0056	10.231	88.185	28.545	26.246	26.015	23.962	28.992	11.789	5.0306	2.0534	2.9771	3.1902	14.952	0	0.49992	0.46086	0.49258	0.49317	0.48712	0.49687	0.10663	0.0097534
95	6.8369e-06	-1.138	87.681	4.1087	3.0661	3.063	2.52	3.6184	8.7685	1.0984	0.54304	0.55537	7.9824	70.454	-2.8835	8.1471	-1.3118	-1.7646	-1.7773	-1.882	-1.6219	1.456	0.26012	0.10479	0.15533	4.0001	22.172	2.8498	79.917	26.94	26.577	26.472	23.965	29.397	9.2005	5.4316	2.5068	2.9248	1.3944	11.532	0.080907	0.49994	0.47119	0.49309	0.49352	0.48895	0.49635	0.072363	0.0073969
96	1.19e-05	-1.5589	62.868	5.0384	3.1921	3.1837	2.5281	3.873	8.756	1.345	0.6556	0.68937	4.5618	24.951	-2.5897	7.3445	-1.3037	-1.7909	-1.7873	-1.9269	-1.6622	1.7206	0.2646	0.13951	0.12509	3.5057	14.627	5.0645	71.122	26.284	25.868	25.649	23.44	28.733	9.1975	5.2922	2.2083	3.0839	1.891	12.276	0.25494	0.49974	0.48543	0.49319	0.49368	0.48846	0.49693	0.031104	0.0084679
97	7.0464e-07	-1.4392	5.1488	2.9202	3.1029	3.0931	2.5837	3.6415	1.2298	1.0578	0.50941	0.54842	-1.6981	6.5872	-2.2066	1.9162	-1.559	-1.7997	-1.7974	-1.8927	-1.7112	0.84325	0.18147	0.095254	0.086216	3.0179	11.126	18.835	69.98	28.357	26.319	26.353	24.018	28.552	8.3255	4.5338	2.3347	2.1991	3.0926	13.448	0.080435	0.49961	0.48029	0.49204	0.49187	0.4884	0.49602	0.054411	0.0076174
98	2.0182e-06	-1.8544	51.269	4.4157	3.1246	3.1137	2.633	3.6381	7.7841	1.0051	0.48066	0.52442	4.6479	25.237	-5.9622	3.4033	-1.4124	-1.7946	-1.8115	-1.8907	-1.6645	1.4932	0.22623	0.079216	0.14702	0.99466	6.7325	3.03	83.18	29.542	26.86	26.597	24.814	29.431	13.908	4.6167	1.7824	2.8343	2.3213	9.1159	0	0.49963	0.46507	0.49253	0.49292	0.48855	0.49573	0.094132	0.0071713
99	8.2065e-07	-1.6166	46.729	4.1836	3.2571	3.2317	2.7492	3.8159	5.8113	1.0666	0.48248	0.58415	5.5739	35.699	-5.6838	3.8028	-1.7159	-1.8426	-1.8343	-1.9544	-1.7475	1.0211	0.20691	0.12008	0.086829	1.6423	14.531	4.3164	75.107	27.157	26.245	26.104	24.513	28.26	8.9458	3.7471	1.5915	2.1556	2.4173	15.464	0.088442	0.49963	0.4835	0.49426	0.49485	0.49081	0.49655	0.05122	0.0057411
[truncated: 1,865 more columns]
