# Supplementary material for: Detecting Parkinson’s disease from sustained phonation and speech signals
Source: PLoS One. 2017 Oct 5;12(10):e0185613. doi: 10.1371/journal.pone.0185613 (PMC5628839; doi:10.1371/journal.pone.0185613)
Supplement: S3 File — (ZIP) [file pone.0185613.s003.zip › SP/unvoiced/SP_unvoiced_IS09_emotion.csv]

id	pcm_RMSenergy_sma_max	pcm_RMSenergy_sma_min	pcm_RMSenergy_sma_range	pcm_RMSenergy_sma_maxPos	pcm_RMSenergy_sma_minPos	pcm_RMSenergy_sma_amean	pcm_RMSenergy_sma_linregc1	pcm_RMSenergy_sma_linregc2	pcm_RMSenergy_sma_linregerrQ	pcm_RMSenergy_sma_stddev	pcm_RMSenergy_sma_skewness	pcm_RMSenergy_sma_kurtosis	pcm_fftMag_mfcc_sma_1__max	pcm_fftMag_mfcc_sma_1__min	pcm_fftMag_mfcc_sma_1__range	pcm_fftMag_mfcc_sma_1__maxPos	pcm_fftMag_mfcc_sma_1__minPos	pcm_fftMag_mfcc_sma_1__amean	pcm_fftMag_mfcc_sma_1__linregc1	pcm_fftMag_mfcc_sma_1__linregc2	pcm_fftMag_mfcc_sma_1__linregerrQ	pcm_fftMag_mfcc_sma_1__stddev	pcm_fftMag_mfcc_sma_1__skewness	pcm_fftMag_mfcc_sma_1__kurtosis	pcm_fftMag_mfcc_sma_2__max	pcm_fftMag_mfcc_sma_2__min	pcm_fftMag_mfcc_sma_2__range	pcm_fftMag_mfcc_sma_2__maxPos	pcm_fftMag_mfcc_sma_2__minPos	pcm_fftMag_mfcc_sma_2__amean	pcm_fftMag_mfcc_sma_2__linregc1	pcm_fftMag_mfcc_sma_2__linregc2	pcm_fftMag_mfcc_sma_2__linregerrQ	pcm_fftMag_mfcc_sma_2__stddev	pcm_fftMag_mfcc_sma_2__skewness	pcm_fftMag_mfcc_sma_2__kurtosis	pcm_fftMag_mfcc_sma_3__max	pcm_fftMag_mfcc_sma_3__min	pcm_fftMag_mfcc_sma_3__range	pcm_fftMag_mfcc_sma_3__maxPos	pcm_fftMag_mfcc_sma_3__minPos	pcm_fftMag_mfcc_sma_3__amean	pcm_fftMag_mfcc_sma_3__linregc1	pcm_fftMag_mfcc_sma_3__linregc2	pcm_fftMag_mfcc_sma_3__linregerrQ	pcm_fftMag_mfcc_sma_3__stddev	pcm_fftMag_mfcc_sma_3__skewness	pcm_fftMag_mfcc_sma_3__kurtosis	pcm_fftMag_mfcc_sma_4__max
1	0.0097532	0	0.0097532	254	5	0.00065118	6.0757e-07	0.00056186	3.3109e-06	0.0018203	3.26	12.947	0	-30.241	30.241	5	179	-5.1631	-0.0047947	-4.4582	76.159	8.7365	-1.5802	4.2777	10.73	-4.7475	15.478	254	0	0.96807	0.0049759	0.2366	6.0761	2.5011	2.0435	7.1648	21.264	-4.6694	25.934	253	78	1.2667	0.010813	-0.32286	17.7	4.3067	3.1624	12.622	7.3645
2	0.011089	0	0.011089	48	2	0.00055008	-4.0184e-06	0.0010443	3.3125e-06	0.0018424	4.3049	21.582	3.3385	-28.811	32.149	177	52	-2.7011	0.020885	-5.2699	44.169	6.8108	-2.4894	8.315	13.979	-16.091	30.07	49	177	0.1561	-0.010379	1.4328	9.5802	3.1824	-0.44633	14.904	15.077	-6.0969	21.174	135	190	0.31885	-0.0020882	0.57569	6.1798	2.4904	2.4599	14.479	8.0292
3	0.1234	0	0.1234	50	4	0.0045724	-5.3115e-05	0.010096	0.00033154	0.018488	4.8167	26.459	0.30495	-32.812	33.117	208	178	-4.2422	0.012178	-5.5087	70.306	8.417	-1.9267	5.4834	15.73	-2.156	17.886	50	107	1.1761	-0.0055159	1.7497	12.663	3.574	3.023	11.091	16.377	-13.076	29.453	126	49	-0.038189	0.013232	-1.4143	10.773	3.3779	0.11901	11.801	7.7469
4	0.14761	0	0.14761	55	7	0.0047773	-4.9687e-05	0.010988	0.00038618	0.019978	5.429	33.512	0	-34.534	34.534	7	151	-5.4546	0.011968	-6.9506	85.453	9.2847	-1.7029	4.7668	18.882	-12.64	31.523	55	186	1.0625	-0.017776	3.2845	17.519	4.3792	1.9694	9.8114	20.35	-13.588	33.938	151	55	0.29881	0.017836	-1.9307	27.028	5.357	0.80015	6.4969	8.4256
5	0.056403	0	0.056403	55	4	0.0034211	-2.8883e-05	0.0068582	0.0001128	0.010806	3.9163	17.547	0	-35.79	35.79	4	137	-7.0796	0.0042053	-7.58	132.73	11.524	-1.3633	3.3128	19.557	-2.3121	21.869	55	67	1.876	-0.005058	2.4779	17.748	4.2273	2.6155	9.4621	13.037	-14.835	27.873	209	58	-0.15251	0.016281	-2.0899	18.494	4.4448	-0.91496	6.6241	7.4857
6	0.0086781	0	0.0086781	70	3	0.00028132	-2.1194e-06	0.00058546	1.3519e-06	0.001176	5.161	30.652	3.4768	-26.16	29.637	211	71	-1.1328	0.013009	-2.9996	21.583	4.77	-4.2563	20.167	7.6379	-2.604	10.242	63	0	0.31936	-0.00063039	0.40982	1.3847	1.1779	3.5968	16.567	9.9209	-10.507	20.428	271	210	-0.39069	0.0023165	-0.72311	4.8669	2.2145	-1.9373	13.222	4.8671
7	0.0099771	0	0.0099771	137	4	0.00052154	-5.7231e-07	0.00059107	2.7563e-06	0.0016607	4.0086	19.766	0	-32.485	32.485	4	139	-2.9518	0.0097529	-4.1368	54.222	7.3956	-2.5802	8.4773	11.344	-9.7888	21.132	63	171	0.34377	-0.0061263	1.0881	5.9447	2.4761	1.7392	13.244	13.167	-9.2394	22.406	136	63	-0.25336	0.0017964	-0.47162	7.4426	2.731	0.65528	11.251	1.0323
8	0.039705	0	0.039705	69	2	0.0030474	-1.6227e-05	0.0054328	6.8197e-05	0.008373	3.1151	11.793	0	-37.276	37.276	2	241	-6.0309	0.0034537	-6.5386	98.725	9.9404	-1.4968	3.8882	16.879	-4.1985	21.078	238	0	2.1009	0.0019672	1.8117	16.384	4.0512	2.0402	6.2954	15.668	-19.9	35.568	167	202	-0.6101	0.0027941	-1.0208	23.019	4.8037	-0.53628	7.5557	6.4479
9	0.028087	0	0.028087	183	4	0.0018973	7.7253e-08	0.0018888	3.631e-05	0.0060258	3.3705	13.067	0	-30.719	30.719	4	68	-3.0405	0.0076668	-3.8762	61.568	7.8615	-2.5212	7.8192	16.887	-7.8608	24.748	65	0	0.88402	-0.0025216	1.1589	11.616	3.412	3.133	13.392	24.578	-6.0168	30.595	183	163	0.83345	0.011217	-0.38924	14.531	3.8773	4.5195	24.876	7.1714
10	0.015494	0	0.015494	73	5	0.00070733	-4.8876e-06	0.0014282	6.2934e-06	0.0025432	4.5615	23.205	1.7115	-32.421	34.133	226	73	-2.7411	0.012603	-4.6	41.27	6.5138	-2.9683	11.849	10.959	-3.555	14.514	146	226	1.2599	-0.00053821	1.3393	7.0866	2.6625	1.7884	5.0557	10.584	-10.444	21.027	1	229	0.6749	-0.0051513	1.4347	8.0747	2.8755	0.55466	6.8989	9.387
11	0.037549	0	0.037549	51	2	0.0011823	-1.2263e-05	0.0028501	2.3836e-05	0.0049769	5.4616	34.294	0.0042261	-28.577	28.581	198	52	-2.0015	0.012494	-3.7007	29.272	5.4993	-3.223	13.015	14.155	-3.8611	18.017	51	272	0.81769	-0.0047327	1.4613	6.3223	2.5419	3.0755	13.029	11.186	-17.371	28.557	263	56	-0.46214	0.015161	-2.5241	13.466	3.8593	-1.9257	10.988	5.5982
12	0.024471	0	0.024471	57	2	0.0019342	-6.3921e-06	0.0026309	2.3095e-05	0.0048227	3.256	13.636	2.0899	-30.687	32.777	169	59	-3.5544	0.0095421	-4.5945	61.915	7.8917	-2.3089	7.0291	13.442	-13.588	27.03	56	157	-0.079042	-0.010998	1.1198	16.441	4.1139	-0.083076	6.4569	12.1	-14.093	26.193	184	161	-0.85121	-0.0031436	-0.50856	19.161	4.3818	-0.69984	5.5484	0.61517
13	0.0097337	0	0.0097337	186	4	0.00075922	4.6233e-06	0.00025759	2.8616e-06	0.0017165	3.0974	13.095	0.69771	-33.078	33.776	174	187	-5.4425	-0.012096	-4.1301	78.95	8.9179	-1.5515	4.1181	14.837	-13.657	28.494	131	160	0.78987	-0.004651	1.2945	12.352	3.5267	0.8125	8.6048	14.905	-8.8841	23.789	131	162	-0.0043225	0.0079182	-0.86345	14.202	3.8013	0.84977	6.6657	7.4457
14	0.032845	0	0.032845	64	6	0.0016995	-9.8099e-06	0.0029797	3.0371e-05	0.0055607	4.3187	21.835	0.87711	-32.875	33.753	199	152	-4.1244	0.0041552	-4.6666	80.54	8.9799	-2.1313	6.0804	22.218	-5.0102	27.228	60	222	1.8404	-0.0064275	2.6792	21.512	4.6635	2.4749	8.9195	13.122	-10.705	23.826	146	64	0.57951	0.0078263	-0.44182	9.9449	3.2086	1.2637	8.589	6.8275
15	0.018063	0	0.018063	56	5	0.0011396	-5.0002e-06	0.0017146	1.2204e-05	0.0035093	3.4922	14.627	0	-26.344	26.344	5	54	-3.6178	0.0050157	-4.1946	55.833	7.4796	-1.9935	5.6148	11.889	-1.961	13.85	197	60	1.0063	0.0035042	0.6033	5.7608	2.4115	2.4464	8.4521	16.3	-6.5749	22.875	137	59	0.7267	0.0050628	0.14448	7.8853	2.8283	3.1293	16.215	9.8856
16	0.02333	0	0.02333	162	3	0.0020491	9.1203e-06	0.0011644	2.4236e-05	0.0049497	2.5773	8.8352	0	-35.204	35.204	3	162	-5.2224	-0.011317	-4.1247	98.612	9.9508	-1.657	4.1793	16.785	-1.1633	17.949	111	0	1.9346	0.009171	1.045	18.24	4.302	2.1399	6.2638	18.622	-5.0257	23.648	115	51	1.3832	0.023509	-0.89717	15.947	4.2069	2.5582	8.736	8.1775
17	0.043018	0	0.043018	56	5	0.0028112	-2.0086e-05	0.0051713	7.0076e-05	0.0084822	3.2389	12.61	1.1689	-35.088	36.257	186	56	-4.2868	0.018428	-6.4521	78.427	8.9445	-2.1721	6.5836	15.551	-0.53922	16.09	53	187	1.8856	-0.0097826	3.035	14.699	3.8915	2.1318	6.4655	19.759	-12.449	32.208	134	185	0.69376	0.0074135	-0.17733	17.597	4.2251	2.437	12.548	5.9665
18	0.045113	0	0.045113	180	4	0.0026424	-1.2462e-05	0.0046425	7.577e-05	0.0087813	3.711	15.749	0	-30.276	30.276	4	179	-4.1199	0.014053	-6.3754	72.549	8.6171	-1.977	5.4001	24.329	-4.0478	28.377	179	224	1.341	-0.0025015	1.7425	17.713	4.2151	3.7411	18.157	8.6685	-15.243	23.912	162	0	-0.25937	0.0028071	-0.7099	6.887	2.6372	-1.6542	12.023	2.1293
19	0.0094526	0	0.0094526	46	2	0.00044718	-5.8682e-06	0.0010223	2.5917e-06	0.0016441	4.0004	17.97	0	-25.597	25.597	2	50	-1.7247	0.023307	-4.0088	30.075	5.6419	-3.4631	13.631	13.322	-0.31289	13.635	45	153	0.79326	-0.0057075	1.3526	5.5459	2.3772	3.2643	13.358	1.0316	-13.271	14.303	0	151	-0.92375	0.0019783	-1.1176	7.4258	2.7273	-3.0719	11.616	4.9988
20	0.019007	0	0.019007	260	8	0.0011219	-1.5743e-06	0.0013573	1.2977e-05	0.003605	3.5354	14.45	0	-29.009	29.009	8	260	-4.027	0.0003949	-4.086	61.045	7.8132	-1.913	5.5144	20.339	-7.0177	27.357	261	221	1.2722	-0.00068164	1.3741	16.559	4.0697	2.7295	10.957	13.752	-14.324	28.076	168	240	-0.39413	0.0024635	-0.76242	11.17	3.3489	0.30704	9.6639	3.0106
21	0.030943	0	0.030943	62	4	0.0011993	-9.884e-06	0.0024842	2.1634e-05	0.0047105	4.6873	25.105	0	-34.499	34.499	4	153	-2.807	0.012251	-4.3996	52.375	7.2956	-2.8023	9.9096	15.457	-7.247	22.704	58	189	0.87194	-0.0087686	2.0119	9.5351	3.1578	2.7191	10.583	8.0758	-15.31	23.386	138	66	-0.64894	0.0050561	-1.3062	8.1848	2.8862	-2.5572	11.824	3.8863
22	0.018936	0	0.018936	64	4	0.0013615	-6.5425e-06	0.0023331	1.467e-05	0.0038713	3.1737	11.863	0	-27.888	27.888	4	163	-3.5892	0.0019903	-3.8848	49.9	7.066	-1.9852	5.8362	22.356	-12.777	35.133	64	0	1.8224	0.0049564	1.0863	25.224	5.0404	2.2744	7.8991	9.922	-11.773	21.695	164	74	-0.49876	0.0068972	-1.523	8.5735	2.9876	-1.2165	7.9012	7.9625
23	0.0090869	0	0.0090869	80	2	0.0002348	-1.3312e-06	0.0004591	1.0541e-06	0.0010349	5.9433	40.395	4.0352	-24.754	28.789	279	87	-2.7427	-0.00082931	-2.603	36.521	6.0438	-2.0266	6.0978	14.455	-7.2759	21.731	279	192	0.12742	0.0024435	-0.28432	4.2952	2.0862	3.031	22.441	12.661	-7.7387	20.399	228	208	-0.22559	0.00038323	-0.29016	6.4197	2.534	1.1745	12.341	12.986
24	0.041175	0	0.041175	76	8	0.0017286	-9.6446e-06	0.0030643	3.9117e-05	0.0063021	4.7139	25.302	0	-32.461	32.461	8	79	-3.5281	0.0023347	-3.8515	54.242	7.3673	-2.3422	7.8544	13.926	-17.212	31.138	69	2	0.57964	0.0059044	-0.23812	12.324	3.5425	-0.034307	10.298	19.898	-9.0437	28.942	239	77	1.2415	0.01287	-0.54101	18.571	4.4314	2.1834	8.9356	13.351
25	0.030007	0	0.030007	40	4	0.0014052	-2.5739e-05	0.0034901	2.9637e-05	0.0055771	4.2623	20.093	0	-28.943	28.943	4	40	-2.455	0.0321	-5.055	42.378	6.6828	-2.7892	9.6473	15.09	0	15.09	37	4	0.9927	-0.0078297	1.6269	7.8752	2.8304	3.2243	13.208	0	-8.8062	8.8062	4	45	-0.73028	0.012177	-1.7167	3.6529	1.9953	-2.6901	8.7919	4.445
26	0.012199	0	0.012199	298	8	0.0010291	9.413e-07	0.00086109	6.4207e-06	0.0025358	2.6882	9.144	2.4381	-31.307	33.745	259	105	-4.1505	0.0042975	-4.9176	67.088	8.2027	-1.9228	5.5106	9.7916	-20.491	30.283	262	2	-0.54025	0.0060174	-1.6144	8.91	3.0491	-2.0441	14.421	21.035	-7.7891	28.824	203	258	1.0095	0.0038873	0.31565	19.27	4.4081	2.7594	11.472	24.786
27	0.13626	0	0.13626	193	7	0.0053449	1.2093e-05	0.0032953	0.00030153	0.017405	4.6467	26.871	0	-33.814	33.814	7	193	-6.6551	-0.0038747	-5.9984	120.53	10.985	-1.2659	2.9316	21.579	-8.4077	29.987	258	328	1.6125	0.0034365	1.03	22.036	4.7064	2.4669	9.1638	10.875	-5.3638	16.238	4	194	0.78872	-0.0035932	1.3978	4.6716	2.19	2.1194	8.0002	9.6009
28	0.079431	0	0.079431	39	3	0.0034854	-5.1848e-05	0.008048	0.00016894	0.013265	4.4641	22.365	0	-27.303	27.303	3	148	-2.8523	0.013717	-4.0594	49.052	7.0387	-2.375	7.1666	18.443	-0.54555	18.989	103	48	1.1994	-0.0037197	1.5267	10.756	3.2851	3.1576	12.993	2.3339	-12.414	14.748	102	43	-1.0241	0.011252	-2.0142	8.53	2.9767	-2.7282	9.0948	7.6447
29	0.022717	0	0.022717	78	5	0.0012101	-6.3775e-06	0.0022401	1.6341e-05	0.0040861	3.8925	17.538	0	-32.767	32.767	5	79	-3.8304	-0.0014798	-3.5914	66.885	8.1795	-2.1919	6.7552	14.959	-5.1535	20.113	70	231	0.8258	-0.0037251	1.4274	7.8381	2.8212	3.0984	13.436	21.044	-6.5794	27.624	265	78	0.50865	0.0075346	-0.70819	7.2706	2.787	4.2755	27.227	8.4679
30	0.0041016	0	0.0041016	153	2	0.00019864	4.6299e-08	0.00019253	4.6775e-07	0.00068393	3.8792	18.089	0	-24.932	24.932	2	153	-2.0443	0.0042829	-2.6097	35.096	5.9333	-2.8522	9.6939	7.397	-2.3048	9.7018	58	68	0.10908	-0.0023349	0.41728	0.85379	0.94111	4.3203	29.453	10.857	-6.7172	17.574	215	68	0.19965	0.0050572	-0.46789	2.8881	1.7429	2.8862	18.665	4.3266
31	0.019974	0	0.019974	60	4	0.00063136	-7.6562e-06	0.0017071	8.419e-06	0.0029677	5.1334	28.539	0	-29.268	29.268	4	60	-1.873	0.016987	-4.2597	31.332	5.7658	-3.4911	14.732	16.569	-0.43364	17.003	56	0	0.54966	-0.0061005	1.4068	5.4076	2.3779	5.1302	29.467	10.057	-4.0719	14.129	149	62	0.33632	-0.0012519	0.5122	2.1918	1.484	3.1906	16.753	7.011
32	0.0090134	0	0.0090134	44	4	0.00078739	7.0103e-07	0.00071133	3.7847e-06	0.0019459	2.5916	8.595	0	-32.805	32.805	4	121	-4.9832	-0.0022223	-4.7421	94.409	9.7174	-1.7213	4.41	14.865	-2.7683	17.633	46	3	1.6997	-0.00093703	1.8013	15.708	3.9638	2.0813	5.9213	9.4008	-7.6892	17.09	121	43	0.53922	0.010191	-0.56653	6.9723	2.7173	1.3878	7.094	9.7774
33	0.024214	0	0.024214	224	5	0.0014293	-4.58e-06	0.0020911	2.1065e-05	0.0046057	3.4406	13.91	0	-35.837	35.837	5	227	-3.2211	0.012022	-4.9583	72.466	8.572	-2.5442	7.9708	16.709	-3.5826	20.291	223	1	1.0498	-0.001329	1.2418	10.899	3.3032	2.9226	10.682	11.94	-8.1132	20.053	223	70	0.10928	0.006034	-0.76263	4.2773	2.129	1.525	15.716	13.962
34	0.039987	0	0.039987	53	4	0.0023259	-1.8077e-05	0.0044318	4.8339e-05	0.007059	3.8593	17.438	0	-36.27	36.27	4	54	-5.2258	0.012968	-6.7366	96.599	9.8674	-1.8028	4.8631	17.336	-7.4934	24.829	45	107	1.7039	-0.0086216	2.7083	23.894	4.9227	1.8311	5.6031	19.439	-10.524	29.963	136	53	0.80734	0.0075538	-0.072683	22.745	4.7964	1.3336	6.5543	3.2496
35	0.0041469	0	0.0041469	51	4	0.00013662	-1.8409e-06	0.00034832	3.7361e-07	0.00062344	5.1171	28.896	0.86118	-28.287	29.148	227	52	-1.3219	0.019863	-3.6061	26.404	5.3064	-4.2062	19.619	5.7738	-0.58359	6.3574	48	226	0.25676	-0.002944	0.59533	0.82173	0.92751	3.8378	17.448	11.808	-10.26	22.068	229	51	-0.29002	0.010095	-1.451	3.9456	2.0973	-0.64405	18.495	11.477
36	0.013303	0	0.013303	64	3	0.00077854	-3.9529e-06	0.0013616	5.726e-06	0.0024166	3.7593	16.874	0.23218	-29.255	29.487	216	66	-3.0025	0.0058187	-3.8608	52.778	7.2819	-2.4661	7.6861	11.041	-2.764	13.805	63	295	0.80003	-0.0016953	1.0501	5.0942	2.2617	2.8348	10.592	16.96	-5.1196	22.079	167	220	0.94437	-0.00020151	0.9741	11.001	3.3168	3.0738	12.836	11.593
37	0.018118	0	0.018118	60	4	0.00053011	-6.0578e-06	0.0013025	6.4692e-06	0.0025826	5.48	33.04	0	-25.65	25.65	4	61	-1.4454	0.013498	-3.1664	25.193	5.1174	-3.6606	15.307	11.821	-0.14465	11.966	59	254	0.39229	-0.0046601	0.98646	2.7277	1.6871	4.975	28.126	7.3967	-5.8936	13.29	253	58	-0.096671	0.0042141	-0.63397	1.0585	1.0749	0.11784	23.883	10.509
38	0.023058	0	0.023058	77	2	0.0017603	9.2519e-08	0.0017476	2.3717e-05	0.00487	3.2255	12.318	0	-30.891	30.891	2	83	-4.4044	-0.015703	-2.2452	70.706	8.5013	-1.9377	5.5584	13.416	0	13.416	267	2	2.3237	0.013415	0.47914	13.77	3.8617	1.3089	3.1585	16.769	-10.689	27.459	265	211	0.3904	0.013416	-1.4543	11.809	3.5988	1.6442	9.4091	10.225
39	0.040996	0	0.040996	65	3	0.001595	-1.0091e-05	0.0028462	3.0168e-05	0.0055403	4.432	24.815	0	-30.151	30.151	3	64	-2.8205	0.012649	-4.3891	51.883	7.2601	-2.683	8.9409	17.847	-6.486	24.333	59	171	1.0638	-0.0070779	1.9414	12.3	3.5439	3.0249	12.221	15.811	-8.6321	24.443	137	173	-0.10714	0.0044672	-0.66108	10.4	3.2408	2.0684	13.986	11.862
40	0.020488	0	0.020488	36	4	0.00095066	-1.2273e-05	0.0020737	1.0514e-05	0.0033073	4.3429	21.915	0.64575	-25.026	25.672	125	151	-2.5772	0.022593	-4.6444	41.361	6.5422	-2.5741	8.1694	11.419	-4.1666	15.586	35	127	0.61708	-0.011268	1.6481	5.2557	2.3694	2.6744	11.112	7.7069	-16.64	24.346	151	130	-1.4137	0.01248	-2.5556	17.921	4.2849	-2.0306	6.9578	8.6513
41	0.0034544	0	0.0034544	53	2	0.0002145	-1.4139e-06	0.00038345	3.5272e-07	0.00060193	3.3083	14.532	1.4852	-26.545	28.03	132	54	-1.6168	0.0061097	-2.3469	28.558	5.3607	-3.5906	14.758	10.07	-0.66644	10.737	52	69	0.60757	-0.0044636	1.141	2.8256	1.7092	3.2352	13.575	7.3307	-3.6878	11.018	112	0	0.30221	-7.1376e-05	0.31073	2.0005	1.4144	2.5359	12.311	5.7385
42	0.0037044	0	0.0037044	245	2	0.00022141	-3.9292e-07	0.00033536	3.4024e-07	0.00058701	3.9733	19.169	0	-22.836	22.836	2	180	-4.8281	0.0046223	-6.1685	44.934	6.748	-0.98238	2.4862	7.0816	-9.3597	16.441	579	245	0.41285	0.00029624	0.32694	5.7733	2.4033	-0.78781	6.9049	8.7472	-14.257	23.004	371	244	-0.51498	0.002053	-1.1104	7.8518	2.8232	-2.6216	13.213	10.712
43	0.02872	0	0.02872	69	3	0.0011922	-2.3101e-06	0.0015099	1.5155e-05	0.0038973	4.7049	27.711	1.8969	-30.946	32.843	201	228	-3.2398	-0.0066562	-2.3246	59.894	7.7573	-2.4302	7.6066	13.34	-2.9333	16.273	66	72	1.172	0.0036765	0.66652	7.4211	2.7399	2.3148	7.8221	22.388	-9.5306	31.919	163	200	1.5752	0.012174	-0.098798	21.376	4.7241	2.662	10.269	16.514
44	0.032778	0	0.032778	64	5	0.0018544	-1.6256e-05	0.0038296	3.2661e-05	0.0058285	3.4052	13.976	0.15787	-31.941	32.099	172	58	-3.0565	0.027428	-6.389	60.8	8.0332	-2.5867	8.1736	19.427	-4.1257	23.553	135	178	1.3164	-0.011208	2.6782	17.317	4.2356	2.7585	9.7259	17.927	-12.949	30.876	136	174	-0.14022	0.0021597	-0.40262	8.8461	2.9781	1.9795	20.704	6.6886
45	0.048338	0	0.048338	46	3	0.0029794	-1.6696e-05	0.0045655	7.3142e-05	0.0086017	3.6138	16.483	0	-35.326	35.326	3	111	-4.8404	0.0021241	-5.0422	97.796	9.8899	-1.9153	5.2208	14.932	-1.7837	16.716	108	52	1.3039	0.0026086	1.056	10.819	3.2923	2.4489	7.9829	10.934	-10.335	21.269	155	43	0.17241	0.011013	-0.87383	7.4278	2.7922	0.14595	8.1128	12.645
46	0.026605	0	0.026605	42	7	0.0008148	-1.1566e-05	0.0020235	1.3808e-05	0.0037815	5.4445	32.696	0.53875	-27.115	27.653	0	42	-1.7788	0.0043751	-2.236	28.095	5.3071	-3.2741	13.166	10.269	-2.4754	12.744	201	208	0.47157	0.00051046	0.41822	3.4429	1.8558	3.5963	16.103	8.0582	-5.6395	13.698	201	45	0.08393	0.0029514	-0.22449	1.6187	1.2848	1.7791	21.286	11.825
47	0.043211	0	0.043211	63	8	0.00188	-2.3248e-05	0.0044954	5.8756e-05	0.0078138	4.3612	20.733	0	-29.78	29.78	8	63	-2.0466	0.029841	-5.4037	38.644	6.5142	-3.2339	12.137	13.629	-4.0669	17.696	59	3	0.59788	-0.00809	1.508	5.4832	2.4004	3.7354	17.571	3.0633	-6.8086	9.8719	58	0	-0.16247	0.0033868	-0.54349	1.0925	1.0683	-3.3768	19.709	2.046
48	0.0040544	0	0.0040544	239	2	0.00012061	3.3322e-07	7.2122e-05	2.275e-07	0.0004778	6.066	43.817	1.0629	-26.566	27.629	0	239	-2.6599	0.014049	-4.7041	34.956	6.0298	-2.1146	6.194	11.702	-4.681	16.383	92	102	0.53602	-0.0020012	0.82719	3.434	1.8608	3.0521	14.536	4.8268	-12.002	16.829	239	97	-0.35575	0.0038626	-0.91777	2.7704	1.696	-3.5167	20.781	14.119
49	0.033037	0	0.033037	74	2	0.0021131	-8.1994e-06	0.0033307	4.1295e-05	0.0064647	3.2066	12.32	0	-34.575	34.575	2	167	-3.3658	0.0041454	-3.9814	75.368	8.6888	-2.4412	7.4239	14.072	0	14.072	68	2	0.98395	-0.0019173	1.2687	7.9268	2.8203	3.0564	11.507	13.119	-7.4706	20.59	240	78	0.35134	0.0062794	-0.58115	7.0129	2.7027	2.3677	12.994	12.279
50	0.039811	0	0.039811	52	3	0.0012692	-1.6494e-05	0.003199	3.3943e-05	0.0059326	5.2369	29.967	0	-28.318	28.318	3	54	-1.8619	0.011051	-3.1548	31.561	5.6677	-3.3774	13.821	15.271	-5.9043	21.176	48	0	0.7998	-0.0020553	1.0403	8.1502	2.8583	3.4095	15.307	8.6115	-5.9874	14.599	228	163	0.062747	0.0048255	-0.50184	1.9013	1.4172	1.3563	17.748	11.287
51	0.024456	0	0.024456	141	4	0.0013479	-3.2415e-06	0.0017563	2.0864e-05	0.0045739	3.7556	16.37	0	-27.674	27.674	4	141	-1.9413	0.0084365	-3.0043	34.141	5.8754	-3.1744	11.915	17.538	-6.1485	23.686	59	185	0.66927	-0.0050168	1.3014	7.859	2.8272	3.5543	17.744	18.276	-11.9	30.176	141	186	0.53654	-0.0030622	0.92239	13.012	3.6141	2.1796	14.913	6.9523
52	0.03594	0	0.03594	57	5	0.001632	-1.0334e-05	0.0030633	3.2113e-05	0.0057272	4.7726	26.09	0	-28.486	28.486	5	57	-5.6402	-0.00049225	-5.572	71.22	8.4393	-1.2376	3.222	15.541	-11.777	27.318	53	0	1.3329	0.0031827	0.89211	15.198	3.9069	1.6619	6.498	25.339	-7.8473	33.187	237	215	1.6975	0.015018	-0.3825	39.069	6.3657	2.5223	8.4343	10.142
53	0.011487	0	0.011487	67	3	0.00058557	-3.3632e-06	0.0010295	4.3373e-06	0.0020984	3.7578	16.154	0	-28.495	28.495	3	62	-2.1621	0.0095822	-3.427	44.91	6.7415	-3.0602	10.846	17.752	0	17.752	207	3	0.87436	-0.0011128	1.0212	8.9257	2.9888	3.9499	18.562	8.5423	-8.4185	16.961	206	68	-0.025572	0.0047043	-0.64654	3.1378	1.8076	-0.021858	16.034	5.8961
54	0.020211	0	0.020211	47	3	0.001033	-7.1106e-06	0.0017192	1.1712e-05	0.0034454	4.0631	19.9	0	-28.463	28.463	3	50	-3.0116	0.0065825	-3.6468	55.815	7.4801	-2.4172	7.3617	15.749	-2.3876	18.136	46	193	0.94894	-0.0089416	1.8118	8.1116	2.8918	3.4636	15.152	16.761	-0.35487	17.116	112	50	1.0755	0.0075444	0.34746	10.595	3.2822	3.5496	15.097	5.4167
55	0.0709	0	0.0709	82	3	0.0029999	-1.7075e-05	0.0053562	0.00012969	0.01147	4.5404	22.818	0.87371	-33.647	34.521	215	234	-3.3044	-0.0012055	-3.138	70.234	8.3812	-2.601	8.3275	19.818	-5.5431	25.361	75	211	1.0889	-0.0072568	2.0903	15.453	3.9737	2.7269	10.23	12.918	-11.392	24.31	168	83	-0.2098	0.012837	-1.9814	11.399	3.5288	-0.10649	7.2074	5.3447
56	0.063143	0	0.063143	72	4	0.002936	-2.2145e-05	0.0062798	0.000118	0.011034	4.3187	21.271	0	-32.596	32.596	4	78	-3.5548	0.011626	-5.3104	66.654	8.2273	-2.3926	7.5628	20.84	-0.014602	20.855	68	170	1.6763	-0.0057074	2.5382	16.584	4.1028	2.8713	10.961	18.011	-13.639	31.65	185	75	0.11637	0.0065561	-0.87361	13.789	3.7573	0.71345	13.104	11.815
57	0.068325	0	0.068325	69	3	0.003986	-2.1597e-05	0.0067937	0.00015374	0.012505	3.6631	16.015	0	-30.775	30.775	3	74	-4.0541	0.005394	-4.7553	78.491	8.8689	-2.06	5.6825	18.023	-4.1036	22.126	63	153	1.8441	-0.004535	2.4337	19.378	4.4153	2.2331	6.8373	17.505	-13.438	30.943	151	74	0.5883	0.01561	-1.441	17.601	4.3571	1.0052	7.644	11.516
58	0.020153	0	0.020153	344	5	0.0011274	2.299e-06	0.00066189	1.3305e-05	0.0036575	3.8641	17.328	1.5128	-34.311	35.824	324	343	-6.1595	-0.0038507	-5.3797	85.202	9.2415	-1.3111	3.6476	12.305	-6.4488	18.754	99	216	1.0673	-0.00019883	1.1076	9.635	3.1041	1.9046	6.6008	24.67	-11.347	36.017	251	107	0.49611	0.0089841	-1.3232	25.306	5.1396	2.5605	12.296	10.154
59	0.033013	0	0.033013	52	3	0.0016111	-1.035e-05	0.0028168	2.6518e-05	0.0051968	4.1802	20.776	0	-29.719	29.719	3	56	-3.2963	-0.00041707	-3.2477	49.58	7.0413	-2.1347	6.4333	18.342	-0.24374	18.586	50	166	1.591	-0.0011708	1.7274	13.627	3.6923	2.5936	9.0876	7.7315	-16.499	24.231	179	164	-1.3021	0.0010437	-1.4237	16.419	4.0527	-2.0472	7.064	7.4817
60	0.024489	0	0.024489	68	5	0.0012599	-7.4468e-06	0.0022429	1.4937e-05	0.0039066	3.9988	19.408	0	-31.864	31.864	5	152	-4.7849	0.0032606	-5.2153	98.263	9.9159	-1.7776	4.4276	16.259	-5.1131	21.372	60	152	0.50289	-0.0073218	1.4694	7.3626	2.7706	3.3898	17.658	18.089	-11.168	29.257	141	68	1.1893	0.013981	-0.65623	19.858	4.5828	1.946	7.3452	5.7725
61	0.0075889	0	0.0075889	251	4	0.0002956	-2.9126e-07	0.00033944	1.1177e-06	0.0010575	4.4518	23.209	0.49447	-25.182	25.677	289	251	-2.6027	0.0020802	-2.9158	36.397	6.0357	-2.3554	7.4726	13.267	-7.7902	21.057	251	220	0.37429	-0.0012017	0.55516	5.2666	2.2973	2.7068	16.133	11.846	-12.038	23.883	292	220	0.080888	0.0017635	-0.18451	3.9324	1.989	0.73504	19.45	11.081
62	0.011899	0	0.011899	57	2	0.00078292	-1.8086e-06	0.00099363	4.9658e-06	0.0022318	3.3185	13.869	0	-28.41	28.41	2	61	-3.5259	-0.0048624	-2.9594	63.944	8.0032	-2.1425	6.0317	14.041	-3.5743	17.616	133	229	1.2087	0.0021102	0.96283	9.892	3.1484	2.5087	8.3624	17.16	-0.53349	17.694	183	0	1.7203	0.013293	0.17174	16.053	4.106	2.3886	7.4299	13.27
63	0.01905	0	0.01905	46	10	0.00099652	-1.7611e-05	0.0026344	1.2253e-05	0.0036272	4.0548	18.513	0	-28.039	28.039	10	47	-1.8919	0.03529	-5.1738	27.648	5.5926	-3.3499	13.68	5.7796	-7.5709	13.35	41	6	0.030972	0.00059551	-0.02441	1.9979	1.4138	-1.0712	17.601	9.1741	-2.5532	11.727	6	47	0.3426	-0.0084867	1.1319	1.9839	1.4811	3.7508	18.531	9.099
64	0.02651	0	0.02651	71	4	0.0022369	-5.6502e-06	0.0030336	3.4174e-05	0.0058641	2.8128	9.8131	0	-34.639	34.639	4	233	-4.6727	0.0058155	-5.4927	108.58	10.431	-2.0069	5.2988	13.981	-3.2863	17.268	162	202	0.7573	0.00011573	0.74098	5.8262	2.4138	3.1847	13.579	19.419	-14.284	33.702	232	204	0.35637	0.0090274	-0.91649	24.467	5.0011	1.6757	9.3353	12.797
65	0.02681	0	0.02681	82	4	0.0017171	-1.1577e-05	0.003529	3.1605e-05	0.0057189	3.4166	13.194	0	-36.337	36.337	4	94	-3.4973	0.01247	-5.4488	73.803	8.6649	-2.6161	8.77	15.855	-2.0824	17.938	79	190	1.003	-0.0032492	1.5115	8.3604	2.9064	3.0302	11.896	19.419	-11.07	30.488	188	251	0.65423	-0.0037067	1.2343	7.3808	2.7375	2.7137	20.219	7.2332
66	0.023345	0	0.023345	83	5	0.0011303	-5.7157e-06	0.0020991	1.4978e-05	0.0039106	4.4249	22.362	0	-34.808	34.808	5	82	-4.4807	0.007233	-5.7067	84.432	9.2161	-1.9683	5.5085	15.531	-9.3548	24.886	75	172	0.43459	-0.002087	0.78834	9.7876	3.1352	1.8629	10.456	14.586	-11.215	25.801	285	250	0.79687	0.00012856	0.77508	9.1634	3.0271	1.7428	9.8329	9.7017
67	0.010992	0	0.010992	66	4	0.00056395	-4.4375e-06	0.0011342	3.6048e-06	0.0019272	3.7928	16.599	0	-27.892	27.892	4	65	-2.1555	0.011384	-3.6184	35.664	6.0318	-2.9461	10.485	13.174	-4.6709	17.845	55	233	0.62465	-0.00084419	0.73313	4.6483	2.1569	3.0033	13.291	6.0884	-8.606	14.694	208	66	-0.0051043	0.0091529	-1.1812	2.8399	1.8179	-0.67996	10.776	7.234
68	0.011523	0	0.011523	88	7	0.0006101	-2.5058e-06	0.0010361	4.1057e-06	0.0020412	3.9847	18.511	0	-27.797	27.797	7	89	-2.6945	0.0055783	-3.6428	43.754	6.6374	-2.5266	8.2153	10.118	-9.1238	19.242	94	311	0.40275	-0.0010307	0.57797	4.075	2.0212	0.99795	13.026	9.3323	-12.9	22.232	194	91	-0.43707	-0.00053444	-0.34622	4.3765	2.0927	-2.5479	17.604	13.835
69	0.015638	0	0.015638	89	3	0.00063288	-4.0067e-06	0.001312	5.626e-06	0.0024043	4.9123	26.505	0.34205	-33.751	34.093	281	84	-3.4687	0.0090411	-5.0012	54.039	7.4045	-2.5155	9.068	13.333	-1.5572	14.89	81	258	1.5867	-0.0030416	2.1023	10.676	3.281	1.8987	5.278	8.7239	-12.742	21.466	192	90	-0.25506	0.0037043	-0.88293	8.5544	2.9473	-1.0089	8.0708	8.6795
70	0.021304	0	0.021304	260	5	0.0017454	1.3358e-06	0.001541	1.8147e-05	0.0042616	2.6087	8.8569	0	-34.522	34.522	5	259	-4.0142	0.011171	-5.7234	75.087	8.7216	-2.1292	6.0654	14.492	-6.3894	20.882	258	272	1.0207	-0.0098473	2.5273	11.416	3.4896	1.8257	6.6649	11.305	-21.383	32.688	258	278	-1.3407	-0.0090044	0.036983	24.096	4.9733	-2.0558	8.3542	6.0198
71	0.015342	0	0.015342	61	4	0.00058114	-5.0738e-06	0.0012255	5.7849e-06	0.002434	4.6423	24.355	0	-28.739	28.739	4	61	-1.8023	0.015985	-3.8325	35.478	6.0714	-3.4526	13.692	9.8104	-2.3236	12.134	139	68	0.34776	-0.0030351	0.73322	2.0888	1.4625	3.8761	18.888	15.761	0	15.761	140	4	0.71609	-0.0058015	1.4529	5.7652	2.4388	3.7641	17.3	9.4795
72	0.030135	0	0.030135	65	5	0.0016569	-1.0622e-05	0.0032343	3.1286e-05	0.0056675	3.6976	15.664	0.80612	-29.681	30.487	213	65	-2.8551	0.016657	-5.3286	55.977	7.6178	-2.6793	8.7354	7.7185	-10.45	18.168	163	203	0.253	-0.002876	0.68009	3.1193	1.7834	-0.060661	15.407	26.451	-12.458	38.908	163	205	-0.1091	0.0039187	-0.69102	16.513	4.0776	2.9267	21.343	13.287
73	0.031075	0	0.031075	57	6	0.0017137	-1.5768e-05	0.0034482	3.3378e-05	0.0058643	3.8857	17.144	0	-30.65	30.65	6	57	-2.7707	0.020282	-5.0017	46.006	6.9051	-2.6278	8.8676	13.131	-9.3959	22.527	52	0	0.31739	-0.0050975	0.87811	6.2957	2.5301	1.8953	13.289	16.686	-1.9645	18.651	213	0	1.5891	0.012331	0.2327	15.648	4.0332	2.5302	8.0633	9.1703
74	0.003733	0	0.003733	62	2	0.00015917	1.0357e-06	2.6075e-05	3.1766e-07	0.00056887	4.0663	19.747	0	-25.759	25.759	2	253	-1.9694	-0.016233	0.11655	33.131	5.8815	-2.9027	9.97	10.353	-3.0968	13.45	61	255	0.27144	-0.0019132	0.51729	1.6898	1.3077	4.4686	27.643	2.3902	-6.638	9.0283	254	65	-0.29398	0.0012525	-0.45493	1.1943	1.0968	-3.6651	17.555	8.6626
75	0.0088906	0	0.0088906	71	2	0.00051445	-3.4269e-06	0.0010336	3.0653e-06	0.0017764	3.5373	14.373	0	-28.801	28.801	2	162	-2.0858	0.011463	-3.8224	39.912	6.3972	-2.9812	10.426	11.014	-0.9567	11.971	62	154	0.54113	-0.0031846	1.0236	3.1787	1.8047	3.4538	14.394	15.215	-12.072	27.287	159	72	-0.015622	0.0049936	-0.77215	7.965	2.8561	0.9106	16.934	0
76	0.0092691	0	0.0092691	86	4	0.00043991	-1.5812e-06	0.00069211	2.3541e-06	0.0015412	3.983	18.764	0	-29.381	29.381	4	83	-2.5652	0.0072074	-3.7148	52.505	7.2765	-2.7363	8.944	11.925	-1.6297	13.555	80	181	0.50157	-0.0028884	0.96228	2.9607	1.7412	3.9116	19.521	15.705	-11.122	26.827	185	87	-0.042188	0.006053	-1.0076	6.3051	2.5725	0.9057	16.936	3.832
77	0.1085	0	0.1085	61	3	0.0058958	-3.9645e-05	0.010832	0.00039061	0.01997	3.9858	18.544	0	-34.364	34.364	3	62	-3.7836	-0.005074	-3.1519	68.476	8.2831	-2.1404	6.3793	14.906	-4.7922	19.698	57	249	1.0595	-0.0038941	1.5443	10.343	3.2283	2.5018	9.0383	22.096	-4.4183	26.514	130	0	1.4077	0.018793	-0.93196	17.607	4.4098	2.9742	11.132	10.469
78	0.020936	0	0.020936	59	2	0.00057392	-6.7396e-06	0.0013052	8.5489e-06	0.0029545	5.6528	34.714	0	-27.877	27.877	2	61	-1.1586	0.011359	-2.3911	22.764	4.8244	-4.5031	22.399	16.871	0	16.871	58	2	0.53434	-0.0042326	0.99357	5.7324	2.409	5.2491	31.035	1.8153	-3.4326	5.2479	58	65	-0.083441	0.0010469	-0.19703	0.26805	0.52191	-4.3085	26.15	13.553
79	0.0083157	0	0.0083157	63	2	0.00052655	-1.6628e-06	0.00077597	2.3653e-06	0.0015447	3.2438	12.904	0	-27.976	27.976	2	69	-2.5607	0.0075083	-3.687	48.634	7.0042	-2.7636	9.2443	10.261	-5.1453	15.406	213	202	0.54617	0.0035024	0.020821	3.8218	1.9785	3.0871	14.007	4.9386	-14.711	19.65	300	203	-0.74945	0.0033739	-1.2555	7.5338	2.7604	-2.6169	10.474	6.4817
80	0.029561	0	0.029561	52	4	0.0010883	-1.566e-05	0.0027404	2.2952e-05	0.0048858	4.8042	25.188	0	-32.383	32.383	4	53	-1.8792	0.025632	-4.5834	39.739	6.4961	-3.6255	15.074	21.067	-3.8582	24.926	49	0	0.67354	-0.0098916	1.7171	10.129	3.2396	5.0446	28.46	7.5833	-1.281	8.8642	211	55	0.18921	-0.00078459	0.27198	0.89531	0.94742	5.0389	30.444	4.8703
81	0.026128	0	0.026128	60	3	0.0015864	-8.1875e-06	0.0025525	2.4105e-05	0.0049415	3.4842	14.567	0	-30.816	30.816	3	65	-3.3462	0.00876	-4.3799	66.157	8.1558	-2.4077	7.3379	12.717	0	12.717	59	3	1.2884	0.00023884	1.2603	9.5002	3.0823	2.3249	7.075	18.067	-7.902	25.969	146	69	0.57463	0.013409	-1.0076	10.226	3.3267	2.8926	14.321	0.77604
82	0.0092727	0	0.0092727	86	4	0.00043976	-1.5799e-06	0.00069175	2.3539e-06	0.0015412	3.9839	18.772	0	-29.264	29.264	4	83	-2.5808	0.0071065	-3.7143	52.847	7.2991	-2.722	8.8568	11.789	-1.6598	13.449	80	191	0.52023	-0.0030277	1.0031	3.0563	1.7705	3.7583	18.174	15.717	-11.189	26.906	185	87	-0.0099173	0.0058015	-0.93526	6.1503	2.5372	1.0287	17.966	3.92
83	0.047899	0	0.047899	59	7	0.0026062	-1.1386e-05	0.0042287	6.3097e-05	0.0079988	3.4987	14.933	0	-36.136	36.136	7	155	-4.7016	0.006535	-5.6329	102.14	10.121	-2.0093	5.4502	13.59	-3.9475	17.537	58	194	1.3061	-0.0034067	1.7916	11.132	3.3483	2.2676	7.0665	14.987	-15.416	30.403	221	200	-0.058295	0.0056314	-0.86077	12.163	3.5185	-0.033118	9.1206	7.4559
84	0.031127	0	0.031127	76	5	0.00084366	-7.1689e-06	0.0018079	1.4668e-05	0.0038705	5.7525	37.644	0.50424	-30.555	31.059	211	75	-2.3531	0.011886	-3.9518	40.967	6.4673	-3.0368	11.461	16.447	-0.12402	16.571	75	192	1.2501	-0.0041302	1.8056	11.538	3.412	3.1716	12.566	11.847	-13.997	25.844	268	211	-0.75851	0.0060817	-1.5765	8.8784	3.0171	-1.6363	10.596	13.579
85	0.062401	0	0.062401	73	4	0.0037131	-1.1931e-05	0.0054013	0.00013171	0.011518	3.5254	14.605	0	-37.95	37.95	4	152	-4.1585	0.0029412	-4.5747	90.561	9.5194	-2.3446	7.1894	15.931	-7.2371	23.168	69	199	1.4931	0.0016331	1.262	13.49	3.6753	2.1016	6.867	13.184	-19.066	32.25	279	206	-0.34222	0.0090276	-1.6196	19.032	4.4249	-1.191	8.8799	6.7852
86	0.016537	0	0.016537	48	2	0.0010083	-5.2599e-06	0.0015816	9.8053e-06	0.003149	3.4785	14.194	0	-35.692	35.692	2	117	-3.8993	0.0026122	-4.184	77.08	8.7811	-2.321	7.2036	11.071	-9.112	20.183	44	146	0.040511	-0.0092127	1.0447	5.6885	2.4551	0.96121	11.489	18.585	-11.412	29.997	113	44	-0.17656	0.0044845	-0.66537	15.031	3.8874	1.5415	10.839	10.819
87	0.024022	0	0.024022	55	4	0.0019556	-1.0622e-05	0.0033258	2.3062e-05	0.0048675	2.8243	10.204	0.4113	-33.239	33.65	182	64	-4.8832	0.013345	-6.6047	82.686	9.1478	-1.8637	5.1888	9.502	-10.841	20.343	55	0	0.46072	-0.0045452	1.0471	6.0906	2.4912	0.75352	8.7824	25.44	-4.4242	29.864	146	184	2.9588	0.011433	1.484	38.76	6.2842	2.1941	6.9626	6.1708
88	0.076381	0	0.076381	176	4	0.0053123	4.0329e-06	0.0047195	0.00019799	0.014075	2.9004	10.856	0	-38.51	38.51	4	176	-4.8324	-0.007317	-3.7568	101.72	10.105	-1.9954	5.5167	18.213	0	18.213	71	4	1.6894	0.004481	1.0307	13.903	3.7481	2.3777	7.7885	14.9	-9.4912	24.392	172	80	0.64953	0.011531	-1.0455	10.648	3.4077	1.3817	8.19	13.796
89	0.0051731	0	0.0051731	50	2	0.00024657	-3.6327e-06	0.00062437	8.1542e-07	0.00092922	4.0755	18.814	1.0615	-28.179	29.241	0	52	-2.0436	0.030678	-5.2341	38.353	6.4637	-3.2241	12.042	5.839	-9.8845	15.723	50	12	0.0839	0.00048485	0.033475	2.5262	1.5897	-0.95026	17.42	13.948	-2.6201	16.568	47	11	0.7183	-0.011035	1.8659	6.6171	2.6571	3.4866	14.443	0
90	0.081439	0	0.081439	142	5	0.0058246	-7.0559e-06	0.0068089	0.00025878	0.016097	3.1112	11.827	0	-36.458	36.458	5	145	-5.012	-0.0055931	-4.2318	99.832	10.002	-2.0051	5.578	14.407	-5.4087	19.815	147	70	1.3509	0.012608	-0.40798	12.176	3.6352	2.0056	6.4903	16.992	-10.699	27.691	261	195	1.3331	0.025292	-2.1952	21.773	5.0944	1.3864	5.3557	7.4165
91	0.11037	0	0.11037	46	6	0.0052861	-7.217e-05	0.012575	0.00039407	0.020297	4.2343	19.904	0	-31.536	31.536	6	44	-3.5812	0.028944	-6.5045	67.705	8.4013	-2.3124	6.9045	16.696	-7.0117	23.708	46	0	1.0476	-0.0054129	1.5943	12.249	3.5142	2.9119	11.351	11.389	-14.696	26.084	164	45	-0.6129	0.013513	-1.9777	11.534	3.4873	-1.8531	10.707	9.3878
92	0.017341	0	0.017341	54	2	0.00085828	-4.5104e-06	0.001386	8.8109e-06	0.002984	4.2799	21.066	1.364	-29.667	31.031	164	190	-2.132	0.006608	-2.9051	45.575	6.7658	-3.2456	12.093	16.605	-4.3857	20.991	217	161	1.3961	0.012525	-0.069351	13.059	3.7122	2.5514	8.7781	9.7759	-19.85	29.626	192	164	-0.58227	0.0040577	-1.057	12.987	3.6142	-2.5658	14.207	5.1463
93	0.010092	0	0.010092	192	4	0.00049736	-2.4327e-06	0.00090605	3.3879e-06	0.0018558	4.0384	18.321	0.46961	-27.014	27.484	237	73	-1.6521	0.01046	-3.4093	28.101	5.3978	-3.4251	13.611	10.102	-9.6748	19.777	241	193	0.19223	-0.00037212	0.25474	3.8195	1.9547	0.58341	15.022	10.989	-4.1479	15.137	186	73	0.21773	0.00067017	0.10515	2.5373	1.5942	4.0693	24.45	23.873
94	0.01666	0	0.01666	42	4	0.00067874	-7.4688e-06	0.0014742	6.4131e-06	0.0025741	4.4894	23.482	0	-28.855	28.855	4	111	-2.3417	0.018157	-4.2754	34.91	6.014	-2.7101	9.4964	20.168	-1.4645	21.632	41	146	1.299	-0.012399	2.6195	16.511	4.1349	3.512	14.422	3.5016	-10.74	14.241	111	146	-0.61753	0.0054114	-1.1938	4.3865	2.1209	-2.9964	12.232	16.828
95	0.020587	0	0.020587	78	5	0.00099465	-6.3335e-06	0.0020048	1.2506e-05	0.0035844	4.3985	21.743	0	-29.987	29.987	5	83	-2.8243	0.0085963	-4.1954	46.611	6.8733	-2.6237	8.9749	13.193	-9.3474	22.541	239	272	0.012438	0.0046888	-0.73542	4.3575	2.1319	1.104	16.144	15.798	-6.8007	22.599	181	231	0.67505	-0.0018831	0.9754	7.3494	2.7165	3.0066	13.651	27.864
96	0.014679	0	0.014679	70	5	0.00067585	-6.5204e-06	0.0014779	7.0371e-06	0.0026932	4.3641	20.862	0	-29.661	29.661	5	70	-2.0045	0.015021	-3.8522	37.992	6.2561	-3.3258	13.142	13.682	-0.73924	14.421	241	0	0.71687	0.0042069	0.19942	6.7	2.6058	3.7962	16.348	14.143	0	14.143	64	5	0.92996	-0.0005874	1.0022	8.16	2.8569	3.1827	12.176	17.501
97	0.013199	0	0.013199	53	4	0.00040053	-5.7353e-06	0.00097407	3.4273e-06	0.001881	5.4765	33.311	0	-24.547	24.547	4	54	-1.349	0.021165	-3.4654	21.31	4.7768	-3.7033	15.846	3.6602	-4.7193	8.3795	52	0	-0.091581	0.001921	-0.28368	0.7515	0.87403	-2.0513	17.95	16.6	0	16.6	52	4	0.90632	-0.014082	2.3145	9.2518	3.1495	3.5422	14.486	3.6519
98	0.0083699	0	0.0083699	54	4	0.00034387	-3.9774e-06	0.00074956	1.8946e-06	0.0013964	4.7063	24.413	0	-24.934	24.934	4	57	-2.6289	0.010741	-3.7244	39.074	6.2832	-2.336	7.1286	8.7631	-2.5269	11.29	54	157	0.40999	-0.0068249	1.1061	2.8808	1.7447	3.5739	15.772	3.2393	-10.111	13.35	154	56	-0.37718	0.0027996	-0.66274	2.8406	1.6935	-3.6016	17.494	9.1059
99	0.0075466	0	0.0075466	56	3	0.00028814	-3.2424e-06	0.00074532	1.5666e-06	0.0012794	4.7336	24.266	0.06511	-25.818	25.884	69	64	-1.2684	0.012485	-3.0288	23.215	4.925	-4.1288	19.084	13.82	-4.303	18.123	55	282	0.44597	-0.006458	1.3566	4.1196	2.0971	4.5109	24.098	0.56174	-10.157	10.719	68	63	-0.2841	0.0016251	-0.51324	1.7629	1.3344	-5.5234	34.928	0.42337
[truncated: 336 more columns]
