# Supplementary material for: Detecting Parkinson’s disease from sustained phonation and speech signals
Source: PLoS One. 2017 Oct 5;12(10):e0185613. doi: 10.1371/journal.pone.0185613 (PMC5628839; doi:10.1371/journal.pone.0185613)
Supplement: S3 File — (ZIP) [file pone.0185613.s003.zip › SP/unvoiced/SP_unvoiced_IS11_speaker_state.csv]

id	audspec_lengthL1norm_sma_quartile1	audspec_lengthL1norm_sma_quartile2	audspec_lengthL1norm_sma_quartile3	audspec_lengthL1norm_sma_iqr1_2	audspec_lengthL1norm_sma_iqr2_3	audspec_lengthL1norm_sma_iqr1_3	audspec_lengthL1norm_sma_percentile1_0	audspec_lengthL1norm_sma_percentile99_0	audspec_lengthL1norm_sma_pctlrange0_1	audspec_lengthL1norm_sma_amean	audspec_lengthL1norm_sma_stddev	audspec_lengthL1norm_sma_skewness	audspec_lengthL1norm_sma_kurtosis	audspec_lengthL1norm_sma_meanPeakDist	audspec_lengthL1norm_sma_peakMean	audspec_lengthL1norm_sma_peakMeanMeanDist	audspec_lengthL1norm_sma_peakDistStddev	audspec_lengthL1norm_sma_meanSegLen	audspec_lengthL1norm_sma_maxSegLen	audspec_lengthL1norm_sma_minSegLen	audspec_lengthL1norm_sma_segLenStddev	audspec_lengthL1norm_sma_linregc1	audspec_lengthL1norm_sma_linregerrQ	audspec_lengthL1norm_sma_qregc1	audspec_lengthL1norm_sma_qregc2	audspec_lengthL1norm_sma_qregerrQ	audspec_lengthL1norm_sma_centroid	audspec_lengthL1norm_sma_downleveltime25	audspec_lengthL1norm_sma_upleveltime90	audspec_lengthL1norm_sma_risetime	audspec_lengthL1norm_sma_falltime	audspec_lengthL1norm_sma_lpgain	audspec_lengthL1norm_sma_lpc0	audspec_lengthL1norm_sma_lpc1	audspec_lengthL1norm_sma_lpc2	audspec_lengthL1norm_sma_lpc3	audspec_lengthL1norm_sma_lpc4	audspecRasta_lengthL1norm_sma_quartile1	audspecRasta_lengthL1norm_sma_quartile2	audspecRasta_lengthL1norm_sma_quartile3	audspecRasta_lengthL1norm_sma_iqr1_2	audspecRasta_lengthL1norm_sma_iqr2_3	audspecRasta_lengthL1norm_sma_iqr1_3	audspecRasta_lengthL1norm_sma_percentile1_0	audspecRasta_lengthL1norm_sma_percentile99_0	audspecRasta_lengthL1norm_sma_pctlrange0_1	audspecRasta_lengthL1norm_sma_amean	audspecRasta_lengthL1norm_sma_stddev	audspecRasta_lengthL1norm_sma_skewness
1	0.001034	0.001034	0.050314	0	0.04928	0.04928	0.001034	1.0012	1.0002	0.095722	0.22205	2.753	10.016	0.77667	0.65399	0.55826	0.19602	0.37429	0.91	0.04	0.33483	9.4556e-05	0.049241	-1.1352e-06	0.00042831	0.049186	0.52259	0.88814	0.0067797	0.13605	0.19728	0.0020294	-1.7946	0.98377	0.073216	-0.40103	0.20021	0.2485	0.60556	2.3619	0.35707	1.7563	2.1134	0.026774	159.74	159.71	9.5539	29.787	4.7131
2	0.001034	0.001034	0.001034	0	0	0	0.001034	1.3063	1.3052	0.10866	0.27444	3.3474	15.385	1.29	1.2725	1.1639	0	0.32333	1.18	0.03	0.41056	1.5806e-05	0.075318	-6.9814e-06	0.0017332	0.07431	0.50097	0.90283	0.0080972	0.097561	0.15447	0.0022281	-2.001	1.2339	0.26366	-0.77052	0.32575	0.37471	0.78716	0.98834	0.41245	0.20118	0.61363	0.043075	305.94	305.9	15.936	53.447	4.5643
3	0.001034	0.001034	0.03081	0	0.029776	0.029776	0.001034	1.2478	1.2467	0.099799	0.27071	3.417	15.055	1.34	1.1545	1.0547	0	0.4575	1.2	0.06	0.45191	-0.00014923	0.073201	2.5163e-06	-0.00067263	0.073134	0.47157	0.90909	0.0095694	0.10577	0.16346	0.0035583	-1.9075	1.1661	0.13022	-0.49049	0.16676	0.29126	0.57393	0.98834	0.28267	0.41441	0.69708	0.054744	283.83	283.78	15.143	54.013	4.8031
4	0.001034	0.001034	0.10254	0	0.10151	0.10151	0.001034	1.8132	1.8121	0.16712	0.37486	2.792	10.512	0.63667	1.1506	0.98349	0.25526	0.3125	0.81	0.04	0.26616	7.2012e-05	0.14049	-1.0141e-05	0.0026072	0.13822	0.50702	0.87649	0.015936	0.148	0.22	0.0046428	-1.9095	1.1058	0.20883	-0.63367	0.28296	0.21473	0.58252	4.5599	0.3678	3.9774	4.3452	0.019316	192.44	192.42	13.631	38.727	4.0499
5	0.001034	0.001034	0.13391	0	0.13287	0.13287	0.001034	1.2447	1.2436	0.1839	0.36148	1.955	5.3503	0.77	1.1084	0.92448	0.05	0.30571	0.63	0.04	0.23621	-0.0002684	0.13032	-1.6597e-05	0.0036817	0.12533	0.46884	0.82427	0.020921	0.17647	0.18487	0.0046747	-1.6768	0.7246	0.15739	-0.25717	0.091384	0.20481	0.49789	8.0672	0.29308	7.5693	7.8624	0.027449	231.65	231.63	15.384	42.63	4.8216
6	0.001034	0.001034	0.001034	0	0	0	0.001034	0.49867	0.49763	0.03872	0.12076	3.5614	16.136	1.39	0.56065	0.52193	0	0.39286	1.31	0.03	0.4383	-7.7283e-06	0.014583	4.5282e-07	-0.00013769	0.014575	0.49347	0.91319	0.0034722	0.069686	0.059233	0.0018641	-1.4398	0.6183	0.066475	-0.23317	0.097949	0.59165	0.87487	0.98099	0.28322	0.10612	0.38934	0.088033	119.17	119.08	6.6266	21.829	4.2125
7	0.001034	0.001034	0.001034	0	0	0	0.001034	1.0155	1.0144	0.078283	0.21114	3.2169	13.016	0.36667	0.70724	0.62896	0.26335	0.26286	0.63	0.06	0.23626	0.00012931	0.044495	-1.0823e-05	0.0027702	0.04215	0.53168	0.87347	0.028571	0.081967	0.12295	0.0024395	-1.7545	0.87422	0.23046	-0.42246	0.14656	0.36297	0.71646	0.90283	0.3535	0.18637	0.53987	0.066842	225.45	225.38	12.702	42.009	4.3123
8	0.001034	0.001034	0.11398	0	0.11294	0.11294	0.001034	1.399	1.398	0.16876	0.33815	2.2302	7.3455	0.358	0.84536	0.6766	0.28074	0.27556	0.6	0.07	0.18288	0.00018874	0.11409	-9.4969e-06	0.0029808	0.11029	0.5258	0.82712	0.010169	0.15646	0.20068	0.0035471	-2.0545	1.5029	-0.26817	-0.30754	0.18012	0.29553	0.98834	3.4787	0.69281	2.4903	3.1832	0.027371	223.86	223.83	13.53	38.896	4.1386
9	0.001034	0.001034	0.001034	0	0	0	0.001034	2.5728	2.5718	0.17398	0.48136	3.3811	15.019	1.2	2.0211	1.8471	0	0.378	0.89	0.08	0.32357	0.00076824	0.22932	-7.7501e-07	0.00093796	0.22932	0.57868	0.89091	0.013636	0.082192	0.10959	0.011372	-1.8523	1.198	-0.23923	-0.10143	0.06664	0.36115	0.69243	0.94761	0.33128	0.25518	0.58646	0.040481	390.13	390.08	20.416	72.627	4.49
10	0.001034	0.001034	0.067823	0	0.066789	0.066789	0.001034	1.3145	1.3135	0.11915	0.29754	2.8987	10.516	1.095	0.9824	0.86325	0.425	0.42286	0.79	0.06	0.28981	-0.00028857	0.08792	-3.6103e-06	0.00078009	0.087357	0.43837	0.89562	0.010101	0.11149	0.16554	0.0038882	-1.7632	0.91566	0.19323	-0.51205	0.22045	0.32406	0.69727	0.98834	0.37321	0.29107	0.66428	0.036478	285	284.96	15.683	52.068	4.1589
11	0.001034	0.001034	0.001034	0	0	0	0.001034	1.024	1.0229	0.097878	0.24599	2.6236	8.7727	2.75	1.0901	0.99222	0	0.38857	0.66	0.05	0.25531	5.3107e-05	0.060493	8.1506e-06	-0.002172	0.058413	0.51056	0.87591	0.0072993	0.087912	0.11355	0.0041365	-1.6295	0.82808	0.16711	-0.5823	0.28066	0.58829	0.87729	0.98834	0.289	0.11105	0.40006	0.048491	245.6	245.56	15.856	50.188	4.2454
12	0.001034	0.001034	0.27137	0	0.27033	0.27033	0.001034	1.806	1.805	0.25727	0.49833	2.092	6.8004	0.356	1.2075	0.95019	0.22123	0.15071	0.64	0.04	0.15508	0.0013439	0.24111	2.141e-05	-0.0033234	0.23525	0.59305	0.79909	0.0091324	0.15138	0.16972	0.012196	-2.052	1.4996	-0.048963	-0.62647	0.30872	0.32865	0.7475	6.9549	0.41885	6.2074	6.6263	0.046329	394.08	394.04	29.389	80.219	3.6389
13	0.001034	0.001034	0.17848	0	0.17744	0.17744	0.001034	1.0316	1.0305	0.13708	0.25435	2.1112	6.6645	0.28333	0.68209	0.54501	0.1725	0.15429	0.56	0.04	0.15665	0.0013189	0.05774	6.3491e-06	-6.5196e-05	0.057225	0.6733	0.81735	0.022831	0.16972	0.22018	0.0092154	-1.459	0.52175	0.23368	-0.18064	0.0034408	0.24674	0.64785	7.446	0.40111	6.7981	7.1992	0.038751	128.28	128.24	11.473	27.358	3.2466
14	0.001034	0.001034	0.048692	0	0.047658	0.047658	0.001034	0.98325	0.98222	0.14152	0.28545	1.9595	5.5219	0.795	0.91486	0.77334	0.075	0.25222	0.72	0.03	0.22469	0.00027744	0.081039	-6.6267e-06	0.0020136	0.079872	0.54106	0.82129	0.0038023	0.13359	0.14885	0.0047905	-1.6788	0.91104	-0.024442	-0.35812	0.21434	0.19377	0.5613	0.98834	0.36754	0.42704	0.79458	0.019442	223.4	223.38	15.369	44.08	3.9303
15	0.001034	0.001034	0.001034	0	0	0	0.001034	1.2875	1.2864	0.12297	0.32012	2.8349	9.8546	0.695	1.0653	0.94233	0.095	0.33667	0.71	0.04	0.26719	-0.00028049	0.10213	-8.6237e-06	0.0017116	0.10093	0.45375	0.90086	0.0043103	0.1342	0.12121	0.0043036	-1.9138	1.2172	-0.067181	-0.29829	0.12494	0.27581	0.5303	0.88373	0.25449	0.35343	0.60792	0.039463	207.91	207.87	13.988	40.852	3.8974
16	0.001034	0.001034	0.001034	0	0	0	0.001034	1.566	1.565	0.17256	0.38661	2.4508	8.0569	0.595	1.1334	0.96079	0.125	0.21667	0.55	0.03	0.18	0.0010636	0.14585	-8.0942e-06	0.002642	0.14531	0.59813	0.83673	0.02551	0.14359	0.11282	0.0091163	-1.6441	0.74703	0.11534	-0.26028	0.12018	0.33457	0.62184	0.98834	0.28727	0.3665	0.65377	0.061128	335.1	335.04	24.837	69.643	3.4343
17	0.001034	0.001034	0.058149	0	0.057115	0.057115	0.001034	2.1983	2.1972	0.20056	0.50785	2.829	10.027	0.78	1.1056	0.905	0.19201	0.3475	0.61	0.11	0.22454	-0.00067984	0.25575	-2.3018e-05	0.0047523	0.24646	0.43094	0.89451	0.012658	0.15254	0.13559	0.0068362	-1.9319	1.2029	0.032128	-0.52066	0.26269	0.22945	0.54704	1.0468	0.31759	0.49975	0.81734	0.023954	389.5	389.47	18.914	68.904	5.8235
18	0.001034	0.001034	0.001034	0	0	0	0.001034	1.7742	1.7731	0.1188	0.31487	3.7996	19.003	0.73	0.81658	0.69778	0.18547	0.478	0.9	0.11	0.30877	-0.00022295	0.098711	-8.5392e-06	0.0025181	0.094356	0.44809	0.90683	0.015528	0.12461	0.1215	0.0041913	-1.8201	1.0405	0.11518	-0.53069	0.25503	0.35006	0.7455	0.96286	0.39543	0.21736	0.61279	0.034441	133.09	133.06	8.8664	25.758	4.2937
19	0.001034	0.001034	0.001034	0	0	0	0.001034	0.42481	0.42377	0.038497	0.10158	2.6775	8.9104	1.99	0.42472	0.38622	0	0.3875	0.87	0.09	0.3134	-0.0001799	0.010213	-2.962e-06	0.00040362	0.010138	0.42037	0.88889	0.0050505	0.06599	0.091371	0.00061823	-1.6995	0.93861	0.088203	-0.51664	0.25009	0.5846	0.91208	0.98834	0.32748	0.076264	0.40375	0.088066	120.61	120.52	7.8169	25.29	4.3934
20	0.001034	0.001034	0.043496	0	0.042462	0.042462	0.001034	1.2629	1.2619	0.092435	0.22954	3.4267	16.035	0.64	0.67865	0.58622	0.21691	0.38143	1.36	0.05	0.44118	0.00022133	0.052321	2.2555e-06	-0.00045306	0.052092	0.55819	0.89333	0.01	0.11706	0.16722	0.0022475	-1.866	1.0118	0.35826	-0.75651	0.32547	0.26655	0.65973	1.3145	0.39318	0.65476	1.0479	0.022909	184.96	184.94	10.09	32.705	4.7512
21	0.001034	0.001034	0.001034	0	0	0	0.001034	0.78967	0.78864	0.062569	0.1612	2.9125	11.368	0.655	0.56485	0.50229	0.225	0.22222	0.67	0.04	0.22508	-0.00011651	0.025907	-5.3687e-06	0.0012794	0.025164	0.45758	0.87739	0.011494	0.092308	0.10385	0.0021599	-1.6244	0.77928	0.131	-0.30805	0.10771	0.38896	0.69398	0.90429	0.30502	0.21031	0.51533	0.07329	145.39	145.31	9.2826	28.213	3.8803
22	0.001034	0.001034	0.039346	0	0.038312	0.038312	0.001034	1.1352	1.1341	0.12295	0.27325	2.5022	8.9002	0.49333	0.7435	0.62055	0.39781	0.297	1.09	0.04	0.35735	0.00043919	0.073231	2.3398e-06	-0.00025806	0.072988	0.58733	0.85284	0.006689	0.12081	0.16779	0.0053068	-1.7024	0.88528	0.14128	-0.33188	0.068627	0.36454	0.7217	1.4297	0.35716	0.70798	1.0651	0.049114	263.71	263.66	15.009	46.743	4.222
23	0.001034	0.001034	0.001034	0	0	0	0.001034	0.78915	0.78811	0.046714	0.15171	4.6942	26.856	0.85667	0.47008	0.42336	0.44124	0.71	1.89	0.03	0.74347	-0.00010124	0.022919	-1.2381e-06	0.00031723	0.022806	0.4373	0.95575	0.0058997	0.10059	0.12722	0.0011717	-1.8228	1.0876	0.11007	-0.57206	0.2639	0.65223	0.9593	0.98834	0.30707	0.029038	0.33611	0.057392	188.78	188.72	8.2525	36.051	7.2454
24	0.001034	0.001034	0.090646	0	0.089612	0.089612	0.001034	1.7756	1.7745	0.18192	0.40941	2.6413	9.281	0.516	0.9987	0.81678	0.30044	0.27	0.83	0.04	0.2735	1.1325e-05	0.16761	1.0027e-05	-0.0027763	0.16423	0.49966	0.86738	0.021505	0.16187	0.14029	0.0058359	-1.9837	1.3033	0.032369	-0.53362	0.23066	0.29929	0.70987	1.4692	0.41059	0.75933	1.1699	0.022966	319.06	319.04	18.339	56.492	4.1715
25	0.001034	0.001034	0.001034	0	0	0	0.001034	0.91867	0.91763	0.065366	0.20454	3.4046	13.42	0.05	0.8916	0.82624	0	0.16333	0.34	0.03	0.13021	-0.0009812	0.039703	1.589e-06	-0.0012386	0.039693	0.29304	0.92025	0.018405	0.067901	0.080247	0.0026415	-1.6057	0.7378	0.16283	-0.42128	0.19383	0.47267	0.87253	0.97946	0.39986	0.10693	0.50679	0.063802	193.03	192.97	9.1679	33.849	4.8875
26	0.001034	0.001034	0.080245	0	0.079211	0.079211	0.001034	1.8046	1.8036	0.1851	0.40601	2.5126	8.76	0.74	1.1197	0.93464	0.27065	0.32	0.91	0.03	0.30421	0.00031768	0.16377	-4.3984e-06	0.0018879	0.162	0.5498	0.84078	0.01676	0.13725	0.16247	0.0052076	-1.8332	0.85124	0.45275	-0.61971	0.18947	0.25161	0.69139	1.8479	0.43978	1.1565	1.5963	0.010063	296.07	296.06	17.062	55.472	4.7139
27	0.001034	0.001034	0.23516	0	0.23413	0.23413	0.001034	2.1547	2.1537	0.2608	0.53105	2.3004	7.5995	0.64	1.2771	1.0163	0.42763	0.25385	0.9	0.03	0.25003	0.00024226	0.28144	-4.297e-06	0.001699	0.28007	0.52485	0.81765	0.011765	0.17404	0.14159	0.00613	-2.0321	1.3838	-0.062671	-0.51426	0.26076	0.25661	0.67782	2.9837	0.42121	2.3059	2.7271	0.011361	406.92	406.91	22.795	72.336	4.4454
28	0.001034	0.001034	0.001034	0	0	0	0.001034	0.7949	0.79387	0.075278	0.20013	2.7419	9.264	1.78	0.84796	0.77269	0	0.25333	0.53	0.04	0.19093	-0.00065147	0.038945	-4.711e-06	0.00017767	0.038824	0.36953	0.88136	0.011299	0.068182	0.10795	0.0027756	-1.7342	1.0074	0.039971	-0.45417	0.21759	0.48875	0.69042	0.84674	0.20167	0.15632	0.35799	0.070934	204.49	204.42	11.659	38.411	4.4478
29	0.001034	0.001034	0.001034	0	0	0	0.001034	1.1807	1.1796	0.094281	0.24224	3.0341	11.816	1.215	0.78033	0.68605	0.695	0.34	0.88	0.04	0.29669	5.5828e-05	0.058653	3.1177e-07	-4.5185e-05	0.058647	0.5145	0.89846	0.015385	0.092593	0.15123	0.0032023	-1.7992	1.0095	0.12712	-0.45175	0.18422	0.35623	0.74347	0.96178	0.38724	0.21831	0.60555	0.036781	214.19	214.15	12.82	39.045	4.1701
30	0.001034	0.001034	0.001034	0	0	0	0.001034	0.75913	0.75809	0.043727	0.1419	3.8051	17.806	0.75	0.55361	0.50988	0.14	0.36667	0.81	0.05	0.3007	-3.3595e-06	0.020135	-2.9604e-06	0.00078114	0.019891	0.49642	0.91729	0.011278	0.064151	0.067925	0.0012632	-1.8421	1.1127	0.11563	-0.49055	0.19797	0.6019	0.87745	0.98834	0.27555	0.1109	0.38645	0.092664	189.07	188.98	10.102	37.455	4.9208
31	0.001034	0.001034	0.001034	0	0	0	0.001034	1.0611	1.0601	0.056728	0.20435	4.2376	20.208	2.84	1.0538	0.99706	0	0.22667	0.51	0.04	0.20369	-0.00062381	0.039164	2.2213e-07	-0.00068645	0.039162	0.2389	0.947	0.021201	0.056738	0.074468	0.0026112	-1.5076	0.60085	0.025592	-0.070601	0.0097567	0.50181	0.8488	0.98261	0.34699	0.13381	0.4808	0.061184	203.26	203.2	8.1902	35.334	6.5512
32	0.001034	0.001034	0.001034	0	0	0	0.001034	0.78894	0.78791	0.094303	0.20825	2.2762	6.9198	0.72	0.59793	0.50363	0	0.208	0.56	0.03	0.19177	0.00026942	0.043077	-8.1228e-06	0.0020402	0.042234	0.54986	0.83562	0.041096	0.11468	0.14679	0.0019789	-1.7651	0.94303	0.074842	-0.36478	0.17189	0.30986	0.61264	0.98834	0.30278	0.3757	0.67848	0.062405	189.35	189.28	14.623	40.972	3.4172
33	0.001034	0.001034	0.001034	0	0	0	0.001034	1.2697	1.2686	0.082341	0.24462	3.639	17.305	0.815	1.0178	0.9355	0.215	0.29	0.87	0.04	0.30545	-6.1674e-05	0.059813	-1.3555e-06	0.00033141	0.05974	0.48012	0.90034	0.010309	0.055172	0.1	0.0038231	-1.7849	1.1007	-0.089361	-0.3009	0.15978	0.43714	0.75568	0.92159	0.31853	0.16592	0.48445	0.030309	241.57	241.54	12.037	49.831	5.8495
34	0.001034	0.001034	0.10416	0	0.10313	0.10313	0.001034	1.387	1.3859	0.1972	0.378	1.8248	4.9955	0.735	1.1903	0.99305	0.155	0.18	0.48	0.04	0.14174	-0.00031797	0.14242	-1.4278e-05	0.0030231	0.13896	0.4663	0.8	0.017021	0.1453	0.18803	0.0095186	-1.7283	0.92053	0.055597	-0.25153	0.066767	0.2104	0.5371	3.9245	0.3267	3.3874	3.7141	0.031412	280.03	280	18.826	53.911	3.773
35	0.001034	0.001034	0.001034	0	0	0	0.001034	0.35873	0.3577	0.020595	0.070491	3.8269	16.944	1.81	0.27418	0.25358	0	0.575	1.7	0.05	0.66628	-0.00019913	0.0047911	2.5682e-06	-0.00079239	0.004685	0.31092	0.92241	0.012931	0.034632	0.064935	0.00081177	-1.2044	0.2731	0.14193	-0.14821	0.054999	0.66659	0.96548	0.9878	0.29888	0.022321	0.3212	0.11892	100.48	100.36	4.2048	16.301	5.6501
36	0.001034	0.001034	0.001034	0	0	0	0.001034	0.99101	0.98997	0.11277	0.26721	2.4306	7.584	1.86	1.0026	0.88984	0	0.297	0.73	0.03	0.27085	-0.00012419	0.071286	-3.797e-06	0.00099971	0.070663	0.47106	0.86532	0.010101	0.097973	0.13176	0.0048729	-1.6034	0.66411	0.20959	-0.27576	0.074721	0.37071	0.69895	0.94052	0.32824	0.24157	0.56981	0.043626	207.66	207.62	15.296	45.177	3.9613
37	0.001034	0.001034	0.001034	0	0	0	0.001034	0.68217	0.68114	0.034352	0.13076	4.2565	20.426	2.57	0.71688	0.68253	0	0.64	1.85	0.03	0.72681	-0.00031396	0.01656	1.0512e-06	-0.00058202	0.016534	0.30308	0.94141	0.0078125	0.035294	0.058824	0.0014224	-1.4237	0.50457	0.087146	-0.16888	0.076893	0.70499	0.96489	0.98796	0.2599	0.023076	0.28297	0.080235	165.63	165.55	6.2442	28.384	6.4654
38	0.001034	0.001034	0.10729	0	0.10626	0.10626	0.001034	1.4806	1.4796	0.1533	0.32536	2.4149	8.4165	0.51	0.84532	0.69202	0.48616	0.37857	1.22	0.03	0.40748	0.00092744	0.1004	8.1821e-06	-0.0013226	0.098243	0.63733	0.85145	0.014493	0.13455	0.17818	0.0037329	-1.8585	1.004	0.17891	-0.42904	0.15309	0.45772	0.98834	3.3908	0.53062	2.4024	2.933	0.033526	153.47	153.44	13.483	32.159	3.2611
39	0.001034	0.001034	0.001034	0	0	0	0.001034	1.4705	1.4694	0.11272	0.30827	3.1823	12.787	0.3175	0.90343	0.79071	0.25064	0.21	0.62	0.03	0.22465	-0.00010479	0.094972	-1.5029e-05	0.0036374	0.09007	0.47863	0.892	0.012	0.096386	0.10442	0.0051734	-1.9438	1.4523	-0.3667	-0.22245	0.15948	0.42722	0.74805	0.91839	0.32083	0.17035	0.49118	0.058041	291.09	291.03	15.751	53.376	4.5975
40	0.001034	0.001034	0.001034	0	0	0	0.001034	0.67482	0.67379	0.072594	0.17191	2.4521	7.9334	0.92	0.52764	0.45504	0	0.26	0.81	0.05	0.26357	0.00021988	0.029415	-2.6278e-06	0.00070076	0.029371	0.54372	0.84783	0.0054348	0.087432	0.13661	0.0024133	-1.7136	0.99492	0.024859	-0.41675	0.19584	0.31405	0.62002	0.95447	0.30597	0.33445	0.64042	0.076576	150.12	150.04	10.626	30.871	3.8506
41	0.001034	0.001034	0.001034	0	0	0	0.001034	0.65657	0.65554	0.058225	0.15269	2.787	9.7957	2.41	0.6642	0.60598	0	0.245	0.53	0.04	0.19944	-0.00032548	0.022806	-6.1733e-06	0.0011499	0.022104	0.38612	0.86667	0.025	0.087866	0.10042	0.0013479	-1.9212	1.4365	-0.29186	-0.39294	0.24075	0.51192	0.8317	0.98834	0.31978	0.15664	0.47642	0.045589	116.52	116.48	7.3673	20.492	3.7749
42	0.001034	0.001034	0.05129	0	0.050256	0.050256	0.001034	1.2673	1.2663	0.080198	0.22863	4.0816	19.275	1.35	0.60899	0.52879	0.05	0.89	1.32	0.3	0.43151	-0.0001235	0.051842	-2.6034e-06	0.0013864	0.047551	0.42458	0.9432	0.017212	0.17931	0.22414	0.00038855	-1.9418	1.0539	0.35232	-0.80787	0.35719	0.62813	0.98834	1.6695	0.36021	0.68117	1.0414	0.021474	140.26	140.24	5.7405	22.88	7.1799
43	0.001034	0.001034	0.028058	0	0.027024	0.027024	0.001034	1.1828	1.1818	0.12879	0.28958	2.4499	7.976	0.43	0.68593	0.55713	0.21362	0.274	0.85	0.04	0.23559	0.0003642	0.083016	-3.5724e-06	0.0013466	0.082604	0.56323	0.84783	0.018116	0.16364	0.12	0.0036491	-1.8152	0.95807	0.22201	-0.5234	0.22611	0.32493	0.67005	1.2676	0.34512	0.59755	0.94267	0.050629	161.41	161.36	14.747	35.453	2.9474
44	0.001034	0.001034	0.001034	0	0	0	0.001034	1.3454	1.3443	0.11545	0.30152	2.7491	9.5852	0.675	0.79065	0.6752	0.155	0.30167	0.64	0.04	0.22777	-0.00064754	0.088834	-1.1007e-05	0.0020271	0.086448	0.3839	0.88525	0.012295	0.082305	0.107	0.0026943	-1.9383	1.111	0.22272	-0.55246	0.20627	0.30928	0.63527	0.89558	0.32599	0.26031	0.5863	0.025823	305.92	305.89	15.954	55.911	4.5078
45	0.001034	0.001034	0.001034	0	0	0	0.001034	1.1839	1.1829	0.13001	0.29601	2.4689	8.3332	0.48333	0.83149	0.70148	0.11842	0.23286	0.53	0.07	0.16645	0.00030355	0.087337	-1.1548e-05	0.0025092	0.08633	0.53475	0.84896	0.010417	0.099476	0.1623	0.0030829	-1.9551	1.1836	0.19379	-0.63683	0.27937	0.32889	0.58338	0.98834	0.25449	0.40496	0.65946	0.07474	302.49	302.42	20.94	58.604	3.5751
46	0.001034	0.001034	0.001034	0	0	0	0.001034	1.2069	1.2059	0.066038	0.22105	3.9721	18.507	1.6	0.83541	0.76937	0	0.515	1.52	0.04	0.59605	-0.00037436	0.048349	1.257e-05	-0.0030015	0.046642	0.39842	0.92857	0.019048	0.076555	0.07177	0.0024369	-1.7648	0.91816	0.17312	-0.42938	0.17601	0.50847	0.96126	0.98742	0.45279	0.026152	0.47895	0.053746	216.23	216.17	10.111	39.079	4.7216
47	0.001034	0.001034	0.001034	0	0	0	0.001034	1.5198	1.5187	0.097656	0.33217	3.5962	14.568	0.6	0.93914	0.84148	0	0.24	0.52	0.05	0.20216	-0.0012275	0.10386	-3.7987e-06	-0.00036903	0.10365	0.26002	0.92952	0.044053	0.061947	0.057522	0.0038671	-1.6487	0.67288	0.30034	-0.50471	0.22784	0.44435	0.92707	0.98672	0.48272	0.059654	0.54237	0.01118	266.22	266.21	9.5752	46.647	6.4494
48	0.001034	0.001034	0.001034	0	0	0	0.001034	0.27538	0.27435	0.021031	0.060558	4.9834	34.316	0.895	0.28255	0.26152	0.535	0.488	1.37	0.04	0.48729	-3.1936e-05	0.00366	-4.3782e-07	9.5468e-05	0.0036522	0.46134	0.95205	0.0068493	0.092784	0.1134	0.00063191	-1.4364	0.70131	0.040924	-0.23939	0.069414	0.79574	0.98187	0.98834	0.18613	0.006474	0.1926	0.047398	63.34	63.292	3.3305	12.069	6.7189
49	0.001034	0.001034	0.001034	0	0	0	0.001034	1.5859	1.5849	0.10792	0.32247	3.3496	13.759	0.86	1.1557	1.0478	0.09	0.41333	0.77	0.07	0.30225	7.7624e-05	0.10394	-9.4752e-06	0.0029012	0.099953	0.51625	0.88629	0.020067	0.063758	0.09396	0.0020239	-2.0587	1.2895	0.23722	-0.73964	0.31679	0.52765	0.872	0.98834	0.34435	0.11635	0.46069	0.051039	347.54	347.49	17.305	61.723	4.4328
50	0.001034	0.001034	0.001034	0	0	0	0.001034	1.5807	1.5796	0.082208	0.28856	4.2366	20.611	0.875	0.73646	0.65425	0.225	0.55	1.04	0.11	0.38131	-0.0007151	0.080892	2.5004e-06	-0.0013027	0.080785	0.32681	0.94068	0.021186	0.068085	0.080851	0.0038564	-1.5951	0.65435	0.084975	-0.17665	0.10115	0.61366	0.86089	0.96338	0.24724	0.10249	0.34972	0.056936	285.84	285.78	12.882	48.473	5.2845
51	0.001034	0.001034	0.001034	0	0	0	0.001034	2.3239	2.3229	0.15066	0.46484	3.515	14.881	0.64	1.6032	1.4525	0.14306	0.32167	0.72	0.07	0.26779	0.00035623	0.21539	-1.2727e-05	0.0035762	0.21164	0.54808	0.92126	0.019685	0.067194	0.094862	0.010444	-1.849	1.0864	-0.0098528	-0.21426	0.069563	0.39894	0.70543	0.90085	0.30649	0.19542	0.50191	0.095325	547.48	547.39	26.491	95.873	4.3359
52	0.001034	0.001034	0.081798	0	0.080764	0.080764	0.001034	1.2231	1.222	0.13891	0.30341	2.4556	7.9179	0.5925	0.83569	0.69678	0.034911	0.30375	0.58	0.04	0.2165	7.2496e-05	0.092025	-6.3677e-06	0.0018427	0.09066	0.51034	0.8638	0.010753	0.20144	0.18705	0.0029296	-1.9592	1.158	0.24071	-0.63809	0.2461	0.2555	0.65798	2.3972	0.40248	1.7392	2.1417	0.018541	198.46	198.45	11.424	37.765	4.4711
53	0.001034	0.001034	0.001034	0	0	0	0.001034	0.67654	0.6755	0.045681	0.14429	3.2547	12.343	0.745	0.59904	0.55336	0.665	0.5375	1.32	0.08	0.49388	-0.00013761	0.020707	-1.0014e-06	0.00012776	0.020679	0.43135	0.91353	0.018797	0.049057	0.071698	0.00091197	-1.7619	0.89352	0.13323	-0.29704	0.089182	0.65166	0.88853	0.98079	0.23687	0.092259	0.32913	0.063126	201.12	201.05	8.7005	33.616	4.9831
54	0.001034	0.001034	0.001034	0	0	0	0.001034	1.1805	1.1794	0.096186	0.26232	2.8563	10.054	0.58	1.0358	0.93957	0.08	0.28	0.55	0.06	0.20648	4.6252e-05	0.068804	-1.0265e-05	0.0020376	0.067958	0.50525	0.88718	0.020513	0.082474	0.10825	0.0032389	-1.909	1.1207	0.23466	-0.59257	0.2249	0.45075	0.70671	0.88927	0.25597	0.18256	0.43853	0.10697	301.89	301.78	19.427	62.454	3.6811
55	0.001034	0.001034	0.001034	0	0	0	0.001034	1.261	1.26	0.13919	0.32521	2.3246	7.1936	1.59	1.0725	0.93335	0	0.23167	0.79	0.03	0.2579	0.00070544	0.10256	1.3029e-07	0.00066935	0.10256	0.61562	0.85252	0.010791	0.10469	0.12996	0.0063714	-1.9258	1.3473	-0.1735	-0.26616	0.086286	0.47725	0.81621	0.9741	0.33896	0.15789	0.49685	0.058477	286.29	286.23	18.74	54.369	3.7586
56	0.001034	0.001034	0.001034	0	0	0	0.001034	1.5638	1.5628	0.12502	0.34641	3.03	11.033	0.825	1.0765	0.95143	0.295	0.405	0.99	0.03	0.34116	-0.00042313	0.11863	-7.5745e-06	0.0018644	0.11594	0.41289	0.89769	0.016502	0.096026	0.13245	0.004234	-1.7426	0.89977	0.030735	-0.28578	0.14893	0.35621	0.73198	0.92823	0.37576	0.19625	0.57202	0.031412	195.87	195.84	10.634	37.923	6.1198
57	0.001034	0.001034	0.001034	0	0	0	0.001034	1.7799	1.7789	0.19087	0.46304	2.4134	7.3753	0.745	1.5917	1.4009	0.175	0.37833	0.79	0.08	0.27859	0.00016278	0.21425	-1.2243e-05	0.0033581	0.21033	0.51671	0.86641	0.034351	0.11877	0.11494	0.0054376	-1.983	1.2332	0.10078	-0.55968	0.25868	0.40645	0.71953	0.94953	0.31308	0.23	0.54308	0.032084	386.92	386.88	20.563	67.62	4.4981
58	0.001034	0.001034	0.063135	0	0.062101	0.062101	0.001034	1.9711	1.97	0.12939	0.37171	4.022	18.753	0.995	0.85407	0.72469	0.29669	0.7	1.34	0.07	0.50947	0.00037592	0.13621	-3.5589e-06	0.0018208	0.13428	0.59731	0.94103	0.022113	0.18473	0.2069	0.0025809	-2.117	1.5044	-0.071499	-0.53708	0.26134	0.30792	0.79151	2.7728	0.48359	1.9812	2.4648	0.020497	106.68	106.66	8.274	22.633	4.1301
59	0.001034	0.001034	0.001034	0	0	0	0.001034	0.87458	0.87354	0.10603	0.22983	2.1898	6.7147	0.356	0.69984	0.59381	0.20963	0.20909	0.57	0.03	0.19014	0.00021003	0.052621	-4.2734e-06	0.0012057	0.052317	0.53649	0.82479	0.008547	0.103	0.13305	0.0046691	-1.7267	0.9532	0.17698	-0.4789	0.16313	0.4264	0.70392	0.91544	0.27753	0.21152	0.48904	0.069159	223.31	223.24	15.445	43.38	3.4774
60	0.001034	0.001034	0.001034	0	0	0	0.001034	0.87812	0.87709	0.10582	0.23584	2.124	6.1508	0.47667	0.74046	0.63464	0.2655	0.31286	0.67	0.04	0.23131	3.742e-06	0.05562	-7.5592e-06	0.0019994	0.054055	0.49889	0.82642	0.022642	0.10606	0.11364	0.0022318	-1.7702	0.93454	0.046183	-0.26164	0.098887	0.30117	0.64798	0.87436	0.34681	0.22638	0.57319	0.040736	246.55	246.51	14.228	43.776	3.9326
61	0.001034	0.001034	0.001034	0	0	0	0.001034	0.47735	0.47631	0.041829	0.1123	3.6467	18.26	0.74667	0.39659	0.35477	0.55572	0.32889	1.42	0.03	0.43306	9.7934e-05	0.012537	1.3985e-06	-0.00032441	0.012445	0.55747	0.92079	0.0033003	0.092715	0.13576	0.0019336	-1.4711	0.65311	0.18596	-0.33649	0.10346	0.39136	0.72085	0.93626	0.32948	0.21541	0.54489	0.092411	126	125.91	7.1525	21.358	4.2906
62	0.001034	0.001034	0.001034	0	0	0	0.001034	0.90527	0.90424	0.10435	0.24803	2.3154	6.8384	2.36	0.8943	0.78996	0	0.33286	0.65	0.08	0.21144	0.00016231	0.061398	-5.1457e-06	0.0013664	0.060949	0.52833	0.85106	0.046809	0.10256	0.11111	0.0019612	-1.8402	0.97242	0.15817	-0.40935	0.17481	0.42365	0.8041	0.98834	0.38046	0.18424	0.56469	0.058448	248.12	248.07	18.21	51.833	3.443
63	0.001034	0.001034	0.001034	0	0	0	0.001034	1.1601	1.1591	0.10674	0.29627	2.747	9.017	0.36	1.1275	1.0207	0	0.135	0.29	0.03	0.097596	-0.0020942	0.074861	1.8698e-05	-0.0055907	0.072435	0.18999	0.8883	0.037234	0.085561	0.069519	0.0048221	-1.6879	0.81084	0.20605	-0.44246	0.17554	0.32354	0.92506	0.98519	0.60152	0.060133	0.66165	0.008843	137.48	137.47	5.8967	23.87	5.5423
64	0.001034	0.001034	0.001034	0	0	0	0.001034	1.4777	1.4766	0.19327	0.40654	1.9564	5.4349	0.78	1.3004	1.1072	0.09	0.26667	0.77	0.04	0.2424	0.00035846	0.16442	-1.1179e-05	0.0035109	0.15996	0.54197	0.81272	0.031802	0.13121	0.10993	0.0073172	-1.6257	0.50785	0.67135	-0.83118	0.33395	0.25334	0.64653	0.93485	0.39319	0.28832	0.68151	0.033571	301.52	301.49	19.892	60.55	4.3929
65	0.001034	0.001034	0.001034	0	0	0	0.001034	1.4457	1.4447	0.11822	0.34421	3.0858	11.124	1.05	1.4056	1.2874	0	0.4825	0.87	0.05	0.35379	-0.00056788	0.11583	-6.0193e-06	0.0013162	0.11387	0.37272	0.91401	0.0031847	0.083067	0.11502	0.0052342	-1.7714	1.0462	-0.014373	-0.36269	0.14437	0.47152	0.79637	0.9536	0.32485	0.15723	0.48209	0.027827	305.63	305.6	12.754	52.978	5.8271
66	0.001034	0.001034	0.001034	0	0	0	0.001034	1.0594	1.0583	0.10623	0.25254	2.7587	9.8785	1.02	0.93863	0.83239	0.08	0.32444	0.93	0.03	0.30887	-0.00020618	0.063369	-2.7549e-06	0.00072772	0.062805	0.44354	0.87647	0.0088235	0.10619	0.14749	0.0033144	-1.639	0.68099	0.23341	-0.27962	0.054002	0.30646	0.68026	0.92582	0.3738	0.24556	0.61936	0.023529	232.91	232.89	11.874	40.794	5.0385
67	0.001034	0.001034	0.001034	0	0	0	0.001034	0.63225	0.63121	0.053323	0.14113	2.8128	10.047	0.755	0.56865	0.51533	0.645	0.34714	1.36	0.04	0.43954	-0.00011762	0.019841	3.5449e-06	-0.0010287	0.019532	0.45064	0.87597	0.01938	0.062257	0.10895	0.001992	-1.6016	0.85107	0.018335	-0.25289	0.066749	0.45188	0.85398	0.98588	0.4021	0.1319	0.534	0.05254	145.16	145.1	8.3854	27.799	4.5102
68	0.001034	0.001034	0.001034	0	0	0	0.001034	0.91403	0.913	0.079747	0.21168	2.8578	10.116	1.545	0.67001	0.59026	0.695	0.341	0.85	0.04	0.30055	-0.00012099	0.044667	-1.388e-06	0.00035094	0.044523	0.45542	0.87683	0.017595	0.079412	0.10882	0.0027827	-1.6227	0.72058	0.31184	-0.64216	0.30341	0.39856	0.71777	0.92236	0.31921	0.20459	0.52381	0.014444	245.72	245.71	12.052	41.152	4.6883
69	0.001034	0.001034	0.056164	0	0.05513	0.05513	0.001034	0.66802	0.66699	0.077667	0.16069	2.3225	7.7028	0.67	0.42946	0.35179	0.34842	0.2825	0.69	0.03	0.2687	-0.00011168	0.025701	-2.6164e-06	0.00077789	0.025187	0.45767	0.82698	0.026393	0.11765	0.16471	0.0025353	-1.3838	0.54089	0.076066	-0.21788	0.036808	0.49367	0.81862	1.4452	0.32496	0.6266	0.95156	0.026072	82.04	82.014	6.4793	17.098	4.2621
70	0.001034	0.001034	0.001034	0	0	0	0.001034	1.8306	1.8295	0.17857	0.43095	2.7682	9.7335	0.84333	1.0524	0.8738	0.71677	0.48333	1.74	0.04	0.62123	0.001602	0.16543	1.6817e-05	-0.003561	0.15129	0.72863	0.8961	0.029221	0.11726	0.14332	0.0035696	-1.9618	1.2632	-0.14644	-0.23259	0.10509	0.48038	0.93644	0.98798	0.45606	0.051535	0.50759	0.016886	265.26	265.24	12.476	47.196	6.0689
71	0.001034	0.001034	0.001034	0	0	0	0.001034	1.0782	1.0772	0.058373	0.21696	4.041	18.39	0.8	0.96972	0.91135	0	0.3625	0.69	0.05	0.28508	-0.00049685	0.045733	-4.3534e-06	0.00060893	0.045287	0.31717	0.93725	0.0078431	0.035433	0.070866	0.0019234	-1.9032	1.1626	0.16433	-0.66021	0.3068	0.54496	0.84754	0.97338	0.30258	0.12584	0.42842	0.082898	264.03	263.94	10.949	47.861	5.4305
72	0.001034	0.001034	0.001034	0	0	0	0.001034	2.5166	2.5155	0.14282	0.43499	3.9366	19.353	0.695	1.6004	1.4576	0.275	0.4275	0.89	0.09	0.33752	-0.00044548	0.18775	-8.9778e-06	0.0022209	0.18422	0.42087	0.92953	0.013423	0.087542	0.11111	0.0070174	-1.8207	0.96146	0.24099	-0.58384	0.27233	0.34645	0.72429	0.94966	0.37784	0.22537	0.60322	0.028987	389.17	389.14	20.687	82.911	5.8605
73	0.001034	0.001034	0.001034	0	0	0	0.001034	2.0859	2.0849	0.18873	0.49549	2.8982	10.424	2.22	2.1811	1.9923	0	0.31	0.79	0.03	0.29554	-0.0006255	0.24392	6.3387e-06	-0.00202	0.24339	0.4367	0.8914	0.036199	0.081818	0.11818	0.011094	-1.8306	1.0862	0.030482	-0.4042	0.1733	0.35818	0.72983	0.9597	0.37165	0.22987	0.60152	0.012118	355.62	355.61	23.281	75.982	3.8883
74	0.001034	0.001034	0.001034	0	0	0	0.001034	0.27217	0.27114	0.019516	0.059128	3.3129	12.982	0.955	0.26058	0.24106	0.885	0.81667	1.74	0.09	0.68781	0.00016158	0.0033513	3.9112e-06	-0.00084361	0.0029748	0.67606	0.91473	0.0077519	0.054475	0.070039	0.00017412	-1.6949	0.66437	0.5977	-0.77783	0.27055	0.95452	0.98781	0.98834	0.033291	0.00053233	0.033823	0.16847	82.067	81.899	4.7853	14.879	4.5658
75	0.001034	0.001034	0.001034	0	0	0	0.001034	0.77106	0.77003	0.045503	0.15113	3.6729	16.142	0.94	0.57724	0.53174	0	0.4225	0.8	0.11	0.30302	-0.00018209	0.022585	-4.1642e-06	0.0010838	0.021751	0.39665	0.91803	0.013115	0.059211	0.052632	0.00047364	-2.0519	1.4598	-0.20121	-0.3845	0.22121	0.74817	0.96525	0.98834	0.21708	0.023092	0.24017	0.068398	158.97	158.9	7.9697	30.571	5.2458
76	0.001034	0.001034	0.001034	0	0	0	0.001034	0.74677	0.74573	0.054438	0.16786	3.2161	12.248	0.93	0.73916	0.68473	0.08	0.39571	0.9	0.04	0.36765	-6.2856e-05	0.028142	-1.7272e-06	0.00048984	0.027966	0.46756	0.91277	0.0062305	0.05625	0.075	0.0016321	-1.6645	0.70166	0.30073	-0.36326	0.096547	0.50826	0.81968	0.94825	0.31141	0.12858	0.43999	0.064743	223.46	223.39	10.433	39.479	4.7272
77	0.001034	0.001034	0.001034	0	0	0	0.001034	3.6686	3.6676	0.29477	0.77657	2.9444	11.076	0.68	3.1451	2.8504	0	0.32333	0.6	0.06	0.24157	0.00010567	0.603	-1.7244e-05	0.0043993	0.59655	0.50547	0.904	0.012	0.080321	0.12851	0.020342	-1.9816	1.2979	-0.054301	-0.36425	0.16619	0.43823	0.73044	0.91521	0.29221	0.18476	0.47698	0.053175	722.33	722.28	46.092	153.4	4.2101
78	0.001034	0.001034	0.001034	0	0	0	0.001034	0.93592	0.93489	0.038868	0.16468	4.7495	24.899	2.19	0.9187	0.87983	0	0.72667	1.51	0.09	0.58892	-0.00033125	0.026684	-1.1621e-06	-7.908e-05	0.026667	0.34289	0.94954	0.022936	0.041475	0.036866	0.0024105	-1.4504	0.55794	0.094322	-0.27636	0.18986	0.91328	0.98603	0.98834	0.072747	0.0023125	0.07506	0.12149	228.37	228.25	7.8273	38.645	6.4258
79	0.001034	0.001034	0.001034	0	0	0	0.001034	0.79599	0.79495	0.068497	0.17713	2.6259	8.808	0.87	0.66432	0.59582	0.62	0.40833	1.23	0.07	0.40953	6.2775e-05	0.031344	-2.2795e-06	0.00074661	0.031107	0.52133	0.87375	0.013289	0.086667	0.086667	0.0017182	-1.7536	0.89944	0.30946	-0.6719	0.28203	0.58756	0.96221	0.98834	0.37465	0.026134	0.40078	0.04866	179.4	179.35	9.6493	32.181	4.5379
80	0.001034	0.001034	0.001034	0	0	0	0.001034	1.5513	1.5503	0.078428	0.30251	4.1631	19.289	2.13	1.6112	1.5328	0	0.2	0.45	0.04	0.17907	-0.0011154	0.086853	1.4087e-07	-0.0011451	0.086853	0.2464	0.93868	0.028302	0.052133	0.052133	0.0074586	-1.3588	0.40411	0.033042	-0.078036	0.088465	0.57277	0.93441	0.98653	0.36164	0.05212	0.41376	0.06286	302.92	302.86	9.9584	47.13	6.012
81	0.001034	0.001034	0.001034	0	0	0	0.001034	1.5127	1.5117	0.13577	0.34322	2.6485	9.1046	0.85	1.2893	1.1535	0	0.395	0.78	0.07	0.3006	0.00025378	0.1175	-4.3241e-06	0.0012786	0.11716	0.53497	0.87395	0.02521	0.07173	0.11814	0.0038376	-1.8177	0.96067	0.14271	-0.4302	0.20062	0.52648	0.82201	0.93663	0.29553	0.11462	0.41015	0.055988	356.38	356.32	22.302	70.758	3.8846
82	0.001034	0.001034	0.001034	0	0	0	0.001034	0.7468	0.74577	0.054379	0.1678	3.218	12.258	0.93	0.73824	0.68386	0.08	0.39571	0.9	0.04	0.36765	-6.2322e-05	0.028123	-1.7272e-06	0.00049037	0.027947	0.46779	0.91277	0.0093458	0.05625	0.075	0.001635	-1.6634	0.70038	0.29987	-0.36146	0.095913	0.50834	0.82069	0.94838	0.31235	0.12769	0.44003	0.065367	223.69	223.62	10.435	39.495	4.7278
83	0.001034	0.001034	0.001034	0	0	0	0.001034	1.7751	1.7741	0.14904	0.38052	2.8915	10.657	0.72667	1.1606	1.0116	0.17211	0.385	0.8	0.1	0.28669	4.1924e-05	0.14479	-8.8412e-06	0.0025705	0.14184	0.50499	0.8885	0.020906	0.11189	0.12937	0.0034235	-2.0105	1.2276	0.26805	-0.78791	0.35519	0.24554	0.60309	0.94298	0.35755	0.33989	0.69744	0.01563	353.18	353.17	18.569	65.844	4.9966
84	0.001034	0.001034	0.001034	0	0	0	0.001034	0.62436	0.62332	0.05499	0.14375	2.8275	9.9985	0.96	0.43098	0.37599	0.38	0.33625	1.11	0.03	0.368	-2.6633e-05	0.02066	5.4859e-07	-0.00017475	0.020651	0.48722	0.88561	0.01107	0.081481	0.10741	0.0017327	-1.5342	0.67136	0.050182	-0.10068	-0.021127	0.43006	0.81116	0.97749	0.3811	0.16633	0.54743	0.050292	159.26	159.21	8.089	27.283	4.4155
85	0.001034	0.001034	0.001034	0	0	0	0.001034	2.6094	2.6084	0.23854	0.56582	2.6428	9.5945	0.5275	1.4907	1.2521	0.237	0.279	0.7	0.03	0.25157	0.00058514	0.31784	-9.2341e-06	0.0032076	0.31471	0.5565	0.86316	0.014035	0.10915	0.12676	0.013037	-1.8925	1.1719	0.068472	-0.55889	0.27005	0.31135	0.67034	0.92176	0.35899	0.25142	0.61041	0.052576	446.77	446.72	28.98	89.473	4.1222
86	0.001034	0.001034	0.001034	0	0	0	0.001034	1.3901	1.3891	0.10667	0.28465	3.1768	12.894	0.645	0.94813	0.84146	0.025	0.23	0.58	0.03	0.18947	0.00010238	0.080982	-1.696e-05	0.0038166	0.077239	0.51532	0.88636	0.013636	0.10959	0.13699	0.0020138	-2.3147	2.2039	-0.94866	-0.044855	0.16719	0.33564	0.77157	0.98834	0.43592	0.21678	0.6527	0.084652	292.64	292.55	16.913	52.303	4.2308
87	0.001034	0.001034	0.1773	0	0.17627	0.17627	0.001034	1.7327	1.7316	0.24059	0.46612	1.9174	5.3924	0.785	1.6012	1.3607	0.225	0.22455	0.74	0.03	0.20786	-0.00025359	0.2169	-9.0416e-06	0.0020882	0.21483	0.47524	0.81538	0.015385	0.1583	0.18919	0.012554	-1.7079	0.8667	0.1204	-0.32261	0.093823	0.21842	0.53734	5.6485	0.31892	5.1112	5.4301	0.019513	240.63	240.61	17.962	47.202	3.9105
88	0.001034	0.001034	0.001034	0	0	0	0.001034	2.7929	2.7918	0.3353	0.72691	2.1378	6.3176	0.99	2.3623	2.027	0	0.36625	0.81	0.07	0.27758	0.0010415	0.52054	-6.1544e-06	0.0028509	0.51894	0.57467	0.82712	0.020339	0.11565	0.12585	0.016227	-1.7055	0.79156	0.12295	-0.3527	0.18963	0.33771	0.74353	0.94696	0.40582	0.20343	0.60925	0.025957	618.43	618.4	35.213	108.54	4.0194
89	0.001034	0.001034	0.001034	0	0	0	0.001034	0.61154	0.61051	0.041179	0.1325	3.4431	13.75	0.35	0.40107	0.35989	0	0.21	0.34	0.14	0.092014	-0.00061946	0.016158	-1.1724e-06	-0.00037559	0.016144	0.23561	0.91866	0.014354	0.038462	0.091346	0.00037788	-2.0838	1.6561	-0.48861	-0.2597	0.21565	0.70226	0.96304	0.98746	0.26078	0.024421	0.2852	0.054971	153.58	153.52	6.6715	26.267	5.8161
90	0.001034	0.001034	0.47922	0	0.47818	0.47818	0.001034	3.3008	3.2998	0.37213	0.75185	2.4627	8.7644	0.775	2.4448	2.0727	0.015	0.276	0.63	0.06	0.22191	0.0016029	0.54838	-1.3143e-05	0.005283	0.5424	0.59909	0.84342	0.017794	0.16429	0.16786	0.011805	-1.9881	1.2858	-0.009581	-0.53802	0.29332	0.22344	0.60241	7.3635	0.37898	6.7611	7.1401	0.031871	453.21	453.18	31.419	94.874	4.8849
91	0.001034	0.001034	0.001034	0	0	0	0.001034	1.3963	1.3953	0.13343	0.35348	2.7792	9.3113	1.2	1.2787	1.1453	0	0.338	1.05	0.03	0.37902	-0.00081357	0.12265	3.7465e-07	-0.00088962	0.12265	0.39389	0.89706	0.019608	0.098522	0.11823	0.0050791	-1.8563	1.0968	-0.024698	-0.20716	0.038896	0.24469	0.60369	0.94906	0.359	0.34537	0.70437	0.015931	206.74	206.73	12.64	40.855	4.3363
92	0.001034	0.001034	0.001034	0	0	0	0.001034	0.79282	0.79178	0.088096	0.21047	2.4648	8.0846	0.54	0.72287	0.63477	0.3891	0.28	1.01	0.05	0.30749	0.00041851	0.043485	2.1515e-06	-8.7092e-05	0.043405	0.59131	0.85169	0.0042373	0.089362	0.12766	0.0017029	-2.0727	1.6099	-0.30703	-0.41938	0.25521	0.43768	0.962	0.98834	0.52432	0.026339	0.55066	0.080389	232.42	232.34	14.705	43.715	3.9062
93	0.001034	0.001034	0.001034	0	0	0	0.001034	1.5519	1.5508	0.078034	0.27602	4.158	20.455	1.21	1.3003	1.2222	0	0.396	1.09	0.03	0.41219	-0.00025978	0.075545	-4.3442e-06	0.0012042	0.074176	0.40475	0.93787	0.011834	0.068249	0.065282	0.0034733	-1.6858	0.7781	0.17638	-0.378	0.18417	0.49361	0.81561	0.96577	0.32199	0.15016	0.47215	0.073782	268.61	268.53	11.246	43.881	5.0733
94	0.001034	0.001034	0.001034	0	0	0	0.001034	0.70715	0.70612	0.041598	0.12351	4.0316	21.429	0.7	0.5561	0.5145	0	0.232	0.59	0.03	0.22112	-0.00027656	0.014963	-4.6742e-06	0.00071904	0.014709	0.3791	0.92523	0.0046729	0.079812	0.10329	0.0014383	-1.6329	0.77851	0.22897	-0.36656	0.093565	0.40903	0.67404	0.90534	0.26501	0.2313	0.49631	0.098217	161.1	161	8.0884	29.191	5.5395
95	0.001034	0.001034	0.001034	0	0	0	0.001034	1.745	1.744	0.13188	0.36695	3.2445	12.974	0.375	0.87516	0.74328	0.195	0.35333	0.9	0.03	0.3199	-0.00052182	0.13233	1.0767e-06	-0.0008653	0.13226	0.39292	0.89687	0.021875	0.10658	0.10972	0.0045517	-1.8236	0.95552	0.18085	-0.3792	0.10775	0.38622	0.69193	0.94577	0.30571	0.25384	0.55954	0.024766	294.97	294.94	17.06	61.787	4.9402
96	0.001034	0.001034	0.001034	0	0	0	0.001034	1.229	1.228	0.078617	0.25605	3.6224	15.32	2.49	1.2309	1.1523	0	0.61	1.66	0.04	0.64195	-0.00055273	0.063994	1.8438e-06	-0.0010082	0.063923	0.35269	0.91532	0.016129	0.048583	0.076923	0.0035588	-1.5153	0.53691	0.16511	-0.19735	0.06524	0.54585	0.93423	0.98733	0.38838	0.053095	0.44148	0.029993	249.05	249.02	11.059	45.618	5.6541
97	0.001034	0.001034	0.001034	0	0	0	0.001034	1.1588	1.1577	0.053349	0.20788	4.3913	21.958	2.02	1.1588	1.1054	0	0.21	0.49	0.03	0.20067	-0.00077619	0.041186	-3.6436e-06	-4.7462e-05	0.041065	0.25382	0.9403	0.019901	0.03	0.065	0.0023881	-1.527	0.52679	0.16805	-0.17031	0.079826	0.53913	0.90021	0.98474	0.36108	0.084529	0.44561	0.066853	273.94	273.88	8.6636	41.629	6.1118
98	0.001034	0.001034	0.001034	0	0	0	0.001034	0.40156	0.40053	0.030917	0.079948	3.1261	12.919	1	0.28465	0.25373	0	0.23857	0.88	0.03	0.30249	-0.00016989	0.0062896	-1.4082e-06	0.00011879	0.0062697	0.40325	0.88835	0.0097087	0.053659	0.13171	0.00061698	-1.4118	0.49173	0.13447	-0.20915	0.068535	0.42358	0.74028	0.95625	0.3167	0.21596	0.53267	0.089745	104.55	104.46	6.1519	20.287	4.9848
99	0.001034	0.001034	0.001034	0	0	0	0.001034	0.4738	0.47277	0.026052	0.091382	3.8408	17.059	0.09	0.46282	0.43677	0	0.705	2.1	0.03	0.82603	-0.00019103	0.0081053	1.5445e-06	-0.00062812	0.0080191	0.3247	0.92958	0.010563	0.042403	0.04947	0.00080254	-1.3997	0.4277	0.28405	-0.28576	0.044132	0.82426	0.97968	0.98825	0.15542	0.008575	0.164	0.07635	119.01	118.93	5.0246	20.645	6.1754
[truncated: 4,320 more columns]
