# Supplementary material for: Detecting Parkinson’s disease from sustained phonation and speech signals
Source: PLoS One. 2017 Oct 5;12(10):e0185613. doi: 10.1371/journal.pone.0185613 (PMC5628839; doi:10.1371/journal.pone.0185613)
Supplement: S3 File — (ZIP) [file pone.0185613.s003.zip › SP/unvoiced/SP_unvoiced_IS12_speaker_trait.csv]

id	audspec_lengthL1norm_sma_range	audspec_lengthL1norm_sma_maxPos	audspec_lengthL1norm_sma_minPos	audspec_lengthL1norm_sma_quartile1	audspec_lengthL1norm_sma_quartile2	audspec_lengthL1norm_sma_quartile3	audspec_lengthL1norm_sma_iqr1_2	audspec_lengthL1norm_sma_iqr2_3	audspec_lengthL1norm_sma_iqr1_3	audspec_lengthL1norm_sma_percentile1_0	audspec_lengthL1norm_sma_percentile99_0	audspec_lengthL1norm_sma_pctlrange0_1	audspec_lengthL1norm_sma_stddev	audspec_lengthL1norm_sma_skewness	audspec_lengthL1norm_sma_kurtosis	audspec_lengthL1norm_sma_meanSegLen	audspec_lengthL1norm_sma_maxSegLen	audspec_lengthL1norm_sma_minSegLen	audspec_lengthL1norm_sma_segLenStddev	audspec_lengthL1norm_sma_upleveltime25	audspec_lengthL1norm_sma_downleveltime25	audspec_lengthL1norm_sma_upleveltime50	audspec_lengthL1norm_sma_downleveltime50	audspec_lengthL1norm_sma_upleveltime75	audspec_lengthL1norm_sma_downleveltime75	audspec_lengthL1norm_sma_upleveltime90	audspec_lengthL1norm_sma_downleveltime90	audspec_lengthL1norm_sma_risetime	audspec_lengthL1norm_sma_falltime	audspec_lengthL1norm_sma_lpgain	audspec_lengthL1norm_sma_lpc0	audspec_lengthL1norm_sma_lpc1	audspec_lengthL1norm_sma_lpc2	audspec_lengthL1norm_sma_lpc3	audspec_lengthL1norm_sma_lpc4	audspecRasta_lengthL1norm_sma_range	audspecRasta_lengthL1norm_sma_maxPos	audspecRasta_lengthL1norm_sma_minPos	audspecRasta_lengthL1norm_sma_quartile1	audspecRasta_lengthL1norm_sma_quartile2	audspecRasta_lengthL1norm_sma_quartile3	audspecRasta_lengthL1norm_sma_iqr1_2	audspecRasta_lengthL1norm_sma_iqr2_3	audspecRasta_lengthL1norm_sma_iqr1_3	audspecRasta_lengthL1norm_sma_percentile1_0	audspecRasta_lengthL1norm_sma_percentile99_0	audspecRasta_lengthL1norm_sma_pctlrange0_1	audspecRasta_lengthL1norm_sma_stddev	audspecRasta_lengthL1norm_sma_skewness
1	1.1836	0.85763	0.016949	0.001034	0.001034	0.050314	0	0.04928	0.04928	0.001034	1.0012	1.0002	0.22205	2.753	10.016	0.37429	0.91	0.04	0.33483	0.11186	0.88814	0.074576	0.92542	0.016949	0.98305	0.0067797	0.99322	0.13605	0.19728	0.0020294	-1.7946	0.98377	0.073216	-0.40103	0.20021	232.57	0.25085	0.64068	0.2485	0.60556	2.3619	0.35707	1.7563	2.1134	0.026774	159.74	159.71	29.787	4.7131
2	1.7435	0.7166	0.0080972	0.001034	0.001034	0.001034	0	0	0	0.001034	1.3063	1.3052	0.27444	3.3474	15.385	0.32333	1.18	0.03	0.41056	0.097166	0.90283	0.032389	0.96761	0.012146	0.98785	0.0080972	0.9919	0.097561	0.15447	0.0022281	-2.001	1.2339	0.26366	-0.77052	0.32575	374.23	0.7247	0.79757	0.37471	0.78716	0.98834	0.41245	0.20118	0.61363	0.043075	305.94	305.9	53.447	4.5643
3	1.6141	0.85167	0.019139	0.001034	0.001034	0.03081	0	0.029776	0.029776	0.001034	1.2478	1.2467	0.27071	3.417	15.055	0.4575	1.2	0.06	0.45191	0.090909	0.90909	0.043062	0.95694	0.014354	0.98565	0.0095694	0.99043	0.10577	0.16346	0.0035583	-1.9075	1.1661	0.13022	-0.49049	0.16676	392.26	0.85646	0.28708	0.29126	0.57393	0.98834	0.28267	0.41441	0.69708	0.054744	283.83	283.78	54.013	4.8031
4	1.8706	0.60159	0.027888	0.001034	0.001034	0.10254	0	0.10151	0.10151	0.001034	1.8132	1.8121	0.37486	2.792	10.512	0.3125	0.81	0.04	0.26616	0.12351	0.87649	0.067729	0.93227	0.027888	0.97211	0.015936	0.98406	0.148	0.22	0.0046428	-1.9095	1.1058	0.20883	-0.63367	0.28296	268.82	0.21514	0.035857	0.21473	0.58252	4.5599	0.3678	3.9774	4.3452	0.019316	192.44	192.42	38.727	4.0499
5	1.3256	0.23013	0.016736	0.001034	0.001034	0.13391	0	0.13287	0.13287	0.001034	1.2447	1.2436	0.36148	1.955	5.3503	0.30571	0.63	0.04	0.23621	0.17573	0.82427	0.12971	0.87029	0.083682	0.91632	0.020921	0.97908	0.17647	0.18487	0.0046747	-1.6768	0.7246	0.15739	-0.25717	0.091384	342.84	0.23013	0.6318	0.20481	0.49789	8.0672	0.29308	7.5693	7.8624	0.027449	231.65	231.63	42.63	4.8216
6	0.81769	0.73264	0.010417	0.001034	0.001034	0.001034	0	0	0	0.001034	0.49867	0.49763	0.12076	3.5614	16.136	0.39286	1.31	0.03	0.4383	0.086806	0.91319	0.034722	0.96528	0.010417	0.98958	0.0034722	0.99653	0.069686	0.059233	0.0018641	-1.4398	0.6183	0.066475	-0.23317	0.097949	137.12	0.22917	0.27431	0.59165	0.87487	0.98099	0.28322	0.10612	0.38934	0.088033	119.17	119.08	21.829	4.2125
7	1.0253	0.56735	0.016327	0.001034	0.001034	0.001034	0	0	0	0.001034	1.0155	1.0144	0.21114	3.2169	13.016	0.26286	0.63	0.06	0.23626	0.12653	0.87347	0.053061	0.94694	0.036735	0.96327	0.028571	0.97143	0.081967	0.12295	0.0024395	-1.7545	0.87422	0.23046	-0.42246	0.14656	301.72	0.56327	0.77143	0.36297	0.71646	0.90283	0.3535	0.18637	0.53987	0.066842	225.45	225.38	42.009	4.3123
8	1.605	0.82034	0.0067797	0.001034	0.001034	0.11398	0	0.11294	0.11294	0.001034	1.399	1.398	0.33815	2.2302	7.3455	0.27556	0.6	0.07	0.18288	0.17288	0.82712	0.061017	0.93898	0.027119	0.97288	0.010169	0.98983	0.15646	0.20068	0.0035471	-2.0545	1.5029	-0.26817	-0.30754	0.18012	262.03	0.21017	0.29153	0.29553	0.98834	3.4787	0.69281	2.4903	3.1832	0.027371	223.86	223.83	38.896	4.1386
9	2.7728	0.83182	0.018182	0.001034	0.001034	0.001034	0	0	0	0.001034	2.5728	2.5718	0.48136	3.3811	15.019	0.378	0.89	0.08	0.32357	0.10909	0.89091	0.031818	0.96818	0.018182	0.98182	0.013636	0.98636	0.082192	0.10959	0.011372	-1.8523	1.198	-0.23923	-0.10143	0.06664	503.59	0.83182	0.36364	0.36115	0.69243	0.94761	0.33128	0.25518	0.58646	0.040481	390.13	390.08	72.627	4.49
10	1.4748	0.25253	0.016835	0.001034	0.001034	0.067823	0	0.066789	0.066789	0.001034	1.3145	1.3135	0.29754	2.8987	10.516	0.42286	0.79	0.06	0.28981	0.10438	0.89562	0.070707	0.92929	0.037037	0.96296	0.010101	0.9899	0.11149	0.16554	0.0038882	-1.7632	0.91566	0.19323	-0.51205	0.22045	316.77	0.22896	0.2862	0.32406	0.69727	0.98834	0.37321	0.29107	0.66428	0.036478	285	284.96	52.068	4.1589
11	1.169	0.18613	0.0072993	0.001034	0.001034	0.001034	0	0	0	0.001034	1.024	1.0229	0.24599	2.6236	8.7727	0.38857	0.66	0.05	0.25531	0.12409	0.87591	0.083942	0.91606	0.032847	0.96715	0.0072993	0.9927	0.087912	0.11355	0.0041365	-1.6295	0.82808	0.16711	-0.5823	0.28066	364.64	0.19343	0.24818	0.58829	0.87729	0.98834	0.289	0.11105	0.40006	0.048491	245.6	245.56	50.188	4.2454
12	2.4262	0.11416	0.0091324	0.001034	0.001034	0.27137	0	0.27033	0.27033	0.001034	1.806	1.805	0.49833	2.092	6.8004	0.15071	0.64	0.04	0.15508	0.20091	0.79909	0.073059	0.92694	0.0091324	0.99087	0.0091324	0.99087	0.15138	0.16972	0.012196	-2.052	1.4996	-0.048963	-0.62647	0.30872	500.78	0.11872	0.9726	0.32865	0.7475	6.9549	0.41885	6.2074	6.6263	0.046329	394.08	394.04	80.219	3.6389
13	1.0958	0.73059	0.018265	0.001034	0.001034	0.17848	0	0.17744	0.17744	0.001034	1.0316	1.0305	0.25435	2.1112	6.6645	0.15429	0.56	0.04	0.15665	0.18265	0.81735	0.091324	0.90868	0.050228	0.94977	0.022831	0.97717	0.16972	0.22018	0.0092154	-1.459	0.52175	0.23368	-0.18064	0.0034408	145.49	0.73973	0.89498	0.24674	0.64785	7.446	0.40111	6.7981	7.1992	0.038751	128.28	128.24	27.358	3.2466
14	1.2419	0.84411	0.022814	0.001034	0.001034	0.048692	0	0.047658	0.047658	0.001034	0.98325	0.98222	0.28545	1.9595	5.5219	0.25222	0.72	0.03	0.22469	0.17871	0.82129	0.12167	0.87833	0.034221	0.96578	0.0038023	0.9962	0.13359	0.14885	0.0047905	-1.6788	0.91104	-0.024442	-0.35812	0.21434	309.28	0.56274	0.034221	0.19377	0.5613	0.98834	0.36754	0.42704	0.79458	0.019442	223.4	223.38	44.08	3.9303
15	1.5624	0.59483	0.021552	0.001034	0.001034	0.001034	0	0	0	0.001034	1.2875	1.2864	0.32012	2.8349	9.8546	0.33667	0.71	0.04	0.26719	0.099138	0.90086	0.077586	0.92241	0.038793	0.96121	0.0043103	0.99569	0.1342	0.12121	0.0043036	-1.9138	1.2172	-0.067181	-0.29829	0.12494	274.31	0.23276	0.2931	0.27581	0.5303	0.88373	0.25449	0.35343	0.60792	0.039463	207.91	207.87	40.852	3.8974
16	1.6263	0.58673	0.015306	0.001034	0.001034	0.001034	0	0	0	0.001034	1.566	1.565	0.38661	2.4508	8.0569	0.21667	0.55	0.03	0.18	0.16327	0.83673	0.076531	0.92347	0.061224	0.93878	0.02551	0.97449	0.14359	0.11282	0.0091163	-1.6441	0.74703	0.11534	-0.26028	0.12018	414.1	0.57653	0.30102	0.33457	0.62184	0.98834	0.28727	0.3665	0.65377	0.061128	335.1	335.04	69.643	3.4343
17	2.424	0.5654	0.021097	0.001034	0.001034	0.058149	0	0.057115	0.057115	0.001034	2.1983	2.1972	0.50785	2.829	10.027	0.3475	0.61	0.11	0.22454	0.10549	0.89451	0.088608	0.91139	0.033755	0.96624	0.012658	0.98734	0.15254	0.13559	0.0068362	-1.9319	1.2029	0.032128	-0.52066	0.26269	587.05	0.54852	0.29536	0.22945	0.54704	1.0468	0.31759	0.49975	0.81734	0.023954	389.5	389.47	68.904	5.8235
18	1.8955	0.55901	0.012422	0.001034	0.001034	0.001034	0	0	0	0.001034	1.7742	1.7731	0.31487	3.7996	19.003	0.478	0.9	0.11	0.30877	0.093168	0.90683	0.02795	0.97205	0.024845	0.97516	0.015528	0.98447	0.12461	0.1215	0.0041913	-1.8201	1.0405	0.11518	-0.53069	0.25503	191.68	0.2236	0.58696	0.35006	0.7455	0.96286	0.39543	0.21736	0.61279	0.034441	133.09	133.06	25.758	4.2937
19	0.48978	0.23232	0.010101	0.001034	0.001034	0.001034	0	0	0	0.001034	0.42481	0.42377	0.10158	2.6775	8.9104	0.3875	0.87	0.09	0.3134	0.11111	0.88889	0.085859	0.91414	0.020202	0.9798	0.0050505	0.99495	0.06599	0.091371	0.00061823	-1.6995	0.93861	0.088203	-0.51664	0.25009	172.3	0.24242	0.30808	0.5846	0.91208	0.98834	0.32748	0.076264	0.40375	0.088066	120.61	120.52	25.29	4.3934
20	1.4047	0.87	0.026667	0.001034	0.001034	0.043496	0	0.042462	0.042462	0.001034	1.2629	1.2619	0.22954	3.4267	16.035	0.38143	1.36	0.05	0.44118	0.10667	0.89333	0.03	0.97	0.016667	0.98333	0.01	0.99	0.11706	0.16722	0.0022475	-1.866	1.0118	0.35826	-0.75651	0.32547	237.98	0.74667	0.036667	0.26655	0.65973	1.3145	0.39318	0.65476	1.0479	0.022909	184.96	184.94	32.705	4.7512
21	0.8875	0.58621	0.015326	0.001034	0.001034	0.001034	0	0	0	0.001034	0.78967	0.78864	0.1612	2.9125	11.368	0.22222	0.67	0.04	0.22508	0.12261	0.87739	0.061303	0.9387	0.015326	0.98467	0.011494	0.98851	0.092308	0.10385	0.0021599	-1.6244	0.77928	0.131	-0.30805	0.10771	170.47	0.58621	0.28736	0.38896	0.69398	0.90429	0.30502	0.21031	0.51533	0.07329	145.39	145.31	28.213	3.8803
22	1.4658	0.51839	0.013378	0.001034	0.001034	0.039346	0	0.038312	0.038312	0.001034	1.1352	1.1341	0.27325	2.5022	8.9002	0.297	1.09	0.04	0.35735	0.14716	0.85284	0.056856	0.94314	0.020067	0.97993	0.006689	0.99331	0.12081	0.16779	0.0053068	-1.7024	0.88528	0.14128	-0.33188	0.068627	299.01	0.51505	0.27759	0.36454	0.7217	1.4297	0.35716	0.70798	1.0651	0.049114	263.71	263.66	46.743	4.222
23	1.1335	0.23599	0.0058997	0.001034	0.001034	0.001034	0	0	0	0.001034	0.78915	0.78811	0.15171	4.6942	26.856	0.71	1.89	0.03	0.74347	0.044248	0.95575	0.029499	0.9705	0.0088496	0.99115	0.0058997	0.9941	0.10059	0.12722	0.0011717	-1.8228	1.0876	0.11007	-0.57206	0.2639	358.23	0.24484	0.69322	0.65223	0.9593	0.98834	0.30707	0.029038	0.33611	0.057392	188.78	188.72	36.051	7.2454
24	1.8789	0.27957	0.028674	0.001034	0.001034	0.090646	0	0.089612	0.089612	0.001034	1.7756	1.7745	0.40941	2.6413	9.281	0.27	0.83	0.04	0.2735	0.13262	0.86738	0.078853	0.92115	0.046595	0.9534	0.021505	0.97849	0.16187	0.14029	0.0058359	-1.9837	1.3033	0.032369	-0.53362	0.23066	380.89	0.25448	0.039427	0.29929	0.70987	1.4692	0.41059	0.75933	1.1699	0.022966	319.06	319.04	56.492	4.1715
25	0.9966	0.22699	0.02454	0.001034	0.001034	0.001034	0	0	0	0.001034	0.91867	0.91763	0.20454	3.4046	13.42	0.16333	0.34	0.03	0.13021	0.079755	0.92025	0.06135	0.93865	0.055215	0.94479	0.018405	0.9816	0.067901	0.080247	0.0026415	-1.6057	0.7378	0.16283	-0.42128	0.19383	241.21	0.23926	0.31288	0.47267	0.87253	0.97946	0.39986	0.10693	0.50679	0.063802	193.03	192.97	33.849	4.8875
26	1.9365	0.8352	0.022346	0.001034	0.001034	0.080245	0	0.079211	0.079211	0.001034	1.8046	1.8036	0.40601	2.5126	8.76	0.32	0.91	0.03	0.30421	0.15922	0.84078	0.064246	0.93575	0.027933	0.97207	0.01676	0.98324	0.13725	0.16247	0.0052076	-1.8332	0.85124	0.45275	-0.61971	0.18947	452.15	0.57263	0.030726	0.25161	0.69139	1.8479	0.43978	1.1565	1.5963	0.010063	296.07	296.06	55.472	4.7139
27	2.4049	0.57353	0.020588	0.001034	0.001034	0.23516	0	0.23413	0.23413	0.001034	2.1547	2.1537	0.53105	2.3004	7.5995	0.25385	0.9	0.03	0.25003	0.18235	0.81765	0.073529	0.92647	0.041176	0.95882	0.011765	0.98824	0.17404	0.14159	0.00613	-2.0321	1.3838	-0.062671	-0.51426	0.26076	518.82	0.54706	0.029412	0.25661	0.67782	2.9837	0.42121	2.3059	2.7271	0.011361	406.92	406.91	72.336	4.4454
28	0.88229	0.21469	0.016949	0.001034	0.001034	0.001034	0	0	0	0.001034	0.7949	0.79387	0.20013	2.7419	9.264	0.25333	0.53	0.04	0.19093	0.11864	0.88136	0.084746	0.91525	0.056497	0.9435	0.011299	0.9887	0.068182	0.10795	0.0027756	-1.7342	1.0074	0.039971	-0.45417	0.21759	266.97	0.22599	0.29379	0.48875	0.69042	0.84674	0.20167	0.15632	0.35799	0.070934	204.49	204.42	38.411	4.4478
29	1.2733	0.81538	0.015385	0.001034	0.001034	0.001034	0	0	0	0.001034	1.1807	1.1796	0.24224	3.0341	11.816	0.34	0.88	0.04	0.29669	0.10154	0.89846	0.067692	0.93231	0.015385	0.98462	0.015385	0.98462	0.092593	0.15123	0.0032023	-1.7992	1.0095	0.12712	-0.45175	0.18422	270.28	0.53538	0.024615	0.35623	0.74347	0.96178	0.38724	0.21831	0.60555	0.036781	214.19	214.15	39.045	4.1701
30	0.83836	0.57895	0.0075188	0.001034	0.001034	0.001034	0	0	0	0.001034	0.75913	0.75809	0.1419	3.8051	17.806	0.36667	0.81	0.05	0.3007	0.082707	0.91729	0.030075	0.96992	0.018797	0.9812	0.011278	0.98872	0.064151	0.067925	0.0012632	-1.8421	1.1127	0.11563	-0.49055	0.19797	285.2	0.58271	0.2782	0.6019	0.87745	0.98834	0.27555	0.1109	0.38645	0.092664	189.07	188.98	37.455	4.9208
31	1.145	0.21908	0.014134	0.001034	0.001034	0.001034	0	0	0	0.001034	1.0611	1.0601	0.20435	4.2376	20.208	0.22667	0.51	0.04	0.20369	0.053004	0.947	0.038869	0.96113	0.035336	0.96466	0.021201	0.9788	0.056738	0.074468	0.0026112	-1.5076	0.60085	0.025592	-0.070601	0.0097567	327.72	0.20141	0.24735	0.50181	0.8488	0.98261	0.34699	0.13381	0.4808	0.061184	203.26	203.2	35.334	6.5512
32	0.80648	0.80365	0.018265	0.001034	0.001034	0.001034	0	0	0	0.001034	0.78894	0.78791	0.20825	2.2762	6.9198	0.208	0.56	0.03	0.19177	0.16438	0.83562	0.10046	0.89954	0.068493	0.93151	0.041096	0.9589	0.11468	0.14679	0.0019789	-1.7651	0.94303	0.074842	-0.36478	0.17189	222.7	0.80365	0.58904	0.30986	0.61264	0.98834	0.30278	0.3757	0.67848	0.062405	189.35	189.28	40.972	3.4172
33	1.5349	0.7732	0.017182	0.001034	0.001034	0.001034	0	0	0	0.001034	1.2697	1.2686	0.24462	3.639	17.305	0.29	0.87	0.04	0.30545	0.099656	0.90034	0.030928	0.96907	0.013746	0.98625	0.010309	0.98969	0.055172	0.1	0.0038231	-1.7849	1.1007	-0.089361	-0.3009	0.15978	443.59	0.77663	0.027491	0.43714	0.75568	0.92159	0.31853	0.16592	0.48445	0.030309	241.57	241.54	49.831	5.8495
34	1.4852	0.19574	0.017021	0.001034	0.001034	0.10416	0	0.10313	0.10313	0.001034	1.387	1.3859	0.378	1.8248	4.9955	0.18	0.48	0.04	0.14174	0.2	0.8	0.13191	0.86809	0.046809	0.95319	0.017021	0.98298	0.1453	0.18803	0.0095186	-1.7283	0.92053	0.055597	-0.25153	0.066767	345.65	0.2	0.60426	0.2104	0.5371	3.9245	0.3267	3.3874	3.7141	0.031412	280.03	280	53.911	3.773
35	0.3923	0.21121	0.017241	0.001034	0.001034	0.001034	0	0	0	0.001034	0.35873	0.3577	0.070491	3.8269	16.944	0.575	1.7	0.05	0.66628	0.077586	0.92241	0.047414	0.95259	0.025862	0.97414	0.012931	0.98707	0.034632	0.064935	0.00081177	-1.2044	0.2731	0.14193	-0.14821	0.054999	132.23	0.21983	0.26724	0.66659	0.96548	0.9878	0.29888	0.022321	0.3212	0.11892	100.48	100.36	16.301	5.6501
36	1.1475	0.83838	0.010101	0.001034	0.001034	0.001034	0	0	0	0.001034	0.99101	0.98997	0.26721	2.4306	7.584	0.297	0.73	0.03	0.27085	0.13468	0.86532	0.094276	0.90572	0.060606	0.93939	0.010101	0.9899	0.097973	0.13176	0.0048729	-1.6034	0.66411	0.20959	-0.27576	0.074721	321.68	0.21886	0.27273	0.37071	0.69895	0.94052	0.32824	0.24157	0.56981	0.043626	207.66	207.62	45.177	3.9613
37	0.79387	0.23047	0.015625	0.001034	0.001034	0.001034	0	0	0	0.001034	0.68217	0.68114	0.13076	4.2565	20.426	0.64	1.85	0.03	0.72681	0.058594	0.94141	0.042969	0.95703	0.027344	0.97266	0.0078125	0.99219	0.035294	0.058824	0.0014224	-1.4237	0.50457	0.087146	-0.16888	0.076893	251.29	0.23828	0.28516	0.70499	0.96489	0.98796	0.2599	0.023076	0.28297	0.080235	165.63	165.55	28.384	6.4654
38	1.6277	0.8587	0.0072464	0.001034	0.001034	0.10729	0	0.10626	0.10626	0.001034	1.4806	1.4796	0.32536	2.4149	8.4165	0.37857	1.22	0.03	0.40748	0.14855	0.85145	0.061594	0.93841	0.018116	0.98188	0.014493	0.98551	0.13455	0.17818	0.0037329	-1.8585	1.004	0.17891	-0.42904	0.15309	197.68	0.77536	0.34058	0.45772	0.98834	3.3908	0.53062	2.4024	2.933	0.033526	153.47	153.44	32.159	3.2611
39	1.6534	0.548	0.012	0.001034	0.001034	0.001034	0	0	0	0.001034	1.4705	1.4694	0.30827	3.1823	12.787	0.21	0.62	0.03	0.22465	0.108	0.892	0.052	0.948	0.028	0.972	0.012	0.988	0.096386	0.10442	0.0051734	-1.9438	1.4523	-0.3667	-0.22245	0.15948	404.67	0.54	0.768	0.42722	0.74805	0.91839	0.32083	0.17035	0.49118	0.058041	291.09	291.03	53.376	4.5975
40	0.77565	0.82065	0.021739	0.001034	0.001034	0.001034	0	0	0	0.001034	0.67482	0.67379	0.17191	2.4521	7.9334	0.26	0.81	0.05	0.26357	0.15217	0.84783	0.076087	0.92391	0.038043	0.96196	0.0054348	0.99457	0.087432	0.13661	0.0024133	-1.7136	0.99492	0.024859	-0.41675	0.19584	197.17	0.70652	0.27174	0.31405	0.62002	0.95447	0.30597	0.33445	0.64042	0.076576	150.12	150.04	30.871	3.8506
41	0.68736	0.55833	0.0083333	0.001034	0.001034	0.001034	0	0	0	0.001034	0.65657	0.65554	0.15269	2.787	9.7957	0.245	0.53	0.04	0.19944	0.13333	0.86667	0.070833	0.92917	0.045833	0.95417	0.025	0.975	0.087866	0.10042	0.0013479	-1.9212	1.4365	-0.29186	-0.39294	0.24075	121.13	0.225	0.30417	0.51192	0.8317	0.98834	0.31978	0.15664	0.47642	0.045589	116.52	116.48	20.492	3.7749
42	1.3374	0.41824	0.0034423	0.001034	0.001034	0.05129	0	0.050256	0.050256	0.001034	1.2673	1.2663	0.22863	4.0816	19.275	0.89	1.32	0.3	0.43151	0.056799	0.9432	0.046472	0.95353	0.025818	0.97418	0.017212	0.98279	0.17931	0.22414	0.00038855	-1.9418	1.0539	0.35232	-0.80787	0.35719	255.3	0.40964	0.46299	0.62813	0.98834	1.6695	0.36021	0.68117	1.0414	0.021474	140.26	140.24	22.88	7.1799
43	1.2436	0.60507	0.01087	0.001034	0.001034	0.028058	0	0.027024	0.027024	0.001034	1.1828	1.1818	0.28958	2.4499	7.976	0.274	0.85	0.04	0.23559	0.15217	0.84783	0.09058	0.90942	0.054348	0.94565	0.018116	0.98188	0.16364	0.12	0.0036491	-1.8152	0.95807	0.22201	-0.5234	0.22611	208.92	0.24638	0.63406	0.32493	0.67005	1.2676	0.34512	0.59755	0.94267	0.050629	161.41	161.36	35.453	2.9474
44	1.4443	0.56148	0.020492	0.001034	0.001034	0.001034	0	0	0	0.001034	1.3454	1.3443	0.30152	2.7491	9.5852	0.30167	0.64	0.04	0.22777	0.11475	0.88525	0.081967	0.91803	0.02459	0.97541	0.012295	0.9877	0.082305	0.107	0.0026943	-1.9383	1.111	0.22272	-0.55246	0.20627	401.51	0.55738	0.032787	0.30928	0.63527	0.89558	0.32599	0.26031	0.5863	0.025823	305.92	305.89	55.911	4.5078
45	1.4026	0.8125	0.015625	0.001034	0.001034	0.001034	0	0	0	0.001034	1.1839	1.1829	0.29601	2.4689	8.3332	0.23286	0.53	0.07	0.16645	0.15104	0.84896	0.067708	0.93229	0.03125	0.96875	0.010417	0.98958	0.099476	0.1623	0.0030829	-1.9551	1.1836	0.19379	-0.63683	0.27937	328.37	0.57292	0.30208	0.32889	0.58338	0.98834	0.25449	0.40496	0.65946	0.07474	302.49	302.42	58.604	3.5751
46	1.2168	0.2	0.033333	0.001034	0.001034	0.001034	0	0	0	0.001034	1.2069	1.2059	0.22105	3.9721	18.507	0.515	1.52	0.04	0.59605	0.071429	0.92857	0.047619	0.95238	0.028571	0.97143	0.019048	0.98095	0.076555	0.07177	0.0024369	-1.7648	0.91816	0.17312	-0.42938	0.17601	268.53	0.2	0.047619	0.50847	0.96126	0.98742	0.45279	0.026152	0.47895	0.053746	216.23	216.17	39.079	4.7216
47	1.5655	0.28194	0.035242	0.001034	0.001034	0.001034	0	0	0	0.001034	1.5198	1.5187	0.33217	3.5962	14.568	0.24	0.52	0.05	0.20216	0.070485	0.92952	0.057269	0.94273	0.048458	0.95154	0.044053	0.95595	0.061947	0.057522	0.0038671	-1.6487	0.67288	0.30034	-0.50471	0.22784	400.07	0.26432	0.048458	0.44435	0.92707	0.98672	0.48272	0.059654	0.54237	0.01118	266.22	266.21	46.647	6.4494
48	0.52218	0.81849	0.0068493	0.001034	0.001034	0.001034	0	0	0	0.001034	0.27538	0.27435	0.060558	4.9834	34.316	0.488	1.37	0.04	0.48729	0.047945	0.95205	0.013699	0.9863	0.0068493	0.99315	0.0068493	0.99315	0.092784	0.1134	0.00063191	-1.4364	0.70131	0.040924	-0.23939	0.069414	113.51	0.82534	0.36644	0.79574	0.98187	0.98834	0.18613	0.006474	0.1926	0.047398	63.34	63.292	12.069	6.7189
49	1.6435	0.55184	0.006689	0.001034	0.001034	0.001034	0	0	0	0.001034	1.5859	1.5849	0.32247	3.3496	13.759	0.41333	0.77	0.07	0.30225	0.11371	0.88629	0.050167	0.94983	0.036789	0.96321	0.020067	0.97993	0.063758	0.09396	0.0020239	-2.0587	1.2895	0.23722	-0.73964	0.31679	426.84	0.54515	0.29097	0.52765	0.872	0.98834	0.34435	0.11635	0.46069	0.051039	347.54	347.49	61.723	4.4328
50	1.6377	0.22881	0.012712	0.001034	0.001034	0.001034	0	0	0	0.001034	1.5807	1.5796	0.28856	4.2366	20.611	0.55	1.04	0.11	0.38131	0.059322	0.94068	0.038136	0.96186	0.029661	0.97034	0.021186	0.97881	0.068085	0.080851	0.0038564	-1.5951	0.65435	0.084975	-0.17665	0.10115	383.62	0.2161	0.27119	0.61366	0.86089	0.96338	0.24724	0.10249	0.34972	0.056936	285.84	285.78	48.473	5.2845
51	2.427	0.55512	0.015748	0.001034	0.001034	0.001034	0	0	0	0.001034	2.3239	2.3229	0.46484	3.515	14.881	0.32167	0.72	0.07	0.26779	0.07874	0.92126	0.051181	0.94882	0.031496	0.9685	0.019685	0.98032	0.067194	0.094862	0.010444	-1.849	1.0864	-0.0098528	-0.21426	0.069563	630.54	0.55906	0.27953	0.39894	0.70543	0.90085	0.30649	0.19542	0.50191	0.095325	547.48	547.39	95.873	4.3359
52	1.3481	0.85305	0.017921	0.001034	0.001034	0.081798	0	0.080764	0.080764	0.001034	1.2231	1.222	0.30341	2.4556	7.9179	0.30375	0.58	0.04	0.2165	0.1362	0.8638	0.09319	0.90681	0.039427	0.96057	0.010753	0.98925	0.20144	0.18705	0.0029296	-1.9592	1.158	0.24071	-0.63809	0.2461	274.08	0.19713	0.67384	0.2555	0.65798	2.3972	0.40248	1.7392	2.1417	0.018541	198.46	198.45	37.765	4.4711
53	0.6949	0.78571	0.011278	0.001034	0.001034	0.001034	0	0	0	0.001034	0.67654	0.6755	0.14429	3.2547	12.343	0.5375	1.32	0.08	0.49388	0.086466	0.91353	0.071429	0.92857	0.033835	0.96617	0.018797	0.9812	0.049057	0.071698	0.00091197	-1.7619	0.89352	0.13323	-0.29704	0.089182	236.93	0.78571	0.28947	0.65166	0.88853	0.98079	0.23687	0.092259	0.32913	0.063126	201.12	201.05	33.616	4.9831
54	1.2104	0.57436	0.015385	0.001034	0.001034	0.001034	0	0	0	0.001034	1.1805	1.1794	0.26232	2.8563	10.054	0.28	0.55	0.06	0.20648	0.11282	0.88718	0.082051	0.91795	0.030769	0.96923	0.020513	0.97949	0.082474	0.10825	0.0032389	-1.909	1.1207	0.23466	-0.59257	0.2249	358.99	0.57949	0.29744	0.45075	0.70671	0.88927	0.25597	0.18256	0.43853	0.10697	301.89	301.78	62.454	3.6811
55	1.4802	0.76619	0.010791	0.001034	0.001034	0.001034	0	0	0	0.001034	1.261	1.26	0.32521	2.3246	7.1936	0.23167	0.79	0.03	0.2579	0.14748	0.85252	0.10432	0.89568	0.02518	0.97482	0.010791	0.98921	0.10469	0.12996	0.0063714	-1.9258	1.3473	-0.1735	-0.26616	0.086286	359.49	0.61151	0.33453	0.47725	0.81621	0.9741	0.33896	0.15789	0.49685	0.058477	286.29	286.23	54.369	3.7586
56	1.6773	0.62046	0.013201	0.001034	0.001034	0.001034	0	0	0	0.001034	1.5638	1.5628	0.34641	3.03	11.033	0.405	0.99	0.03	0.34116	0.10231	0.89769	0.075908	0.92409	0.033003	0.967	0.016502	0.9835	0.096026	0.13245	0.004234	-1.7426	0.89977	0.030735	-0.28578	0.14893	352.73	0.23102	0.29373	0.35621	0.73198	0.92823	0.37576	0.19625	0.57202	0.031412	195.87	195.84	37.923	6.1198
57	1.8405	0.61832	0.01145	0.001034	0.001034	0.001034	0	0	0	0.001034	1.7799	1.7789	0.46304	2.4134	7.3753	0.37833	0.79	0.08	0.27859	0.13359	0.86641	0.11069	0.88931	0.061069	0.93893	0.034351	0.96565	0.11877	0.11494	0.0054376	-1.983	1.2332	0.10078	-0.55968	0.25868	472.97	0.84351	0.31679	0.40645	0.71953	0.94953	0.31308	0.23	0.54308	0.032084	386.92	386.88	67.62	4.4981
58	2.0587	0.60688	0.012285	0.001034	0.001034	0.063135	0	0.062101	0.062101	0.001034	1.9711	1.97	0.37171	4.022	18.753	0.7	1.34	0.07	0.50947	0.058968	0.94103	0.044226	0.95577	0.034398	0.9656	0.022113	0.97789	0.18473	0.2069	0.0025809	-2.117	1.5044	-0.071499	-0.53708	0.26134	184.56	0.84767	0.63636	0.30792	0.79151	2.7728	0.48359	1.9812	2.4648	0.020497	106.68	106.66	22.633	4.1301
59	1.0138	0.51282	0.012821	0.001034	0.001034	0.001034	0	0	0	0.001034	0.87458	0.87354	0.22983	2.1898	6.7147	0.20909	0.57	0.03	0.19014	0.17521	0.82479	0.10684	0.89316	0.034188	0.96581	0.008547	0.99145	0.103	0.13305	0.0046691	-1.7267	0.9532	0.17698	-0.4789	0.16313	246.32	0.2265	0.7265	0.4264	0.70392	0.91544	0.27753	0.21152	0.48904	0.069159	223.31	223.24	43.38	3.4774
60	0.93798	0.8	0.018868	0.001034	0.001034	0.001034	0	0	0	0.001034	0.87812	0.87709	0.23584	2.124	6.1508	0.31286	0.67	0.04	0.23131	0.17358	0.82642	0.1283	0.8717	0.056604	0.9434	0.022642	0.97736	0.10606	0.11364	0.0022318	-1.7702	0.93454	0.046183	-0.26164	0.098887	266.45	0.79623	0.61132	0.30117	0.64798	0.87436	0.34681	0.22638	0.57319	0.040736	246.55	246.51	43.776	3.9326
61	0.82332	0.82838	0.013201	0.001034	0.001034	0.001034	0	0	0	0.001034	0.47735	0.47631	0.1123	3.6467	18.26	0.32889	1.42	0.03	0.43306	0.079208	0.92079	0.016502	0.9835	0.0066007	0.9934	0.0033003	0.9967	0.092715	0.13576	0.0019336	-1.4711	0.65311	0.18596	-0.33649	0.10346	146.85	0.83168	0.27393	0.39136	0.72085	0.93626	0.32948	0.21541	0.54489	0.092411	126	125.91	21.358	4.2906
62	0.91782	0.23404	0.0085106	0.001034	0.001034	0.001034	0	0	0	0.001034	0.90527	0.90424	0.24803	2.3154	6.8384	0.33286	0.65	0.08	0.21144	0.14894	0.85106	0.11489	0.88511	0.085106	0.91489	0.046809	0.95319	0.10256	0.11111	0.0019612	-1.8402	0.97242	0.15817	-0.40935	0.17481	313.14	0.24255	0.30213	0.42365	0.8041	0.98834	0.38046	0.18424	0.56469	0.058448	248.12	248.07	51.833	3.443
63	1.2209	0.26064	0.053191	0.001034	0.001034	0.001034	0	0	0	0.001034	1.1601	1.1591	0.29627	2.747	9.017	0.135	0.29	0.03	0.097596	0.1117	0.8883	0.095745	0.90426	0.074468	0.92553	0.037234	0.96277	0.085561	0.069519	0.0048221	-1.6879	0.81084	0.20605	-0.44246	0.17554	183.21	0.22872	0.06383	0.32354	0.92506	0.98519	0.60152	0.060133	0.66165	0.008843	137.48	137.47	23.87	5.5423
64	1.5599	0.82686	0.014134	0.001034	0.001034	0.001034	0	0	0	0.001034	1.4777	1.4766	0.40654	1.9564	5.4349	0.26667	0.77	0.04	0.2424	0.18728	0.81272	0.13781	0.86219	0.042403	0.9576	0.031802	0.9682	0.13121	0.10993	0.0073172	-1.6257	0.50785	0.67135	-0.83118	0.33395	464.07	0.57951	0.30742	0.25334	0.64653	0.93485	0.39319	0.28832	0.68151	0.033571	301.52	301.49	60.55	4.3929
65	1.6772	0.59873	0.012739	0.001034	0.001034	0.001034	0	0	0	0.001034	1.4457	1.4447	0.34421	3.0858	11.124	0.4825	0.87	0.05	0.35379	0.085987	0.91401	0.073248	0.92675	0.038217	0.96178	0.0031847	0.99682	0.083067	0.11502	0.0052342	-1.7714	1.0462	-0.014373	-0.36269	0.14437	455.74	0.25796	0.32803	0.47152	0.79637	0.9536	0.32485	0.15723	0.48209	0.027827	305.63	305.6	52.978	5.8271
66	1.2071	0.84118	0.014706	0.001034	0.001034	0.001034	0	0	0	0.001034	1.0594	1.0583	0.25254	2.7587	9.8785	0.32444	0.93	0.03	0.30887	0.12353	0.87647	0.064706	0.93529	0.047059	0.95294	0.0088235	0.99118	0.10619	0.14749	0.0033144	-1.639	0.68099	0.23341	-0.27962	0.054002	331.79	0.22941	0.023529	0.30646	0.68026	0.92582	0.3738	0.24556	0.61936	0.023529	232.91	232.89	40.794	5.0385
67	0.66875	0.25969	0.015504	0.001034	0.001034	0.001034	0	0	0	0.001034	0.63225	0.63121	0.14113	2.8128	10.047	0.34714	1.36	0.04	0.43954	0.12403	0.87597	0.085271	0.91473	0.034884	0.96512	0.01938	0.98062	0.062257	0.10895	0.001992	-1.6016	0.85107	0.018335	-0.25289	0.066749	202.98	0.22481	0.28682	0.45188	0.85398	0.98588	0.4021	0.1319	0.534	0.05254	145.16	145.1	27.799	4.5102
68	0.96875	0.27273	0.020528	0.001034	0.001034	0.001034	0	0	0	0.001034	0.91403	0.913	0.21168	2.8578	10.116	0.341	0.85	0.04	0.30055	0.12317	0.87683	0.073314	0.92669	0.046921	0.95308	0.017595	0.9824	0.079412	0.10882	0.0027827	-1.6227	0.72058	0.31184	-0.64216	0.30341	294.87	0.55718	0.029326	0.39856	0.71777	0.92236	0.31921	0.20459	0.52381	0.014444	245.72	245.71	41.152	4.6883
69	0.70632	0.26393	0.0087977	0.001034	0.001034	0.056164	0	0.05513	0.05513	0.001034	0.66802	0.66699	0.16069	2.3225	7.7028	0.2825	0.69	0.03	0.2687	0.17302	0.82698	0.079179	0.92082	0.043988	0.95601	0.026393	0.97361	0.11765	0.16471	0.0025353	-1.3838	0.54089	0.076066	-0.21788	0.036808	147.03	0.99707	0.29032	0.49367	0.81862	1.4452	0.32496	0.6266	0.95156	0.026072	82.04	82.014	17.098	4.2621
70	1.9121	0.88312	0.016234	0.001034	0.001034	0.001034	0	0	0	0.001034	1.8306	1.8295	0.43095	2.7682	9.7335	0.48333	1.74	0.04	0.62123	0.1039	0.8961	0.077922	0.92208	0.051948	0.94805	0.029221	0.97078	0.11726	0.14332	0.0035696	-1.9618	1.2632	-0.14644	-0.23259	0.10509	432.73	0.84416	0.9513	0.48038	0.93644	0.98798	0.45606	0.051535	0.50759	0.016886	265.26	265.24	47.196	6.0689
71	1.2231	0.23529	0.015686	0.001034	0.001034	0.001034	0	0	0	0.001034	1.0782	1.0772	0.21696	4.041	18.39	0.3625	0.69	0.05	0.28508	0.062745	0.93725	0.05098	0.94902	0.031373	0.96863	0.0078431	0.99216	0.035433	0.070866	0.0019234	-1.9032	1.1626	0.16433	-0.66021	0.3068	373.95	0.24314	0.28627	0.54496	0.84754	0.97338	0.30258	0.12584	0.42842	0.082898	264.03	263.94	47.861	5.4305
72	2.6723	0.54362	0.016779	0.001034	0.001034	0.001034	0	0	0	0.001034	2.5166	2.5155	0.43499	3.9366	19.353	0.4275	0.89	0.09	0.33752	0.07047	0.92953	0.040268	0.95973	0.016779	0.98322	0.013423	0.98658	0.087542	0.11111	0.0070174	-1.8207	0.96146	0.24099	-0.58384	0.27233	751.68	0.55034	0.27181	0.34645	0.72429	0.94966	0.37784	0.22537	0.60322	0.028987	389.17	389.14	82.911	5.8605
73	2.1845	0.26244	0.027149	0.001034	0.001034	0.001034	0	0	0	0.001034	2.0859	2.0849	0.49549	2.8982	10.424	0.31	0.79	0.03	0.29554	0.1086	0.8914	0.072398	0.9276	0.054299	0.9457	0.036199	0.9638	0.081818	0.11818	0.011094	-1.8306	1.0862	0.030482	-0.4042	0.1733	475.8	0.24434	0.040724	0.35818	0.72983	0.9597	0.37165	0.22987	0.60152	0.012118	355.62	355.61	75.982	3.8883
74	0.30732	0.98062	0.0077519	0.001034	0.001034	0.001034	0	0	0	0.001034	0.27217	0.27114	0.059128	3.3129	12.982	0.81667	1.74	0.09	0.68781	0.085271	0.91473	0.062016	0.93798	0.031008	0.96899	0.0077519	0.99225	0.054475	0.070039	0.00017412	-1.6949	0.66437	0.5977	-0.77783	0.27055	105.05	0.24806	0.28682	0.95452	0.98781	0.98834	0.033291	0.00053233	0.033823	0.16847	82.067	81.899	14.879	4.5658
75	0.84691	0.5377	0.0065574	0.001034	0.001034	0.001034	0	0	0	0.001034	0.77106	0.77003	0.15113	3.6729	16.142	0.4225	0.8	0.11	0.30302	0.081967	0.91803	0.042623	0.95738	0.02623	0.97377	0.013115	0.98689	0.059211	0.052632	0.00047364	-2.0519	1.4598	-0.20121	-0.3845	0.22121	249.77	0.52459	0.2623	0.74817	0.96525	0.98834	0.21708	0.023092	0.24017	0.068398	158.97	158.9	30.571	5.2458
76	0.88171	0.84424	0.012461	0.001034	0.001034	0.001034	0	0	0	0.001034	0.74677	0.74573	0.16786	3.2161	12.248	0.39571	0.9	0.04	0.36765	0.087227	0.91277	0.065421	0.93458	0.024922	0.97508	0.0062305	0.99377	0.05625	0.075	0.0016321	-1.6645	0.70166	0.30073	-0.36326	0.096547	279.02	0.84735	0.3053	0.50826	0.81968	0.94825	0.31141	0.12858	0.43999	0.064743	223.46	223.39	39.479	4.7272
77	3.9882	0.52	0.012	0.001034	0.001034	0.001034	0	0	0	0.001034	3.6686	3.6676	0.77657	2.9444	11.076	0.32333	0.6	0.06	0.24157	0.096	0.904	0.076	0.924	0.02	0.98	0.012	0.988	0.080321	0.12851	0.020342	-1.9816	1.2979	-0.054301	-0.36425	0.16619	1060	0.524	0.284	0.43823	0.73044	0.91521	0.29221	0.18476	0.47698	0.053175	722.33	722.28	153.4	4.2101
78	0.99044	0.27982	0.0091743	0.001034	0.001034	0.001034	0	0	0	0.001034	0.93592	0.93489	0.16468	4.7495	24.899	0.72667	1.51	0.09	0.58892	0.050459	0.94954	0.036697	0.9633	0.027523	0.97248	0.022936	0.97706	0.041475	0.036866	0.0024105	-1.4504	0.55794	0.094322	-0.27636	0.18986	325.06	0.27523	0.31651	0.91328	0.98603	0.98834	0.072747	0.0023125	0.07506	0.12149	228.37	228.25	38.645	6.4258
79	0.82838	0.67774	0.0066445	0.001034	0.001034	0.001034	0	0	0	0.001034	0.79599	0.79495	0.17713	2.6259	8.808	0.40833	1.23	0.07	0.40953	0.12625	0.87375	0.093023	0.90698	0.026578	0.97342	0.013289	0.98671	0.086667	0.086667	0.0017182	-1.7536	0.89944	0.30946	-0.6719	0.28203	215.08	0.21595	0.27575	0.58756	0.96221	0.98834	0.37465	0.026134	0.40078	0.04866	179.4	179.35	32.181	4.5379
80	1.6255	0.25	0.018868	0.001034	0.001034	0.001034	0	0	0	0.001034	1.5513	1.5503	0.30251	4.1631	19.289	0.2	0.45	0.04	0.17907	0.061321	0.93868	0.042453	0.95755	0.033019	0.96698	0.028302	0.9717	0.052133	0.052133	0.0074586	-1.3588	0.40411	0.033042	-0.078036	0.088465	387.96	0.24057	0.29717	0.57277	0.93441	0.98653	0.36164	0.05212	0.41376	0.06286	302.92	302.86	47.13	6.012
81	1.5409	0.60504	0.012605	0.001034	0.001034	0.001034	0	0	0	0.001034	1.5127	1.5117	0.34322	2.6485	9.1046	0.395	0.78	0.07	0.3006	0.12605	0.87395	0.092437	0.90756	0.029412	0.97059	0.02521	0.97479	0.07173	0.11814	0.0038376	-1.8177	0.96067	0.14271	-0.4302	0.20062	459.61	0.60504	0.31513	0.52648	0.82201	0.93663	0.29553	0.11462	0.41015	0.055988	356.38	356.32	70.758	3.8846
82	0.88134	0.84424	0.012461	0.001034	0.001034	0.001034	0	0	0	0.001034	0.7468	0.74577	0.1678	3.218	12.258	0.39571	0.9	0.04	0.36765	0.087227	0.91277	0.065421	0.93458	0.024922	0.97508	0.0093458	0.99065	0.05625	0.075	0.001635	-1.6634	0.70038	0.29987	-0.36146	0.095913	279.08	0.84735	0.3053	0.50834	0.82069	0.94838	0.31235	0.12769	0.44003	0.065367	223.69	223.62	39.495	4.7278
83	1.8295	0.54007	0.02439	0.001034	0.001034	0.001034	0	0	0	0.001034	1.7751	1.7741	0.38052	2.8915	10.657	0.385	0.8	0.1	0.28669	0.1115	0.8885	0.066202	0.9338	0.034843	0.96516	0.020906	0.97909	0.11189	0.12937	0.0034235	-2.0105	1.2276	0.26805	-0.78791	0.35519	526.08	0.5331	0.034843	0.24554	0.60309	0.94298	0.35755	0.33989	0.69744	0.01563	353.18	353.17	65.844	4.9966
84	0.68523	0.28413	0.01845	0.001034	0.001034	0.001034	0	0	0	0.001034	0.62436	0.62332	0.14375	2.8275	9.9985	0.33625	1.11	0.03	0.368	0.11439	0.88561	0.081181	0.91882	0.03321	0.96679	0.01107	0.98893	0.081481	0.10741	0.0017327	-1.5342	0.67136	0.050182	-0.10068	-0.021127	172.49	0.73063	0.32103	0.43006	0.81116	0.97749	0.3811	0.16633	0.54743	0.050292	159.26	159.21	27.283	4.4155
85	2.7799	0.54035	0.014035	0.001034	0.001034	0.001034	0	0	0	0.001034	2.6094	2.6084	0.56582	2.6428	9.5945	0.279	0.7	0.03	0.25157	0.13684	0.86316	0.073684	0.92632	0.02807	0.97193	0.014035	0.98596	0.10915	0.12676	0.013037	-1.8925	1.1719	0.068472	-0.55889	0.27005	649.56	0.52982	0.57193	0.31135	0.67034	0.92176	0.35899	0.25142	0.61041	0.052576	446.77	446.72	89.473	4.1222
86	1.4729	0.53182	0.0090909	0.001034	0.001034	0.001034	0	0	0	0.001034	1.3901	1.3891	0.28465	3.1768	12.894	0.23	0.58	0.03	0.18947	0.11364	0.88636	0.05	0.95	0.031818	0.96818	0.013636	0.98636	0.10959	0.13699	0.0020138	-2.3147	2.2039	-0.94866	-0.044855	0.16719	373.61	0.52273	0.56818	0.33564	0.77157	0.98834	0.43592	0.21678	0.6527	0.084652	292.64	292.55	52.303	4.2308
87	1.8988	0.59615	0.015385	0.001034	0.001034	0.1773	0	0.17627	0.17627	0.001034	1.7327	1.7316	0.46612	1.9174	5.3924	0.22455	0.74	0.03	0.20786	0.18462	0.81538	0.12308	0.87692	0.038462	0.96154	0.015385	0.98462	0.1583	0.18919	0.012554	-1.7079	0.8667	0.1204	-0.32261	0.093823	330.11	0.20385	0.28846	0.21842	0.53734	5.6485	0.31892	5.1112	5.4301	0.019513	240.63	240.61	47.202	3.9105
88	2.9611	0.59661	0.013559	0.001034	0.001034	0.001034	0	0	0	0.001034	2.7929	2.7918	0.72691	2.1378	6.3176	0.36625	0.81	0.07	0.27758	0.17288	0.82712	0.11186	0.88814	0.054237	0.94576	0.020339	0.97966	0.11565	0.12585	0.016227	-1.7055	0.79156	0.12295	-0.3527	0.18963	702.24	0.58305	0.31186	0.33771	0.74353	0.94696	0.40582	0.20343	0.60925	0.025957	618.43	618.4	108.54	4.0194
89	0.6715	0.22967	0.0095694	0.001034	0.001034	0.001034	0	0	0	0.001034	0.61154	0.61051	0.1325	3.4431	13.75	0.21	0.34	0.14	0.092014	0.08134	0.91866	0.057416	0.94258	0.038278	0.96172	0.014354	0.98565	0.038462	0.091346	0.00037788	-2.0838	1.6561	-0.48861	-0.2597	0.21565	212.83	0.23923	0.31579	0.70226	0.96304	0.98746	0.26078	0.024421	0.2852	0.054971	153.58	153.52	26.267	5.8161
90	3.5262	0.50178	0.017794	0.001034	0.001034	0.47922	0	0.47818	0.47818	0.001034	3.3008	3.2998	0.75185	2.4627	8.7644	0.276	0.63	0.06	0.22191	0.15658	0.84342	0.064057	0.93594	0.035587	0.96441	0.017794	0.98221	0.16429	0.16786	0.011805	-1.9881	1.2858	-0.009581	-0.53802	0.29332	786.71	0.49466	0.54448	0.22344	0.60241	7.3635	0.37898	6.7611	7.1401	0.031871	453.21	453.18	94.874	4.8849
91	1.5066	0.80392	0.029412	0.001034	0.001034	0.001034	0	0	0	0.001034	1.3963	1.3953	0.35348	2.7792	9.3113	0.338	1.05	0.03	0.37902	0.10294	0.89706	0.083333	0.91667	0.068627	0.93137	0.019608	0.98039	0.098522	0.11823	0.0050791	-1.8563	1.0968	-0.024698	-0.20716	0.038896	282.4	0.22059	0.044118	0.24469	0.60369	0.94906	0.359	0.34537	0.70437	0.015931	206.74	206.73	40.855	4.3363
92	1.0499	0.69068	0.0084746	0.001034	0.001034	0.001034	0	0	0	0.001034	0.79282	0.79178	0.21047	2.4648	8.0846	0.28	1.01	0.05	0.30749	0.14831	0.85169	0.080508	0.91949	0.021186	0.97881	0.0042373	0.99576	0.089362	0.12766	0.0017029	-2.0727	1.6099	-0.30703	-0.41938	0.25521	278.85	0.69915	0.27542	0.43768	0.962	0.98834	0.52432	0.026339	0.55066	0.080389	232.42	232.34	43.715	3.9062
93	1.7466	0.56805	0.011834	0.001034	0.001034	0.001034	0	0	0	0.001034	1.5519	1.5508	0.27602	4.158	20.455	0.396	1.09	0.03	0.41219	0.06213	0.93787	0.044379	0.95562	0.017751	0.98225	0.011834	0.98817	0.068249	0.065282	0.0034733	-1.6858	0.7781	0.17638	-0.378	0.18417	322.4	0.56213	0.23965	0.49361	0.81561	0.96577	0.32199	0.15016	0.47215	0.073782	268.61	268.53	43.881	5.0733
94	0.8547	0.51869	0.018692	0.001034	0.001034	0.001034	0	0	0	0.001034	0.70715	0.70612	0.12351	4.0316	21.429	0.232	0.59	0.03	0.22112	0.074766	0.92523	0.023364	0.97664	0.014019	0.98598	0.0046729	0.99533	0.079812	0.10329	0.0014383	-1.6329	0.77851	0.22897	-0.36656	0.093565	240.72	0.52336	0.25701	0.40903	0.67404	0.90534	0.26501	0.2313	0.49631	0.098217	161.1	161	29.191	5.5395
95	1.8051	0.24063	0.015625	0.001034	0.001034	0.001034	0	0	0	0.001034	1.745	1.744	0.36695	3.2445	12.974	0.35333	0.9	0.03	0.3199	0.10312	0.89687	0.05	0.95	0.040625	0.95937	0.021875	0.97813	0.10658	0.10972	0.0045517	-1.8236	0.95552	0.18085	-0.3792	0.10775	510.52	0.24063	0.29375	0.38622	0.69193	0.94577	0.30571	0.25384	0.55954	0.024766	294.97	294.94	61.787	4.9402
96	1.3549	0.25806	0.020161	0.001034	0.001034	0.001034	0	0	0	0.001034	1.229	1.228	0.25605	3.6224	15.32	0.61	1.66	0.04	0.64195	0.084677	0.91532	0.048387	0.95161	0.040323	0.95968	0.016129	0.98387	0.048583	0.076923	0.0035588	-1.5153	0.53691	0.16511	-0.19735	0.06524	382.74	0.26613	0.032258	0.54585	0.93423	0.98733	0.38838	0.053095	0.44148	0.029993	249.05	249.02	45.618	5.6541
97	1.2392	0.26866	0.019901	0.001034	0.001034	0.001034	0	0	0	0.001034	1.1588	1.1577	0.20788	4.3913	21.958	0.21	0.49	0.03	0.20067	0.059701	0.9403	0.039801	0.9602	0.024876	0.97512	0.019901	0.9801	0.03	0.065	0.0023881	-1.527	0.52679	0.16805	-0.17031	0.079826	339.41	0.26866	0.32836	0.53913	0.90021	0.98474	0.36108	0.084529	0.44561	0.066853	273.94	273.88	41.629	6.1118
98	0.45228	0.25728	0.019417	0.001034	0.001034	0.001034	0	0	0	0.001034	0.40156	0.40053	0.079948	3.1261	12.919	0.23857	0.88	0.03	0.30249	0.11165	0.88835	0.043689	0.95631	0.019417	0.98058	0.0097087	0.99029	0.053659	0.13171	0.00061698	-1.4118	0.49173	0.13447	-0.20915	0.068535	152.01	0.26699	0.3301	0.42358	0.74028	0.95625	0.3167	0.21596	0.53267	0.089745	104.55	104.46	20.287	4.9848
99	0.52344	0.23239	0.010563	0.001034	0.001034	0.001034	0	0	0	0.001034	0.4738	0.47277	0.091382	3.8408	17.059	0.705	2.1	0.03	0.82603	0.070423	0.92958	0.049296	0.9507	0.017606	0.98239	0.010563	0.98944	0.042403	0.04947	0.00080254	-1.3997	0.4277	0.28405	-0.28576	0.044132	179.1	0.20775	0.25704	0.82426	0.97968	0.98825	0.15542	0.008575	0.164	0.07635	119.01	118.93	20.645	6.1754
[truncated: 5,000 more columns]
