# Supplementary material for: Detecting Parkinson’s disease from sustained phonation and speech signals
Source: PLoS One. 2017 Oct 5;12(10):e0185613. doi: 10.1371/journal.pone.0185613 (PMC5628839; doi:10.1371/journal.pone.0185613)
Supplement: S3 File — (ZIP) [file pone.0185613.s003.zip › SP/unvoiced/SP_unvoiced_IS13_ComParE.csv]

id	audspec_lengthL1norm_sma_range	audspec_lengthL1norm_sma_maxPos	audspec_lengthL1norm_sma_minPos	audspec_lengthL1norm_sma_quartile1	audspec_lengthL1norm_sma_quartile2	audspec_lengthL1norm_sma_quartile3	audspec_lengthL1norm_sma_iqr1_2	audspec_lengthL1norm_sma_iqr2_3	audspec_lengthL1norm_sma_iqr1_3	audspec_lengthL1norm_sma_percentile1_0	audspec_lengthL1norm_sma_percentile99_0	audspec_lengthL1norm_sma_pctlrange0_1	audspec_lengthL1norm_sma_stddev	audspec_lengthL1norm_sma_skewness	audspec_lengthL1norm_sma_kurtosis	audspec_lengthL1norm_sma_meanSegLen	audspec_lengthL1norm_sma_maxSegLen	audspec_lengthL1norm_sma_minSegLen	audspec_lengthL1norm_sma_segLenStddev	audspec_lengthL1norm_sma_upleveltime25	audspec_lengthL1norm_sma_upleveltime50	audspec_lengthL1norm_sma_upleveltime75	audspec_lengthL1norm_sma_upleveltime90	audspec_lengthL1norm_sma_risetime	audspec_lengthL1norm_sma_leftctime	audspec_lengthL1norm_sma_lpgain	audspec_lengthL1norm_sma_lpc0	audspec_lengthL1norm_sma_lpc1	audspec_lengthL1norm_sma_lpc2	audspec_lengthL1norm_sma_lpc3	audspec_lengthL1norm_sma_lpc4	audspecRasta_lengthL1norm_sma_range	audspecRasta_lengthL1norm_sma_maxPos	audspecRasta_lengthL1norm_sma_minPos	audspecRasta_lengthL1norm_sma_quartile1	audspecRasta_lengthL1norm_sma_quartile2	audspecRasta_lengthL1norm_sma_quartile3	audspecRasta_lengthL1norm_sma_iqr1_2	audspecRasta_lengthL1norm_sma_iqr2_3	audspecRasta_lengthL1norm_sma_iqr1_3	audspecRasta_lengthL1norm_sma_percentile1_0	audspecRasta_lengthL1norm_sma_percentile99_0	audspecRasta_lengthL1norm_sma_pctlrange0_1	audspecRasta_lengthL1norm_sma_stddev	audspecRasta_lengthL1norm_sma_skewness	audspecRasta_lengthL1norm_sma_kurtosis	audspecRasta_lengthL1norm_sma_meanSegLen	audspecRasta_lengthL1norm_sma_maxSegLen	audspecRasta_lengthL1norm_sma_minSegLen
1	1.1836	0.86942	0.017182	0.001034	0.001034	0.050784	0	0.04975	0.04975	0.001034	1.0037	1.0027	0.22329	2.7282	9.8653	0.3275	0.91	0.03	0.336	0.1134	0.075601	0.017182	0.0068729	0.13793	0.19031	0.0020573	-1.7946	0.98373	0.073259	-0.40105	0.20022	232.57	0.2543	0.64948	0.2457	0.60413	2.5129	0.35843	1.9087	2.2672	0.026669	160.47	160.45	29.973	4.6778	27.187	0.43333	1.03	0.03
2	1.7435	0.7284	0.0082305	0.001034	0.001034	0.001034	0	0	0	0.001034	1.3165	1.3155	0.27634	3.3145	15.128	0.27714	1.18	0.03	0.39604	0.098765	0.032922	0.012346	0.0082305	0.099174	0.16183	0.0022648	-2.001	1.234	0.2636	-0.77047	0.32573	374.23	0.73663	0.8107	0.36711	0.77528	0.98834	0.40817	0.21306	0.62123	0.043027	306.55	306.51	53.85	4.5227	24.345	0.26429	0.7	0.03
3	1.6141	0.86829	0.019512	0.001034	0.001034	0.043194	0	0.04216	0.04216	0.001034	1.2541	1.253	0.27298	3.3771	14.748	0.4525	1.2	0.04	0.45636	0.092683	0.043902	0.014634	0.0097561	0.10784	0.17734	0.0036277	-1.9074	1.1661	0.13028	-0.49052	0.16677	392.26	0.87317	0.29268	0.28185	0.57199	0.98834	0.29015	0.41635	0.70649	0.054564	284.26	284.21	54.499	4.7517	26.473	0.455	1.28	0.03
4	1.8706	0.61134	0.02834	0.001034	0.001034	0.092953	0	0.09192	0.09192	0.001034	1.815	1.814	0.37736	2.7937	10.454	0.35143	0.81	0.04	0.26454	0.12551	0.068826	0.02834	0.016194	0.14634	0.20408	0.007334	-1.7111	0.81937	0.21317	-0.4399	0.18064	268.82	0.21862	0.036437	0.20869	0.57255	4.3774	0.36386	3.8049	4.1688	0.019291	186.51	186.49	36.556	4.4433	24.53	0.41167	1.28	0.04
5	1.3256	0.23404	0.017021	0.001034	0.001034	0.11195	0	0.11092	0.11092	0.001034	1.2457	1.2447	0.3645	1.9342	5.2499	0.23778	0.63	0.04	0.24339	0.17872	0.13191	0.085106	0.021277	0.16667	0.20601	0.0046403	-1.6849	0.73647	0.1561	-0.26422	0.095662	342.84	0.23404	0.64255	0.20165	0.48961	7.0845	0.28796	6.5949	6.8829	0.027233	233.64	233.61	42.945	4.8062	30.35	0.422	0.76	0.04
6	0.81769	0.74296	0.010563	0.001034	0.001034	0.001034	0	0	0	0.001034	0.50475	0.50372	0.12153	3.5312	15.893	0.34375	1.31	0.03	0.43116	0.088028	0.035211	0.010563	0.0035211	0.070671	0.092199	0.0018904	-1.4398	0.6183	0.066476	-0.23317	0.097949	137.12	0.23239	0.27817	0.59749	0.8803	0.98145	0.2828	0.10116	0.38396	0.087914	119.29	119.2	21.971	4.1786	20.359	0.45667	1.34	0.04
7	1.0253	0.57676	0.016598	0.001034	0.001034	0.001034	0	0	0	0.001034	1.0159	1.0149	0.21264	3.1839	12.783	0.26286	0.63	0.05	0.23843	0.12863	0.053942	0.037344	0.029046	0.083333	0.12552	0.00248	-1.7545	0.87421	0.23048	-0.42247	0.14656	301.72	0.57261	0.78423	0.36209	0.70736	0.90189	0.34527	0.19452	0.5398	0.066379	227.4	227.33	42.329	4.2718	22.422	0.25429	0.7	0.03
8	1.605	0.83162	0.0068729	0.001034	0.001034	0.11902	0	0.11798	0.11798	0.001034	1.4049	1.4038	0.33989	2.2076	7.2342	0.22364	0.6	0.03	0.19662	0.17526	0.061856	0.027491	0.010309	0.15862	0.23875	0.0035958	-2.0545	1.5028	-0.26809	-0.30761	0.18015	262.03	0.21306	0.29553	0.29051	0.98834	3.5085	0.69783	2.5201	3.218	0.027138	224.6	224.57	39.133	4.1066	21.081	0.3025	0.71	0.03
9	2.7728	0.84722	0.018519	0.001034	0.001034	0.001034	0	0	0	0.001034	2.5815	2.5804	0.48505	3.3655	14.838	0.374	0.89	0.06	0.32733	0.11111	0.032407	0.018519	0.013889	0.074419	0.098131	0.0077887	-2.0764	1.6216	-0.46421	-0.14022	0.1216	503.59	0.84722	0.37037	0.35509	0.69243	0.94494	0.33734	0.25251	0.58985	0.040153	390.25	390.21	73.252	4.4434	23.28	0.4675	1.13	0.04
10	1.4748	0.25597	0.017065	0.001034	0.001034	0.028269	0	0.027235	0.027235	0.001034	1.3155	1.3144	0.29679	2.9799	10.908	0.2925	0.79	0.03	0.3076	0.098976	0.071672	0.037543	0.010239	0.10616	0.15808	0.0036518	-1.7237	0.80344	0.27193	-0.49987	0.19969	316.77	0.23208	0.2901	0.31479	0.69009	0.98834	0.3753	0.29825	0.67355	0.03631	285.2	285.17	51.756	4.2854	21.154	0.29125	0.8	0.03
11	1.169	0.18889	0.0074074	0.001034	0.001034	0.001034	0	0	0	0.001034	1.0244	1.0233	0.24482	2.7072	9.1716	0.29778	0.66	0.03	0.27776	0.11852	0.085185	0.033333	0.0074074	0.078067	0.11567	0.002257	-1.931	1.2685	0.032252	-0.63948	0.32603	364.64	0.1963	0.25185	0.58109	0.87306	0.98834	0.29197	0.11528	0.40725	0.048205	245.95	245.9	50.545	4.2117	22.25	0.38571	1.26	0.03
12	2.4262	0.11628	0.0093023	0.001034	0.001034	0.29767	0	0.29664	0.29664	0.001034	1.8071	1.806	0.5017	2.0622	6.6622	0.15071	0.64	0.04	0.157	0.20465	0.074419	0.0093023	0.0093023	0.15421	0.20188	0.012423	-2.052	1.4996	-0.048981	-0.62645	0.30871	500.78	0.12093	0.9907	0.34427	0.77101	7.5502	0.42674	6.7791	7.2059	0.046184	395.72	395.67	80.861	3.5996	16.477	0.208	0.71	0.03
13	1.0958	0.74419	0.018605	0.001034	0.001034	0.15364	0	0.1526	0.1526	0.001034	1.0331	1.0321	0.23584	2.2878	7.7903	0.14692	0.56	0.04	0.16202	0.16744	0.074419	0.037209	0.018605	0.15888	0.24413	0.0074839	-1.4511	0.47979	0.29077	-0.23885	0.034978	145.49	0.75349	0.91163	0.24569	0.6298	6.7422	0.38411	6.1124	6.4965	0.038715	126.7	126.66	24.869	3.5487	15.798	0.2075	0.58	0.03
14	1.2419	0.85714	0.023166	0.001034	0.001034	0.040301	0	0.039267	0.039267	0.001034	0.98354	0.98251	0.28702	1.9577	5.4872	0.18917	0.72	0.03	0.22021	0.17761	0.12355	0.034749	0.003861	0.12403	0.14397	0.0034598	-1.8056	1.0369	0.12443	-0.64178	0.34605	309.28	0.57143	0.034749	0.18711	0.54054	0.98834	0.35342	0.4478	0.80123	0.019254	224.1	224.08	44.393	3.8959	19.61	0.27625	0.8	0.03
15	1.5624	0.60526	0.02193	0.001034	0.001034	0.001034	0	0	0	0.001034	1.2883	1.2873	0.32251	2.8022	9.6592	0.2525	0.71	0.03	0.27358	0.10088	0.078947	0.039474	0.004386	0.13656	0.15929	0.004379	-1.9138	1.2172	-0.067151	-0.29832	0.12496	274.31	0.23684	0.29825	0.27143	0.51967	0.897	0.24824	0.37733	0.62556	0.039286	208.94	208.9	41.171	3.8581	18.926	0.29143	0.76	0.04
16	1.6263	0.59896	0.015625	0.001034	0.001034	0.001034	0	0	0	0.001034	1.5681	1.5671	0.38822	2.5051	8.2279	0.2075	0.55	0.03	0.19543	0.15104	0.078125	0.0625	0.026042	0.13089	0.14211	0.0073049	-1.7283	0.85538	0.13798	-0.36751	0.17575	414.1	0.58854	0.30729	0.33281	0.61001	0.86274	0.2772	0.25273	0.52993	0.06099	336.29	336.23	70.022	3.462	14.918	0.27667	0.64	0.04
17	2.424	0.57511	0.021459	0.001034	0.001034	0.042451	0	0.041417	0.041417	0.001034	2.2023	2.2013	0.51143	2.8361	9.9909	0.345	0.61	0.1	0.22721	0.1073	0.090129	0.034335	0.012876	0.14224	0.16017	0.0061731	-1.9788	1.3009	-0.048137	-0.49193	0.26136	587.05	0.55794	0.30043	0.22376	0.53453	0.98834	0.31077	0.45381	0.76458	0.023942	391.68	391.66	68.834	5.9493	42.029	0.45667	1.29	0.04
18	1.8955	0.56604	0.012579	0.001034	0.001034	0.001034	0	0	0	0.001034	1.776	1.775	0.31663	3.7721	18.757	0.478	0.9	0.09	0.31429	0.09434	0.028302	0.025157	0.015723	0.11987	0.14241	0.0041877	-1.8272	1.0528	0.11112	-0.53536	0.25838	191.68	0.22642	0.59434	0.3486	0.73757	0.95747	0.38897	0.2199	0.60887	0.034385	133.22	133.19	25.906	4.2632	23.347	0.25667	0.84	0.03
19	0.48978	0.23711	0.010309	0.001034	0.001034	0.001034	0	0	0	0.001034	0.42493	0.42389	0.10252	2.6438	8.7118	0.31	0.87	0.05	0.31781	0.1134	0.087629	0.020619	0.0051546	0.062176	0.10417	0.00057242	-1.7552	1.0369	0.039897	-0.53216	0.26994	172.3	0.24742	0.31443	0.57615	0.91669	0.98834	0.34054	0.071655	0.41219	0.087605	122.4	122.31	25.53	4.3425	22.844	0.306	0.93	0.04
20	1.4047	0.88176	0.027027	0.001034	0.001034	0.046195	0	0.045161	0.045161	0.001034	1.2661	1.2651	0.23084	3.3996	15.816	0.33125	1.36	0.03	0.43265	0.10811	0.030405	0.016892	0.010135	0.11864	0.17687	0.0022779	-1.866	1.0117	0.35829	-0.75652	0.32547	237.98	0.75676	0.037162	0.26391	0.66994	1.3577	0.40604	0.68774	1.0938	0.022706	186.19	186.17	32.907	4.7161	26.828	0.37857	1.47	0.03
21	0.8875	0.59533	0.015564	0.001034	0.001034	0.001034	0	0	0	0.001034	0.79066	0.78963	0.16226	2.8831	11.177	0.22222	0.67	0.04	0.22754	0.12451	0.062257	0.015564	0.011673	0.09375	0.12549	0.0021935	-1.6244	0.77928	0.131	-0.30805	0.10771	170.47	0.59533	0.29183	0.38315	0.68293	0.89717	0.29978	0.21424	0.51402	0.072972	145.66	145.59	28.412	3.845	17.861	0.28143	0.84	0.04
22	1.4658	0.52542	0.013559	0.001034	0.001034	0.025557	0	0.024523	0.024523	0.001034	1.1363	1.1353	0.27058	2.6217	9.5137	0.26455	1.09	0.03	0.35397	0.13559	0.057627	0.020339	0.0067797	0.11224	0.17065	0.0045736	-1.7539	0.94733	0.17906	-0.45469	0.14159	299.01	0.52203	0.28136	0.35704	0.71183	1.1427	0.35479	0.43086	0.78565	0.049001	264.11	264.06	47.049	4.1916	20.869	0.41	1.22	0.03
23	1.1335	0.23881	0.0059701	0.001034	0.001034	0.001034	0	0	0	0.001034	0.79055	0.78951	0.15172	4.7678	27.358	0.568	1.89	0.03	0.72212	0.044776	0.029851	0.0089552	0.0059701	0.092814	0.12913	0.00091347	-1.9192	1.2211	0.1196	-0.69195	0.33328	358.23	0.24776	0.70149	0.64857	0.95656	0.98834	0.308	0.031778	0.33977	0.057061	192.09	192.03	36.122	7.2931	62.76	0.29667	0.82	0.03
24	1.8789	0.28364	0.029091	0.001034	0.001034	0.077535	0	0.076501	0.076501	0.001034	1.7772	1.7761	0.41177	2.6521	9.2699	0.24545	0.85	0.03	0.27573	0.13455	0.08	0.047273	0.021818	0.16058	0.17216	0.0062528	-1.9513	1.2384	0.077484	-0.5411	0.22676	380.89	0.25818	0.04	0.29145	0.69851	1.348	0.40706	0.64947	1.0565	0.022599	319.21	319.19	56.882	4.1365	21.061	0.29778	0.9	0.03
25	0.9966	0.2327	0.025157	0.001034	0.001034	0.001034	0	0	0	0.001034	0.92077	0.91974	0.20601	3.4553	13.576	0.1225	0.34	0.03	0.12794	0.081761	0.062893	0.056604	0.018868	0.050633	0.082803	0.002497	-1.6156	0.74695	0.1633	-0.43614	0.20739	241.21	0.24528	0.32075	0.4614	0.85761	0.97757	0.39621	0.11996	0.51616	0.063688	194.49	194.42	33.416	5.1814	30.8	0.15333	0.39	0.03
26	1.9365	0.84463	0.022599	0.001034	0.001034	0.068395	0	0.067361	0.067361	0.001034	1.8065	1.8054	0.40644	2.5549	8.9163	0.27077	0.91	0.03	0.30254	0.14972	0.064972	0.028249	0.016949	0.13881	0.17898	0.0056701	-1.7947	0.77574	0.50432	-0.61412	0.16974	452.15	0.5791	0.031073	0.24787	0.68317	1.2648	0.4353	0.5816	1.0169	0.010015	296.28	296.27	53.919	5.0384	31.756	0.4425	2.04	0.03
27	2.4049	0.58036	0.020833	0.001034	0.001034	0.23142	0	0.23039	0.23039	0.001034	2.16	2.1589	0.53416	2.2855	7.5066	0.22	0.9	0.03	0.24852	0.18452	0.074405	0.041667	0.011905	0.17612	0.17365	0.0067009	-1.9943	1.3149	-0.029992	-0.50569	0.2517	518.82	0.55357	0.029762	0.2545	0.66892	2.2191	0.41442	1.5502	1.9646	0.01123	409.68	409.67	72.74	4.4154	23.939	0.335	1.06	0.03
28	0.88229	0.21965	0.017341	0.001034	0.001034	0.001034	0	0	0	0.001034	0.79769	0.79666	0.20211	2.6994	9.02	0.21714	0.53	0.03	0.19579	0.12139	0.086705	0.057803	0.011561	0.069767	0.11111	0.0028398	-1.7342	1.0074	0.039972	-0.45418	0.21759	266.97	0.23121	0.30058	0.48723	0.68336	0.85116	0.19613	0.1678	0.36393	0.070546	206.67	206.6	38.816	4.3906	23.873	0.306	1.03	0.03
29	1.2733	0.82555	0.015576	0.001034	0.001034	0.001034	0	0	0	0.001034	1.1817	1.1807	0.24362	3.0303	11.737	0.3375	0.88	0.03	0.30302	0.1028	0.068536	0.015576	0.015576	0.09375	0.12853	0.0033474	-1.7859	0.99455	0.11455	-0.42006	0.16768	270.28	0.54206	0.024922	0.3509	0.73259	0.95617	0.38169	0.22358	0.60527	0.036643	214.59	214.55	39.2	4.187	21.949	0.32	0.96	0.03
30	0.83836	0.58779	0.0076336	0.001034	0.001034	0.001034	0	0	0	0.001034	0.76368	0.76264	0.14288	3.771	17.518	0.36333	0.81	0.03	0.30701	0.083969	0.030534	0.019084	0.01145	0.065134	0.092308	0.0012825	-1.8421	1.1127	0.11562	-0.49053	0.19797	285.2	0.5916	0.28244	0.59571	0.87266	0.98834	0.27695	0.11568	0.39263	0.09222	189.86	189.77	37.723	4.8795	28.534	0.36833	0.87	0.04
31	1.145	0.22222	0.014337	0.001034	0.001034	0.001034	0	0	0	0.001034	1.0628	1.0617	0.20571	4.2029	19.9	0.22	0.51	0.04	0.20704	0.053763	0.039427	0.035842	0.021505	0.057554	0.083032	0.0026486	-1.5076	0.60085	0.025591	-0.070599	0.0097561	327.72	0.2043	0.2509	0.4917	0.84089	0.98139	0.3492	0.14049	0.48969	0.060904	204.65	204.59	35.576	6.502	49.643	0.21333	0.56	0.04
32	0.80648	0.8186	0.018605	0.001034	0.001034	0.001034	0	0	0	0.001034	0.78954	0.78851	0.20978	2.2448	6.7689	0.208	0.56	0.03	0.19722	0.16744	0.10233	0.069767	0.04186	0.11682	0.15023	0.0020157	-1.7651	0.94304	0.074843	-0.36478	0.17189	222.7	0.8186	0.6	0.3031	0.62221	0.98834	0.31911	0.36613	0.68524	0.062306	189.45	189.38	41.305	3.3788	13.937	0.22875	0.64	0.03
33	1.5349	0.78397	0.017422	0.001034	0.001034	0.001034	0	0	0	0.001034	1.2776	1.2766	0.24613	3.609	17.053	0.2875	0.87	0.04	0.30724	0.10105	0.031359	0.013937	0.010453	0.055944	0.084211	0.0038765	-1.7849	1.1007	-0.089331	-0.30092	0.15978	443.59	0.78746	0.027875	0.428	0.74498	0.92091	0.31698	0.17593	0.49291	0.030279	245.56	245.53	50.16	5.8061	40.292	0.464	1.57	0.03
34	1.4852	0.19913	0.017316	0.001034	0.001034	0.11316	0	0.11212	0.11212	0.001034	1.3872	1.3861	0.38037	1.7975	4.8906	0.15077	0.48	0.04	0.1428	0.20346	0.1342	0.047619	0.017316	0.14783	0.19214	0.0096834	-1.7283	0.92052	0.055623	-0.25156	0.066777	345.65	0.20346	0.61472	0.20208	0.52215	4.2027	0.32006	3.6805	4.0006	0.031394	280.04	280.01	54.323	3.7351	17.433	0.2475	0.59	0.03
35	0.3923	0.21491	0.017544	0.001034	0.001034	0.001034	0	0	0	0.001034	0.35973	0.3587	0.068826	4.1484	19.236	0.15	0.44	0.03	0.16837	0.061404	0.048246	0.026316	0.013158	0.022026	0.057522	0.00072339	-1.1912	0.25555	0.12303	-0.15353	0.07899	132.23	0.22368	0.27193	0.66009	0.96235	0.98768	0.30226	0.025328	0.32759	0.11881	101.82	101.7	15.567	6.2874	44.117	0.19333	0.51	0.03
36	1.1475	0.84983	0.010239	0.001034	0.001034	0.001034	0	0	0	0.001034	0.99368	0.99265	0.26799	2.4515	7.6442	0.23	0.73	0.03	0.28039	0.12969	0.095563	0.061433	0.010239	0.085616	0.12027	0.0035246	-1.7561	0.86712	0.21726	-0.39788	0.12898	321.68	0.22184	0.27645	0.35993	0.69748	0.93377	0.33755	0.23629	0.57384	0.043459	208.32	208.28	45.407	3.9556	20.036	0.255	0.79	0.04
37	0.79387	0.23413	0.015873	0.001034	0.001034	0.001034	0	0	0	0.001034	0.6822	0.68117	0.12979	4.4326	21.652	0.1775	0.56	0.03	0.22163	0.051587	0.043651	0.027778	0.0079365	0.01992	0.056	0.0010353	-1.5351	0.6396	0.08396	-0.25127	0.13078	251.29	0.24206	0.28968	0.69375	0.96168	0.98788	0.26793	0.026198	0.29413	0.079803	166.47	166.39	27.973	6.8001	51.678	0.22667	0.6	0.04
38	1.6277	0.87132	0.0073529	0.001034	0.001034	0.085666	0	0.084632	0.084632	0.001034	1.482	1.4809	0.32226	2.5327	9.0017	0.37857	1.22	0.03	0.40839	0.13603	0.0625	0.018382	0.014706	0.13653	0.18148	0.0063253	-1.5871	0.61719	0.17393	-0.1808	0.040693	197.68	0.78676	0.34559	0.44548	0.98834	2.8293	0.54286	1.8409	2.3838	0.033249	154.46	154.42	32.372	3.255	14.38	0.22667	0.7	0.03
39	1.6534	0.55691	0.012195	0.001034	0.001034	0.001034	0	0	0	0.001034	1.4728	1.4717	0.31043	3.15	12.562	0.189	0.62	0.03	0.22354	0.10976	0.052846	0.028455	0.012195	0.097959	0.13525	0.0052575	-1.9438	1.4523	-0.36668	-0.22247	0.15949	404.67	0.54878	0.78049	0.42451	0.74012	0.92226	0.31561	0.18214	0.49775	0.057961	294.31	294.25	53.774	4.556	25.802	0.25429	0.7	0.03
40	0.77565	0.83889	0.022222	0.001034	0.001034	0.001034	0	0	0	0.001034	0.67562	0.67459	0.17347	2.4134	7.7314	0.25667	0.81	0.03	0.26694	0.15556	0.077778	0.038889	0.0055556	0.089385	0.15169	0.0024669	-1.7136	0.99492	0.024858	-0.41675	0.19584	197.17	0.72222	0.27778	0.30848	0.61892	0.95657	0.31044	0.33764	0.64809	0.076238	152.1	152.03	31.176	3.8012	18.527	0.25667	0.87	0.04
41	0.68736	0.5678	0.0084746	0.001034	0.001034	0.001034	0	0	0	0.001034	0.65736	0.65632	0.1538	2.7555	9.6084	0.21778	0.55	0.03	0.20741	0.13559	0.072034	0.04661	0.025424	0.089362	0.11966	0.0013707	-1.9212	1.4365	-0.29186	-0.39293	0.24075	121.13	0.22881	0.30932	0.50489	0.82216	0.98834	0.31727	0.16618	0.48346	0.045225	116.65	116.61	20.647	3.7374	17.608	0.245	0.53	0.03
42	1.3374	0.42114	0.0034662	0.001034	0.001034	0.051211	0	0.050177	0.050177	0.001034	1.2676	1.2665	0.22938	4.0666	19.139	0.534	1.32	0.05	0.53928	0.057192	0.046794	0.025997	0.017331	0.17535	0.21217	0.00033508	-1.9988	1.1293	0.39445	-0.9215	0.40993	255.3	0.41248	0.4662	0.62124	0.98834	1.669	0.3671	0.68065	1.0477	0.021362	140.81	140.79	22.955	7.1577	60.71	0.82333	1.33	0.08
43	1.2436	0.61397	0.011029	0.001034	0.001034	0.0044596	0	0.0034256	0.0034256	0.001034	1.1829	1.1818	0.29064	2.4832	8.0695	0.19583	0.87	0.03	0.24517	0.14706	0.091912	0.055147	0.018382	0.15867	0.16296	0.0041858	-1.7467	0.88153	0.15298	-0.38754	0.17	208.92	0.25	0.64338	0.31887	0.65807	1.0263	0.3392	0.36825	0.70745	0.050305	161.7	161.65	34.749	3.1228	13.063	0.19417	0.77	0.03
44	1.4443	0.57083	0.020833	0.001034	0.001034	0.001034	0	0	0	0.001034	1.3492	1.3481	0.30368	2.7183	9.4041	0.30167	0.64	0.04	0.23198	0.11667	0.083333	0.025	0.0125	0.079498	0.10504	0.0027306	-1.9401	1.1144	0.22137	-0.5536	0.20713	401.51	0.56667	0.033333	0.30548	0.62841	0.8869	0.32294	0.25848	0.58142	0.025634	306.7	306.67	56.342	4.4657	23.944	0.358	0.74	0.04
45	1.4026	0.82979	0.015957	0.001034	0.001034	0.001034	0	0	0	0.001034	1.191	1.19	0.29853	2.4321	8.1352	0.20125	0.53	0.03	0.17424	0.15426	0.069149	0.031915	0.010638	0.1016	0.17204	0.0031486	-1.9551	1.1836	0.19372	-0.63676	0.27934	328.37	0.58511	0.30851	0.32039	0.58148	1.0195	0.26109	0.43801	0.6991	0.074475	303.6	303.53	59.148	3.5302	15.666	0.23	0.59	0.03
46	1.2168	0.20388	0.033981	0.001034	0.001034	0.001034	0	0	0	0.001034	1.2085	1.2075	0.22167	4.0421	18.861	0.412	1.52	0.03	0.5708	0.067961	0.048544	0.029126	0.019417	0.058537	0.058824	0.0014094	-2.0043	1.2954	0.069612	-0.55166	0.25625	268.53	0.20388	0.048544	0.4992	0.95757	0.98722	0.45837	0.029644	0.48802	0.053581	216.29	216.23	39.444	4.682	24.814	0.5075	1.54	0.03
47	1.5655	0.287	0.035874	0.001034	0.001034	0.001034	0	0	0	0.001034	1.5206	1.5195	0.33487	3.5695	14.342	0.23333	0.52	0.05	0.20532	0.071749	0.058296	0.049327	0.044843	0.054054	0.058824	0.0030402	-1.7662	0.82166	0.37702	-0.71168	0.32404	400.07	0.26906	0.049327	0.43279	0.91889	0.98637	0.4861	0.067484	0.55359	0.011044	266.89	266.88	47.053	6.3887	46.022	0.22333	0.59	0.04
48	0.52218	0.82986	0.0069444	0.001034	0.001034	0.001034	0	0	0	0.001034	0.27607	0.27504	0.060357	5.0749	35.271	0.486	1.37	0.03	0.48915	0.045139	0.013889	0.0069444	0.0069444	0.087108	0.12587	0.0002472	-2.1035	2.0678	-1.1619	0.28696	0.00040105	113.51	0.83681	0.37153	0.78854	0.98187	0.98834	0.19333	0.006474	0.1998	0.047102	64.28	64.233	12.15	6.672	51.376	0.61	1.74	0.03
49	1.6435	0.55932	0.0067797	0.001034	0.001034	0.001034	0	0	0	0.001034	1.5867	1.5857	0.3244	3.3217	13.556	0.35429	0.77	0.03	0.31897	0.11525	0.050847	0.037288	0.020339	0.064626	0.088737	0.0020513	-2.0587	1.2895	0.23713	-0.7396	0.31678	426.84	0.55254	0.29492	0.51896	0.8661	0.98834	0.34714	0.12224	0.46938	0.050803	348.2	348.14	62.11	4.3989	22.801	0.35143	0.86	0.03
50	1.6377	0.23276	0.012931	0.001034	0.001034	0.001034	0	0	0	0.001034	1.5809	1.5799	0.29087	4.2193	20.375	0.55	1.06	0.09	0.39758	0.060345	0.038793	0.030172	0.021552	0.069264	0.078261	0.0041314	-1.5709	0.60356	0.13289	-0.19821	0.10251	383.62	0.21983	0.27586	0.60829	0.8564	0.95959	0.24812	0.10318	0.3513	0.056512	287.47	287.41	48.343	5.435	34.864	0.4175	1.08	0.04
51	2.427	0.564	0.016	0.001034	0.001034	0.001034	0	0	0	0.001034	2.3244	2.3233	0.46696	3.5472	14.98	0.31833	0.72	0.05	0.27492	0.08	0.052	0.032	0.02	0.056225	0.084677	0.0092049	-1.9224	1.2366	-0.12705	-0.17365	0.064306	630.54	0.568	0.284	0.39107	0.69662	0.89376	0.30556	0.19714	0.5027	0.095088	548.27	548.18	96.021	4.396	22.48	0.32167	0.75	0.04
52	1.3481	0.86545	0.018182	0.001034	0.001034	0.081798	0	0.080764	0.080764	0.001034	1.227	1.226	0.30529	2.4313	7.7871	0.22	0.58	0.03	0.22927	0.13818	0.094545	0.04	0.010909	0.19708	0.21612	0.0027528	-1.998	1.2251	0.22532	-0.67599	0.27033	274.08	0.2	0.68364	0.24791	0.65388	2.3972	0.40596	1.7433	2.1493	0.018366	198.89	198.87	38.019	4.4346	23.496	0.34714	1.1	0.04
53	0.6949	0.79771	0.01145	0.001034	0.001034	0.001034	0	0	0	0.001034	0.67686	0.67582	0.14528	3.2236	12.132	0.355	1.32	0.05	0.47563	0.087786	0.072519	0.034351	0.019084	0.049808	0.069231	0.00092589	-1.7619	0.89352	0.13324	-0.29704	0.089184	236.93	0.79771	0.29389	0.64972	0.88536	0.98126	0.23564	0.095902	0.33154	0.062945	201.39	201.33	33.858	4.9412	27.757	0.426	1.41	0.03
54	1.2104	0.58639	0.015707	0.001034	0.001034	0.001034	0	0	0	0.001034	1.1811	1.18	0.26482	2.8312	9.8706	0.27667	0.55	0.04	0.21623	0.11518	0.08377	0.031414	0.020942	0.068421	0.10582	0.0026143	-2.0104	1.2635	0.26743	-0.75576	0.30993	358.99	0.59162	0.30366	0.44488	0.70192	0.88301	0.25704	0.18109	0.43813	0.10638	302.15	302.04	63.063	3.6361	15.575	0.28	0.59	0.03
55	1.4802	0.77737	0.010949	0.001034	0.001034	0.001034	0	0	0	0.001034	1.2664	1.2653	0.32583	2.3517	7.2868	0.20846	0.79	0.03	0.25923	0.14234	0.10584	0.025547	0.010949	0.10623	0.13603	0.0094588	-1.6836	0.93524	-0.016147	-0.10974	-0.048591	359.49	0.62044	0.33942	0.46105	0.80802	0.97107	0.34697	0.16305	0.51002	0.05807	287.4	287.34	54.345	3.8255	18.418	0.272	0.87	0.03
56	1.6773	0.62876	0.013378	0.001034	0.001034	0.001034	0	0	0	0.001034	1.5654	1.5644	0.34842	3.004	10.867	0.34714	0.99	0.03	0.3471	0.10368	0.076923	0.033445	0.016722	0.097315	0.13805	0.0042906	-1.7426	0.89977	0.03071	-0.28575	0.14892	352.73	0.23411	0.29766	0.3546	0.71954	0.92978	0.36494	0.21025	0.57519	0.031311	197.42	197.39	38.16	6.0773	45.41	0.25667	0.7	0.03
57	1.8405	0.62791	0.011628	0.001034	0.001034	0.001034	0	0	0	0.001034	1.7808	1.7798	0.46617	2.3873	7.2415	0.2825	0.79	0.03	0.29244	0.13566	0.1124	0.062016	0.034884	0.11284	0.13281	0.0051258	-2.0229	1.3109	0.063558	-0.57626	0.27375	472.97	0.85659	0.32171	0.40453	0.71953	0.94698	0.315	0.22745	0.54246	0.032051	388.75	388.72	68.099	4.4593	23.995	0.45	1.5	0.03
58	2.0587	0.6129	0.012407	0.001034	0.001034	0.061874	0	0.06084	0.06084	0.001034	1.9728	1.9718	0.37351	4.007	18.596	0.696	1.34	0.05	0.52018	0.059553	0.044665	0.034739	0.022333	0.18657	0.22195	0.0029266	-2.0563	1.3788	0.0031969	-0.52475	0.24028	184.56	0.85608	0.64268	0.30344	0.78367	2.7051	0.48023	1.9215	2.4017	0.020494	106.91	106.89	22.48	4.2481	23.638	0.44556	1.03	0.05
59	1.0138	0.52174	0.013043	0.001034	0.001034	0.001034	0	0	0	0.001034	0.87499	0.87396	0.2298	2.2556	6.95	0.19167	0.57	0.03	0.19531	0.16522	0.1087	0.034783	0.0086957	0.1048	0.14912	0.0066105	-1.5416	0.69821	0.22265	-0.36774	0.090145	246.32	0.23043	0.73913	0.41421	0.69222	0.90059	0.27801	0.20837	0.48638	0.069011	224	223.93	41.35	3.8858	18.105	0.23143	0.62	0.03
60	0.93798	0.81226	0.019157	0.001034	0.001034	0.001034	0	0	0	0.001034	0.87862	0.87759	0.23728	2.0985	6.0371	0.219	0.69	0.03	0.24023	0.17625	0.13027	0.057471	0.022989	0.10769	0.12355	0.0022661	-1.7702	0.93451	0.046218	-0.26166	0.09889	266.45	0.80843	0.62069	0.2909	0.63186	0.88111	0.34096	0.24925	0.59021	0.040677	246.56	246.51	44.079	3.8976	18.421	0.27125	0.76	0.03
61	0.82332	0.83946	0.013378	0.001034	0.001034	0.001034	0	0	0	0.001034	0.48054	0.47951	0.11297	3.6245	18.04	0.32889	1.42	0.03	0.4348	0.080268	0.016722	0.006689	0.0033445	0.087248	0.14141	0.001907	-1.485	0.66933	0.19028	-0.35349	0.11268	146.85	0.84281	0.27759	0.39136	0.72393	0.93626	0.33257	0.21233	0.54489	0.092271	126.53	126.43	21.488	4.2583	22.438	0.32778	0.79	0.04
62	0.91782	0.2381	0.008658	0.001034	0.001034	0.001034	0	0	0	0.001034	0.90531	0.90428	0.2484	2.3787	7.0496	0.23875	0.65	0.03	0.24127	0.1342	0.11688	0.08658	0.047619	0.095652	0.12227	0.0019796	-1.8302	1.0098	0.021493	-0.28639	0.14184	313.14	0.24675	0.30736	0.41651	0.78974	0.98834	0.37323	0.1986	0.57183	0.05808	249.13	249.07	51.517	3.5786	15.739	0.27286	0.71	0.03
63	1.2209	0.2663	0.054348	0.001034	0.001034	0.001034	0	0	0	0.001034	1.1622	1.1612	0.29913	2.7235	8.853	0.106	0.31	0.03	0.10911	0.11413	0.097826	0.076087	0.038043	0.071038	0.082418	0.0039549	-1.7884	0.93486	0.26486	-0.61021	0.25743	183.21	0.2337	0.065217	0.31174	0.91662	0.98452	0.60488	0.067893	0.67277	0.0087463	138.82	138.81	24.111	5.4934	34.392	0.16667	0.42	0.03
64	1.5599	0.83871	0.014337	0.001034	0.001034	0.001034	0	0	0	0.001034	1.4777	1.4767	0.40878	1.9331	5.3395	0.238	0.77	0.04	0.24559	0.18996	0.13978	0.043011	0.032258	0.13309	0.13718	0.0074221	-1.6257	0.50785	0.67135	-0.83118	0.33395	464.07	0.58781	0.31183	0.24914	0.63964	0.93812	0.3905	0.29848	0.68898	0.033296	302.21	302.18	60.939	4.358	24.912	0.29714	0.89	0.03
65	1.6772	0.60645	0.012903	0.001034	0.001034	0.001034	0	0	0	0.001034	1.4464	1.4454	0.34568	3.0995	11.144	0.382	0.87	0.03	0.36783	0.087097	0.074194	0.03871	0.0032258	0.071197	0.11688	0.0041682	-1.8912	1.2491	-0.099179	-0.40937	0.18949	455.74	0.26129	0.33226	0.46207	0.79176	0.94954	0.32969	0.15778	0.48748	0.027564	306.27	306.24	53.112	5.861	39.435	0.388	1.02	0.04
66	1.2071	0.85119	0.014881	0.001034	0.001034	0.001034	0	0	0	0.001034	1.0595	1.0585	0.25378	2.737	9.7482	0.29	0.93	0.03	0.30858	0.125	0.065476	0.047619	0.0089286	0.10746	0.15868	0.0033539	-1.639	0.68099	0.23341	-0.27961	0.053998	331.79	0.23214	0.02381	0.30119	0.67525	0.92809	0.37406	0.25284	0.6269	0.02351	233.34	233.32	41.019	5.006	30.908	0.32444	0.84	0.03
67	0.66875	0.26378	0.015748	0.001034	0.001034	0.001034	0	0	0	0.001034	0.63233	0.6313	0.14208	2.7834	9.8688	0.27	1.38	0.03	0.41897	0.12598	0.086614	0.035433	0.019685	0.063241	0.11508	0.0020233	-1.6016	0.85108	0.018331	-0.25289	0.066749	202.98	0.22835	0.29134	0.47241	0.86185	0.98603	0.38944	0.12419	0.51362	0.052148	145.48	145.43	27.998	4.4708	24.136	0.34429	1.45	0.03
68	0.96875	0.27596	0.020772	0.001034	0.001034	0.001034	0	0	0	0.001034	0.91479	0.91376	0.21211	2.8967	10.259	0.28727	0.85	0.03	0.31363	0.11573	0.074184	0.047478	0.017804	0.068452	0.092537	0.0025875	-1.6509	0.7607	0.32194	-0.69981	0.33802	294.87	0.5638	0.029674	0.39275	0.71238	0.9181	0.31964	0.20572	0.52535	0.014285	246.64	246.63	40.976	4.8133	27.733	0.3175	0.94	0.03
69	0.70632	0.26706	0.0089021	0.001034	0.001034	0.049715	0	0.048681	0.048681	0.001034	0.66844	0.66741	0.15631	2.4417	8.4146	0.21846	0.69	0.03	0.26091	0.1632	0.071217	0.038576	0.026706	0.11012	0.16418	0.0015029	-1.5346	0.72172	0.058048	-0.33888	0.13421	99.864	0.21662	0.29377	0.49344	0.8171	1.3428	0.32366	0.52572	0.84938	0.026029	77.02	76.994	14.807	3.8467	18.768	0.269	0.85	0.03
70	1.9121	0.89474	0.016447	0.001034	0.001034	0.001034	0	0	0	0.001034	1.8321	1.8311	0.43356	2.7452	9.5916	0.3625	1.74	0.03	0.57526	0.10526	0.078947	0.052632	0.029605	0.10891	0.15232	0.0033896	-2.0005	1.3451	-0.20839	-0.21302	0.10343	432.73	0.85526	0.96382	0.4904	0.93962	0.98798	0.44922	0.048358	0.49758	0.016796	268.12	268.11	47.487	6.0271	44.251	0.532	1.74	0.03
71	1.2231	0.23904	0.015936	0.001034	0.001034	0.001034	0	0	0	0.001034	1.0786	1.0775	0.21858	4.0039	18.076	0.29	0.69	0.03	0.29168	0.063745	0.051793	0.031873	0.0079681	0.032	0.060241	0.0019277	-1.9103	1.1756	0.15845	-0.66357	0.30989	373.95	0.24701	0.29084	0.54072	0.84018	0.9702	0.29946	0.13002	0.42948	0.082796	264.32	264.24	48.225	5.3835	32.998	0.292	0.74	0.03
72	2.6723	0.55102	0.017007	0.001034	0.001034	0.001034	0	0	0	0.001034	2.5205	2.5195	0.43776	3.9242	19.175	0.4225	0.89	0.07	0.34259	0.071429	0.040816	0.017007	0.013605	0.078498	0.10959	0.0069434	-1.8312	0.98513	0.2203	-0.57689	0.27247	751.68	0.55782	0.27551	0.34024	0.71443	0.94587	0.37419	0.23144	0.60563	0.02896	396.49	396.46	83.191	5.8986	42.051	0.34	0.97	0.03
73	2.1845	0.26728	0.02765	0.001034	0.001034	0.001034	0	0	0	0.001034	2.086	2.085	0.49882	2.9188	10.444	0.31	0.79	0.03	0.30052	0.1106	0.073733	0.0553	0.036866	0.074074	0.11163	0.011259	-1.8207	1.0482	0.09384	-0.46644	0.20331	475.8	0.24885	0.041475	0.35082	0.71517	0.95366	0.36436	0.23849	0.60284	0.011973	355.95	355.94	76.67	3.8574	17.643	0.31	0.79	0.03
74	0.30732	0.99606	0.007874	0.001034	0.001034	0.001034	0	0	0	0.001034	0.25848	0.25745	0.054559	3.5716	14.838	0.42333	1.74	0.03	0.62521	0.074803	0.055118	0.023622	0.003937	0.055336	0.063492	0.00060057	-1.0193	0.031462	0.15452	-0.022536	-0.026481	105.05	0.25197	0.29134	0.95229	0.98774	0.98834	0.035441	0.00060618	0.036048	0.16772	82.102	81.935	14.937	4.6083	24.668	0.506	1.75	0.03
75	0.84691	0.54485	0.0066445	0.001034	0.001034	0.001034	0	0	0	0.001034	0.77265	0.77162	0.15205	3.6437	15.91	0.42	0.8	0.1	0.30561	0.083056	0.043189	0.026578	0.013289	0.06	0.070234	0.00047994	-2.0519	1.4598	-0.20117	-0.38453	0.22122	249.77	0.53156	0.26578	0.73527	0.96366	0.98834	0.22839	0.024684	0.25307	0.068269	159.5	159.43	30.763	5.2078	32.148	0.334	0.88	0.03
76	0.88171	0.85489	0.012618	0.001034	0.001034	0.001034	0	0	0	0.001034	0.7469	0.74586	0.1688	3.1906	12.075	0.34375	0.9	0.04	0.37319	0.088328	0.066246	0.025237	0.0063091	0.056962	0.079365	0.0016527	-1.6645	0.70166	0.30073	-0.36326	0.096547	279.02	0.85804	0.30915	0.50537	0.81367	0.94859	0.30829	0.13492	0.44322	0.064277	224.87	224.81	39.713	4.694	25.493	0.46	0.98	0.03
77	3.9882	0.52846	0.012195	0.001034	0.001034	0.001034	0	0	0	0.001034	3.6779	3.6769	0.78278	2.9262	10.921	0.32333	0.6	0.06	0.24465	0.097561	0.077236	0.020325	0.012195	0.081633	0.11066	0.021947	-1.947	1.2318	-0.021134	-0.35367	0.15577	1060	0.53252	0.28862	0.43239	0.72333	0.90023	0.29094	0.17689	0.46784	0.052877	723.47	723.42	154.61	4.1719	21.226	0.32333	0.66	0.04
78	0.99044	0.28505	0.0093458	0.001034	0.001034	0.001034	0	0	0	0.001034	0.93675	0.93572	0.16317	4.9584	26.543	0.325	0.58	0.07	0.255	0.042056	0.037383	0.028037	0.023364	0.028169	0.037736	0.00095638	-1.9139	1.3457	-0.33052	-0.21819	0.19846	325.06	0.28037	0.32243	0.90846	0.98571	0.98834	0.077245	0.0026326	0.079878	0.1211	229.68	229.56	38.951	6.3963	45.06	0.22	0.59	0.03
79	0.82838	0.68687	0.006734	0.001034	0.001034	0.001034	0	0	0	0.001034	0.79612	0.79509	0.1782	2.6077	8.6921	0.34857	1.23	0.03	0.40502	0.12795	0.094276	0.026936	0.013468	0.081081	0.094915	0.0015699	-1.7967	0.94832	0.34637	-0.76003	0.32619	215.08	0.21886	0.27946	0.58283	0.96221	0.98834	0.37938	0.026134	0.40551	0.048308	180.55	180.51	32.384	4.5036	24.139	0.35	1.33	0.03
80	1.6255	0.25481	0.019231	0.001034	0.001034	0.001034	0	0	0	0.001034	1.5531	1.552	0.30506	4.1411	19.034	0.19333	0.45	0.04	0.18263	0.0625	0.043269	0.033654	0.028846	0.038647	0.058252	0.0070243	-1.3895	0.43178	0.049278	-0.099159	0.093556	387.96	0.24519	0.30288	0.56281	0.92718	0.98614	0.36437	0.05896	0.42333	0.062401	306.6	306.53	47.567	5.9556	39.847	0.19333	0.51	0.03
81	1.5409	0.61538	0.012821	0.001034	0.001034	0.001034	0	0	0	0.001034	1.5129	1.5119	0.34482	2.6725	9.1663	0.46	0.79	0.09	0.29298	0.12393	0.094017	0.029915	0.025641	0.072961	0.10345	0.006608	-1.56	0.59096	0.11717	-0.13856	0.058852	459.61	0.61538	0.32051	0.52632	0.81206	0.93326	0.28574	0.12121	0.40695	0.055573	356.93	356.88	71.157	3.8963	18.398	0.385	0.8	0.03
82	0.88134	0.85489	0.012618	0.001034	0.001034	0.001034	0	0	0	0.001034	0.74695	0.74591	0.16875	3.1924	12.085	0.34375	0.9	0.04	0.37319	0.088328	0.066246	0.025237	0.0094637	0.056962	0.079365	0.0016556	-1.6634	0.70037	0.29988	-0.36147	0.095914	279.08	0.85804	0.30915	0.50646	0.81371	0.9486	0.30726	0.13489	0.44215	0.064899	225.12	225.06	39.729	4.6945	25.495	0.46	0.98	0.03
83	1.8295	0.5477	0.024735	0.001034	0.001034	0.001034	0	0	0	0.001034	1.7756	1.7745	0.38305	2.8677	10.497	0.385	0.8	0.08	0.29267	0.11307	0.067138	0.035336	0.021201	0.10284	0.13523	0.0031731	-2.0468	1.2857	0.26516	-0.83071	0.37804	526.08	0.54064	0.035336	0.23853	0.58914	0.93687	0.35061	0.34773	0.69834	0.015477	353.88	353.87	66.286	4.9588	30.011	0.37333	0.86	0.03
84	0.68523	0.28839	0.018727	0.001034	0.001034	0.001034	0	0	0	0.001034	0.62591	0.62488	0.13523	3.1131	11.943	0.26875	1.13	0.03	0.37873	0.10112	0.067416	0.026217	0.011236	0.071429	0.10943	0.0011407	-1.5365	0.61238	0.084462	-0.10893	0.0033606	172.49	0.74157	0.32584	0.42428	0.80213	0.97517	0.37785	0.17304	0.55089	0.050212	146.96	146.91	24.785	4.8345	27.159	0.402	1.18	0.03
85	2.7799	0.54804	0.014235	0.001034	0.001034	0.001034	0	0	0	0.001034	2.6135	2.6124	0.5659	2.706	9.8574	0.25364	0.7	0.03	0.25425	0.12811	0.074733	0.02847	0.014235	0.11071	0.12186	0.017293	-1.7487	0.88087	0.27784	-0.57397	0.2276	649.56	0.53737	0.58007	0.30994	0.65996	0.91575	0.35002	0.2558	0.60581	0.052397	449.12	449.07	88.269	4.3103	23.019	0.46667	1.22	0.03
86	1.4729	0.54167	0.0092593	0.001034	0.001034	0.001034	0	0	0	0.001034	1.3938	1.3928	0.2869	3.1404	12.638	0.20444	0.58	0.03	0.1938	0.11574	0.050926	0.032407	0.013889	0.11163	0.16355	0.0020511	-2.3147	2.204	-0.94888	-0.044682	0.16713	373.61	0.53241	0.5787	0.3196	0.77096	0.98834	0.45137	0.21738	0.66874	0.084636	295.82	295.73	52.739	4.1868	22.277	0.244	0.63	0.03
87	1.8988	0.60547	0.015625	0.001034	0.001034	0.16255	0	0.16152	0.16152	0.001034	1.7329	1.7318	0.46941	1.9151	5.3471	0.19	0.74	0.03	0.20599	0.1875	0.125	0.039063	0.015625	0.14902	0.19685	0.011785	-1.7362	0.90027	0.12884	-0.35373	0.10965	330.11	0.20703	0.29297	0.21573	0.52552	5.278	0.30979	4.7524	5.0622	0.019501	241.8	241.78	47.521	3.8893	19.935	0.31	1.28	0.03
88	2.9611	0.60481	0.013746	0.001034	0.001034	0.001034	0	0	0	0.001034	2.7941	2.7931	0.73078	2.1507	6.324	0.3575	0.81	0.03	0.29274	0.17526	0.1134	0.054983	0.020619	0.11724	0.12111	0.017217	-1.6786	0.73314	0.16461	-0.35552	0.18376	702.24	0.59107	0.31615	0.33163	0.73481	0.94283	0.40318	0.20802	0.6112	0.025734	618.75	618.72	109.27	3.9907	19.688	0.32	0.94	0.03
89	0.6715	0.23415	0.0097561	0.001034	0.001034	0.001034	0	0	0	0.001034	0.61236	0.61132	0.13366	3.4021	13.455	0.1575	0.34	0.06	0.10917	0.082927	0.058537	0.039024	0.014634	0.039216	0.078818	0.00038526	-2.0838	1.6561	-0.48861	-0.2597	0.21564	212.83	0.2439	0.32195	0.69896	0.95959	0.98727	0.26063	0.027684	0.28831	0.054545	154.73	154.68	26.51	5.7557	38.225	0.19	0.49	0.04
90	3.5262	0.50903	0.018051	0.001034	0.001034	0.48002	0	0.47899	0.47899	0.001034	3.3092	3.3082	0.75673	2.438	8.6221	0.25091	0.63	0.03	0.22785	0.15884	0.064982	0.036101	0.018051	0.15942	0.16727	0.012367	-1.9752	1.2611	0.002583	-0.5333	0.28873	786.71	0.50181	0.55235	0.21423	0.60241	7.4082	0.38819	6.8057	7.1939	0.031868	460.37	460.34	95.487	4.8475	30.41	0.292	0.7	0.03
91	1.5066	0.82	0.03	0.001034	0.001034	0.001034	0	0	0	0.001034	1.3973	1.3963	0.3565	2.7422	9.098	0.27833	1.05	0.03	0.36867	0.105	0.085	0.07	0.02	0.1005	0.13636	0.0051806	-1.8563	1.0968	-0.024707	-0.20715	0.038891	282.4	0.225	0.045	0.23839	0.58413	0.95148	0.34574	0.36735	0.71309	0.015764	207.37	207.35	41.227	4.2877	22.451	0.338	1.13	0.03
92	1.0499	0.70259	0.0086207	0.001034	0.001034	0.001034	0	0	0	0.001034	0.79294	0.7919	0.212	2.4347	7.9242	0.24889	1.01	0.04	0.30208	0.15086	0.081897	0.021552	0.0043103	0.08658	0.13043	0.0017078	-2.0819	1.6316	-0.32787	-0.40981	0.25365	278.85	0.71121	0.28017	0.46158	0.96517	0.98834	0.50358	0.023173	0.52676	0.079922	233.21	233.13	44.049	3.8675	18.678	0.2775	1.05	0.03
93	1.7466	0.57485	0.011976	0.001034	0.001034	0.001034	0	0	0	0.001034	1.556	1.555	0.27754	4.1294	20.196	0.32667	1.09	0.03	0.40553	0.062874	0.04491	0.017964	0.011976	0.069069	0.075301	0.0035149	-1.6858	0.77811	0.17637	-0.37799	0.18417	322.4	0.56886	0.24252	0.4892	0.807	0.96333	0.3178	0.15632	0.47412	0.073422	269.25	269.18	44.129	5.04	29.362	0.32833	1.13	0.03
94	0.8547	0.52857	0.019048	0.001034	0.001034	0.001034	0	0	0	0.001034	0.71954	0.71851	0.12455	3.9881	21.015	0.23	0.59	0.03	0.2228	0.07619	0.02381	0.014286	0.0047619	0.08134	0.12981	0.0014657	-1.6329	0.77851	0.22898	-0.36657	0.093569	240.72	0.53333	0.2619	0.40708	0.66673	0.89592	0.25965	0.22919	0.48884	0.097618	163.05	162.95	29.451	5.4833	36.499	0.29	0.64	0.04
95	1.8051	0.24367	0.015823	0.001034	0.001034	0.001034	0	0	0	0.001034	1.7468	1.7457	0.36556	3.3453	13.518	0.345	0.92	0.03	0.34395	0.091772	0.050633	0.041139	0.022152	0.10159	0.11465	0.0040756	-1.868	1.0591	0.084187	-0.34918	0.11341	510.52	0.24367	0.29747	0.38429	0.68523	0.93687	0.30094	0.25164	0.55258	0.024677	295.26	295.24	60.292	5.2856	33.698	0.39429	0.99	0.03
96	1.3549	0.2623	0.020492	0.001034	0.001034	0.001034	0	0	0	0.001034	1.2292	1.2282	0.25502	3.7552	16.079	0.488	1.66	0.03	0.62281	0.07377	0.04918	0.040984	0.016393	0.045267	0.070248	0.0042082	-1.4524	0.49681	0.12456	-0.16792	0.056478	382.74	0.27049	0.032787	0.53884	0.92698	0.98711	0.38814	0.06013	0.44827	0.029746	250.95	250.92	43.128	6.5148	48.368	0.24333	0.65	0.04
97	1.2392	0.27411	0.020305	0.001034	0.001034	0.001034	0	0	0	0.001034	1.1604	1.1593	0.20984	4.3409	21.489	0.1575	0.49	0.03	0.19253	0.060914	0.040609	0.025381	0.020305	0.030612	0.05641	0.0024366	-1.527	0.52679	0.16805	-0.17031	0.079827	339.41	0.27411	0.33503	0.53637	0.88865	0.98397	0.35228	0.095321	0.4476	0.066837	274.58	274.51	42.035	6.0459	40.66	0.20333	0.54	0.03
98	0.45228	0.26238	0.019802	0.001034	0.001034	0.001034	0	0	0	0.001034	0.40361	0.40258	0.080624	3.0875	12.647	0.20875	0.88	0.03	0.29204	0.11386	0.044554	0.019802	0.009901	0.054726	0.135	0.00062919	-1.4118	0.49173	0.13447	-0.20915	0.068535	152.01	0.27228	0.33663	0.41137	0.74028	0.95823	0.32892	0.21795	0.54686	0.089737	104.75	104.66	20.472	4.9313	29.683	0.32	0.95	0.03
99	0.52344	0.23571	0.010714	0.001034	0.001034	0.001034	0	0	0	0.001034	0.47468	0.47365	0.088929	4.1626	19.444	0.14	0.53	0.03	0.19535	0.057143	0.05	0.017857	0.010714	0.035842	0.061151	0.00078022	-1.3491	0.39824	0.21064	-0.22254	0.030933	179.1	0.21071	0.26071	0.81824	0.97849	0.98823	0.16024	0.0097495	0.16999	0.07601	119.21	119.13	19.068	7.2703	59.233	0.21667	0.58	0.03
[truncated: 5,000 more columns]
