# Supplementary material for: Detecting Parkinson’s disease from sustained phonation and speech signals
Source: PLoS One. 2017 Oct 5;12(10):e0185613. doi: 10.1371/journal.pone.0185613 (PMC5628839; doi:10.1371/journal.pone.0185613)
Supplement: S3 File — (ZIP) [file pone.0185613.s003.zip › SP/unvoiced/SP_unvoiced_jAudio_features.csv]

id	Spectral_Centroid_min	Spectral_Rolloff_Point_min	Spectral_Flux_min	Compactness_min	Spectral_Variability_min	Root_Mean_Square_min	Zero_Crossings_min	Strongest_Frequency_Via_Zero_Crossings_min	Strongest_Frequency_Via_Spectral_Centroid_min	Strongest_Frequency_Via_FFT_Maximum_min	MFCC_1_min	MFCC_2_min	MFCC_3_min	MFCC_4_min	MFCC_5_min	MFCC_6_min	MFCC_7_min	MFCC_8_min	MFCC_9_min	MFCC_10_min	MFCC_11_min	MFCC_12_min	MFCC_13_min	LPC_1_min	LPC_2_min	LPC_3_min	LPC_4_min	LPC_5_min	LPC_6_min	LPC_7_min	LPC_8_min	LPC_9_min	LPC_10_min	Partial_Based_Spectral_Centroid_min	Partial_Based_Spectral_Flux_min	Peak_Based_Spectral_Smoothness_min	Relative_Difference_Function_min	Area_Method_of_Moments_1_min	Area_Method_of_Moments_2_min	Area_Method_of_Moments_3_min	Area_Method_of_Moments_4_min	Area_Method_of_Moments_5_min	Area_Method_of_Moments_6_min	Area_Method_of_Moments_7_min	Area_Method_of_Moments_8_min	Area_Method_of_Moments_9_min	Area_Method_of_Moments_10_min	Area_Method_of_Moments_11_min	Area_Method_of_Moments_12_min
1	0	0	0	0	0	0	0	0	0	7.812	-1150	-15.61	2.842e-14	-6.285	-5.049	-2.61	-4.171	-2.522	-1.354	-2.099	-2.616	-3.001	-2.296	-0.9894	-0.2591	-0.6402	-0.4585	-0.5417	-0.4093	-0.4181	-0.4732	-0.2431	0	0	-0.5084	0	-115.1	0	0	0	0	0	0	0	0	0	0	0	0
2	0	0	0	0	0	0	0	0	0	7.812	-1150	-9.594	-5.976	-8.879	-4.635	-3.128	-3.382	-2.333	-0.8502	-4.66	-2.832	-3.506	-1.663	-0.975	-0.3328	-0.6138	-0.5376	-0.5332	-0.4796	-0.2822	-0.1643	-0.2397	0	0	-0.4641	0	-115.1	0	0	0	0	0	0	0	0	0	0	0	0
3	0	0	0	0	0	0	0	0	0	7.812	-1150	-15.38	-4.424	-6.91	-10.87	-3.71	-3.526	-4.091	-3.27	-3.545	-7.677	-3.693	-3.883	-0.978	-0.1762	-0.3031	-0.5373	-0.2959	-0.3471	-0.2834	-0.2838	-0.2013	0	0	-0.2592	0	-115.1	0	0	0	0	0	0	0	0	0	0	0	0
4	0	0	0	0	0	0	0	0	0	7.812	-1150	-16.85	-6.9	-8.574	-9.832	-1.811	-4.855	-3.889	-4.687	-5.544	-3.333	-4.184	-2.476	-0.9843	-0.1946	-0.4786	-0.3928	-0.4343	-0.4009	-0.4108	-0.5116	-0.2067	0	0	-0.7317	0	-115.1	0	0	0	0	0	0	0	0	0	0	0	0
5	0	0	0	0	0	0	0	0	0	7.812	-1150	-21.95	-2.598	-8.289	-5.007	-3.148	-3.08	-3.459	-5.118	-5.53	-2.822	-2.029	-4.591	-0.965	-0.3821	-0.518	-0.3722	-0.4698	-0.2975	-0.3351	-0.2806	-0.4088	0	0	-0.4465	0	-115.1	0	0	0	0	0	0	0	0	0	0	0	0
6	0	0	0	0	0	0	0	0	0	7.812	-1150	-11.27	-0.7297	-11.24	-3.223	-2.559	-2.274	-3.192	-4.746	-2.177	-3.565	-2.274	-2.993	-0.9925	-0.321	-0.3427	-0.1481	-0.3681	-0.2386	-0.2974	-0.2569	-0.1442	0	0	-0.1657	0	-115.1	0	0	0	0	0	0	0	0	0	0	0	0
7	0	0	0	0	0	0	0	0	0	7.812	-1150	-16.34	-6.275	-10.04	-3.047	-5.573	-1.169	-0.9175	-3.594	-4.291	-4.133	-3.793	-3.125	-0.9713	-0.05409	-0.5008	-0.4611	-0.456	-0.3705	-0.3428	-0.2507	-0.14	0	0	-0.3003	0	-115.1	0	0	0	0	0	0	0	0	0	0	0	0
8	0	0	0	0	0	0	0	0	0	7.812	-1150	-12.82	-6.805	-12.94	-9.37	-2.695	-6.339	-1.83	-1.539	-4.079	-2.273	-2.484	-1.871	-0.9658	-0.5293	-0.6635	-0.4905	-0.3829	-0.4354	-0.3771	-0.2506	-0.2754	0	0	-1.023	0	-115.1	0	0	0	0	0	0	0	0	0	0	0	0
9	0	0	0	0	0	0	0	0	0	7.812	-1150	-11.79	-2.717	-7.022	-14.98	-2.474	-5.241	-2.103	-1.188	-1.889	-2.498	-3.04	-2.007	-0.9651	-0.05493	-0.6983	-0.4011	-0.6791	-0.3125	-0.4963	-0.2054	-0.2193	0	0	-0.08481	0	-115.1	0	0	0	0	0	0	0	0	0	0	0	0
10	0	0	0	0	0	0	0	0	0	7.812	-1150	-14.4	-4.757	-5.345	-11.95	-3.485	-1.13	-3.231	-2.69	-4.014	-1.541	-4.006	-3.32	-0.9843	-0.2593	-0.7231	-0.3126	-0.4321	-0.3114	-0.1524	-0.2576	-0.2987	0	0	-0.4217	0	-115.1	0	0	0	0	0	0	0	0	0	0	0	0
11	0	0	0	0	0	0	0	0	0	7.812	-1150	-8.197	-2.569	-11.33	-12.48	-4.086	-5.485	-2.904	-2.037	-2.638	-1.737	-2.097	-3.195	-0.9895	-0.5714	-0.5808	-0.6784	-0.254	-0.1749	-0.162	-0.2471	-0.2147	0	0	-0.1672	0	-115.1	0	0	0	0	0	0	0	0	0	0	0	0
12	0	0	0	0	0	0	0	0	0	7.812	-1150	-10.29	-7.805	-15.38	-4.216	-3.107	-4.316	-2.683	-4.861	-2.311	-4.136	-4.647	-2.634	-0.9691	-0.3815	-0.467	-0.4052	-0.4793	-0.4912	-0.3545	-0.4506	-0.3892	0	0	-0.1926	0	-115.1	0	0	0	0	0	0	0	0	0	0	0	0
13	0	0	0	0	0	0	0	0	0	7.812	-1150	-18.42	-8.446	-8.636	-8.224	-5.042	-3.126	-2.463	-4.187	-4.154	-2.706	-3.538	-2.661	-0.9726	-0.12	-0.2208	-0.2312	-0.6347	-0.4666	-0.4511	-0.2344	-0.3683	0	0	-0.1833	0	-115.1	0	0	0	0	0	0	0	0	0	0	0	0
14	0	0	0	0	0	0	0	0	0	7.812	-1150	-15.44	-2.555	-6.848	-10.1	-4.917	-2.347	-2.922	-1.779	-1.33	-2.514	-4.733	-2.105	-0.9846	-0.2999	-0.5719	-0.6708	-0.679	-0.3965	-0.1999	-0.1786	-0.319	0	0	-0.1476	0	-115.1	0	0	0	0	0	0	0	0	0	0	0	0
15	0	0	0	0	0	0	0	0	0	7.812	-1150	-11.4	2.842e-14	-4.538	-7.33	-2.361	-5.232	-2.431	-3.232	-1.89	-1.161	-3.816	-1.317	-0.9883	-0.5187	-0.3504	-0.4454	-0.5437	-0.4094	-0.3559	-0.2642	-0.2564	0	0	-0.2155	0	-115.1	0	0	0	0	0	0	0	0	0	0	0	0
16	0	0	0	0	0	0	0	0	0	7.812	-1150	-14.51	2.842e-14	-5.152	-7.183	-1.252	-2.347	-3.523	-2.697	-2.859	-2.596	-3.488	-1.196	-0.9695	-0.07487	-0.5263	-0.224	-0.6837	-0.4006	-0.5644	-0.5059	-0.3288	0	0	-0.1169	0	-115.1	0	0	0	0	0	0	0	0	0	0	0	0
17	0	0	0	0	0	0	0	0	0	7.812	-1150	-12.57	-6.112	-7.888	-5.813	-1.833	-1.049	-1.833	-3.033	-4.711	-2.867	-2.908	-1.215	-0.9928	-0.4821	-0.6078	-0.4987	-0.5816	-0.3694	-0.373	-0.1895	-0.2275	0	0	-0.2613	0	-115.1	0	0	0	0	0	0	0	0	0	0	0	0
18	23.09	0.05469	5.602e-11	126.8	2.943e-07	0.0006781	5	39.06	360.8	7.812	-297.3	-0.6305	4.265	1.012	-1.477	-2.766	-0.9019	0	0	-2.586	-1.125	-2.126	-2.442	-0.958	-0.2417	-0.1237	-0.1495	0	-0.05374	0	0	0	0	0	-0.2097	0	-8.372	0	0	0	0	0	0	0	0	0	0	0	0
19	0	0	0	0	0	0	0	0	0	7.812	-1150	-8.796	-3.032	-10.54	-4.231	-3.432	-2.194	-0.7352	-1.729	-2.472	-3.144	-4.75	-3.231	-0.9828	-0.6047	-0.4973	-0.3435	-0.291	-0.1984	-0.1478	-0.1902	-0.1114	0	0	0	0	-115.1	0	0	0	0	0	0	0	0	0	0	0	0
20	0	0	0	0	0	0	0	0	0	7.812	-1150	-13.51	-6.844	-10.09	-5.598	-4.307	-3.24	-2.378	-2.388	-2.695	-2.418	-3.459	-0.9606	-0.9616	-0.1957	-0.5675	-0.4721	-0.6913	-0.2801	-0.3764	-0.2451	-0.1697	0	0	-0.3267	0	-115.1	0	0	0	0	0	0	0	0	0	0	0	0
21	0	0	0	0	0	0	0	0	0	7.812	-1150	-13.45	-7.712	-17.42	-8.191	-3.656	-1.883	-3.176	-1.688	-3.042	-3.896	-2.814	-2.504	-0.9641	-0.442	-0.4118	-0.3919	-0.2723	-0.4398	-0.2914	-0.2313	-0.3107	0	0	-0.06072	0	-115.1	0	0	0	0	0	0	0	0	0	0	0	0
22	0	0	0	0	0	0	0	0	0	7.812	-1150	-7.634	-4.431	-9.169	-11.77	-5.24	-6.285	-2.777	-3.753	-2.143	-1.212	-3.043	-3.579	-0.9831	-0.4482	-0.5318	-0.5648	-0.4781	-0.2378	-0.2181	-0.03966	-0.2056	0	0	-0.3052	0	-115.1	0	0	0	0	0	0	0	0	0	0	0	0
23	0	0	0	0	0	0	0	0	0	7.812	-1150	-8.527e-14	2.842e-14	-8.527e-14	-1.365	1.35e-13	-2.222	-2.166	-1.442	-1.212	-2.132e-14	-4.69e-13	-0.5533	-0.9813	-0.1611	-0.2638	0	-0.2492	0	0	0	0	0	0	0	0	-115.1	0	0	0	0	0	0	0	0	0	0	0	0
24	0	0	0	0	0	0	0	0	0	7.812	-1150	-18.69	-7.918	-5.635	-7.865	-5.422	-5.17	-4.674	-3.154	-2.345	-0.9488	-3.131	-2.597	-0.9809	-0.3163	-0.6515	-0.4668	-0.5427	-0.2326	-0.3108	-0.2111	-0.2395	0	0	-0.5829	0	-115.1	0	0	0	0	0	0	0	0	0	0	0	0
25	0	0	0	0	0	0	0	0	0	7.812	-1150	-9.845	2.842e-14	-3.746	-6.727	-2.578	-4.289	-1.655	-1.696	-2.888	-1.556	-3.911	-1.612	-0.9005	-0.4458	-0.6451	-0.4878	-0.1071	-0.2404	-0.1517	-0.113	-0.1106	0	0	-0.06121	0	-115.1	0	0	0	0	0	0	0	0	0	0	0	0
26	0	0	0	0	0	0	0	0	0	7.812	-1150	-2.046	-4.108	-8.527e-14	-5.578	-0.06297	-2.341	-2.583	-4.736	-0.03744	-0.07206	-2.116	-0.03261	-0.9325	0	-0.198	-0.4842	-0.5848	-0.2368	-0.2076	-0.3146	-0.3804	0	0	0	0	-115.1	0	0	0	0	0	0	0	0	0	0	0	0
27	37.25	0.04883	5.953e-08	273.9	6.341e-07	0.0002322	47	367.2	582.1	117.2	-265.2	-10.68	0.9351	1.797	0.3471	-2.841	-3.57	-2.052	-2.832	-1.727	-0.5664	-0.9964	-1.598	-0.8706	-0.125	-0.3641	-0.3418	-0.2039	-0.07435	-0.1759	-0.1887	-0.1011	0	0	0	0	-7.666	0	0	0	0	0	0	0	0	0	0	0	0
28	0	0	0	0	0	0	0	0	0	7.812	-1150	-11.28	2.842e-14	-3.645	-3.84	-0.6488	-1.549	-3.844	-1.229	-1.996	-4.188	-2.861	-2.22	0	-0.528	-0.5726	-0.5313	-0.4093	-0.1323	-0.3171	-0.2005	-0.05594	0	0	-0.1729	0	-115.1	0	0	0	0	0	0	0	0	0	0	0	0
29	32.97	0.04102	1.338e-07	559.4	4.256e-06	0.0007338	78	609.4	515.2	148.4	-226.1	-2.4	4.144	0.7468	-1.696	-0.901	-1.037	-1.269	-1.868	-1.44	0	0	-0.5922	-0.9436	-0.459	-0.1919	-0.4482	-0.1057	-0.1147	0	0	-0.05126	0	0	-0.3953	0	-8.913	0	0	0	0	0	0	0	0	0	0	0	0
30	0	0	0	0	0	0	0	0	0	7.812	-1150	-12.95	-0.08737	-1.748	-5.062	-0.5972	-1.138	-3.222	-1.548	-3.335	-2.448	-0.8143	-1.536	-0.9575	-0.07938	-0.6972	-0.3271	-0.2749	-0.223	-0.3011	-0.2584	-0.3518	0	0	-0.08957	0	-115.1	0	0	0	0	0	0	0	0	0	0	0	0
31	0	0	0	0	0	0	0	0	0	7.812	-1150	-10.18	2.842e-14	-4.054	-4.274	-3.071	-1.716	-0.7772	-0.5506	-0.3888	-2.843	-2.541	-0.4107	-0.9644	-0.05041	-0.4249	-0.52	-0.5265	-0.1283	-0.21	-0.2125	-0.2588	0	0	-0.1022	0	-115.1	0	0	0	0	0	0	0	0	0	0	0	0
32	0	0	0	0	0	0	0	0	0	7.812	-1150	-13.31	2.842e-14	-5.324	-4.27	-3.65	-3.433	-2.372	-1	-3.25	-3.173	-2.173	-2.047	-0.9168	-0.193	-0.7219	-0.472	-0.5762	-0.2767	-0.4689	-0.2854	-0.2373	0	0	-0.05296	0	-115.1	0	0	0	0	0	0	0	0	0	0	0	0
33	0	0	0	0	0	0	0	0	0	7.812	-1150	-16.11	2.842e-14	-3.123	-2.23	-2.543	-2.569	-2.467	-2.606	-3.484	-2.971	-1.884	-1.774	-0.9113	-0.5917	-0.3957	-0.2578	-0.6135	-0.3681	-0.4596	-0.2738	-0.3865	0	0	-0.1662	0	-115.1	0	0	0	0	0	0	0	0	0	0	0	0
34	0	0	0	0	0	0	0	0	0	7.812	-1150	-14.59	-7.821	-9.066	-10.19	-2.907	-4.839	-2.386	-3.498	-4.684	-2.705	-3.611	-2.776	-0.9761	-0.4068	-0.6482	-0.638	-0.6105	-0.3953	-0.4683	-0.1624	-0.3059	0	0	-0.3677	0	-115.1	0	0	0	0	0	0	0	0	0	0	0	0
35	0	0	0	0	0	0	0	0	0	7.812	-1150	-11.15	2.842e-14	-6.408	-1.16	-2.154	-1.018	-3.895	-0.7084	-1.747	-2.917	-2.883	0	-0.9978	-0.02682	-0.4999	-0.1579	-0.2364	-0.08928	-0.114	-0.2098	-0.1527	0	0	-0.166	0	-115.1	0	0	0	0	0	0	0	0	0	0	0	0
36	0	0	0	0	0	0	0	0	0	7.812	-1150	-12.3	-3.401	-4.214	-8.678	-3.737	-3.754	-5.216	-2.337	-1.953	-1.608	-1.793	-1.462	-0.9832	-0.1926	-0.5086	-0.4353	-0.4394	-0.2189	-0.3992	-0.4042	-0.2545	0	0	-0.156	0	-115.1	0	0	0	0	0	0	0	0	0	0	0	0
37	0	0	0	0	0	0	0	0	0	7.812	-1150	-9.399	-1.369	-4.745	-5.707	-0.7954	-2.909	-0.7963	-3.779	-2.621	-2.787	-2.583	-3.112	-0.9508	-0.3624	-0.4693	-0.308	-0.287	-0.3426	-0.1664	-0.2254	-0.1487	0	0	-0.1044	0	-115.1	0	0	0	0	0	0	0	0	0	0	0	0
38	0	0	0	0	0	0	0	0	0	7.812	-1150	-9.873	-2.567	-7.971	-6.318	-3.434	-3.116	-2.508	-2.776	-4.026	-4.693	-3.366	-1.59	-0.9664	-0.5591	-0.487	-0.3725	-0.3952	-0.4896	-0.2182	-0.201	-0.3921	0	0	-0.866	0	-115.1	0	0	0	0	0	0	0	0	0	0	0	0
39	0	0	0	0	0	0	0	0	0	7.812	-1150	-11.41	-6.192	-9.506	-3.986	-3.747	-4.278	-2.301	-2.954	-3.492	-2.944	-3.022	-1.501	-0.988	-0.2921	-0.6827	-0.4727	-0.3174	-0.4726	-0.4167	-0.2949	-0.2443	0	0	-0.4903	0	-115.1	0	0	0	0	0	0	0	0	0	0	0	0
40	0	0	0	0	0	0	0	0	0	7.812	-1150	-10.25	-11.14	-10.03	-2.854	-3.219	-7.265	-2.836	-1.73	-3.244	-4.227	-2.896	-1.767	-0.9765	-0.2661	-0.3747	-0.5161	-0.2731	-0.3481	-0.2107	-0.2095	-0.2151	0	0	-0.2482	0	-115.1	0	0	0	0	0	0	0	0	0	0	0	0
41	0	0	0	0	0	0	0	0	0	7.812	-1150	-17.34	-7.141	-5.07	-8.939	-5.674	-3.167	-3.007	-1.751	-2.661	-4.029	-5.204	-1.829	-0.9861	-0.4035	-0.1631	-0.2886	-0.5707	-0.3424	-0.1575	-0.1948	-0.03871	0	0	-0.3474	0	-115.1	0	0	0	0	0	0	0	0	0	0	0	0
42	0	0	0	0	0	0	0	0	0	7.812	-1150	-9.05	2.842e-14	-8.527e-14	-0.05102	-1.636	-2.72	-2.404	-1.981	-2.231	-2.126	-2.266	-2.964	-0.9452	-0.4458	-0.2598	-0.3694	-0.3908	-0.1678	-0.2055	-0.1841	-0.1033	0	0	-0.6967	0	-115.1	0	0	0	0	0	0	0	0	0	0	0	0
43	0	0	0	0	0	0	0	0	0	7.812	-1150	-15.6	-0.6162	-3.487	-7.401	-8.32	-3.103	-2.71	-3.808	-0.9085	-2.725	-2.365	-1.744	-0.9934	-0.5142	-0.4798	-0.3866	-0.5602	-0.512	-0.1908	-0.4566	-0.2564	0	0	-0.2546	0	-115.1	0	0	0	0	0	0	0	0	0	0	0	0
44	0	0	0	0	0	0	0	0	0	7.812	-1150	-10.51	-12.32	-10.46	-9.63	-3.474	-4.679	-4.185	-1.559	-1.385	-3.978	-4.395	-2.007	-0.9683	-0.4229	-0.4453	-0.5363	-0.4429	-0.2569	-0.3253	-0.2451	-0.3074	0	0	-0.4661	0	-115.1	0	0	0	0	0	0	0	0	0	0	0	0
45	0	0	0	0	0	0	0	0	0	7.812	-1150	-14.49	2.842e-14	-3.9	-4.676	-4.178	-2.351	-3.966	-2.34	-2.573	-3.034	-3.96	-2.219	-0.9154	-0.1245	-0.4216	-0.6618	-0.5662	-0.2781	-0.3082	-0.2171	-0.212	0	0	-0.09295	0	-115.1	0	0	0	0	0	0	0	0	0	0	0	0
46	0	0	0	0	0	0	0	0	0	7.812	-1150	-9.243	-7.584	-5.155	-7.19	-0.9196	-2.93	-2.539	-2.925	-2.02	-3.5	-2.222	-0.3798	-0.9584	-0.5261	-0.1851	-0.3557	-0.0593	-0.1734	-0.3305	-0.2312	-0.2878	0	0	-0.4305	0	-115.1	0	0	0	0	0	0	0	0	0	0	0	0
47	0	0	0	0	0	0	0	0	0	7.812	-1150	-11.99	2.842e-14	-3.943	-2.1	-5.071	-1.835	-8.527e-14	0	-2.16	-1.083	-5.24	-1.128	-0.8875	-0.5038	-0.412	-0.502	-0.2174	-0.382	-0.08844	-0.05781	-0.1881	0	0	-0.3801	0	-115.1	0	0	0	0	0	0	0	0	0	0	0	0
48	0	0	0	0	0	0	0	0	0	7.812	-1150	-9.322	-0.6987	-3.419	-3.764	-3.945	-4.865	-1.913	-1.728	-2.55	-2.491	-2.89	-1.127	-0.9824	-0.6547	-0.6362	-0.3259	-0.5241	-0.3294	-0.3564	-0.2125	-0.3092	0	0	-0.3013	0	-115.1	0	0	0	0	0	0	0	0	0	0	0	0
49	0	0	0	0	0	0	0	0	0	7.812	-1150	-17.42	2.842e-14	-3.254	-1.016	-1.533	-2.933	-1.245	-1.731	-1.934	-2.548	-0.6184	-1.51	-0.9418	-0.2818	-0.5258	-0.4501	-0.4121	-0.4939	-0.4066	-0.4045	-0.1342	0	0	-0.09005	0	-115.1	0	0	0	0	0	0	0	0	0	0	0	0
50	0	0	0	0	0	0	0	0	0	7.812	-1150	-8.027	-0.8602	-5.645	-4.637	-2.418	-2.194	-0.818	-2.167	-1.06	-1.614	-0.448	-1.562	-0.9633	-0.5245	-0.4046	-0.5336	-0.2968	-0.1109	-0.1636	-0.1691	-0.1786	0	0	-0.2492	0	-115.1	0	0	0	0	0	0	0	0	0	0	0	0
51	0	0	0	0	0	0	0	0	0	7.812	-1150	-12.64	-7.238	-16.15	-2.775	-4.303	-4.255	-1.864	-1.837	-1.507	-3.531	-2.422	-2.117	-0.9729	-0.5171	-0.6452	-0.4703	-0.5414	-0.3877	-0.3684	-0.2162	-0.3002	0	0	-0.8325	0	-115.1	0	0	0	0	0	0	0	0	0	0	0	0
52	0	0	0	0	0	0	0	0	0	7.812	-1150	-12.34	-2.662	-8.028	-5.605	-2.431	-4.728	-1.992	-3.307	-4.379	-4.464	-4.372	-2.09	-0.9485	-0.6193	-0.6671	-0.6234	-0.6002	-0.5391	-0.412	-0.4296	-0.1948	0	0	-0.233	0	-115.1	0	0	0	0	0	0	0	0	0	0	0	0
53	0	0	0	0	0	0	0	0	0	7.812	-1150	-9.745	2.842e-14	-2.983	-2.36	-1.875	-2.558	-3.167	-2.494	-2.699	-1.745	-1.996	-2.094	-0.9614	-0.5454	-0.5825	-0.6849	-0.3177	-0.4051	-0.09287	-0.108	-0.1642	0	0	-0.1317	0	-115.1	0	0	0	0	0	0	0	0	0	0	0	0
54	0	0	0	0	0	0	0	0	0	7.812	-1150	-16.55	-2.84	-1.626	-6.457	-1.874	-3.356	-2.684	-2.246	-0.5531	-1.251	-3.462	-0.7595	-0.9304	-0.2412	-0.2633	-0.5832	-0.3558	-0.3716	-0.3734	-0.2145	-0.2842	0	0	-0.1829	0	-115.1	0	0	0	0	0	0	0	0	0	0	0	0
55	0	0	0	0	0	0	0	0	0	7.812	-1150	-16.84	-7.645	-11.89	-11.36	-3.706	-3.038	-2.327	-4.295	-2.997	-3.543	-3.863	-2.06	-0.9666	0	-0.6311	-0.3802	-0.5122	-0.3722	-0.2866	-0.3706	-0.492	0	0	-0.176	0	-115.1	0	0	0	0	0	0	0	0	0	0	0	0
56	0	0	0	0	0	0	0	0	0	7.812	-1150	-13.32	2.842e-14	-7.168	-3.639	-2.285	-1.528	-3.425	-1.811	-1.046	-3.073	-3.025	-2.71	-0.9902	-0.4499	-0.6089	-0.5649	-0.6158	-0.3902	-0.3425	-0.2646	-0.3286	0	0	-0.1761	0	-115.1	0	0	0	0	0	0	0	0	0	0	0	0
57	0	0	0	0	0	0	0	0	0	7.812	-1150	-11.04	2.842e-14	-4.723	-5.605	-2.059	-4.402	-2.753	-2.172	-1.665	-4.053	-3.105	-3.502	-0.9773	-0.177	-0.7119	-0.6303	-0.6025	-0.3511	-0.3666	-0.2365	-0.3153	0	0	-0.07314	0	-115.1	0	0	0	0	0	0	0	0	0	0	0	0
58	0	0	0	0	0	0	0	0	0	7.812	-1150	-14.37	2.842e-14	-4.85	-3.604	-1.105	-1.6	-4.292	-0.5123	-1.302	-1.791	-4.01	-1.514	-0.9812	-0.245	-0.4801	-0.1903	-0.5631	-0.4006	-0.3215	-0.1846	-0.3305	0	0	-0.2136	0	-115.1	0	0	0	0	0	0	0	0	0	0	0	0
59	0	0	0	0	0	0	0	0	0	7.812	-1150	-10.89	-5.926	-11.05	-2.693	-3.768	-0.9145	-2.7	-5.183	-2.987	-2.839	-4.005	-2.786	-0.9656	-0.6629	-0.4779	-0.6356	-0.5856	-0.4053	-0.168	-0.1106	-0.1022	0	0	-0.7251	0	-115.1	0	0	0	0	0	0	0	0	0	0	0	0
60	0	0	0	0	0	0	0	0	0	7.812	-1150	-21.57	2.842e-14	-5.011	-4.766	-1.386	-2.411	-3.293	-1.512	-2.479	-2.511	-3.28	-2.173	-0.9189	-0.6748	-0.3202	-0.3659	-0.3786	-0.3038	-0.3945	-0.4288	-0.1751	0	0	-0.09916	0	-115.1	0	0	0	0	0	0	0	0	0	0	0	0
61	0	0	0	0	0	0	0	0	0	7.812	-1150	-7.683	-8.319	-3.348	-7.389	-2.775	-3.911	-3.657	-2.942	-2.582	-1.317	-3.423	-2.976	-0.9623	-0.5976	-0.6133	-0.4395	-0.3556	-0.2346	-0.2814	-0.2379	-0.09689	0	0	-0.704	0	-115.1	0	0	0	0	0	0	0	0	0	0	0	0
62	0	0	0	0	0	0	0	0	0	7.812	-1150	-13.23	2.842e-14	-2.387	-5.76	-0.946	-4.39	-3.568	-3.14	-1.541	-1.302	-2.42	-1.584	-0.9854	-0.1859	-0.617	-0.5477	-0.5651	-0.3358	-0.3417	-0.3431	-0.256	0	0	-0.06365	0	-115.1	0	0	0	0	0	0	0	0	0	0	0	0
63	0	0	0	0	0	0	0	0	0	7.812	-1150	-13.1	-6.062	-8.527e-14	-4.82	-5.796	-1.328	-3.38	-2.12	-1.088	-1.268	-2.47	-0.2887	-0.9678	-0.4862	-0.4212	-0.2561	-0.1319	-0.2143	-0.296	-0.2174	-0.277	0	0	0	0	-115.1	0	0	0	0	0	0	0	0	0	0	0	0
64	0	0	0	0	0	0	0	0	0	7.812	-1150	-18.9	-5.277	-10.02	-6.523	-4.603	-4.479	-5.325	-4.404	-3.029	-2.551	-4.293	-1.081	-0.9818	-0.1433	-0.4435	-0.2079	-0.527	-0.258	-0.5075	-0.344	-0.4149	0	0	-1.276	0	-115.1	0	0	0	0	0	0	0	0	0	0	0	0
65	60.94	0.1641	5.075e-06	194.8	3.933e-06	0.002061	12	93.75	952.1	695.3	-226.4	3.377	-2.812	-0.8554	-0.9505	3.301	3.649	-1.039	0	-1.755	-0.3282	0	-0.7115	-0.841	-0.33	0	0	-0.226	0	0	0	0	0	0	0	0	-5.785	0	0	0	0	0	0	0	0	0	0	0	0
66	0	0	0	0	0	0	0	0	0	7.812	-1150	-8.527e-14	2.842e-14	-8.527e-14	-1.02	-0.1157	-0.9834	-0.5511	-0.7401	-0.08479	-2.132e-14	-0.9472	0	-0.9409	-0.08104	0	-0.03804	-0.1995	-0.05393	0	0	-0.03705	0	0	-0.002506	0	-115.1	0	0	0	0	0	0	0	0	0	0	0	0
67	0	0	0	0	0	0	0	0	0	7.812	-1150	-9.465	2.842e-14	-7.09	-5.81	-1.645	-1.611	-2.069	-1.473	-0.9077	-2.889	-3.66	-0.4831	-0.9761	-0.6929	-0.4957	-0.4849	-0.3867	-0.3986	-0.2063	-0.2536	-0.05598	0	0	-0.2829	0	-115.1	0	0	0	0	0	0	0	0	0	0	0	0
68	0	0	0	0	0	0	0	0	0	7.812	-1150	-0.6281	-0.4868	-8.527e-14	5.684e-14	1.35e-13	-0.7316	-0.5442	-2.795	-1.769	-0.4928	-1.01	-0.5274	-0.9418	-0.2676	-0.1937	-0.06852	-0.106	-0.1554	-0.1857	-0.03839	-0.05972	0	0	0	0	-115.1	0	0	0	0	0	0	0	0	0	0	0	0
69	0	0	0	0	0	0	0	0	0	7.812	-1150	-1.205	-0.7008	-1.995	-10.34	1.35e-13	-0.6715	-1.668	-2.117	-3.008	-2.132e-14	-1.463	-0.9848	-0.8489	-0.03033	-0.2137	-0.1252	-0.4126	-0.18	0	0	-0.09844	0	0	0	0	-115.1	0	0	0	0	0	0	0	0	0	0	0	0
70	0	0	0	0	0	0	0	0	0	7.812	-1150	-12.79	-10.62	-4.107	-11.88	-1.265	-3.265	-3.494	-3.693	-1.409	-2.614	-2.734	-1.982	-0.9579	-0.6638	-0.3733	-0.366	-0.5815	-0.21	-0.3277	-0.3066	-0.3275	0	0	-0.5269	0	-115.1	0	0	0	0	0	0	0	0	0	0	0	0
71	0	0	0	0	0	0	0	0	0	7.812	-1150	-13.89	2.842e-14	-2.439	-2.992	-1.814	9.948e-14	-2.134	-2.932	-1.166	-2.288	-1.691	-1.076	-0.9884	-0.167	-0.2262	-0.5861	-0.5899	-0.3866	-0.265	-0.3586	-0.2856	0	0	-0.1499	0	-115.1	0	0	0	0	0	0	0	0	0	0	0	0
72	0	0	0	0	0	0	0	0	0	7.812	-1150	-12.05	-7.123	-7.52	-7.387	-2.77	-5.057	-2.364	-2.744	-2.394	-3.252	-3.987	-1.389	-0.9784	-0.1292	-0.5197	-0.2541	-0.6893	-0.3154	-0.3077	-0.2295	-0.1409	0	0	-0.4619	0	-115.1	0	0	0	0	0	0	0	0	0	0	0	0
73	0	0	0	0	0	0	0	0	0	7.812	-1150	-12.07	2.842e-14	-3.354	-6.985	-4.875	-0.09117	-2.265	-3.076	-1.308	-1.098	-2.344	-1.035	-0.9823	0	-0.7363	-0.5312	-0.4013	-0.3991	-0.2728	-0.2889	-0.3037	0	0	-0.2272	0	-115.1	0	0	0	0	0	0	0	0	0	0	0	0
74	0	0	0	0	0	0	0	0	0	7.812	-1150	-16.12	2.842e-14	-1.136	-1.895	-2.488	-2.102	-2.639	-2.117	-2.354	-2.493	-1.309	-2.655	-0.884	-0.5271	-0.2999	-0.4076	-0.236	-0.2052	-0.1706	-0.2365	-0.1365	0	0	-0.08032	0	-115.1	0	0	0	0	0	0	0	0	0	0	0	0
75	0	0	0	0	0	0	0	0	0	7.812	-1150	-13.37	2.842e-14	-6.828	-2.151	-3.059	-1.881	-1.399	-2.953	-1.298	-0.9651	-4.596	-3.648	-0.9651	-0.3294	-0.4	-0.6267	-0.4731	-0.3262	-0.3073	-0.3013	-0.1668	0	0	-0.1058	0	-115.1	0	0	0	0	0	0	0	0	0	0	0	0
76	0	0	0	0	0	0	0	0	0	7.812	-1150	-8.527e-14	2.842e-14	-8.527e-14	-1.257	1.35e-13	-0.3738	-8.527e-14	-0.1831	-1.563e-13	-2.132e-14	-1.602	-1.462	-0.9881	0	0	-0.01305	0	0	0	0	0	0	0	0	0	-115.1	0	0	0	0	0	0	0	0	0	0	0	0
77	0	0	0	0	0	0	0	0	0	7.812	-1150	-12.96	2.842e-14	-3.593	-10.47	-3.28	-1.765	-4.174	-2.074	-2.234	-1.021	-3.478	-1.606	-0.9569	-0.1648	-0.3797	-0.508	-0.4293	-0.5108	-0.4007	-0.2509	-0.2116	0	0	0	0	-115.1	0	0	0	0	0	0	0	0	0	0	0	0
78	0	0	0	0	0	0	0	0	0	7.812	-1150	-9.386	2.842e-14	-2.052	-3.1	-1.763	-1.574	-1.855	-4.036	-1.246	-0.8799	-2.453	-1.188	-0.9787	-0.5705	-0.6056	-0.4819	-0.316	-0.1799	-0.08907	-0.3702	-0.2849	0	0	-0.1429	0	-115.1	0	0	0	0	0	0	0	0	0	0	0	0
79	0	0	0	0	0	0	0	0	0	7.812	-1150	-12.53	-11.31	-9.955	-4.632	-1.086	-2.664	-3.868	-3.598	-3.222	-2.081	-1.884	-4.12	-0.9751	-0.4934	-0.5462	-0.3352	-0.3536	-0.244	-0.3756	-0.3009	-0.3011	0	0	-0.04769	0	-115.1	0	0	0	0	0	0	0	0	0	0	0	0
80	0	0	0	0	0	0	0	0	0	7.812	-1150	-15.32	2.842e-14	-5.188	-6.601	-3.207	-5.58	-3.56	-3.231	-2.17	-1.736	-1.89	-0.1629	-0.9078	0	-0.6284	-0.5195	-0.508	-0.2415	-0.2592	-0.1781	-0.1098	0	0	-0.07309	0	-115.1	0	0	0	0	0	0	0	0	0	0	0	0
81	0	0	0	0	0	0	0	0	0	7.812	-1150	-11.72	2.842e-14	-7.838	-2.784	-1.749	-2.625	-2.786	-3.758	-3.47	-3.161	-3.18	-4.09	-0.9923	-0.1724	-0.4399	-0.3546	-0.4674	-0.2339	-0.3484	-0.2575	-0.2891	0	0	-0.3548	0	-115.1	0	0	0	0	0	0	0	0	0	0	0	0
82	0	0	0	0	0	0	0	0	0	7.812	-1150	-8.527e-14	2.842e-14	-8.527e-14	-0.4145	1.35e-13	9.948e-14	-0.528	0	-1.563e-13	-2.132e-14	-1.948	-1.193	-0.9886	0	0	0	0	0	0	0	-0.07254	0	0	0	0	-115.1	0	0	0	0	0	0	0	0	0	0	0	0
83	0	0	0	0	0	0	0	0	0	7.812	-1150	-16.49	-9.657	-6.907	-3.238	-4.943	-3.552	-5.179	-2.954	-4.117	-3.481	-1.912	-3.449	-0.9763	-0.5433	-0.6377	-0.4013	-0.5572	-0.2637	-0.3748	-0.3543	-0.3537	0	0	-0.5596	0	-115.1	0	0	0	0	0	0	0	0	0	0	0	0
84	0	0	0	0	0	0	0	0	0	7.812	-1150	-10.89	-6.395	-9.433	-6.458	-2.047	-5.776	-3.984	-2.986	-3.83	-3.637	-3.206	-0.7125	-0.984	-0.6532	-0.5405	-0.498	-0.2529	-0.4412	-0.1178	-0.231	-0.1339	0	0	-0.1146	0	-115.1	0	0	0	0	0	0	0	0	0	0	0	0
85	0	0	0	0	0	0	0	0	0	7.812	-1150	-18.35	-9.565	-9.093	-8.093	-3.499	-3.715	-3.967	-4.235	-3.582	-2.019	-1.991	-2.795	-0.9804	0	-0.5148	-0.2634	-0.5761	-0.2694	-0.2283	-0.252	-0.2727	0	0	-0.3232	0	-115.1	0	0	0	0	0	0	0	0	0	0	0	0
86	0	0	0	0	0	0	0	0	0	7.812	-1150	-23.94	-5.435	-5.499	-6.59	-4.595	-3.538	-2.681	-4.347	-4.616	-3.456	-2.786	-2.148	-0.993	-0.1557	-0.3259	-0.198	-0.2898	-0.2063	-0.2804	-0.2902	-0.4412	0	0	-0.5644	0	-115.1	0	0	0	0	0	0	0	0	0	0	0	0
87	0	0	0	0	0	0	0	0	0	7.812	-1150	-16.11	-5.681	-6.105	-9.418	-3.963	-4.266	-4.343	-3.394	-3.306	-3.458	-1.929	-2.564	-0.9667	0	-0.7862	-0.2971	-0.5427	-0.1709	-0.3197	-0.2631	-0.2996	0	0	-0.5583	0	-115.1	0	0	0	0	0	0	0	0	0	0	0	0
88	0	0	0	0	0	0	0	0	0	7.812	-1150	-18.08	-0.5215	-3.018	-10.66	-5.969	-3.413	-3.415	-2.395	-4.416	-1.659	-4.123	-2.02	-0.9812	-0.313	-0.6531	-0.4546	-0.5292	-0.2539	-0.4903	-0.4114	-0.3576	0	0	-0.3071	0	-115.1	0	0	0	0	0	0	0	0	0	0	0	0
89	0	0	0	0	0	0	0	0	0	7.812	-1150	-14.24	2.842e-14	-4.56	-1.861	-0.8951	-2.302	-0.3421	-1.139	-1.563e-13	-1.663	-2.379	-1.26	-0.9751	0	-0.1018	-0.6121	-0.4444	-0.2809	-0.2814	-0.2938	-0.1926	0	0	-0.07691	0	-115.1	0	0	0	0	0	0	0	0	0	0	0	0
90	0	0	0	0	0	0	0	0	0	7.812	-1150	-19.67	-3.38	-10.44	-10.23	-4.536	-9.048	-3.389	-4.338	-5.199	-4.325	-4.821	-3.36	-0.9787	-0.1965	-0.5772	-0.2896	-0.6409	-0.3281	-0.4608	-0.2832	-0.5293	0	0	-0.4489	0	-115.1	0	0	0	0	0	0	0	0	0	0	0	0
91	0	0	0	0	0	0	0	0	0	7.812	-1150	-14.76	-1.993	-10.86	-3.876	-1.494	-1	-2.946	-2.431	-2.701	-2.17	-2.885	-2.498	-0.977	-0.109	-0.4778	-0.3847	-0.2879	-0.3654	-0.341	-0.1227	-0.124	0	0	-0.1593	0	-115.1	0	0	0	0	0	0	0	0	0	0	0	0
92	0	0	0	0	0	0	0	0	0	7.812	-1150	-9.459	-8.716	-6.967	-5.113	-4.276	-3.322	-2.894	-2.871	-0.5952	-2.74	-0.7126	-4.552	-0.9912	-0.3515	-0.4549	-0.4468	-0.3965	-0.3141	-0.4553	-0.3458	-0.2983	0	0	-0.1496	0	-115.1	0	0	0	0	0	0	0	0	0	0	0	0
93	0	0	0	0	0	0	0	0	0	7.812	-1150	-8.527e-14	2.842e-14	-8.527e-14	-0.4821	1.35e-13	-0.4549	-0.6194	-1.508	-1.563e-13	-2.132e-14	-1.083	0	-0.9851	-0.1384	0	-0.4203	0	0	0	0	-0.1143	0	0	0	0	-115.1	0	0	0	0	0	0	0	0	0	0	0	0
94	0	0	0	0	0	0	0	0	0	7.812	-1150	-5.865	-4.431	-6.837	-2.304	-1.675	-2.038	-2.884	-1.365	-2.602	-0.8777	-2.705	-2.149	-0.9736	-0.4211	-0.6083	-0.6785	-0.7008	-0.5315	-0.4563	-0.3762	-0.1076	0	0	-0.07535	0	-115.1	0	0	0	0	0	0	0	0	0	0	0	0
95	38.47	0.123	4.038e-06	64.03	1.182e-06	0.001677	5	39.06	601.1	85.94	-257.8	-0.5288	0.3751	2.624	-4.069	-1.498	2.38	-3.679	0	-0.03526	-1.427	-3.475	-0.1777	-0.9302	-0.1337	-0.05309	-0.1772	-0.3499	-0.3159	-0.3	-0.1526	-0.1137	0	0	0	0	-7.038	0	0	0	0	0	0	0	0	0	0	0	0
96	0	0	0	0	0	0	0	0	0	7.812	-1150	-16.12	2.842e-14	-2.604	-2.58	-3.635	-1.962	-6.614	-2.965	-2.571	-1.291	-3.303	-0.7602	-0.9891	-0.5573	-0.423	-0.5644	-0.5226	-0.1908	-0.3476	-0.2337	-0.204	0	0	-0.1164	0	-115.1	0	0	0	0	0	0	0	0	0	0	0	0
97	0	0	0	0	0	0	0	0	0	7.812	-1150	-11.67	2.842e-14	-0.6584	-4.242	-2.551	9.948e-14	-0.7007	-0.4587	-1.421	-2.414	-1.793	-0.4655	-0.9208	0	-0.465	-0.4569	-0.4353	-0.4063	-0.3355	-0.1009	-0.06452	0	0	-0.06997	0	-115.1	0	0	0	0	0	0	0	0	0	0	0	0
98	0	0	0	0	0	0	0	0	0	7.812	-1150	-10.28	2.842e-14	-7.311	-3.149	-1.787	-1.867	-2.258	-3.153	-2.627	-3.913	-3.088	-4.237	-0.9547	-0.643	-0.4302	-0.2967	-0.2313	-0.2613	-0.171	-0.1808	-0.289	0	0	-0.03902	0	-115.1	0	0	0	0	0	0	0	0	0	0	0	0
99	0	0	0	0	0	0	0	0	0	7.812	-1150	-11.36	-0.07786	-6.19	-6.144	-1.167	-0.8544	-1.706	-2.823	-2.332	-1.919	-1.893	-4.545	-0.981	-0.6198	-0.3783	-0.4165	-0.3294	-0.1478	-0.1568	-0.1437	-0.2092	0	0	-0.1717	0	-115.1	0	0	0	0	0	0	0	0	0	0	0	0
[truncated: 1,731 more columns]
