# Supplementary material for: Detecting Parkinson’s disease from sustained phonation and speech signals
Source: PLoS One. 2017 Oct 5;12(10):e0185613. doi: 10.1371/journal.pone.0185613 (PMC5628839; doi:10.1371/journal.pone.0185613)
Supplement: S3 File — (ZIP) [file pone.0185613.s003.zip › SP/unvoiced/SP_unvoiced_KTU_features.csv]

id	Frequency5K_1	Frequency5K_2	Frequency5K_3	Frequency5K_4	Frequency5K_5	Frequency5K_6	Frequency5K_7	Frequency5K_8	Frequency5K_9	Frequency5K_10	Frequency5K_11	Frequency5K_12	Frequency5K_13	Frequency5K_14	Frequency5K_15	Frequency5K_16	Frequency5K_17	Frequency5K_18	Frequency5K_19	Frequency5K_20	Frequency5K_21	Frequency5K_22	Frequency5K_23	Frequency5K_24	Frequency5K_25	Frequency5K_26	Frequency5K_27	Frequency5K_28	Frequency5K_29	Frequency5K_30	Frequency5K_31	Frequency5K_32	Frequency5K_33	Frequency5K_34	Frequency5K_35	Frequency5K_36	Frequency5K_37	Frequency5K_38	Frequency5K_39	Frequency5K_40	Frequency5K_41	Frequency5K_42	Frequency5K_43	Frequency5K_44	Frequency5K_45	Frequency5K_46	Frequency5K_47	Frequency5K_48	Frequency5K_49
1	24.298	48.538	144.97	56.825	26.434	16.024	17.646	23.307	12.479	13.916	12.093	8.0034	8.5106	7.49	6.8958	3.7979	5.2493	7.1258	9.9483	8.8664	5.711	5.3252	3.4832	2.7234	3.6344	4.6794	5.5437	6.5861	5.6067	5.152	5.0136	6.751	6.2402	5.6138	4.7881	7.6128	8.8745	11.545	7.1076	6.0204	7.6409	6.8093	7.1689	16.909	8.8951	13.038	14.212	13.191	12.954
2	7.7652	12.312	42.183	50.91	31.139	25.513	39.572	27.821	22.692	52.602	72.078	56.28	138.05	102.1	46.116	24.926	27.294	33.243	39.347	40.417	26.736	24.966	25.272	27.743	21.691	20.959	12.185	10.487	9.2125	7.4568	5.9303	3.299	5.7252	5.5124	4.3594	4.9752	4.6236	5.0076	4.6291	3.7112	3.087	4.8767	3.4931	3.6099	4.8911	7.2746	8.5484	13.567	21.316
3	1.295	1.8165	3.5002	8.0235	10.761	4.2685	2.5517	2.8223	2.3327	4.3628	3.5452	1.8171	1.528	1.2703	0.82459	0.89493	0.77718	1.3987	0.9997	0.67555	0.43912	0.64508	0.6801	0.64501	0.60559	0.56507	0.59349	0.62098	0.56402	0.74991	0.55087	0.45746	0.52193	0.90017	0.88717	0.8262	0.90086	1.0601	1.0161	1.3364	2.0353	2.0791	1.7925	1.8707	1.6429	1.3465	0.81622	1.1717	1.4864
4	1.3045	2.5788	4.5648	17.73	17.495	11.623	8.9532	8.0424	6.4874	10.979	16.022	15.304	11.58	11.749	16.005	12.3	7.044	9.7259	8.2796	5.3359	3.7048	3.8027	3.5705	2.4719	1.4581	2.0729	1.9745	2.8264	2.87	3.9953	4.0139	2.6806	1.615	1.1383	1.4574	1.4303	1.4904	1.6339	1.6067	4.2599	4.0285	2.1997	2.3432	2.7009	2.1458	3.242	3.7372	5.7119	5.2881
5	3.1684	3.8395	7.7775	22.989	8.0989	4.026	7.7094	6.1376	3.5788	5.0751	4.6602	3.4722	3.1566	3.3807	2.4819	2.2614	1.8879	1.3704	1.4874	1.2813	1.0159	1.4263	1.4983	1.3703	1.2633	0.99304	1.6992	2.2559	1.5078	1.3985	1.4599	1.5389	1.5037	2.4424	2.1747	2.2005	2.2835	4.3032	3.5978	4.0076	6.3273	6.9355	3.2612	3.0696	3.7974	5.0735	4.7329	4.9601	6.7556
6	33.203	40.272	84.895	74.98	44.28	67.594	80.504	85.284	74.78	126.72	110.01	36.795	49.18	30.365	20.363	27.963	20.072	18.119	15.626	22.245	6.6882	10.22	5.3465	5.6613	3.8646	2.9439	2.4098	1.9853	2.828	2.0193	1.8623	2.0095	2.2163	2.8081	4.5911	4.2746	2.715	2.1665	3.0203	2.8911	2.8054	7.925	4.1923	2.7047	4.3671	3.2326	3.3856	2.7749	1.6565
7	8.7943	12.145	15.563	39.157	40.968	19.645	42.914	48.548	25.058	52.086	55.498	27.528	51.599	36.19	22.564	74.903	47.46	25.045	19.916	11.184	5.7736	9.5901	16.882	24.929	45.286	51.646	29.686	49.677	16.635	7.1862	9.1137	8.7248	10.143	5.3365	3.2273	3.318	2.0317	2.5142	3.63	4.3218	3.0498	3.7996	4.8548	5.7553	4.9048	5.3926	2.3199	2.484	2.1103
8	8.1774	12.42	27.396	88.881	69.37	40.499	45.552	30.945	28.468	27.778	35.718	19.517	21.127	21.027	38.27	19.963	13.591	15.957	48.547	29.805	17.435	19.322	33.142	23.873	13.113	11.296	23.901	14.848	8.6181	6.722	3.784	7.7049	4.5061	9.0209	4.5997	6.0282	4.6066	6.1422	4.0715	4.4329	5.1497	8.9361	8.0876	8.0408	8.4928	8.5104	7.8995	5.6302	7.0649
9	14.767	19.643	74.087	36.634	31.126	24.127	28.345	49.821	20.624	29.95	20.187	40.007	29.367	22.998	11.269	28.12	12.456	15.155	10.455	13.402	6.1386	13.132	10.199	6.7901	5.7528	4.5825	2.5854	2.9018	3.1042	5.0488	4.6258	8.0426	6.6019	8.3716	5.6249	6.7209	6.7113	5.4974	7.5349	8.455	13.273	21.196	14.905	20.035	18.08	18.089	30.184	24.313	53.349
10	17.769	32.719	98.169	64.034	63.647	61.885	112.62	72.754	44.2	55.462	99.502	138.76	61.308	41.807	25.078	26.559	15.739	16.639	11.264	21.569	13.376	10	21.792	22.342	9.1597	13.085	11.115	8.9137	4.1977	5.6911	6.4878	15.808	13.157	16.031	18.059	10.726	12.574	10.781	12.545	5.2915	7.4525	9.174	11.342	11.59	10.633	8.3737	6.365	4.525	9.7713
11	12.244	16.077	62.75	49.576	43.222	99.192	76.16	64.968	61.034	82.682	66.28	34.203	23.131	16.835	14.96	11.721	8.8755	8.061	9.2533	7.0502	3.4004	4.1725	5.0222	6.5991	6.7752	3.3965	3.6574	4.9173	4.7542	2.1807	2.6161	2.1863	2.112	2.0987	3.2787	5.4239	6.5405	5.3628	4.6999	7.544	22.583	23.106	11.502	15.515	9.6448	10.192	6.2199	16.024	9.6065
12	7.6417	9.8342	13.078	55.285	52.792	40.712	42.796	94.703	57.185	74.142	137.7	56.541	72.486	67.472	91.35	93.967	93.464	57.033	29.939	20.6	17.139	20.595	29.43	33.118	37.876	46.085	16.637	16.727	7.4431	9.212	11.643	12.749	11.907	5.5126	6.0539	4.8715	6.1608	5.0676	9.2397	7.8736	8.6703	4.2534	4.54	3.9043	4.7693	5.3858	4.4781	9.599	15.098
13	12.878	20.187	62.606	123.73	73.525	70.869	61.736	89.529	82.68	137.17	116.87	60.476	46.565	59.969	66.246	64.584	52.438	34.317	33.719	33.586	22.48	26.023	23.784	15.905	23.59	20.361	41.938	21.283	30.938	17.856	17.976	15.205	8.7873	10.008	11.051	9.7298	9.0815	10.55	9.1717	9.9517	9.812	9.566	10.765	9.259	9.4448	8.3758	9.7825	12.179	19.22
14	13.011	49.427	39.969	45.282	29.619	25.442	35.557	72.758	83.447	76.781	54.831	32.075	17.018	10.301	12.033	9.6917	5.1563	7.7797	15.546	13.601	5.7038	4.9446	7.3115	6.2831	3.8194	2.5357	4.0954	4.1609	4.7006	8.2961	14.147	19.134	23.998	16.81	8.7916	11.274	13.129	7.8389	7.4072	4.5691	3.7625	5.0576	5.0147	9.1511	12.682	23.412	20.538	19.737	17.11
15	20.124	34.506	72.642	41.925	33.926	44.102	29.074	31.343	18.573	27.408	28.444	22.428	16.16	10.13	5.8594	5.8756	5.3419	6.2929	10.904	7.8299	8.2707	4.803	5.2911	4.877	3.905	2.2879	3.2057	6.1616	7.4836	8.8665	8.8722	5.8	5.5996	9.4971	8.8798	14.176	10.194	15.832	11.93	11.348	12.955	9.8055	8.8103	20.589	22.749	18.851	49.399	71.106	113.12
16	7.2559	10.313	35.28	84.231	28.065	20.783	34.395	25.017	17.729	31.424	23.082	16.894	7.0547	5.38	2.6792	2.9113	2.3607	3.0407	4.5936	3.8881	3.6325	1.8283	1.7795	1.8788	1.3921	1.49	1.6717	2.085	1.8257	1.8695	2.3726	2.8019	2.3004	2.0868	1.7315	1.969	3.7917	5.5757	11.304	5.9166	6.1001	6.3391	6.6041	5.0919	4.5093	5.3466	5.1204	7.8047	9.9821
17	18.008	39.06	69.43	47.219	39.28	22.947	21.405	25.843	12.634	18.703	13.557	11.412	11.596	6.5262	4.8067	3.3869	4.3386	2.999	2.9118	4.1207	3.9233	3.7388	3.11	2.3503	2.074	1.4946	1.9831	2.14	2.6967	4.2048	2.7222	4.299	4.6387	6.6216	8.9083	8.6238	3.1704	2.9276	3.718	7.0221	9.8643	12.555	10.504	19.645	17.139	36.675	23.071	21.538	18.082
18	5.538	6.5496	10.918	49.581	16.52	9.7481	19.635	15.033	8.5629	19.485	24.355	19.067	22.292	18.898	11.854	10.229	7.2813	6.0472	8.54	11.407	6.6996	5.2691	4.8547	3.7893	2.8598	3.292	5.4755	3.3342	2.1531	1.7158	2.5281	1.7872	1.3576	1.5883	1.5378	1.7355	1.6953	2.0547	2.068	2.2865	2.5581	2.4536	1.5262	3.0606	4.5179	3.1629	2.9861	2.0045	2.8009
19	24.401	29.032	85.6	82.988	50.839	59.784	82.238	36.104	26.643	65.758	95.693	100.1	65.505	40.82	18.201	19.481	13.791	29.472	36.522	28.408	19.105	5.6525	5.3802	5.2075	3.8183	4.4141	4.6221	5.0526	4.0809	3.3471	3.534	3.7978	2.9197	2.9445	3.2118	3.7554	4.103	5.3925	7.5402	5.8153	4.3302	3.568	3.0467	3.4987	3.9136	3.2331	6.2648	7.1665	5.848
20	8.1167	10.973	23.8	70.98	32.197	27.854	42.234	19.387	13.114	22.372	20.932	16.771	28.012	28.383	16.159	12.208	7.4527	7.8104	13.364	21.471	22.185	19.338	13.577	11.182	8.9178	4.7454	6.9876	9.1026	20.549	20.383	9.8567	10.689	7.7254	5.7236	4.4701	3.7899	4.5087	4.3294	6.0375	3.7471	2.6406	3.8268	2.433	4.2286	4.8949	4.258	3.5184	6.4416	5.0547
21	7.1199	7.9144	10.795	19.321	18.915	14.046	25.988	26.18	26.239	27.3	24.032	22.216	21.291	19.752	19.519	18.667	12.754	10.507	12.31	10.746	8.546	7.6972	7.1209	9.9816	13.796	8.0278	9.7312	8.0839	4.6634	4.0383	3.3304	2.1379	1.6267	2.0561	1.6734	1.8741	2.4364	2.0168	2.4477	5.5502	6.7163	3.3885	3.3089	3.1207	2.9226	1.8137	2.1757	2.3529	2.5885
22	17.192	30.325	101.05	65.457	100.85	30.466	139.62	125.25	149.88	129.17	51.549	23.803	13.99	10.514	11.214	8.9148	7.7018	9.6343	7.4226	6.0578	4.0858	4.0421	5.6789	5.3087	7.0562	4.1354	2.4037	2.5314	4.3234	3.986	5.0864	5.9494	6.787	8.4853	5.1519	5.5764	3.319	4.9064	4.6131	3.2988	3.8085	6.4945	7.5055	5.6533	7.1692	8.1587	10.352	7.8511	10.057
23	26.011	38.69	127.1	88.58	70.765	98.639	74.998	86.694	74.193	54.401	41.129	23.027	22.971	16.573	24.063	13.311	11.373	5.0371	6.2119	3.2658	4.0359	6.0449	7.6869	7.8323	6.7103	4.7577	5.1647	4.6666	6.3736	11.244	14.987	10.148	14.15	15.618	17.286	14.381	10.044	16.086	10.6	6.4159	12.642	13.252	11.897	10.866	10.575	8.9002	8.9444	7.9417	14.646
24	17.763	41.899	87.136	107.73	46.221	39.396	41.431	58.571	41.684	25.604	24.793	18.678	24.369	11.959	12.256	9.6424	5.926	4.6669	4.6469	4.2546	3.4771	3.3384	4.6746	5.7447	5.83	6.6034	7.455	7.9528	6.6167	11.963	18.263	17.961	22.76	14.979	23.551	24.335	14.375	16.699	11.92	16.53	9.5779	10.949	11.338	14.745	14.509	15.507	13.62	25.864	38.839
25	1.845	3.3835	9.7572	31.051	40.819	12.326	9.8085	10.632	12.684	15.459	9.5951	8.2353	7.5027	9.3242	5.9206	4.1717	2.6463	1.7143	2.935	3.0794	2.2885	1.9678	2.5882	1.7955	2.8246	1.2537	1.2422	1.5981	2.5245	1.712	2.5483	2.3272	3.582	2.3287	2.9048	5.9694	9.1791	5.8122	3.8304	3.829	4.3441	4.3585	2.1693	1.4668	2.0349	3.0868	1.8967	3.344	4.1156
26	23.655	96.763	131.18	104.63	57.683	60.291	117.87	70.076	27.872	47.364	33.324	31.221	10.716	16.02	24.741	13.895	11.222	8.9714	6.6776	9.1665	12.241	6.9632	12.063	11.971	9.2933	7.8601	9.0851	7.7221	12.817	14.177	16.369	16.193	23.012	26.059	31.367	27.131	27.909	37.108	50.993	53.892	50.225	56.677	93.06	77.989	109.79	115.47	133.02	129.86	99.473
27	4.2799	6.3429	32.798	26.708	9.4762	14.607	8.3177	9.8005	6.5364	5.0561	3.4522	2.3879	2.5941	2.4133	2.0975	2.1046	1.5922	1.3802	1.5704	1.8352	2.5373	2.3399	3.3215	3.7324	3.2125	3.6509	3.4915	4.1883	4.0999	3.7411	3.4019	3.4393	3.3181	3.2789	2.9413	3.0242	2.8706	2.9368	3.1252	2.5449	2.7994	3.1878	3.2139	3.1077	3.8927	2.9997	3.0523	3.8616	4.9373
28	2.1764	3.0026	4.6773	16.491	17.92	12.727	9.5795	6.1668	5.4647	7.3004	6.699	6.1415	4.7444	4.2353	2.6446	2.1619	2.4977	2.9237	3.8585	2.8754	2.1262	2.1053	2.1142	1.7249	1.7353	1.0776	0.83987	0.68364	0.92474	1.2539	1.0219	1.2228	1.0017	1.4327	1.4913	1.2498	0.79378	0.93568	2.1851	2.4323	3.3385	2.1129	2.7281	2.1459	1.8095	1.346	1.9416	1.6146	1.207
29	7.07	11.021	26.069	61.728	38.085	21.337	19.847	15.826	11.541	8.7628	7.547	5.406	6.7479	6.2135	3.8995	4.5184	3.9922	3.5268	4.6254	5.7611	5.7063	5.0899	3.7069	4.1621	3.1212	3.2068	4.5181	6.4951	5.8201	4.1949	3.9868	4.2742	3.749	4.6065	6.2889	3.7567	4.6494	4.5078	6.3267	11.139	7.6124	17.517	14.112	20.243	22.967	14.618	38.705	52.519	24.493
30	18.137	27.632	48.982	47.967	30.481	24.934	17.49	19.727	17.112	18.043	18.466	17.539	18.168	13.908	9.292	7.5514	6.6834	4.6954	6.2877	7.12	12.882	8.4331	6.0308	8.409	7.2848	4.3852	4.1951	6.9096	4.8464	8.8577	5.9057	5.6118	9.65	11.848	16.555	12.975	11.583	31.837	21.448	18.956	44.198	44.304	32.033	41.64	24.95	32.492	9.2997	12.159	11.189
31	13.266	31.16	90.444	31.734	19.831	16.193	14.234	16.599	10.766	18.865	7.4006	18.369	9.8689	7.5888	6.4563	6.4625	4.3608	4.0069	4.4458	4.3962	3.231	4.4872	4.0828	7.1214	6.4188	3.3208	4.201	4.396	5.8837	6.078	4.7164	5.7849	6.0957	4.1498	6.6862	13.593	26.424	18.778	8.5067	6.844	7.1341	4.7737	3.7411	2.4113	4.4922	4.0841	4.2262	9.1874	5.4226
32	10.237	18.08	30.352	49.297	47.543	29.949	16.352	20.537	12.875	18.418	19.365	9.5373	16.253	12.167	6.1489	6.059	5.9233	4.6842	4.5173	3.6701	4.6507	3.6675	5.0459	3.6825	4.1425	5.4593	3.8248	4.1332	4.6975	4.4989	5.4634	5.3436	5.4572	4.8981	3.4536	2.7886	4.0327	5.6664	7.8369	11.24	8.1541	10.015	15.324	17.14	11.597	6.6069	5.2423	7.2466	11.954
33	5.9457	7.959	17.825	32.542	26.566	11.345	6.6219	7.4011	5.0134	7.141	4.6516	4.7487	3.69	2.4613	3.062	1.9777	2.3942	1.7216	2.3071	1.8882	2.0095	2.0837	2.1876	2.2577	1.952	1.7801	1.6889	2.4806	2.1058	3.0294	3.2146	3.4302	3.7003	4.4206	5.1666	4.2159	3.7813	4.0128	2.7135	2.8278	3.7895	3.9906	5.4329	10.009	14.257	6.2125	6.435	5.5264	4.5675
34	15.887	40.299	43.426	54.334	62.303	53.663	21.402	30.089	44.075	55.294	59.349	55	41.691	44.869	40.152	43.536	22.81	19.501	10.171	16.878	12.205	14.735	16.678	17.945	9.3571	6.9679	6.3817	6.5135	5.1366	3.5349	4.4793	3.7038	3.6218	3.691	5.8652	4.8349	6.4334	5.077	8.0906	13.814	9.814	7.5134	5.3966	6.1913	7.0472	12.467	13.341	14.425	9.9781
35	60.291	88.754	301.84	148.76	52.205	35.566	23.202	24.674	15.054	13.823	14.364	15.129	13.735	13.363	12.599	7.3413	6.001	8.5747	12.98	12.761	14.177	13.172	9.6247	8.4849	9.9322	8.0748	5.8994	5.75	11.353	6.8782	6.4844	8.2116	9.6904	10.654	12.253	16.014	18.844	11.375	8.3967	8.0829	8.1016	6.2347	6.4799	7.8838	5.7317	8.2283	8.8355	6.7902	5.3978
36	20.515	53.06	122.43	96.034	80.616	115.53	128.9	73.766	52.66	37.674	41.975	25.394	21.628	11.74	10.219	11.246	12.22	9.4641	7.1384	8.0522	5.7231	6.2413	6.0866	5.3857	4.866	5.0093	5.761	6.7241	6.4415	7.327	7.8649	8.4436	9.1095	13.497	23.636	25.695	30.412	40.961	39.905	29.173	21.825	27.937	24.719	28.366	24.01	23.51	52.716	50.025	61.931
37	5.6033	10.994	23.551	30.3	40.542	20.735	13.436	13.75	12.833	28.803	16.757	12.075	8.171	7.5667	7.129	4.73	6.1257	4.5707	2.7668	4.6235	3.7973	5.439	3.6687	3.153	3.9332	6.6199	4.4735	5.7675	7.8969	4.0948	6.8511	6.2436	3.9538	6.7489	4.7982	3.8786	5.4361	5.8319	8.7031	9.6331	7.9671	3.9405	7.0991	4.7426	3.8098	5.0258	10.21	14.364	12.504
38	31.731	62.231	109.97	136.88	95.989	57.904	41.183	53.258	54.475	103.29	98.249	82.991	23.2	21.284	16.99	8.233	5.9185	6.6884	5.9961	7.5638	11.512	10.74	22.495	15.544	7.0067	3.7962	3.8315	8.3445	6.4276	6.5364	4.7751	4.0232	4.6664	7.6238	13.129	11.123	14.91	17.628	16.429	6.3782	21.42	32.087	20.273	27.485	41.717	13.703	15.085	8.0638	10.384
39	12.071	15.834	29.304	71.223	32.931	16.341	29.14	21.937	33.427	47.606	31.992	19.767	27.101	33.114	29.148	32.125	18.198	14.837	15.083	9.0881	21.529	37.765	34.141	24.289	14.751	9.883	10.614	5.0625	4.414	2.5125	4.1136	3.8509	4.8106	4.0353	3.4648	3.7754	5.1953	4.6757	4.2792	4.7409	4.0167	5.1471	3.8137	5.4513	7.7211	11.298	6.6027	12.372	11.994
40	7.4905	8.3788	16.05	21.37	32.993	15.163	27.578	28.882	20.299	37.694	52.787	46.522	62.616	54.504	36.511	34.923	18.581	26.181	26.596	44.387	32.418	52.448	62.093	38.233	24.881	19.407	11.177	5.5129	1.8479	1.6111	3.2985	3.2392	2.3967	1.6359	1.5845	1.9194	1.9795	2.5876	4.2034	4.8016	5.2685	4.1915	2.3468	1.5393	1.4322	1.2377	1.6148	3.1733	4.0645
41	25.26	37.82	41.468	118.42	180.94	77.398	94.135	120.95	176.34	137.3	163.79	50.732	31.932	14.041	9.1246	12.326	18.712	7.9548	5.8676	5.0718	6.9633	3.5791	3.7508	2.3128	3.9467	5.8704	4.1183	2.2993	2.5627	3.1816	6.9114	5.6083	7.6926	11.035	28.166	16.318	14.782	13.453	15.315	12.345	7.6091	9.2985	8.9735	5.0352	3.2019	5.4042	7.1759	5.0868	5.9348
42	16.016	36.663	48.823	228.89	49.58	148.36	83.138	122.36	35.8	82.285	23.098	20.53	81.134	74.885	125.4	98.884	54.718	44.036	22.425	31.878	28.971	29.542	46.981	38.079	56.245	36.787	42.401	36.459	40.7	57.567	72.791	122.39	93.538	69.867	41.343	38.679	34.196	19.445	6.459	5.8124	10.228	11.354	9.6906	9.6496	10.8	12.535	12.437	21.404	18.922
43	30.936	93.786	123.28	125.76	67.604	48.248	71.039	51.395	34.53	68.551	23.706	11.643	9.8981	14.451	24.741	26.024	12.444	7.3518	4.7463	19.763	45.766	25.84	10.745	9.3681	5.3864	5.2535	3.6195	3.5717	4.4775	7.6576	14.295	36.458	33.88	27.837	41.553	23.88	17.893	11.745	12.339	7.9119	6.0249	6.075	8.0995	12.93	19.355	18.82	9.4624	31.41	27.984
44	16.09	22.243	56.638	56.792	46.078	43.638	46.151	43.687	40.016	42.063	38.188	62.772	36.476	13.893	8.2743	6.8447	5.4166	6.5496	6.6082	7.0025	13.79	20.654	8.919	3.6292	2.5457	2.1438	2.1777	2.1765	2.2111	2.0106	1.5574	2.8056	3.1143	4.3355	4.3976	4.8016	9.2936	6.9837	6.4975	10.432	10.586	8.6246	8.8918	8.9628	9.8504	7.534	6.6531	9.7817	9.9599
45	4.7963	6.9732	9.5129	24.958	23.767	13.761	12.712	10.464	8.5532	10.956	6.5818	5.4457	3.6815	3.5696	2.2626	2.3093	2.0877	1.3773	2.0468	1.8817	2.6204	2.484	2.7634	1.6254	1.4921	1.1911	1.2249	1.6407	2.0333	2.5344	2.453	2.3312	1.8313	2.0958	2.7692	3.3219	7.525	7.8531	7.2666	6.6581	7.6608	4.8996	3.0599	3.3232	2.5581	2.6949	3.5753	3.7744	4.8421
46	15.144	39.837	46.861	71.761	47.265	50.588	32.094	14.207	9.2403	18.579	14.891	10.368	6.3565	7.2928	8.4033	7.9193	6.8635	6.4822	5.6205	6.309	5.3069	7.121	6.6066	4.86	2.9836	4.1926	3.7416	3.9545	3.5874	5.2464	4.1375	5.8816	5.891	5.6228	8.6365	16.253	20.408	23.171	9.3089	8.175	4.0533	3.7899	6.7333	6.1043	5.9207	8.8329	6.318	5.2113	4.0085
47	18.5	25.621	57.677	69.05	28.929	16.346	28.556	48.756	58.355	55.661	51.978	36.305	20.623	9.0185	6.7683	5.9773	4.1863	4.2727	9.6947	10.492	8.2654	4.3245	2.9982	4.0532	3.7993	3.198	3.1234	4.7381	6.5586	8.9705	7.0448	5.6561	5.2189	6.0066	5.1373	7.2785	7.8599	5.1943	5.2871	2.6303	2.2425	1.4903	1.5978	3.2365	4.5739	5.1807	3.2293	2.1888	2.7326
48	3.9142	6.6625	16.331	30.725	12.881	7.6705	8.4719	10.755	6.453	8.5582	6.8551	3.0856	2.5045	1.8095	1.5571	1.212	1.8786	1.8634	2.5984	2.0151	2.288	2.397	1.7087	1.693	2.4626	2.4915	1.9601	2.3183	2.6983	2.6215	2.893	2.956	3.4659	3.6982	2.3592	1.7947	2.99	2.675	1.6341	2.9252	3.0866	2.4701	2.9415	3.3649	2.4456	1.9954	2.3777	2.4677	2.0024
49	10.365	14.947	52.84	54.505	24.192	15.437	7.4162	6.8436	4.5767	4.8601	4.887	5.6428	5.1446	3.3333	3.1164	2.7085	3.2096	2.3863	3.1109	3.1982	2.8616	2.4097	3.4616	2.8087	2.7787	2.8869	3.3664	1.9074	2.1861	2.943	2.6833	3.9587	5.2444	6.7224	5.1454	4.3186	3.1479	1.8111	2.2434	3.8981	7.5525	5.7877	9.9323	12.193	8.3216	11.322	12.757	11.342	7.1488
50	10.977	23.047	57.386	35.269	21.62	14.811	20.514	30.051	16.722	21.657	15.471	25.396	11.87	6.3259	7.872	4.7919	3.6618	3.4088	3.9999	4.2637	4.1339	3.0959	4.0508	4.478	2.702	3.0591	2.4012	2.7997	3.1674	2.6369	3.4739	4.2921	2.9882	4.3422	6.932	9.6281	4.3186	3.7481	3.162	1.7714	3.62	3.0913	5.7883	6.0715	6.3189	4.3347	3.9592	8.0727	4.2381
51	13.884	23.106	68.395	47.53	27.942	16.919	52.61	33.107	46.027	88.483	178.29	72.685	106.37	48.772	24.917	32.371	26.913	45.853	67.549	120.56	30.281	26.284	13.707	7.3138	7.1528	4.6951	4.8524	3.3689	3.7707	4.1885	2.9216	2.9052	3.4139	2.5411	2.6311	3.4706	2.5113	2.7769	4.438	6.3291	3.4071	3.2423	3.0135	3.778	3.0972	5.3455	9.5123	6.6416	7.5997
52	16.719	36.67	81.846	36.423	30.457	13.468	24.421	18.231	12.919	20.435	13.753	16.396	14.014	9.9451	4.8802	5.7347	2.7136	3.28	4.6809	6.4399	5.7444	3.2981	3.1608	3.8056	2.7919	1.9083	2.3087	1.9174	2.2729	4.22	3.9351	3.7168	3.4331	2.4172	2.49	4.7381	6.1432	3.1138	5.291	4.1996	4.4138	4.1112	6.3868	5.9324	5.01	5.9736	6.3466	6.752	6.1646
53	21.766	25.199	53.511	77.555	47.715	29.242	26.073	21.832	17.239	16.645	13.877	12.837	13.318	10.727	11.001	9.1727	7.0592	6.552	5.1803	5.1855	3.9156	4.9511	3.2552	3.4766	2.7784	4.3241	3.9346	4.2967	2.7718	4.0187	4.3654	3.7554	2.53	2.5142	2.3643	2.7441	2.0268	2.125	2.4697	2.278	4.1129	5.9009	15.979	9.3856	6.8759	5.2606	4.0578	4.765	2.8733
54	11.252	17.564	79.696	58.206	26.254	19.877	11.906	28.084	12.449	21.216	11.307	6.5705	7.4837	4.1918	5.9445	5.6238	4.268	3.1803	4.7355	3.6322	3.6661	4.0136	3.0517	1.9947	2.5358	2.2961	2.3316	3.0767	2.7197	2.7758	2.25	2.8224	2.8881	6.0304	7.4336	6.9666	8.0808	5.4307	8.3859	6.3733	6.375	9.3204	5.1187	11.525	7.465	10.928	25.81	30.543	48.351
55	7.025	9.2982	17.56	27.729	33.448	16.184	22.573	36.813	29.493	48.917	90.587	59.194	51.811	56.724	48.968	29.486	21.264	16.299	26.429	31.359	14.764	17.786	17.287	7.3298	11.411	13.307	6.2713	2.5676	3.2327	3.4741	1.8688	2.732	2.6121	1.8242	1.7068	2.2717	3.5283	3.2704	2.9905	2.4348	3.4825	3.7629	4.6095	8.7662	4.5261	3.3545	3.5987	3.7018	2.8204
56	8.3754	21.505	39.294	32.347	14.883	9.3682	16.599	12.315	13.07	17.445	22.107	18.043	8.9097	6.0625	4.3746	2.2099	2.9148	3.4689	3.2325	3.9056	2.623	2.7526	1.6759	1.5655	1.5427	1.3663	1.3865	1.3696	1.1952	1.4395	2.1319	2.6197	3.7959	2.7043	3.0919	3.3173	3.4701	4.2811	4.5387	5.04	3.7753	4.2586	2.9105	3.1053	4.6993	8.1537	15.03	14.085	16.516
57	5.397	18.87	41.728	48.856	27.071	17.278	8.6562	14.92	12.476	18.914	12.384	8.4795	5.2949	4.9152	2.9375	3.131	2.5075	2.9797	3.9397	3.0323	2.1172	1.9631	2.1577	2.2204	1.7366	1.5412	1.4843	1.4773	1.3005	1.477	1.4396	2.2133	2.3091	3.8832	3.6317	3.9023	3.8207	5.6016	8.4641	11.179	6.9364	5.6896	3.206	4.6902	4.0925	8.5493	10.757	13.821	12.441
58	13.632	19.865	133.76	40.232	35.016	43.316	17.095	37.867	19.768	13.297	16.696	6.1289	7.8683	5.1493	3.5715	3.9837	3.0875	3.9664	3.6344	4.4414	3.9606	3.4274	2.6248	1.7964	2.0342	2.2141	2.4738	2.3259	2.7671	2.7368	2.753	3.8602	5.6485	5.7073	6.2103	6.9275	10.77	11.765	12.059	13.436	19.642	34.534	29.197	30.823	24.412	16.973	16.595	22.093	23.452
59	17.2	20.07	35.582	72.249	42.021	33.21	22.192	31.004	43.014	99.693	55.84	54.783	33.357	36.403	28.103	48.996	26.23	25.8	15.555	28.06	9.9032	11.962	10.42	11.741	8.611	8.6987	7.642	5.3157	5.0643	4.5739	4.6388	5.0889	3.8156	3.5765	3.1065	3.1223	3.0459	3.3528	3.1671	3.609	3.8205	2.8508	2.4228	2.7256	3.0877	4.0053	3.4176	2.8707	2.7938
60	6.0451	8.9799	26.621	41.105	42.822	14.448	10.153	14.629	13.268	11.797	5.0169	5.597	8.5927	5.6608	4.51	4.723	5.2163	3.018	3.8604	4.1477	6.8192	2.7385	2.5747	3.3557	3.4468	2.6915	3.1804	2.6379	2.9034	1.9678	2.4304	2.4872	2.6796	4.0248	8.029	8.1328	8.5738	7.8809	9.2184	16.026	16.612	13.461	10.343	9.5387	14.168	11.001	9.9502	24.05	38.409
61	17.912	24.921	67.09	72.528	67.818	40.515	54.112	57.988	38.009	49.398	29.788	27.105	23.336	18.825	15.725	14.599	18.671	16.137	16.116	19.343	13.347	12.327	12.452	15.844	13.691	21.658	24.017	12.391	6.952	7.5217	5.9473	4.9956	4.4494	4.8766	6.282	8.2941	10.674	7.1045	7.6505	11.364	10.261	12.295	10.422	11.789	10.833	8.7631	9.7917	6.9833	6.2388
62	42.107	166.99	159.58	83.477	52.974	42.518	41.45	39.293	20.588	21.3	18.465	13.533	9.9721	6.9142	9.0905	6.7715	8.1094	7.5056	6.0733	4.9149	3.852	3.6401	4.5334	5.0936	4.7345	4.0181	4.9477	4.9996	4.137	4.8104	4.8238	6.6051	9.589	13.06	13.656	9.929	10.519	10.036	11.23	15.496	16.426	15.094	13.631	19.59	21.394	21.006	18.746	15.249	16.595
63	15.216	51.168	54.75	83.299	52.76	94.97	102.28	68.338	60.644	60.852	48.626	13.751	9.2042	5.5377	9.9986	12.251	11.343	6.7892	8.564	4.756	6.3346	8.6564	6.2742	8.9013	8.1283	12.989	8.3243	10.985	11.566	12.899	20.208	26.747	44.643	54.139	65.717	63.76	52.355	26.27	34.024	21.407	20.078	12.013	7.1752	7.6392	10.827	10.736	12.724	14.796	10.794
64	13.388	19.43	66.72	62.718	57.127	62	60.12	81.509	83.103	68.682	64.704	38.342	60.892	62.289	42.863	39.078	37.354	43.158	20.472	19.173	18.509	11.755	27.911	35.098	15.768	13.088	7.3582	6.2729	7.145	4.2929	7.6239	8.1284	5.0216	5.4381	7.6504	8.716	12.569	12.405	12.948	16.438	18.558	24.787	17.463	21.264	32.269	22.116	35.359	44.405	33.212
65	11.092	23.568	77.068	42.898	23.271	16.381	20.47	12.665	7.2861	10.365	6.6277	8.8468	6.8841	7.2957	9.296	5.5503	4.6629	5.2185	2.9962	2.491	2.9474	2.6788	2.3252	2.3302	2.5422	2.3214	2.1771	2.199	2.1468	1.8854	2.1507	2.0879	2.3349	3.4231	4.7624	3.9061	5.7668	6.6126	3.5145	4.1677	4.2213	5.4029	4.2755	5.8494	12.021	7.2664	13.901	15.729	14.632
66	12.666	19.164	76.501	29.364	19.986	34.918	30.9	31.509	16.515	16.35	14.879	14.313	22.709	21.832	4.7788	13.548	9.4141	5.8381	12.008	13.224	3.9278	10.482	6.8352	3.7044	2.8984	4.3464	3.9695	5.4101	5.7335	4.798	4.8781	5.7239	7.6277	10.046	13.847	24.399	19.791	17.723	14.161	12.115	9.861	7.0167	9.0457	7.5919	6.2468	4.8382	6.8558	10.8	8.742
67	15.422	21.773	83.724	123.76	40.623	39.744	40.572	61.367	24.719	25.382	32.693	32.849	26.809	11.364	11.192	11.451	7.1509	9.4174	10.541	6.3435	7.1487	5.6767	8.5087	8.7009	8.3969	7.8278	6.641	8.0845	9.9004	7.865	7.1124	7.0117	9.175	7.3461	9.8792	9.4179	11.408	6.7767	7.6694	8.2568	6.6832	7.2738	10.806	9.785	8.9977	9.4271	8.1944	6.3772	5.2911
68	8.9549	16.777	42.065	66.274	44.823	25.081	24.717	19.354	16.76	13.292	11.935	11.742	16.745	16.538	13.86	14.241	14.281	12.5	11.107	11.689	9.9131	13.082	20.834	22.115	16.549	14.639	13.33	18.962	23.225	21.514	24.703	27.353	26.861	26.121	22.303	20.726	21.964	20.427	21.414	21.164	21.546	23.151	15.498	9.2239	12.003	10.609	12.256	10.678	13.125
69	23.49	57.384	124.75	122.22	92.423	70.21	122.27	57.297	40.612	49.34	54.484	50.427	38.08	33.848	25.985	17.499	12.523	14.141	13.43	15.783	8.853	7.1524	5.7466	5.7801	5.4049	4.6947	4.9504	5.0281	6.4441	6.1733	6.5594	4.6855	4.1245	4.7654	3.995	6.5455	11.305	14.698	12.917	8.061	11.137	10.211	9.5989	15.981	16.335	10.488	13.41	26.109	11.491
70	5.2807	12.366	15.316	64.411	34.068	26.92	93.346	54.095	62.207	35.782	41.019	106.55	116.13	110.09	181.97	151.73	109.8	123.45	38.977	62.74	43.321	14.241	28.954	6.8008	9.7098	6.9075	5.7368	14.994	13.957	10.747	27.954	17.845	28.371	47.441	25.005	19.183	15.468	18.69	25.47	12.163	9.3057	11.779	14.072	19.079	14.671	10.298	10.634	8.5243	8.9979
71	17.857	37.139	90.703	33.311	23.385	13.39	13.125	7.4179	6.8229	6.5338	6.1367	4.7485	6.029	3.0851	3.9397	3.837	3.3523	2.5983	3.369	2.7746	3.8326	3.2476	2.3024	1.9551	2.3877	3.1955	4.3139	3.2574	3.3205	3.3142	4.3274	4.1581	6.1712	9.1541	8.1212	7.8276	6.6231	5.5289	3.9304	6.686	8.8939	7.1293	6.5673	5.868	3.7382	5.2531	4.5122	10.324	13.553
72	6.6178	12.057	62.046	97.191	23.029	21.376	40.292	27.254	20.34	21.846	22.515	13.099	11.906	15.311	25.273	16.991	8.5212	9.6726	6.7671	7.2459	5.0602	4.2195	8.2023	12.527	8.6234	9.3757	4.8579	5.6025	7.2013	8.4099	7.8786	5.3681	7.6492	6.3025	6.1588	7.3942	10.248	14.024	15.122	12.822	12.622	21.263	24.672	17.843	24.591	39.901	42.491	38.418	42.991
73	19.193	66.539	136.74	74.342	40.177	40.353	55.361	53.535	31.642	36.924	84.132	37.787	22.243	8.7958	6.3215	6.3987	6.1851	4.3493	2.5688	3.4095	3.6521	5.1055	3.7281	3.0678	6.6212	8.7612	11.22	10.537	10.06	10.354	10.179	7.892	11.052	11.306	21.638	17.437	21.712	16.2	11.12	7.1804	8.3504	18.147	15.665	16.521	23.659	19.821	17.183	14.903	11.177
74	20.826	22.245	44.458	29.739	28.604	22.146	24.411	20.992	19.488	21.564	11.604	8.4482	8.7482	7.4135	7.2934	5.809	4.0402	5.2083	5.5431	6.3473	11.306	8.9457	7.9583	10.317	8.9954	8.8029	7.1414	6.2532	8.9388	5.8896	6.222	9.0279	7.753	7.4165	8.4927	8.6524	14.953	15.74	15.125	14.023	14.104	8.7228	13.768	18.474	18.94	17.309	10.884	7.9156	10.275
75	9.4024	15.076	16.882	46.22	49.269	27.872	12.885	26.921	22.582	17.249	17.715	12.098	6.5546	8.9441	7.8996	9.4566	9.7934	7.6561	7.0369	9.3006	6.3311	5.6408	5.0928	5.3107	5.5121	5.7117	4.9479	5.4729	4.7062	5.561	5.7882	5.0736	4.1607	5.2977	4.5092	3.4396	4.466	3.3431	4.3512	3.1031	3.2702	5.4034	4.9121	5.5468	4.9412	3.3105	5.2274	7.9864	11.169
76	20.385	32.292	53.437	115.89	44.457	21.793	31.733	38.583	29.122	28.744	21.779	18.177	18.697	10.597	7.9464	6.0412	5.5118	7.2687	8.7709	9.3052	11.642	7.2815	8.5383	4.8899	5.8163	3.6531	4.1278	4.4871	5.1898	6.7692	9.1595	7.439	9.463	8.3492	6.7471	6.8186	5.8794	8.8144	6.7813	13.664	24.853	17.61	30.812	36.158	13.064	17.182	21.276	30.755	18.079
77	6.3633	17.818	74.582	43.042	33.955	29.435	23.346	53.261	28.687	29.786	13.072	7.5716	6.5224	4.5613	4.5143	4.1055	3.0171	2.614	2.3258	2.6981	2.0078	2.2201	2.6701	2.7395	2.1765	2.3525	2.8201	2.5972	2.6206	3.3142	3.1116	4.4212	5.1669	8.6966	7.3312	11.482	14.458	18.855	12.38	10.542	10.495	11.09	12.387	13.413	12.071	10.887	9.4095	13.69	15.826
78	13.096	53.136	59.253	82.805	31.465	54.993	28.164	17.879	12.334	10.954	6.786	5.3051	3.9099	2.5326	3.9994	8.3447	5.5794	2.418	1.9917	2.4729	2.1601	2.0676	2.5674	3.3144	2.2231	3.3033	3.5391	3.9228	4.2098	2.8551	5.6288	5.4668	5.2077	9.0288	7.0454	4.4455	4.9423	4.5686	2.6569	1.6056	2.3005	2.6348	4.4072	4.4875	3.9966	2.1674	2.248	1.3035	3.8274
79	8.1845	10.263	18.979	36.284	47.528	57.027	46.496	33.668	44.991	65.294	43.41	32.158	57.711	76.016	66.444	41.815	26.823	16.31	10.678	10.961	12.839	29.929	40.016	18.847	16.203	13.217	8.4268	7.8212	7.1855	5.6506	5.8347	4.556	4.3236	3.8257	4.0316	3.3769	3.474	6.483	9.7242	11.998	12.73	9.6535	10.764	6.3761	6.6875	6.793	4.4655	3.9334	3.3439
80	5.6024	7.4096	41.137	39.931	13.304	24.863	22.532	16.303	9.5522	6.9179	3.91	4.7304	4.455	3.6716	5.1057	4.8427	3.1839	2.5141	1.8429	2.497	1.5788	1.6504	2.7762	1.8583	1.5017	3.3755	2.7957	1.8681	3.3989	4.1685	3.8386	5.2777	9.7068	9.2692	4.602	3.5058	4.6994	3.9771	2.7903	5.9781	4.4955	3.213	4.0134	5.6681	5.0584	2.552	3.0581	3.6284	3.4732
81	8.7829	11.799	69.506	99.247	69.086	70.481	40.703	31.276	14.616	21.255	32.084	16.061	19.537	12.054	13.206	11.311	6.6983	5.1444	4.118	4.4844	4.0501	4.1989	4.2238	3.547	3.9614	2.6773	3.2351	2.4904	3.1998	3.0718	2.9875	2.9927	3.4913	3.1874	6.0534	5.8478	8.0501	8.6171	4.9403	3.8802	3.4749	9.9018	10.546	13.269	17.829	16.844	13.862	14.642	19.449
82	20.359	31.5	52.897	115.66	44.593	22.019	31.382	38.494	29.237	28.836	21.607	18.03	18.394	10.648	7.9655	5.9762	6.0212	7.4752	8.6057	9.1816	11.524	7.3658	8.4489	4.737	5.7543	3.6639	4.1576	4.4922	5.1717	6.7602	9.132	7.2628	9.2981	8.1739	6.8247	6.7204	5.79	8.7767	6.7698	13.637	24.784	17.509	30.804	35.804	13.021	17.079	21.303	30.691	17.944
83	5.8489	7.2455	10.494	28.027	31.633	20.74	30.582	21.962	11.397	14.651	7.8075	9.0212	6.8471	5.2038	5.684	5.6276	7.7265	3.7266	3.7842	3.6645	4.9077	4.0768	3.175	3.1091	1.9463	2.0184	2.5626	2.7604	2.7027	2.9139	3.2767	3.1562	3.0477	2.2447	3.2926	2.6252	3.2477	2.9001	2.5849	4.5171	2.9974	7.1512	19.26	20.335	10.179	8.2578	4.4399	3.3557	4.6533
84	10.287	15.073	35.1	51.285	49.303	51.629	59.026	37.247	23.333	22.531	20.661	14.662	14.045	9.1862	10.4	11.579	8.9284	10.82	10.347	5.1362	6.3758	10.292	8.9928	5.9717	4.8524	3.2845	2.5507	1.5458	1.647	1.3123	1.4441	1.2932	1.266	1.5547	1.5871	1.4827	2.6476	2.6463	2.2451	4.1021	2.475	2.0796	3.6697	3.4356	4.1588	6.0388	6.2187	4.3855	3.9089
85	8.2366	9.5475	23.326	38.488	29.548	35.574	97.994	38.053	24.473	104.19	31.598	19.275	22.887	30.086	22.379	58.433	53.874	22.83	22.127	20.426	9.0664	7.0251	6.6511	8.1094	7.4852	6.7066	8.0545	6.3514	12.503	17.633	7.8223	5.6616	6.986	4.5502	4.3425	4.2839	4.4944	7.7696	5.0886	7.3587	6.4345	8.9035	6.4602	5.3524	5.2481	3.7188	4.0401	6.7365	8.8851
86	6.3834	13.358	18.543	24.406	23.807	19.45	7.8414	16.137	12.459	11.009	11.182	19.822	23.693	47.472	20.483	8.537	5.6649	4.6361	6.8166	10.353	9.839	10.433	8.2301	7.7138	6.0061	12.214	7.6869	7.3858	8.2778	6.5507	4.6044	5.3872	4.9963	12.974	8.9769	10.107	7.7086	9.3143	15.646	19.534	11.219	15.322	21.761	16.38	11.019	11.292	8.7402	9.7065	10.24
87	15.311	55.057	62.471	61.479	51.305	62.499	54.953	57.575	41.335	30.393	37.47	36.91	40.974	15.024	14.248	7.1999	5.6288	7.2327	6.2589	5.1785	3.2729	6.435	7.7933	23.657	19.916	6.5257	4.3634	4.5126	6.3206	6.1589	6.7148	8.2106	8.8902	10.739	11.145	15.941	15.623	19.705	21.717	34.229	26.358	16.32	23.499	19.065	20.737	23.323	16.258	29.661	18.727
88	6.9485	26.79	30.975	34.907	42.076	35.541	27.04	38.073	26.616	25.399	23.002	11.677	6.8487	3.3056	3.6529	4.7616	3.3401	2.4587	2.2963	4.4628	2.3622	2.1511	1.4786	3.1498	3.1133	3.6502	4.0536	5.3514	4.665	6.4665	3.7902	5.3528	4.1712	7.0785	8.7443	5.8098	4.6626	7.482	6.2134	5.5051	7.288	6.5095	5.9694	9.0137	10.248	13.439	17.093	17.836	25.831
89	18.189	26.598	62.537	58.136	27.519	39.083	39.984	44.561	37.578	32.509	21.273	17.506	11.247	12.183	10.259	11.8	12.388	9.2375	6.7584	5.9594	5.0436	7.4452	10.268	10.397	8.8796	5.7704	6.1644	4.698	5.6257	3.9445	4.442	4.05	3.5757	8.2199	14.509	13.683	10.231	20.248	18.143	9.807	8.7791	10.854	6.9494	5.6532	4.5233	12.025	10.921	24.954	26.57
90	4.4132	6.6286	12.741	25.115	58.966	61.173	57.379	54.94	52.484	56.224	33.04	17.123	13	14.566	18.11	13.419	12.947	10.753	6.7061	5.3034	5.3128	4.9885	2.68	4.865	3.5403	3.3864	4.0311	2.5397	2.5977	2.4473	1.4957	1.3351	1.9926	2.9571	3.1475	3.304	2.376	2.9057	4.134	4.6309	6.8524	9.2533	8.1947	8.6901	8.1032	7.4951	8.5996	11.028	12.295
91	2.0917	3.1793	4.5443	11.88	6.0391	4.0187	2.9382	5.4892	2.9595	3.6219	5.8128	5.2234	3.7064	2.3561	2.8069	2.5752	2.257	1.8509	1.4131	1.1666	0.84445	0.89515	0.89384	0.677	0.88732	0.65866	0.74161	1.1645	1.6596	2.0329	1.6527	1.8154	1.1602	1.7051	1.704	0.97407	1.3859	1.4282	2.2187	2.5657	2.3276	3.1976	4.5777	6.0993	2.9999	1.6571	2.312	1.4485	1.6527
92	20.879	30.491	157.18	104.14	82.566	115.6	115.79	214.02	73.959	76.765	40.174	32.525	14.975	42.944	62.319	68.379	97.808	56.114	17.006	20.446	17.118	10.147	6.5029	23.311	35.705	33.135	42.732	19.93	15.988	7.8373	7.1718	3.1448	2.7769	4.3775	3.8396	3.9814	4.8502	4.4242	5.6737	7.0266	9.7077	2.5741	2.2056	3.0695	4.4763	4.867	5.0101	3.5496	2.2898
93	17.377	43.558	80.927	75.611	38.482	56.055	33.139	23.914	20.398	15.764	12.124	6.5978	6.9459	5.8469	6.9786	9.7967	8.6658	7.568	10.565	11.348	9.9284	6.5615	5.4274	9.0953	8.831	6.9273	10.163	10.437	13.624	22.13	21.387	21.665	21.128	12.526	54.331	97.57	105.1	97.667	67.779	104.57	81.372	85.389	73.392	27.498	35.069	16.898	57.826	27.184	15.752
94	11.094	18.821	50.555	80.239	15.872	10.316	10.764	12.252	14.034	27.188	12.621	7.3208	4.9347	4.0076	5.1232	8.405	6.7966	8.1727	8.6143	8.904	5.0808	4.1485	4.8563	4.075	3.2637	3.6135	3.4553	2.693	2.3244	2.2022	2.6005	2.0942	2.0169	1.8613	1.7229	1.5761	1.5961	2.7524	3.3282	3.6059	2.5153	1.9558	1.8688	2.4827	3.3689	3.5629	3.4429	2.4522	2.1698
95	7.331	44.777	96.835	90.405	40.208	68.25	25.804	56.243	37.019	39.458	18.134	11.674	10.112	5.7358	5.3101	3.7167	3.9841	6.4597	8.0631	11.871	9.4659	8.5053	5.2805	6.8583	3.8899	6.6493	14.239	22.676	31.155	30.223	20.052	14.456	24.407	28.426	32.468	40.213	30.296	25.482	18.684	12.277	16.279	30.288	36.21	37.311	52.828	39.67	10.873	13.437	19.721
96	21.888	118.09	110.3	54.301	49.982	97.262	29.635	27.702	10.785	11.136	6.0654	6.0229	6.3316	5.9763	3.5334	4.7992	4.4276	3.6354	2.9992	3.3241	3.3763	3.1209	2.9794	3.4697	4.0941	3.7624	2.8782	4.1893	5.8814	6.6535	5.6871	6.8579	11.719	20.032	17.742	10.399	9.7182	8.2618	8.8434	9.7532	7.4913	5.7837	6.3339	6.6075	5.0707	5.5421	10.665	18.004	28.997
97	22.611	37.197	91.406	23.166	13.614	9.9723	16.071	15.54	13.543	15.503	13.295	7.6892	8.3875	4.8193	5.5379	3.395	3.768	2.4556	2.5515	3.8404	5.1354	4.3762	2.4818	2.0594	2.2448	4.3694	6.4228	7.3496	10.027	7.169	16.478	18.06	12.903	6.4728	6.0909	7.178	5.0721	5.4386	5.7028	6.5908	8.8627	10.062	13.773	9.4485	20.295	20.034	22.496	32.075	38.608
98	11.228	17.185	23.721	40.581	62.118	19.019	12.994	17.071	14.58	23.123	20.573	12.788	8.959	8.4934	6.7802	8.9654	6.9016	4.9914	3.7502	5.5223	4.533	4.3691	4.4622	4.2029	3.3332	2.9858	4.503	3.8977	3.0348	2.7163	4.7716	4.7035	3.8751	4.0636	5.9052	5.7938	6.7703	13.167	4.8485	4.6695	4.4842	4.3881	3.4143	6.3776	5.2155	4.9577	5.2075	5.3835	4.9918
99	21.74	25.178	33.292	61.793	78.747	54.676	16.263	46.647	79.827	86.059	68.384	39.688	25.39	27.635	25.81	14.901	11.139	8.8643	11.287	8.3846	6.3844	3.136	2.5669	4.9749	3.8081	4.2469	3.2276	3.662	3.3837	2.6827	2.9674	3.0039	2.0546	2.645	3.3076	3.7167	2.4141	2.9666	3.4533	3.2604	3.1822	2.7136	4.0575	5.7926	3.6023	3.1359	4.7243	3.3988	3.4698
[truncated: 1,220 more columns]
