# Supplementary material for: Detecting Parkinson’s disease from sustained phonation and speech signals
Source: PLoS One. 2017 Oct 5;12(10):e0185613. doi: 10.1371/journal.pone.0185613 (PMC5628839; doi:10.1371/journal.pone.0185613)
Supplement: S3 File — (ZIP) [file pone.0185613.s003.zip › SP/unvoiced/SP_unvoiced_MPEG7_descriptors.csv]

id	AudioFundamentalFrequency_1	AudioFundamentalFrequency_2	AudioFundamentalFrequency_3	AudioFundamentalFrequency_4	AudioFundamentalFrequency_5	AudioFundamentalFrequency_6	AudioFundamentalFrequency_7	AudioFundamentalFrequency_8	AudioFundamentalFrequency_9	AudioFundamentalFrequency_10	AudioFundamentalFrequency_11	AudioFundamentalFrequency_12	AudioHarmonicity_1	AudioHarmonicity_2	AudioHarmonicity_3	AudioHarmonicity_4	AudioHarmonicity_5	AudioHarmonicity_6	AudioHarmonicity_7	AudioHarmonicity_8	AudioHarmonicity_9	AudioHarmonicity_10	AudioHarmonicity_11	AudioHarmonicity_12	AudioHarmonicity_13	AudioHarmonicity_14	AudioHarmonicity_15	AudioHarmonicity_16	AudioHarmonicity_17	AudioHarmonicity_18	AudioHarmonicity_19	AudioHarmonicity_20	AudioHarmonicity_21	AudioHarmonicity_22	AudioHarmonicity_23	AudioHarmonicity_24	AudioPower_1	AudioPower_2	AudioPower_3	AudioPower_4	AudioPower_5	AudioPower_6	AudioPower_7	AudioPower_8	AudioPower_9	AudioPower_10	AudioPower_11	AudioPower_12	AudioSpectrumCentroid_1
1	0	3392.3	280.26	0	0	68.372	794.82	68.372	0	68.372	2.9601	10.209	0	31.25	0.86138	16000	0.11084	741.47	0	31.25	0	31.25	0.16608	31.25	0.21069	3293.4	0.16608	0	0	0	0.16608	0	1.815	4.4254	5.1371	20.584	0	0.00093837	2.3135e-05	0	0	2.7878e-08	9.9705e-05	2.7878e-08	0	2.7878e-08	6.5992	52.45	-3.0615
2	0	3392.3	247.53	0	0	0	727.45	0	0	0	3.0467	10.861	0	31.25	0.86899	16000	0.10467	1310.1	0	31.25	0	31.25	0	31.25	0.21824	4283.4	0	0	0	0	0	0	1.8951	3.1253	5.2908	10.825	0	0.0077255	9.6296e-05	0	0	0	0.00063467	0	0	0	9.843	107.4	-3.1801
3	0	2205	172.4	0	0	0	469.42	0	0	0	3.0735	11.44	0	31.25	0.88266	16000	0.098745	521.89	0	31.25	0	31.25	0	31.25	0.21203	2454.1	0	0	0	0	0	0	2.1121	5.4403	6.401	32.576	0	0.033633	0.00066692	0	0	0	0.0034149	0	0	0	6.7887	54.808	-2.5101
4	0	3392.3	354.62	0	0	77.098	866.34	77.098	0	77.098	2.4487	7.3919	0	31.25	0.90158	16000	0.13807	1175.8	0	31.25	0	31.25	0.27529	31.25	0.2297	4056.4	0.27529	0	0	0	0.27529	0	1.4177	3.3511	3.7691	12.314	0	0.057887	0.00091747	0	0	1.8042e-07	0.0054341	1.8042e-07	0	1.8042e-07	8.07	72.591	-1.9579
5	0	3392.3	419.6	0	0	163.94	970.9	163.94	0	163.94	2.3352	6.9285	0	31.25	0.63953	16000	0.11006	705.04	0	31.25	0	31.25	0.24829	31.25	0.18497	3217	0.24829	0	0	0	0.24829	0	1.3047	4.5546	3.1471	21.744	0	0.011104	0.00038106	0	0	2.0104e-07	0.001591	2.0104e-07	0	2.0104e-07	4.7795	25.403	-2.3717
6	0	3150	56.445	0	0	0	293.73	0	0	0	7.1607	61.056	-0.11468	31.25	0.72993	16000	0.027051	538.79	0	31.25	0	31.25	0	31.25	0.10469	2792.5	0	0	0	0	0	0	4.3014	5.3632	22.508	29.779	0	0.0028647	2.7367e-05	0	0	0	0.00020266	0	0	0	10.909	139.82	-2.7322
7	0	2940	171.25	0	0	0	564.19	0	0	0	3.5581	14.862	0	31.25	0.8097	16000	0.070974	729.04	0	31.25	0	31.25	0	31.25	0.1837	3191.6	0	0	0	0	0	0	2.5307	4.5349	8.2027	21.759	0	0.0010077	3.1027e-05	0	0	0	0.00013979	0	0	0	5.3832	32.513	-2.1112
8	0	2756.3	162.44	0	0	73.378	483.74	73.378	0	73.378	4.0427	19.786	0	31.25	0.75558	16000	0.10878	1015.6	0	31.25	0	31.25	0.24491	31.25	0.18022	3840.6	0.24491	0	0	0	0.24491	0	1.4116	3.6515	3.8732	14.337	0	0.0040352	0.00020725	0	0	8.1431e-08	0.00062124	8.1431e-08	0	8.1431e-08	3.5266	15.437	-2.2136
9	0	2940	193.91	0	0	0	616.3	0	0	0	3.3426	13.108	0	31.25	0.71386	16000	0.063976	600.63	0	31.25	0	31.25	0	31.25	0.17227	2662.1	0	0	0	0	0	0	2.5148	4.9667	7.7947	27.316	0	0.01082	0.0002788	0	0	0	0.0011257	0	0	0	5.8346	44.311	-1.9771
10	0	3392.3	97.088	0	0	0	382.5	0	0	0	5.6606	37.38	0	31.25	0.87111	16000	0.12495	850.53	0	31.25	0	31.25	0	31.25	0.24788	3512.7	0	0	0	0	0	0	1.7737	4.088	4.7224	17.715	0	0.0063133	0.00010808	0	0	0	0.00049172	0	0	0	8.1981	91.063	-3.2154
11	0	2594.1	155.53	0	0	0	565.44	0	0	0	3.9311	16.841	0	31.25	0.93187	16000	0.084721	813.88	0	31.25	0	31.25	0	31.25	0.20453	3412.8	0	0	0	0	0	0	2.2428	4.2232	6.7629	18.878	0	0.0039948	0.0001179	0	0	0	0.00049	0	0	0	5.6051	37.885	-2.2938
12	0	1764	135.2	0	0	0	387.65	0	0	0	3.2973	12.986	0	31.25	0.88721	16000	0.11772	634.79	0	31.25	0	31.25	0	31.25	0.23072	2856.1	0	0	0	0	0	0	1.698	5.072	4.415	27.3	0	0.013186	0.00040564	0	0	0	0.0014046	0	0	0	5.6465	41.623	-1.2592
13	0	3392.3	405.02	0	0	95.87	953.57	95.87	0	95.87	2.3604	7.0825	0	31.25	0.76485	16000	0.12938	1160.7	0	31.25	0	31.25	0.23933	31.25	0.21789	3988.8	0.23933	0	0	0	0.23933	0	1.4678	3.3727	3.8372	12.56	0	0.0015236	5.3286e-05	0	0	2.2649e-07	0.00017825	2.2649e-07	0	2.2649e-07	4.7705	30.187	-2.1056
14	0	3392.3	289.65	0	0	0	794.67	0	0	0	2.8404	9.6724	0	31.25	0.69595	16000	0.097205	613.15	0	31.25	0	31.25	0	31.25	0.19634	2870.4	0	0	0	0	0	0	1.7314	4.9377	4.4466	26.014	0	0.005544	0.00012987	0	0	0	0.00053314	0	0	0	6.3312	51.032	-2.6431
15	0	3150	273.89	0	0	0	783.44	0	0	0	2.7782	9.07	0	31.25	0.90259	16000	0.082874	414.4	0	31.25	0	31.25	0	31.25	0.20077	2387	0	0	0	0	0	0	2.3622	6.2277	7.5206	40.307	0	0.0018652	6.5279e-05	0	0	0	0.00023553	0	0	0	4.258	23.378	-3.5739
16	0	2940	327.44	0	0	0	799.89	0	0	0	2.4091	7.5112	0	31.25	0.60008	16000	0.086142	730.35	0	31.25	0	31.25	0	31.25	0.17599	3068.1	0	0	0	0	0	0	1.6412	4.566	3.9089	22.563	0	0.0037093	0.00014614	0	0	0	0.00048708	0	0	0	4.3756	24.447	-1.8607
17	0	2940	199.38	0	0	0	656.06	0	0	0	3.6224	14.789	0	31.25	0.93977	16000	0.11055	798.14	0	31.25	0	31.25	0	31.25	0.22801	3385.9	0	0	0	0	0	0	2.0157	4.2563	5.9969	19.19	0	0.0058777	0.00033281	0	0	0	0.0010845	0	0	0	3.3526	13.372	-3.6035
18	0	2205	93.901	0	0	0	306.45	0	0	0	4.971	30.696	0	31.25	0.87943	16000	0.075044	459.77	0	31.25	0	31.25	0	31.25	0.16709	2512.6	0	0	0	0	0	0	2.1799	5.9554	7.1402	36.838	0	0.0089935	0.00024762	0	0	0	0.0010887	0	0	0	5.4338	35.081	-2.7824
19	0	2450	62.883	0	0	0	255.83	0	0	0	6.1019	47.493	0	31.25	0.79009	16000	0.043013	194.2	0	31.25	0	31.25	0	31.25	0.1282	1608.9	0	0	0	0	0	0	3.2718	9.7473	13.959	96.01	0	0.00028762	1.1195e-05	0	0	0	4.0185e-05	0	0	0	4.3787	23.748	-2.5917
20	0	3150	155.22	0	0	0	486.95	0	0	0	3.9005	18.287	0	31.25	0.76567	16000	0.085812	839.03	0	31.25	0	31.25	0	31.25	0.16971	3496.8	0	0	0	0	0	0	1.7543	4.1116	4.7752	17.91	0	0.0020246	5.1624e-05	0	0	0	0.00022644	0	0	0	6.2572	47.002	-2.6379
21	0	2756.3	117.51	0	0	0	411.7	0	0	0	4.2219	21.756	0	31.25	0.67116	16000	0.048944	246.98	0	31.25	0	31.25	0	31.25	0.13236	1778.9	0	0	0	0	0	0	2.6545	8.4101	9.1903	73.186	0	0.0023644	5.5941e-05	0	0	0	0.00026119	0	0	0	5.8811	40.599	-1.4557
22	0	2450	152.02	0	0	0	475.19	0	0	0	3.7831	16.831	0	31.25	0.98799	16000	0.10551	601.01	0	31.25	0	31.25	0	31.25	0.23138	2889.7	0	0	0	0	0	0	2.3207	5.1194	7.5503	27.343	0	0.0088863	0.00014729	0	0	0	0.00062536	0	0	0	9.9209	130.02	-2.6902
23	0	2756.3	169.37	0	0	0	516	0	0	0	3.4661	14.411	0	31.25	0.87572	16000	0.078967	696.87	0	31.25	0	31.25	0	31.25	0.18834	3190.8	0	0	0	0	0	0	2.5671	4.5946	8.8994	22.112	0	0.0013132	1.6276e-05	0	0	0	0.00011594	0	0	0	9.6188	100.82	-3.3331
24	0	3150	220.53	0	0	0	665.27	0	0	0	3.283	12.532	-0.0024976	31.25	0.88685	16000	0.12076	934.68	0	31.25	0	31.25	0	31.25	0.24304	3643.2	0	0	0	0	0	0	1.7868	3.8623	4.742	16.004	0	0.0072012	0.00021699	0	0	0	0.0008559	0	0	0	5.3399	34.43	-2.6788
25	0	2756.3	100.3	0	0	0	441.97	0	0	0	5.1766	29.137	0	31.25	0.54419	16000	0.037177	328.8	0	31.25	0	31.25	0	31.25	0.10862	2166.1	0	0	0	0	0	0	2.7859	7.1194	9.5268	51.686	0	0.0020837	7.902e-05	0	0	0	0.0003637	0	0	0	4.7359	24.008	-1.7417
26	0	3392.3	343.35	0	0	54.988	795.63	54.988	0	54.988	2.1273	5.7861	0	31.25	0.85911	16000	0.1413	1255.5	0	31.25	0	31.25	0.20968	31.25	0.26388	4157.2	0.20968	0	0	0	0.20968	0	1.5934	3.2494	3.966	11.628	0	0.0034692	0.00013697	0	0	7.4757e-08	0.00047901	7.4757e-08	0	7.4757e-08	4.2984	21.791	-2.7663
27	0	3392.3	436.73	0	0	59.967	980.28	59.967	0	59.967	2.18	6.2949	0	31.25	0.90783	16000	0.11131	1106.5	0	31.25	0	31.25	0.22941	31.25	0.20969	3868.2	0.22941	0	0	0	0.22941	0	1.8228	3.4578	5.4529	13.237	0	0.072888	0.0011573	0	0	5.832e-07	0.0063912	5.832e-07	0	5.832e-07	8.3942	81.257	-2.6233
28	0	2940	100.86	0	0	0	407.61	0	0	0	4.7355	26.368	0	31.25	0.42531	16000	0.037024	213.75	0	31.25	0	31.25	0	31.25	0.10744	1702.2	0	0	0	0	0	0	2.6103	9.193	8.0114	85.512	0	0.014264	0.00036639	0	0	0	0.00184	0	0	0	5.9613	40.123	-1.1722
29	0	3392.3	292.6	0	0	0	813.46	0	0	0	2.6768	8.4573	0	31.25	0.85459	16000	0.090804	922.89	0	31.25	0	31.25	0	31.25	0.19758	3668.5	0	0	0	0	0	0	2.0416	3.8733	6.0383	16.003	0	0.0014585	5.2834e-05	0	0	0	0.00020136	0	0	0	4.1056	19.727	-2.2763
30	0	3392.3	134.14	0	0	0	511.8	0	0	0	4.2588	21.477	0	31.25	0.74356	16000	0.03292	167.26	0	31.25	0	31.25	0	31.25	0.11384	1407.3	0	0	0	0	0	0	3.6945	10.925	16.931	122.5	0	0.00028559	4.4385e-06	0	0	0	2.4639e-05	0	0	0	7.9195	75.887	-1.0219
31	0	2940	91.967	0	0	0	403.52	0	0	0	5.1314	30.152	0	31.25	0.72438	16000	0.040609	543.71	0	31.25	0	31.25	0	31.25	0.13414	2816.6	0	0	0	0	0	0	3.4024	5.3155	13.794	29.255	0	0.0015153	3.3351e-05	0	0	0	0.00017654	0	0	0	5.933	39.381	-3.3527
32	0	3392.3	203.95	0	0	0	623.98	0	0	0	3.6454	16.118	0	31.25	0.58148	16000	0.064031	325.6	0	31.25	0	31.25	0	31.25	0.13817	2153	0	0	0	0	0	0	1.8695	7.1602	4.9746	52.269	0	0.0003418	1.9782e-05	0	0	0	6.0729e-05	0	0	0	3.3855	14.105	-1.3466
33	0	3392.3	182.27	0	0	0	566.76	0	0	0	3.1884	12.562	0	31.25	0.6552	16000	0.03997	639.06	0	31.25	0	31.25	0	31.25	0.12332	3060.9	0	0	0	0	0	0	3.1618	4.8283	12.367	24.312	0	0.0036937	7.7295e-05	0	0	0	0.00037965	0	0	0	7.2649	61.316	-2.2351
34	0	3392.3	271.08	0	0	58.722	736.39	58.722	0	58.722	3.157	12.117	0	31.25	0.73723	16000	0.10465	930.26	0	31.25	0	31.25	0.033981	31.25	0.19556	3671.6	0.033981	0	0	0	0.033981	0	1.6052	3.8689	4.1871	15.973	0	0.0059574	0.00022826	0	0	0	0.00077052	0	0	0	4.6927	27.835	-2.4467
35	0	2321.1	68.168	0	0	0	329.94	0	0	0	5.2906	30.621	0	31.25	0.98814	16000	0.0306	241.17	0	31.25	0	31.25	0	31.25	0.13886	1815.6	0	0	0	0	0	0	5.5405	8.5831	34.978	74.673	0	0.00021066	3.3559e-06	0	0	0	1.9125e-05	0	0	0	8.3869	80.358	-3.3091
36	0	3392.3	226.87	0	0	0	672.56	0	0	0	2.9302	10.122	0	31.25	0.63142	16000	0.069333	683.9	0	31.25	0	31.25	0	31.25	0.16423	3159.4	0	0	0	0	0	0	2.1722	4.6496	6.2552	22.621	0	0.0010295	4.2522e-05	0	0	0	0.0001391	0	0	0	4.0461	21.317	-2.5419
37	0	2940	93.053	0	0	0	446.76	0	0	0	5.3859	31.808	0	31.25	0.9107	16000	0.026328	94.488	0	31.25	0	31.25	0	31.25	0.10553	1002	0	0	0	0	0	0	4.7834	15.842	29.616	251.99	0	0.00087999	1.6911e-05	0	0	0	9.6016e-05	0	0	0	6.7029	49.904	-2.8006
38	0	3392.3	237.03	0	0	0	652.41	0	0	0	3.0154	11.051	0	31.25	0.90155	16000	0.10383	741.22	0	31.25	0	31.25	0	31.25	0.20082	3272.1	0	0	0	0	0	0	1.8501	4.4563	5.4032	20.866	0	0.0018302	0.0001067	0	0	0	0.00030879	0	0	0	3.2966	13.661	-3.1155
39	0	2756.3	131.51	0	0	0	481.85	0	0	0	4.3081	20.846	0	31.25	0.82819	16000	0.063717	421.5	0	31.25	0	31.25	0	31.25	0.15729	2458.7	0	0	0	0	0	0	2.4483	6.1875	8.3359	39.309	0	0.0060106	0.00013387	0	0	0	0.00059406	0	0	0	6.4299	52.367	-2.9275
40	0	2100	92.892	0	0	0	323.16	0	0	0	4.5085	24.624	0	31.25	0.77728	16000	0.069312	828.81	0	31.25	0	31.25	0	31.25	0.17232	3470.8	0	0	0	0	0	0	2.4073	4.1527	7.7867	18.255	0	0.00088223	4.323e-05	0	0	0	0.00014801	0	0	0	3.9649	18.842	-1.3058
41	0	3392.3	123.6	0	0	0	518.74	0	0	0	5.0518	29.25	0	31.25	0.88445	16000	0.06545	308.82	0	31.25	0	31.25	0	31.25	0.1884	2056.8	0	0	0	0	0	0	2.9342	7.5073	10.644	57.412	0	0.0018147	4.493e-05	0	0	0	0.00021477	0	0	0	5.7449	38.414	-2.6909
42	0	3392.3	219.07	0	0	89.634	598.14	89.634	0	89.634	3.4061	14.598	0	31.25	0.98029	16000	0.16126	2319.8	0	31.25	0	31.25	0.32997	31.25	0.23442	5565.4	0.32997	0	0	0	0.32997	0	1.2825	2.0503	3.8688	5.2124	0	0.0015504	4.5112e-05	0	0	9.736e-08	0.00020602	9.736e-08	0	9.736e-08	4.8376	26.452	-3.058
43	0	2940	271.42	0	0	0	769.09	0	0	0	2.7873	9.1663	0	31.25	0.97007	16000	0.09796	1084.2	0	31.25	0	31.25	0	31.25	0.2168	3962.5	0	0	0	0	0	0	2.1485	3.5057	6.5657	13.291	0	0.0021993	7.9253e-05	0	0	0	0.00027424	0	0	0	5.1542	33.828	-3.3065
44	0	3150	148.33	0	0	0	490.52	0	0	0	3.7579	16.937	0	31.25	0.81974	16000	0.054263	629	0	31.25	0	31.25	0	31.25	0.15544	3027.5	0	0	0	0	0	0	3.2016	4.89	13.17	24.918	0	0.0025113	0.0001182	0	0	0	0.00039548	0	0	0	3.6623	16.72	-1.7098
45	0	2321.1	190.96	0	0	0	525.8	0	0	0	2.9668	10.742	0	31.25	0.63078	16000	0.067037	283.22	0	31.25	0	31.25	0	31.25	0.1524	1818.4	0	0	0	0	0	0	2.0727	7.659	5.9222	62.82	0	0.0051721	0.00021226	0	0	0	0.00076557	0	0	0	4.7311	26.837	-1.822
46	0	2756.3	104.72	0	0	0	418.69	0	0	0	4.7398	26.107	0	31.25	0.83043	16000	0.049169	263.67	0	31.25	0	31.25	0	31.25	0.15215	1908.4	0	0	0	0	0	0	3.1483	8.1439	12.273	67.331	0	0.0023275	5.1171e-05	0	0	0	0.00026392	0	0	0	6.3956	46.75	-2.7485
47	0	2594.1	100.64	0	0	0	425.1	0	0	0	4.7038	24.341	0	31.25	0.51681	16000	0.029603	386.11	0	31.25	0	31.25	0	31.25	0.09824	2359.1	0	0	0	0	0	0	3.2283	6.4825	12.207	43.023	0	0.0048631	0.00019511	0	0	0	0.00083832	0	0	0	4.2466	19.531	-2.7969
48	0	2205	82.441	0	0	0	311.24	0	0	0	5.0483	29.705	0	31.25	0.61769	16000	0.053934	857.22	0	31.25	0	31.25	0	31.25	0.12701	3542.7	0	0	0	0	0	0	2.3905	4.0482	7.9848	17.388	0	0.00034129	2.6418e-06	0	0	0	2.2958e-05	0	0	0	12.5	172.64	-2.4857
49	0	3150	154.3	0	0	0	532.19	0	0	0	4.0891	20.286	0	31.25	0.60246	16000	0.043373	192.55	0	31.25	0	31.25	0	31.25	0.12042	1599.5	0	0	0	0	0	0	2.6838	9.7985	9.1007	97.01	0	0.0024646	0.00013318	0	0	0	0.0004501	0	0	0	3.5289	14.728	-2.2309
50	0	2594.1	94.564	0	0	0	408.11	0	0	0	4.7962	25.607	0	31.25	0.6776	16000	0.040939	240.38	0	31.25	0	31.25	0	31.25	0.12686	1800.4	0	0	0	0	0	0	3.1189	8.6533	11.769	75.924	0	0.0055997	0.00011603	0	0	0	0.00061979	0	0	0	6.2355	44.003	-3.117
51	0	3392.3	162.8	0	0	0	643.35	0	0	0	4.1813	19.282	0	31.25	0.86651	16000	0.060491	512.77	0	31.25	0	31.25	0	31.25	0.18033	2647.4	0	0	0	0	0	0	2.8149	5.6066	9.4571	32.815	0	0.028458	0.00054623	0	0	0	0.0030223	0	0	0	7.4706	63.351	-3.2586
52	0	3392.3	516.06	0	0	149.49	1070.6	149.49	0	149.49	1.8353	4.5803	0	31.25	0.93584	16000	0.15597	998.31	0	31.25	0	31.25	0.24601	31.25	0.26391	3641.7	0.24601	0	0	0	0.24601	0	1.4896	3.7994	3.8205	15.72	0	0.0039821	0.00012032	0	0	2.6987e-08	0.00049453	2.6987e-08	0	2.6987e-08	5.2888	32.671	-2.7622
53	0	2756.3	138.67	0	0	0	567.78	0	0	0	4.1616	18.725	0	31.25	0.49084	16000	0.030408	454.66	0	31.25	0	31.25	0	31.25	0.10272	2570.4	0	0	0	0	0	0	3.2562	5.8942	12.127	35.742	0	0.00049178	1.5411e-05	0	0	0	6.2244e-05	0	0	0	4.7093	26.985	-2.2127
54	0	3392.3	262.69	0	0	0	750.4	0	0	0	2.8301	9.7354	0	31.25	0.78356	16000	0.058569	279.47	0	31.25	0	31.25	0	31.25	0.15819	1980.5	0	0	0	0	0	0	2.5898	7.8326	8.5771	62.349	0	0.0011571	4.8843e-05	0	0	0	0.00017966	0	0	0	4.2048	21.25	-2.6935
55	0	3392.3	156.89	0	0	0	561.32	0	0	0	4.3206	21.818	0	31.25	0.81815	4000	0.073471	51.517	0	31.25	0	31.25	0	31.25	0.18034	243.79	0	0	0	0	0	0	2.3745	15.546	7.5302	251.25	0	0.010199	0.00037974	0	0	0	0.0015093	0	0	0	4.6575	24.928	-1.7517
56	0	2940	149.02	0	0	0	563.85	0	0	0	4.3515	20.725	0	31.25	0.90852	16000	0.080019	708.68	0	31.25	0	31.25	0	31.25	0.20018	3146	0	0	0	0	0	0	2.6298	4.6029	9.1683	22.415	0	0.010691	0.00034813	0	0	0	0.0015227	0	0	0	5.1588	30.074	-3.3922
57	0	3392.3	271.08	0	0	0	801.69	0	0	0	3.0877	11.255	0	31.25	0.71754	16000	0.083847	553.73	0	31.25	0	31.25	0	31.25	0.18827	2522.9	0	0	0	0	0	0	1.9478	5.1265	5.1406	29.289	0	0.017863	0.00056385	0	0	0	0.0021561	0	0	0	4.914	29.593	-3.2803
58	0	3392.3	341.37	0	0	105.76	813.31	105.76	0	105.76	2.4339	7.5383	0	31.25	0.91619	16000	0.14423	1694.9	0	31.25	0	31.25	0.25511	31.25	0.23719	4872.1	0.25511	0	0	0	0.25511	0	1.5962	2.5993	4.5618	7.7573	0	0.0030898	0.0001053	0	0	6.1224e-08	0.00047352	6.1224e-08	0	6.1224e-08	4.7907	24.941	-2.7571
59	0	2100	145.13	0	0	0	453.1	0	0	0	3.4612	13.802	0	31.25	0.85314	16000	0.072741	387.39	0	31.25	0	31.25	0	31.25	0.17471	2324.1	0	0	0	0	0	0	2.5128	6.5728	8.7684	44.273	0	0.0022187	9.194e-05	0	0	0	0.00033818	0	0	0	4.3811	22.924	-2.6224
60	0	3150	263.13	0	0	0	756.59	0	0	0	2.9735	10.394	0	31.25	0.86707	16000	0.067758	903.87	0	31.25	0	31.25	0	31.25	0.16574	3596.7	0	0	0	0	0	0	2.5914	3.9475	9.5167	16.651	0	0.0013777	4.5752e-05	0	0	0	0.00017408	0	0	0	5.2645	33.777	-1.0707
61	0	2940	160.3	0	0	0	544.01	0	0	0	3.7641	16.243	0	31.25	0.84735	16000	0.059809	456.4	0	31.25	0	31.25	0	31.25	0.14943	2572.7	0	0	0	0	0	0	2.7487	5.8864	10.682	35.651	0	0.00035602	7.2309e-06	0	0	0	3.6472e-05	0	0	0	6.5824	50.687	-2.8042
62	0	3150	260.97	0	0	0	745.15	0	0	0	2.8863	9.9607	0	31.25	0.95546	16000	0.085124	785.94	0	31.25	0	31.25	0	31.25	0.20551	3393.9	0	0	0	0	0	0	2.4569	4.2698	8.2888	19.231	0	0.00054506	3.139e-05	0	0	0	9.1493e-05	0	0	0	3.2698	13.838	-3.4725
63	0	2100	110.35	0	0	0	419.45	0	0	0	3.8841	16.416	0	31.25	0.71617	16000	0.04825	290.49	0	31.25	0	31.25	0	31.25	0.14764	2016.9	0	0	0	0	0	0	3.1438	7.6813	11.97	60.007	0	0.0017792	6.8238e-05	0	0	0	0.00023895	0	0	0	4.1082	21.819	-2.2591
64	0	3392.3	302.23	0	0	0	849.53	0	0	0	2.8504	9.7041	0	31.25	0.80845	16000	0.073397	978.98	0	31.25	0	31.25	0	31.25	0.17116	3605.3	0	0	0	0	0	0	2.3398	3.738	7.6235	15.383	0	0.0028435	0.0001625	0	0	0	0.00044365	0	0	0	2.9828	11.823	-2.2102
65	0	3150	158.27	0	0	0	538.61	0	0	0	3.6783	15.88	0	31.25	0.92325	16000	0.067533	390.12	0	31.25	0	31.25	0	31.25	0.17731	2368.6	0	0	0	0	0	0	2.8854	6.4493	11.109	42.594	0	0.0071394	0.00014153	0	0	0	0.00059604	0	0	0	6.7097	65.576	-3.3787
66	0	3392.3	329.49	0	0	0	802.06	0	0	0	2.4091	7.657	0	31.25	0.80147	16000	0.094527	871.02	0	31.25	0	31.25	0	31.25	0.19972	3520.2	0	0	0	0	0	0	1.9311	4.0244	5.4228	17.317	0	0.0014267	5.1417e-05	0	0	0	0.00021459	0	0	0	4.7291	25.025	-1.682
67	0	2100	76.559	0	0	0	321.55	0	0	0	4.9808	27.522	0	31.25	0.87768	16000	0.054599	598.63	0	31.25	0	31.25	0	31.25	0.1677	2945.9	0	0	0	0	0	0	3.3917	5.0463	14.256	26.471	0	0.00042585	1.3505e-05	0	0	0	5.4488e-05	0	0	0	5.4581	35.413	-2.9916
68	0	2450	139.13	0	0	0	465.13	0	0	0	3.5404	14.401	0	31.25	0.82146	16000	0.04944	506.36	0	31.25	0	31.25	0	31.25	0.13346	2705.7	0	0	0	0	0	0	2.8989	5.5581	11.679	31.905	0	0.00092703	2.0452e-05	0	0	0	8.7317e-05	0	0	0	6.004	46.988	-2.5347
69	0	2940	111.82	0	0	0	410.69	0	0	0	5.2357	31.268	-0.0085518	31.25	0.96462	16000	0.11016	1128.5	0	31.25	0	31.25	0	31.25	0.22185	4019.7	0	0	0	0	0	0	1.94	3.4323	5.7256	12.791	0	0.00087131	2.9392e-05	0	0	0	0.00011039	0	0	0	4.8941	28.525	-3.0719
70	0	3150	243.31	0	0	0	638.87	0	0	0	2.7201	9.3117	0	31.25	0.98654	16000	0.11811	1010.5	0	31.25	0	31.25	0	31.25	0.25096	3763.1	0	0	0	0	0	0	1.9979	3.7217	5.7267	14.911	0	0.0059602	0.000299	0	0	0	0.0010222	0	0	0	3.9407	17.85	-2.294
71	0	3392.3	133.02	0	0	0	545.62	0	0	0	4.4878	23.559	0	31.25	0.57011	16000	0.031601	94.368	0	31.25	0	31.25	0	31.25	0.11901	1003.9	0	0	0	0	0	0	3.574	15.812	14.066	251	0	0.0014315	3.104e-05	0	0	0	0.00015634	0	0	0	6.148	44.706	-3.1809
72	0	3392.3	138.69	0	0	0	527.55	0	0	0	4.4735	22.327	0	31.25	0.87752	16000	0.069578	521.22	0	31.25	0	31.25	0	31.25	0.18263	2746	0	0	0	0	0	0	2.6909	5.4681	9.2815	30.907	0	0.0093076	0.0002061	0	0	0	0.0010258	0	0	0	6.5335	49.2	-2.6005
73	0	3150	150.65	0	0	0	513.64	0	0	0	3.6886	15.821	0	31.25	0.92018	16000	0.081915	652.11	0	31.25	0	31.25	0	31.25	0.21364	3019.1	0	0	0	0	0	0	2.6751	4.8362	9.1354	24.635	0	0.008694	0.00029164	0	0	0	0.0010874	0	0	0	4.5052	25.492	-3.4662
74	0	2321.1	124.7	0	0	0	431.15	0	0	0	3.5619	14.821	0	31.25	0.43549	16000	0.030747	405.52	0	31.25	0	31.25	0	31.25	0.092777	2420.6	0	0	0	0	0	0	2.8859	6.3001	9.9953	40.691	0	4.1727e-05	9.3612e-07	0	0	0	4.4441e-06	0	0	0	6.0421	43.364	-2.478
75	0	2321.1	91.561	0	0	0	358.83	0	0	0	4.2539	20.911	0	31.25	0.58602	16000	0.031483	255.16	0	31.25	0	31.25	0	31.25	0.1065	1838.3	0	0	0	0	0	0	3.3146	8.3618	12.84	71.569	0	0.00031918	1.1772e-05	0	0	0	4.5255e-05	0	0	0	4.2788	22.286	0
76	0	3392.3	172.05	0	0	0	653.32	0	0	0	3.902	17.091	0	31.25	0.73608	16000	0.034864	381.96	0	31.25	0	31.25	0	31.25	0.11958	2343	0	0	0	0	0	0	3.6063	6.5263	15.951	43.593	0	0.00030488	1.1047e-05	0	0	0	4.3132e-05	0	0	0	4.3591	22.659	-2.8878
77	0	3392.3	186.91	0	0	0	576.74	0	0	0	3.1955	12.156	0	31.25	0.85603	16000	0.071575	957.03	0	31.25	0	31.25	0	31.25	0.18603	3693.2	0	0	0	0	0	0	2.8737	3.8234	10.675	15.667	0	0.036202	0.0014232	0	0	0	0.0053528	0	0	0	4.1569	20.154	-2.3874
78	0	2450	62.131	0	0	0	322.46	0	0	0	5.6344	34.569	0	31.25	0.68906	16000	0.024655	179.11	0	31.25	0	31.25	0	31.25	0.10348	1533	0	0	0	0	0	0	4.4519	10.247	23.048	106.01	0	0.0012661	3.2011e-05	0	0	0	0.00016809	0	0	0	5.9075	37.907	-2.9341
79	0	2756.3	121.25	0	0	0	412.59	0	0	0	3.8817	18.117	0	31.25	0.90091	16000	0.054939	833.93	0	31.25	0	31.25	0	31.25	0.14619	3491.4	0	0	0	0	0	0	2.7338	4.121	10.177	17.984	0	0.0016984	2.3187e-05	0	0	0	0.00012803	0	0	0	9.8766	115.82	-2.1373
80	0	2756.3	77.546	0	0	0	333.16	0	0	0	5.2001	32.762	0	31.25	0.69249	16000	0.028222	336.46	0	31.25	0	31.25	0	31.25	0.10444	2187.9	0	0	0	0	0	0	3.7733	7.0365	16.934	50.515	0	0.004586	0.00011271	0	0	0	0.00058301	0	0	0	5.5582	33.909	-1.6937
81	0	3392.3	186.43	0	0	0	701.4	0	0	0	4.0542	18.16	0	31.25	0.86696	16000	0.078367	306.01	0	31.25	0	31.25	0	31.25	0.19809	2065.3	0	0	0	0	0	0	2.4505	7.4822	7.8711	56.995	0	0.0023458	0.00011043	0	0	0	0.0003506	0	0	0	3.6201	16.527	-2.581
82	0	3392.3	172.78	0	0	0	653.42	0	0	0	3.897	17.063	0	31.25	0.80279	16000	0.035317	381.96	0	31.25	0	31.25	0	31.25	0.12152	2343	0	0	0	0	0	0	3.6637	6.5263	16.654	43.593	0	0.00030466	1.1047e-05	0	0	0	4.316e-05	0	0	0	4.3754	22.896	-2.9439
83	0	3392.3	177.61	0	0	0	559.89	0	0	0	3.8095	17.77	0	31.25	0.66598	16000	0.064112	537.17	0	31.25	0	31.25	0	31.25	0.14354	2797.3	0	0	0	0	0	0	2.153	5.3563	6.6834	29.693	0	0.0061015	0.00021119	0	0	0	0.00078943	0	0	0	4.6453	26.623	-2.7917
84	0	2756.3	73.745	0	0	0	323.91	0	0	0	5.7216	37.297	0	31.25	0.71698	16000	0.059606	509.53	0	31.25	0	31.25	0	31.25	0.14996	2717.3	0	0	0	0	0	0	2.4597	5.5354	8.0515	31.646	0	0.002343	4.597e-05	0	0	0	0.00024092	0	0	0	7.7064	66.646	-2.2578
85	0	3392.3	133.93	0	0	0	447.34	0	0	0	4.0975	20.76	0	31.25	0.90778	16000	0.085217	560.95	0	31.25	0	31.25	0	31.25	0.2041	2805.7	0	0	0	0	0	0	2.4162	5.3207	7.9764	29.366	0	0.018289	0.00075564	0	0	0	0.0026086	0	0	0	4.3519	23.294	-2.1343
86	0	3392.3	153.46	0	0	0	503.81	0	0	0	4.4436	24.655	0	31.25	0.71153	16000	0.077857	346.76	0	31.25	0	31.25	0	31.25	0.17809	2162.2	0	0	0	0	0	0	2.1327	7.0294	6.1262	50.905	0	0.0016838	5.8216e-05	0	0	0	0.00022986	0	0	0	5.0434	30.254	-3.1842
87	0	3392.3	349.84	0	0	65.928	906.37	65.928	0	65.928	2.6075	8.115	0	31.25	0.77015	16000	0.13222	1367	0	31.25	0	31.25	0.17118	31.25	0.24067	4292.3	0.17118	0	0	0	0.17118	0	1.4828	3.0678	3.576	10.565	0	0.0049657	0.00021946	0	0	8.6585e-07	0.00063986	8.6585e-07	0	8.6585e-07	4.051	22.635	-3.0374
88	0	3150	198.37	0	0	0	605.65	0	0	0	3.3694	13.498	0	31.25	0.84822	16000	0.085124	549.49	0	31.25	0	31.25	0	31.25	0.18964	2764.7	0	0	0	0	0	0	2.2932	5.3846	7.4825	30.17	0	0.029166	0.00096	0	0	0	0.0032021	0	0	0	5.049	33.955	-2.6725
89	0	3392.3	265.15	0	0	0	864.5	0	0	0	2.9909	10.042	0	31.25	0.74694	16000	0.042937	108.39	0	31.25	0	31.25	0	31.25	0.14014	1109.9	0	0	0	0	0	0	3.1859	14.283	12.019	205	0	0.00012877	4.7859e-06	0	0	0	1.9913e-05	0	0	0	4.7451	26.087	-1.7526
90	0	3392.3	345.59	0	0	61.851	919.79	61.851	0	61.851	2.6272	8.1232	-0.035411	31.25	0.87996	16000	0.13316	1025.8	0	31.25	0	31.25	0.18447	31.25	0.23942	3493.7	0.18447	0	0	0	0.18447	0	1.4622	3.6466	3.5544	15.145	0	0.031555	0.0012326	0	0	4.3279e-06	0.0042767	4.3279e-06	0	4.3279e-06	4.9039	28.597	-2.7504
91	0	2594.1	190.63	0	0	0	596.54	0	0	0	3.4381	13.612	0	31.25	0.71301	16000	0.050144	349.78	0	31.25	0	31.25	0	31.25	0.12882	2230.2	0	0	0	0	0	0	2.555	6.8912	8.8456	48.499	0	0.03352	0.00096419	0	0	0	0.0044398	0	0	0	5.1426	29.774	-3.1696
92	0	2940	110.7	0	0	0	384.94	0	0	0	4.3035	22.864	0	31.25	0.96049	16000	0.0753	451.52	0	31.25	0	31.25	0	31.25	0.19346	2528.5	0	0	0	0	0	0	2.8078	5.996	10.588	36.977	0	0.0030762	9.3477e-05	0	0	0	0.00036608	0	0	0	5.3001	34.396	-2.7371
93	0	2940	112.27	0	0	0	451.88	0	0	0	4.3263	20.971	0	31.25	0.77036	16000	0.04548	142.3	0	31.25	0	31.25	0	31.25	0.15589	1238.7	0	0	0	0	0	0	3.4197	12.564	13.51	160.86	0	0.0027756	5.0316e-05	0	0	0	0.00027263	0	0	0	7.0239	55.92	-3.4391
94	0	3392.3	128.24	0	0	0	473.77	0	0	0	4.4723	24.521	0	31.25	0.72071	16000	0.050494	520.64	0	31.25	0	31.25	0	31.25	0.14736	2589.4	0	0	0	0	0	0	2.9165	5.4113	10.539	31.402	0	0.00083013	1.9141e-05	0	0	0	9.2841e-05	0	0	0	5.9161	41.261	-2.0212
95	0	3392.3	253.15	0	0	0	770.16	0	0	0	3.1544	11.864	0	31.25	0.86948	16000	0.087094	478.38	0	31.25	0	31.25	0	31.25	0.21916	2406.4	0	0	0	0	0	0	2.3056	5.999	6.7641	38.445	0	0.0033238	0.00010881	0	0	0	0.00043433	0	0	0	4.9606	29.442	-2.1448
96	0	2100	109.86	0	0	0	415.23	0	0	0	3.8634	16.476	0	31.25	0.96754	16000	0.058205	294.72	0	31.25	0	31.25	0	31.25	0.19349	2023.5	0	0	0	0	0	0	3.4454	7.6474	14.057	59.494	0	0.0017803	5.1975e-05	0	0	0	0.0002045	0	0	0	4.9618	31.356	-3.4849
97	0	3150	143.98	0	0	0	565.57	0	0	0	3.9906	17.821	0	31.25	0.91249	16000	0.03171	362.12	0	31.25	0	31.25	0	31.25	0.13074	2249.7	0	0	0	0	0	0	4.4203	6.8012	22.788	47.405	0	0.0010202	1.9768e-05	0	0	0	0.00011382	0	0	0	6.7498	49.879	-2.4416
98	0	2004.5	87.512	0	0	0	334.91	0	0	0	4.4671	22.511	0	31.25	0.6454	16000	0.046069	503.22	0	31.25	0	31.25	0	31.25	0.12509	2704.5	0	0	0	0	0	0	2.761	5.5692	9.8797	32.021	0	0.00016436	4.5287e-06	0	0	0	2.1645e-05	0	0	0	5.3971	32.151	-2.8785
99	0	2940	63.635	0	0	0	352.36	0	0	0	6.8672	52.061	0	31.25	0.72197	16000	0.029963	314.72	0	31.25	0	31.25	0	31.25	0.11325	2111.1	0	0	0	0	0	0	4.0301	7.3087	19.276	54.417	0	0.00057274	7.2639e-06	0	0	0	4.5238e-05	0	0	0	9.4266	104.8	-1.849
[truncated: 439 more columns]
