# Supplementary material for: Detecting Parkinson’s disease from sustained phonation and speech signals
Source: PLoS One. 2017 Oct 5;12(10):e0185613. doi: 10.1371/journal.pone.0185613 (PMC5628839; doi:10.1371/journal.pone.0185613)
Supplement: S3 File — (ZIP) [file pone.0185613.s003.zip › SP/unvoiced/SP_unvoiced_YAAFE_features.csv]

id	AmplitudeModulation_1_min	AmplitudeModulation_2_min	AmplitudeModulation_3_min	AmplitudeModulation_4_min	AmplitudeModulation_5_min	AmplitudeModulation_6_min	AmplitudeModulation_7_min	AmplitudeModulation_8_min	EnvelopeShapeStatistics_1_min	EnvelopeShapeStatistics_2_min	EnvelopeShapeStatistics_3_min	EnvelopeShapeStatistics_4_min	AmplitudeModulation_1_max	AmplitudeModulation_2_max	AmplitudeModulation_3_max	AmplitudeModulation_4_max	AmplitudeModulation_5_max	AmplitudeModulation_6_max	AmplitudeModulation_7_max	AmplitudeModulation_8_max	EnvelopeShapeStatistics_1_max	EnvelopeShapeStatistics_2_max	EnvelopeShapeStatistics_3_max	EnvelopeShapeStatistics_4_max	AmplitudeModulation_1_mean	AmplitudeModulation_2_mean	AmplitudeModulation_3_mean	AmplitudeModulation_4_mean	AmplitudeModulation_5_mean	AmplitudeModulation_6_mean	AmplitudeModulation_7_mean	AmplitudeModulation_8_mean	EnvelopeShapeStatistics_1_mean	EnvelopeShapeStatistics_2_mean	EnvelopeShapeStatistics_3_mean	EnvelopeShapeStatistics_4_mean	AmplitudeModulation_1_trimean	AmplitudeModulation_2_trimean	AmplitudeModulation_3_trimean	AmplitudeModulation_4_trimean	AmplitudeModulation_5_trimean	AmplitudeModulation_6_trimean	AmplitudeModulation_7_trimean	AmplitudeModulation_8_trimean	EnvelopeShapeStatistics_1_trimean	EnvelopeShapeStatistics_2_trimean	EnvelopeShapeStatistics_3_trimean	EnvelopeShapeStatistics_4_trimean	AmplitudeModulation_1_median
1	3.9971	0.0083634	0.0013327	0.045867	9.9995	0.0063783	0.0050521	0.069274	18.141	7.5086	-2.783	-95749	5.4842	0.35536	0.11919	1.4204	12.785	0.11831	0.13017	1.1831	149.18	49.879	3.6606	-6.1539	4.279	0.099032	0.032295	0.40039	10.89	0.026349	0.028779	0.27801	87.506	20.813	-0.27454	-15436	4.0627	0.066442	0.021342	0.26887	10.78	0.014802	0.015752	0.16441	89.939	18.343	-0.36565	-5897	3.9971
2	3.9971	0.0032444	0.00030924	0.012968	9.9995	0.0022932	0.0018582	0.022931	29.413	9.7109	-4.5384	-41137	7.328	0.46638	0.083565	1.8642	12.509	0.32393	0.3356	3.2391	144.23	37.716	2.7785	0.25005	4.6306	0.12992	0.028399	0.5397	10.445	0.062451	0.065213	0.63171	89.947	19.143	-0.25764	-16138	4.204	0.071012	0.022485	0.34621	10.085	0.021823	0.022539	0.23899	88.461	17.011	-0.079204	-16144	3.9971
3	3.9971	0.023688	0.001972	0.094683	9.9995	0.016664	0.014707	0.16663	35.993	4.7565	-6.28	-833910	5.5986	1.2573	0.43061	5.0255	10.72	0.29963	0.27672	2.9962	140.6	39.737	5.69	-1005.2	4.264	0.45389	0.12391	1.8228	10.119	0.11555	0.1243	1.1584	96.102	15.926	-0.061786	-151140	3.9971	0.36059	0.077726	1.4541	9.9995	0.094252	0.1136	0.94689	100	12.765	0.054819	-17987	3.9971
4	3.9971	0.021385	0.0025636	0.085476	9.9995	0.014393	0.012205	0.14392	30.877	4.9199	-6.5835	-786450	6.8503	1.8825	0.6108	7.5245	11.44	0.31204	0.39911	3.1203	131.52	65.973	1.5049	-8.9823	4.6508	0.54708	0.16204	2.2485	10.274	0.13039	0.15252	1.3265	87.246	24.003	-1.2071	-123800	4.3201	0.32562	0.093434	1.4765	10.09	0.1193	0.12669	1.2677	90.289	17.297	-0.53094	-14997	3.9971
5	3.9971	0.032937	0.0024152	0.13165	9.9995	0.01049	0.010789	0.16609	56.467	3.2843	-5.5428	-3701900	4.5018	1.2871	0.65183	5.1445	15.834	0.16636	0.21413	2.0183	145.43	25.282	4.793	-341.32	4.0692	0.35507	0.16526	1.4216	11.46	0.058703	0.071146	0.65172	100.71	15.078	-1.118	-541460	3.9971	0.19874	0.086328	0.79752	10.555	0.041225	0.056328	0.41916	97.528	15.566	-1.3935	-18646	3.9971
6	3.9971	0	0	0	9.9995	0	0	0	0	2.2204e-16	-8.0687	-1637200	4.6835	0.27664	0.062514	1.1058	12.577	0.14852	0.13944	1.4851	145.48	54.79	2.8645	4.0934	4.0829	0.071039	0.015104	0.28428	10.44	0.031481	0.029658	0.32109	81.617	17.709	-0.66156	-232420	3.9971	0.043112	0.0082414	0.17266	10.118	0.016544	0.015522	0.17172	84.909	13.448	0.04054	-35044	3.9971
7	3.9971	0.00068312	0.00010819	0.0027305	9.9995	0.00042218	0.00037733	0.0042216	65.726	4.2314	-3.5911	-3456800	7.9942	0.34287	0.068577	1.3705	13.768	0.12789	0.12663	1.2789	150.74	45.107	1.3189	-321.03	4.6844	0.094426	0.02081	0.46698	10.538	0.040013	0.041893	0.40891	106.65	19.364	-0.86259	-691260	4.1498	0.052261	0.012308	0.32643	9.9995	0.029107	0.031815	0.2949	100.62	15.436	-0.40149	-252690	3.9971
8	3.9971	0.0045636	0.00058559	0.018241	9.9995	0.002927	0.0024411	0.029268	46.598	5.3589	-6.6739	-480600	6.7695	0.66915	0.46982	2.6747	11.978	0.2079	0.20767	2.0789	150.15	58.254	1.2111	-6.656	4.7635	0.24556	0.11302	1.1786	10.254	0.074893	0.082145	0.75847	89.774	25.286	-0.72876	-60022	4.3218	0.21138	0.080788	1.2347	10.019	0.055	0.083695	0.57935	88.355	21.616	-0.15478	-6384.3	3.9971
9	3.9971	0.0019942	0.00034558	0.007971	9.9995	0.0013708	0.00097369	0.013707	23.91	4.2292	-5.2077	-1400800	5.565	1.0174	0.34277	4.758	15.84	0.52664	0.55151	5.2662	149.41	38.994	2.7693	3.1469	4.4191	0.29323	0.078786	1.2978	10.834	0.10964	0.11407	1.1535	87.232	22.08	-0.39647	-208000	4.1721	0.20331	0.039369	0.82446	9.9995	0.054049	0.052957	0.61547	85.643	22.362	-0.075108	-11452	3.9971
10	3.9971	0.006291	0.0022148	0.029337	9.9995	0.0041452	0.0039052	0.044964	25.198	7.823	-2.462	-176400	4.7373	0.59838	0.36018	2.3918	11.069	0.16595	0.16182	1.6594	142.39	71.458	6.2186	11.961	4.1534	0.17736	0.063299	0.71232	10.357	0.05681	0.057023	0.57388	81.473	22.877	0.87308	-41488	4.0387	0.13611	0.026205	0.54404	10.182	0.039455	0.041526	0.39673	83.869	16.525	0.5802	-19513	3.9971
11	3.9971	0.0084747	0.00055092	0.033874	9.9995	0.0064958	0.0051596	0.064954	32.692	5.1254	-7.5631	-925060	3.9971	0.41543	0.20372	1.6605	16.157	0.18376	0.18784	1.8375	136.97	14.554	8.4129	-533.12	3.9971	0.17053	0.056422	0.68162	10.769	0.066309	0.067481	0.72399	88.698	8.6739	-0.39933	-246200	3.9971	0.14197	0.034884	0.56747	9.9995	0.054529	0.054983	0.60619	91.735	8.2257	-0.40446	-143630	3.9971
12	3.9971	0.07864	0.0084434	0.31433	9.9995	0.030739	0.043331	0.44823	45.394	3.9853	-9.1615	-6794100	6.9108	0.58452	0.16983	3.6777	14.582	0.40332	0.35676	4.2145	144.74	43.344	0.32079	-112.17	4.8863	0.37537	0.097226	1.9222	11.123	0.20693	0.20082	2.1784	95.827	21.165	-2.4412	-1032400	4.4909	0.41269	0.097873	1.8557	10.476	0.18643	0.1943	1.937	98.867	18.433	-1.662	-77983	3.9971
13	3.9971	0.021575	0.0015819	0.086237	9.9995	0.01517	0.013368	0.15858	39.661	4.1996	-1.8258	-1375800	7.3482	0.36465	0.11625	2.6795	14.892	0.1346	0.13041	1.3844	122.92	47.29	2.7366	-135.92	5.233	0.12464	0.043565	0.80554	11.304	0.057663	0.056795	0.66373	92.313	27.567	-0.022837	-231390	5.0132	0.090404	0.035888	0.51687	10.733	0.049052	0.049248	0.60985	97.824	28.478	-0.26196	-3085.5	4.5422
14	3.9971	0.00023021	0.00012991	0.0011634	9.9995	5.9341e-05	8.7725e-05	0.00062653	36.755	7.5469	-3.5644	-146530	5.5246	0.84169	0.33571	3.3643	16.513	0.088024	0.090467	1.3181	142.77	62.766	0.83375	-9.2746	4.5598	0.23018	0.081171	0.96512	11.819	0.036377	0.043284	0.44139	85.225	30.97	-0.48885	-36207	4.4808	0.15297	0.044652	0.69453	11.101	0.032336	0.040841	0.34697	83.21	30.484	-0.21719	-18204	4.4446
15	3.9971	0.027332	0.0032622	0.10925	9.9995	0.0087114	0.015588	0.11912	36.504	6.2675	-5.4056	-103330	7.4491	0.38215	0.14823	1.5275	13.674	0.15478	0.15578	1.5477	145.5	26.285	11.133	-373.2	4.5748	0.16046	0.042054	0.6708	10.524	0.051683	0.054555	0.52137	91.28	15.229	0.63297	-32014	4.1081	0.14757	0.029768	0.65429	9.9995	0.034233	0.04013	0.34231	92.065	14.473	-0.10893	-22803	3.9971
16	3.9971	0.026176	0.0017463	0.10463	9.9995	0.019759	0.016044	0.19758	31.664	3.2661	-2.9634	-3669100	5.8342	0.5512	0.13321	2.2032	12.119	0.16667	0.19137	1.6666	106.25	51.613	4.756	-39.256	4.3481	0.27565	0.085033	1.2274	11.047	0.074038	0.083471	0.80089	74.97	21.41	0.5754	-692160	4.0644	0.26913	0.093811	1.2642	11.041	0.064449	0.073352	0.73527	77.975	18.395	0.41496	-120960	3.9971
17	3.9971	0.034417	0.003784	0.13757	9.9995	0.017	0.016952	0.21056	55.469	4.2035	-4.8171	-1504100	6.8368	0.9247	0.45428	3.6961	13.869	0.095801	0.13047	1.3286	134.8	30.091	3.4591	-389.32	4.4028	0.35727	0.14206	1.4452	11.427	0.047106	0.060159	0.56415	93.548	15.111	-0.79739	-298890	3.9971	0.33705	0.11643	1.3698	10.839	0.041401	0.051938	0.45909	94.263	14.208	-0.87155	-111400	3.9971
18	3.9971	0.00096351	0.00010375	0.0038513	9.9995	0.00064924	0.00058244	0.0064921	17.459	7.7735	-6.4957	-133310	7.9942	1.2134	0.42231	4.8501	11.83	0.1966	0.25856	1.9659	152.9	68.461	4.8798	-24.879	5.1874	0.26761	0.085969	1.1355	10.508	0.043718	0.053989	0.44914	91.921	18.89	-0.91941	-34208	4.5476	0.11732	0.02772	0.56835	10.338	0.026113	0.031914	0.27873	94.583	13.342	-0.60094	-18734	3.9971
19	3.9971	2.5012e-05	1.1583e-05	0.00012354	9.9995	1.2748e-05	1.1536e-05	0.00015527	37.227	5.4572	-4.7779	-444520	4.9392	0.12055	0.047344	0.48185	15.504	0.027257	0.027771	0.36371	151.43	53.954	2.3209	-31.1	4.1743	0.056391	0.022028	0.22611	11.979	0.015409	0.014803	0.18934	92.962	20.818	-1.3251	-100330	4.0274	0.054442	0.021203	0.21867	11.593	0.016295	0.015258	0.19305	92.279	16.375	-1.3734	-39363	3.9971
20	3.9971	0.0060426	0.0010047	0.028626	9.9995	0.003434	0.0027024	0.034338	14.411	7.4406	-2.1468	-132800	7.9942	0.47189	0.19887	1.8862	15.692	0.2178	0.23305	2.1779	128.51	70.457	5.8378	24.219	4.7268	0.12285	0.037203	0.51307	10.647	0.050997	0.054043	0.51897	75.884	21.977	0.62091	-28535	4.22	0.069958	0.015216	0.30552	10.008	0.032573	0.032465	0.3286	82.486	16.301	0.25405	-13109	3.9971
21	3.9971	0.0028423	0.00030488	0.011361	9.9995	0.0020113	0.001742	0.020112	25.134	4.8732	-5.4238	-770620	6.1706	0.5937	0.18779	2.3731	14.01	0.087241	0.095916	1.0931	145.69	39.288	5.974	-15.6	4.4093	0.12352	0.032977	0.5622	10.95	0.030385	0.0343	0.34168	89.061	16.518	-0.66677	-112230	4.1376	0.059406	0.012112	0.30594	10.449	0.023709	0.026699	0.24734	91.211	14.436	-0.77877	-19699	3.9971
22	3.9971	0.0090862	0.00099581	0.036318	9.9995	0.005135	0.0047369	0.051348	12.802	3.6255	-5.7586	-2731700	7.9942	0.4125	0.21034	2.3511	11.11	0.30535	0.30542	3.0533	147.63	29.321	12.164	39.796	4.7179	0.15929	0.050771	0.78081	10.123	0.088325	0.090536	0.90035	85.728	12.671	0.82414	-322490	4.2511	0.15316	0.039324	0.61218	9.9995	0.054397	0.058975	0.57288	87.973	11.539	0.28443	-23304	3.9971
23	3.9971	0	0	0	9.9995	0	0	0	0	2.2204e-16	-1.8423	-2727900	5.0199	0.18762	0.058903	0.74992	14.084	0.096048	0.085013	0.96043	117.29	42.789	8.0079	62.708	4.0994	0.058188	0.012902	0.2354	10.408	0.027071	0.024806	0.27689	66.218	14.814	2.0443	-364370	3.9971	0.043841	0.0065014	0.17524	9.9995	0.019207	0.017665	0.20755	68.425	9.4761	1.4452	-80939	3.9971
24	3.9971	0.059343	0.0058355	0.2372	9.9995	0.039047	0.036785	0.39044	15.569	5.463	-9.5486	-509360	7.8327	1.1396	0.59876	4.5549	11.09	0.16514	0.20978	1.8314	132.57	59.393	4.183	-56.747	4.4766	0.27146	0.11265	1.1258	10.223	0.08631	0.090544	0.89198	91.995	22.731	-1.1196	-79826	3.9971	0.15209	0.04178	0.65681	10.087	0.078327	0.07658	0.79606	96.958	18.975	-0.55726	-17107	3.9971
25	3.9971	0	0	0	9.9995	0	0	0	0	2.2204e-16	-4.6832	-839900	3.9971	0.60113	0.16336	2.4028	9.9995	0.11577	0.14108	1.1577	120.2	36.82	8.5944	34.829	3.9971	0.14167	0.036866	0.56626	9.9995	0.031447	0.036642	0.31445	62.199	13.309	-0.15611	-170030	3.9971	0.06324	0.014955	0.25278	9.9995	0.01916	0.020186	0.19159	67.958	10.557	-0.84309	-54463	3.9971
26	3.9971	0.0074004	0.0012781	0.02958	9.9995	0.0035733	0.0035776	0.035731	15.991	7.0778	-1.4716	-167090	5.39	0.58813	0.30994	2.3508	11.453	0.25735	0.25806	2.5734	142.78	60.517	5.8253	29.33	4.1364	0.20607	0.071345	0.83496	10.145	0.086762	0.090414	0.87437	77.671	22.478	0.88274	-41688	3.9971	0.1759	0.042864	0.70308	9.9995	0.073712	0.074446	0.74321	74.946	18.123	-0.013599	-21966	3.9971
27	3.9971	0.00034225	0.00015945	0.0017066	9.9995	0.00010272	0.00013765	0.0010693	23.883	8.5572	-0.66419	-105170	6.6147	2.4692	1.2996	9.8697	11.002	0.53979	0.63548	5.3976	119.58	65.783	4.3241	-1.7428	4.8517	0.5278	0.20965	2.229	10.28	0.12178	0.13965	1.2303	74.243	23.21	1.0437	-23238	4.6162	0.31262	0.080749	1.3939	10.132	0.067656	0.075736	0.69925	77.443	18.854	0.78542	-5256.9	4.4917
28	3.9971	0.021952	0.0014501	0.087746	9.9995	0.016657	0.013337	0.16656	26.154	2.9377	-5.4925	-4970700	3.9971	1.2937	0.33473	5.1711	9.9995	0.31809	0.37473	3.1807	98.079	33.89	3.4349	4.7513	3.9971	0.33998	0.079586	1.3589	9.9995	0.10461	0.11265	1.046	75.592	12.734	0.24131	-1381200	3.9971	0.18599	0.035109	0.7434	9.9995	0.078554	0.076079	0.7855	83.107	10.72	0.75893	-681470	3.9971
29	3.9971	0.0020861	0.00064869	0.0095034	9.9995	0.0016263	0.0014109	0.017291	17.138	3.2529	-15.586	-4180600	4.5556	0.51926	0.34452	2.0755	10.632	0.12415	0.13534	1.2415	145.57	53.674	5.2775	-10.498	4.0592	0.12477	0.0495	0.49883	10.095	0.048099	0.049042	0.48402	88.27	19.207	-1.142	-801310	3.9971	0.077816	0.014238	0.31104	10.014	0.038345	0.037695	0.38508	90.794	15.119	-0.032014	-277490	3.9971
30	3.9971	0	0	0	9.9995	0	0	0	0	2.2204e-16	-3.6702	-1673900	4.9526	0.093626	0.029327	0.37423	13.014	0.053341	0.053197	0.53338	136.32	66.762	0.63175	-3	4.1165	0.034054	0.0067412	0.13837	10.376	0.017069	0.016338	0.17395	81.915	18.873	-0.83932	-226700	3.9971	0.025775	0.0037194	0.10752	9.9995	0.012147	0.011563	0.12799	85.785	12.803	-0.47032	-21993	3.9971
31	3.9971	0	0	0	9.9995	0	0	0	0	2.2204e-16	-8.0127	-97072	3.9971	0.45004	0.17709	1.7989	13.721	0.051288	0.068169	0.70371	152.08	35.556	4.4622	15.956	3.9971	0.084152	0.030271	0.33637	10.592	0.016247	0.018106	0.18874	82.955	16.577	-0.94477	-25021	3.9971	0.032377	0.008836	0.12941	10.127	0.012335	0.012092	0.12711	85.339	15.303	-0.47546	-15791	3.9971
32	3.9971	0.010523	0.00076548	0.042063	9.9995	0.0077524	0.0064847	0.07752	29.048	3.8617	-3.6895	-1871700	3.9971	0.21057	0.092862	0.84168	12.314	0.080601	0.090029	0.80597	105.6	63.559	5.5062	-22.592	3.9971	0.10577	0.033316	0.42276	10.613	0.033182	0.035917	0.34352	80.454	21.467	0.1912	-346240	3.9971	0.10337	0.026567	0.4132	10.341	0.027685	0.029746	0.29441	87.017	15.345	-0.16737	-51422	3.9971
33	3.9971	0.007058	0.00087848	0.028212	9.9995	0.0042102	0.0039203	0.0421	12.571	4.059	-12.862	-3399000	4.8248	0.55965	0.28951	2.237	9.9995	0.2549	0.26487	2.5489	143.32	37.432	12.796	116.34	4.1006	0.1501	0.050799	0.6022	9.9995	0.059486	0.061801	0.59483	77.158	10.677	1.9835	-793080	3.9971	0.091087	0.01552	0.3663	9.9995	0.034213	0.034789	0.34211	79.254	7.0334	2.0011	-381220	3.9971
34	3.9971	0.041994	0.0040788	0.16785	9.9995	0.02851	0.026095	0.28509	29.113	8.8979	-4.0642	-73355	5.3093	0.60063	0.30567	2.4008	15.248	0.16245	0.15873	1.6244	117.54	43.701	4.5741	-23.755	4.3393	0.32116	0.14159	1.3679	11.322	0.093271	0.096618	1.0258	82.593	23.608	0.64703	-11941	4.2158	0.29092	0.1155	1.2848	10.945	0.099987	0.10934	1.1287	87.824	22.159	0.75249	-1805.4	4.2057
35	3.9971	0	0	0	9.9995	0	0	0	0	2.2204e-16	-2.5282	-205810	3.9971	0.087647	0.013601	0.35033	9.9995	0.049241	0.046607	0.49239	107.23	45.338	2.8595	-3	3.9971	0.028643	0.0057946	0.11449	9.9995	0.011472	0.011549	0.11471	49.239	10.41	-0.17985	-33083	3.9971	0.022712	0.0044734	0.09078	9.9995	0.0066751	0.00783	0.066748	46.269	6.2896	-0.27801	-3698.8	3.9971
36	3.9971	0.0059181	0.00063641	0.023655	9.9995	0.0042205	0.0035933	0.042202	20.892	8.1739	-3.6156	-89958	5.2285	0.35572	0.23382	1.4218	13.499	0.14862	0.14365	1.5411	145.35	34.575	3.5372	7.8626	4.2543	0.12768	0.042752	0.55392	10.429	0.051529	0.052573	0.53113	84.928	22.731	-0.010515	-21245	4.1094	0.10415	0.022454	0.43746	10.023	0.041096	0.042984	0.41094	87.876	22.49	-0.047927	-9446.7	3.9971
37	3.9971	0	0	0	9.9995	0	0	0	0	2.2204e-16	-5.7449	-1325400	3.9971	0.33255	0.098961	1.3292	9.9995	0.05444	0.069428	0.54437	155.54	26.176	0.69063	-3	3.9971	0.057062	0.015714	0.22808	9.9995	0.012389	0.014436	0.12389	64.437	8.246	-1.2723	-201280	3.9971	0.010755	0.0019427	0.042991	9.9995	0.0047461	0.0048199	0.047459	63.824	6.439	-0.72221	-14966	3.9971
38	3.9971	0.0018326	0.00067754	0.0083855	9.9995	0.0014138	0.0012442	0.014993	24.159	6.2081	-1.2759	-450010	5.2958	0.49053	0.2585	1.9607	16.708	0.19792	0.20208	2.2745	120.31	66.026	3.116	-74.971	4.2318	0.20024	0.09869	0.80508	11.344	0.073702	0.07474	0.81498	92.792	28.089	-0.17035	-62881	4.0694	0.16467	0.077708	0.66275	10.677	0.053583	0.054599	0.58236	100.59	24.032	-0.56192	-6827.9	3.9971
39	3.9971	0.0053466	0.001219	0.024968	9.9995	0.0040979	0.0030763	0.044259	46.316	2.9658	-9.0702	-5248700	7.6308	0.5809	0.20633	2.3219	13.781	0.2508	0.23821	3.0074	145.76	61.849	1.129	-5.8198	4.6123	0.2114	0.059163	0.97882	10.939	0.086305	0.083576	0.94651	93.53	22.293	-1.806	-825040	4.1233	0.15217	0.033197	0.66986	10.423	0.053308	0.055502	0.55502	92.874	17.712	-0.91471	-96081	3.9971
40	3.9971	0.015145	0.0012492	0.062929	9.9995	0.0078023	0.0081358	0.084586	14.082	5.6119	-5.4282	-354130	5.6054	0.36568	0.10336	1.4617	16.372	0.084868	0.087802	0.84863	133.14	33.044	5.5548	-2.7933	4.3874	0.11991	0.039184	0.51147	11.265	0.033146	0.034179	0.34191	71.644	18.603	0.020759	-60135	4.1805	0.084658	0.032625	0.38606	10.304	0.026552	0.027284	0.27956	70.662	18.24	-0.0005017	-1668.8	3.9971
41	3.9971	0.0055804	0.00074472	0.022305	9.9995	0.0035253	0.0029443	0.035251	41.155	5.6172	-5.4416	-694160	4.596	0.37077	0.13146	1.482	14.831	0.10458	0.08813	1.0458	144.7	42.977	1.7065	-9.8251	4.1423	0.10595	0.031156	0.44459	10.69	0.04487	0.040975	0.4915	86.371	20.345	-0.9013	-107540	4.0753	0.05992	0.017927	0.25982	9.9995	0.034376	0.030995	0.36247	85.525	17.701	-0.5374	-11695	3.9971
42	3.9971	0	0	0	9.9995	0	0	0	0	2.2204e-16	-8.5688	-93285	7.9942	0.26596	0.092451	1.4389	13.97	0.039896	0.07478	0.48082	154.1	45.035	5.8764	27.872	4.4997	0.036253	0.013299	0.17145	10.801	0.0079207	0.010651	0.085922	75.062	23.363	-0.32584	-14250	4.1611	0.0088096	0.0023293	0.041718	10.34	0.0042427	0.0041757	0.046858	70.97	22.584	0.077856	-2449	3.9971
43	3.9971	0.00023832	6.1636e-05	0.0009526	9.9995	0.00014415	0.00011016	0.0014414	31.242	5.9636	-1.5809	-196740	6.7224	0.57376	0.20839	2.2934	13.485	0.17409	0.20542	1.7408	128.82	53.491	1.975	-1.3754	4.903	0.20833	0.070041	0.96532	10.901	0.056819	0.062479	0.60999	85.188	32.157	-0.19475	-30790	4.6212	0.17447	0.054373	0.88709	10.582	0.044772	0.047442	0.5094	85.073	33.539	-0.28824	-6271.2	4.2326
44	3.9971	0.0063259	0.00056834	0.025285	9.9995	0.004463	0.0038546	0.044628	60.419	4.8941	-8.599	-862140	3.9971	0.56239	0.3365	2.2479	9.9995	0.19208	0.20371	1.9207	144.33	37.977	1.7144	-168.54	3.9971	0.19496	0.070605	0.77928	9.9995	0.074547	0.079311	0.74543	105.01	14.847	-2.6233	-182990	3.9971	0.16434	0.025159	0.65688	9.9995	0.059205	0.065013	0.59202	101.43	12.013	-1.8596	-94845	3.9971
45	3.9971	0.029321	0.0085487	0.23439	9.9995	0.024931	0.022591	0.2493	29.64	6.1055	-3.8689	-278350	7.9942	0.65573	0.14696	2.621	9.9995	0.1658	0.20074	1.6579	111.12	48.205	6.6076	-17.781	4.744	0.32034	0.072898	1.3243	9.9995	0.092453	0.10533	0.92448	74.428	20.008	0.82134	-59588	4.1182	0.30925	0.070471	1.2725	9.9995	0.090997	0.10217	0.90992	76.452	16.434	0.54735	-19791	3.9971
46	3.9971	0	0	0	9.9995	0	0	0	0	2.2204e-16	-3.2634	-316240	3.9971	0.44907	0.087767	1.795	19.541	0.16444	0.18307	1.6443	129.95	22.133	9.4209	-3	3.9971	0.10609	0.020437	0.42403	11.59	0.041485	0.044659	0.42657	57.171	8.3021	0.67568	-62970	3.9971	0.046861	0.0087137	0.18731	9.9995	0.021117	0.021221	0.22877	53.27	6.9198	-0.52585	-15393	3.9971
47	3.9971	0	0	0	9.9995	0	0	0	0	2.2204e-16	-4.1626	-1077400	3.9971	0.99111	0.52052	3.9616	11.11	0.044122	0.078245	0.49019	141.76	25.368	0.87257	-3	3.9971	0.17746	0.083414	0.70934	10.158	0.017726	0.022916	0.18425	58.519	7.021	-0.81586	-166480	3.9971	0.048897	0.011477	0.19545	9.9995	0.017642	0.017547	0.17641	57.939	4.8882	-0.374	-16307	3.9971
48	3.9971	0	0	0	9.9995	0	0	0	0	2.2204e-16	-11.385	-11804000	5.6323	0.029762	0.0087064	0.11896	11.002	0.021039	0.016376	0.21038	128.3	57.347	0.73302	-3	4.326	0.012738	0.0021959	0.054455	10.126	0.007745	0.0067486	0.079094	72.372	21.859	-1.6892	-1479500	4.1216	0.011907	0.0013529	0.052534	10.001	0.0066069	0.0062326	0.067714	78.077	17.633	-0.40747	-4056.8	3.9971
49	3.9971	0.00072605	0.00018107	0.0032441	9.9995	0.00059089	0.00049018	0.0061075	15.697	6.1376	-8.6371	-737720	4.4681	0.73761	0.38138	2.9483	10.841	0.11439	0.11381	1.1439	153.83	30.811	5.9624	-221.07	4.0494	0.21418	0.079725	0.85613	10.13	0.033599	0.041724	0.34147	90.032	10.663	-0.55975	-177430	3.9971	0.13714	0.039402	0.54815	10.021	0.024373	0.035791	0.2468	90.82	7.9018	-0.19442	-71288	3.9971
50	3.9971	0	0	0	9.9995	0	0	0	0	2.2204e-16	-8.3775	-6429000	3.9971	0.56077	0.16569	2.2414	9.9995	0.088209	0.12044	0.88204	125.05	18.414	12.251	-3	3.9971	0.16698	0.044129	0.66745	9.9995	0.039676	0.046547	0.39674	76.303	6.5455	-0.26571	-1699300	3.9971	0.11609	0.02599	0.46402	9.9995	0.036469	0.040257	0.36467	86.289	5.2045	-1.0198	-1026300	3.9971
51	3.9971	0.0157	0.0014084	0.062756	9.9995	0.01057	0.0097868	0.10569	27.929	4.6652	-11.48	-895090	4.7306	1.3627	0.16957	5.4468	9.9995	0.77433	0.76934	7.7429	156.56	42.961	2.6203	1.4811	4.1019	0.42843	0.065502	1.7244	9.9995	0.20881	0.21188	2.088	93.057	14.753	-1.4819	-355800	3.9971	0.2616	0.041224	1.0874	9.9995	0.12505	0.12608	1.2504	94.782	10.632	-0.097504	-338220	3.9971
52	3.9971	0.019529	0.0016795	0.07806	9.9995	0.013528	0.011662	0.13528	49.7	3.9109	-5.4551	-1979800	4.6095	0.62903	0.20325	2.5143	13.485	0.11019	0.10891	1.1019	130.55	45.667	3.0337	-104.98	4.1872	0.21501	0.065944	0.88878	10.619	0.052816	0.057686	0.54789	95.775	17.705	-0.21433	-272080	4.1107	0.17894	0.048361	0.77187	10.184	0.04818	0.055564	0.50337	100.12	15.382	0.15892	-28276	3.9971
53	3.9971	0	0	0	9.9995	0	0	0	0	2.2204e-16	-6.6981	-2428200	3.9971	0.24859	0.15953	0.99365	11.029	0.074015	0.07809	0.74011	147.49	22.106	2.6992	-3	3.9971	0.058352	0.024174	0.23324	10.128	0.020907	0.021826	0.21677	77.443	8.0823	-1.2266	-348830	3.9971	0.03116	0.0048917	0.12455	9.9995	0.013477	0.013759	0.14248	79.324	6.845	-0.72678	-49324	3.9971
54	3.9971	0.0041901	0.00043501	0.016748	9.9995	0.0028709	0.0023665	0.028708	33.464	3.8721	-6.5271	-1984900	6.0091	0.27663	0.063032	1.1057	11.978	0.12747	0.12699	1.2746	114.23	54.755	3.6545	-17.776	4.3403	0.14134	0.028576	0.59498	10.347	0.061566	0.063448	0.63335	73.813	19.092	-0.063444	-343910	4.0089	0.14181	0.026997	0.61185	10.026	0.059764	0.062832	0.6242	73.796	13.981	0.62298	-19628	3.9971
55	3.9971	0.00084915	4.5409e-05	0.0033942	9.9995	0.00070068	0.00045846	0.0070064	10.01	4.4254	-12.154	-1442800	5.3429	1.3245	0.62943	5.2944	12.651	0.46671	0.43289	4.6668	135.91	41.551	10.883	119.97	4.3285	0.34647	0.14634	1.4654	10.583	0.14314	0.14105	1.5495	80.162	18.175	-0.13141	-337400	4.1603	0.24103	0.087747	1.1087	10.252	0.11102	0.11435	1.2409	83.222	14.845	0.048165	-157210	3.9971
56	3.9971	0.0053581	0.0012774	0.024626	9.9995	0.0038815	0.003554	0.041425	15.477	6.2773	-2.8774	-72946	4.596	1.6656	0.89134	6.6576	11.816	0.16957	0.2026	1.6956	146.89	46.685	4.4456	-6.0887	4.0636	0.29221	0.12701	1.1683	10.53	0.04293	0.056726	0.44998	83.644	20.277	-0.15287	-24595	3.9971	0.099212	0.026104	0.39656	10.273	0.030468	0.034002	0.31829	84.634	17.266	-0.14376	-17874	3.9971
57	3.9971	0.010028	0.00072406	0.040084	9.9995	0.0074416	0.0061436	0.074412	11.243	5.0617	-9.2071	-634260	7.0992	1.9412	1.0953	7.7594	10.511	0.20603	0.22651	2.0602	154.62	36.59	12.219	150.97	4.5144	0.40357	0.16236	1.7333	10.073	0.086931	0.10425	0.87712	76.286	15.516	0.69644	-165150	4.1266	0.20301	0.028753	0.93297	10.009	0.079043	0.094853	0.79882	76.491	12.904	0.3902	-102380	3.9971
58	3.9971	0	0	0	9.9995	0	0	0	0	2.2204e-16	-4.5879	-4169900	5.2353	0.88036	0.45463	3.5189	11.5	0.1865	0.18956	1.8649	143	44.148	16.828	148.14	4.1547	0.16604	0.06078	0.68006	10.125	0.04651	0.050845	0.47784	82.162	17.424	0.58309	-356360	4.0265	0.086772	0.021862	0.35777	9.9995	0.033052	0.034897	0.3305	85.419	18.039	-0.4049	-5731.6	3.9971
59	3.9971	0.025979	0.0018583	0.10384	9.9995	0.019223	0.016137	0.19222	47.191	3.6706	-4.4056	-5113000	5.4506	0.40386	0.14518	1.6143	14.939	0.17008	0.15262	2.0085	124.84	47.51	1.4672	-127.01	4.3509	0.17261	0.045376	0.74803	11.184	0.07722	0.075342	0.87363	90.096	16.236	-0.7563	-1194700	4.1889	0.14915	0.033688	0.63642	10.435	0.065293	0.067797	0.73837	91.118	10.488	-0.388	-445970	3.9971
60	3.9971	0.0018184	0.0001544	0.0072681	9.9995	0.0013271	0.0011613	0.01327	65.611	6.1827	-13.008	-654920	7.9942	0.48963	0.23934	1.9571	10.794	0.12388	0.14112	1.2896	157.8	60.627	0.83606	-75.519	4.6633	0.11649	0.045267	0.52766	10.15	0.038147	0.041221	0.38906	104.46	17.643	-2.374	-139660	4.1636	0.064595	0.018621	0.32655	10.051	0.026011	0.026859	0.2626	101.39	11.786	-0.98706	-67641	3.9971
61	3.9971	0.0018953	0.00025824	0.0086342	9.9995	0.0012404	0.001062	0.015292	13.955	5.7204	-0.96516	-406390	7.9942	0.1229	0.051318	0.5013	13.606	0.072362	0.066436	0.72358	131.63	66.887	8.5042	68.877	5.1635	0.04226	0.0093735	0.19927	11.054	0.023209	0.021123	0.2393	85.62	26.245	1.2381	-57836	4.7049	0.031079	0.00358	0.16206	10.603	0.018582	0.016321	0.1863	91.333	20.613	0.52064	-9308.5	3.9971
62	3.9971	0.0043335	0.00056111	0.017321	9.9995	0.0027704	0.0023077	0.027702	56.294	6.7853	-8.3208	-271230	4.3672	0.27455	0.11027	1.0974	13.499	0.061803	0.066803	0.618	142.42	50.443	3.0032	-31.303	4.05	0.12898	0.037318	0.52181	10.647	0.026778	0.031866	0.27792	93.148	18.731	-1.2741	-75329	3.9971	0.12273	0.029357	0.51254	10.194	0.02311	0.02775	0.24442	93.551	15.316	-0.77421	-44240	3.9971
63	3.9971	0	0	0	9.9995	0	0	0	0	2.2204e-16	-1.2158	-1519100	3.9971	0.34487	0.15265	1.3785	11.554	0.092592	0.10091	1.0698	101.95	40.023	4.717	-3	3.9971	0.12815	0.044066	0.51224	10.259	0.040264	0.042362	0.42661	51.838	10.349	0.26141	-313050	3.9971	0.10601	0.027935	0.42374	9.9995	0.037248	0.038315	0.37246	52.268	5.5178	-0.48319	-89813	3.9971
64	3.9971	0.0063895	0.0021993	0.029538	9.9995	0.0043473	0.0040988	0.046864	15.727	3.5648	-3.5983	-2724300	5.0267	0.61672	0.41526	2.4651	14.791	0.13823	0.14152	1.7068	140.36	48.483	8.2718	-29.491	4.204	0.27448	0.13814	1.1533	10.99	0.05698	0.064734	0.65234	83.009	21.484	0.93428	-394430	4.0753	0.25194	0.10154	1.0627	10.391	0.050555	0.059529	0.5471	85.009	18.644	0.35147	-53992	3.9971
65	3.9971	0	0	0	9.9995	0	0	0	0	2.2204e-16	-4.2038	-3485300	6.6551	0.45652	0.19683	1.8247	13.102	0.21527	0.18566	2.1526	128.82	52.087	11.495	132.28	4.3074	0.14013	0.04735	0.57792	10.383	0.050651	0.051127	0.52054	64.843	13.253	0.57358	-663070	4.0055	0.10938	0.022125	0.45126	10.021	0.036259	0.039423	0.40607	60.154	10.105	-0.15334	-281200	3.9971
66	3.9971	0.0023991	0.00021544	0.0095893	9.9995	0.0016672	0.0015135	0.016671	13.493	4.2745	-1.6537	-714720	5.6861	0.5017	0.28614	2.0053	13.916	0.12325	0.11937	1.2325	131.47	60.937	10.764	109.09	4.2764	0.11898	0.051278	0.4887	10.873	0.029296	0.031855	0.31835	81.795	18.898	1.3853	-123680	3.9971	0.072703	0.028646	0.3168	10.179	0.018382	0.018867	0.2161	86.44	14.465	0.4595	-25039	3.9971
67	3.9971	0	0	0	9.9995	0	0	0	0	2.2204e-16	-12.914	-1495700	3.9971	0.18555	0.12322	0.74166	10.874	0.10814	0.10929	1.0814	139.16	33.915	5.4689	-3	3.9971	0.053957	0.025738	0.21567	10.194	0.026062	0.025392	0.26776	71.413	12.049	-1.3435	-272550	3.9971	0.040443	0.01242	0.16166	10.084	0.015874	0.014741	0.16589	73.425	9.8707	-0.41288	-85965	3.9971
68	3.9971	0	0	0	9.9995	0	0	0	0	2.2204e-16	-7.1891	-454730	3.9971	0.23143	0.1327	0.92505	10.921	0.042084	0.039273	0.45962	130.62	53.627	6.8921	35.993	3.9971	0.078904	0.03072	0.31539	10.267	0.02009	0.020887	0.20812	69.956	14.657	0.21497	-135010	3.9971	0.065895	0.018152	0.26339	10.161	0.019674	0.020936	0.2041	70.572	9.906	0.32457	-83784	3.9971
69	3.9971	0.00051156	3.3002e-05	0.0022891	9.9995	0.00042621	0.00028632	0.0043507	16.412	4.2989	-3.1336	-1446700	5.565	0.21243	0.10705	0.84912	15.289	0.061696	0.07236	0.6215	139.18	70.926	6.5717	-7.9665	4.4008	0.080862	0.027649	0.35055	11.051	0.025738	0.026585	0.28372	79.636	18.753	0.22019	-272910	4.236	0.064988	0.017198	0.32806	10.262	0.02429	0.025279	0.27675	80.369	14.215	-0.053512	-13726	3.9971
70	3.9971	0	0	0	9.9995	0	0	0	0	2.2204e-16	-1.8177	-21855	5.8072	0.68051	0.42943	3.4069	10.894	0.27497	0.30549	2.7496	137.27	53.016	0.3502	-3	4.4651	0.18471	0.067611	0.86134	10.212	0.053278	0.065121	0.53726	69.684	17.916	-0.40021	-4544.1	4.2065	0.088253	0.018124	0.39314	10.103	0.025206	0.031759	0.2559	60.178	16.69	-0.27088	-2400.8	3.9971
71	3.9971	0	0	0	9.9995	0	0	0	0	2.2204e-16	-8.5442	-108440	3.9971	0.40779	0.12027	1.63	12.355	0.097934	0.088409	0.97929	152.81	34.304	0.91406	-3	3.9971	0.089272	0.020742	0.35683	10.336	0.027773	0.028471	0.27772	96.221	13.737	-2.0955	-45189	3.9971	0.038427	0.0038947	0.15359	9.9995	0.018079	0.02055	0.18078	99.795	12.07	-0.95624	-45998	3.9971
72	3.9971	5.8311e-05	2.7647e-05	0.00028879	9.9995	2.0472e-05	2.4725e-05	0.00021311	10.726	5.6872	-4.9368	-1391600	4.9526	0.72777	0.34238	2.939	15.208	0.27938	0.29808	2.7937	147.14	66.95	10.386	108.33	4.187	0.23096	0.068682	0.97499	10.835	0.070176	0.077426	0.722	84.126	19.319	0.36686	-214100	4.0442	0.16882	0.031067	0.70206	10.195	0.039136	0.041179	0.42556	86.016	12.936	-0.076933	-54615	3.9971
73	3.9971	0.041449	0.005892	0.16567	9.9995	0.022723	0.02135	0.22722	45.349	5.0955	-9.2516	-2294700	3.9971	0.86944	0.40532	3.4752	12.59	0.15919	0.1569	1.5918	149.79	21.27	9.8949	-7191.9	3.9971	0.2978	0.11582	1.1904	10.37	0.08709	0.087716	0.91419	95.277	9.5501	-1.2892	-417010	3.9971	0.20955	0.057264	0.83759	9.9995	0.081168	0.087113	0.86484	92.94	8.3319	-1.1818	-98517	3.9971
74	3.9971	0	0	0	9.9995	0	0	0	0	2.2204e-16	-4.1996	-334380	4.8113	0.049554	0.024794	0.19807	12.045	0.019018	0.01938	0.21976	151.09	41.989	1.042	-3	4.0989	0.013554	0.0046787	0.054645	10.255	0.005794	0.0055867	0.062602	64.297	10.271	-0.72244	-58067	3.9971	0.0085076	0.0017755	0.034943	9.9995	0.0039719	0.0037012	0.040682	62.713	6.947	-0.32775	-17343	3.9971
75	3.9971	0	0	0	9.9995	0	0	0	0	2.2204e-16	-5.4387	-714210	4.5152	0.21773	0.12022	0.87028	11.352	0.033896	0.042879	0.38478	151.39	24.285	18.465	373.67	4.0547	0.056141	0.022751	0.22474	10.15	0.0084274	0.010456	0.089364	66.741	8.1527	1.3341	-127880	3.9971	0.034978	0.0099377	0.13981	9.9995	0.0049032	0.0062189	0.04903	70.128	6.8714	-0.24169	-35646	3.9971
76	3.9971	6.6955e-05	1.2116e-05	0.00026763	9.9995	4.4606e-05	3.2336e-05	0.00044604	10.803	3.59	-5.0997	-3099600	3.9971	0.17807	0.077942	0.71177	12.859	0.061931	0.064108	0.61928	115.88	43.8	14.223	205.57	3.9971	0.062224	0.017686	0.24872	10.317	0.017959	0.019251	0.18106	61.247	14.407	2.9372	-760570	3.9971	0.051898	0.009898	0.20744	9.9995	0.011017	0.014658	0.11681	56.81	9.4448	1.9455	-333020	3.9971
77	3.9971	0.020014	0.0012939	0.079997	9.9995	0.015285	0.012166	0.15284	50.816	3.908	-7.376	-5118100	3.9971	2.3811	0.8172	9.5176	14.757	0.53822	0.57063	5.3819	140.93	55.889	0.61346	-15.627	3.9971	0.78799	0.20432	3.1497	10.689	0.22527	0.24845	2.3719	90.476	13.288	-1.3171	-1167600	3.9971	0.59641	0.11942	2.3839	10.012	0.19964	0.2476	2.3784	91.543	6.33	-0.53111	-468870	3.9971
78	3.9971	0	0	0	9.9995	0	0	0	0	2.2204e-16	-5.5166	-60714	3.9971	0.35429	0.068133	1.4161	9.9995	0.13186	0.14447	1.3185	155.83	30.526	2.3744	-3	3.9971	0.076908	0.014022	0.30741	9.9995	0.031139	0.03281	0.31137	73.036	11.31	-1.1409	-22281	3.9971	0.026789	0.003999	0.10708	9.9995	0.013743	0.013098	0.13742	70.595	9.3337	-0.92581	-18242	3.9971
79	3.9971	0	0	0	9.9995	0	0	0	0	2.2204e-16	-8.7523	-153880	3.9971	0.18573	0.11928	0.74237	11.211	0.13937	0.13081	1.5625	152.87	31.433	13.047	176.23	3.9971	0.058047	0.029028	0.23202	10.134	0.031023	0.030482	0.32897	78.069	10.728	0.76759	-52298	3.9971	0.035123	0.010416	0.14039	9.9995	0.015992	0.016332	0.15991	76.913	8.9328	0.044878	-36764	3.9971
80	3.9971	0	0	0	9.9995	0	0	0	0	2.2204e-16	-11.104	-727420	3.9971	0.49727	0.13565	1.9877	9.9995	0.096955	0.11597	0.9695	151.08	23.67	3.1483	-3	3.9971	0.1632	0.042581	0.65234	9.9995	0.036329	0.043111	0.36327	67.528	7.2711	-1.9321	-213910	3.9971	0.12049	0.029958	0.4816	9.9995	0.030254	0.035674	0.30253	63.522	4.9893	-0.90911	-139010	3.9971
81	3.9971	0.0024685	0.00021115	0.011146	9.9995	0.0017752	0.0015586	0.018444	11.657	5.6861	-8.457	-400230	4.5152	0.62403	0.265	2.4943	12.9	0.086118	0.11393	0.86114	157.66	22.34	7.5953	55.65	4.0711	0.21519	0.071873	0.86032	10.47	0.038997	0.047703	0.41478	95.142	11.939	-0.76946	-115180	3.9971	0.16358	0.043039	0.65384	10.073	0.034896	0.038724	0.35976	97.304	10.365	-0.80302	-72072	3.9971
82	3.9971	7.8751e-05	1.8503e-05	0.00031478	9.9995	4.833e-05	3.631e-05	0.00048328	10.861	3.6929	-5.182	-3125600	3.9971	0.17812	0.077985	0.71197	12.846	0.061968	0.06418	0.61965	115.86	48.293	13.679	191.26	3.9971	0.062225	0.017688	0.24872	10.316	0.01795	0.019244	0.18094	61.839	15.2	2.965	-732570	3.9971	0.051869	0.0098892	0.20733	9.9995	0.010976	0.014641	0.11628	57.759	9.5361	1.9358	-316160	3.9971
83	3.9971	0	0	0	9.9995	0	0	0	0	2.2204e-16	-4.6411	-591750	4.8719	0.84267	0.37325	3.3683	13.041	0.18657	0.19826	2.4331	142.81	31.459	3.8106	9.5532	4.1477	0.3078	0.10291	1.2404	10.542	0.0738	0.08259	0.81776	67.981	15.293	-0.010718	-153360	4.0383	0.24107	0.066918	0.98101	10.162	0.064037	0.071706	0.65807	68.963	14.501	0.057145	-80797	3.9971
84	3.9971	0	0	0	9.9995	0	0	0	0	2.2204e-16	-2.1859	-1940500	6.7964	0.51288	0.20727	2.0501	13.472	0.086777	0.10262	0.86772	127.7	62.105	8.838	51.606	4.4118	0.10843	0.033258	0.46002	10.498	0.031861	0.033637	0.33573	75.698	14.638	1.1412	-428280	4.0619	0.059767	0.0094969	0.26941	10.064	0.027553	0.027138	0.30439	82.958	9.0439	0.3849	-190030	3.9971
85	3.9971	0.0087916	0.0021199	0.040347	9.9995	0.0062995	0.0057293	0.067442	10.968	4.5875	-3.8832	-1020300	4.5893	1.7096	0.61123	6.8336	14.293	0.28459	0.2601	3.0755	151.33	52.18	17.044	314.81	4.1241	0.56001	0.19271	2.2616	10.895	0.10499	0.12193	1.1598	81.894	21.964	1.6648	-202700	4.0501	0.42779	0.14781	1.7448	10.447	0.094088	0.11691	1.0754	83.949	19.035	-0.020291	-75560	3.9971
86	3.9971	0.0067193	0.00090615	0.026858	9.9995	0.004224	0.0035407	0.042238	32.745	5.6127	-5.8433	-138450	6.5474	0.44471	0.093809	1.7775	9.9995	0.14535	0.16847	1.4534	113.06	49.066	1.9803	-8.8507	4.3614	0.14938	0.034488	0.64676	9.9995	0.06024	0.063155	0.60237	76.976	18.726	-0.99325	-28742	3.9971	0.12122	0.028676	0.50673	9.9995	0.056366	0.055232	0.56363	81.9	15.471	-0.57404	-10518	3.9971
87	3.9971	0.0086625	0.0024363	0.034625	9.9995	0.0027946	0.002396	0.036124	57.414	3.9123	-2.626	-1815400	6.0158	0.5528	0.39494	2.2096	12.927	0.22234	0.20541	2.2233	129.68	56.065	0.63869	-21.54	4.2494	0.28505	0.1187	1.1915	10.759	0.10734	0.11053	1.1263	88.821	27.905	-0.586	-229870	3.9971	0.28174	0.084234	1.2111	10.393	0.10419	0.11064	1.12	85.779	27.309	-0.27344	-3222.7	3.9971
88	3.9971	0.0047303	0.00074541	0.021326	9.9995	0.0037154	0.0028632	0.038902	19.622	6.2555	-6.2901	-906420	4.5085	2.1318	0.90516	8.5211	11.621	0.2212	0.29078	2.2119	149.29	73.565	1.7208	-32.291	4.0539	0.6083	0.25381	2.4317	10.232	0.095567	0.12495	0.97973	92.136	19.211	-0.53894	-229600	3.9971	0.42183	0.14117	1.6861	10.029	0.075542	0.10279	0.79573	91.534	10.862	-0.0072487	-118750	3.9971
89	3.9971	0	0	0	9.9995	0	0	0	0	2.2204e-16	-4.9399	-12608	7.1732	0.090671	0.050167	0.36242	14.373	0.019704	0.022308	0.21891	144.03	29.294	2.513	-3	4.5265	0.031435	0.013704	0.13411	11.114	0.0067332	0.007544	0.080156	67.926	12.779	-0.92972	-4455.8	3.9971	0.024485	0.0080137	0.11056	10.578	0.0051738	0.0057391	0.065507	65.882	11.845	-0.78785	-3531	3.9971
90	3.9971	0.022833	0.001575	0.091265	9.9995	0.017089	0.013944	0.17089	66.475	3.7927	-10.284	-2268100	4.3201	2.7786	1.1811	11.106	16.587	0.42629	0.47659	4.2627	154.95	32.465	0.49026	-291.33	4.0375	0.77274	0.31102	3.1423	11.821	0.10805	0.1404	1.2552	105.86	16.282	-2.4998	-391290	3.9971	0.5104	0.2179	2.0937	11.233	0.068966	0.10306	0.90554	102.49	15.24	-1.4996	-118750	3.9971
91	3.9971	3.6759e-05	2.4759e-06	0.0001593	9.9995	3.1352e-05	2.2957e-05	0.00032384	32.788	5.4353	-9.454	-525040	5.4977	1.7727	0.64089	7.0857	10.477	0.10952	0.17469	1.0952	159.31	18.827	3.2209	-187.47	4.3627	0.52572	0.17188	2.1526	10.134	0.060352	0.083812	0.60978	93.911	12.018	-2.1426	-115260	4.1704	0.3454	0.097597	1.4574	10.082	0.063139	0.08204	0.64079	92.843	11.962	-1.6556	-41588	4.1653
92	3.9971	0	0	0	9.9995	0	0	0	0	2.2204e-16	-5.5054	-541490	3.9971	0.56254	0.15761	2.2485	10.995	0.14826	0.15921	1.4941	127.2	52.953	0.81756	-3	3.9971	0.20426	0.065284	0.81643	10.142	0.06072	0.062816	0.6265	80.293	17.586	-1.1648	-83386	3.9971	0.16749	0.058202	0.66946	9.9995	0.049597	0.054123	0.51916	87.883	14.7	-0.52579	-8390.1	3.9971
93	3.9971	0	0	0	9.9995	0	0	0	0	2.2204e-16	-6.7518	-1386800	4.5758	0.59758	0.17713	2.4087	14.589	0.16211	0.18775	1.621	133.79	60.543	11.365	128.77	4.0624	0.11892	0.034675	0.47804	10.538	0.032276	0.035226	0.33202	72.862	16.302	0.8391	-164880	4.0055	0.049246	0.012034	0.19813	10.036	0.016814	0.018494	0.18779	77.249	11.469	0.23232	-21776	3.9971
94	3.9971	7.6502e-05	3.4477e-05	0.00037683	9.9995	3.2772e-05	3.7589e-05	0.00034931	21.857	5.9853	-3.2264	-327230	5.9957	0.22457	0.051093	0.89765	16.978	0.11391	0.106	1.139	138.89	45.638	8.4699	-4.4659	4.485	0.082708	0.015256	0.33747	11.272	0.036877	0.037009	0.37485	78.462	21.848	1.2484	-55937	4.2293	0.067899	0.010102	0.2817	10.164	0.02683	0.029003	0.27743	77.506	19.866	0.56174	-2097.4	3.9971
95	3.9971	0.00083165	7.3939e-05	0.003951	9.9995	0.00062762	0.00052216	0.0062759	22.752	5.5784	-7.2229	-264090	5.6727	0.76118	0.40475	3.0425	12.792	0.12685	0.14442	1.2684	157.68	52.093	2.8435	-59.749	4.4756	0.18126	0.067713	0.75968	10.559	0.060949	0.064289	0.62827	94.268	18.002	-1.4876	-65475	4.2356	0.11957	0.021951	0.57834	10.237	0.057523	0.058141	0.60386	97.95	13.529	-1.2797	-46313	3.9971
96	3.9971	0	0	0	9.9995	0	0	0	0	2.2204e-16	-2.6616	-898320	4.8248	0.53401	0.27176	2.1345	12.382	0.088957	0.099737	1.1014	140.84	42.219	5.2355	23.948	4.1153	0.096035	0.042723	0.38642	10.34	0.021525	0.023134	0.24551	66.873	12.832	0.095893	-147020	3.9971	0.026315	0.0059562	0.11415	9.9995	0.012579	0.012302	0.12578	71.895	9.5524	-0.3618	-20397	3.9971
97	3.9971	0	0	0	9.9995	0	0	0	0	2.2204e-16	-6.9117	-148280	3.9971	0.21904	0.068051	0.87552	9.9995	0.04777	0.050377	0.47767	128.76	31.755	4.1106	-3	3.9971	0.064767	0.017304	0.25888	9.9995	0.018585	0.019892	0.18584	65.016	9.5799	-0.88668	-49634	3.9971	0.042392	0.0089427	0.16944	9.9995	0.015935	0.017244	0.15934	65.334	6.4311	-0.62976	-37381	3.9971
98	3.9971	0	0	0	9.9995	0	0	0	0	2.2204e-16	-3.8866	-890220	7.9942	0.12082	0.040899	0.48294	11.244	0.015409	0.020883	0.15408	127.29	46.773	1.728	-3	4.7126	0.034457	0.01066	0.14393	10.207	0.0088404	0.0099294	0.089761	73.76	16.233	-0.152	-159690	4.0711	0.02148	0.0057657	0.095153	9.9995	0.0094084	0.0096733	0.096122	78.816	12.656	0.31166	-16983	3.9971
99	3.9971	0	0	0	9.9995	0	0	0	0	2.2204e-16	-8.3633	-387270	3.9971	0.15159	0.10503	0.60593	10.235	0.055058	0.053192	0.56352	140.59	26.429	0.68575	-3	3.9971	0.025353	0.014639	0.10134	10.029	0.0095363	0.0091951	0.096979	54.334	6.6436	-1.4584	-68124	3.9971	0.0073281	0.0015936	0.029291	9.9995	0.0031721	0.0030386	0.031719	44.757	4.2545	-0.49868	-20331	3.9971
[truncated: 1,837 more columns]
