# Supplementary material for: Detecting Parkinson’s disease from sustained phonation and speech signals
Source: PLoS One. 2017 Oct 5;12(10):e0185613. doi: 10.1371/journal.pone.0185613 (PMC5628839; doi:10.1371/journal.pone.0185613)
Supplement: S3 File — (ZIP) [file pone.0185613.s003.zip › SP/voiced/SP_voiced_avec2011.csv]

id	audspec_lengthL1norm_sma_quartile1	audspec_lengthL1norm_sma_quartile2	audspec_lengthL1norm_sma_quartile3	audspec_lengthL1norm_sma_iqr1_2	audspec_lengthL1norm_sma_iqr2_3	audspec_lengthL1norm_sma_iqr1_3	audspec_lengthL1norm_sma_percentile1_0	audspec_lengthL1norm_sma_percentile99_0	audspec_lengthL1norm_sma_pctlrange0_1	audspec_lengthL1norm_sma_amean	audspec_lengthL1norm_sma_flatness	audspec_lengthL1norm_sma_rqmean	audspec_lengthL1norm_sma_stddev	audspec_lengthL1norm_sma_skewness	audspec_lengthL1norm_sma_kurtosis	audspec_lengthL1norm_sma_meanPeakDist	audspec_lengthL1norm_sma_peakDistStddev	audspec_lengthL1norm_sma_peakRangeRel	audspec_lengthL1norm_sma_peakMeanRel	audspec_lengthL1norm_sma_minRangeRel	audspec_lengthL1norm_sma_meanRisingSlope	audspec_lengthL1norm_sma_stddevRisingSlope	audspec_lengthL1norm_sma_meanFallingSlope	audspec_lengthL1norm_sma_stddevFallingSlope	audspec_lengthL1norm_sma_meanSegLen	audspec_lengthL1norm_sma_maxSegLen	audspec_lengthL1norm_sma_minSegLen	audspec_lengthL1norm_sma_segLenStddev	audspec_lengthL1norm_sma_linregc1	audspec_lengthL1norm_sma_linregerrA	audspec_lengthL1norm_sma_qregc1	audspec_lengthL1norm_sma_qregerrA	audspec_lengthL1norm_sma_upleveltime25	audspec_lengthL1norm_sma_upleveltime50	audspec_lengthL1norm_sma_upleveltime90	audspec_lengthL1norm_sma_risetime	audspec_lengthL1norm_sma_lpgain	audspec_lengthL1norm_sma_lpc0	audspec_lengthL1norm_sma_lpc1	audspec_lengthL1norm_sma_lpc2	audspec_lengthL1norm_sma_lpc3	audspec_lengthL1norm_sma_lpc4	pcm_zcr_sma_quartile1	pcm_zcr_sma_quartile2	pcm_zcr_sma_quartile3	pcm_zcr_sma_iqr1_2	pcm_zcr_sma_iqr2_3	pcm_zcr_sma_iqr1_3	pcm_zcr_sma_percentile1_0
1	0.51815	1.324	2.3203	0.80587	0.9963	1.8022	0.0010218	4.0721	4.0711	1.4297	0.2785	1.8063	1.1039	0.38166	2.2835	0.495	0.29971	0.66015	1.9112	0.24806	9.0209	4.9676	15.07	10.355	0.20214	0.48	0.05	0.15143	-0.22739	0.21934	0.10826	0.21979	0.58586	0.32323	0.037037	0.45608	0.009181	-2.1728	1.4699	-0.003568	-0.48953	0.20339	0.029616	0.041402	0.38048	0.011786	0.33908	0.35086	0.0075552
2	0.58688	1.3865	2.4964	0.79964	1.1099	1.9095	0.0010218	3.8865	3.8854	1.5039	0.35771	1.8513	1.0795	0.28551	2.0435	0.422	0.27284	0.63326	1.9739	0.21033	12.642	5.3114	10.297	6.1436	0.25778	0.57	0.03	0.16219	-0.20955	0.22148	0.0028096	0.22149	0.65462	0.33333	0.028112	0.46371	0.013822	-2.079	1.3397	-0.072348	-0.31523	0.13689	0.021457	0.025385	0.066485	0.0039287	0.0411	0.045029	0.011786
3	0.64147	0.95963	1.5204	0.31817	0.56079	0.87896	0.0010218	2.668	2.667	1.03	0.4394	1.2256	0.66425	0.35092	2.724	0.24857	0.16191	0.66966	1.5921	0.55954	9.5148	6.2664	9.9437	8.5121	0.17417	0.5	0.03	0.14829	-0.2105	0.18192	-0.1713	0.18328	0.72512	0.29858	0.037915	0.50476	0.0052359	-2.1477	1.4459	-0.011966	-0.44281	0.16359	0.034754	0.059232	0.14884	0.024479	0.089604	0.11408	0.013025
4	0.31534	1.1348	2.1254	0.81944	0.99066	1.8101	0.0010218	3.1078	3.1068	1.2814	0.24236	1.6298	1.0071	0.21861	1.7559	0.3525	0.23459	0.29359	2.1634	0.46217	11.832	10.501	10.366	5.5405	0.1975	0.46	0.03	0.14313	-0.23253	0.26783	-0.16252	0.26769	0.64427	0.38735	0.055336	0.40873	0.0059808	-2.3935	2.1289	-0.76939	-0.080758	0.12153	0.032336	0.055606	0.81293	0.02327	0.75733	0.7806	0.012427
5	0.44031	0.77918	1.069	0.33887	0.28981	0.62868	0.0010218	1.636	1.635	0.74308	0.38758	0.87857	0.46874	-0.1024	2.1975	0.355	0.19831	0.47106	1.7115	0.32071	7.0595	4.3182	3.2302	1.8326	0.19583	0.5	0.03	0.14671	-0.25193	0.2218	0.29942	0.22198	0.75104	0.43154	0.06639	0.44167	0.0030064	-2.2713	1.8771	-0.48475	-0.34692	0.23616	0.024479	0.03838	0.53732	0.013901	0.49894	0.51284	0.010275
6	1.446	2.0144	2.7291	0.56836	0.71478	1.2831	0.0010218	4.0669	4.0659	2.0643	0.71983	2.2787	0.96513	0.016329	2.5401	0.335	0.19046	0.44272	1.6431	0.31027	17.006	5.9396	13.141	7.2306	0.31556	1.3	0.03	0.39047	0.0034859	0.18894	-0.54715	0.18703	0.87931	0.47586	0.034483	0.46713	0.01011	-2.282	1.6049	0.010968	-0.51086	0.18258	0.020248	0.02327	0.041024	0.0030221	0.017755	0.020777	0.0080266
7	0.96415	1.3175	1.7667	0.35334	0.44917	0.8025	0.0010218	2.5075	2.5065	1.2994	0.56461	1.4479	0.6386	-0.35162	2.6452	0.2825	0.16225	0.53994	1.511	0.27695	8.4779	3.9385	7.5131	5.3723	0.3075	0.64	0.04	0.24616	-0.00020066	0.2	0.1172	0.20159	0.86179	0.51626	0.044715	0.51429	0.0077429	-2.0758	1.3346	-0.04903	-0.3277	0.12554	0.022137	0.028105	0.045558	0.0059686	0.017452	0.023421	0.010275
8	0.6525	1.5857	2.696	0.93318	1.1103	2.0435	0.0010218	4.5885	4.5874	1.6649	0.24386	2.1078	1.2927	0.35326	2.1413	0.4	0.26824	0.55347	2.1586	0.36534	12.773	9.3502	20.66	11.946	0.22583	0.55	0.03	0.1676	-0.15512	0.21352	0.76796	0.21281	0.57239	0.29966	0.023569	0.39527	0.02082	-2.071	1.2538	0.049813	-0.28527	0.062252	0.02327	0.045331	0.68419	0.022061	0.63886	0.66092	0.0099607
9	1.8909	2.7984	3.3941	0.90753	0.59565	1.5032	0.0010218	5.3666	5.3656	2.6964	0.62353	3.0011	1.3175	-0.1257	2.6655	0.34667	0.20217	0.65257	1.534	0.31426	20.934	7.7594	22.887	22.284	0.22	1.06	0.03	0.30532	0.042345	0.18931	-0.9255	0.18614	0.8371	0.53394	0.049774	0.54091	0.026673	-2.2876	1.8022	-0.29359	-0.4265	0.2124	0.028407	0.045029	0.070414	0.016621	0.025385	0.042007	0.015715
10	0.91496	1.5352	2.9569	0.6202	1.4217	2.0419	0.0010218	4.3878	4.3867	1.8028	0.3164	2.2181	1.2922	0.24873	1.9768	0.48	0.32398	0.42422	2.0433	0.32492	13.996	4.9021	18.809	19.546	0.32111	0.62	0.07	0.19615	-0.051126	0.2476	0.52035	0.24816	0.69463	0.37584	0.04698	0.50168	0.012277	-2.2802	1.8457	-0.50382	-0.20646	0.15193	0.019417	0.025688	0.13614	0.0062708	0.11046	0.11673	0.012986
11	1.4893	2.5466	4.4806	1.0573	1.934	2.9913	0.0010218	6.7979	6.7969	2.9454	0.52123	3.5223	1.9316	0.34562	2.0947	0.325	0.20476	0.80184	1.5259	0.84473	26.394	20.791	14.618	10.175	0.17133	0.35	0.05	0.10751	0.0048078	0.23588	-0.020419	0.23583	0.65818	0.36727	0.065455	0.4708	0.022802	-2.3245	1.7787	-0.23515	-0.40021	0.18783	0.027954	0.043215	0.094137	0.015261	0.050922	0.066183	0.010879
12	1.2489	1.9062	2.6445	0.65732	0.73831	1.3956	0.0010218	3.7263	3.7253	1.8753	0.51052	2.1348	1.0201	-0.14581	2.2721	0.22222	0.13596	0.62314	1.4543	0.64876	20.034	20.172	15.74	8.9993	0.221	0.65	0.03	0.19644	-0.32139	0.20506	-0.14977	0.20465	0.8371	0.49774	0.072398	0.43182	0.039105	-1.9209	1.1555	-0.050104	-0.28928	0.11746	0.026292	0.044424	0.1922	0.018132	0.14778	0.16591	0.010456
13	0.52499	1.1306	1.9725	0.60559	0.84196	1.4476	0.0010218	3.1096	3.1086	1.2649	0.33163	1.5778	0.94315	0.33876	2.019	0.382	0.24989	0.59107	1.8146	0.34235	14.117	6.1477	7.1011	6.367	0.16308	0.51	0.04	0.13105	-0.15548	0.24594	0.51473	0.24712	0.68636	0.33636	0.068182	0.43836	0.0093411	-2.2028	1.521	0.034768	-0.60291	0.26058	0.032865	0.045784	0.59489	0.012919	0.54911	0.56203	0.018737
14	1.1809	2.2858	3.5672	1.1049	1.2815	2.3863	0.0010218	4.9218	4.9208	2.2768	0.39237	2.6972	1.446	-0.075866	1.8485	0.5475	0.32291	0.54501	1.7487	0.3788	12.312	7.8553	14.893	7.5676	0.18714	0.55	0.04	0.15355	-0.11285	0.24745	0.017182	0.24759	0.73485	0.46591	0.05303	0.47148	0.019634	-2.3096	1.8957	-0.57034	-0.090104	0.081577	0.033772	0.049713	0.11778	0.015941	0.068072	0.084013	0.015793
15	0.82053	1.7094	2.3623	0.88884	0.65294	1.5418	0.0010218	3.7279	3.7269	1.6552	0.60708	1.9357	1.0036	0.10706	2.1192	0.2175	0.12273	0.71724	1.617	0.5043	16.922	9.0157	15.945	5.8975	0.20273	0.55	0.04	0.14498	0.035779	0.21909	-0.056783	0.21889	0.69957	0.41631	0.042918	0.43966	0.010284	-2.2809	1.774	-0.33257	-0.31096	0.15765	0.020248	0.025385	0.045029	0.0051375	0.019643	0.024781	0.0080508
16	1.0211	1.5836	2.4406	0.56243	0.85706	1.4195	0.0010218	4.08	4.079	1.7213	0.49136	2.0403	1.0954	0.28881	2.3757	0.22857	0.11208	0.51816	1.6569	0.73909	13.066	12.507	16.053	6.3602	0.20222	0.47	0.04	0.15718	-0.27608	0.20722	-0.46225	0.20329	0.74619	0.32995	0.050761	0.40306	0.011914	-2.3662	1.9849	-0.51989	-0.23254	0.14149	0.027199	0.043215	0.081293	0.016017	0.038078	0.054095	0.018036
17	0.99828	2.3857	3.9239	1.3874	1.5382	2.9256	0.0010218	5.4868	5.4858	2.4263	0.31685	2.9454	1.6698	0.016851	1.8313	0.5025	0.37966	0.56217	1.8717	0.26935	15.162	10.239	33.109	17.974	0.21091	0.49	0.04	0.15288	-0.10541	0.25784	-0.25898	0.25577	0.71008	0.44118	0.054622	0.47257	0.019862	-2.4045	2.0057	-0.39198	-0.4342	0.23253	0.021759	0.033696	0.20369	0.011937	0.16999	0.18193	0.010275
18	1.0747	1.7531	2.5919	0.67838	0.83874	1.5171	0.0010218	3.4557	3.4547	1.7285	0.45123	1.9921	0.99044	-0.25742	2.0738	0.43143	0.28917	0.56624	1.5983	0.45178	13.905	7.3015	6.4672	4.057	0.265	0.79	0.03	0.25744	-0.037786	0.23347	0.32605	0.23552	0.7963	0.49383	0.058642	0.42415	0.0076422	-2.3562	1.9311	-0.41829	-0.35015	0.19972	0.029314	0.037927	0.12088	0.0086129	0.082956	0.091568	0.019178
19	0.98409	1.2985	1.7125	0.3144	0.41405	0.72845	0.0010218	2.2305	2.2295	1.2768	0.66355	1.3924	0.5554	-0.54325	2.8056	0.25429	0.18387	0.49771	1.4456	0.51248	9.9092	5.3178	9.4342	5.0088	0.255	0.9	0.03	0.30544	0.081261	0.18746	-0.36204	0.18659	0.89447	0.58794	0.015075	0.47475	0.0091597	-1.8993	0.93943	0.17825	-0.22777	0.016929	0.024781	0.035358	0.062859	0.010577	0.027501	0.038078	0.014204
20	0.76209	1.4613	2.2525	0.69925	0.79119	1.4904	0.0010218	3.8329	3.8319	1.4841	0.33756	1.7936	1.0072	0.20071	2.3636	0.64	0.51803	0.5661	1.8365	0.35932	5.4265	5.0969	11.394	5.8425	0.22462	0.52	0.03	0.14302	-0.005076	0.20292	0.13293	0.20342	0.68212	0.2947	0.019868	0.44518	0.0076026	-2.2706	1.7519	-0.281	-0.42611	0.23342	0.02395	0.043064	0.17921	0.019115	0.13614	0.15526	0.011792
21	0.8923	1.2762	1.6623	0.38392	0.38612	0.77004	0.0010218	2.3089	2.3079	1.2561	0.6668	1.381	0.57378	-0.26261	2.6678	0.37167	0.29104	0.53852	1.3471	0.57174	8.9327	7.1619	7.6647	3.6126	0.32875	0.8	0.03	0.28462	0.14072	0.19739	-0.23372	0.19531	0.89354	0.55133	0.072243	0.4771	0.0066962	-1.9889	1.1255	0.15681	-0.42719	0.1401	0.024781	0.039891	0.070263	0.01511	0.030372	0.045482	0.011671
22	1.2362	2.0914	2.8275	0.85527	0.73609	1.5914	0.0010218	4.1208	4.1198	1.9745	0.41303	2.2999	1.1794	-0.14404	2.1293	0.28111	0.17858	0.40469	1.7512	0.61739	22.503	13.95	17.755	13.292	0.24667	0.72	0.03	0.23977	-0.20657	0.22275	-0.29175	0.21974	0.79667	0.49333	0.056667	0.47826	0.0094285	-2.4804	2.1402	-0.49054	-0.32993	0.16612	0.024705	0.05062	0.17158	0.025914	0.12096	0.14687	0.016011
23	0.75483	1.6499	2.8624	0.89508	1.2125	2.1076	0.0010218	4.4981	4.4971	1.7954	0.33732	2.2306	1.3236	0.41541	2.1497	0.43143	0.24867	0.67865	1.6699	0.27197	8.0451	4.8123	13.216	5.9081	0.25077	0.7	0.03	0.22571	-0.20409	0.23075	0.76522	0.22787	0.62941	0.32059	0.058824	0.42478	0.0071572	-2.0177	1.1575	0.20358	-0.63731	0.29855	0.016621	0.022363	0.036945	0.0057419	0.014581	0.020323	0.0066485
24	1.2353	2.1614	3.4378	0.9261	1.2764	2.2025	0.0010218	4.6883	4.6873	2.245	0.3715	2.6585	1.4238	-0.090277	1.8557	0.26778	0.14026	0.55295	1.6376	0.57456	17.99	6.7379	19.902	13.487	0.20154	0.49	0.03	0.16496	-0.29554	0.23406	-1.2294	0.21925	0.75	0.45714	0.05	0.49104	0.013658	-2.5892	2.6808	-1.4136	0.33352	-0.0055637	0.017528	0.030221	0.18971	0.012693	0.15949	0.17218	0.011961
25	1.1724	1.4935	1.7963	0.32117	0.30273	0.6239	0.0010218	3.0778	3.0768	1.4563	0.64149	1.6133	0.69415	-0.18924	3.1556	0.28	0.17393	0.44156	1.5464	0.32908	6.2826	3.7798	6.8993	2.6257	0.3775	1.04	0.04	0.39752	-0.1869	0.15999	-1.2028	0.14277	0.8303	0.45455	0.036364	0.44512	0.004249	-2.3068	1.8772	-0.48801	-0.24718	0.16987	0.027501	0.039891	0.059837	0.01239	0.019946	0.032336	0.013297
26	1.0455	2.4004	3.1956	1.355	0.79522	2.1502	0.0010218	4.9402	4.9392	2.2265	0.26512	2.7041	1.5345	0.008389	1.9416	0.39	0.22975	0.39889	1.7438	0.5793	13.262	13.356	17.832	8.1182	0.2925	0.86	0.04	0.25561	-0.13809	0.25389	0.11301	0.25469	0.725	0.45278	0.1	0.41504	0.010119	-2.4109	2.0873	-0.54259	-0.355	0.22543	0.02055	0.034603	0.38395	0.014053	0.34935	0.3634	0.010879
27	0.85633	1.5067	2.4816	0.65041	0.97488	1.6253	0.0010218	4.1505	4.1495	1.6693	0.28824	2.0661	1.2175	0.34023	2.235	0.299	0.17027	0.6851	1.7157	0.3891	14.826	6.2256	17.359	8.7157	0.17611	0.8	0.03	0.20575	-0.10764	0.22853	-0.82879	0.22438	0.70468	0.32164	0.073099	0.39296	0.010683	-2.3038	1.719	-0.06464	-0.62355	0.28099	0.031505	0.053037	0.38146	0.021532	0.32842	0.34995	0.014204
28	0.92647	1.4473	2.1785	0.52081	0.73117	1.252	0.0010218	4.0855	4.0845	1.6548	0.6775	1.9455	1.0231	0.79733	2.999	0.3225	0.21306	0.52468	1.7911	0.27499	14.283	7.548	12.247	5.196	0.168	0.55	0.04	0.14246	-0.17977	0.19398	-0.81454	0.18599	0.71508	0.27374	0.078212	0.45506	0.014359	-2.1487	1.4325	-0.022755	-0.41724	0.16583	0.033092	0.03838	0.049713	0.0052886	0.011333	0.016621	0.016621
29	0.90584	1.6532	2.4415	0.74732	0.78837	1.5357	0.0010218	4.098	4.097	1.6502	0.42556	1.9443	1.0282	0.12806	2.4059	0.37	0.20195	0.55398	1.7362	0.57219	9.514	5.0719	11.482	7.6262	0.296	0.89	0.05	0.25236	-0.31281	0.17836	-0.94198	0.16993	0.72086	0.30061	0.018405	0.49231	0.005794	-2.3892	2.0632	-0.60529	-0.25324	0.18968	0.024479	0.038229	0.12768	0.01375	0.089453	0.1032	0.010577
30	1.1326	2.0203	2.3577	0.88769	0.33746	1.2252	0.0010218	3.2973	3.2963	1.8219	0.74616	1.9916	0.80452	-0.35321	2.3808	0.24667	0.15716	0.34433	1.4742	0.76048	15.381	7.0392	11.17	5.6045	0.24	0.68	0.03	0.22291	-0.10715	0.19582	-0.30283	0.19401	0.87266	0.62547	0.048689	0.41729	0.012154	-1.9612	1.0254	0.23388	-0.39432	0.10169	0.019039	0.024479	0.037625	0.0054397	0.013146	0.018586	0.013998
31	0.97339	1.3545	1.9166	0.38113	0.5621	0.94323	0.0010218	2.617	2.616	1.3935	0.641	1.5518	0.68266	-0.19176	2.4189	0.29778	0.19625	0.51115	1.4769	0.38078	10.415	5.6309	8.597	3.8473	0.35375	0.72	0.03	0.2621	-0.24054	0.19361	0.26868	0.19331	0.84859	0.50352	0.073944	0.48057	0.0070034	-2.1196	1.3659	0.084576	-0.52964	0.20508	0.019039	0.025083	0.036416	0.0060441	0.011333	0.017377	0.0074524
32	0.59275	0.94305	1.4684	0.3503	0.52536	0.87566	0.0010218	2.1527	2.1517	0.99163	0.53829	1.1442	0.57088	0.01444	2.1892	0.29714	0.16194	0.69392	1.4891	0.23592	7.6788	3.8755	8.2214	7.2399	0.16846	0.5	0.03	0.14179	-0.11173	0.20625	0.011729	0.20635	0.78182	0.37727	0.022727	0.48402	0.005976	-2.0404	1.1907	0.14366	-0.42641	0.14257	0.026292	0.035509	0.065881	0.0092173	0.030372	0.039589	0.014808
33	1.0277	1.6078	2.1	0.58007	0.49218	1.0723	0.0010218	3.3068	3.3058	1.5455	0.63615	1.7173	0.7486	-0.16669	2.6822	0.264	0.1713	0.65542	1.5099	0.50994	12.836	6.6893	10.881	7.6212	0.26	1.27	0.05	0.34	0.088212	0.17527	-0.75058	0.16986	0.81507	0.41438	0.013699	0.43299	0.0069064	-2.1317	1.3577	0.051743	-0.39829	0.12571	0.025385	0.032034	0.051677	0.0066485	0.019643	0.026292	0.012693
34	0.98076	2.0519	3.1972	1.0711	1.1453	2.2164	0.0010218	5.1002	5.0992	2.1632	0.38139	2.6078	1.4565	0.18434	2.0783	0.32	0.20075	0.52918	1.7428	0.67746	17.611	10.981	19.114	10.206	0.19083	0.5	0.03	0.15075	-0.20428	0.2258	0.33238	0.22837	0.70763	0.36864	0.050847	0.46383	0.016114	-2.4803	2.3674	-1.0253	0.062902	0.082495	0.030825	0.061348	0.322	0.030523	0.26065	0.29118	0.01159
35	1.0522	2.1526	3.013	1.1004	0.86043	1.9608	0.0010218	3.8893	3.8883	2.0814	0.6884	2.3511	1.0933	-0.095778	1.9295	0.2625	0.16179	0.74181	1.4288	0.67428	16.922	6.9708	14.104	7.9952	0.24444	0.8	0.03	0.25583	-0.22054	0.22926	-0.52181	0.22318	0.81974	0.57082	0.1073	0.47845	0.0077316	-2.5468	2.4049	-0.8742	-0.12343	0.14475	0.021759	0.029012	0.041704	0.0072529	0.012693	0.019946	0.0076398
36	1.0545	1.5453	2.5753	0.49079	1.03	1.5208	0.0010218	4.3593	4.3582	1.8039	0.56932	2.1207	1.115	0.40968	2.4481	0.30889	0.1896	0.63828	1.6049	0.59912	15.371	6.502	10.8	6.4579	0.18313	0.59	0.03	0.17218	-0.25798	0.1966	-0.012584	0.19662	0.72819	0.34899	0.04698	0.50168	0.012024	-2.2134	1.6364	-0.19728	-0.45214	0.23387	0.02055	0.027199	0.053113	0.0066485	0.025914	0.032563	0.01207
37	1.5759	2.3462	3.2531	0.77029	0.90686	1.6772	0.0010218	4.9224	4.9214	2.4064	0.69783	2.6923	1.2072	0.13563	2.4482	0.28375	0.16687	0.57011	1.4977	0.19929	19.056	6.4856	19.681	8.0425	0.30625	1.14	0.04	0.36708	-0.061681	0.19596	-1.1301	0.18659	0.85659	0.42248	0.050388	0.47471	0.0084206	-2.6147	2.5097	-0.91261	-0.098023	0.1202	0.020928	0.027652	0.046086	0.0067241	0.018435	0.025159	0.012261
38	0.79077	1.8619	3.421	1.0711	1.5591	2.6302	0.0010218	6.0169	6.0159	2.185	0.32259	2.7556	1.6791	0.44828	2.2153	0.395	0.2448	0.70362	1.8806	0.38185	16.879	10.062	14.878	9.2477	0.18714	0.41	0.06	0.12504	-0.085892	0.22563	-0.75827	0.21696	0.56115	0.29856	0.032374	0.50181	0.016834	-2.2155	1.5621	-0.19636	-0.23722	0.093718	0.026367	0.043215	0.2296	0.016848	0.18639	0.20323	0.010462
39	1.4051	2.0147	2.5822	0.60959	0.56752	1.1771	0.0010218	4.6351	4.6341	2.067	0.53033	2.3694	1.1582	0.18464	2.7116	0.38167	0.25255	0.60565	1.5914	0.22703	17.299	5.3993	12.159	10.471	0.20417	0.57	0.03	0.18576	0.028159	0.18993	-0.14847	0.18829	0.79283	0.3745	0.047809	0.432	0.015622	-2.2367	1.7077	-0.35911	-0.23892	0.13445	0.02871	0.042611	0.080387	0.013901	0.037776	0.051677	0.015564
40	0.78795	1.157	1.5814	0.3691	0.42434	0.79344	0.0010218	2.5795	2.5784	1.2141	0.63825	1.3749	0.64517	0.1643	2.5875	0.26	0.16253	0.60465	1.4494	0.22867	10.628	4.5324	8.7491	3.7695	0.183	0.83	0.03	0.22733	-0.022541	0.19762	-0.63928	0.19097	0.83333	0.43011	0.05914	0.4973	0.007168	-2.256	1.825	-0.51505	-0.16601	0.1207	0.02327	0.031278	0.059686	0.0080085	0.028407	0.036416	0.016274
41	0.61554	0.90716	1.2106	0.29161	0.3034	0.59501	0.0010218	2.0272	2.0262	0.92241	0.66938	1.0279	0.45366	0.12948	2.876	0.28857	0.1857	0.52876	1.5283	0.32702	7.4147	2.8151	8.0549	3.0542	0.29625	1.21	0.03	0.36038	0.0096047	0.17315	-0.57996	0.16947	0.85537	0.37603	0.028926	0.46473	0.0055769	-1.6766	0.60763	0.25615	-0.25091	0.071323	0.019719	0.024328	0.040949	0.0046086	0.016621	0.02123	0.012351
42	0.0010218	0.8077	1.2709	0.80668	0.46316	1.2698	0.0010218	2.219	2.218	0.761	0.14095	1.0099	0.66396	0.26548	1.9988	0.74714	0.41392	0.51439	2.2114	0.4285	3.603	4.6284	5.4934	4.4929	0.44077	1.03	0.09	0.27594	0.11159	0.22537	1.3475	0.20229	0.56432	0.20412	0.0068611	0.34021	0.0031213	-1.8892	0.93825	0.22154	-0.4411	0.17702	0.018132	0.031429	0.99819	0.013297	0.96676	0.98005	0.0084618
43	0.93402	2.1593	3.3126	1.2253	1.1533	2.3786	0.0010218	4.4033	4.4023	2.1038	0.49535	2.4951	1.3416	0.0027738	1.7885	0.48	0.23647	0.62127	1.7404	0.36917	10.679	4.1491	22.003	9.1063	0.18643	0.68	0.03	0.17397	-0.13593	0.25417	-0.45381	0.24929	0.70504	0.46763	0.07554	0.50181	0.010614	-2.3287	1.7147	-0.032961	-0.60258	0.25589	0.022741	0.033394	0.10184	0.010653	0.06845	0.079102	0.012623
44	1.3917	2.2922	3.7212	0.90048	1.429	2.3295	0.0010218	5.2027	5.2017	2.4756	0.5812	2.8796	1.4708	0.13018	1.9581	0.227	0.13546	0.66722	1.5522	0.70519	27.609	8.2535	21.351	10.464	0.162	0.45	0.03	0.13452	-0.015433	0.23727	-0.42497	0.23314	0.76829	0.43496	0.056911	0.50612	0.01959	-2.3797	1.9112	-0.22111	-0.59635	0.29414	0.02871	0.046238	0.0822	0.017528	0.035963	0.05349	0.018571
45	0.95991	1.5242	1.8336	0.56426	0.30946	0.87372	0.0010218	3.1881	3.1871	1.422	0.59396	1.6005	0.73454	-0.039832	2.8114	0.41	0.24824	0.57775	1.5048	0.1887	8.5715	5.6766	9.7645	6.3066	0.189	0.54	0.04	0.16028	-0.043358	0.18122	-0.20103	0.17877	0.80311	0.41969	0.031088	0.45313	0.011001	-2.0645	1.2664	0.079606	-0.42288	0.1504	0.024479	0.037171	0.077365	0.012693	0.040193	0.052886	0.010783
46	1.1618	1.9024	2.3045	0.74062	0.40205	1.1427	0.0010218	3.7536	3.7526	1.8322	0.72946	2.039	0.8948	0.09763	2.7679	0.23	0.15158	0.77998	1.4225	0.62964	14.058	5.3327	8.3896	5.1773	0.28571	1.3	0.04	0.42206	0.1949	0.17753	-1.3081	0.16537	0.83019	0.47642	0.066038	0.48341	0.0089472	-2.1757	1.7238	-0.57936	-0.030274	0.065613	0.02803	0.045935	0.073889	0.017906	0.027954	0.04586	0.012424
47	2.0014	3.0285	3.9505	1.0271	0.92204	1.9491	0.0010218	5.8452	5.8442	2.9916	0.62465	3.3551	1.5189	0.022775	2.4084	0.29667	0.19638	0.51722	1.3936	0.14098	19.601	5.3284	18.191	11.836	0.428	1.45	0.08	0.52128	-0.12347	0.21035	-0.92011	0.19818	0.84649	0.50439	0.078947	0.42731	0.018348	-2.3439	1.8264	-0.18516	-0.56368	0.2718	0.023572	0.029918	0.0479	0.0063463	0.017981	0.024328	0.013125
48	0.67961	1.1026	1.419	0.42303	0.31632	0.73934	0.0010218	2.2666	2.2656	1.0263	0.40623	1.1897	0.60164	-0.1542	2.3098	0.39286	0.33399	0.66973	1.6048	0.3077	7.8053	4.1089	5.4163	3.6939	0.32222	1.58	0.03	0.47534	0.26472	0.20515	-0.23554	0.20516	0.78231	0.42517	0.02381	0.3959	0.00321	-1.9255	1.0204	0.1482	-0.36827	0.12934	0.023572	0.033847	0.06301	0.010275	0.029163	0.039438	0.013297
49	1.2495	2.1814	2.8287	0.93193	0.64727	1.5792	0.0010218	3.6482	3.6472	2.0266	0.62857	2.2633	1.0076	-0.25524	2.1361	0.35125	0.22657	0.69899	1.4394	0.60846	15.524	6.0813	11.492	8.4745	0.26818	0.79	0.03	0.26519	-0.1504	0.22776	-0.35505	0.22658	0.84667	0.58	0.12	0.45819	0.013491	-2.0187	1.1595	0.10606	-0.35051	0.10909	0.024176	0.03974	0.058401	0.015564	0.018661	0.034225	0.0084618
50	1.3755	2.027	2.94	0.65151	0.913	1.5645	0.0010218	4.2728	4.2717	2.0707	0.61486	2.3369	1.0831	0.078973	2.4462	0.362	0.24885	0.41891	1.7195	0.25726	15.195	6.2976	12.573	5.5821	0.31286	1.02	0.04	0.3323	-0.23289	0.18192	-0.89475	0.1742	0.81013	0.40506	0.050633	0.47034	0.010112	-2.221	1.5818	-0.10031	-0.46627	0.21122	0.022665	0.034754	0.045935	0.012088	0.011182	0.02327	0.012499
51	2.4687	3.9933	4.9088	1.5246	0.91548	2.4401	0.0010218	6.6769	6.6759	3.6884	0.71427	4.0653	1.7095	-0.33628	2.3644	0.392	0.24297	0.37217	1.5265	0.47993	22.268	14.874	24.393	11.203	0.247	0.59	0.03	0.23173	0.017073	0.21042	-0.93493	0.19544	0.85882	0.58431	0.078431	0.5	0.021253	-2.409	2.0564	-0.4817	-0.3839	0.22196	0.02055	0.027803	0.037474	0.0072529	0.0096706	0.016924	0.014808
52	0.28481	1.3929	2.3661	1.1081	0.97312	2.0812	0.0010218	3.3016	3.3006	1.3916	0.22302	1.7689	1.0919	0.16871	1.7218	0.34286	0.25451	0.50373	1.9246	0.63737	13.478	7.0008	13.074	6.8554	0.267	0.62	0.04	0.21105	-0.2503	0.27027	1.307	0.25895	0.62857	0.40357	0.089286	0.37634	0.0075201	-2.3669	2.0536	-0.66422	-0.18619	0.17191	0.028407	0.0411	0.78604	0.012693	0.74494	0.75763	0.0074917
53	1.0885	1.8896	2.5569	0.80111	0.66727	1.4684	0.0010218	4.3812	4.3802	1.8888	0.66668	2.1522	1.0316	0.25476	2.6378	0.30857	0.17574	0.54594	1.6136	0.35826	15.966	5.5559	14.438	7.0196	0.18385	0.59	0.03	0.16213	-0.055621	0.18703	-1.0673	0.17395	0.73408	0.38202	0.037453	0.45865	0.010368	-2.171	1.405	0.1248	-0.58474	0.2326	0.035207	0.04654	0.064521	0.011333	0.017981	0.029314	0.01007
54	1.0681	1.7189	2.6685	0.65082	0.94958	1.6004	0.0010218	3.7515	3.7505	1.8201	0.71797	2.0854	1.018	0.27237	2.1234	0.24667	0.13976	0.50394	1.5716	0.75084	13.468	9.6501	14.34	5.0979	0.2325	0.56	0.03	0.18653	-0.076723	0.22125	-0.33435	0.22102	0.80102	0.41327	0.096939	0.49231	0.0093038	-2.4378	2.2801	-0.92534	-0.071853	0.16262	0.03294	0.048957	0.072756	0.016017	0.023799	0.039816	0.014068
55	1.5077	2.3753	3.4394	0.86757	1.0641	1.9316	0.0010218	4.6076	4.6066	2.4031	0.65257	2.6951	1.2201	-0.14102	2.1231	0.2975	0.17819	0.55331	1.404	0.67886	17.904	9.6156	15.941	6.0062	0.27	0.8	0.03	0.27543	-0.31521	0.20316	-0.29712	0.20012	0.85663	0.51254	0.0681	0.46763	0.018364	-2.2172	1.7404	-0.40562	-0.30524	0.19366	0.02871	0.042611	0.068903	0.013901	0.026292	0.040193	0.017999
56	1.1236	2.1253	3.483	1.0018	1.3577	2.3594	0.0010218	4.479	4.478	2.1594	0.43939	2.5642	1.3829	-0.0021774	1.8521	0.44	0.26618	0.39471	1.7683	0.64383	9.5534	5.3335	20.615	11.257	0.298	0.7	0.03	0.23676	-0.25012	0.25154	0.73832	0.25206	0.74754	0.46557	0.11148	0.47368	0.0095018	-2.3698	2.0253	-0.60801	-0.21641	0.17388	0.022968	0.028105	0.052886	0.0051375	0.024781	0.029918	0.0099728
57	1.1418	1.8624	2.5407	0.72055	0.67833	1.3989	0.0010218	3.8995	3.8985	1.837	0.542	2.1171	1.0523	0.024478	2.292	0.34333	0.24535	0.45881	1.6529	0.27747	10.77	3.9644	8.7424	4.3553	0.23182	0.64	0.03	0.21879	-0.097156	0.2159	0.13121	0.21611	0.77567	0.44867	0.060837	0.44656	0.0097015	-2.3424	2.014	-0.70968	-0.027632	0.071068	0.024932	0.031429	0.059837	0.0064974	0.028407	0.034905	0.0070958
58	0.0010218	1.495	3.3694	1.494	1.8744	3.3684	0.0010218	4.882	4.881	1.8518	0.14674	2.475	1.6422	0.34023	1.688	0.53714	0.39118	0.61431	2.231	0.56442	26.023	14.93	16.611	15.812	0.24563	0.67	0.05	0.17356	-0.32273	0.27348	0.94565	0.2653	0.57108	0.3701	0.053922	0.34398	0.0096516	-2.5897	2.5029	-0.90197	-0.19821	0.19335	0.039816	0.066032	0.99819	0.026216	0.93215	0.95837	0.011786
59	1.0844	1.9502	2.8323	0.86579	0.88214	1.7479	0.0010218	6.2464	6.2454	2.167	0.49305	2.6212	1.4748	0.76562	3.3069	0.3375	0.17423	0.55878	2.0535	0.19354	13.294	8.6673	25.989	11.535	0.16846	0.41	0.06	0.10918	0.14934	0.17769	-0.79699	0.16609	0.62288	0.21186	0.033898	0.50213	0.014168	-2.4932	2.3254	-0.9606	0.0953	0.04026	0.023799	0.032638	0.078422	0.0088395	0.045784	0.054624	0.017029
60	1.0047	1.7431	2.5992	0.7384	0.85612	1.5945	0.0010218	4.0235	4.0225	1.7512	0.46447	2.0524	1.0704	0.10301	2.2054	0.305	0.17783	0.69242	1.5502	0.47124	12.232	6.6559	11.13	7.8386	0.19846	0.61	0.03	0.18426	-0.14585	0.2068	-0.12069	0.20573	0.73408	0.3633	0.026217	0.41729	0.0096369	-2.28	1.7246	-0.14429	-0.55279	0.25864	0.021154	0.02599	0.063463	0.0048353	0.037474	0.042309	0.012282
61	0.66013	1.3527	1.9214	0.69257	0.56868	1.2612	0.0010218	3.1417	3.1407	1.3381	0.51758	1.5813	0.84254	0.20851	2.208	0.43167	0.27546	0.48142	1.8888	0.48414	8.1535	3.5234	11.23	7.0852	0.22462	0.46	0.04	0.1538	-0.10021	0.20926	0.66887	0.21347	0.67434	0.34868	0.029605	0.49505	0.0049778	-2.2811	1.8026	-0.3683	-0.36177	0.21483	0.023874	0.033243	0.077894	0.0093684	0.044651	0.054019	0.013004
62	0.90187	1.5536	2.1443	0.6517	0.59072	1.2424	0.0010218	2.7139	2.7129	1.4717	0.54942	1.6631	0.77466	-0.34642	2.101	0.31333	0.1849	0.55378	1.5268	0.51955	8.9255	5.5267	6.1275	4.5045	0.25333	0.66	0.04	0.21218	-0.065278	0.23339	-0.76877	0.22031	0.83051	0.55085	0.055085	0.42128	0.0054937	-2.2674	1.6627	-0.15241	-0.40698	0.16953	0.022363	0.02871	0.045104	0.0063463	0.016395	0.022741	0.0085675
63	1.6937	2.6172	3.4829	0.92352	0.8657	1.7892	0.0010218	5.2665	5.2655	2.6427	0.55194	2.9975	1.4146	-0.08156	2.3837	0.242	0.16298	0.33923	1.7075	0.3192	24.007	11.885	22.056	9.6527	0.3	1.2	0.03	0.41162	0.12125	0.21539	-1.2551	0.21008	0.8254	0.48677	0.095238	0.43617	0.015504	-2.4396	2.0302	-0.37589	-0.3801	0.17035	0.049562	0.06437	0.10003	0.014808	0.03566	0.050468	0.026377
64	1.0633	1.7155	2.4124	0.65218	0.69689	1.3491	0.0010218	4.0896	4.0886	1.7442	0.46216	2.0385	1.0551	0.14165	2.4483	0.39333	0.25934	0.54268	1.739	0.47247	11.263	10.954	16.145	15.621	0.17125	0.79	0.03	0.19735	-0.34468	0.17072	-0.1961	0.16982	0.74386	0.35439	0.021053	0.41901	0.011233	-2.3829	2.0763	-0.6331	-0.2147	0.16164	0.021759	0.034149	0.062254	0.01239	0.028105	0.040496	0.012052
65	1.2204	2.1091	3.3213	0.88873	1.2122	2.1009	0.0010218	5.9594	5.9584	2.2857	0.43982	2.7094	1.4547	0.27272	2.485	0.54	0.34658	0.71013	1.7416	0.16177	12.501	6.0037	21.713	14.372	0.21357	0.55	0.03	0.15239	-0.024677	0.19003	-0.11751	0.18935	0.64873	0.27532	0.015823	0.46032	0.011401	-2.1444	1.3482	0.18417	-0.6779	0.29565	0.026292	0.037776	0.062632	0.011484	0.024856	0.03634	0.0060441
66	1.0565	1.7536	2.4105	0.69709	0.65683	1.3539	0.0010218	4.0671	4.066	1.7048	0.37109	2.0025	1.0505	-0.036901	2.3635	0.25667	0.19306	0.60723	1.6737	0.44855	16.139	13.434	12.156	7.3247	0.24214	0.52	0.04	0.18598	0.080989	0.19806	0.27674	0.19873	0.74561	0.36842	0.017544	0.41056	0.010656	-2.1947	1.5097	0.12395	-0.77923	0.34724	0.047446	0.078725	0.12413	0.031278	0.045406	0.076685	0.0084618
67	1.0384	2.2295	3.5662	1.1911	1.3367	2.5278	0.0010218	5.5317	5.5306	2.3652	0.5393	2.8244	1.5437	0.27576	1.9449	0.3	0.17436	0.83273	1.4991	0.71052	22.373	17.215	15.204	6.4223	0.14625	0.38	0.04	0.10216	0.042685	0.2405	-0.70014	0.2349	0.62692	0.41923	0.034615	0.46718	0.013465	-2.4495	2.0836	-0.51225	-0.26667	0.15105	0.031958	0.049562	0.084618	0.017604	0.035056	0.052659	0.0088184
68	1.2688	2.4492	3.2971	1.1804	0.84782	2.0282	0.0010218	4.5607	4.5597	2.2857	0.52868	2.6213	1.2834	-0.19028	2.0098	0.3875	0.23365	0.6636	1.422	0.60857	13.966	10.785	12.187	6.3508	0.22133	0.8	0.04	0.21614	-0.22405	0.22127	-0.806	0.20772	0.77843	0.51604	0.046647	0.46491	0.0073083	-2.4481	2.0781	-0.47387	-0.35104	0.1991	0.024328	0.033243	0.045331	0.0089151	0.012088	0.021003	0.01511
69	0.68391	1.585	3.0863	0.90106	1.5014	2.4024	0.0010218	5.831	5.83	1.9217	0.26147	2.4741	1.5583	0.59479	2.4927	0.43429	0.28133	0.70396	2.153	0.56292	14.489	6.615	19.126	8.3187	0.17944	0.59	0.03	0.16277	-0.25516	0.19706	0.52061	0.1948	0.5	0.24561	0.011696	0.44575	0.0089979	-2.2919	1.7289	-0.27636	-0.30378	0.14843	0.025763	0.038682	0.20014	0.012919	0.16145	0.17437	0.0095769
70	0.73803	1.2989	1.5804	0.56088	0.28151	0.84239	0.0010218	2.2267	2.2256	1.142	0.42101	1.3133	0.64838	-0.43405	2.167	0.32222	0.18563	0.68935	1.5695	0.56959	6.3698	2.9023	5.6471	3.7166	0.303	1.56	0.06	0.44315	0.053055	0.22259	-1.5596	0.19019	0.78317	0.56311	0.019417	0.46753	0.0039906	-2.4737	2.4181	-1.2112	0.33512	-0.063684	0.018737	0.024479	0.13901	0.0057419	0.11454	0.12028	0.010879
71	2.1295	4.4062	5.4164	2.2768	1.0102	3.2869	0.0010218	6.1625	6.1615	3.8317	0.73999	4.2266	1.7839	-0.49941	1.9277	0.29857	0.17598	0.50637	1.3688	0.5463	25.36	7.4492	22.062	6.995	0.28	0.61	0.03	0.23371	-0.038872	0.25411	-0.94942	0.23766	0.87549	0.64202	0.19844	0.39453	0.015914	-2.4649	2.1603	-0.58569	-0.30841	0.20217	0.037776	0.061046	0.080991	0.02327	0.019946	0.043215	0.012088
72	1.1578	2.3359	3.3447	1.1781	1.0089	2.187	0.0010218	4.7713	4.7703	2.2921	0.47848	2.6624	1.3544	-0.10421	2.0016	0.31143	0.22718	0.44733	1.792	0.37648	22.057	9.958	12.674	6.5103	0.23583	0.7	0.03	0.22009	-0.096112	0.22845	-0.95625	0.21889	0.74	0.47333	0.043333	0.43478	0.013602	-2.4059	1.982	-0.35645	-0.41678	0.20285	0.021759	0.031429	0.046918	0.0096706	0.015488	0.025159	0.0096706
73	2.6465	3.8489	5.0781	1.2023	1.2292	2.4316	0.0010218	6.2765	6.2755	3.6004	0.45618	4.0225	1.7939	-0.59438	2.5072	0.25714	0.17293	0.39742	1.4729	0.49044	33.66	16.313	16.505	16.521	0.35167	0.83	0.06	0.27973	-0.13437	0.22328	-0.37705	0.22469	0.84753	0.6278	0.080717	0.45496	0.027483	-2.4269	2.1319	-0.64278	-0.21756	0.16047	0.019643	0.028407	0.045784	0.008764	0.017377	0.026141	0.011786
74	0.71088	1.1091	1.4481	0.39824	0.339	0.73724	0.0010218	2.4081	2.4071	1.1047	0.57709	1.2502	0.58522	0.052352	2.799	0.29143	0.20418	0.6055	1.5017	0.41762	8.2992	3.2548	5.273	2.9946	0.2875	1.42	0.03	0.44821	-0.1958	0.17841	-1.4046	0.16141	0.81154	0.43462	0.05	0.3861	0.004096	-1.9794	1.1144	0.15053	-0.45713	0.17696	0.023572	0.035509	0.053264	0.011937	0.017755	0.029692	0.0077335
75	1.4272	1.9222	2.826	0.49499	0.90382	1.3988	0.0010218	4.606	4.605	2.092	0.64943	2.3601	1.0924	0.29379	2.61	0.36857	0.20115	0.55275	1.4745	0.62726	10.255	8.9725	12.152	10.145	0.3	1.25	0.03	0.36177	0.0036059	0.18635	0.44528	0.18331	0.83987	0.34967	0.03268	0.39672	0.011092	-1.9334	0.93512	0.23796	-0.27864	0.042906	0.021457	0.029314	0.047069	0.0078574	0.017755	0.025612	0.019341
76	1.5494	1.9658	2.5445	0.4164	0.57874	0.99514	0.0010218	3.1269	3.1259	1.9357	0.72941	2.0846	0.77387	-0.70161	3.0835	0.37125	0.20981	0.40084	1.409	0.60512	10.697	4.5214	8.9686	6.1896	0.4025	0.9	0.04	0.34416	0.021997	0.19472	-0.50577	0.19069	0.90373	0.74845	0.1087	0.48287	0.0066967	-2.1507	1.3629	0.1269	-0.5179	0.18259	0.019643	0.022665	0.029843	0.0030221	0.0071774	0.010199	0.013678
77	2.7892	4.096	5.8151	1.3067	1.7192	3.0259	0.0010218	7.5416	7.5406	4.056	0.51873	4.5499	2.0616	-0.36728	2.3135	0.33167	0.2142	0.49663	1.4907	0.48367	30.438	12.632	26.503	9.3712	0.238	0.55	0.04	0.21839	-0.21435	0.2108	-0.97559	0.19751	0.84127	0.54365	0.063492	0.43825	0.03483	-2.3715	1.9435	-0.31903	-0.51821	0.27018	0.025008	0.03566	0.056966	0.010653	0.021306	0.031958	0.012094
78	1.8091	2.3805	2.8591	0.57144	0.47854	1.05	0.0075388	3.8666	3.859	2.3311	0.82757	2.4742	0.82913	-0.51818	3.3409	0.25	0.15033	0.51459	1.3573	0.3297	10.908	7.6331	16.336	4.4615	0.72	1.51	0.08	0.59335	0.00011606	0.16693	-0.78932	0.16019	0.94091	0.68636	0.086364	0.50685	0.017788	-1.8761	0.83376	0.26593	-0.19573	-0.023185	0.018132	0.021457	0.033545	0.0033243	0.012088	0.015413	0.010692
79	0.98868	1.6311	2.3787	0.64238	0.74764	1.39	0.0010218	3.2621	3.2611	1.6579	0.55181	1.8879	0.90319	-0.1568	2.1095	0.33875	0.21614	0.62006	1.5851	0.58688	12.519	7.0171	14.454	11.5	0.19333	0.46	0.03	0.15005	-0.18946	0.20533	-0.33937	0.20446	0.78218	0.46865	0.023102	0.45033	0.0080987	-2.1703	1.294	0.36726	-0.7157	0.23057	0.019643	0.030825	0.049562	0.011182	0.018737	0.029918	0.011188
80	1.6495	2.0819	3.2532	0.43237	1.1713	1.6037	0.0010218	4.9289	4.9279	2.4045	0.70757	2.7175	1.2662	0.31361	2.4528	0.24571	0.15265	0.45879	1.5386	0.58859	20.306	11.255	17.907	9.7577	0.49	1.38	0.04	0.53763	-0.40968	0.17287	-0.83186	0.16516	0.85514	0.3972	0.1028	0.39906	0.011917	-2.3961	1.8981	-0.25126	-0.40331	0.15707	0.019719	0.027199	0.046464	0.0074796	0.019266	0.026745	0.012167
81	1.6924	2.5998	3.5948	0.90741	0.99503	1.9024	0.0010218	5.499	5.4979	2.6186	0.55542	3.0093	1.4828	0.075246	2.3538	0.33333	0.23917	0.69259	1.5337	0.27459	25.413	4.4602	8.5085	8.4179	0.2825	0.75	0.03	0.28327	-0.071442	0.21377	-0.62052	0.209	0.80753	0.43096	0.087866	0.43277	0.010529	-2.5511	2.4361	-0.98238	0.0061875	0.095805	0.027954	0.047749	0.066788	0.019795	0.019039	0.038833	0.014506
82	1.5494	1.9652	2.5444	0.41582	0.5792	0.99502	0.0010218	3.1284	3.1274	1.9355	0.72943	2.0844	0.77385	-0.70077	3.0828	0.37125	0.20981	0.40232	1.409	0.60468	10.685	4.516	8.9767	6.1901	0.4025	0.9	0.04	0.34416	0.021833	0.19479	-0.50683	0.19069	0.90373	0.74845	0.1118	0.48598	0.0066662	-2.1529	1.3665	0.12774	-0.5227	0.18506	0.019643	0.022968	0.030145	0.0033243	0.0071774	0.010502	0.013663
83	1.4466	2.2484	3.5603	0.80187	1.3118	2.1137	0.0010218	6.0909	6.0899	2.4078	0.45149	2.8854	1.59	0.44253	2.6019	0.285	0.12751	0.60229	1.7111	0.13766	14.144	9.1825	20.179	9.2263	0.21308	0.72	0.04	0.1966	-0.17451	0.1975	-0.57158	0.19399	0.71181	0.29167	0.048611	0.4669	0.014349	-2.317	1.7246	-0.10216	-0.54928	0.25077	0.028332	0.0479	0.10487	0.019568	0.056966	0.076534	0.014427
84	0.99043	1.3987	1.9439	0.40831	0.54513	0.95344	0.0010218	3.045	3.044	1.4004	0.50115	1.5888	0.75051	-0.18827	2.5903	0.33143	0.15885	0.51295	1.6347	0.2983	8.7546	4.6614	8.1362	4.2787	0.44333	1.14	0.04	0.37299	-0.04871	0.19263	-0.076843	0.19213	0.83824	0.43015	0.025735	0.46494	0.003132	-2.4517	2.0679	-0.40678	-0.43172	0.22708	0.029918	0.043367	0.063765	0.013448	0.020399	0.033847	0.013901
85	1.9276	2.9361	4.125	1.0086	1.1889	2.1974	0.0010218	6.4774	6.4763	2.9967	0.53862	3.4133	1.6341	0.004831	2.3671	0.37571	0.27093	0.66905	1.4354	0.23532	31.114	5.6734	14.191	12.612	0.17375	0.53	0.04	0.1708	-0.20605	0.18618	0.010046	0.18627	0.79371	0.42657	0.027972	0.42105	0.020085	-2.387	2.0201	-0.47134	-0.39808	0.24205	0.031732	0.041704	0.063992	0.0099728	0.022288	0.03226	0.015443
86	0.83359	1.2556	1.6407	0.422	0.38514	0.80714	0.0010218	2.4187	2.4177	1.219	0.56311	1.3757	0.63763	-0.14743	2.4726	0.25625	0.13455	0.52177	1.5522	0.35443	9.0892	4.4353	8.8683	4.7961	0.24222	0.61	0.03	0.18201	-0.095605	0.20533	-0.54022	0.19952	0.8371	0.51131	0.076923	0.51818	0.010951	-2.084	1.4619	-0.21854	-0.30287	0.15446	0.022665	0.033545	0.076458	0.010879	0.042913	0.053793	0.0099728
87	1.131	2.6091	4.2309	1.4781	1.6218	3.0999	0.0010218	5.6525	5.6515	2.5539	0.38261	3.0718	1.7069	-0.0402	1.6692	0.34143	0.22553	0.76582	1.6381	0.3963	28.658	15.767	28.106	17.122	0.2	0.57	0.03	0.14416	-0.16317	0.25311	0.053005	0.25319	0.66284	0.45594	0.022989	0.43846	0.022291	-2.6067	2.6943	-1.3089	0.14676	0.08231	0.032638	0.05621	0.3016	0.023572	0.24539	0.26896	0.017709
88	2.2572	4.3973	5.6017	2.1401	1.2043	3.3444	0.0010218	7.3824	7.3813	3.8398	0.35133	4.4326	2.2146	-0.5006	2.0082	0.545	0.29525	0.51332	1.6314	0.56148	16.984	16.765	12.062	13.349	0.279	0.66	0.04	0.23184	-0.09871	0.24756	-0.4902	0.24214	0.76094	0.56229	0.020202	0.43919	0.023636	-2.4013	2.0904	-0.66724	-0.18086	0.16352	0.039287	0.051073	0.084618	0.011786	0.033545	0.045331	0.011484
89	0.63906	0.83222	1.2243	0.19316	0.39207	0.58523	0.0010218	1.7813	1.7803	0.9056	0.68958	1.0064	0.439	-0.0048711	2.444	0.23714	0.14106	0.39406	1.5191	0.5423	7.0383	2.7177	3.9661	3.1989	0.414	1.45	0.06	0.52644	0.070088	0.19793	-0.13018	0.19765	0.88152	0.45498	0.037915	0.48571	0.0050885	-1.8464	0.88488	0.18196	-0.27454	0.061891	0.02055	0.029012	0.049562	0.0084618	0.02055	0.029012	0.013358
90	1.13	2.3362	3.1774	1.2062	0.84125	2.0474	0.0010218	5.2927	5.2917	2.2143	0.35183	2.6424	1.4419	0.026972	2.1425	0.496	0.33264	0.71043	1.6459	0.17608	16.941	8.9603	17.043	14.1	0.18571	0.47	0.03	0.15094	-0.1554	0.2157	-0.94054	0.20482	0.71277	0.39716	0.024823	0.48754	0.017659	-2.2671	1.7574	-0.30068	-0.42548	0.24465	0.036642	0.056059	0.38947	0.019417	0.33341	0.35283	0.014708
91	1.2331	1.9336	2.7131	0.70052	0.77954	1.4801	0.0010218	3.6147	3.6137	1.8831	0.58357	2.1378	1.012	-0.19851	2.1402	0.24667	0.1437	0.46144	1.5876	0.5791	14.432	5.4996	17.096	6.7914	0.24125	0.88	0.04	0.26332	-0.20046	0.22308	-1.2598	0.20193	0.8	0.54634	0.068293	0.51471	0.011197	-2.375	2.0539	-0.63888	-0.16498	0.13143	0.029012	0.038078	0.06709	0.0090662	0.029012	0.038078	0.0090783
92	1.0496	1.6115	2.0302	0.56199	0.41865	0.98064	0.0010218	2.7274	2.7264	1.5231	0.62417	1.6927	0.73864	-0.48794	2.4274	0.28	0.15399	0.43376	1.4969	0.67623	10.576	7.3561	10.024	7.0084	0.20909	1.03	0.03	0.27793	-0.20304	0.2089	-0.81438	0.19754	0.83122	0.63713	0.080169	0.44915	0.01647	-1.7853	0.76229	0.22511	-0.22449	0.031041	0.017528	0.022665	0.063161	0.0051375	0.040496	0.045633	0.0094772
93	1.1955	1.8087	2.8741	0.61321	1.0654	1.6786	0.0010218	4.385	4.3839	1.9761	0.70983	2.2585	1.0935	0.24859	2.2391	0.34778	0.1994	0.6496	1.5819	0.42144	14.95	8.013	12.327	5.8578	0.25308	0.64	0.04	0.22217	-0.16157	0.19613	-0.051902	0.19566	0.76106	0.37463	0.029499	0.47041	0.0091243	-2.2835	1.7471	-0.35922	-0.20208	0.10317	0.017377	0.024176	0.039589	0.0067996	0.015413	0.022212	0.0082744
94	0.58946	0.86075	1.3728	0.27128	0.51203	0.78331	0.0010218	2.5373	2.5363	0.98194	0.66951	1.1394	0.57798	0.56275	2.913	0.234	0.14016	0.48196	1.9377	0.48958	9.8546	3.5231	7.7292	4.9479	0.16667	0.46	0.04	0.12944	-0.12704	0.17001	-0.68332	0.16233	0.69907	0.26852	0.023148	0.51163	0.0052315	-2.0825	1.2379	0.15713	-0.42036	0.11634	0.021003	0.029465	0.04654	0.0084618	0.017075	0.025536	0.0072529
95	1.0367	1.6626	2.9477	0.62587	1.2851	1.911	0.0010218	4.3339	4.3328	1.9353	0.60452	2.2633	1.1736	0.24626	1.9557	0.33375	0.18958	0.63705	1.7618	0.63845	16.197	9.5974	15.659	8.2841	0.175	0.47	0.04	0.12121	-0.035922	0.23145	-0.42314	0.22855	0.7205	0.3882	0.037267	0.47352	0.0083486	-2.5242	2.52	-1.265	0.23279	0.042157	0.026594	0.034754	0.055984	0.0081596	0.02123	0.02939	0.017304
96	1.4799	2.3039	3.3549	0.82401	1.0511	1.8751	0.0010218	5.2077	5.2067	2.4765	0.56782	2.8485	1.4075	0.15187	2.2819	0.30167	0.17846	0.63177	1.4914	0.59657	11.125	8.8845	10.37	3.1394	0.2875	0.78	0.06	0.26794	-0.20434	0.20988	-1.0636	0.19229	0.7751	0.41767	0.072289	0.42742	0.0042069	-2.6131	2.7097	-1.3718	0.17463	0.10321	0.018435	0.029918	0.040798	0.011484	0.010879	0.022363	0.010565
97	1.4337	2.0462	3.1824	0.61242	1.1362	1.7487	0.0010218	4.3059	4.3049	2.2626	0.74539	2.5082	1.0825	0.1008	2.1652	0.20667	0.11721	0.61582	1.3183	0.14467	20.527	9.8896	16.282	9.2896	0.33167	1.23	0.05	0.42733	-0.1728	0.20387	-0.26713	0.2023	0.89655	0.44335	0.064039	0.50495	0.018081	-2.3224	1.9503	-0.53284	-0.2387	0.14988	0.023572	0.036567	0.056513	0.012995	0.019946	0.03294	0.0099849
98	0.61411	1.0127	1.6539	0.3986	0.64121	1.0398	0.0010218	2.9576	2.9565	1.1406	0.5272	1.3525	0.72681	0.42225	2.54	0.23167	0.14292	0.67803	1.6699	0.43418	11.922	5.204	9.4512	6.5464	0.17818	0.49	0.04	0.14408	-0.30255	0.17959	-0.69954	0.17675	0.64734	0.30435	0.024155	0.46116	0.0057183	-2.0892	1.2878	0.084214	-0.40426	0.12792	0.021457	0.032336	0.054699	0.010879	0.022363	0.033243	0.0070595
99	0.97498	1.5519	2.1992	0.57691	0.6473	1.2242	0.0010218	3.6439	3.6429	1.6212	0.69885	1.8262	0.8407	0.36676	2.753	0.267	0.16339	0.70801	1.5189	0.39321	13.049	7.6122	9.9287	8.6847	0.18533	0.65	0.04	0.16252	0.10087	0.17982	-0.7546	0.17615	0.76842	0.3614	0.031579	0.5	0.0040315	-2.4359	2.1073	-0.64721	-0.11041	0.090092	0.022665	0.031732	0.040798	0.0090662	0.0090662	0.018132	0.0132
[truncated: 1,893 more columns]
