# Supplementary material for: Detecting Parkinson’s disease from sustained phonation and speech signals
Source: PLoS One. 2017 Oct 5;12(10):e0185613. doi: 10.1371/journal.pone.0185613 (PMC5628839; doi:10.1371/journal.pone.0185613)
Supplement: S3 File — (ZIP) [file pone.0185613.s003.zip › SP/voiced/SP_voiced_avec2013.csv]

id	F0final_sma_f0v_duration	audspec_lengthL1norm_sma_quartile1	audspec_lengthL1norm_sma_quartile2	audspec_lengthL1norm_sma_quartile3	audspec_lengthL1norm_sma_iqr1_2	audspec_lengthL1norm_sma_iqr2_3	audspec_lengthL1norm_sma_iqr1_3	audspec_lengthL1norm_sma_percentile1_0	audspec_lengthL1norm_sma_percentile99_0	audspec_lengthL1norm_sma_pctlrange0_1	audspec_lengthL1norm_sma_amean	audspec_lengthL1norm_sma_flatness	audspec_lengthL1norm_sma_rqmean	audspec_lengthL1norm_sma_stddev	audspec_lengthL1norm_sma_skewness	audspec_lengthL1norm_sma_kurtosis	audspec_lengthL1norm_sma_meanPeakDist	audspec_lengthL1norm_sma_peakDistStddev	audspec_lengthL1norm_sma_peakRangeRel	audspec_lengthL1norm_sma_peakMeanRel	audspec_lengthL1norm_sma_minRangeRel	audspec_lengthL1norm_sma_meanRisingSlope	audspec_lengthL1norm_sma_stddevRisingSlope	audspec_lengthL1norm_sma_meanFallingSlope	audspec_lengthL1norm_sma_stddevFallingSlope	audspec_lengthL1norm_sma_meanSegLen	audspec_lengthL1norm_sma_maxSegLen	audspec_lengthL1norm_sma_minSegLen	audspec_lengthL1norm_sma_segLenStddev	audspec_lengthL1norm_sma_linregc1	audspec_lengthL1norm_sma_linregerrA	audspec_lengthL1norm_sma_qregc1	audspec_lengthL1norm_sma_qregerrA	audspec_lengthL1norm_sma_upleveltime25	audspec_lengthL1norm_sma_upleveltime50	audspec_lengthL1norm_sma_upleveltime90	audspec_lengthL1norm_sma_risetime	audspec_lengthL1norm_sma_lpgain	audspec_lengthL1norm_sma_lpc0	audspec_lengthL1norm_sma_lpc1	audspec_lengthL1norm_sma_lpc2	audspec_lengthL1norm_sma_lpc3	audspec_lengthL1norm_sma_lpc4	pcm_zcr_sma_quartile1	pcm_zcr_sma_quartile2	pcm_zcr_sma_quartile3	pcm_zcr_sma_iqr1_2	pcm_zcr_sma_iqr2_3	pcm_zcr_sma_iqr1_3
1	2.91	0.51815	1.324	2.3203	0.80587	0.9963	1.8022	0.0010218	4.0721	4.0711	1.4297	0.2785	1.8063	1.1039	0.38166	2.2835	0.495	0.29971	0.66015	1.9112	0.24806	9.0209	4.9676	15.07	10.355	0.20214	0.48	0.05	0.15143	-0.22739	0.21934	0.10826	0.21979	0.58586	0.32323	0.037037	0.45608	0.009181	-2.1728	1.4699	-0.003568	-0.48953	0.20339	0.029616	0.041402	0.38048	0.011786	0.33908	0.35086
2	2.43	0.58688	1.3865	2.4964	0.79964	1.1099	1.9095	0.0010218	3.8865	3.8854	1.5039	0.35771	1.8513	1.0795	0.28551	2.0435	0.422	0.27284	0.63326	1.9739	0.21033	12.642	5.3114	10.297	6.1436	0.25778	0.57	0.03	0.16219	-0.20955	0.22148	0.0028096	0.22149	0.65462	0.33333	0.028112	0.46371	0.013822	-2.079	1.3397	-0.072348	-0.31523	0.13689	0.021457	0.025385	0.066485	0.0039287	0.0411	0.045029
3	2.05	0.64147	0.95963	1.5204	0.31817	0.56079	0.87896	0.0010218	2.668	2.667	1.03	0.4394	1.2256	0.66425	0.35092	2.724	0.24857	0.16191	0.66966	1.5921	0.55954	9.5148	6.2664	9.9437	8.5121	0.17417	0.5	0.03	0.14829	-0.2105	0.18192	-0.1713	0.18328	0.72512	0.29858	0.037915	0.50476	0.0052359	-2.1477	1.4459	-0.011966	-0.44281	0.16359	0.034754	0.059232	0.14884	0.024479	0.089604	0.11408
4	2.48	0.31534	1.1348	2.1254	0.81944	0.99066	1.8101	0.0010218	3.1078	3.1068	1.2814	0.24236	1.6298	1.0071	0.21861	1.7559	0.3525	0.23459	0.29359	2.1634	0.46217	11.832	10.501	10.366	5.5405	0.1975	0.46	0.03	0.14313	-0.23253	0.26783	-0.16252	0.26769	0.64427	0.38735	0.055336	0.40873	0.0059808	-2.3935	2.1289	-0.76939	-0.080758	0.12153	0.032336	0.055606	0.81293	0.02327	0.75733	0.7806
5	2.36	0.44031	0.77918	1.069	0.33887	0.28981	0.62868	0.0010218	1.636	1.635	0.74308	0.38758	0.87857	0.46874	-0.1024	2.1975	0.355	0.19831	0.47106	1.7115	0.32071	7.0595	4.3182	3.2302	1.8326	0.19583	0.5	0.03	0.14671	-0.25193	0.2218	0.29942	0.22198	0.75104	0.43154	0.06639	0.44167	0.0030064	-2.2713	1.8771	-0.48475	-0.34692	0.23616	0.024479	0.03838	0.53732	0.013901	0.49894	0.51284
6	2.84	1.446	2.0144	2.7291	0.56836	0.71478	1.2831	0.0010218	4.0669	4.0659	2.0643	0.71983	2.2787	0.96513	0.016329	2.5401	0.335	0.19046	0.44272	1.6431	0.31027	17.006	5.9396	13.141	7.2306	0.31556	1.3	0.03	0.39047	0.0034859	0.18894	-0.54715	0.18703	0.87931	0.47586	0.034483	0.46713	0.01011	-2.282	1.6049	0.010968	-0.51086	0.18258	0.020248	0.02327	0.041024	0.0030221	0.017755	0.020777
7	2.42	0.96415	1.3175	1.7667	0.35334	0.44917	0.8025	0.0010218	2.5075	2.5065	1.2994	0.56461	1.4479	0.6386	-0.35162	2.6452	0.2825	0.16225	0.53994	1.511	0.27695	8.4779	3.9385	7.5131	5.3723	0.3075	0.64	0.04	0.24616	-0.00020066	0.2	0.1172	0.20159	0.86179	0.51626	0.044715	0.51429	0.0077429	-2.0758	1.3346	-0.04903	-0.3277	0.12554	0.022137	0.028105	0.045558	0.0059686	0.017452	0.023421
8	2.91	0.6525	1.5857	2.696	0.93318	1.1103	2.0435	0.0010218	4.5885	4.5874	1.6649	0.24386	2.1078	1.2927	0.35326	2.1413	0.4	0.26824	0.55347	2.1586	0.36534	12.773	9.3502	20.66	11.946	0.22583	0.55	0.03	0.1676	-0.15512	0.21352	0.76796	0.21281	0.57239	0.29966	0.023569	0.39527	0.02082	-2.071	1.2538	0.049813	-0.28527	0.062252	0.02327	0.045331	0.68419	0.022061	0.63886	0.66092
9	2.16	1.8909	2.7984	3.3941	0.90753	0.59565	1.5032	0.0010218	5.3666	5.3656	2.6964	0.62353	3.0011	1.3175	-0.1257	2.6655	0.34667	0.20217	0.65257	1.534	0.31426	20.934	7.7594	22.887	22.284	0.22	1.06	0.03	0.30532	0.042345	0.18931	-0.9255	0.18614	0.8371	0.53394	0.049774	0.54091	0.026673	-2.2876	1.8022	-0.29359	-0.4265	0.2124	0.028407	0.045029	0.070414	0.016621	0.025385	0.042007
10	2.93	0.91496	1.5352	2.9569	0.6202	1.4217	2.0419	0.0010218	4.3878	4.3867	1.8028	0.3164	2.2181	1.2922	0.24873	1.9768	0.48	0.32398	0.42422	2.0433	0.32492	13.996	4.9021	18.809	19.546	0.32111	0.62	0.07	0.19615	-0.051126	0.2476	0.52035	0.24816	0.69463	0.37584	0.04698	0.50168	0.012277	-2.2802	1.8457	-0.50382	-0.20646	0.15193	0.019417	0.025688	0.13614	0.0062708	0.11046	0.11673
11	2.66	1.4893	2.5466	4.4806	1.0573	1.934	2.9913	0.0010218	6.7979	6.7969	2.9454	0.52123	3.5223	1.9316	0.34562	2.0947	0.325	0.20476	0.80184	1.5259	0.84473	26.394	20.791	14.618	10.175	0.17133	0.35	0.05	0.10751	0.0048078	0.23588	-0.020419	0.23583	0.65818	0.36727	0.065455	0.4708	0.022802	-2.3245	1.7787	-0.23515	-0.40021	0.18783	0.027954	0.043215	0.094137	0.015261	0.050922	0.066183
12	2.16	1.2489	1.9062	2.6445	0.65732	0.73831	1.3956	0.0010218	3.7263	3.7253	1.8753	0.51052	2.1348	1.0201	-0.14581	2.2721	0.22222	0.13596	0.62314	1.4543	0.64876	20.034	20.172	15.74	8.9993	0.221	0.65	0.03	0.19644	-0.32139	0.20506	-0.14977	0.20465	0.8371	0.49774	0.072398	0.43182	0.039105	-1.9209	1.1555	-0.050104	-0.28928	0.11746	0.026292	0.044424	0.1922	0.018132	0.14778	0.16591
13	2.16	0.52499	1.1306	1.9725	0.60559	0.84196	1.4476	0.0010218	3.1096	3.1086	1.2649	0.33163	1.5778	0.94315	0.33876	2.019	0.382	0.24989	0.59107	1.8146	0.34235	14.117	6.1477	7.1011	6.367	0.16308	0.51	0.04	0.13105	-0.15548	0.24594	0.51473	0.24712	0.68636	0.33636	0.068182	0.43836	0.0093411	-2.2028	1.521	0.034768	-0.60291	0.26058	0.032865	0.045784	0.59489	0.012919	0.54911	0.56203
14	2.59	1.1809	2.2858	3.5672	1.1049	1.2815	2.3863	0.0010218	4.9218	4.9208	2.2768	0.39237	2.6972	1.446	-0.075866	1.8485	0.5475	0.32291	0.54501	1.7487	0.3788	12.312	7.8553	14.893	7.5676	0.18714	0.55	0.04	0.15355	-0.11285	0.24745	0.017182	0.24759	0.73485	0.46591	0.05303	0.47148	0.019634	-2.3096	1.8957	-0.57034	-0.090104	0.081577	0.033772	0.049713	0.11778	0.015941	0.068072	0.084013
15	2.28	0.82053	1.7094	2.3623	0.88884	0.65294	1.5418	0.0010218	3.7279	3.7269	1.6552	0.60708	1.9357	1.0036	0.10706	2.1192	0.2175	0.12273	0.71724	1.617	0.5043	16.922	9.0157	15.945	5.8975	0.20273	0.55	0.04	0.14498	0.035779	0.21909	-0.056783	0.21889	0.69957	0.41631	0.042918	0.43966	0.010284	-2.2809	1.774	-0.33257	-0.31096	0.15765	0.020248	0.025385	0.045029	0.0051375	0.019643	0.024781
16	1.93	1.0211	1.5836	2.4406	0.56243	0.85706	1.4195	0.0010218	4.08	4.079	1.7213	0.49136	2.0403	1.0954	0.28881	2.3757	0.22857	0.11208	0.51816	1.6569	0.73909	13.066	12.507	16.053	6.3602	0.20222	0.47	0.04	0.15718	-0.27608	0.20722	-0.46225	0.20329	0.74619	0.32995	0.050761	0.40306	0.011914	-2.3662	1.9849	-0.51989	-0.23254	0.14149	0.027199	0.043215	0.081293	0.016017	0.038078	0.054095
17	2.33	0.99828	2.3857	3.9239	1.3874	1.5382	2.9256	0.0010218	5.4868	5.4858	2.4263	0.31685	2.9454	1.6698	0.016851	1.8313	0.5025	0.37966	0.56217	1.8717	0.26935	15.162	10.239	33.109	17.974	0.21091	0.49	0.04	0.15288	-0.10541	0.25784	-0.25898	0.25577	0.71008	0.44118	0.054622	0.47257	0.019862	-2.4045	2.0057	-0.39198	-0.4342	0.23253	0.021759	0.033696	0.20369	0.011937	0.16999	0.18193
18	3.18	1.0747	1.7531	2.5919	0.67838	0.83874	1.5171	0.0010218	3.4557	3.4547	1.7285	0.45123	1.9921	0.99044	-0.25742	2.0738	0.43143	0.28917	0.56624	1.5983	0.45178	13.905	7.3015	6.4672	4.057	0.265	0.79	0.03	0.25744	-0.037786	0.23347	0.32605	0.23552	0.7963	0.49383	0.058642	0.42415	0.0076422	-2.3562	1.9311	-0.41829	-0.35015	0.19972	0.029314	0.037927	0.12088	0.0086129	0.082956	0.091568
19	1.93	0.98409	1.2985	1.7125	0.3144	0.41405	0.72845	0.0010218	2.2305	2.2295	1.2768	0.66355	1.3924	0.5554	-0.54325	2.8056	0.25429	0.18387	0.49771	1.4456	0.51248	9.9092	5.3178	9.4342	5.0088	0.255	0.9	0.03	0.30544	0.081261	0.18746	-0.36204	0.18659	0.89447	0.58794	0.015075	0.47475	0.0091597	-1.8993	0.93943	0.17825	-0.22777	0.016929	0.024781	0.035358	0.062859	0.010577	0.027501	0.038078
20	2.96	0.76209	1.4613	2.2525	0.69925	0.79119	1.4904	0.0010218	3.8329	3.8319	1.4841	0.33756	1.7936	1.0072	0.20071	2.3636	0.64	0.51803	0.5661	1.8365	0.35932	5.4265	5.0969	11.394	5.8425	0.22462	0.52	0.03	0.14302	-0.005076	0.20292	0.13293	0.20342	0.68212	0.2947	0.019868	0.44518	0.0076026	-2.2706	1.7519	-0.281	-0.42611	0.23342	0.02395	0.043064	0.17921	0.019115	0.13614	0.15526
21	2.57	0.8923	1.2762	1.6623	0.38392	0.38612	0.77004	0.0010218	2.3089	2.3079	1.2561	0.6668	1.381	0.57378	-0.26261	2.6678	0.37167	0.29104	0.53852	1.3471	0.57174	8.9327	7.1619	7.6647	3.6126	0.32875	0.8	0.03	0.28462	0.14072	0.19739	-0.23372	0.19531	0.89354	0.55133	0.072243	0.4771	0.0066962	-1.9889	1.1255	0.15681	-0.42719	0.1401	0.024781	0.039891	0.070263	0.01511	0.030372	0.045482
22	2.95	1.2362	2.0914	2.8275	0.85527	0.73609	1.5914	0.0010218	4.1208	4.1198	1.9745	0.41303	2.2999	1.1794	-0.14404	2.1293	0.28111	0.17858	0.40469	1.7512	0.61739	22.503	13.95	17.755	13.292	0.24667	0.72	0.03	0.23977	-0.20657	0.22275	-0.29175	0.21974	0.79667	0.49333	0.056667	0.47826	0.0094285	-2.4804	2.1402	-0.49054	-0.32993	0.16612	0.024705	0.05062	0.17158	0.025914	0.12096	0.14687
23	3.36	0.75483	1.6499	2.8624	0.89508	1.2125	2.1076	0.0010218	4.4981	4.4971	1.7954	0.33732	2.2306	1.3236	0.41541	2.1497	0.43143	0.24867	0.67865	1.6699	0.27197	8.0451	4.8123	13.216	5.9081	0.25077	0.7	0.03	0.22571	-0.20409	0.23075	0.76522	0.22787	0.62941	0.32059	0.058824	0.42478	0.0071572	-2.0177	1.1575	0.20358	-0.63731	0.29855	0.016621	0.022363	0.036945	0.0057419	0.014581	0.020323
24	2.76	1.2353	2.1614	3.4378	0.9261	1.2764	2.2025	0.0010218	4.6883	4.6873	2.245	0.3715	2.6585	1.4238	-0.090277	1.8557	0.26778	0.14026	0.55295	1.6376	0.57456	17.99	6.7379	19.902	13.487	0.20154	0.49	0.03	0.16496	-0.29554	0.23406	-1.2294	0.21925	0.75	0.45714	0.05	0.49104	0.013658	-2.5892	2.6808	-1.4136	0.33352	-0.0055637	0.017528	0.030221	0.18971	0.012693	0.15949	0.17218
25	1.59	1.1724	1.4935	1.7963	0.32117	0.30273	0.6239	0.0010218	3.0778	3.0768	1.4563	0.64149	1.6133	0.69415	-0.18924	3.1556	0.28	0.17393	0.44156	1.5464	0.32908	6.2826	3.7798	6.8993	2.6257	0.3775	1.04	0.04	0.39752	-0.1869	0.15999	-1.2028	0.14277	0.8303	0.45455	0.036364	0.44512	0.004249	-2.3068	1.8772	-0.48801	-0.24718	0.16987	0.027501	0.039891	0.059837	0.01239	0.019946	0.032336
26	3.55	1.0455	2.4004	3.1956	1.355	0.79522	2.1502	0.0010218	4.9402	4.9392	2.2265	0.26512	2.7041	1.5345	0.008389	1.9416	0.39	0.22975	0.39889	1.7438	0.5793	13.262	13.356	17.832	8.1182	0.2925	0.86	0.04	0.25561	-0.13809	0.25389	0.11301	0.25469	0.725	0.45278	0.1	0.41504	0.010119	-2.4109	2.0873	-0.54259	-0.355	0.22543	0.02055	0.034603	0.38395	0.014053	0.34935	0.3634
27	3.37	0.85633	1.5067	2.4816	0.65041	0.97488	1.6253	0.0010218	4.1505	4.1495	1.6693	0.28824	2.0661	1.2175	0.34023	2.235	0.299	0.17027	0.6851	1.7157	0.3891	14.826	6.2256	17.359	8.7157	0.17611	0.8	0.03	0.20575	-0.10764	0.22853	-0.82879	0.22438	0.70468	0.32164	0.073099	0.39296	0.010683	-2.3038	1.719	-0.06464	-0.62355	0.28099	0.031505	0.053037	0.38146	0.021532	0.32842	0.34995
28	1.73	0.92647	1.4473	2.1785	0.52081	0.73117	1.252	0.0010218	4.0855	4.0845	1.6548	0.6775	1.9455	1.0231	0.79733	2.999	0.3225	0.21306	0.52468	1.7911	0.27499	14.283	7.548	12.247	5.196	0.168	0.55	0.04	0.14246	-0.17977	0.19398	-0.81454	0.18599	0.71508	0.27374	0.078212	0.45506	0.014359	-2.1487	1.4325	-0.022755	-0.41724	0.16583	0.033092	0.03838	0.049713	0.0052886	0.011333	0.016621
29	3.22	0.90584	1.6532	2.4415	0.74732	0.78837	1.5357	0.0010218	4.098	4.097	1.6502	0.42556	1.9443	1.0282	0.12806	2.4059	0.37	0.20195	0.55398	1.7362	0.57219	9.514	5.0719	11.482	7.6262	0.296	0.89	0.05	0.25236	-0.31281	0.17836	-0.94198	0.16993	0.72086	0.30061	0.018405	0.49231	0.005794	-2.3892	2.0632	-0.60529	-0.25324	0.18968	0.024479	0.038229	0.12768	0.01375	0.089453	0.1032
30	2.62	1.1326	2.0203	2.3577	0.88769	0.33746	1.2252	0.0010218	3.2973	3.2963	1.8219	0.74616	1.9916	0.80452	-0.35321	2.3808	0.24667	0.15716	0.34433	1.4742	0.76048	15.381	7.0392	11.17	5.6045	0.24	0.68	0.03	0.22291	-0.10715	0.19582	-0.30283	0.19401	0.87266	0.62547	0.048689	0.41729	0.012154	-1.9612	1.0254	0.23388	-0.39432	0.10169	0.019039	0.024479	0.037625	0.0054397	0.013146	0.018586
31	2.79	0.97339	1.3545	1.9166	0.38113	0.5621	0.94323	0.0010218	2.617	2.616	1.3935	0.641	1.5518	0.68266	-0.19176	2.4189	0.29778	0.19625	0.51115	1.4769	0.38078	10.415	5.6309	8.597	3.8473	0.35375	0.72	0.03	0.2621	-0.24054	0.19361	0.26868	0.19331	0.84859	0.50352	0.073944	0.48057	0.0070034	-2.1196	1.3659	0.084576	-0.52964	0.20508	0.019039	0.025083	0.036416	0.0060441	0.011333	0.017377
32	2.13	0.59275	0.94305	1.4684	0.3503	0.52536	0.87566	0.0010218	2.1527	2.1517	0.99163	0.53829	1.1442	0.57088	0.01444	2.1892	0.29714	0.16194	0.69392	1.4891	0.23592	7.6788	3.8755	8.2214	7.2399	0.16846	0.5	0.03	0.14179	-0.11173	0.20625	0.011729	0.20635	0.78182	0.37727	0.022727	0.48402	0.005976	-2.0404	1.1907	0.14366	-0.42641	0.14257	0.026292	0.035509	0.065881	0.0092173	0.030372	0.039589
33	2.87	1.0277	1.6078	2.1	0.58007	0.49218	1.0723	0.0010218	3.3068	3.3058	1.5455	0.63615	1.7173	0.7486	-0.16669	2.6822	0.264	0.1713	0.65542	1.5099	0.50994	12.836	6.6893	10.881	7.6212	0.26	1.27	0.05	0.34	0.088212	0.17527	-0.75058	0.16986	0.81507	0.41438	0.013699	0.43299	0.0069064	-2.1317	1.3577	0.051743	-0.39829	0.12571	0.025385	0.032034	0.051677	0.0066485	0.019643	0.026292
34	2.3	0.98076	2.0519	3.1972	1.0711	1.1453	2.2164	0.0010218	5.1002	5.0992	2.1632	0.38139	2.6078	1.4565	0.18434	2.0783	0.32	0.20075	0.52918	1.7428	0.67746	17.611	10.981	19.114	10.206	0.19083	0.5	0.03	0.15075	-0.20428	0.2258	0.33238	0.22837	0.70763	0.36864	0.050847	0.46383	0.016114	-2.4803	2.3674	-1.0253	0.062902	0.082495	0.030825	0.061348	0.322	0.030523	0.26065	0.29118
35	2.27	1.0522	2.1526	3.013	1.1004	0.86043	1.9608	0.0010218	3.8893	3.8883	2.0814	0.6884	2.3511	1.0933	-0.095778	1.9295	0.2625	0.16179	0.74181	1.4288	0.67428	16.922	6.9708	14.104	7.9952	0.24444	0.8	0.03	0.25583	-0.22054	0.22926	-0.52181	0.22318	0.81974	0.57082	0.1073	0.47845	0.0077316	-2.5468	2.4049	-0.8742	-0.12343	0.14475	0.021759	0.029012	0.041704	0.0072529	0.012693	0.019946
36	2.93	1.0545	1.5453	2.5753	0.49079	1.03	1.5208	0.0010218	4.3593	4.3582	1.8039	0.56932	2.1207	1.115	0.40968	2.4481	0.30889	0.1896	0.63828	1.6049	0.59912	15.371	6.502	10.8	6.4579	0.18313	0.59	0.03	0.17218	-0.25798	0.1966	-0.012584	0.19662	0.72819	0.34899	0.04698	0.50168	0.012024	-2.2134	1.6364	-0.19728	-0.45214	0.23387	0.02055	0.027199	0.053113	0.0066485	0.025914	0.032563
37	2.53	1.5759	2.3462	3.2531	0.77029	0.90686	1.6772	0.0010218	4.9224	4.9214	2.4064	0.69783	2.6923	1.2072	0.13563	2.4482	0.28375	0.16687	0.57011	1.4977	0.19929	19.056	6.4856	19.681	8.0425	0.30625	1.14	0.04	0.36708	-0.061681	0.19596	-1.1301	0.18659	0.85659	0.42248	0.050388	0.47471	0.0084206	-2.6147	2.5097	-0.91261	-0.098023	0.1202	0.020928	0.027652	0.046086	0.0067241	0.018435	0.025159
38	2.73	0.79077	1.8619	3.421	1.0711	1.5591	2.6302	0.0010218	6.0169	6.0159	2.185	0.32259	2.7556	1.6791	0.44828	2.2153	0.395	0.2448	0.70362	1.8806	0.38185	16.879	10.062	14.878	9.2477	0.18714	0.41	0.06	0.12504	-0.085892	0.22563	-0.75827	0.21696	0.56115	0.29856	0.032374	0.50181	0.016834	-2.2155	1.5621	-0.19636	-0.23722	0.093718	0.026367	0.043215	0.2296	0.016848	0.18639	0.20323
39	2.46	1.4051	2.0147	2.5822	0.60959	0.56752	1.1771	0.0010218	4.6351	4.6341	2.067	0.53033	2.3694	1.1582	0.18464	2.7116	0.38167	0.25255	0.60565	1.5914	0.22703	17.299	5.3993	12.159	10.471	0.20417	0.57	0.03	0.18576	0.028159	0.18993	-0.14847	0.18829	0.79283	0.3745	0.047809	0.432	0.015622	-2.2367	1.7077	-0.35911	-0.23892	0.13445	0.02871	0.042611	0.080387	0.013901	0.037776	0.051677
40	1.8	0.78795	1.157	1.5814	0.3691	0.42434	0.79344	0.0010218	2.5795	2.5784	1.2141	0.63825	1.3749	0.64517	0.1643	2.5875	0.26	0.16253	0.60465	1.4494	0.22867	10.628	4.5324	8.7491	3.7695	0.183	0.83	0.03	0.22733	-0.022541	0.19762	-0.63928	0.19097	0.83333	0.43011	0.05914	0.4973	0.007168	-2.256	1.825	-0.51505	-0.16601	0.1207	0.02327	0.031278	0.059686	0.0080085	0.028407	0.036416
41	2.36	0.61554	0.90716	1.2106	0.29161	0.3034	0.59501	0.0010218	2.0272	2.0262	0.92241	0.66938	1.0279	0.45366	0.12948	2.876	0.28857	0.1857	0.52876	1.5283	0.32702	7.4147	2.8151	8.0549	3.0542	0.29625	1.21	0.03	0.36038	0.0096047	0.17315	-0.57996	0.16947	0.85537	0.37603	0.028926	0.46473	0.0055769	-1.6766	0.60763	0.25615	-0.25091	0.071323	0.019719	0.024328	0.040949	0.0046086	0.016621	0.02123
42	5.77	0.0010218	0.8077	1.2709	0.80668	0.46316	1.2698	0.0010218	2.219	2.218	0.761	0.14095	1.0099	0.66396	0.26548	1.9988	0.74714	0.41392	0.51439	2.2114	0.4285	3.603	4.6284	5.4934	4.4929	0.44077	1.03	0.09	0.27594	0.11159	0.22537	1.3475	0.20229	0.56432	0.20412	0.0068611	0.34021	0.0031213	-1.8892	0.93825	0.22154	-0.4411	0.17702	0.018132	0.031429	0.99819	0.013297	0.96676	0.98005
43	2.73	0.93402	2.1593	3.3126	1.2253	1.1533	2.3786	0.0010218	4.4033	4.4023	2.1038	0.49535	2.4951	1.3416	0.0027738	1.7885	0.48	0.23647	0.62127	1.7404	0.36917	10.679	4.1491	22.003	9.1063	0.18643	0.68	0.03	0.17397	-0.13593	0.25417	-0.45381	0.24929	0.70504	0.46763	0.07554	0.50181	0.010614	-2.3287	1.7147	-0.032961	-0.60258	0.25589	0.022741	0.033394	0.10184	0.010653	0.06845	0.079102
44	2.41	1.3917	2.2922	3.7212	0.90048	1.429	2.3295	0.0010218	5.2027	5.2017	2.4756	0.5812	2.8796	1.4708	0.13018	1.9581	0.227	0.13546	0.66722	1.5522	0.70519	27.609	8.2535	21.351	10.464	0.162	0.45	0.03	0.13452	-0.015433	0.23727	-0.42497	0.23314	0.76829	0.43496	0.056911	0.50612	0.01959	-2.3797	1.9112	-0.22111	-0.59635	0.29414	0.02871	0.046238	0.0822	0.017528	0.035963	0.05349
45	1.84	0.95991	1.5242	1.8336	0.56426	0.30946	0.87372	0.0010218	3.1881	3.1871	1.422	0.59396	1.6005	0.73454	-0.039832	2.8114	0.41	0.24824	0.57775	1.5048	0.1887	8.5715	5.6766	9.7645	6.3066	0.189	0.54	0.04	0.16028	-0.043358	0.18122	-0.20103	0.17877	0.80311	0.41969	0.031088	0.45313	0.011001	-2.0645	1.2664	0.079606	-0.42288	0.1504	0.024479	0.037171	0.077365	0.012693	0.040193	0.052886
46	2.06	1.1618	1.9024	2.3045	0.74062	0.40205	1.1427	0.0010218	3.7536	3.7526	1.8322	0.72946	2.039	0.8948	0.09763	2.7679	0.23	0.15158	0.77998	1.4225	0.62964	14.058	5.3327	8.3896	5.1773	0.28571	1.3	0.04	0.42206	0.1949	0.17753	-1.3081	0.16537	0.83019	0.47642	0.066038	0.48341	0.0089472	-2.1757	1.7238	-0.57936	-0.030274	0.065613	0.02803	0.045935	0.073889	0.017906	0.027954	0.04586
47	2.23	2.0014	3.0285	3.9505	1.0271	0.92204	1.9491	0.0010218	5.8452	5.8442	2.9916	0.62465	3.3551	1.5189	0.022775	2.4084	0.29667	0.19638	0.51722	1.3936	0.14098	19.601	5.3284	18.191	11.836	0.428	1.45	0.08	0.52128	-0.12347	0.21035	-0.92011	0.19818	0.84649	0.50439	0.078947	0.42731	0.018348	-2.3439	1.8264	-0.18516	-0.56368	0.2718	0.023572	0.029918	0.0479	0.0063463	0.017981	0.024328
48	2.88	0.67961	1.1026	1.419	0.42303	0.31632	0.73934	0.0010218	2.2666	2.2656	1.0263	0.40623	1.1897	0.60164	-0.1542	2.3098	0.39286	0.33399	0.66973	1.6048	0.3077	7.8053	4.1089	5.4163	3.6939	0.32222	1.58	0.03	0.47534	0.26472	0.20515	-0.23554	0.20516	0.78231	0.42517	0.02381	0.3959	0.00321	-1.9255	1.0204	0.1482	-0.36827	0.12934	0.023572	0.033847	0.06301	0.010275	0.029163	0.039438
49	2.95	1.2495	2.1814	2.8287	0.93193	0.64727	1.5792	0.0010218	3.6482	3.6472	2.0266	0.62857	2.2633	1.0076	-0.25524	2.1361	0.35125	0.22657	0.69899	1.4394	0.60846	15.524	6.0813	11.492	8.4745	0.26818	0.79	0.03	0.26519	-0.1504	0.22776	-0.35505	0.22658	0.84667	0.58	0.12	0.45819	0.013491	-2.0187	1.1595	0.10606	-0.35051	0.10909	0.024176	0.03974	0.058401	0.015564	0.018661	0.034225
50	2.33	1.3755	2.027	2.94	0.65151	0.913	1.5645	0.0010218	4.2728	4.2717	2.0707	0.61486	2.3369	1.0831	0.078973	2.4462	0.362	0.24885	0.41891	1.7195	0.25726	15.195	6.2976	12.573	5.5821	0.31286	1.02	0.04	0.3323	-0.23289	0.18192	-0.89475	0.1742	0.81013	0.40506	0.050633	0.47034	0.010112	-2.221	1.5818	-0.10031	-0.46627	0.21122	0.022665	0.034754	0.045935	0.012088	0.011182	0.02327
51	2.51	2.4687	3.9933	4.9088	1.5246	0.91548	2.4401	0.0010218	6.6769	6.6759	3.6884	0.71427	4.0653	1.7095	-0.33628	2.3644	0.392	0.24297	0.37217	1.5265	0.47993	22.268	14.874	24.393	11.203	0.247	0.59	0.03	0.23173	0.017073	0.21042	-0.93493	0.19544	0.85882	0.58431	0.078431	0.5	0.021253	-2.409	2.0564	-0.4817	-0.3839	0.22196	0.02055	0.027803	0.037474	0.0072529	0.0096706	0.016924
52	2.75	0.28481	1.3929	2.3661	1.1081	0.97312	2.0812	0.0010218	3.3016	3.3006	1.3916	0.22302	1.7689	1.0919	0.16871	1.7218	0.34286	0.25451	0.50373	1.9246	0.63737	13.478	7.0008	13.074	6.8554	0.267	0.62	0.04	0.21105	-0.2503	0.27027	1.307	0.25895	0.62857	0.40357	0.089286	0.37634	0.0075201	-2.3669	2.0536	-0.66422	-0.18619	0.17191	0.028407	0.0411	0.78604	0.012693	0.74494	0.75763
53	2.62	1.0885	1.8896	2.5569	0.80111	0.66727	1.4684	0.0010218	4.3812	4.3802	1.8888	0.66668	2.1522	1.0316	0.25476	2.6378	0.30857	0.17574	0.54594	1.6136	0.35826	15.966	5.5559	14.438	7.0196	0.18385	0.59	0.03	0.16213	-0.055621	0.18703	-1.0673	0.17395	0.73408	0.38202	0.037453	0.45865	0.010368	-2.171	1.405	0.1248	-0.58474	0.2326	0.035207	0.04654	0.064521	0.011333	0.017981	0.029314
54	1.91	1.0681	1.7189	2.6685	0.65082	0.94958	1.6004	0.0010218	3.7515	3.7505	1.8201	0.71797	2.0854	1.018	0.27237	2.1234	0.24667	0.13976	0.50394	1.5716	0.75084	13.468	9.6501	14.34	5.0979	0.2325	0.56	0.03	0.18653	-0.076723	0.22125	-0.33435	0.22102	0.80102	0.41327	0.096939	0.49231	0.0093038	-2.4378	2.2801	-0.92534	-0.071853	0.16262	0.03294	0.048957	0.072756	0.016017	0.023799	0.039816
55	2.72	1.5077	2.3753	3.4394	0.86757	1.0641	1.9316	0.0010218	4.6076	4.6066	2.4031	0.65257	2.6951	1.2201	-0.14102	2.1231	0.2975	0.17819	0.55331	1.404	0.67886	17.904	9.6156	15.941	6.0062	0.27	0.8	0.03	0.27543	-0.31521	0.20316	-0.29712	0.20012	0.85663	0.51254	0.0681	0.46763	0.018364	-2.2172	1.7404	-0.40562	-0.30524	0.19366	0.02871	0.042611	0.068903	0.013901	0.026292	0.040193
56	2.99	1.1236	2.1253	3.483	1.0018	1.3577	2.3594	0.0010218	4.479	4.478	2.1594	0.43939	2.5642	1.3829	-0.0021774	1.8521	0.44	0.26618	0.39471	1.7683	0.64383	9.5534	5.3335	20.615	11.257	0.298	0.7	0.03	0.23676	-0.25012	0.25154	0.73832	0.25206	0.74754	0.46557	0.11148	0.47368	0.0095018	-2.3698	2.0253	-0.60801	-0.21641	0.17388	0.022968	0.028105	0.052886	0.0051375	0.024781	0.029918
57	2.58	1.1418	1.8624	2.5407	0.72055	0.67833	1.3989	0.0010218	3.8995	3.8985	1.837	0.542	2.1171	1.0523	0.024478	2.292	0.34333	0.24535	0.45881	1.6529	0.27747	10.77	3.9644	8.7424	4.3553	0.23182	0.64	0.03	0.21879	-0.097156	0.2159	0.13121	0.21611	0.77567	0.44867	0.060837	0.44656	0.0097015	-2.3424	2.014	-0.70968	-0.027632	0.071068	0.024932	0.031429	0.059837	0.0064974	0.028407	0.034905
58	4.04	0.0010218	1.495	3.3694	1.494	1.8744	3.3684	0.0010218	4.882	4.881	1.8518	0.14674	2.475	1.6422	0.34023	1.688	0.53714	0.39118	0.61431	2.231	0.56442	26.023	14.93	16.611	15.812	0.24563	0.67	0.05	0.17356	-0.32273	0.27348	0.94565	0.2653	0.57108	0.3701	0.053922	0.34398	0.0096516	-2.5897	2.5029	-0.90197	-0.19821	0.19335	0.039816	0.066032	0.99819	0.026216	0.93215	0.95837
59	2.31	1.0844	1.9502	2.8323	0.86579	0.88214	1.7479	0.0010218	6.2464	6.2454	2.167	0.49305	2.6212	1.4748	0.76562	3.3069	0.3375	0.17423	0.55878	2.0535	0.19354	13.294	8.6673	25.989	11.535	0.16846	0.41	0.06	0.10918	0.14934	0.17769	-0.79699	0.16609	0.62288	0.21186	0.033898	0.50213	0.014168	-2.4932	2.3254	-0.9606	0.0953	0.04026	0.023799	0.032638	0.078422	0.0088395	0.045784	0.054624
60	2.61	1.0047	1.7431	2.5992	0.7384	0.85612	1.5945	0.0010218	4.0235	4.0225	1.7512	0.46447	2.0524	1.0704	0.10301	2.2054	0.305	0.17783	0.69242	1.5502	0.47124	12.232	6.6559	11.13	7.8386	0.19846	0.61	0.03	0.18426	-0.14585	0.2068	-0.12069	0.20573	0.73408	0.3633	0.026217	0.41729	0.0096369	-2.28	1.7246	-0.14429	-0.55279	0.25864	0.021154	0.02599	0.063463	0.0048353	0.037474	0.042309
61	2.95	0.66013	1.3527	1.9214	0.69257	0.56868	1.2612	0.0010218	3.1417	3.1407	1.3381	0.51758	1.5813	0.84254	0.20851	2.208	0.43167	0.27546	0.48142	1.8888	0.48414	8.1535	3.5234	11.23	7.0852	0.22462	0.46	0.04	0.1538	-0.10021	0.20926	0.66887	0.21347	0.67434	0.34868	0.029605	0.49505	0.0049778	-2.2811	1.8026	-0.3683	-0.36177	0.21483	0.023874	0.033243	0.077894	0.0093684	0.044651	0.054019
62	2.31	0.90187	1.5536	2.1443	0.6517	0.59072	1.2424	0.0010218	2.7139	2.7129	1.4717	0.54942	1.6631	0.77466	-0.34642	2.101	0.31333	0.1849	0.55378	1.5268	0.51955	8.9255	5.5267	6.1275	4.5045	0.25333	0.66	0.04	0.21218	-0.065278	0.23339	-0.76877	0.22031	0.83051	0.55085	0.055085	0.42128	0.0054937	-2.2674	1.6627	-0.15241	-0.40698	0.16953	0.022363	0.02871	0.045104	0.0063463	0.016395	0.022741
63	1.84	1.6937	2.6172	3.4829	0.92352	0.8657	1.7892	0.0010218	5.2665	5.2655	2.6427	0.55194	2.9975	1.4146	-0.08156	2.3837	0.242	0.16298	0.33923	1.7075	0.3192	24.007	11.885	22.056	9.6527	0.3	1.2	0.03	0.41162	0.12125	0.21539	-1.2551	0.21008	0.8254	0.48677	0.095238	0.43617	0.015504	-2.4396	2.0302	-0.37589	-0.3801	0.17035	0.049562	0.06437	0.10003	0.014808	0.03566	0.050468
64	2.79	1.0633	1.7155	2.4124	0.65218	0.69689	1.3491	0.0010218	4.0896	4.0886	1.7442	0.46216	2.0385	1.0551	0.14165	2.4483	0.39333	0.25934	0.54268	1.739	0.47247	11.263	10.954	16.145	15.621	0.17125	0.79	0.03	0.19735	-0.34468	0.17072	-0.1961	0.16982	0.74386	0.35439	0.021053	0.41901	0.011233	-2.3829	2.0763	-0.6331	-0.2147	0.16164	0.021759	0.034149	0.062254	0.01239	0.028105	0.040496
65	3.1	1.2204	2.1091	3.3213	0.88873	1.2122	2.1009	0.0010218	5.9594	5.9584	2.2857	0.43982	2.7094	1.4547	0.27272	2.485	0.54	0.34658	0.71013	1.7416	0.16177	12.501	6.0037	21.713	14.372	0.21357	0.55	0.03	0.15239	-0.024677	0.19003	-0.11751	0.18935	0.64873	0.27532	0.015823	0.46032	0.011401	-2.1444	1.3482	0.18417	-0.6779	0.29565	0.026292	0.037776	0.062632	0.011484	0.024856	0.03634
66	3.36	1.0565	1.7536	2.4105	0.69709	0.65683	1.3539	0.0010218	4.0671	4.066	1.7048	0.37109	2.0025	1.0505	-0.036901	2.3635	0.25667	0.19306	0.60723	1.6737	0.44855	16.139	13.434	12.156	7.3247	0.24214	0.52	0.04	0.18598	0.080989	0.19806	0.27674	0.19873	0.74561	0.36842	0.017544	0.41056	0.010656	-2.1947	1.5097	0.12395	-0.77923	0.34724	0.047446	0.078725	0.12413	0.031278	0.045406	0.076685
67	2.54	1.0384	2.2295	3.5662	1.1911	1.3367	2.5278	0.0010218	5.5317	5.5306	2.3652	0.5393	2.8244	1.5437	0.27576	1.9449	0.3	0.17436	0.83273	1.4991	0.71052	22.373	17.215	15.204	6.4223	0.14625	0.38	0.04	0.10216	0.042685	0.2405	-0.70014	0.2349	0.62692	0.41923	0.034615	0.46718	0.013465	-2.4495	2.0836	-0.51225	-0.26667	0.15105	0.031958	0.049562	0.084618	0.017604	0.035056	0.052659
68	3.38	1.2688	2.4492	3.2971	1.1804	0.84782	2.0282	0.0010218	4.5607	4.5597	2.2857	0.52868	2.6213	1.2834	-0.19028	2.0098	0.3875	0.23365	0.6636	1.422	0.60857	13.966	10.785	12.187	6.3508	0.22133	0.8	0.04	0.21614	-0.22405	0.22127	-0.806	0.20772	0.77843	0.51604	0.046647	0.46491	0.0073083	-2.4481	2.0781	-0.47387	-0.35104	0.1991	0.024328	0.033243	0.045331	0.0089151	0.012088	0.021003
69	3.38	0.68391	1.585	3.0863	0.90106	1.5014	2.4024	0.0010218	5.831	5.83	1.9217	0.26147	2.4741	1.5583	0.59479	2.4927	0.43429	0.28133	0.70396	2.153	0.56292	14.489	6.615	19.126	8.3187	0.17944	0.59	0.03	0.16277	-0.25516	0.19706	0.52061	0.1948	0.5	0.24561	0.011696	0.44575	0.0089979	-2.2919	1.7289	-0.27636	-0.30378	0.14843	0.025763	0.038682	0.20014	0.012919	0.16145	0.17437
70	3.04	0.73803	1.2989	1.5804	0.56088	0.28151	0.84239	0.0010218	2.2267	2.2256	1.142	0.42101	1.3133	0.64838	-0.43405	2.167	0.32222	0.18563	0.68935	1.5695	0.56959	6.3698	2.9023	5.6471	3.7166	0.303	1.56	0.06	0.44315	0.053055	0.22259	-1.5596	0.19019	0.78317	0.56311	0.019417	0.46753	0.0039906	-2.4737	2.4181	-1.2112	0.33512	-0.063684	0.018737	0.024479	0.13901	0.0057419	0.11454	0.12028
71	2.51	2.1295	4.4062	5.4164	2.2768	1.0102	3.2869	0.0010218	6.1625	6.1615	3.8317	0.73999	4.2266	1.7839	-0.49941	1.9277	0.29857	0.17598	0.50637	1.3688	0.5463	25.36	7.4492	22.062	6.995	0.28	0.61	0.03	0.23371	-0.038872	0.25411	-0.94942	0.23766	0.87549	0.64202	0.19844	0.39453	0.015914	-2.4649	2.1603	-0.58569	-0.30841	0.20217	0.037776	0.061046	0.080991	0.02327	0.019946	0.043215
72	2.95	1.1578	2.3359	3.3447	1.1781	1.0089	2.187	0.0010218	4.7713	4.7703	2.2921	0.47848	2.6624	1.3544	-0.10421	2.0016	0.31143	0.22718	0.44733	1.792	0.37648	22.057	9.958	12.674	6.5103	0.23583	0.7	0.03	0.22009	-0.096112	0.22845	-0.95625	0.21889	0.74	0.47333	0.043333	0.43478	0.013602	-2.4059	1.982	-0.35645	-0.41678	0.20285	0.021759	0.031429	0.046918	0.0096706	0.015488	0.025159
73	2.18	2.6465	3.8489	5.0781	1.2023	1.2292	2.4316	0.0010218	6.2765	6.2755	3.6004	0.45618	4.0225	1.7939	-0.59438	2.5072	0.25714	0.17293	0.39742	1.4729	0.49044	33.66	16.313	16.505	16.521	0.35167	0.83	0.06	0.27973	-0.13437	0.22328	-0.37705	0.22469	0.84753	0.6278	0.080717	0.45496	0.027483	-2.4269	2.1319	-0.64278	-0.21756	0.16047	0.019643	0.028407	0.045784	0.008764	0.017377	0.026141
74	2.55	0.71088	1.1091	1.4481	0.39824	0.339	0.73724	0.0010218	2.4081	2.4071	1.1047	0.57709	1.2502	0.58522	0.052352	2.799	0.29143	0.20418	0.6055	1.5017	0.41762	8.2992	3.2548	5.273	2.9946	0.2875	1.42	0.03	0.44821	-0.1958	0.17841	-1.4046	0.16141	0.81154	0.43462	0.05	0.3861	0.004096	-1.9794	1.1144	0.15053	-0.45713	0.17696	0.023572	0.035509	0.053264	0.011937	0.017755	0.029692
75	3.01	1.4272	1.9222	2.826	0.49499	0.90382	1.3988	0.0010218	4.606	4.605	2.092	0.64943	2.3601	1.0924	0.29379	2.61	0.36857	0.20115	0.55275	1.4745	0.62726	10.255	8.9725	12.152	10.145	0.3	1.25	0.03	0.36177	0.0036059	0.18635	0.44528	0.18331	0.83987	0.34967	0.03268	0.39672	0.011092	-1.9334	0.93512	0.23796	-0.27864	0.042906	0.021457	0.029314	0.047069	0.0078574	0.017755	0.025612
76	3.17	1.5494	1.9658	2.5445	0.4164	0.57874	0.99514	0.0010218	3.1269	3.1259	1.9357	0.72941	2.0846	0.77387	-0.70161	3.0835	0.37125	0.20981	0.40084	1.409	0.60512	10.697	4.5214	8.9686	6.1896	0.4025	0.9	0.04	0.34416	0.021997	0.19472	-0.50577	0.19069	0.90373	0.74845	0.1087	0.48287	0.0066967	-2.1507	1.3629	0.1269	-0.5179	0.18259	0.019643	0.022665	0.029843	0.0030221	0.0071774	0.010199
77	2.47	2.7892	4.096	5.8151	1.3067	1.7192	3.0259	0.0010218	7.5416	7.5406	4.056	0.51873	4.5499	2.0616	-0.36728	2.3135	0.33167	0.2142	0.49663	1.4907	0.48367	30.438	12.632	26.503	9.3712	0.238	0.55	0.04	0.21839	-0.21435	0.2108	-0.97559	0.19751	0.84127	0.54365	0.063492	0.43825	0.03483	-2.3715	1.9435	-0.31903	-0.51821	0.27018	0.025008	0.03566	0.056966	0.010653	0.021306	0.031958
78	2.14	1.8091	2.3805	2.8591	0.57144	0.47854	1.05	0.0075388	3.8666	3.859	2.3311	0.82757	2.4742	0.82913	-0.51818	3.3409	0.25	0.15033	0.51459	1.3573	0.3297	10.908	7.6331	16.336	4.4615	0.72	1.51	0.08	0.59335	0.00011606	0.16693	-0.78932	0.16019	0.94091	0.68636	0.086364	0.50685	0.017788	-1.8761	0.83376	0.26593	-0.19573	-0.023185	0.018132	0.021457	0.033545	0.0033243	0.012088	0.015413
79	2.97	0.98868	1.6311	2.3787	0.64238	0.74764	1.39	0.0010218	3.2621	3.2611	1.6579	0.55181	1.8879	0.90319	-0.1568	2.1095	0.33875	0.21614	0.62006	1.5851	0.58688	12.519	7.0171	14.454	11.5	0.19333	0.46	0.03	0.15005	-0.18946	0.20533	-0.33937	0.20446	0.78218	0.46865	0.023102	0.45033	0.0080987	-2.1703	1.294	0.36726	-0.7157	0.23057	0.019643	0.030825	0.049562	0.011182	0.018737	0.029918
80	2.08	1.6495	2.0819	3.2532	0.43237	1.1713	1.6037	0.0010218	4.9289	4.9279	2.4045	0.70757	2.7175	1.2662	0.31361	2.4528	0.24571	0.15265	0.45879	1.5386	0.58859	20.306	11.255	17.907	9.7577	0.49	1.38	0.04	0.53763	-0.40968	0.17287	-0.83186	0.16516	0.85514	0.3972	0.1028	0.39906	0.011917	-2.3961	1.8981	-0.25126	-0.40331	0.15707	0.019719	0.027199	0.046464	0.0074796	0.019266	0.026745
81	2.33	1.6924	2.5998	3.5948	0.90741	0.99503	1.9024	0.0010218	5.499	5.4979	2.6186	0.55542	3.0093	1.4828	0.075246	2.3538	0.33333	0.23917	0.69259	1.5337	0.27459	25.413	4.4602	8.5085	8.4179	0.2825	0.75	0.03	0.28327	-0.071442	0.21377	-0.62052	0.209	0.80753	0.43096	0.087866	0.43277	0.010529	-2.5511	2.4361	-0.98238	0.0061875	0.095805	0.027954	0.047749	0.066788	0.019795	0.019039	0.038833
82	3.17	1.5494	1.9652	2.5444	0.41582	0.5792	0.99502	0.0010218	3.1284	3.1274	1.9355	0.72943	2.0844	0.77385	-0.70077	3.0828	0.37125	0.20981	0.40232	1.409	0.60468	10.685	4.516	8.9767	6.1901	0.4025	0.9	0.04	0.34416	0.021833	0.19479	-0.50683	0.19069	0.90373	0.74845	0.1118	0.48598	0.0066662	-2.1529	1.3665	0.12774	-0.5227	0.18506	0.019643	0.022968	0.030145	0.0033243	0.0071774	0.010502
83	2.8	1.4466	2.2484	3.5603	0.80187	1.3118	2.1137	0.0010218	6.0909	6.0899	2.4078	0.45149	2.8854	1.59	0.44253	2.6019	0.285	0.12751	0.60229	1.7111	0.13766	14.144	9.1825	20.179	9.2263	0.21308	0.72	0.04	0.1966	-0.17451	0.1975	-0.57158	0.19399	0.71181	0.29167	0.048611	0.4669	0.014349	-2.317	1.7246	-0.10216	-0.54928	0.25077	0.028332	0.0479	0.10487	0.019568	0.056966	0.076534
84	2.68	0.99043	1.3987	1.9439	0.40831	0.54513	0.95344	0.0010218	3.045	3.044	1.4004	0.50115	1.5888	0.75051	-0.18827	2.5903	0.33143	0.15885	0.51295	1.6347	0.2983	8.7546	4.6614	8.1362	4.2787	0.44333	1.14	0.04	0.37299	-0.04871	0.19263	-0.076843	0.19213	0.83824	0.43015	0.025735	0.46494	0.003132	-2.4517	2.0679	-0.40678	-0.43172	0.22708	0.029918	0.043367	0.063765	0.013448	0.020399	0.033847
85	2.82	1.9276	2.9361	4.125	1.0086	1.1889	2.1974	0.0010218	6.4774	6.4763	2.9967	0.53862	3.4133	1.6341	0.004831	2.3671	0.37571	0.27093	0.66905	1.4354	0.23532	31.114	5.6734	14.191	12.612	0.17375	0.53	0.04	0.1708	-0.20605	0.18618	0.010046	0.18627	0.79371	0.42657	0.027972	0.42105	0.020085	-2.387	2.0201	-0.47134	-0.39808	0.24205	0.031732	0.041704	0.063992	0.0099728	0.022288	0.03226
86	2.16	0.83359	1.2556	1.6407	0.422	0.38514	0.80714	0.0010218	2.4187	2.4177	1.219	0.56311	1.3757	0.63763	-0.14743	2.4726	0.25625	0.13455	0.52177	1.5522	0.35443	9.0892	4.4353	8.8683	4.7961	0.24222	0.61	0.03	0.18201	-0.095605	0.20533	-0.54022	0.19952	0.8371	0.51131	0.076923	0.51818	0.010951	-2.084	1.4619	-0.21854	-0.30287	0.15446	0.022665	0.033545	0.076458	0.010879	0.042913	0.053793
87	2.56	1.131	2.6091	4.2309	1.4781	1.6218	3.0999	0.0010218	5.6525	5.6515	2.5539	0.38261	3.0718	1.7069	-0.0402	1.6692	0.34143	0.22553	0.76582	1.6381	0.3963	28.658	15.767	28.106	17.122	0.2	0.57	0.03	0.14416	-0.16317	0.25311	0.053005	0.25319	0.66284	0.45594	0.022989	0.43846	0.022291	-2.6067	2.6943	-1.3089	0.14676	0.08231	0.032638	0.05621	0.3016	0.023572	0.24539	0.26896
88	2.92	2.2572	4.3973	5.6017	2.1401	1.2043	3.3444	0.0010218	7.3824	7.3813	3.8398	0.35133	4.4326	2.2146	-0.5006	2.0082	0.545	0.29525	0.51332	1.6314	0.56148	16.984	16.765	12.062	13.349	0.279	0.66	0.04	0.23184	-0.09871	0.24756	-0.4902	0.24214	0.76094	0.56229	0.020202	0.43919	0.023636	-2.4013	2.0904	-0.66724	-0.18086	0.16352	0.039287	0.051073	0.084618	0.011786	0.033545	0.045331
89	2.05	0.63906	0.83222	1.2243	0.19316	0.39207	0.58523	0.0010218	1.7813	1.7803	0.9056	0.68958	1.0064	0.439	-0.0048711	2.444	0.23714	0.14106	0.39406	1.5191	0.5423	7.0383	2.7177	3.9661	3.1989	0.414	1.45	0.06	0.52644	0.070088	0.19793	-0.13018	0.19765	0.88152	0.45498	0.037915	0.48571	0.0050885	-1.8464	0.88488	0.18196	-0.27454	0.061891	0.02055	0.029012	0.049562	0.0084618	0.02055	0.029012
90	2.77	1.13	2.3362	3.1774	1.2062	0.84125	2.0474	0.0010218	5.2927	5.2917	2.2143	0.35183	2.6424	1.4419	0.026972	2.1425	0.496	0.33264	0.71043	1.6459	0.17608	16.941	8.9603	17.043	14.1	0.18571	0.47	0.03	0.15094	-0.1554	0.2157	-0.94054	0.20482	0.71277	0.39716	0.024823	0.48754	0.017659	-2.2671	1.7574	-0.30068	-0.42548	0.24465	0.036642	0.056059	0.38947	0.019417	0.33341	0.35283
91	2	1.2331	1.9336	2.7131	0.70052	0.77954	1.4801	0.0010218	3.6147	3.6137	1.8831	0.58357	2.1378	1.012	-0.19851	2.1402	0.24667	0.1437	0.46144	1.5876	0.5791	14.432	5.4996	17.096	6.7914	0.24125	0.88	0.04	0.26332	-0.20046	0.22308	-1.2598	0.20193	0.8	0.54634	0.068293	0.51471	0.011197	-2.375	2.0539	-0.63888	-0.16498	0.13143	0.029012	0.038078	0.06709	0.0090662	0.029012	0.038078
92	2.32	1.0496	1.6115	2.0302	0.56199	0.41865	0.98064	0.0010218	2.7274	2.7264	1.5231	0.62417	1.6927	0.73864	-0.48794	2.4274	0.28	0.15399	0.43376	1.4969	0.67623	10.576	7.3561	10.024	7.0084	0.20909	1.03	0.03	0.27793	-0.20304	0.2089	-0.81438	0.19754	0.83122	0.63713	0.080169	0.44915	0.01647	-1.7853	0.76229	0.22511	-0.22449	0.031041	0.017528	0.022665	0.063161	0.0051375	0.040496	0.045633
93	3.34	1.1955	1.8087	2.8741	0.61321	1.0654	1.6786	0.0010218	4.385	4.3839	1.9761	0.70983	2.2585	1.0935	0.24859	2.2391	0.34778	0.1994	0.6496	1.5819	0.42144	14.95	8.013	12.327	5.8578	0.25308	0.64	0.04	0.22217	-0.16157	0.19613	-0.051902	0.19566	0.76106	0.37463	0.029499	0.47041	0.0091243	-2.2835	1.7471	-0.35922	-0.20208	0.10317	0.017377	0.024176	0.039589	0.0067996	0.015413	0.022212
94	2.1	0.58946	0.86075	1.3728	0.27128	0.51203	0.78331	0.0010218	2.5373	2.5363	0.98194	0.66951	1.1394	0.57798	0.56275	2.913	0.234	0.14016	0.48196	1.9377	0.48958	9.8546	3.5231	7.7292	4.9479	0.16667	0.46	0.04	0.12944	-0.12704	0.17001	-0.68332	0.16233	0.69907	0.26852	0.023148	0.51163	0.0052315	-2.0825	1.2379	0.15713	-0.42036	0.11634	0.021003	0.029465	0.04654	0.0084618	0.017075	0.025536
95	3.16	1.0367	1.6626	2.9477	0.62587	1.2851	1.911	0.0010218	4.3339	4.3328	1.9353	0.60452	2.2633	1.1736	0.24626	1.9557	0.33375	0.18958	0.63705	1.7618	0.63845	16.197	9.5974	15.659	8.2841	0.175	0.47	0.04	0.12121	-0.035922	0.23145	-0.42314	0.22855	0.7205	0.3882	0.037267	0.47352	0.0083486	-2.5242	2.52	-1.265	0.23279	0.042157	0.026594	0.034754	0.055984	0.0081596	0.02123	0.02939
96	2.45	1.4799	2.3039	3.3549	0.82401	1.0511	1.8751	0.0010218	5.2077	5.2067	2.4765	0.56782	2.8485	1.4075	0.15187	2.2819	0.30167	0.17846	0.63177	1.4914	0.59657	11.125	8.8845	10.37	3.1394	0.2875	0.78	0.06	0.26794	-0.20434	0.20988	-1.0636	0.19229	0.7751	0.41767	0.072289	0.42742	0.0042069	-2.6131	2.7097	-1.3718	0.17463	0.10321	0.018435	0.029918	0.040798	0.011484	0.010879	0.022363
97	1.97	1.4337	2.0462	3.1824	0.61242	1.1362	1.7487	0.0010218	4.3059	4.3049	2.2626	0.74539	2.5082	1.0825	0.1008	2.1652	0.20667	0.11721	0.61582	1.3183	0.14467	20.527	9.8896	16.282	9.2896	0.33167	1.23	0.05	0.42733	-0.1728	0.20387	-0.26713	0.2023	0.89655	0.44335	0.064039	0.50495	0.018081	-2.3224	1.9503	-0.53284	-0.2387	0.14988	0.023572	0.036567	0.056513	0.012995	0.019946	0.03294
98	2.02	0.61411	1.0127	1.6539	0.3986	0.64121	1.0398	0.0010218	2.9576	2.9565	1.1406	0.5272	1.3525	0.72681	0.42225	2.54	0.23167	0.14292	0.67803	1.6699	0.43418	11.922	5.204	9.4512	6.5464	0.17818	0.49	0.04	0.14408	-0.30255	0.17959	-0.69954	0.17675	0.64734	0.30435	0.024155	0.46116	0.0057183	-2.0892	1.2878	0.084214	-0.40426	0.12792	0.021457	0.032336	0.054699	0.010879	0.022363	0.033243
99	2.81	0.97498	1.5519	2.1992	0.57691	0.6473	1.2242	0.0010218	3.6439	3.6429	1.6212	0.69885	1.8262	0.8407	0.36676	2.753	0.267	0.16339	0.70801	1.5189	0.39321	13.049	7.6122	9.9287	8.6847	0.18533	0.65	0.04	0.16252	0.10087	0.17982	-0.7546	0.17615	0.76842	0.3614	0.031579	0.5	0.0040315	-2.4359	2.1073	-0.64721	-0.11041	0.090092	0.022665	0.031732	0.040798	0.0090662	0.0090662	0.018132
[truncated: 2,220 more columns]
