# Supplementary material for: Detecting Parkinson’s disease from sustained phonation and speech signals
Source: PLoS One. 2017 Oct 5;12(10):e0185613. doi: 10.1371/journal.pone.0185613 (PMC5628839; doi:10.1371/journal.pone.0185613)
Supplement: S3 File — (ZIP) [file pone.0185613.s003.zip › SP/voiced/SP_voiced_emobase.csv]

id	frameTime	pcm_intensity_sma_max	pcm_intensity_sma_min	pcm_intensity_sma_range	pcm_intensity_sma_maxPos	pcm_intensity_sma_minPos	pcm_intensity_sma_amean	pcm_intensity_sma_linregc1	pcm_intensity_sma_linregc2	pcm_intensity_sma_linregerrA	pcm_intensity_sma_linregerrQ	pcm_intensity_sma_stddev	pcm_intensity_sma_skewness	pcm_intensity_sma_kurtosis	pcm_intensity_sma_quartile1	pcm_intensity_sma_quartile2	pcm_intensity_sma_quartile3	pcm_intensity_sma_iqr1_2	pcm_intensity_sma_iqr2_3	pcm_intensity_sma_iqr1_3	pcm_loudness_sma_max	pcm_loudness_sma_min	pcm_loudness_sma_range	pcm_loudness_sma_maxPos	pcm_loudness_sma_minPos	pcm_loudness_sma_amean	pcm_loudness_sma_linregc1	pcm_loudness_sma_linregc2	pcm_loudness_sma_linregerrA	pcm_loudness_sma_linregerrQ	pcm_loudness_sma_stddev	pcm_loudness_sma_skewness	pcm_loudness_sma_kurtosis	pcm_loudness_sma_quartile1	pcm_loudness_sma_quartile2	pcm_loudness_sma_quartile3	pcm_loudness_sma_iqr1_2	pcm_loudness_sma_iqr2_3	pcm_loudness_sma_iqr1_3	pcm_fftMag_mfcc_sma_1__max	pcm_fftMag_mfcc_sma_1__min	pcm_fftMag_mfcc_sma_1__range	pcm_fftMag_mfcc_sma_1__maxPos	pcm_fftMag_mfcc_sma_1__minPos	pcm_fftMag_mfcc_sma_1__amean	pcm_fftMag_mfcc_sma_1__linregc1	pcm_fftMag_mfcc_sma_1__linregc2	pcm_fftMag_mfcc_sma_1__linregerrA	pcm_fftMag_mfcc_sma_1__linregerrQ
1	0	5.1383e-06	0	5.1383e-06	46	0	6.2315e-07	-4.7211e-09	1.3124e-06	5.9799e-07	7.5014e-13	9.5373e-07	2.3354	8.563	1.3587e-08	2.6679e-07	6.8503e-07	2.5321e-07	4.1824e-07	6.7144e-07	1.6338	0	1.6338	46	0	0.5554	-0.0016663	0.79868	0.32313	0.14503	0.40608	0.21871	2.3533	0.20682	0.59383	0.80926	0.38701	0.21543	0.60244	12.033	-35.637	47.67	240	183	-5.4046	0.008679	-6.6718	5.5621	58.413
2	0	8.3062e-06	0	8.3062e-06	22	48	1.105e-06	-4.0835e-09	1.6032e-06	1.0562e-06	2.3402e-12	1.5568e-06	2.3051	8.5561	8.5327e-08	5.6547e-07	1.3597e-06	4.8014e-07	7.9421e-07	1.2744e-06	1.7574	0	1.7574	39	48	0.68213	-0.000809	0.78083	0.35177	0.18961	0.43918	0.036208	2.322	0.37014	0.71228	0.98925	0.34214	0.27697	0.6191	21.55	-21.292	42.841	70	45	6.6459	-0.014998	8.4756	6.9386	73.068
3	0	2.7929e-06	0	2.7929e-06	96	0	2.4315e-07	-1.3654e-09	3.8379e-07	2.6114e-07	2.2862e-13	4.8505e-07	3.4523	15.063	2.373e-08	7.8469e-08	1.849e-07	5.4738e-08	1.0644e-07	1.6117e-07	1.3468	0	1.3468	96	0	0.41579	-0.00086178	0.50455	0.20513	0.079959	0.28742	0.76688	4.2461	0.25366	0.40739	0.55221	0.15373	0.14482	0.29855	2.4737	-46.714	49.188	164	132	-10.181	-0.0043557	-9.7321	6.4766	88.981
4	0	5.5e-06	0	5.5e-06	162	0	4.4977e-07	2.4691e-10	4.1916e-07	5.0106e-07	5.9362e-13	7.7067e-07	3.2563	16.619	1.2356e-08	1.223e-07	5.952e-07	1.0995e-07	4.729e-07	5.8285e-07	1.6345	0	1.6345	162	0	0.48093	1.9827e-06	0.48068	0.30476	0.13387	0.36589	0.29585	2.4449	0.12405	0.46257	0.74529	0.33852	0.28272	0.62124	5.5966	-47.666	53.262	200	213	-6.7054	0.0023251	-6.9937	5.8289	71.228
5	0	6.8692e-07	0	6.8692e-07	103	0	1.1921e-07	-3.6064e-10	1.6176e-07	1.0719e-07	2.0322e-14	1.4467e-07	1.5684	5.0391	7.5635e-09	6.704e-08	1.6471e-07	5.9477e-08	9.7673e-08	1.5715e-07	0.82189	0	0.82189	157	0	0.35767	-0.00037546	0.40197	0.19939	0.05662	0.23933	-0.13343	1.939	0.16372	0.38618	0.53902	0.22246	0.15285	0.3753	10.128	-38.345	48.473	195	211	-6.5016	0.010431	-7.7325	6.0282	72.516
6	0	1.8833e-05	0	1.8833e-05	135	0	3.1774e-06	-3.0954e-09	3.6185e-06	2.4906e-06	1.2109e-11	3.4891e-06	2.0298	7.6043	8.2067e-07	2.161e-06	4.1075e-06	1.3403e-06	1.9464e-06	3.2868e-06	2.1993	0	2.1993	34	0	1.0712	-8.3671e-05	1.0831	0.3663	0.22744	0.47696	-0.28357	3.0647	0.79434	1.097	1.3838	0.30267	0.28683	0.5895	20.31	-42.504	62.814	91	233	0.61567	0.011184	-0.97807	6.9615	112.73
7	0	8.9898e-06	0	8.9898e-06	36	0	6.4179e-07	-3.6945e-09	1.0888e-06	5.5222e-07	1.0146e-12	1.0401e-06	4.9058	33.307	9.6838e-08	3.6129e-07	8.8065e-07	2.6445e-07	5.1936e-07	7.8382e-07	1.9115	0	1.9115	36	0	0.61612	-0.0007786	0.71033	0.26357	0.11371	0.34161	0.0063973	3.5276	0.44182	0.64469	0.843	0.20288	0.1983	0.40118	17.673	-41.042	58.716	184	203	-2.6068	0.016573	-4.6121	6.0657	87.384
8	0	2.5335e-05	0	2.5335e-05	248	61	1.8574e-06	-3.6748e-09	2.3939e-06	2.0087e-06	1.0558e-11	3.2641e-06	3.4931	19.209	1.0071e-08	5.3932e-07	2.0386e-06	5.2925e-07	1.4992e-06	2.0285e-06	2.5246	0	2.5246	248	61	0.71629	-0.0015914	0.94863	0.44544	0.2976	0.56189	0.35085	2.4119	0.14128	0.70857	1.0965	0.56729	0.38795	0.95524	9.9252	-37.457	47.382	222	162	-8.3591	-0.0045194	-7.6992	7.0334	76.255
9	0	1.9003e-05	0	1.9003e-05	156	0	2.5285e-06	6.5602e-09	1.8167e-06	2.1983e-06	9.5779e-12	3.1222e-06	2.4075	10.838	3.9976e-07	1.4495e-06	3.8885e-06	1.0498e-06	2.439e-06	3.4888e-06	2.0955	0	2.0955	161	0	0.9291	0.00061136	0.86277	0.39093	0.23368	0.48493	-0.1603	2.5663	0.61282	0.94103	1.2699	0.32821	0.32887	0.65708	13.292	-40.931	54.223	166	132	-6.1988	0.0077928	-7.0443	6.0112	80.586
10	0	2.5493e-05	0	2.5493e-05	218	0	2.7305e-06	-2.7352e-09	3.1326e-06	3.0098e-06	1.716e-11	4.149e-06	2.2327	8.7738	4.7913e-08	8.4205e-07	3.7131e-06	7.9414e-07	2.871e-06	3.6652e-06	2.6243	0	2.6243	218	0	0.82691	-0.00043731	0.8912	0.51362	0.37315	0.612	0.27363	2.2688	0.29184	0.81576	1.2657	0.52392	0.44994	0.97386	19.431	-28.792	48.224	241	259	0.27639	-0.0030948	0.73132	5.7354	73.409
11	0	3.048e-05	0	3.048e-05	180	52	4.0443e-06	-9.7627e-10	4.1766e-06	3.863e-06	2.9454e-11	5.4277e-06	2.1104	7.6217	4.639e-07	1.8611e-06	4.6929e-06	1.3972e-06	2.8318e-06	4.229e-06	2.4988	0	2.4988	180	52	1.0682	-0.00033988	1.1143	0.45754	0.33995	0.58366	0.024933	2.6608	0.70387	1.0795	1.4148	0.37562	0.33536	0.71097	13.593	-38.448	52.041	202	148	-11.048	0.038511	-16.266	8.5952	115.11
12	0	1.0927e-05	0	1.0927e-05	34	55	1.3328e-06	-7.8335e-09	2.1788e-06	1.1675e-06	2.8462e-12	1.757e-06	2.4127	10.199	1.4155e-07	6.8358e-07	1.84e-06	5.4203e-07	1.1564e-06	1.6984e-06	1.6817	0	1.6817	34	55	0.71727	-0.0016842	0.89916	0.34124	0.17035	0.426	-0.17001	2.1658	0.41334	0.75537	1.0326	0.34204	0.27724	0.61928	13.975	-37.355	51.33	147	182	-6.1429	0.015871	-7.8569	7.1752	106.88
13	0	6.2454e-06	0	6.2454e-06	27	0	6.2722e-07	-2.6959e-09	9.1837e-07	7.3691e-07	1.5439e-12	1.254e-06	3.106	12.388	1.5741e-08	1.4164e-07	5.2974e-07	1.259e-07	3.881e-07	5.14e-07	1.51	0	1.51	25	0	0.49967	-0.00090762	0.59769	0.3008	0.13977	0.37816	0.51661	2.8364	0.2166	0.48319	0.71372	0.26659	0.23054	0.49712	9.8863	-44.133	54.019	176	129	-6.551	0.019511	-8.6581	6.5756	82.959
14	0	2.444e-05	0	2.444e-05	38	0	1.8847e-06	-2.4077e-09	2.1977e-06	2.0146e-06	1.16e-11	3.4107e-06	3.7576	20.577	1.1815e-07	6.1705e-07	2.1135e-06	4.9891e-07	1.4965e-06	1.9954e-06	2.1666	0	2.1666	133	0	0.74745	-0.00014476	0.76627	0.41197	0.26359	0.51353	0.38949	2.8032	0.43413	0.7124	1.0787	0.27827	0.36632	0.64459	13.584	-23.887	37.471	201	215	-3.2757	0.036823	-8.0628	5.8738	49.468
15	0	1.0161e-05	0	1.0161e-05	206	0	1.8265e-06	-5.4579e-10	1.889e-06	1.82e-06	5.4544e-12	2.3357e-06	1.5628	4.7324	1.3732e-07	7.6672e-07	2.829e-06	6.2941e-07	2.0623e-06	2.6917e-06	1.8792	0	1.8792	160	0	0.80549	-0.00043765	0.8556	0.40121	0.23852	0.48925	0.0085265	2.1357	0.4261	0.82666	1.1627	0.40056	0.33606	0.73662	19.113	-35.925	55.038	38	196	0.7866	-0.024131	3.5496	6.3051	82.199
16	0	1.2671e-05	0	1.2671e-05	32	0	1.0451e-06	-6.7563e-09	1.6971e-06	1.0554e-06	2.8402e-12	1.7272e-06	3.5603	19.922	6.0886e-08	3.6788e-07	1.337e-06	3.0699e-07	9.6908e-07	1.2761e-06	2.1345	0	2.1345	32	0	0.65976	-0.0017206	0.8258	0.34123	0.18706	0.44311	0.43703	2.9122	0.33675	0.63917	0.9344	0.30242	0.29523	0.59765	8.7	-38.26	46.96	144	108	-8.495	0.04345	-12.688	6.9638	83.877
17	0	3.8391e-05	0	3.8391e-05	90	0	5.6106e-06	-1.321e-08	7.1562e-06	6.1982e-06	6.0637e-11	7.8384e-06	1.5746	4.8463	1.3066e-07	1.6502e-06	9.3273e-06	1.5196e-06	7.6771e-06	9.1966e-06	2.7924	0	2.7924	90	0	1.0266	-0.0010373	1.148	0.64085	0.56807	0.75698	0.25312	1.9991	0.4034	0.99333	1.6328	0.58993	0.6395	1.2294	21.507	-33.207	54.714	186	201	-1.5668	0.016887	-3.5426	6.4691	93.615
18	0	1.2055e-05	0	1.2055e-05	197	0	1.35e-06	-4.799e-09	2.1154e-06	1.2824e-06	3.594e-12	1.9469e-06	2.6794	11.453	1.5935e-07	6.2154e-07	1.6523e-06	4.6219e-07	1.0307e-06	1.4929e-06	2.0331	0	2.0331	197	0	0.7352	-0.00048847	0.81311	0.35368	0.19886	0.44821	0.106	2.7516	0.47358	0.74755	1.0378	0.27397	0.29024	0.56421	7.4336	-40.745	48.178	101	260	-5.4517	0.0031656	-5.9566	5.6319	74.635
19	0	3.803e-06	0	3.803e-06	33	47	5.4163e-07	-6.948e-10	6.0937e-07	4.4159e-07	3.9397e-13	6.289e-07	2.2628	9.2204	1.2368e-07	3.5923e-07	7.3036e-07	2.3555e-07	3.7113e-07	6.0668e-07	1.4745	0	1.4745	33	47	0.60867	0.00016265	0.59281	0.24043	0.091948	0.30337	-0.18306	2.8862	0.4305	0.61682	0.8292	0.18632	0.21237	0.3987	14.873	-39.72	54.592	157	118	-3.3593	0.0090568	-4.2424	8.2908	124.33
20	0	1.0751e-05	0	1.0751e-05	48	0	1.0311e-06	-5.5386e-09	1.8535e-06	1.0819e-06	2.8132e-12	1.7436e-06	2.8212	11.6	4.8117e-08	3.3489e-07	1.1186e-06	2.8677e-07	7.8374e-07	1.0705e-06	2.0319	0	2.0319	48	0	0.64247	-0.0010106	0.79255	0.37275	0.21126	0.46778	0.45017	2.8306	0.32906	0.61809	0.92628	0.28903	0.30819	0.59722	9.1261	-40.727	49.853	245	177	-6.7225	-0.01785	-4.0717	7.0237	97.214
21	0	4.1196e-06	0	4.1196e-06	172	0	4.7492e-07	1.1676e-09	3.2429e-07	4.7813e-07	5.2379e-13	7.2898e-07	2.8371	11.792	8.1923e-08	1.9152e-07	4.9995e-07	1.096e-07	3.0843e-07	4.1803e-07	1.4804	0	1.4804	172	0	0.56166	0.00036442	0.51465	0.24077	0.09881	0.31552	0.35091	3.2558	0.40421	0.53645	0.73772	0.13224	0.20127	0.33351	11.566	-47.256	58.822	203	148	-7.2946	-0.0051616	-6.6288	7.8845	116.94
22	0	1.9788e-05	0	1.9788e-05	39	0	2.4605e-06	-1.2694e-08	4.3392e-06	2.3748e-06	1.1282e-11	3.5308e-06	2.1566	7.8887	1.6362e-07	9.1281e-07	3.201e-06	7.4919e-07	2.2882e-06	3.0374e-06	2.2367	0	2.2367	39	0	0.85205	-0.0016238	1.0924	0.44787	0.29497	0.56067	0.20032	2.3256	0.46535	0.83206	1.2675	0.36672	0.43545	0.80217	17.773	-42.16	59.934	232	252	-10.278	0.015551	-12.579	8.6338	122.11
23	0	2.8441e-05	0	2.8441e-05	308	82	2.9982e-06	-6.8805e-09	4.1541e-06	3.1577e-06	2.1715e-11	4.7077e-06	2.5111	9.7388	1.2329e-07	1.0814e-06	3.8452e-06	9.581e-07	2.7638e-06	3.7219e-06	2.7013	0	2.7013	308	82	0.89687	-0.0011593	1.0916	0.48909	0.34994	0.60222	0.23012	2.4716	0.45097	0.90526	1.3373	0.45429	0.43199	0.88628	18.225	-25.87	44.096	60	79	2.4599	0.011181	0.58138	5.4619	52.8
24	0	3.2027e-05	0	3.2027e-05	146	0	4.3783e-06	-2.2091e-08	7.4269e-06	4.2064e-06	4.0223e-11	6.5836e-06	2.1988	7.6383	2.891e-07	1.5432e-06	5.6445e-06	1.2541e-06	4.1012e-06	5.3554e-06	2.8238	0	2.8238	146	0	1.017	-0.0027769	1.4002	0.53908	0.45579	0.7107	0.30922	2.4392	0.52203	0.97528	1.5068	0.45325	0.5315	0.98475	18.735	-36.076	54.811	228	164	0.60682	0.0062912	-0.26137	6.9578	98.138
25	0	4.6887e-06	0	4.6887e-06	61	0	8.8428e-07	-3.7099e-09	1.1811e-06	7.7142e-07	1.0752e-12	1.0512e-06	1.8232	6.1458	1.5794e-07	4.5189e-07	1.2779e-06	2.9396e-07	8.2602e-07	1.12e-06	1.2912	0	1.2912	30	0	0.6798	2.0358e-06	0.67963	0.26255	0.1049	0.32388	-0.35297	2.553	0.4925	0.70741	0.90048	0.21491	0.19307	0.40798	16.749	-30.773	47.522	55	94	-1.8553	0.0078823	-2.4859	7.8911	104.71
26	0	2.8539e-05	0	2.8539e-05	34	0	3.3077e-06	-1.451e-08	5.8832e-06	2.9276e-06	1.8336e-11	4.5342e-06	2.7271	12.437	2.4933e-07	1.7686e-06	4.6301e-06	1.5193e-06	2.8615e-06	4.3808e-06	2.5478	0	2.5478	34	0	0.94067	-0.0010983	1.1356	0.49145	0.36647	0.6158	-0.15515	2.1809	0.54257	1.0325	1.3904	0.48994	0.35788	0.84782	19.959	-29.412	49.371	276	296	2.7467	-0.011043	4.7069	5.1443	44.344
27	0	2.521e-05	0	2.521e-05	206	0	1.3874e-06	-6.5334e-10	1.4975e-06	1.4955e-06	7.5949e-12	2.7566e-06	4.7794	33.288	2.9924e-08	5.3755e-07	1.4162e-06	5.0763e-07	8.7868e-07	1.3863e-06	2.579	0	2.579	206	0	0.65338	-0.00060441	0.75522	0.37543	0.22405	0.477	0.49297	3.5356	0.29979	0.67842	0.95125	0.37863	0.27283	0.65147	11.502	-37.243	48.745	240	255	-11.058	0.0013039	-11.277	7.7972	93.377
28	0	1.2355e-05	0	1.2355e-05	32	0	1.0302e-06	-5.1214e-09	1.4757e-06	9.5888e-07	2.3487e-12	1.5542e-06	3.6851	21.785	1.4142e-07	5.2271e-07	1.2533e-06	3.8129e-07	7.3059e-07	1.1119e-06	1.9765	0	1.9765	32	0	0.7063	0.00010291	0.69735	0.29078	0.1331	0.36487	0.2214	3.0886	0.4771	0.68155	0.96488	0.20445	0.28333	0.48777	17.318	-36.604	53.922	130	101	-1.8848	0.05202	-6.4105	7.0697	115.4
29	0	1.1726e-05	0	1.1726e-05	37	0	1.3169e-06	-8.3534e-09	2.6618e-06	1.1187e-06	3.039e-12	1.9094e-06	2.6851	12.014	7.6156e-08	6.0122e-07	1.6823e-06	5.2506e-07	1.0811e-06	1.6062e-06	2.0821	0	2.0821	33	0	0.72166	-0.0019361	1.0334	0.33659	0.17915	0.46015	0.1265	2.514	0.37125	0.7451	1.0566	0.37385	0.31149	0.68533	15.028	-41.5	56.528	250	164	-7.3841	0.0066751	-8.4587	7.7833	114.51
30	0	1.2935e-05	0	1.2935e-05	32	60	2.2317e-06	-3.0533e-09	2.6332e-06	1.8144e-06	5.5172e-12	2.3604e-06	1.5095	5.5568	4.1415e-07	1.4411e-06	3.4891e-06	1.0269e-06	2.0481e-06	3.075e-06	2.0414	0	2.0414	202	60	0.93774	-0.00015018	0.95749	0.37583	0.21219	0.46079	-0.15505	2.3971	0.62884	0.95077	1.3125	0.32194	0.36173	0.68367	14.29	-33.556	47.847	198	151	-1.4482	0.016159	-3.5731	5.5352	66.081
31	0	6.6424e-06	0	6.6424e-06	30	0	9.4938e-07	-3.5471e-09	1.446e-06	8.5214e-07	1.3703e-12	1.2054e-06	1.9851	7.1532	8.6791e-08	5.1802e-07	1.2445e-06	4.3123e-07	7.265e-07	1.1577e-06	1.6967	0	1.6967	30	0	0.687	-0.00056481	0.76607	0.2891	0.13058	0.36425	0.0090747	2.6696	0.43199	0.70132	0.93782	0.26934	0.23649	0.50583	14.338	-37.164	51.502	193	164	-1.5374	-0.016342	0.75047	7.1263	107.68
32	0	2.7482e-06	0	2.7482e-06	34	0	2.6814e-07	-1.61e-09	4.4202e-07	2.7324e-07	1.927e-13	4.5042e-07	3.1681	14.737	1.6561e-08	9.3455e-08	3.073e-07	7.6894e-08	2.1385e-07	2.9074e-07	1.182	0	1.182	34	0	0.42756	-0.00072202	0.50554	0.21739	0.071337	0.27089	0.19842	2.6113	0.23386	0.4268	0.61038	0.19294	0.18358	0.37653	14.134	-40.393	54.527	162	123	-3.9184	0.017567	-5.8157	7.5276	93.696
33	0	5.498e-06	0	5.498e-06	178	0	7.6269e-07	-2.1441e-10	7.9357e-07	6.3699e-07	8.0373e-13	8.9669e-07	2.266	9.9535	1.3894e-07	4.5561e-07	1.0205e-06	3.1667e-07	5.6485e-07	8.8152e-07	1.485	0	1.485	138	0	0.67462	0.00015623	0.65212	0.25845	0.10898	0.33038	-0.21506	2.8041	0.48615	0.68582	0.87463	0.19967	0.18881	0.38848	10.982	-62.586	73.568	88	160	-8.9895	-0.004364	-8.3611	6.9183	127.66
34	0	1.9812e-05	0	1.9812e-05	28	0	1.5697e-06	-1.1353e-08	2.8867e-06	1.4274e-06	5.6351e-12	2.4936e-06	3.8805	23.475	4.9847e-08	7.4545e-07	2.2274e-06	6.956e-07	1.4819e-06	2.1775e-06	2.4141	0	2.4141	28	0	0.74401	-0.0013033	0.8952	0.41287	0.2557	0.51321	0.17795	2.6675	0.31594	0.79773	1.0881	0.48178	0.29039	0.77217	9.9583	-42.931	52.89	174	189	-10.601	0.030538	-14.144	8.7315	119.92
35	0	8.4364e-06	0	8.4364e-06	38	0	1.2613e-06	-6.6887e-09	2.0272e-06	1.011e-06	2.1533e-12	1.5331e-06	2.2396	8.4938	2.7517e-07	7.3958e-07	1.5228e-06	4.6441e-07	7.8318e-07	1.2476e-06	1.6341	0	1.6341	38	0	0.79703	-0.00070882	0.87819	0.25408	0.10974	0.3346	-0.29662	3.0301	0.60543	0.81084	1.0022	0.20541	0.19132	0.39673	14.977	-39.165	54.142	224	128	-3.7594	0.040149	-8.3564	7.0304	98.153
36	0	2.8389e-05	0	2.8389e-05	113	0	1.5796e-06	-8.8277e-09	2.8772e-06	1.504e-06	9.5848e-12	3.1859e-06	5.6821	43.024	1.4117e-07	6.1254e-07	1.8047e-06	4.7137e-07	1.1921e-06	1.6635e-06	2.261	0	2.261	113	0	0.73572	-0.0014632	0.95081	0.32737	0.17651	0.43822	0.26089	3.1169	0.42883	0.73454	1.0112	0.30571	0.27667	0.58238	20.998	-32.802	53.801	231	61	0.45979	0.00050797	0.38512	7.0176	101.02
37	0	1.705e-05	0	1.705e-05	31	0	2.5763e-06	-7.1961e-09	3.4866e-06	2.2319e-06	9.0126e-12	3.0481e-06	2.0121	7.636	4.7968e-07	1.5558e-06	3.4097e-06	1.0761e-06	1.8539e-06	2.93e-06	2.2894	0	2.2894	31	0	0.9886	-0.00012009	1.0038	0.36442	0.21344	0.46208	0.1465	3.0096	0.6825	0.97055	1.2613	0.28804	0.29075	0.57879	12.68	-23.591	36.271	183	195	-4.4966	0.0095596	-5.7059	6.5396	64.999
38	0	3.8642e-05	0	3.8642e-05	122	76	3.4509e-06	-2.6905e-09	3.8181e-06	3.6724e-06	2.8552e-11	5.3476e-06	2.8479	14.041	8.8322e-08	1.0081e-06	4.8975e-06	9.1979e-07	3.8894e-06	4.8092e-06	2.9522	0	2.9522	122	76	0.92436	-0.00035826	0.97327	0.57032	0.4556	0.67558	0.31281	2.2532	0.35575	0.88655	1.4728	0.5308	0.58624	1.117	16.844	-36.185	53.029	7	168	-8.2108	-0.02991	-4.1281	8.9728	120.82
39	0	1.3823e-05	0	1.3823e-05	219	0	1.4089e-06	5.5925e-09	7.182e-07	1.2536e-06	4.013e-12	2.0429e-06	3.3997	17.767	3.1012e-07	7.3189e-07	1.5111e-06	4.2177e-07	7.7924e-07	1.201e-06	1.7763	0	1.7763	219	0	0.78751	0.00083669	0.68418	0.31603	0.1716	0.41855	-0.10293	2.875	0.60614	0.78591	0.9984	0.17977	0.21249	0.39226	8.999	-38.676	47.675	186	205	-10.15	0.0077403	-11.106	6.3104	74.294
40	0	3.9136e-06	0	3.9136e-06	22	0	4.9224e-07	-1.4442e-09	6.2294e-07	4.0175e-07	3.253e-13	5.7537e-07	2.4583	12.118	7.0978e-08	3.0861e-07	6.9783e-07	2.3764e-07	3.8922e-07	6.2685e-07	1.4726	0	1.4726	22	0	0.58025	-0.0002967	0.6071	0.25481	0.1008	0.31787	-0.20923	2.6087	0.37109	0.62467	0.78473	0.25358	0.16006	0.41364	16.471	-35.502	51.973	54	149	0.0015445	-0.010735	0.97303	7.0991	109.07
41	0	2.826e-06	0	2.826e-06	39	53	2.9049e-07	-1.2508e-09	4.3871e-07	2.8483e-07	1.788e-13	4.315e-07	2.7528	12.098	2.2383e-08	1.3294e-07	3.5123e-07	1.1056e-07	2.1829e-07	3.2885e-07	1.3548	0	1.3548	39	53	0.47963	-0.00052353	0.54166	0.23137	0.080408	0.28583	0.38972	2.7226	0.2777	0.43264	0.65923	0.15494	0.22659	0.38153	16.546	-36.204	52.75	164	50	1.6326	0.0087385	0.59712	5.4054	76.398
42	0	2.0418e-06	0	2.0418e-06	499	104	2.7443e-07	2.5656e-10	2.0028e-07	2.8822e-07	1.3693e-13	3.7251e-07	1.6771	5.6897	0	1.0392e-07	4.4001e-07	1.0392e-07	3.361e-07	4.4001e-07	1.218	0	1.218	499	104	0.40271	0.00031326	0.31217	0.30589	0.12055	0.35113	0.1918	1.723	0	0.43442	0.691	0.43442	0.25657	0.691	10.562	-26.975	37.537	32	371	0.79393	0.0029827	-0.068081	3.3649	24.929
43	0	2.3874e-05	0	2.3874e-05	98	0	2.3632e-06	-5.5385e-09	3.1193e-06	2.3172e-06	1.0664e-11	3.2948e-06	2.5385	11.835	1.49e-07	1.2153e-06	3.4044e-06	1.0663e-06	2.189e-06	3.2554e-06	2.1613	0	2.1613	98	0	0.83882	-0.00087404	0.95813	0.41237	0.24852	0.50328	-0.085047	2.1949	0.45461	0.90553	1.2023	0.45092	0.29672	0.74764	18.514	-29.441	47.955	178	64	1.1529	0.016933	-1.1585	6.2067	66.79
44	0	2.4036e-05	0	2.4036e-05	38	0	2.7857e-06	-1.0435e-08	4.0432e-06	2.8974e-06	1.8093e-11	4.3156e-06	2.549	9.7076	2.5145e-07	1.0605e-06	3.3819e-06	8.0904e-07	2.3215e-06	3.1305e-06	2.5562	0	2.5562	38	0	0.93141	-0.00014438	0.94881	0.4541	0.32394	0.56925	0.4095	2.8586	0.55845	0.85849	1.2957	0.30004	0.43725	0.73729	11.745	-31.841	43.586	179	139	-9.3585	0.022799	-12.106	6.6373	71.177
45	0	2.516e-06	0	2.516e-06	25	0	4.8944e-07	-2.0362e-09	6.8187e-07	3.7861e-07	2.4404e-13	5.0648e-07	1.5621	5.5015	1.1068e-07	3.3968e-07	6.621e-07	2.29e-07	3.2242e-07	5.5142e-07	1.3181	0	1.3181	25	0	0.59059	-0.00037861	0.62637	0.22985	0.089635	0.30011	-0.40875	2.931	0.46456	0.60833	0.79665	0.14377	0.18832	0.33209	10.651	-36.161	46.812	65	106	-3.9876	0.029287	-6.7552	6.2982	71.847
46	0	8.4807e-06	0	8.4807e-06	146	41	1.3694e-06	5.4236e-09	8.0801e-07	1.0435e-06	2.2927e-12	1.5488e-06	2.0964	8.2791	3.0452e-07	8.6268e-07	1.8228e-06	5.5817e-07	9.6015e-07	1.5183e-06	1.73	0	1.73	132	41	0.81528	0.0012955	0.6812	0.28695	0.13231	0.37197	-0.15086	2.8405	0.58369	0.81931	1.0752	0.23561	0.25585	0.49146	14.073	-35.809	49.882	146	162	-6.386	-0.013798	-4.9579	6.0665	80.404
47	0	5.1637e-05	0	5.1637e-05	50	0	6.3374e-06	-3.3512e-08	1.0091e-05	6.4701e-06	9.9388e-11	1.0204e-05	2.712	10.563	7.647e-07	2.0347e-06	7.1584e-06	1.27e-06	5.1237e-06	6.3937e-06	3.121	0	3.121	44	0	1.189	-0.00057699	1.2536	0.53529	0.46959	0.68629	0.53926	3.2394	0.79618	1.0732	1.6458	0.27703	0.57256	0.84959	20.601	-38.534	59.135	170	128	0.51484	0.0093202	-0.52902	7.7126	126.34
48	0	1.4283e-06	0	1.4283e-06	151	61	2.9401e-07	1.0272e-09	1.4558e-07	2.3379e-07	9.2113e-14	3.1545e-07	1.5167	5.054	4.9596e-08	1.9671e-07	4.1222e-07	1.4711e-07	2.155e-07	3.6262e-07	1.0823	0	1.0823	151	61	0.50381	0.0010986	0.34506	0.22021	0.07131	0.28243	-0.3542	2.4629	0.34482	0.54601	0.67975	0.20119	0.13373	0.33493	15.785	-44.639	60.425	221	238	-4.5577	-0.002969	-4.1287	7.9473	129.28
49	0	1.1891e-05	0	1.1891e-05	180	71	1.5421e-06	-6.9302e-10	1.6447e-06	1.3572e-06	3.9549e-12	1.9896e-06	2.4405	9.8727	2.9214e-07	8.6133e-07	1.9328e-06	5.6919e-07	1.0715e-06	1.6406e-06	2.0915	0	2.0915	180	71	0.83369	-0.00030313	0.87855	0.33245	0.18568	0.43169	0.030392	3.0046	0.57019	0.83018	1.1127	0.25999	0.28254	0.54253	14.785	-39.299	54.084	95	170	-8.1069	0.013697	-10.134	7.2728	91.031
50	0	1.7907e-05	0	1.7907e-05	18	0	2.2503e-06	-1.5127e-08	4.0126e-06	2.1123e-06	9.0346e-12	3.1747e-06	2.5224	10.342	2.8551e-07	9.2939e-07	3.0737e-06	6.4388e-07	2.1443e-06	2.7882e-06	2.161	0	2.161	20	0	0.89782	-0.001777	1.1048	0.37746	0.2259	0.49021	0.21634	2.6887	0.60067	0.845	1.2192	0.24433	0.37424	0.61857	12.318	-33.335	45.653	171	124	-4.2697	0.010595	-5.5039	5.2923	57.784
51	0	6.1075e-05	0	6.1075e-05	31	0	1.3922e-05	-2.7281e-08	1.7345e-05	1.161e-05	1.9064e-10	1.3949e-05	0.96514	3.1476	1.978e-06	8.3554e-06	2.3466e-05	6.3774e-06	1.5111e-05	2.1488e-05	3.4228	0	3.4228	31	0	1.6125	-0.00081912	1.7153	0.65797	0.6318	0.79709	-0.1905	2.4021	1.0672	1.667	2.1864	0.59975	0.51943	1.1192	10.99	-41.4	52.39	193	138	-3.1917	-0.0022249	-2.9125	5.6037	71.446
52	0	5.1265e-06	0	5.1265e-06	79	0	7.8536e-07	-4.4818e-09	1.4038e-06	7.7376e-07	1.0059e-12	1.065e-06	1.6366	4.9785	0	3.3104e-07	1.043e-06	3.3104e-07	7.1197e-07	1.043e-06	1.6158	0	1.6158	79	0	0.56228	-0.0011243	0.71743	0.37258	0.18354	0.43775	0.07364	1.8004	0	0.61315	0.92615	0.61315	0.313	0.92615	14.545	-25.568	40.114	227	123	-0.98561	0.0052309	-1.7075	5.2157	53.392
53	0	1.0665e-05	0	1.0665e-05	226	0	9.357e-07	2.3269e-09	6.2971e-07	9.4023e-07	2.394e-12	1.5574e-06	3.6766	19.325	1.4368e-07	3.8648e-07	1.045e-06	2.4281e-07	6.5854e-07	9.0134e-07	1.8084	0	1.8084	226	0	0.67479	0.00044171	0.61671	0.26138	0.11452	0.34008	0.30976	3.5806	0.46954	0.66049	0.86803	0.19095	0.20754	0.39849	15.93	-35.073	51.003	188	142	-6.8695	0.038027	-11.87	6.0008	73.651
54	0	7.6178e-06	0	7.6178e-06	86	0	8.3604e-07	-1.2277e-09	9.539e-07	8.7447e-07	1.7822e-12	1.3368e-06	2.7596	11.679	7.3439e-08	3.1141e-07	9.1418e-07	2.3797e-07	6.0277e-07	8.4074e-07	1.552	0	1.552	18	0	0.62847	-0.00038702	0.66562	0.28912	0.12259	0.35079	0.1625	2.4354	0.3616	0.60478	0.87905	0.24317	0.27428	0.51745	11.547	-35.169	46.716	149	160	-2.5025	0.00016312	-2.5181	7.1819	88.279
55	0	1.1923e-05	0	1.1923e-05	57	0	2.232e-06	-1.0405e-08	3.6626e-06	1.8007e-06	6.053e-12	2.5962e-06	1.6409	5.48	2.7602e-07	1.299e-06	3.2409e-06	1.023e-06	1.9419e-06	2.9649e-06	1.9621	0	1.9621	59	0	0.90044	-0.0016997	1.1341	0.38533	0.22688	0.4952	-0.084259	2.2553	0.53985	0.92097	1.2669	0.38111	0.34591	0.72703	16.589	-46.841	63.43	104	166	-7.4668	0.037176	-12.579	6.3649	94.416
56	0	3.0065e-05	0	3.0065e-05	277	0	3.2098e-06	1.6783e-10	3.1846e-06	3.0798e-06	1.9554e-11	4.4221e-06	2.56	11.921	1.9271e-07	1.5477e-06	4.7181e-06	1.355e-06	3.1703e-06	4.5254e-06	2.7476	0	2.7476	277	0	0.93794	-0.00049094	1.0116	0.48335	0.34891	0.59223	0.11461	2.5272	0.51612	0.96952	1.3752	0.4534	0.40567	0.85907	11.41	-31.244	42.654	210	182	-2.2611	0.0088034	-3.5816	5.0555	56.494
57	0	2.59e-05	0	2.59e-05	26	0	1.6452e-06	-1.0159e-08	2.9608e-06	1.8192e-06	9.9092e-12	3.2389e-06	4.1765	25.353	7.1975e-08	4.6658e-07	1.8132e-06	3.9461e-07	1.3466e-06	1.7412e-06	2.6156	0	2.6156	26	0	0.72175	-0.00099314	0.85036	0.37818	0.23751	0.49302	0.76611	3.9635	0.37925	0.68178	0.97716	0.30253	0.29538	0.59792	16.499	-32.104	48.603	207	164	0.74016	0.0084505	-0.35417	6.4706	82.198
58	0	2.0508e-05	0	2.0508e-05	355	0	1.1227e-06	-2.5509e-09	1.638e-06	1.2198e-06	5.3134e-12	2.3243e-06	5.1089	37.591	0	3.0908e-07	1.3342e-06	3.0908e-07	1.0251e-06	1.3342e-06	1.8923	0	1.8923	60	0	0.58613	-0.00090446	0.76883	0.41105	0.23237	0.49351	0.32252	2.1298	0	0.5822	0.95108	0.5822	0.36888	0.95108	8.9282	-46.539	55.467	323	340	-7.0862	0.014986	-10.113	6.2159	70.048
59	0	3.8066e-05	0	3.8066e-05	192	0	3.6947e-06	3.0883e-08	1.277e-07	3.6756e-06	3.6854e-11	6.4134e-06	3.2466	14.974	3.5105e-07	1.2104e-06	4.3611e-06	8.5932e-07	3.1507e-06	4.01e-06	2.8563	0	2.8563	197	0	0.99836	0.0021771	0.7469	0.4746	0.36379	0.62052	0.58071	3.365	0.60082	0.93185	1.3782	0.33103	0.44633	0.77736	9.9285	-36.875	46.804	166	118	-4.6471	0.0028203	-4.9728	6.4714	77.749
60	0	1.1058e-05	0	1.1058e-05	93	0	1.7248e-06	-3.4952e-09	2.1826e-06	1.6829e-06	5.0589e-12	2.2648e-06	1.9308	6.8468	1.9345e-07	8.5708e-07	2.4632e-06	6.6363e-07	1.6061e-06	2.2698e-06	2.0318	0	2.0318	30	0	0.78816	-0.00042833	0.84427	0.38817	0.23516	0.48603	0.037889	2.4164	0.48404	0.79083	1.1259	0.3068	0.33512	0.64191	19.13	-42.137	61.267	194	139	-0.075615	0.030045	-4.0116	7.0656	96.885
61	0	1.6334e-05	0	1.6334e-05	29	0	9.0865e-07	-6.5667e-09	1.8937e-06	1.0702e-06	3.7852e-12	2.0275e-06	4.8575	31.041	4.7026e-08	2.267e-07	9.7439e-07	1.7967e-07	7.4768e-07	9.2736e-07	2.2097	0	2.2097	29	0	0.60647	-0.0010153	0.75877	0.32369	0.16851	0.41987	0.83351	4.0271	0.34236	0.54005	0.87463	0.19769	0.33458	0.53227	12.614	-31.93	44.544	236	249	-3.8792	0.00033981	-3.9302	6.1627	70.801
62	0	4.5643e-06	0	4.5643e-06	122	56	7.6583e-07	-1.9413e-09	9.9102e-07	6.7969e-07	8.2154e-13	9.1575e-07	1.7347	5.878	9.6095e-08	3.9723e-07	1.1248e-06	3.0113e-07	7.2755e-07	1.0287e-06	1.3524	0	1.3524	78	56	0.64092	-0.00053923	0.70347	0.2856	0.12159	0.35058	-0.14128	2.3074	0.42035	0.64302	0.9082	0.22267	0.26517	0.48784	9.189	-29.134	38.323	168	138	-0.4609	-0.019622	1.8152	4.5147	36.356
63	0	3.4843e-05	0	3.4843e-05	73	0	2.6647e-06	9.0362e-09	1.8289e-06	2.999e-06	2.6809e-11	5.2005e-06	3.9028	21.222	1.7736e-07	8.1273e-07	2.097e-06	6.3537e-07	1.2843e-06	1.9196e-06	2.4882	0	2.4882	73	0	0.86199	0.0027617	0.60654	0.42148	0.27966	0.54923	0.57498	3.2059	0.48342	0.81197	1.1327	0.32856	0.32073	0.64929	2.3191	-33.023	35.342	131	101	-11.178	-0.031087	-8.3027	6.6397	61.167
64	0	2.0824e-05	0	2.0824e-05	25	0	1.4957e-06	-6.4647e-09	2.4007e-06	1.3271e-06	5.5076e-12	2.4047e-06	5.2885	40.559	1.6749e-07	7.9883e-07	2.176e-06	6.3133e-07	1.3772e-06	2.0085e-06	2.2431	0	2.2431	25	0	0.7762	-0.0009794	0.91331	0.36379	0.20449	0.45913	-0.06891	2.7101	0.49744	0.81733	1.1074	0.31989	0.29004	0.60993	14.424	-39.769	54.193	214	169	-6.8055	0.04587	-13.227	6.0629	72.185
65	0	7.0716e-05	0	7.0716e-05	283	0	3.8443e-06	1.3143e-08	1.8006e-06	4.1754e-06	5.6396e-11	7.6024e-06	4.5241	29.508	6.0007e-07	1.3853e-06	3.7589e-06	7.8523e-07	2.3736e-06	3.1589e-06	3.0202	0	3.0202	281	0	0.97833	0.00049674	0.90109	0.4252	0.32197	0.56918	0.34991	3.5913	0.68878	0.96482	1.2717	0.27604	0.30684	0.58288	14.451	-33.096	47.546	261	186	-4.6081	-0.0020769	-4.2852	6.7	74.278
66	0	6.6214e-06	0	6.6214e-06	295	0	6.8771e-07	1.1392e-09	4.9575e-07	6.8085e-07	1.1506e-12	1.0784e-06	2.9975	13.294	7.727e-08	3.0741e-07	7.7845e-07	2.3014e-07	4.7105e-07	7.0118e-07	1.6895	0	1.6895	295	0	0.57806	0.00015012	0.55276	0.28546	0.12841	0.35865	-0.035958	2.6687	0.38122	0.62481	0.81499	0.24359	0.19018	0.43377	12.288	-37.734	50.022	12	195	-5.9746	-0.0048832	-5.1518	7.8075	103.86
67	0	2.1429e-05	0	2.1429e-05	174	0	2.187e-06	4.2143e-09	1.6497e-06	2.3539e-06	1.4688e-11	3.8451e-06	3.1379	13.226	1.4936e-07	8.7735e-07	2.1875e-06	7.2799e-07	1.3102e-06	2.0382e-06	2.4901	0	2.4901	174	0	0.82931	-0.00034052	0.87272	0.39536	0.24913	0.49977	0.39406	3.1542	0.49224	0.79672	1.118	0.30448	0.32132	0.6258	6.4093	-43.662	50.071	188	143	-8.5106	3.0351e-05	-8.5145	7.2738	94.256
68	0	2.2213e-05	0	2.2213e-05	53	0	2.0095e-06	-6.4971e-09	3.1075e-06	1.7353e-06	6.9809e-12	2.7176e-06	3.2344	19.299	3.3133e-07	1.021e-06	2.8349e-06	6.8968e-07	1.8139e-06	2.5036e-06	2.4973	0	2.4973	53	0	0.88802	-0.0010176	1.06	0.35791	0.22336	0.48299	0.086538	3.0328	0.62247	0.88309	1.1959	0.26062	0.31278	0.5734	8.517	-30.188	38.705	259	186	-4.8866	-0.0084764	-3.4541	5.1387	42.361
69	0	5.0089e-05	0	5.0089e-05	54	0	2.6123e-06	-2.1635e-08	6.2686e-06	3.3198e-06	4.6743e-11	7.1572e-06	4.8269	28.01	2.5134e-08	4.0741e-07	1.7485e-06	3.8228e-07	1.3411e-06	1.7234e-06	3.2327	0	3.2327	54	0	0.72739	-0.0020664	1.0766	0.46044	0.35572	0.62977	1.3196	5.7233	0.2557	0.66902	1.0443	0.41331	0.37526	0.78857	15.704	-36.518	52.223	282	210	-6.646	-0.0051192	-5.7808	6.6437	88.315
70	0	3.3116e-06	0	3.3116e-06	226	0	6.7056e-07	9.1128e-10	5.3159e-07	6.1336e-07	5.9196e-13	7.7359e-07	1.4223	4.5026	6.1187e-08	3.6223e-07	1.0077e-06	3.0104e-07	6.4551e-07	9.4655e-07	1.3869	0	1.3869	164	0	0.60907	-0.00017562	0.63586	0.31064	0.13991	0.37437	-0.19449	2.0598	0.36986	0.62462	0.92422	0.25476	0.29961	0.55437	21.554	-43.172	64.726	227	186	-1.0617	0.0068856	-2.1117	7.5705	136.96
71	0	2.1124e-05	0	2.1124e-05	32	0	3.3265e-06	-2.6605e-09	3.6618e-06	2.8566e-06	1.6826e-11	4.1066e-06	2.2381	8.5188	5.1507e-07	2.0117e-06	4.3057e-06	1.4967e-06	2.2939e-06	3.7906e-06	2.2786	0	2.2786	90	0	1.0431	0.00057003	0.97127	0.38747	0.23214	0.48361	-0.071441	2.6171	0.72105	1.0536	1.3796	0.33256	0.32599	0.65855	11.658	-36.262	47.92	12	57	-4.4929	-0.013576	-2.7824	6.9177	99.053
72	0	3.112e-05	0	3.112e-05	29	0	3.4655e-06	-1.2336e-08	5.285e-06	3.3964e-06	2.5253e-11	5.1345e-06	2.5231	9.9442	4.2271e-07	1.3869e-06	4.1267e-06	9.6418e-07	2.7398e-06	3.704e-06	2.7893	0	2.7893	29	0	1.0043	-0.00058032	1.0899	0.45852	0.35809	0.60046	0.30834	2.9982	0.66415	0.99298	1.3848	0.32884	0.39185	0.72068	20.771	-37.442	58.214	216	158	-5.7353	0.0037604	-6.29	6.6682	89.257
73	0	4.4202e-05	0	4.4202e-05	22	0	8.9475e-06	-3.3065e-08	1.2552e-05	7.8229e-06	1.019e-10	1.0309e-05	1.4643	4.4586	1.3096e-06	4.4186e-06	1.3928e-05	3.109e-06	9.5094e-06	1.2618e-05	2.9677	0	2.9677	28	0	1.3512	-0.0019068	1.559	0.5725	0.52304	0.73319	-0.15791	2.4846	0.97373	1.3393	1.8777	0.36553	0.53842	0.90395	16.731	-36.666	53.397	175	126	2.3671	0.023877	-0.23546	6.2441	85.928
74	0	2.2042e-06	0	2.2042e-06	218	63	2.8016e-07	-4.8911e-10	3.4253e-07	2.3278e-07	1.1741e-13	3.4455e-07	2.3775	9.7704	6.7297e-08	1.7073e-07	3.3068e-07	1.0343e-07	1.5996e-07	2.6339e-07	1.2158	0	1.2158	218	63	0.50183	-0.00043095	0.55677	0.17582	0.053532	0.23355	-0.11804	3.3656	0.3933	0.50577	0.65104	0.11248	0.14527	0.25775	10.342	-29.779	40.12	87	206	-4.0951	0.022901	-7.015	5.5559	60.068
75	0	3.5019e-05	0	3.5019e-05	22	64	2.6293e-06	-1.3171e-08	4.6181e-06	2.7153e-06	2.2229e-11	4.8535e-06	3.8557	20.065	3.045e-07	1.068e-06	2.6312e-06	7.6348e-07	1.5633e-06	2.3267e-06	2.8952	0	2.8952	22	64	0.93092	-0.00061937	1.0244	0.39387	0.27776	0.52981	0.79451	4.4372	0.60183	0.90017	1.1635	0.29834	0.26336	0.5617	17.789	-31.687	49.476	219	246	-3.2158	0.014494	-5.4044	5.926	68.338
76	0	1.3454e-05	0	1.3454e-05	48	0	2.363e-06	8.9406e-10	2.2209e-06	1.9793e-06	7.4883e-12	2.7377e-06	1.8936	6.4727	4.8986e-07	1.3562e-06	2.9297e-06	8.6638e-07	1.5735e-06	2.4399e-06	2.1624	0	2.1624	48	0	0.95862	0.00016916	0.93173	0.37102	0.22823	0.47799	-0.021949	2.8695	0.70651	0.92681	1.2372	0.2203	0.3104	0.5307	16.682	-35.646	52.328	256	269	0.097306	0.012931	-1.9587	6.585	75.913
77	0	4.2024e-05	0	4.2024e-05	28	0	8.0211e-06	-2.2965e-08	1.0857e-05	5.7322e-06	5.762e-11	7.7668e-06	1.6354	6.402	2.3003e-06	6.4775e-06	1.0847e-05	4.1772e-06	4.3695e-06	8.5468e-06	2.768	0	2.768	46	0	1.3532	-0.0010581	1.4839	0.49804	0.41146	0.64591	-0.59063	2.8902	1.0628	1.4463	1.7525	0.38355	0.30615	0.6897	27.132	-32.754	59.886	180	127	-1.4136	0.0069632	-2.2735	7.9056	117.14
78	0	2.6079e-05	0	2.6079e-05	51	59	5.7329e-06	-6.7949e-09	6.4634e-06	4.3414e-06	3.1816e-11	5.6564e-06	1.3026	4.2893	1.3861e-06	4.3251e-06	7.9289e-06	2.939e-06	3.6039e-06	6.5429e-06	2.6347	0	2.6347	51	59	1.259	-0.00091865	1.3578	0.43295	0.28798	0.53969	-0.082322	2.5988	0.89692	1.3147	1.5929	0.41775	0.27824	0.69599	13.655	-35.061	48.716	152	174	0.26983	-0.00022854	0.2944	7.0473	103.49
79	0	1.4532e-05	0	1.4532e-05	22	64	1.413e-06	-8.1382e-09	2.6256e-06	1.2631e-06	3.7266e-12	2.0543e-06	3.0432	15.107	2.0181e-07	5.8713e-07	1.7886e-06	3.8533e-07	1.2014e-06	1.5868e-06	2.1974	0	2.1974	22	64	0.77595	-0.0012468	0.96172	0.33056	0.18346	0.44164	0.27383	3.2944	0.54364	0.75568	1.0466	0.21204	0.29089	0.50293	18.984	-31.508	50.492	219	61	-4.3067	0.0065803	-5.2871	5.7878	59.891
80	0	3.1823e-05	0	3.1823e-05	26	0	4.1275e-06	-3.8826e-08	8.1849e-06	3.606e-06	3.061e-11	6.0125e-06	2.1282	7.4785	3.1937e-07	1.2991e-06	5.8016e-06	9.7971e-07	4.5025e-06	5.4822e-06	2.6401	0	2.6401	26	0	1.0122	-0.0033701	1.3644	0.40681	0.29454	0.57989	0.48693	2.8912	0.5852	0.97696	1.3484	0.39176	0.37141	0.76317	13.341	-41.873	55.214	67	170	-2.4152	-0.034235	1.1623	8.8515	134.05
81	0	1.7107e-05	0	1.7107e-05	110	0	2.7207e-06	-4.6572e-09	3.2679e-06	2.6125e-06	1.3518e-11	3.6903e-06	2.0031	6.417	4.1146e-07	1.2745e-06	2.8794e-06	8.6302e-07	1.6049e-06	2.4679e-06	2.2276	0	2.2276	110	0	0.9516	-0.00078337	1.0436	0.40112	0.27071	0.52303	0.066449	2.7382	0.65367	0.94581	1.2478	0.29214	0.30197	0.59412	11.032	-37.495	48.527	85	197	-11.307	0.025411	-14.293	7.253	85.5
82	0	1.4214e-05	0	1.4214e-05	164	0	2.373e-06	4.2531e-10	2.3054e-06	1.9471e-06	7.3386e-12	2.7093e-06	1.8856	6.4915	5.1108e-07	1.481e-06	3.0228e-06	9.6996e-07	1.5417e-06	2.5117e-06	2.212	0	2.212	164	0	0.95169	-4.1575e-05	0.9583	0.36826	0.22416	0.47347	0.027871	2.9886	0.66899	0.94213	1.2418	0.27314	0.29971	0.57285	16.66	-35.237	51.897	256	269	0.083414	0.012946	-1.9749	6.5903	75.951
83	0	1.4224e-05	0	1.4224e-05	123	0	2.7614e-06	-7.1646e-09	3.7788e-06	2.2159e-06	8.865e-12	3.0352e-06	1.6365	5.4823	5.749e-07	1.6799e-06	3.8007e-06	1.105e-06	2.1208e-06	3.2258e-06	2.075	0	2.075	123	0	0.97659	-0.0008253	1.0938	0.43032	0.28648	0.53953	-0.39548	2.3424	0.69808	1.0413	1.3626	0.34324	0.32132	0.66456	6.7504	-35.767	42.518	205	148	-12.449	0.048398	-19.321	6.5225	68.952
84	0	4.7804e-06	0	4.7804e-06	247	0	4.8511e-07	6.3388e-10	4.0017e-07	4.182e-07	4.091e-13	6.415e-07	3.3294	18.725	7.7827e-08	3.2346e-07	6.1335e-07	2.4563e-07	2.899e-07	5.3553e-07	1.4454	0	1.4454	247	0	0.57881	-1.8065e-05	0.58123	0.23509	0.092554	0.30423	-0.23834	2.9176	0.41523	0.61489	0.76681	0.19966	0.15192	0.35158	16.26	-41.666	57.926	215	155	-7.6062	0.036647	-12.517	6.4566	79.224
85	0	4.0728e-05	0	4.0728e-05	34	0	4.4684e-06	-2.7328e-08	8.3216e-06	3.5969e-06	3.0836e-11	5.985e-06	2.8557	12.723	8.6932e-07	2.5776e-06	5.877e-06	1.7083e-06	3.2994e-06	5.0077e-06	2.7927	0	2.7927	34	0	1.1196	-0.0016156	1.3474	0.45045	0.3361	0.59457	-0.10156	2.8191	0.81715	1.1233	1.5077	0.30617	0.3844	0.69057	0	-36.759	36.759	68	227	-15.298	0.030164	-19.551	5.9853	59.442
86	0	3.6232e-06	0	3.6232e-06	126	46	4.3906e-07	-8.9949e-10	5.3666e-07	4.0894e-07	3.7494e-13	6.1494e-07	2.4731	9.6834	5.7632e-08	2.1465e-07	5.6592e-07	1.5702e-07	3.5127e-07	5.0829e-07	1.4653	0	1.4653	126	46	0.52846	-0.00071508	0.60605	0.23703	0.095036	0.31155	0.11317	2.9751	0.355	0.55133	0.7189	0.19633	0.16756	0.36389	14.899	-58.538	73.437	64	176	-3.8644	0.0027656	-4.1645	7.5271	136.57
87	0	2.5743e-05	0	2.5743e-05	78	0	2.9817e-06	-1.8349e-08	5.3395e-06	3.1293e-06	2.3817e-11	5.068e-06	2.5101	9.1055	8.0055e-08	8.5953e-07	3.1986e-06	7.7947e-07	2.339e-06	3.1185e-06	2.5859	0	2.5859	78	0	0.83719	-0.0019673	1.09	0.47574	0.35125	0.6105	0.38502	2.5402	0.36374	0.83786	1.2442	0.47411	0.40639	0.88051	20.075	-37.782	57.857	196	209	-2.963	-0.0073278	-2.0214	6.0547	66.364
88	0	4.6778e-05	0	4.6778e-05	38	0	7.6771e-06	-8.7985e-09	8.9617e-06	7.209e-06	9.4765e-11	9.7632e-06	1.8821	6.3588	9.43e-07	3.5259e-06	1.0102e-05	2.5829e-06	6.5757e-06	9.1586e-06	3.1221	0	3.1221	38	0	1.26	-0.0010204	1.409	0.59766	0.55379	0.74916	-0.084418	2.4915	0.83985	1.3031	1.7774	0.46321	0.47431	0.93752	8.5605	-29.344	37.904	104	250	-9.6551	0.0092994	-11.013	6.5122	58.225
89	0	1.665e-06	0	1.665e-06	32	49	1.875e-07	-7.7221e-10	2.6704e-07	1.6858e-07	6.5652e-14	2.6035e-07	2.9196	13.425	2.4178e-08	8.8299e-08	2.3271e-07	6.4121e-08	1.4442e-07	2.0854e-07	1.0484	0	1.0484	32	49	0.42488	-4.8462e-05	0.42987	0.16817	0.047112	0.21707	0.22228	3.1571	0.29754	0.40853	0.5566	0.11099	0.14807	0.25906	16.982	-21.037	38.019	168	182	6.0959	-0.01651	7.7964	7.1733	84.119
90	0	1.0886e-05	0	1.0886e-05	237	0	1.5524e-06	-2.3992e-09	1.8859e-06	1.4928e-06	4.7154e-12	2.1801e-06	2.1971	7.729	1.2813e-07	7.3331e-07	1.9102e-06	6.0518e-07	1.1769e-06	1.7821e-06	1.8197	0	1.8197	106	0	0.74117	-0.0013043	0.92247	0.38737	0.22231	0.48306	-0.077684	2.1792	0.37852	0.81004	1.0894	0.43152	0.27941	0.71092	14.808	-37.384	52.192	201	148	-11.769	0.04916	-18.602	7.0037	78.257
91	0	8.8763e-06	0	8.8763e-06	28	0	1.1448e-06	-5.269e-09	1.6744e-06	1.0424e-06	2.3935e-12	1.5773e-06	2.5476	10.654	1.8593e-07	4.8823e-07	1.5163e-06	3.0229e-07	1.0281e-06	1.3304e-06	1.6193	0	1.6193	156	0	0.72466	-0.00032301	0.75712	0.31562	0.16346	0.40474	-0.015735	2.5579	0.50564	0.72477	0.98027	0.21913	0.2555	0.47463	17.436	-42.48	59.916	66	112	-2.5342	0.016664	-4.2089	8.2079	136.3
92	0	1.6514e-05	0	1.6514e-05	24	52	2.1987e-06	-1.1013e-08	3.4817e-06	1.8796e-06	6.8906e-12	2.7284e-06	2.1212	8.5454	2.2578e-07	1.2397e-06	3.0276e-06	1.0139e-06	1.7879e-06	2.8018e-06	2.3188	0	2.3188	24	52	0.9083	-0.0018763	1.1269	0.39598	0.24716	0.51305	0.1739	2.6963	0.53757	0.90758	1.202	0.37001	0.29443	0.66444	19.348	-38.864	58.213	173	188	1.1898	-0.001773	1.3964	7.7783	125.03
93	0	6.3186e-05	0	6.3186e-05	32	0	4.0567e-06	-2.6133e-08	8.4339e-06	4.2117e-06	6.3203e-11	8.3444e-06	4.6143	26.526	5.1303e-07	1.4905e-06	4.0432e-06	9.7744e-07	2.5527e-06	3.5301e-06	3.4677	0	3.4677	32	0	1.0425	-0.0015175	1.2967	0.43762	0.36116	0.61873	1.0135	5.2424	0.68447	0.99743	1.3293	0.31296	0.33185	0.6448	21.505	-26.652	48.157	252	66	4.1666	0.003977	3.5004	5.7631	63.053
94	0	2.2836e-06	0	2.2836e-06	137	0	2.841e-07	-1.1106e-09	4.0126e-07	2.6307e-07	1.5863e-13	4.0404e-07	2.4915	9.5006	4.7421e-08	1.4138e-07	3.3264e-07	9.3963e-08	1.9126e-07	2.8522e-07	1.2233	0	1.2233	137	0	0.47796	1.9779e-05	0.47588	0.2	0.067003	0.25885	0.18633	2.9918	0.33588	0.46486	0.63697	0.12898	0.17211	0.30108	11.772	-47.298	59.07	153	169	-2.2811	0.016708	-4.0438	7.2489	111.67
95	0	1.9429e-05	0	1.9429e-05	65	0	2.1582e-06	-5.7794e-10	2.2498e-06	2.1558e-06	1.0577e-11	3.2526e-06	2.7063	11.237	2.2954e-07	8.6932e-07	2.601e-06	6.3978e-07	1.7317e-06	2.3715e-06	2.4265	0	2.4265	65	0	0.84925	0.00011026	0.83178	0.39221	0.2483	0.4984	0.43595	3.0956	0.51296	0.80691	1.1563	0.29395	0.34939	0.64334	12.195	-30.487	42.682	252	268	-6.3641	-0.0087002	-4.9851	5.2907	49.485
96	0	3.0696e-05	0	3.0696e-05	32	0	4.9508e-06	-1.2707e-08	6.5075e-06	4.3134e-06	3.4631e-11	5.9536e-06	1.8348	6.328	7.1898e-07	2.5749e-06	6.6633e-06	1.8559e-06	4.0885e-06	5.9444e-06	2.5482	0	2.5482	32	0	1.1094	-0.00084047	1.2123	0.45241	0.33803	0.58446	0.11793	2.8352	0.75682	1.1025	1.4544	0.3457	0.35184	0.69754	13.314	-31.131	44.445	87	150	-3.1004	0.0086901	-4.165	6.6386	68.06
97	0	1.4541e-05	0	1.4541e-05	42	0	2.2203e-06	-8.861e-09	3.0976e-06	2.0239e-06	7.9651e-12	2.8678e-06	2.2682	8.6879	2.9798e-07	1.1632e-06	2.7645e-06	8.6526e-07	1.6012e-06	2.4665e-06	2.0239	0	2.0239	42	0	0.90617	-0.00017786	0.92378	0.35194	0.18948	0.43542	0.050897	2.6536	0.58786	0.91295	1.1815	0.32509	0.26852	0.59362	17.379	-33.641	51.02	152	50	0.62556	0.0045824	0.1719	7.1493	91.191
98	0	5.0108e-06	0	5.0108e-06	43	0	4.8487e-07	-3.4728e-09	8.3736e-07	4.5201e-07	5.2564e-13	7.533e-07	3.0757	14.59	5.3892e-08	2.1406e-07	5.4358e-07	1.6017e-07	3.2952e-07	4.8969e-07	1.5985	0	1.5985	43	0	0.54685	-0.0017047	0.71987	0.24459	0.10312	0.33644	0.30348	2.9709	0.31564	0.5445	0.76566	0.22886	0.22116	0.45002	15.326	-22.023	37.348	168	125	-1.5183	0.046526	-6.2406	6.0308	58.784
99	0	1.0867e-05	0	1.0867e-05	235	0	1.1947e-06	2.2103e-09	8.8414e-07	1.0282e-06	2.1986e-12	1.4936e-06	2.6548	12.731	2.1099e-07	6.8898e-07	1.6347e-06	4.7799e-07	9.4576e-07	1.4238e-06	1.9883	0	1.9883	235	0	0.78054	0.00044449	0.71808	0.28669	0.12946	0.36163	-0.033965	2.9557	0.54614	0.80363	1.0004	0.25749	0.1968	0.45429	20.899	-34.297	55.196	191	148	1.8424	0.012626	0.068512	8.4163	127.59
[truncated: 941 more columns]
