# Supplementary material for: Detecting Parkinson’s disease from sustained phonation and speech signals
Source: PLoS One. 2017 Oct 5;12(10):e0185613. doi: 10.1371/journal.pone.0185613 (PMC5628839; doi:10.1371/journal.pone.0185613)
Supplement: S3 File — (ZIP) [file pone.0185613.s003.zip › SP/voiced/SP_voiced_emo_large.csv]

id	frameTime	pcm_LOGenergy_sma_range	pcm_LOGenergy_sma_maxPos	pcm_LOGenergy_sma_minPos	pcm_LOGenergy_sma_maxameandist	pcm_LOGenergy_sma_minameandist	pcm_LOGenergy_sma_linregc1	pcm_LOGenergy_sma_linregc2	pcm_LOGenergy_sma_linregerrA	pcm_LOGenergy_sma_linregerrQ	pcm_LOGenergy_sma_qregc1	pcm_LOGenergy_sma_qregc2	pcm_LOGenergy_sma_qregc3	pcm_LOGenergy_sma_qregerrA	pcm_LOGenergy_sma_qregerrQ	pcm_LOGenergy_sma_centroid	pcm_LOGenergy_sma_variance	pcm_LOGenergy_sma_stddev	pcm_LOGenergy_sma_skewness	pcm_LOGenergy_sma_kurtosis	pcm_LOGenergy_sma_quartile1	pcm_LOGenergy_sma_quartile2	pcm_LOGenergy_sma_quartile3	pcm_LOGenergy_sma_iqr1_2	pcm_LOGenergy_sma_iqr2_3	pcm_LOGenergy_sma_iqr1_3	pcm_LOGenergy_sma_percentile95_0	pcm_LOGenergy_sma_percentile98_0	pcm_LOGenergy_sma_zcr	pcm_LOGenergy_sma_numPeaks	pcm_LOGenergy_sma_meanPeakDist	pcm_LOGenergy_sma_peakMean	pcm_LOGenergy_sma_peakMeanMeanDist	pcm_LOGenergy_sma_amean	pcm_LOGenergy_sma_absmean	pcm_LOGenergy_sma_qmean	pcm_LOGenergy_sma_nzabsmean	pcm_LOGenergy_sma_nzqmean	pcm_LOGenergy_sma_nzgmean	pcm_LOGenergy_sma_nnz	mfcc_sma_0__range	mfcc_sma_0__maxPos	mfcc_sma_0__minPos	mfcc_sma_0__maxameandist	mfcc_sma_0__minameandist	mfcc_sma_0__linregc1	mfcc_sma_0__linregc2	mfcc_sma_0__linregerrA	mfcc_sma_0__linregerrQ
1	0.0125	32.827	122	0	8.8809	23.946	-0.016673	-15.2	9.6689	141.18	0.00041453	-0.13813	-9.2892	2755.1	39411	0.52145	143.18	11.966	-1.3519	3.0103	-14.937	-11.816	-10.247	3.1213	1.5686	4.6899	-9.3103	-8.9247	0	2	79	-9.1681	8.4745	-17.643	17.643	454.45	17.643	454.45	14.856	294	23.586	241	71	7.8018	15.784	0.0078835	-7.3237	3.5017	19.694
2	0.0125	32.685	105	49	7.2875	25.397	-0.0086555	-15.131	7.618	109.18	0.00048658	-0.12787	-10.283	1840	25674	0.50893	109.56	10.467	-1.8295	4.6098	-13.812	-12.06	-10.435	1.7524	1.6248	3.3772	-9.6356	-9.1378	0	0	247	0	16.191	-16.191	16.191	371.72	16.191	371.72	14.107	246	20.395	71	46	6.3083	14.087	-0.0052185	-0.043258	2.8619	15.702
3	0.0125	31.951	85	0	6.7221	25.229	0.0086429	-17.254	7.6037	105.99	0.00061088	-0.11781	-12.913	1548.5	21240	0.48844	106.26	10.308	-1.8248	4.5934	-12.954	-11.985	-11.024	0.96949	0.96088	1.9304	-10.109	-9.7832	0	1	209	-11.437	4.9227	-16.36	16.36	373.9	16.36	373.9	14.347	208	28.062	0	133	9.2974	18.765	-0.0074281	-8.5286	3.9845	31.695
4	0.0125	32.341	36	0	9.0724	23.269	-0.01055	-17.006	10.303	149.08	0.00019855	-0.05999	-14.963	2557.1	37057	0.51	149.66	12.234	-1.21	2.6481	-23.429	-11.769	-10.472	11.661	1.297	12.958	-9.4745	-9.4032	0	1	251	-9.3468	8.9729	-18.32	18.32	485.27	18.32	485.27	15.384	250	28.664	0	214	6.9786	21.686	0.0016095	-7.179	3.7953	27.777
5	0.0125	31.746	148	0	8.2813	23.464	-0.0053019	-17.496	8.3039	109.68	0.00041117	-0.10275	-13.663	1928.7	25387	0.5037	109.81	10.479	-1.5386	3.6499	-14.973	-13.218	-12.24	1.7554	0.97765	2.733	-11.243	-10.917	0	2	65	-10.877	7.2473	-18.124	18.124	438.31	18.124	438.31	16.058	238	23.833	0	212	7.374	16.459	0.0051766	-7.9874	3.6873	25.139
6	0.0125	33.304	35	67	3.8278	29.476	0.0060575	-12.979	3.1137	40.372	-1.4648e-05	0.010247	-13.178	887.92	11584	0.4863	40.624	6.3737	-3.7878	16.577	-11.305	-10.499	-9.7703	0.80638	0.72854	1.5349	-8.9897	-8.842	0	1	288	-8.5274	3.5854	-12.113	12.113	187.34	12.113	187.34	11.307	287	30.791	218	234	9.0489	21.742	0.0054241	-5.2248	3.6928	30.153
7	0.0125	32.125	34	0	5.3846	26.74	-0.0020271	-14.603	5.5425	74.444	0.00021736	-0.054629	-12.49	1335	17867	0.50071	74.464	8.6293	-2.4669	7.4931	-12.459	-11.784	-11.189	0.67454	0.59472	1.2693	-10.653	-10.217	0	0	244	0	14.848	-14.848	14.848	294.94	14.848	294.94	13.45	243	29.682	185	204	10.367	19.315	0.0087679	-7.0356	3.3448	23.998
8	0.0125	33.949	85	62	9.9374	24.011	-0.011485	-15.895	10.572	158.73	0.0005615	-0.176	-7.8881	2894.8	42819	0.51431	159.68	12.636	-1.2369	2.6873	-21.83	-10.985	-9.6401	10.844	1.3454	12.19	-8.4315	-8.2037	0	1	295	-7.8536	9.7236	-17.577	17.577	468.64	17.577	468.64	14.396	294	25.493	223	163	9.9664	15.526	5.6677e-06	-8.0872	4.5344	30.944
9	0.0125	33.919	132	0	4.517	29.402	0.013532	-13.655	4.486	62.036	-0.00013449	0.042717	-14.705	957.59	13474	0.47753	62.761	7.9222	-2.998	10.742	-10.941	-9.8268	-8.9256	1.1144	0.90118	2.0156	-7.9007	-7.7725	0	0	219	0	12.186	-12.186	12.186	211.27	12.186	211.27	10.92	218	26.57	167	133	9.2409	17.329	0.0020665	-7.6262	3.2591	22.991
10	0.0125	32.878	36	0	7.6913	25.186	0.00030547	-16.447	8.8424	131.05	0.00045538	-0.13358	-9.9092	2517.5	36085	0.49785	131.05	11.448	-1.6036	3.7562	-12.729	-11.481	-9.836	1.2479	1.6446	2.8926	-9.0652	-8.8243	0	1	296	-8.772	7.6302	-16.402	16.402	400.08	16.402	400.08	13.871	295	24.204	242	260	8.7899	15.414	-0.00036473	-3.3892	3.4199	21.61
11	0.0125	34.933	26	53	5.486	29.447	0.0022458	-12.446	5.0121	72.018	-8.79e-05	0.026067	-13.517	1353.5	19525	0.49397	72.049	8.4882	-2.7554	9.3697	-11.131	-9.4157	-8.1059	1.7153	1.3097	3.025	-7.3364	-7.0853	0	3	107	-7.1725	4.9687	-12.141	12.141	219.46	12.141	219.46	10.644	272	26.375	203	150	12.164	14.211	0.018142	-12.467	4.7443	34.977
12	0.0125	32.995	29	56	5.8202	27.174	-0.029736	-11.188	6.1993	85.58	-5.0945e-05	-0.01868	-11.586	1348.2	18649	0.53518	89.081	9.4383	-2.2355	6.4222	-11.865	-10.827	-9.9319	1.0381	0.89496	1.9331	-8.9354	-8.7574	0	1	219	-9.4258	4.9886	-14.414	14.414	296.85	14.414	296.85	12.678	218	25.329	172	126	9.3628	15.966	0.012814	-8.8232	3.9591	31.061
13	0.0125	32.561	26	50	8.2322	24.329	-0.023323	-14.73	8.3813	113.63	0.0003735	-0.10437	-11.812	1818.1	24391	0.52225	115.79	10.76	-1.5121	3.6152	-14.962	-12.298	-10.912	2.6642	1.3858	4.0501	-9.6715	-9.0898	0	2	69	-10.62	6.6401	-17.26	17.26	413.7	17.26	413.7	14.987	218	26.298	177	130	7.9618	18.337	0.012571	-8.6565	3.7633	25.067
14	0.0125	34.212	37	0	7.4261	26.786	-0.0038456	-14.301	7.6377	111.23	0.00015486	-0.044263	-12.549	1993.6	28978	0.50376	111.31	10.551	-1.8738	4.8618	-12.412	-10.449	-9.0027	1.9624	1.4466	3.409	-8.1324	-7.6255	0	2	190	-7.8051	6.9975	-14.803	14.803	330.43	14.803	330.43	12.564	262	20.125	202	217	7.8143	12.311	0.017357	-7.4699	3.4043	15.988
15	0.0125	32.486	36	0	4.941	27.545	0.017177	-16.019	4.829	58.457	9.8537e-05	-0.005486	-15.154	1124.5	13468	0.47429	59.769	7.731	-2.6109	8.7229	-13.116	-11.226	-10.433	1.8899	0.79276	2.6827	-9.5772	-9.362	0	3	38	-10.261	3.783	-14.044	14.044	257	14.044	257	12.835	231	26.778	39	197	8.826	17.952	-0.012484	-2.1939	3.1101	18.914
16	0.0125	33.681	22	45	6.4717	27.209	-0.0010716	-14.276	5.9115	80.192	2.5181e-05	-0.0059567	-14.119	1153.1	15636	0.49865	80.195	8.9552	-2.2826	6.8307	-12.695	-10.975	-10.315	1.7204	0.66054	2.381	-8.5149	-7.9976	0	1	196	-7.9082	6.4717	-14.38	14.38	286.98	14.38	286.98	12.775	195	24.982	45	110	8.3343	16.648	0.022787	-10.545	3.6052	22.768
17	0.0125	33.63	91	0	7.3629	26.268	0.0095847	-16.443	8.6428	130.22	0.00019429	-0.035878	-14.677	2020.1	30450	0.48562	130.64	11.43	-1.6715	4.0418	-12.68	-10.01	-8.7557	2.6705	1.2543	3.9248	-8.1635	-8.0732	0	1	236	-8.5646	6.7565	-15.321	15.321	365.38	15.321	365.38	12.703	235	27.899	187	202	11.012	16.887	0.0055828	-4.9915	3.7672	26.457
18	0.0125	33.94	262	0	6.9018	27.038	0.0040477	-15.198	6.8448	98.988	0.00022521	-0.068019	-11.366	2182.4	30815	0.491	99.129	9.9564	-2.112	5.7846	-12.078	-10.638	-9.7439	1.4405	0.89404	2.3345	-9.0637	-8.4301	0	0	322	0	14.55	-14.55	14.55	310.84	14.55	310.84	12.623	321	25.409	84	261	7.1708	18.238	0.00050329	-7.1609	3.3556	24.357
19	0.0125	31.858	120	48	4.071	27.787	0.010319	-14.813	4.0636	53.633	0.00014289	-0.017688	-13.902	807.31	10532	0.48519	53.977	7.3469	-3.1196	11.425	-12.47	-11.595	-10.907	0.87489	0.6888	1.5637	-10.177	-10.031	0	0	198	0	13.801	-13.801	13.801	244.46	13.801	244.46	12.783	197	26.785	158	119	8.595	18.19	0.0048925	-6.8526	4.3628	33.072
20	0.0125	32.657	276	0	7.5652	25.092	-0.0016796	-16.246	8.6855	125.93	3.9969e-05	-0.01359	-15.657	2595.6	37633	0.50086	125.95	11.223	-1.6169	3.8185	-13.019	-11.346	-10.362	1.6731	0.98435	2.6574	-9.3254	-9.1483	0	1	300	-9.0083	7.4881	-16.496	16.496	398.09	16.496	398.09	14.067	299	25.002	0	178	7.535	17.467	-0.0080352	-6.3377	4.3199	32.582
21	0.0125	32.193	219	0	4.3487	27.844	0.011747	-15.266	3.9512	50.416	2.1389e-05	0.0062073	-15.028	1030.9	13105	0.47956	51.193	7.1549	-3.0901	11.381	-12.615	-11.619	-10.75	0.99599	0.86924	1.8652	-10.31	-9.7665	0	1	261	-10.345	3.3999	-13.745	13.745	240.11	13.745	240.11	12.757	260	29.197	204	149	9.0777	20.119	-0.0043464	-7.8814	4.2118	32.436
22	0.0125	33.729	43	0	6.6028	27.126	-0.016834	-11.971	7.4801	107.97	-0.00014712	0.026714	-14.112	2204.8	31790	0.52712	110.06	10.491	-1.9329	5.0553	-11.475	-9.932	-9.3143	1.5434	0.61778	2.1612	-8.3097	-8.0359	0	2	31	-9.2342	5.2284	-14.463	14.463	319.22	14.463	319.22	12.262	297	31.08	233	253	14.263	16.816	0.01151	-10.865	4.9801	39.694
23	0.0125	33.018	133	83	7.0121	26.006	-0.01347	-13.32	7.5227	112.48	0.00043678	-0.16023	-5.1257	2517.9	33298	0.52279	114.2	10.686	-1.9034	4.8323	-12.944	-11.479	-10.078	1.4647	1.4006	2.8653	-8.7726	-8.6511	0	2	179	-8.703	6.8796	-15.583	15.583	357.01	15.583	357.01	13.413	337	21.69	61	80	6.7837	14.906	0.0075586	-4.1374	2.7069	12.564
24	0.0125	33.438	39	0	6.4374	27.001	-0.014982	-12.52	7.2452	105.07	-0.00074068	0.18945	-21.89	1721.1	24136	0.5219	106.51	10.32	-1.9807	5.2731	-12.182	-10.451	-9.148	1.7313	1.3027	3.034	-8.5322	-8.2553	0	2	144	-8.7172	5.8707	-14.588	14.588	319.32	14.588	319.32	12.471	277	27.095	230	165	8.6785	18.416	0.0045548	-4.4562	3.8951	28.224
25	0.0125	32.182	27	40	3.495	28.687	0.023648	-14.806	3.3331	38.572	-0.00040366	0.088638	-16.539	499.42	6147.7	0.47217	39.795	6.3083	-3.6357	15.533	-11.766	-11.299	-10.509	0.46701	0.79014	1.2572	-9.8021	-9.5219	0	0	163	0	12.902	-12.902	12.902	206.26	12.902	206.26	12.119	162	22.885	56	95	8.4806	14.404	0.0016333	-5.6889	3.8388	24.758
26	0.0125	33.996	36	0	8.6848	25.312	0.0074518	-17.603	9.6657	146.93	8.0316e-05	-0.021141	-15.912	3439.7	52247	0.48498	147.52	12.146	-1.4677	3.3292	-12.697	-10.563	-9.3194	2.1346	1.2433	3.3779	-8.1501	-7.755	0	1	358	-8.5081	7.769	-16.277	16.277	412.47	16.277	412.47	13.344	357	24.678	277	298	7.8955	16.782	-0.0063026	-0.94151	2.6823	12.038
27	0.0125	33.647	45	0	8.2958	25.352	-0.0075519	-14.961	9.0433	134.04	-0.00030449	0.095366	-20.741	2910.6	43133	0.51166	134.59	11.601	-1.5616	3.6461	-12.779	-11.003	-9.5344	1.7753	1.469	3.2442	-8.6134	-8.2439	0	2	239	-8.3144	7.9227	-16.237	16.237	398.23	16.237	398.23	13.589	339	24.249	241	258	10.217	14.032	0.0015108	-9.9245	4.8383	34.728
28	0.0125	33.028	30	40	4.0263	29.002	0.022973	-14.597	3.3147	39.531	-0.00028865	0.073487	-16.062	560.68	6879.3	0.47039	40.893	6.3948	-3.6845	16.055	-12.05	-11.24	-10.021	0.80993	1.2187	2.0286	-8.7631	-8.6862	0	0	177	0	12.587	-12.587	12.587	199.32	12.587	199.32	11.769	176	26.165	131	102	8.9682	17.197	0.020257	-7.4763	3.5712	27.533
29	0.0125	33.442	126	0	6.3075	27.134	-0.015387	-11.977	6.4242	91.55	-0.00016245	0.036921	-14.776	2031.1	29055	0.5271	93.608	9.6751	-2.199	6.1942	-12.136	-10.882	-9.8543	1.254	1.0273	2.2813	-8.7218	-8.4644	0	1	324	-10.416	4.039	-14.454	14.454	302.54	14.454	302.54	12.638	323	27.482	250	165	10.45	17.032	0.0035058	-8.7864	4.2951	33.438
30	0.0125	32.341	227	62	2.9733	29.368	0.0076884	-13.236	2.6446	30.35	4.1003e-05	-0.0031364	-12.762	715.32	8030.4	0.48422	30.695	5.5404	-4.2848	21.213	-11.88	-10.66	-10.182	1.2203	0.47807	1.6983	-9.7691	-9.6495	0	2	63	-9.7575	2.4636	-12.221	12.221	180.05	12.221	180.05	11.609	265	22.623	199	152	7.7601	14.863	0.0096237	-6.7527	2.7808	15.98
31	0.0125	31.581	27	0	3.8795	27.702	0.012418	-15.625	4.206	56.981	0.00012954	-0.023852	-13.939	1221.3	15848	0.47728	57.996	7.6155	-3.0327	10.781	-12.523	-11.49	-10.784	1.0329	0.70629	1.7392	-10.271	-10.146	0	0	282	0	13.887	-13.887	13.887	250.84	13.887	250.84	12.801	281	25.503	194	165	7.5377	17.965	-0.010627	-3.3428	3.5911	26.821
32	0.0125	30.782	187	46	5.2908	25.491	0.0044686	-16.583	5.9781	78.812	0.00023225	-0.045929	-14.768	1299.4	17034	0.49266	78.891	8.8821	-2.2323	6.3797	-13.699	-12.789	-11.925	0.91049	0.86425	1.7747	-11.138	-11.045	0	0	219	0	16.098	-16.098	16.098	338.03	16.098	338.03	14.637	218	26.845	163	124	7.7545	19.091	0.009165	-7.2471	3.7721	23.608
33	0.0125	33.418	160	0	5.5017	27.917	0.018155	-16.286	4.4714	60.025	-0.00010764	0.049156	-17.769	1237.8	17218	0.46629	62.319	7.8943	-2.9669	10.331	-12.31	-11.201	-10.65	1.1093	0.55093	1.6602	-9.8892	-8.7564	0	1	290	-8.2868	5.3854	-13.672	13.672	249.25	13.672	249.25	12.501	289	34.269	89	162	9.1705	25.098	-0.0042397	-8.3445	3.7503	33.653
34	0.0125	34.712	28	0	8.4418	26.27	0.0067407	-16.104	8.5088	123.48	0.00061689	-0.13699	-10.546	1950.9	27411	0.48928	123.69	11.121	-1.6466	4.0654	-12.764	-10.406	-8.9109	2.3583	1.4952	3.8536	-7.6149	-7.2044	0	1	235	-8.619	6.7	-15.319	15.319	358.36	15.319	358.36	12.771	234	27.227	174	190	10.399	16.829	0.011574	-10.636	5.0882	39.682
35	0.0125	32.746	33	52	3.221	29.526	0.006539	-12.815	2.626	27.205	-0.0001704	0.045731	-14.311	586.13	6178.3	0.4874	27.395	5.2341	-4.2673	22.145	-12.141	-10.83	-9.781	1.3114	1.049	2.3603	-9.1694	-8.9535	0	1	232	-9.21	2.8532	-12.063	12.063	172.92	12.063	172.92	11.481	231	28.1	75	130	9.6821	18.418	0.016706	-8.4965	3.7905	27.964
36	0.0125	32.931	117	65	5.1729	27.758	0.00063221	-13.923	4.849	63.34	0.00010364	-0.029839	-12.435	1425.4	18552	0.49718	63.343	7.9588	-2.6761	9.0341	-12.35	-11.549	-10.136	0.80016	1.4136	2.2137	-8.9936	-8.8031	0	1	296	-10.182	3.6487	-13.83	13.83	254.62	13.83	254.62	12.565	295	26.587	232	62	9.5542	17.033	0.0002899	-3.6783	3.4745	23.877
37	0.0125	33.352	101	61	3.2033	30.149	0.013739	-13.184	2.6584	30.855	-0.00010998	0.041675	-14.362	664.6	7795.5	0.47252	31.878	5.646	-4.3906	22.258	-11.267	-10.265	-9.2265	1.0028	1.0381	2.0409	-8.4853	-8.372	0	1	256	-8.5	2.9396	-11.44	11.44	162.74	11.44	162.74	10.79	255	18.195	180	196	8.418	9.777	0.0016854	-7.2852	3.3565	16.731
38	0.0125	34.372	123	77	7.6526	26.719	-0.029949	-10.767	7.7543	112.1	-0.00028891	0.049213	-14.368	2026.9	30098	0.54434	117.75	10.851	-1.8085	4.6046	-12.697	-10.243	-8.9878	2.4543	1.2552	3.7095	-7.8261	-7.6142	0	2	83	-7.6367	7.2328	-14.87	14.87	338.85	14.87	338.85	12.489	275	26.157	8	169	11.504	14.653	-0.010091	-6.6529	5.1299	38.378
39	0.0125	33.327	100	61	5.1147	28.212	-0.00071599	-13.288	5.6804	80.607	0.00020419	-0.05115	-11.22	1405.7	19773	0.49909	80.61	8.9783	-2.498	7.7142	-11.269	-10.074	-9.4451	1.1946	0.62908	1.8237	-8.6243	-8.4962	0	1	249	-8.2788	5.0974	-13.376	13.376	259.53	13.376	259.53	11.788	248	25.17	186	206	9.9602	15.21	0.0026288	-9.6003	3.6671	25.453
40	0.0125	31.394	65	0	4.4765	26.917	0.019903	-16.483	4.6863	60.736	-0.00021971	0.059891	-17.689	845.87	11060	0.47658	61.841	7.8639	-2.746	9.1176	-12.94	-12.077	-11.47	0.86266	0.60768	1.4703	-10.416	-10.272	0	0	184	0	14.672	-14.672	14.672	277.1	14.672	277.1	13.511	183	24.382	56	150	7.1509	17.231	-0.0076491	-3.9111	3.6441	27.028
41	0.0125	30.667	91	54	3.7273	26.94	0.01807	-16.799	3.5034	43.865	6.3972e-05	0.0028451	-16.198	854.32	10466	0.47334	45.419	6.7394	-3.4335	13.475	-13.458	-12.909	-12.272	0.54852	0.63754	1.1861	-11.434	-11.152	0	1	240	-11.524	3.1245	-14.649	14.649	260	14.649	260	13.831	239	24.189	165	51	6.7918	17.397	-0.0008971	-3.577	2.7847	17.928
42	0.0125	31.353	529	105	12.134	19.219	0.010208	-25.325	12.426	178.02	0.0002188	-0.11648	-13.121	6273.4	85795	0.47708	180.94	13.451	-0.67912	1.5121	-41.589	-13.193	-12.408	28.396	0.7855	29.181	-11.394	-11.013	0	1	581	-11.435	10.935	-22.37	22.37	681.36	22.37	681.36	18.926	580	18.801	263	372	3.8932	14.907	-0.00058205	-2.6821	2.4753	9.5549
43	0.0125	32.973	35	69	4.95	28.023	-0.0081195	-12.453	5.1626	65.529	-1.8956e-06	-0.0076001	-12.477	1419.7	18020	0.5119	65.944	8.1206	-2.4964	8.1572	-12.556	-10.613	-9.4603	1.9434	1.1526	3.096	-8.7618	-8.6817	0	3	79	-9.8283	3.7373	-13.566	13.566	249.97	13.566	249.97	12.191	275	24.275	180	66	7.9064	16.369	0.011627	-4.9818	3.2287	17.421
44	0.0125	34.154	99	0	5.2101	28.943	0.021965	-15.303	5.0736	69.358	-1.916e-05	0.026602	-15.489	1228.6	16852	0.46277	71.732	8.4695	-2.6653	8.8429	-11.396	-10.038	-8.6448	1.3583	1.3929	2.7512	-7.754	-7.5755	0	1	244	-7.8574	4.7879	-12.645	12.645	231.63	12.645	231.63	11.17	243	22.341	180	140	10.726	11.615	0.0062874	-9.6704	3.6909	22.405
45	0.0125	33.763	43	47	6.3919	27.371	-0.0045067	-13.792	4.9344	64.396	0.00030623	-0.062384	-11.978	946.63	12106	0.50239	64.457	8.0285	-2.668	8.794	-12.556	-11.336	-10.894	1.2199	0.44189	1.6618	-9.685	-9.2454	0	0	191	0	14.217	-14.217	14.217	266.59	14.217	266.59	12.969	190	22.41	47	107	6.7488	15.661	0.018973	-8.5418	3.3602	18.867
46	0.0125	33.458	163	43	3.4328	30.026	0.011966	-12.808	2.3155	22.576	-0.00026899	0.067917	-14.738	435.5	4558	0.47958	23.097	4.8059	-4.598	26.146	-11.452	-10.445	-9.7432	1.0072	0.7016	1.7088	-8.8776	-8.5696	0	2	181	-11.26	0.30353	-11.563	11.563	156.8	11.563	156.8	11.056	209	24.646	147	163	9.7502	14.896	-0.0051602	-7.2839	3.1068	20.45
47	0.0125	34.168	38	0	4.4173	29.75	0.03513	-15.773	4.4611	58.808	-0.00040285	0.12537	-19.127	898.75	12712	0.44214	64.014	8.0009	-3.1666	11.627	-10.768	-9.486	-8.6736	1.2819	0.8124	2.0943	-7.7206	-7.5459	0	1	226	-7.4433	4.3951	-11.838	11.838	204.16	11.838	204.16	10.58	225	29.52	171	129	9.8483	19.672	-0.00016341	-3.8428	4.039	32.256
48	0.0125	31.656	114	62	6.3172	25.339	0.040483	-22.12	6.7181	93.307	0.00024623	-0.030925	-18.681	2055.2	26450	0.43787	104.87	10.241	-2.0038	5.1259	-13.226	-12.076	-11.41	1.1495	0.66605	1.8156	-10.704	-10.478	0	0	292	0	16.25	-16.25	16.25	368.94	16.25	368.94	14.354	291	28.519	220	239	8.8062	19.713	-0.0098415	-5.2204	4.5922	35.803
49	0.0125	32.95	108	72	3.8973	29.053	0.0029685	-12.975	3.989	55.057	0.00011877	-0.032188	-11.246	1239.9	16171	0.49246	55.122	7.4244	-3.22	12.186	-11.723	-10.288	-9.4574	1.4358	0.83028	2.266	-8.8947	-8.732	0	1	298	-9.1261	3.4095	-12.536	12.536	212.26	12.536	212.26	11.452	297	24.812	215	171	10.835	13.977	0.0057544	-9.576	3.8947	25.224
50	0.0125	33.392	20	52	3.7939	29.598	0.0006981	-12.072	3.0787	40.249	-0.00032414	0.076223	-14.992	705.67	9008.7	0.49673	40.251	6.3444	-3.774	16.649	-11.494	-10.404	-9.5987	1.0896	0.80552	1.8951	-8.4885	-8.3862	0	0	235	0	11.99	-11.99	11.99	184.02	11.99	184.02	11.177	234	22.656	173	126	8.0814	14.575	0.0069959	-7.4806	2.8023	15.763
51	0.0125	34.275	220	0	3.0505	31.224	0.010129	-11.636	3.0003	35.033	-6.6457e-05	0.02681	-12.331	745.1	8803.4	0.47749	35.576	5.9646	-3.8002	17.315	-9.7043	-8.5664	-8.1268	1.1378	0.43965	1.5775	-7.607	-7.4417	0	2	47	-7.4827	2.8817	-10.364	10.364	143	10.364	143	9.5627	252	25.885	195	140	6.6158	19.269	-0.0022459	-5.6406	2.8908	19.922
52	0.0125	32.625	27	0	9.6692	22.956	-0.01315	-16.818	10.898	160.75	0.00091997	-0.26706	-5.1803	2707.3	36861	0.51449	161.86	12.722	-1.1211	2.4112	-24.538	-11.54	-10.201	12.998	1.339	14.337	-9.4673	-9.2911	0	3	59.5	-10.999	7.6334	-18.633	18.633	509.03	18.633	509.03	15.445	277	20.101	74	237	6.8259	13.275	0.004135	-4.3153	3.2609	16.825
53	0.0125	33.175	107	63	4.1983	28.976	0.0058673	-13.384	3.5631	45.706	-0.00010198	0.032689	-14.555	895.61	11992	0.48787	45.906	6.7754	-3.4818	14.26	-11.947	-10.755	-9.868	1.192	0.88734	2.0793	-9.1859	-8.6356	0	1	265	-8.5968	4.0155	-12.612	12.612	204.98	12.612	204.98	11.704	264	25.583	189	143	11.003	14.58	0.017916	-10.366	3.305	21.456
54	0.0125	33.069	27	48	4.194	28.875	0.01497	-14.151	3.0894	33.036	-5.1335e-05	0.024826	-14.465	591	6372.1	0.47847	33.732	5.8079	-3.4888	15.702	-12.509	-11.26	-10.105	1.2485	1.1553	2.4038	-8.9745	-8.6812	0	4	49.333	-9.236	3.4778	-12.714	12.714	195.37	12.714	195.37	11.979	193	22.643	150	161	6.7649	15.878	-0.0010601	-5.559	3.5725	20.983
55	0.0125	33.957	29	77	4.3797	29.578	-0.0075805	-10.969	3.6614	49.173	-7.1401e-05	0.012055	-11.865	1006.3	13526	0.5127	49.537	7.0383	-3.4012	13.793	-11.386	-9.9764	-9.1197	1.4094	0.85679	2.2662	-8.1941	-7.9078	0	1	277	-9.21	2.801	-12.011	12.011	193.8	12.011	193.8	11.001	276	30.926	105	167	11.281	19.644	0.018794	-11.032	3.4151	26.53
56	0.0125	33.413	37	0	6.1609	27.252	0.0019523	-14.63	6.8823	99.944	0.00025788	-0.075669	-10.749	2065	29255	0.49492	99.973	9.9987	-2.0776	5.7173	-12.24	-10.311	-9.0858	1.929	1.2252	3.1543	-8.4794	-8.2596	0	0	303	0	14.336	-14.337	14.337	305.51	14.337	305.51	12.344	302	20.869	211	67	6.1888	14.68	0.0038367	-5.4506	2.8685	16.404
57	0.0125	32.962	28	65	5.446	27.516	0.0052722	-14.758	5.5446	74.879	0.00019097	-0.04438	-12.615	1458.9	19298	0.48994	75.037	8.6624	-2.4375	7.5317	-12.171	-11.028	-10.196	1.1431	0.83235	1.9754	-9.0016	-8.8058	0	0	262	0	14.073	-14.073	14.073	273.09	14.073	273.09	12.59	261	24.38	208	165	7.5127	16.868	0.0038265	-4.1605	3.2749	20.405
58	0.0125	34.313	38	0	11.781	22.532	-0.009183	-17.201	12.196	187.69	0.00030011	-0.13043	-9.0578	4631.5	70563	0.51503	188.85	13.742	-0.91486	1.9704	-34.616	-11.233	-9.3074	23.383	1.9254	25.308	-7.7442	-7.5065	0	2	183	-8.1071	10.949	-19.056	19.056	551.99	19.056	551.99	15.173	405	28.41	323	341	7.4581	20.952	0.0080135	-8.5142	4.1649	28.581
59	0.0125	34.068	200	53	5.4878	28.581	0.004391	-13.517	4.9408	69.599	-0.00012069	0.032392	-14.595	1147.8	16161	0.4913	69.687	8.3479	-2.728	9.1141	-11.787	-10.327	-9.4634	1.4598	0.86369	2.3235	-8.1427	-7.663	0	0	234	0	13.008	-13.008	13.008	238.9	13.008	238.9	11.616	233	24.521	165	120	7.3147	17.206	0.001634	-7.0204	3.4308	22.731
60	0.0125	32.873	94	0	6.1215	26.752	0.0026236	-15.182	6.6557	94.998	0.0002244	-0.056394	-12.605	1738	24721	0.49422	95.038	9.7488	-2.1495	5.9426	-12.211	-11.103	-10.094	1.108	1.009	2.117	-9.3853	-9.1538	0	0	265	0	14.837	-14.837	14.837	315.17	14.837	315.17	13.015	264	30.262	195	140	8.9855	21.276	0.014228	-6.0039	3.6248	23.46
61	0.0125	32.64	38	0	5.832	26.808	0.001857	-15.059	5.5707	76.131	0.00023289	-0.068009	-11.578	1694.3	22171	0.49519	76.157	8.7268	-2.4137	7.3655	-13.375	-11.651	-10.82	1.7236	0.83133	2.555	-9.5749	-9.2061	0	1	302	-9.4489	5.3318	-14.781	14.781	294.63	14.781	294.63	13.32	301	21.558	236	250	7.8298	13.728	-0.00029698	-6.1994	3.4883	20.913
62	0.0125	31.633	31	57	4.3103	27.323	0.00053631	-14.328	4.8227	63.755	0.00010556	-0.023955	-13.385	1126.2	14812	0.49712	63.756	7.9848	-2.7312	9.0817	-12.778	-11.482	-10.82	1.2966	0.66219	1.9588	-10.225	-10.051	0	0	234	0	14.265	-14.265	14.265	267.26	14.265	267.26	13.049	233	19.882	170	139	4.4853	15.397	-0.0091699	-3.0212	2.3245	9.7529
63	0.0125	34.209	67	0	4.9073	29.301	0.066483	-18.47	5.1675	64.49	-0.0010076	0.2539	-24.249	824.82	10770	0.41301	77.37	8.796	-2.7823	9.1571	-10.126	-9.5592	-8.8398	0.56651	0.7194	1.2859	-7.9514	-7.5806	0	1	188	-7.4377	4.8495	-12.287	12.287	228.35	12.287	228.35	10.769	187	20.654	0	102	9.281	11.373	-0.02346	-7.0992	3.6583	19.59
64	0.0125	33.435	24	0	6.5606	26.874	-0.0080653	-13.581	6.8218	96.581	9.7201e-05	-0.035379	-12.306	1918.7	27142	0.51111	97.012	9.8495	-2.0895	5.7351	-12.139	-11.016	-9.8647	1.123	1.1512	2.2742	-8.7821	-8.2182	0	1	283	-8.1544	6.5599	-14.714	14.714	313.52	14.714	313.52	12.817	282	26.47	215	170	9.7328	16.737	0.023541	-11.042	3.6339	24.262
65	0.0125	34.355	285	81	5.9648	28.39	0.0012804	-13.398	6.2223	95.058	6.8108e-05	-0.019969	-12.297	1948.1	29676	0.49587	95.071	9.7505	-2.376	6.971	-11.334	-9.7972	-8.6232	1.5372	1.1741	2.7112	-7.8567	-7.7524	0	0	314	0	13.199	-13.199	13.199	269.28	13.199	269.28	11.332	313	23.73	262	187	9.2003	14.53	-0.00042194	-6.2229	3.7254	22.293
66	0.0125	33.714	214	0	7.6437	26.07	0.0076698	-16.815	8.0842	119.43	0.00030199	-0.094404	-11.082	2660.2	38218	0.48456	119.99	10.954	-1.7962	4.4576	-12.504	-10.806	-9.876	1.698	0.92983	2.6278	-8.5302	-8.1743	0	1	340	-8.3519	7.1667	-15.519	15.519	360.82	15.519	360.82	13.19	339	24.465	13	284	8.0217	16.443	-0.0034164	-6.2649	4.3969	31.151
67	0.0125	33.829	217	0	4.833	28.996	0.0054824	-13.294	4.9075	70.945	-0.00036023	0.097701	-17.213	1225.9	17425	0.48873	71.111	8.4327	-2.7863	9.4323	-11.702	-9.9044	-8.7465	1.7976	1.1579	2.9556	-8.0048	-7.9114	0	2	81	-8.2069	4.3854	-12.592	12.592	229.68	12.592	229.68	11.164	257	26.345	0	145	8.5973	17.748	-0.00060595	-8.5198	4.0361	28.442
68	0.0125	33.417	53	0	4.9172	28.5	0.0065074	-14.192	4.9849	69.518	-3.5175e-05	0.018432	-14.864	1684.9	23605	0.48444	69.926	8.3622	-2.7484	9.1475	-11.541	-10.305	-9.494	1.2359	0.81105	2.047	-8.6413	-8.4695	0	0	341	0	13.089	-13.089	13.089	241.25	13.089	241.25	11.713	340	19.015	5	187	6.9518	12.063	-0.0067547	-5.5969	2.8176	12.976
69	0.0125	33.941	53	73	8.7197	25.221	-0.0054778	-15.439	9.2018	139.61	0.00028653	-0.10261	-9.9675	3044.8	45396	0.50801	139.9	11.828	-1.543	3.5551	-13.422	-11.119	-9.6161	2.3032	1.5025	3.8057	-8.3006	-7.9357	0	1	341	-7.7942	8.5736	-16.368	16.368	407.81	16.368	407.81	13.634	340	26.331	282	211	10.863	15.467	-0.0004341	-7.0044	4.0748	30.824
70	0.0125	32.358	190	0	7.0034	25.355	-0.0052954	-15.426	7.268	101.38	-0.00030864	0.088839	-20.196	2119.1	29604	0.50668	101.6	10.08	-1.9253	4.9669	-13.353	-11.899	-11.269	1.4539	0.63049	2.0843	-10.559	-9.8048	0	1	307	-11.189	5.0448	-16.234	16.234	365.13	16.234	365.13	14.332	306	31.919	228	188	10.261	21.658	0.0058547	-5.4979	4.1361	35.964
71	0.0125	34.419	121	0	2.8031	31.616	0.017244	-12.154	2.986	34.941	-0.00013457	0.051289	-13.584	730.17	8768.7	0.46143	36.54	6.0448	-4.1703	20.484	-9.7156	-8.4578	-7.5042	1.2578	0.9536	2.2114	-7.2527	-7.215	0	2	98	-7.2576	2.7154	-9.973	9.973	136	9.973	136	9.1709	254	23.857	13	58	7.6742	16.183	-0.0082685	-5.3561	3.4354	22.965
72	0.0125	33.858	159	0	5.6672	28.19	0.012235	-15.209	5.6255	78.881	-8.3702e-05	0.03701	-16.427	1646.1	23338	0.47572	79.981	8.9432	-2.4698	7.6745	-12.091	-10.183	-9.1273	1.9078	1.0556	2.9634	-8.4049	-8.3188	0	3	84.5	-8.1251	5.2731	-13.398	13.398	259.49	13.398	259.49	11.796	297	29.015	217	159	12.698	16.317	-0.0010592	-7.1205	3.8655	27.122
73	0.0125	34.695	21	0	5.4118	29.283	0.0018338	-12.507	5.9133	90.472	-0.00082773	0.18311	-19.093	1207.7	17942	0.495	90.485	9.5124	-2.5404	7.78	-10.072	-8.9824	-8.2543	1.0892	0.72815	1.8174	-7.6366	-7.1305	0	0	221	0	12.306	-12.306	12.306	241.92	12.306	241.92	10.513	220	26.384	176	127	6.6811	19.703	0.013051	-4.2149	3.0794	21.758
74	0.0125	31.437	98	65	3.9804	27.457	-0.024091	-11.048	3.7354	45.705	-0.0005447	0.11535	-16.975	890.12	9898.2	0.53456	48.899	6.9928	-3.367	12.97	-13.014	-12.197	-11.551	0.81696	0.64581	1.4628	-10.59	-10.437	0	0	258	0	14.132	-14.132	14.132	248.61	14.132	248.61	13.239	257	20.29	65	207	6.6767	13.613	0.014105	-8.4821	3.0365	17.112
75	0.0125	33.28	29	66	3.9944	29.285	0.0097977	-13.783	3.4097	47.23	0.00014381	-0.033634	-11.604	1095.2	14017	0.47824	47.965	6.9257	-3.5883	14.789	-11.584	-10.561	-9.6836	1.0224	0.8779	1.9003	-8.6393	-8.4946	0	1	304	-8.3472	3.9562	-12.303	12.303	199.34	12.303	199.34	11.373	303	25.196	221	247	10.275	14.921	0.007304	-7.3192	3.1138	18.713
76	0.0125	32.358	166	0	3.232	29.126	0.010528	-14.141	3.228	41.352	8.282e-06	0.0078857	-14.001	1037.2	13231	0.47591	42.298	6.5037	-3.6844	15.653	-11.349	-10.797	-10.177	0.5515	0.62081	1.1723	-9.5133	-9.2799	0	2	79	-9.6673	2.795	-12.462	12.462	197.61	12.462	197.61	11.638	320	25.091	255	270	7.805	17.286	0.0044354	-5.3673	3.2676	18.235
77	0.0125	34.878	27	59	4.8354	30.043	-0.018974	-9.1935	5.2959	74.231	-0.00046791	0.097067	-13.97	1255.1	17319	0.53209	76.091	8.723	-2.7042	8.955	-9.5049	-8.6027	-7.7907	0.90216	0.81201	1.7142	-7.0456	-6.8525	0	2	55	-7.6281	3.9181	-11.546	11.546	209.41	11.546	209.41	9.9492	249	29.123	181	128	13.548	15.575	0.0056904	-5.734	4.0803	29.158
78	0.0125	32.747	56	60	1.9089	30.838	0.0085912	-11.679	1.4693	15.077	-1.8405e-05	0.012567	-11.821	314.56	3270.7	0.48325	15.366	3.92	-6.3161	44.986	-10.541	-9.9762	-9.6361	0.56468	0.34011	0.90479	-9.1986	-9.1372	0	0	218	0	10.751	-10.751	10.751	130.94	10.751	130.94	10.433	217	24.443	153	175	6.6244	17.819	0.0010133	-4.7369	3.4303	24.72
79	0.0125	32.584	32	66	4.6078	27.976	0.00058522	-13.7	4.6925	65.627	9.5314e-05	-0.027914	-12.285	1420.1	19565	0.49726	65.629	8.1012	-2.8543	9.6753	-12.113	-11.013	-10.185	1.0993	0.82852	1.9278	-9.6822	-9.5872	0	1	301	-9.8731	3.7396	-13.613	13.613	250.93	13.613	250.93	12.365	300	25.771	221	63	11.386	14.385	0.0041489	-7.4869	3.3289	18.795
80	0.0125	33.959	21	0	3.8154	30.143	0.0111	-12.611	2.7999	32.943	-0.00026855	0.067495	-14.575	535.35	6783.4	0.48058	33.4	5.7793	-4.2223	20.734	-11.023	-10.31	-9.382	0.71282	0.92805	1.6409	-8.2201	-7.9421	0	0	212	0	11.446	-11.446	11.446	164.4	11.446	164.4	10.757	211	27.213	69	171	7.6221	19.591	-0.018393	-3.7585	4.3652	32.861
81	0.0125	34.155	25	61	5.0846	29.07	-0.0045056	-11.987	5.3278	74.942	-0.00019245	0.040912	-13.765	1240.3	17607	0.505	75.037	8.6624	-2.6162	8.5011	-10.906	-9.6361	-8.59	1.2699	1.0461	2.316	-7.597	-7.5096	0	2	74	-7.5061	5.0122	-12.518	12.518	231.74	12.518	231.74	10.976	237	24.909	86	198	11.252	13.657	0.013251	-11.795	4.1418	27.917
82	0.0125	32.358	166	0	3.2312	29.127	0.010523	-14.14	3.2272	41.339	8.2587e-06	0.0078881	-14	1036.9	13227	0.47592	42.284	6.5026	-3.6853	15.66	-11.347	-10.799	-10.177	0.54794	0.62187	1.1698	-9.5131	-9.2795	0	2	79	-9.668	2.7935	-12.462	12.462	197.57	12.462	197.57	11.638	320	25.16	257	270	7.8455	17.314	0.004294	-5.3369	3.2553	18.228
83	0.0125	35.103	77	0	6.9437	28.159	2.4779e-05	-13.433	6.5813	96.047	-3.5398e-05	0.010078	-13.907	1876.7	27360	0.4982	96.047	9.8003	-2.2005	6.3007	-11.038	-9.7968	-8.8526	1.2414	0.94412	2.1855	-7.1866	-7.0691	0	0	286	0	13.43	-13.43	13.43	276.4	13.43	276.4	11.467	285	23.383	0	150	10.568	12.815	0.02064	-13.499	3.7901	25.704
84	0.0125	32.525	156	0	5.6281	26.897	-0.0013665	-14.509	5.9918	85.877	3.2379e-05	-0.010044	-14.123	1612	23093	0.50023	85.888	9.2676	-2.3668	6.9008	-12.411	-11.385	-10.568	1.0258	0.81691	1.8427	-9.637	-9.4979	0	0	270	0	14.692	-14.692	14.692	301.74	14.692	301.74	13.085	269	29.157	217	156	11.59	17.567	0.018205	-10.414	3.8186	26.157
85	0.0125	35.064	39	0	5.3104	29.754	-0.0023534	-11.502	4.7569	68.413	-3.7147e-05	0.0081593	-11.996	1348.9	19415	0.50295	68.45	8.2734	-2.9121	10.236	-10.531	-9.2083	-8.4364	1.3227	0.77188	2.0946	-7.1669	-6.8477	0	2	201	-7.1082	4.7269	-11.835	11.835	208.52	11.835	208.52	10.428	284	23.123	0	67	12.415	10.707	0.014385	-14.451	3.4157	21.693
86	0.0125	33.096	178	47	6.4909	26.605	-0.0050628	-14.434	5.2125	69.444	0.00037505	-0.086449	-11.504	1135.5	14754	0.50384	69.546	8.3394	-2.5186	7.8939	-13.35	-12.147	-11.337	1.2034	0.80963	2.013	-10.359	-9.8698	0	0	219	0	14.983	-14.983	14.983	294.04	14.983	294.04	13.667	218	33.081	66	177	8.0921	24.989	0.0034727	-6.7626	3.8481	32.845
87	0.0125	34.459	25	0	7.3257	27.133	0.013979	-16.252	7.7615	114.7	0.00038322	-0.084509	-12.049	2021	28661	0.47727	115.79	10.761	-1.8391	4.7698	-12.207	-9.9468	-8.4686	2.2603	1.4782	3.7384	-7.5787	-7.2858	0	3	23	-9.4205	5.0347	-14.455	14.455	324.74	14.455	324.74	12.068	258	28.547	198	210	10.735	17.812	-0.0074638	-4.2761	3.4445	20.493
88	0.0125	35.059	46	72	6.6141	28.445	-0.016042	-10.794	7.839	121.99	-0.00016264	0.031613	-13.113	2287.9	35544	0.5282	123.85	11.129	-1.9576	5.1013	-10.204	-8.2301	-7.5941	1.9742	0.63603	2.6102	-6.9748	-6.8504	0	1	295	-6.9489	6.1952	-13.144	13.144	296.62	13.144	296.62	10.587	294	18.726	72	182	8.6879	10.038	0.0066202	-9.6578	3.9036	22.055
89	0.0125	30.12	94	50	3.3003	26.82	0.025976	-17.457	3.1219	39.775	0.00014293	-0.0036092	-16.442	672.23	8229.1	0.46711	42.208	6.4968	-3.6042	14.653	-13.756	-13.131	-12.471	0.62421	0.66089	1.2851	-11.733	-11.655	0	1	209	-11.669	3.0998	-14.769	14.769	260.33	14.769	260.33	14.019	208	18.836	169	184	5.1244	13.712	-0.011442	-0.26704	3.1852	18.997
90	0.0125	33.648	98	0	7.4651	26.183	-0.032757	-10.836	8.3756	122.55	-0.00029025	0.048224	-14.588	2278.7	33509	0.54783	129.56	11.383	-1.6411	3.9622	-12.612	-10.059	-8.9403	2.553	1.1189	3.6719	-8.1736	-8.0766	0	1	281	-8.0352	7.3707	-15.406	15.406	366.9	15.406	366.9	12.792	280	25.945	202	149	12.838	13.108	0.030074	-14.36	4.4421	31.302
91	0.0125	33.543	113	0	5.7177	27.825	0.025578	-16.334	5.5773	73.828	-0.00041474	0.10894	-19.113	1091.5	14592	0.46624	76.053	8.7208	-2.459	7.6153	-11.93	-10.6	-9.8329	1.3304	0.76669	2.0971	-8.9155	-8.5971	0	2	19	-10.813	2.9507	-13.764	13.764	265.5	13.764	265.5	12.254	202	29.519	67	113	9.1809	20.338	0.0028003	-6.149	4.2587	35.036
92	0.0125	32.024	187	53	4.2797	27.745	-0.014135	-12.19	4.7174	61.319	-0.00017756	0.027414	-13.804	1090.2	14285	0.51787	62.239	7.8892	-2.7805	9.429	-11.877	-11.152	-10.589	0.72474	0.56367	1.2884	-9.8433	-9.6996	0	2	182	-10.088	3.756	-13.844	13.844	253.89	13.844	253.89	12.637	235	29.869	174	190	8.8748	20.994	0.0016041	-4.1498	3.8078	29.634
93	0.0125	33.001	32	70	3.5532	29.448	0.0054479	-13.056	2.866	33.371	5.4673e-05	-0.012922	-12.031	964.76	11174	0.48591	33.652	5.801	-3.9528	18.673	-11.681	-10.743	-9.7708	0.93822	0.97197	1.9102	-9.1563	-8.8019	0	1	338	-9.3615	2.7796	-12.141	12.141	181.06	12.141	181.06	11.446	337	23.25	253	67	7.8331	15.417	0.002235	-2.7928	2.7317	14.116
94	0.0125	32.74	170	0	5.5296	27.21	0.012105	-15.661	3.5598	41.448	-0.00010485	0.034333	-16.443	743.72	8801.6	0.48271	42.002	6.4809	-3.1701	12.468	-13.646	-12.749	-11.506	0.89751	1.2427	2.1402	-10.405	-9.9582	0	3	75	-9.9622	4.4161	-14.378	14.378	248.74	14.378	248.74	13.55	213	29.754	154	171	6.8185	22.936	0.0057885	-6.5781	3.7504	28.576
95	0.0125	33.022	130	0	4.2846	28.737	0.013828	-15.05	3.9772	48.874	-5.9519e-05	0.032756	-16.05	1262.4	15526	0.46983	50.496	7.106	-3.1593	12.215	-11.911	-10.933	-9.7013	0.97765	1.2317	2.2093	-8.8884	-8.7082	0	3	120.5	-8.8264	4.025	-12.851	12.851	215.66	12.851	215.66	11.827	319	21.22	254	269	9.0628	12.158	-0.0060801	-6.5617	2.8124	13.634
96	0.0125	33.994	31	0	4.6533	29.341	0.0093757	-13.401	4.2644	60.141	-0.00033098	0.090798	-16.726	984.32	14295	0.48222	60.588	7.7838	-3.1276	11.531	-11.033	-10.18	-9.2159	0.85335	0.96359	1.8169	-7.8496	-7.6497	0	0	248	0	12.248	-12.248	12.248	210.59	12.248	210.59	11.045	247	22.203	88	151	7.8312	14.372	0.0015912	-6.0102	3.5339	18.398
97	0.0125	34.006	30	0	4.0088	29.997	0.016679	-13.251	2.8919	34.853	-0.00011452	0.039468	-14.003	568.9	6947.4	0.47352	35.781	5.9817	-4.0476	19.125	-11.341	-10.385	-9.3425	0.95568	1.0427	1.9983	-8.1295	-8.0033	0	0	201	0	11.591	-11.591	11.591	170.14	11.591	170.14	10.854	200	26.616	152	52	8.3165	18.3	0.0027359	-4.2503	3.7779	24.755
98	0.0125	32.06	24	55	5.8085	26.252	-0.013626	-13.954	5.5549	74.707	-6.8752e-05	0.00033027	-14.424	1131.1	15231	0.51265	75.351	8.6805	-2.3837	7.1669	-13.788	-12.595	-11.323	1.1929	1.272	2.4648	-9.8946	-9.7358	0	1	205	-9.6177	5.7195	-15.337	15.337	310.58	15.337	310.58	13.917	204	18.348	169	126	7.4841	10.863	0.026146	-7.8435	3.2197	16.449
99	0.0125	32.782	246	59	3.6288	29.153	0.016176	-14.709	2.7528	31.164	-0.00010235	0.044936	-16.051	722.25	8684.6	0.46766	32.898	5.7357	-4.2687	20.854	-12.25	-11.259	-10.367	0.99139	0.89145	1.8828	-9.3445	-9.0192	0	0	283	0	12.436	-12.436	12.436	187.55	12.436	187.55	11.796	282	27.215	192	149	9.2834	17.932	0.0046925	-4.6394	4.2211	31.005
[truncated: 5,000 more columns]
