# Supplementary material for: Detecting Parkinson’s disease from sustained phonation and speech signals
Source: PLoS One. 2017 Oct 5;12(10):e0185613. doi: 10.1371/journal.pone.0185613 (PMC5628839; doi:10.1371/journal.pone.0185613)
Supplement: S3 File — (ZIP) [file pone.0185613.s003.zip › SP/voiced/SP_voiced_Essentia_descriptors.csv]

id	average_loudness	barkbands_kurtosis_1	barkbands_kurtosis_2	barkbands_kurtosis_3	barkbands_kurtosis_4	barkbands_kurtosis_5	barkbands_kurtosis_6	barkbands_kurtosis_7	barkbands_kurtosis_8	barkbands_kurtosis_9	barkbands_kurtosis_10	barkbands_kurtosis_11	barkbands_kurtosis_12	barkbands_kurtosis_13	barkbands_skewness_1	barkbands_skewness_2	barkbands_skewness_3	barkbands_skewness_4	barkbands_skewness_5	barkbands_skewness_6	barkbands_skewness_7	barkbands_skewness_8	barkbands_skewness_9	barkbands_skewness_10	barkbands_skewness_11	barkbands_skewness_12	barkbands_skewness_13	barkbands_spread_1	barkbands_spread_2	barkbands_spread_3	barkbands_spread_4	barkbands_spread_5	barkbands_spread_6	barkbands_spread_7	barkbands_spread_8	barkbands_spread_9	barkbands_spread_10	barkbands_spread_11	barkbands_spread_12	barkbands_spread_13	dissonance_1	dissonance_2	dissonance_3	dissonance_4	dissonance_5	dissonance_6	dissonance_7	dissonance_8	dissonance_9
1	0.03858	-1.843	129.21	10.376	6.6851	5.7953	2.738	12.412	16.086	9.6737	3.0573	6.6163	4.1112	26.379	-2.0607	8.4766	1.7571	2.0263	2.1743	0.56255	3.194	2.2882	2.6314	1.6117	1.0197	-0.047154	2.7987	1.2396	73.745	17.709	15.935	15.404	7.8669	25.064	12.757	17.197	7.5371	9.6598	1.6581	7.0061	0	0.49961	0.40531	0.41249	0.40662	0.36915	0.46756	0.076894	0.098415
2	0.099414	-0.38776	163.71	13.873	9.5963	9.335	3.9094	15.806	21.579	11.896	5.4256	6.4708	5.1912	33.548	-2.0402	11.827	1.7983	1.7249	1.5764	0.92069	2.826	2.2429	1.9054	0.65572	1.2496	1.1332	7.3125	1.4967	47.759	8.8825	5.849	4.9445	3.5253	9.9816	9.0895	6.4563	1.4191	5.0371	1.8364	5.7817	0	0.49782	0.33179	0.32273	0.31363	0.26141	0.40224	0.095845	0.14083
3	0.027365	-1.8362	74.482	9.7256	6.198	5.0577	0.99961	13.677	12.991	12.677	4.0581	8.6192	2.2616	9.6256	-2.008	7.696	2.009	2.1013	2.1892	0.6537	3.3732	2.1799	2.7195	1.5355	1.1841	-0.029222	2.7163	3.1095	80.496	20.907	18.268	18.241	9.2618	27.326	15.143	18.064	8.9796	9.0848	1.5285	5.7555	0	0.49823	0.38529	0.3994	0.40092	0.34446	0.45128	0.096709	0.10682
4	0.033434	-1.8386	105.88	11.772	6.6999	4.1073	2.3383	16.247	18.265	13.908	1.7689	12.139	3.1098	14.014	-2.169	8.62	1.7063	1.739	1.7178	0.18756	3.3327	2.453	3.1452	1.5303	1.6149	0.22739	2.9538	1.585	51.015	16.046	14.38	13.159	7.0199	24.184	11.262	17.164	6.139	11.025	1.0312	3.7693	0	0.49973	0.36923	0.38216	0.37633	0.31007	0.46591	0.10633	0.15584
5	0.037907	-1.8097	112.13	20.845	13.641	13.833	3.3992	23.5	25.318	20.101	10.434	9.6672	1.8417	5.8715	-2.0074	7.7461	2.6797	2.8397	3.2271	0.58191	4.3229	2.7475	3.741	2.6452	1.0958	-0.27103	2.3189	1.345	72.3	16.294	11.777	8.9531	4.8946	24.307	16.582	19.413	4.0586	15.354	1.5756	4.9848	0.071995	0.49963	0.37755	0.38167	0.37356	0.32306	0.45651	0.08869	0.13346
6	0.063143	-1.7007	228.13	32.236	24.392	23.845	6.8874	42.99	34.899	36.102	16.958	19.144	2.263	10.81	-2.1087	12.952	3.5067	3.2815	3.3009	1.6058	4.9185	2.6349	3.3127	1.6951	1.6176	0.69643	3.9303	0.4236	62.364	6.4013	3.3377	2.7125	1.4604	6.4654	10.343	5.005	1.252	3.7529	3.3196	14.881	0.054054	0.5	0.28864	0.27267	0.26201	0.22227	0.3444	0.095597	0.12213
7	0.005346	-1.9274	185.48	30.008	21.584	17.777	4.1647	46.617	35.308	42.452	13.612	28.84	1.9389	7.4514	-3.775	10.654	3.2235	3.3245	3.4446	1.172	5.237	2.8691	4.065	2.2726	1.7925	-0.075356	2.6934	0.50875	52.953	9.3786	5.5643	4.7654	2.5678	10.158	11.457	7.5907	2.1976	5.3931	2.0206	6.5319	0	0.49997	0.3325	0.32865	0.33092	0.27548	0.37731	0.090236	0.10183
8	0.015044	-1.8689	89.396	18.38	12.615	8.922	2.6567	29.961	21.265	27.304	6.2653	21.039	1.302	3.9185	-2.8272	8.4491	2.3547	2.4504	2.5257	0.036323	4.7138	2.8538	4.6774	2.4894	2.1881	-0.10839	1.9229	1.3188	69.207	15.953	12.74	11.205	4.2371	24.312	15.07	20.075	6.968	13.107	1.6098	5.7452	0	0.4988	0.35026	0.3567	0.35586	0.2783	0.43679	0.10885	0.1585
9	0.31265	-1.7289	63.142	5.6472	3.0112	2.9263	-0.28792	6.4802	10.193	6.7681	3.2143	3.5538	3.1307	14.87	-1.9828	6.4798	1.3716	1.3996	1.4049	0.48422	2.3044	1.68	1.8202	0.92073	0.89945	0.22993	3.5708	1.5835	77.413	17.706	14.976	13.998	8.9665	22.943	13.985	13.976	5.0318	8.9443	1.9599	7.5745	0.17973	0.4992	0.40932	0.42158	0.42536	0.38493	0.45069	0.068768	0.065767
10	0.0682	-1.7418	141.8	20.817	12.101	11.645	3.8639	21.251	28.496	17.387	7.781	9.606	2.5627	9.2937	-1.9701	8.3072	2.2391	2.395	2.4699	0.99306	3.647	2.3381	2.6539	1.4769	1.1771	-0.12264	2.7318	0.41847	64.164	10.833	6.6926	4.6881	3.0729	14.321	12.807	11.248	1.6152	9.6332	1.8377	6.3009	0	0.49908	0.34317	0.35002	0.34079	0.28422	0.43429	0.10634	0.15007
11	0.19642	-1.9476	99.365	13.598	8.2391	7.2586	1.0406	17.399	18.329	16.358	6.218	10.14	2.244	9.2559	-1.9118	7.1254	2.1815	2.2589	2.4625	0.53489	3.5756	2.014	3.0408	1.9276	1.1131	-0.1691	2.4671	0.83966	85.216	13.694	9.3667	8.5766	4.1619	16.152	16.103	11.99	4.4147	7.5749	2.6773	10.867	0.059258	0.5	0.34528	0.34676	0.34346	0.28545	0.41467	0.093896	0.12922
12	0.12631	-1.8271	156.26	14.945	6.5368	4.7988	1.6093	14.941	27.644	13.331	3.1895	10.142	3.3387	15.402	-1.9989	11.009	2.2658	2.1631	2.2073	0.79074	3.4471	2.4801	2.6564	1.4166	1.2398	0.90881	4.9621	0.6007	63.031	14.961	10.963	9.2954	5.4373	19.825	14.696	14.388	3.858	10.53	1.5003	4.3041	0	0.49995	0.36306	0.36614	0.3692	0.2968	0.42938	0.096118	0.13259
13	0.0040329	-1.8496	69.842	11.418	6.8086	4.5743	2.0579	16.028	14.222	13.97	2.5164	11.454	1.6739	5.6373	-2.1934	6.8359	1.8069	1.9333	1.8992	0.44645	3.4882	2.2778	3.0418	1.4527	1.589	-0.16595	2.1989	1.7698	72.074	15.864	12.806	10.614	5.993	24.004	14.892	18.011	4.6206	13.39	1.8827	6.6767	0	0.49811	0.36898	0.37292	0.36773	0.30866	0.44756	0.097906	0.13889
14	0.13449	-1.7314	51.771	4.9938	2.1347	1.2995	-0.67377	6.6137	8.9755	7.2875	1.9732	5.3143	2.4597	10.808	-1.955	4.5671	1.2055	1.2522	1.1088	0.55515	2.2361	1.55	1.6809	0.55365	1.1273	-0.20969	2.7184	1.5914	68.887	17.038	16.376	16.473	9.0095	23.55	10.726	14.541	7.4635	7.077	1.5162	8.2236	0	0.49977	0.44619	0.46542	0.46543	0.44331	0.48748	0.076334	0.044166
15	0.090175	-1.7074	114.66	13.254	9.1157	8.3514	3.3399	16.42	17.381	13.08	5.0115	8.0685	3.323	17.318	-1.9909	9.7187	2.2398	2.1217	2.1535	1.2523	2.9277	1.8504	1.6754	0.90115	0.77422	1.0609	6.7144	2.4567	60.927	11.22	7.5022	7.1652	4.8189	10.859	12.065	6.0404	2.3463	3.694	2.5073	9.0272	0.21792	0.49977	0.34953	0.34763	0.34786	0.29992	0.39486	0.06942	0.094932
16	0.040511	-1.922	72.732	9.4308	5.9048	5.2166	1.0187	12.167	12.643	11.148	4.1979	6.9505	2.2155	9.4404	-3.0923	6.3852	1.8963	2.0198	2.1074	0.77579	3.0885	2.0578	2.3127	1.3316	0.98109	-0.22268	2.7122	1.2046	72.589	16.614	13.118	10.965	5.5903	24.953	14.614	19.362	5.3748	13.988	1.7844	6.6282	0.20161	0.49659	0.37862	0.37809	0.37427	0.32278	0.44103	0.079181	0.11826
17	0.15293	-1.7453	176.79	13.013	8.7033	7.8195	3.4788	15.696	19.989	12.217	4.3407	7.876	5.686	44.75	-2.0377	11.333	1.6871	1.839	2.0193	0.23004	3.0873	2.2374	2.8573	1.7892	1.068	0.4347	5.028	1.7529	60.324	12.993	9.6708	6.7463	4.2196	20.971	13.148	16.752	2.5267	14.225	1.7499	5.6413	0	0.49854	0.36809	0.38007	0.37453	0.31112	0.46009	0.09673	0.14896
18	0.046275	-1.8478	124.41	20.399	14.014	12.285	3.0472	28.439	25.167	25.392	9.2382	16.154	1.9901	7.2351	-3.2974	9.7857	2.6748	2.6492	2.7038	1.0267	4.1626	2.6823	3.1358	1.6771	1.4588	0.17981	2.9536	1.3075	85.067	13.969	9.1762	7.2522	4.1266	18.074	15.803	13.947	3.1255	10.822	2.1719	7.8206	0	0.5	0.34753	0.35139	0.34279	0.2859	0.4341	0.10947	0.1482
19	0.1975	-1.8488	159.24	24.999	15.633	13.548	4.5653	30.872	31.168	26.306	8.9825	17.324	2.206	8.4714	-1.9416	9.2398	2.6312	2.513	2.3981	1.3304	3.9252	2.281	2.5948	1.0677	1.5271	0.3076	3.4767	0.83141	72.058	11.553	6.2541	5.5665	3.0767	10.807	15.522	7.7299	2.4898	5.2401	2.4112	8.4664	0.09325	0.49857	0.29117	0.27926	0.26992	0.19668	0.38054	0.11438	0.18386
20	0.010379	-1.867	140.7	19.371	12.844	9.0987	2.579	30.598	25.617	28.019	6.5198	21.499	2.0027	7.7006	-2.6303	9.0809	2.3047	2.2139	2.1349	0.36974	4.2162	2.7868	3.8464	1.7651	2.0813	0.24671	2.4471	0.77533	74.634	15.182	10.603	8.6707	3.7289	21.34	16.636	17.611	4.9418	12.67	1.8065	5.7173	0	0.4997	0.33822	0.34245	0.33557	0.25919	0.43947	0.11152	0.18028
21	0.02041	-1.8648	264.52	33.65	16.074	12.101	2.8332	37.26	55.952	34.427	9.2681	25.159	2.8141	10.733	-1.9987	12.919	3.3499	3.1277	3.0282	1.3052	5.1494	3.027	3.8442	1.723	2.1211	0.52046	3.3694	0.35343	66.218	12.795	8.3108	6.555	3.5124	16.621	14.466	13.108	3.0426	10.066	2.0069	6.7313	0.10169	0.49546	0.3538	0.35544	0.35464	0.3007	0.41181	0.087088	0.11111
22	0.088027	-1.9054	226.9	22.321	14.023	9.2218	2.2547	35.392	32.823	33.138	6.9671	26.171	2.9754	15.603	-2.02	14.39	2.858	2.7223	2.6136	0.81427	4.8476	3.0141	4.0333	1.7993	2.234	0.49227	3.499	0.67462	79.332	17.501	12.517	10.619	3.5151	25.314	19.358	21.798	7.1039	14.695	1.6594	5.0821	0	0.4987	0.34614	0.36038	0.3538	0.29077	0.44316	0.11101	0.15239
23	0.037423	-1.6796	219.98	25.664	18.723	16.092	4.872	37.836	30.168	32.964	11.22	21.743	2.8191	15.356	-2.0172	10.054	2.8116	3.0364	3.0958	1.2975	4.6563	2.6235	3.3588	1.7983	1.5605	-0.15945	2.7339	0.32008	69.2	8.6312	4.5008	4.2062	2.2487	7.3422	10.968	5.0936	1.9575	3.1361	2.2818	9.3085	0	0.49937	0.34994	0.3577	0.35187	0.28797	0.4391	0.10761	0.15112
24	0.051816	-1.7316	179.81	15.331	7.8695	4.9486	0.81332	20.767	26.51	19.954	4.1353	15.819	3.4073	17.438	-2.1008	10.313	2.0671	1.8952	1.7502	0.31624	3.764	2.5764	3.4477	1.434	2.0138	0.5653	3.2727	0.6091	69.067	14.063	11.209	8.7549	3.446	23.881	13.712	20.435	5.309	15.126	1.5774	5.901	0.086587	0.49998	0.37408	0.38034	0.38346	0.30457	0.44986	0.092649	0.14529
25	0.16541	-1.9251	52.581	15.443	14.024	12.683	6.308	24.42	12.398	18.112	6.3752	11.737	0.81887	3.4056	-2.054	5.2841	2.3092	2.484	2.4009	1.7008	3.4334	1.5495	1.7326	0.70013	1.0325	-0.8122	3.973	1.7326	79.026	13.63	7.6698	6.2496	3.5515	14.629	17.641	11.077	2.6981	8.3791	2.1783	7.0542	0	0.49959	0.30617	0.30985	0.31558	0.22178	0.38644	0.11742	0.16467
26	0.14356	-1.5133	81.118	6.3333	3.3616	3.0073	0.45612	6.9756	10.491	6.5194	2.5512	3.9683	3.5963	21.154	-2.0235	6.724	1.0632	1.27	1.325	0.29617	2.1339	1.6907	1.8378	1.0288	0.80892	-0.21539	3.1716	1.2505	77.786	15.405	14.866	15.529	5.9764	22.428	10.809	16.452	9.5525	6.8992	1.4163	8.6865	0.013814	0.49998	0.38506	0.39752	0.40433	0.34836	0.43303	0.092121	0.084673
27	0.018745	-1.8821	115.04	13.754	7.7203	4.6434	2.2468	19.347	18.505	17.101	2.3966	14.704	2.2776	9.7351	-3.8099	8.6689	2.0012	2.069	2.0749	0.36107	3.7649	2.6019	3.4039	1.7139	1.69	0.095987	2.5475	1.287	80.57	18.701	15.847	15.819	6.6785	25.071	17.012	18.393	9.1407	9.2522	1.8065	6.3923	0.081034	0.49912	0.38516	0.3973	0.39454	0.34385	0.45628	0.09596	0.11242
28	0.030778	-1.9335	169.25	17.11	9.6867	6.2679	0.96175	25.249	27.472	24.287	5.3062	18.981	2.8457	13.849	-2.2453	9.8307	2.3886	2.0639	1.7022	0.4575	4.3936	2.6041	3.9361	1.2447	2.6914	0.67965	2.982	1.1291	86.772	15.149	8.6523	8.1027	4.6142	13.79	20.399	9.1754	3.4885	5.6869	2.3973	7.699	0.050041	0.49528	0.31386	0.31727	0.32256	0.24982	0.37416	0.099547	0.12435
29	0.1248	-1.818	200.74	16.454	9.7857	5.5271	2.5647	25.524	25.447	22.959	2.9624	19.997	3.463	21.556	-2.7721	8.0428	2.1313	2.1822	2.1854	0.52264	3.8356	2.3264	3.313	1.6627	1.6503	-0.096842	2.6175	0.31299	73.392	15.416	12.16	10.55	4.0228	23.514	15.333	19.492	6.5277	12.964	1.6778	5.6138	0	0.5	0.3594	0.36692	0.36735	0.30004	0.43294	0.10134	0.13291
30	0.30889	-1.6172	303.97	33.376	24.043	20.5	7.5287	47.644	43.501	40.116	12.971	27.144	3.1205	16.514	-1.821	12.397	3.1092	2.7842	2.788	0.84586	4.7149	2.7876	3.8691	1.9421	1.927	0.88285	3.7478	0.34672	69.725	7.44	3.4186	2.6969	1.5949	6.6858	12.61	5.0909	1.102	3.9889	2.9741	11.654	0	0.49999	0.27798	0.2612	0.25928	0.21771	0.30853	0.093561	0.090826
31	0.2683	-1.7608	50.329	13.039	11.282	10.639	5.833	18.017	10.999	12.184	4.8059	7.3777	1.1263	4.107	-1.958	6.3531	1.9325	1.919	1.9235	0.93196	2.897	1.6233	1.9651	0.99154	0.97353	-0.12151	3.4292	1.5168	71.341	11.84	6.0523	5.432	3.6112	9.7339	15.033	6.1228	1.8208	4.302	2.2207	7.4864	0.078845	0.49897	0.34763	0.34908	0.34692	0.26257	0.43992	0.10143	0.17734
32	0.044133	-1.7931	77.296	15.474	11.011	9.7541	2.9967	21.539	17.447	18.542	6.7574	11.785	1.6235	5.1582	-2.5595	7.6014	2.2722	2.4026	2.4354	0.89068	3.8489	2.178	2.9582	1.5447	1.4135	-0.15017	2.6659	1.4931	61.529	12.854	8.6399	7.5035	3.6868	15.866	13.639	12.179	3.8166	8.3624	1.9617	6.591	0.11794	0.49772	0.35936	0.36057	0.35733	0.29115	0.43647	0.088015	0.14531
33	0.42181	-1.7846	104.94	19.594	13.917	13.567	2.105	26.427	22.916	24.322	11.463	12.86	1.7365	5.9037	-5.2169	8.8929	2.7134	2.7837	2.8158	1.0584	4.445	2.5419	3.3866	1.7574	1.6292	-0.03618	3.2002	0.66725	68.585	11.657	8.619	6.7697	3.9637	16.973	12.941	13.009	2.806	10.203	2.5268	10.197	0.095193	0.4996	0.36052	0.36481	0.36654	0.31405	0.41212	0.082797	0.098069
34	0.3151	-1.8838	98.799	10.251	4.8633	3.7453	-0.74039	12.703	17.816	13.443	4.4857	8.9578	2.5544	10.524	-2.0371	8.8489	1.6126	1.5506	1.4697	0.11864	3.1444	2.373	3.0258	1.351	1.6747	0.48183	2.8719	1.859	67.498	18.868	17.018	17.342	6.5063	26.884	14.9	20.378	10.835	9.5422	1.3222	5.1032	0.15627	0.49946	0.38255	0.39152	0.39374	0.32725	0.45137	0.084645	0.12412
35	0.21517	-1.7442	210.94	15.826	7.1986	5.7268	1.3928	15.948	32.096	14.555	4.334	10.221	4.0495	20.764	-2.0281	8.6589	2.5526	2.4123	2.4176	1.216	3.5978	2.0767	2.3818	1.2017	1.1802	0.54022	3.8617	0.29878	62.685	10.049	7.9599	8.1791	4.3778	11.104	9.9614	6.7259	3.8014	2.9245	3.1162	14.859	0.069588	0.4978	0.33669	0.33742	0.33999	0.29765	0.37206	0.080462	0.074416
36	0.068367	-1.8067	88.121	10.587	7.5378	6.2022	2.7871	14.96	14.434	12.173	3.4151	8.7577	3.0449	14.412	-2.0089	6.5637	1.7629	1.8176	2.007	0.64326	2.613	1.6961	1.9698	1.3638	0.606	0.040525	3.3672	1.2789	85.658	12.652	7.6957	6.5463	3.8725	13.818	15.102	9.9452	2.6738	7.2714	2.5432	9.8166	0.11679	0.49716	0.36124	0.36494	0.36856	0.31428	0.40836	0.076664	0.094077
37	0.26549	-1.811	138.5	17.611	12.558	11.189	4.5745	23.28	20.463	18.705	6.614	12.091	2.4699	12.678	-1.8811	10.494	2.9637	2.8849	2.886	1.5413	4.2265	1.9609	2.6852	1.3447	1.3405	0.38708	4.3366	1.4879	75.174	9.7482	7.0365	6.486	2.9467	12.227	11.271	9.2806	3.5393	5.7413	3.3287	16.745	0	0.49807	0.32464	0.33075	0.33079	0.28398	0.37744	0.085639	0.093462
38	0.02367	-1.774	325.44	17.578	8.602	6.313	2.9748	18.807	41.923	15.832	3.3382	12.494	6.3569	46.047	-2.1128	14.848	2.2996	2.386	2.2995	1.3098	3.6351	2.5219	2.3254	0.98972	1.3356	1.1387	8.7362	0.54936	85.118	17.728	12.454	10.263	5.1255	24.164	18.779	19.039	5.1374	13.901	1.7961	5.7876	0	0.49896	0.3622	0.37217	0.36815	0.32013	0.43224	0.099086	0.11211
39	0.30191	-1.9295	120.79	16.832	10.03	8.677	2.6843	20.083	24.674	17.399	5.9927	11.406	2.6443	9.9991	-2.0366	9.956	2.8503	2.8316	2.9219	1.2814	4.2012	2.4608	2.9197	1.6405	1.2792	0.41557	3.6713	1.1491	83.178	15.775	11.538	10.672	6.0119	18.796	16.394	12.784	4.6601	8.1238	2.4858	9.303	0.1059	0.49896	0.39452	0.40643	0.4035	0.368	0.45072	0.079632	0.082721
40	0.50111	-1.9179	276.32	24.705	15.517	12.59	3.5741	33.314	37.648	29.74	9.0163	20.724	4.0393	25.736	-1.9117	14.371	2.4378	2.2611	2.4216	0.68054	3.5205	2.5868	2.8399	1.7411	1.0988	1.3302	7.433	0.94841	77.064	9.3011	5.7992	3.9689	2.1473	13.112	12.385	10.965	1.8216	9.143	2.9807	14.468	0.14288	0.49676	0.3092	0.30209	0.30139	0.22509	0.38048	0.10381	0.15539
41	0.15312	-1.796	271.78	44.691	34.103	33.069	8.1417	62.132	46.565	53.99	24.927	29.063	1.7619	7.3588	-2.048	12.638	3.7909	3.7748	3.9396	1.7276	5.4925	2.8262	3.7649	2.2121	1.5528	0.091484	3.3946	0.72681	70.504	6.8146	3.2726	2.3574	1.596	6.7797	11.514	5.1837	0.76144	4.4223	3.674	18.357	0	0.49989	0.32679	0.31897	0.30628	0.26919	0.39412	0.093499	0.12492
42	0.11047	-1.4527	962.55	41.079	13.696	9.5534	3.1696	32.507	112.87	29.337	6.3837	22.953	5.6769	38.563	-2.311	24.055	2.5637	2.0534	2.7343	-1.75	4.4951	4.4495	6.2452	4.4843	1.7608	1.7915	8.6275	0.24379	69.06	13.036	10.687	7.5996	2.8615	24.689	12.594	21.827	4.7381	17.089	1.2448	4.7099	0	0.49976	0.38883	0.39865	0.38612	0.33254	0.48981	0.096173	0.15727
43	0.21434	-1.9482	337.53	12.546	7.1581	6.4847	2.8152	12.848	33.125	10.033	3.6695	6.3631	8.2801	78.815	-2.0956	16.501	1.8935	1.8625	1.8331	1.0487	2.7352	2.1478	1.6865	0.78439	0.90209	2.8727	21.194	1.1344	107.35	12.328	9.2177	8.3502	5.1906	14.98	14.492	9.789	3.1596	6.6294	4.37	26.728	0.034561	0.49833	0.36442	0.37102	0.37544	0.3176	0.4156	0.084038	0.098002
44	0.03337	-1.8363	105.02	12.109	5.9291	4.2168	-0.22359	15.507	20.123	15.73	4.4404	11.29	2.6272	10.47	-1.944	8.1702	2.0898	2.0703	1.9777	0.7548	3.5709	2.185	2.8161	1.2229	1.5932	0.268	3.0171	1.182	76.597	16.118	12.671	12.121	5.4759	20.964	15.47	15.488	6.6454	8.8428	1.957	7.118	0.12315	0.5	0.38632	0.39455	0.39703	0.35128	0.43285	0.071819	0.081566
45	0.32284	-1.8439	210.55	21.932	11.36	5.2668	1.6014	33.305	38.219	31.704	3.6654	28.038	2.9432	12.491	-6.3992	11.774	2.6062	2.1941	2.1087	0.79339	3.7657	3.0207	2.9723	1.3153	1.657	0.74509	4.987	0.83482	73.037	13.46	8.8937	8.1921	3.3622	15.828	15.064	12.466	4.8299	7.6362	2.2656	8.333	0.12419	0.49781	0.35313	0.35278	0.35279	0.30155	0.40401	0.080226	0.10246
46	0.23199	-1.8498	198.82	20.321	10.706	10.001	2.7367	20.084	35.01	17.347	7.2647	10.083	3.4089	15.364	-1.9297	13.234	3.0547	2.8024	2.9567	1.2246	4.0715	2.7061	2.8469	1.7321	1.1147	1.158	5.3689	0.99014	90.851	15.89	11.489	10.347	5.842	19.421	16.835	13.579	4.5052	9.074	2.5236	10.324	0.17822	0.49999	0.38874	0.39915	0.40036	0.36313	0.43275	0.073054	0.069621
47	0.019101	-1.8463	43.433	9.5396	8.2429	8.1221	4.0236	12.704	7.7961	8.68	4.0985	4.5816	1.5188	6.1446	-1.9315	4.97	1.7763	1.8389	1.8675	0.97641	2.6442	1.4816	1.6678	0.89107	0.77673	-0.58532	3.649	1.2057	83.917	12.72	8.1788	7.6009	4.9278	12.586	15.388	7.6581	2.6731	4.9849	2.8438	11.696	0.11708	0.49979	0.33413	0.33791	0.33323	0.27327	0.41191	0.099974	0.13864
48	0.22781	-1.799	237.79	20.626	14.217	11.908	2.9555	30.097	29.361	27.142	8.9524	18.189	3.8096	25.409	-2.1346	11.861	2.4773	2.6118	2.8137	0.83429	3.9853	2.6307	3.151	1.9794	1.1716	0.15403	3.4454	0.6452	67.694	13.336	9.9922	8.6762	3.1062	19.51	13.866	16.404	5.57	10.834	2.0087	7.7674	0.10738	0.49991	0.35623	0.35997	0.35607	0.2968	0.43094	0.096363	0.13414
49	0.71772	-1.8148	154.46	16.764	6.5526	3.679	0.33737	18.515	29.503	18.178	3.3417	14.836	2.6548	10.597	-2.0843	11.162	2.445	2.118	1.9074	0.64586	4.0113	2.6597	3.3655	1.2615	2.104	0.82652	3.5782	0.79502	86.784	16.619	13.328	13.355	5.1082	21.492	16.222	16.384	8.2469	8.137	2.0318	7.6577	0.11817	0.49823	0.36269	0.37318	0.3789	0.31893	0.416	0.082089	0.097071
50	0.12373	-1.5419	61.555	16.308	12.279	9.4696	3.264	26.913	16.221	23.649	6.2055	17.444	0.98132	3.0537	-2.0288	6.6379	2.7033	2.8332	2.7531	1.2386	4.5879	2.0678	3.3493	1.5144	1.8349	-0.34775	2.6429	1.5981	64.697	12.556	8.86	7.407	4.7404	15.886	12.447	11.145	2.6666	8.4787	1.9872	6.965	0	0.5	0.37371	0.38133	0.38211	0.3346	0.42653	0.085337	0.091931
51	0.47185	-1.863	129.9	23.274	18.781	18.904	7.1987	30.118	22.958	22.919	11.705	11.214	1.9621	7.7975	-2.1177	10.822	3.325	3.1677	3.0371	2.0305	4.5662	2.3942	2.5358	1.0066	1.5292	0.382	3.8365	1.1225	96.614	10.72	4.6492	4.3873	3.0577	6.7646	17.699	3.7069	1.3297	2.3773	2.9329	11.242	0.037287	0.49581	0.3112	0.30587	0.3001	0.24923	0.37404	0.093102	0.12481
52	0.20591	-1.8069	79.422	10.922	6.9254	5.7512	2.923	13.276	14.351	10.353	2.8282	7.525	2.7777	11.928	-2.1784	6.9021	1.4421	1.6762	1.7842	0.38743	2.7491	2.2093	2.3617	1.3968	0.96493	-0.082247	2.5196	1.4912	75.208	17.131	14.376	12.887	6.5054	25.223	14.245	18.718	6.382	12.336	1.6055	6.2954	0.21214	0.49981	0.38993	0.39094	0.38118	0.3275	0.47392	0.081119	0.14642
53	0.27672	-1.8963	334.94	15.842	4.3749	3.6816	0.56405	9.5723	39.574	9.0083	3.1175	5.8908	5.407	39.657	-2.0657	15.468	2.2955	1.7356	1.5215	0.88746	3.0118	2.5514	2.1243	0.63408	1.4902	2.0596	9.5717	0.79946	76.399	16.156	12.913	11.93	6.4534	21.339	15.051	14.886	5.4762	9.4097	2.2367	8.7838	0	0.49951	0.39251	0.39941	0.40176	0.36048	0.43365	0.068203	0.073173
54	0.16062	-1.7116	59.272	5.5888	2.7135	2.6883	-0.69807	6.1754	10.262	6.8735	3.3863	3.4872	3.0271	13.891	-1.8169	6.2522	1.4207	1.372	1.4388	0.41719	2.1932	1.6185	1.776	1.0216	0.75439	0.28613	3.5385	2.1136	60.961	18.467	16.694	16.944	7.4697	25.417	12.096	17.947	9.4743	8.4726	0.88836	3.7411	0.23625	0.49901	0.39587	0.39684	0.39504	0.34637	0.4509	0.067382	0.10452
55	0.046599	-1.6751	139.58	13.713	7.9829	7.252	0.96019	16.467	20.839	15.507	6.2919	9.2151	3.0029	14.821	-3.2323	9.3566	2.2455	2.2121	2.3825	0.62326	3.46	2.2344	2.8367	1.7592	1.0775	0.40621	3.8781	0.96181	64.663	12.376	9.4357	8.8267	3.9066	16.183	12.342	12.276	4.9202	7.3561	2.0732	7.8437	0	0.49789	0.34659	0.35538	0.36161	0.28048	0.41783	0.096768	0.13735
56	0.17764	-1.8887	147.4	14.665	9.0992	8.5982	3.9695	15.231	20.546	11.261	4.6287	6.6326	3.5162	18.14	-2.0605	11.577	2.1752	2.1323	2.023	1.3835	3.0998	2.2832	1.7162	0.63943	1.0768	0.78669	5.3627	1.5772	83.808	12.387	8.2476	7.3122	5.0089	13.357	14.389	8.3481	2.3033	6.0448	3.1877	14.796	0	0.4978	0.35318	0.35906	0.35382	0.30025	0.42834	0.094469	0.12809
57	0.020676	-1.8874	71.739	8.3601	5.6954	5.3576	2.6134	9.453	12.155	6.8397	2.7442	4.0955	3.5251	17.198	-2.6304	8.0218	1.5476	1.5795	1.5527	0.6964	2.516	1.7206	1.8196	0.85635	0.96327	0.3479	4.9079	1.5456	90.096	14.784	10.982	9.4225	5.5019	19.582	15.16	14.08	3.9206	10.16	2.3831	9.4494	0	0.49876	0.36238	0.37283	0.37268	0.31827	0.42767	0.090829	0.1094
58	0.044582	-1.8132	114.77	6.8607	2.644	2.9897	-0.5069	5.1034	14.885	5.6103	3.4966	2.1137	3.8825	21.886	-2.0907	9.1006	0.84937	0.51608	0.74198	-1.6942	2.2746	2.2905	3.9688	2.4362	1.5326	0.80877	3.7513	1.429	64.321	21.877	21.475	22.714	12.071	28.401	12.638	16.33	10.643	5.6871	0.89576	4.6527	0.15727	0.49973	0.4209	0.43378	0.42998	0.39041	0.48474	0.067298	0.094328
59	0.035858	-1.8631	214.37	28.282	20.297	18.333	4.6369	39.885	36.22	35.249	13.696	21.552	2.7362	12.603	-1.82	12.823	3.1357	3.1468	3.3036	1.1725	4.8075	2.9218	3.6351	2.1311	1.504	0.43912	3.629	0.63678	85.764	12.11	5.2799	4.6572	2.7025	9.1028	18.614	6.4003	1.9547	4.4455	2.4987	8.5866	0.096338	0.49919	0.29519	0.27997	0.27627	0.21458	0.35273	0.10726	0.13815
60	0.091484	-1.7751	124.59	16.037	11.216	11.086	3.3111	19.38	19.851	16.069	7.7748	8.2941	2.6845	12.146	-2.7921	9.0311	2.1525	2.2034	2.4535	0.37377	3.533	2.324	3.1592	2.0797	1.0796	0.029677	2.8624	1.2827	82.073	10.932	7.0664	6.2099	3.0995	12.746	12.532	9.6467	3.1105	6.5363	2.5816	11.92	0.074092	0.49792	0.33372	0.33425	0.33182	0.26175	0.41162	0.10085	0.14987
61	0.010166	-1.9387	137.83	21.329	12.602	10.994	3.9385	24.48	28.583	20.541	7.0555	13.486	2.3159	8.5771	-2.1519	10.715	2.9791	2.9719	2.9562	1.6501	4.3253	2.5218	2.6751	1.306	1.3691	0.36645	4.0743	1.2265	99.169	13.505	9.6938	8.873	4.2721	16.757	15.819	12.485	4.6009	7.8841	3.0909	14.874	0.028729	0.49957	0.36363	0.36952	0.3681	0.3229	0.41898	0.083139	0.096081
62	0.57638	-1.4916	67.933	9.3661	7.0992	6.4427	3.2331	12.278	9.8832	9.0452	3.2096	5.8356	2.8089	14.494	-1.9156	6.6267	1.9984	2.0676	2.0696	1.3078	2.8235	1.5636	1.5156	0.76181	0.75382	-0.55299	4.2743	2.4303	61.478	12.407	10.358	10.163	6.5311	14.576	9.3214	8.0445	3.6321	4.4124	2.4297	11.239	0.18758	0.49608	0.38768	0.38749	0.38715	0.34964	0.42603	0.061234	0.076388
63	0.3922	-1.7846	88.836	4.2198	1.6146	1.1943	-0.039116	4.1091	12.355	4.1482	1.2334	2.9148	5.6396	36.098	-1.9389	8.095	1.1485	1.2299	1.2617	0.38731	2.0088	1.7451	1.6214	0.8744	0.74705	1.0273	6.7973	2.5897	73.983	20.054	17.757	17.488	11.437	24.616	12.657	13.179	6.0504	7.1287	2.1038	9.0022	0.1348	0.49804	0.43855	0.44869	0.4487	0.42935	0.46801	0.052581	0.038657
64	0.012936	-1.6677	254.79	24.691	14.712	8.2037	3.1555	39.285	37.877	36.129	5.0482	31.081	3.3211	17.792	-1.9526	12.837	2.9174	2.8958	2.8323	1.5998	4.3185	2.766	2.7187	1.2325	1.4862	0.609	4.5554	0.73551	73.397	12.809	9.5276	8.843	3.0455	17.379	13.013	14.333	5.7975	8.5359	2.1049	9.0585	0.10351	0.49984	0.34907	0.34662	0.34764	0.28566	0.40554	0.085862	0.11988
65	0.17839	-1.7523	121.54	13.886	10.591	10.414	3.2552	18.281	16.017	15.026	7.1591	7.8671	3.0416	17.519	-2.1812	9.7554	2.3557	2.6085	2.6881	1.6476	3.4102	1.9844	1.7626	1.0405	0.72209	-0.4122	4.4355	1.2717	70.637	16.143	13.227	11.666	6.0541	23.522	13.356	17.468	5.6122	11.856	1.5988	6.1705	0.10992	0.5	0.35953	0.3628	0.35589	0.29834	0.44107	0.089615	0.14273
66	0.093462	-1.8621	47.787	4.5579	1.3163	0.60133	-1.0483	5.1108	9.5195	6.1591	1.6496	4.5095	2.4896	9.4469	-2.0189	6.5016	0.8956	0.79863	0.74174	-0.11989	1.8309	1.7428	1.9508	0.86163	1.0892	0.51638	3.1674	2.4265	92.504	24.249	23.099	24.093	12.978	31.231	15.409	18.253	11.115	7.1382	1.2238	5.6211	0	0.49953	0.4172	0.43253	0.43498	0.39614	0.46402	0.074257	0.067882
67	0.077306	-1.8553	361.76	15.185	4.5045	2.7893	0.57039	11.869	46.601	11.299	2.2189	9.0797	6.289	44.702	-1.874	17.005	2.195	1.8096	1.6493	0.61802	3.3217	2.8356	2.7037	1.0313	1.6724	2.4101	13.059	0.56161	80.191	18.625	14.303	13.013	7.1821	24.004	16.782	16.822	5.8313	10.991	1.8099	6.2914	0	0.49735	0.37743	0.38181	0.38485	0.33414	0.4234	0.076577	0.089263
68	0.08232	-1.4866	246.75	15.433	8.9506	8.8434	3.7214	14.394	29.094	10.673	5.122	5.5507	5.4188	37.505	-1.9276	10.375	2.3552	2.3053	2.3659	1.3127	3.1768	2.0629	1.8642	1.0532	0.81093	0.49438	5.1302	0.52492	66.735	10.327	8.0523	7.6923	4.6746	12.15	9.491	7.4755	3.0176	4.4579	3.1922	16.661	0.080131	0.49855	0.34245	0.346	0.35051	0.28889	0.39411	0.086987	0.10522
69	0.015277	-1.7492	40.825	9.1591	6.0593	4.9103	2.6173	11.799	10.358	9.1818	2.293	6.8888	1.5669	4.6481	-2.1228	5.6653	1.6552	1.8253	1.9005	0.49533	3.005	2.053	2.5097	1.4052	1.1045	-0.41455	2.3247	2.4522	64.433	16.414	13.487	11.361	6.8356	24.392	13.335	17.557	4.5251	13.032	1.5727	5.3662	0.054702	0.5	0.38976	0.39532	0.38302	0.3384	0.47683	0.088099	0.13842
70	0.25277	-1.8902	182.39	30.679	21.883	19.286	3.4879	45.471	36.974	41.983	15.798	26.185	2.0079	7.5678	-2.0272	9.6063	2.8468	3.0358	3.3879	0.60341	4.7642	2.8179	4.1608	2.7845	1.3764	-0.056894	2.3353	0.41591	67.996	10.68	4.6295	3.0127	1.8141	10.679	15.32	8.8646	1.1986	7.6659	2.0805	6.7765	0.050748	0.49999	0.30625	0.30315	0.28791	0.23061	0.40617	0.12158	0.17556
71	0.56358	-1.8714	38.21	1.5597	-0.35038	-0.86933	-1.4238	1.7609	6.7349	3.1847	0.55443	2.6302	3.675	17.315	-1.9084	5.9647	0.62686	0.4244	0.28719	-0.22089	1.3441	1.3391	1.565	0.50808	1.0569	0.97793	4.6568	1.8343	82.973	26.868	25.5	25.225	18.488	33.064	14.606	14.576	6.7368	7.8391	1.3274	5.971	0.31398	0.49585	0.43678	0.44576	0.44823	0.42318	0.46339	0.043561	0.040218
72	0.070043	-1.8477	152.14	18.351	10.685	8.1746	2.4571	23.935	27.737	21.478	5.7175	15.76	2.6149	10.637	-2.0842	10.832	2.5537	2.4858	2.455	1.04	3.993	2.5642	2.953	1.4151	1.5379	0.51432	3.8445	0.80962	73.2	12.461	8.9463	8.3092	3.2731	15.894	13.11	12.621	5.0361	7.5844	1.9571	7.4062	0.012772	0.49971	0.3694	0.36992	0.36986	0.31334	0.42662	0.083692	0.11329
73	0.26727	-1.7644	44.259	7.8897	5.9625	4.8608	1.6071	12.521	8.4623	10.914	3.2537	7.6606	1.5246	5.8298	-2.1269	6.3321	1.713	1.8424	1.8078	1.0995	2.6543	1.6342	1.5548	0.70835	0.84645	-0.44911	3.8695	1.7043	68.901	12.915	11.407	10.925	4.7564	19.021	10.676	14.265	6.1688	8.0959	1.9593	9.5161	0	0.49888	0.36898	0.37695	0.37899	0.32226	0.42757	0.090871	0.10531
74	0.51239	-1.9215	136.59	20.491	11.01	7.9579	1.5792	26.543	28.346	24.964	6.3787	18.585	1.9112	6.4652	-2.0649	9.6745	2.9084	2.6703	2.5446	0.84977	4.7423	2.665	3.8925	1.6949	2.1977	0.25209	2.6055	1.1595	84.212	13.552	10.58	9.3509	5.4157	18.203	12.909	12.787	3.9352	8.852	2.5815	12.317	0	0.49776	0.39065	0.40201	0.40332	0.36591	0.43549	0.077097	0.069573
75	0.023655	-1.8491	288.01	42.549	21.028	16.941	4.13	46.1	62.344	41.97	12.811	29.16	2.1006	6.788	-2.7194	14.163	4.1282	3.5068	3.3696	1.6202	5.6677	3.6488	4.0475	1.7494	2.298	0.74143	3.1429	0.42902	84.355	9.1436	5.5603	5.0248	1.7721	10.42	12.597	8.6476	3.2527	5.3949	3.1055	14.762	0.065871	0.49841	0.30906	0.30588	0.31275	0.24981	0.34824	0.083194	0.098428
76	0.33485	-1.9177	94.665	28.469	26.245	25.96	7.4161	45.645	23.519	38.229	18.544	19.685	0.6657	2.7022	-2.0315	8.4762	3.3986	3.5239	3.8208	1.5959	4.8582	2.2727	3.2623	2.2249	1.0374	-0.23302	2.5917	0.73432	71.566	7.01	3.3029	2.8258	1.809	5.7508	13.255	3.9418	1.0168	2.925	3.7324	16.882	0.13879	0.4969	0.29208	0.27991	0.2775	0.24001	0.32463	0.080804	0.084613
77	0.7243	-1.7321	64.299	7.382	4.7725	4.0186	0.80816	10.245	10.333	9.4364	3.2104	6.226	2.6937	12.718	-2.0615	6.9725	1.6473	1.7804	1.7869	0.85571	2.692	1.6565	1.8363	0.93121	0.90508	-0.15707	3.6356	1.5223	69.891	14.518	10.393	9.111	5.9049	17.447	14.692	11.542	3.2062	8.3359	2.0323	6.7387	0.12113	0.49765	0.34255	0.34673	0.3528	0.28317	0.39815	0.086941	0.11498
78	0.722	-1.849	143.1	29.367	23.425	24.077	9.0285	36.515	28.932	27.487	15.049	12.438	1.7017	6.0138	-1.8227	9.1619	3.0174	2.8662	2.7532	1.4747	4.4837	2.3788	3.009	1.2785	1.7305	0.36463	2.8316	0.56874	87.147	7.6119	2.9347	2.4291	1.6279	5.2528	14.281	3.6249	0.80126	2.8237	3.291	14.644	0.077839	0.49641	0.27114	0.26012	0.25753	0.20917	0.31622	0.096429	0.10705
79	0.078025	-1.6896	162.04	28.312	18.994	15.141	2.4768	43.216	34.134	40.739	12.664	28.076	1.6885	6.0096	-2.0943	11.349	3.366	3.3331	3.4702	1.054	5.3381	2.9051	4.2841	2.4162	1.8679	0.03658	2.4331	0.59909	75.161	11.152	6.7672	6.1073	2.5144	12.34	14.53	9.8255	3.5928	6.2327	2.6741	10.506	0	0.49923	0.35265	0.3531	0.35029	0.3126	0.39921	0.085689	0.086615
80	0.42957	-1.828	46.04	10.214	8.508	8.6131	2.6142	14.191	9.7866	11.577	5.9988	5.5784	1.3821	5.2569	-2.1044	5.2564	2.3174	2.5233	2.7531	1.2697	3.3171	1.5993	2.0475	1.4835	0.56401	-0.90915	3.7153	1.1295	76.486	14.506	10.233	9.1026	6.4563	16.273	14.509	9.8163	2.6463	7.17	2.3343	8.6645	0	0.49706	0.3721	0.37823	0.37326	0.3319	0.43449	0.085835	0.10259
81	0.39834	-1.8453	62.256	9.8145	5.7115	4.274	0.9247	13.373	13.516	12.448	3.3493	9.0992	2.0391	7.1736	-2.0547	6.0268	2.1212	2.204	2.1869	1.2191	3.2229	1.7812	2.0038	0.96788	1.036	-0.38435	3.1074	1.4039	68.807	17.972	15.42	15.051	7.2036	24.374	14.274	17.17	7.8474	9.323	1.8032	6.8688	0.081446	0.49761	0.3731	0.38308	0.3916	0.32215	0.42696	0.080884	0.10481
82	0.3378	-1.9175	94.87	28.481	26.223	25.971	7.4335	45.517	23.51	38.083	18.537	19.546	0.6677	2.7042	-2.1412	8.4747	3.3967	3.5295	3.8319	1.5979	4.8565	2.277	3.2586	2.234	1.0246	-0.24533	2.6207	0.73431	71.597	6.9021	3.3018	2.8264	1.8082	5.7462	13.097	3.938	1.0182	2.9198	3.8392	17.72	0.14726	0.49992	0.29268	0.28022	0.27808	0.24124	0.3235	0.080149	0.082254
83	0.30913	-1.8089	1150.7	46.469	10.208	5.8271	1.2011	27.977	134.46	26.776	4.626	22.15	5.5531	40.392	-1.9492	33.412	3.4952	2.3891	2.2675	0.382	4.6393	5.3238	4.2573	1.8855	2.3717	2.6065	12.143	0.2173	68.279	14.098	11.706	10.497	4.1629	21.67	12.91	17.507	6.3337	11.173	1.575	6.1589	0.15999	0.49981	0.35641	0.35731	0.3541	0.29529	0.42575	0.089356	0.13046
84	0.30546	-1.8888	116.35	17.879	11.441	9.5121	2.8145	23.925	24.398	21.111	6.6977	14.413	2.2462	7.9662	-2.157	8.555	2.6354	2.7403	2.8483	1.2914	3.9732	2.3625	2.6818	1.5569	1.1249	-0.14448	2.8804	0.89614	76.234	13.82	11.228	11.137	5.1879	17.451	12.473	12.263	5.9488	6.3146	2.3992	10.962	0.17244	0.49854	0.36279	0.36163	0.36229	0.31186	0.41007	0.081677	0.098214
85	0.083368	-1.8116	69.117	12.035	9.0313	7.721	3.4497	17.234	12.832	13.784	4.2714	9.5125	1.872	6.8349	-2.0236	6.6461	2.3723	2.577	2.6307	1.4593	3.5874	2.0474	2.1281	1.1714	0.95674	-0.42142	3.1427	1.7231	62.872	12.877	10.183	9.5281	5.8651	15.812	11.59	9.9473	3.6629	6.2844	2.4837	10.26	0.16751	0.49629	0.34932	0.34362	0.34089	0.29899	0.39372	0.079579	0.094723
86	0.24697	-1.3867	93.357	15.213	9.2679	8.3633	1.7811	18.564	20.177	16.783	6.5821	10.201	1.9233	6.2823	-4.4413	8.4097	2.1686	2.2314	2.2807	0.68879	3.6756	2.5356	2.9868	1.5919	1.3949	-0.15112	3.1681	1.075	59.881	11.246	8.6039	7.6993	4.7014	14.316	10.511	9.6143	2.9979	6.6164	2.071	8.0808	0	0.49909	0.35606	0.36265	0.36113	0.30997	0.41837	0.095394	0.1084
87	0.13024	-1.7623	43.482	4.9508	2.6348	2.6056	-0.66006	5.9881	8.3438	6.6482	3.2657	3.3825	2.3836	9.7094	-2.1763	4.3731	1.1853	1.3428	1.2475	0.35909	2.5173	1.7419	2.1582	0.88836	1.2699	-0.31281	2.311	1.5413	44.493	17.405	16.813	16.024	10.058	25.145	9.4659	15.087	5.966	9.1206	0.38198	2.5105	0	0.49927	0.41546	0.4339	0.43754	0.39941	0.46112	0.083599	0.061706
88	0.35074	-1.7866	235.13	8.9559	2.977	2.7085	0.55704	5.9339	29.384	5.3769	2.1515	3.2254	6.3967	46.185	-2.0342	10.094	1.2841	1.2607	1.2206	0.35519	2.2464	1.9883	1.8912	0.86544	1.0258	1.0371	6.8131	0.51123	61.025	16.774	16.18	16.398	8.4825	23.443	10.02	14.961	7.9151	7.0455	1.001	5.3227	0.078582	0.49928	0.37137	0.38337	0.38483	0.33477	0.42904	0.088935	0.094273
89	0.083018	-1.5116	46.751	11.554	9.1128	9.2116	2.9937	15.034	10.866	12.04	6.2179	5.8225	1.2898	4.1943	-1.9696	5.2536	2.0516	2.0774	2.1294	1.1987	2.8523	1.3562	1.6536	0.93067	0.7229	-0.51558	4.3182	1.5157	49.398	11.377	7.6856	6.5677	4.751	12.856	11.17	8.1048	1.8167	6.2881	1.8796	5.9182	0.20179	0.49888	0.35044	0.34314	0.33449	0.29228	0.41129	0.076742	0.11902
90	0.37564	-1.7831	57.091	6.9376	3.0324	2.8826	0.037634	6.3268	12.445	6.2892	2.845	3.4442	2.5997	9.4794	-2.0255	6.9958	1.2945	1.2467	1.1599	0.20617	2.4609	2.0704	2.2547	0.95378	1.301	0.39906	3.0734	1.6416	63.928	18.074	16.743	17.15	7.5001	25.174	12.257	17.674	9.6494	8.0242	1.0122	4.2818	0.075658	0.5	0.39265	0.40594	0.40696	0.35118	0.45866	0.085447	0.10748
91	0.2517	-1.9082	71.382	14.361	9.5372	6.9189	2.7117	21.599	16.633	18.888	4.2071	14.681	1.4185	4.4461	-2.0075	7.7714	2.2177	2.1873	1.9459	1.1582	3.6992	2.109	2.5411	0.78769	1.7534	0.036529	3.04	0.69485	65.242	13.287	8.4652	7.4388	4.4312	14.552	14.937	10.121	3.0076	7.1132	2.0527	6.4686	0.12586	0.49807	0.33958	0.33577	0.34018	0.27308	0.38965	0.088337	0.11657
92	0.11068	-1.9095	239.06	29.39	18.476	17.378	3.7432	35.405	40.157	31.661	13.635	18.027	2.872	12.902	-2.1656	12.76	2.801	2.5327	2.5462	1.168	3.8705	2.7487	2.7025	1.3782	1.3243	1.1514	5.299	0.52815	86.431	9.7058	3.4551	2.4924	1.6793	7.1561	16.89	5.4769	0.81319	4.6637	2.7607	10.378	0	0.49748	0.29898	0.28798	0.27858	0.22437	0.37037	0.10936	0.146
93	0.0845	-1.5536	319.51	31.029	21.441	18.043	7.4814	42.197	39.998	34.715	10.562	24.153	3.6734	22.592	-1.9838	13.007	3.7035	3.6061	3.5317	2.0897	5.2714	2.5346	3.1818	1.442	1.7398	0.36514	4.0306	0.46686	59.046	7.5535	4.9815	4.0492	2.3876	9.4399	8.9299	7.0523	1.6616	5.3908	2.6453	11.616	0	0.5	0.32198	0.32259	0.31784	0.2767	0.37795	0.092153	0.10125
94	0.2445	-1.8587	295.81	38.147	22.909	19.309	3.3804	49.637	57.921	46.257	15.928	30.329	2.7948	11.488	-2.1555	15.114	3.8369	3.7154	3.9191	1.3513	5.6723	3.3476	4.321	2.5679	1.7532	0.72553	3.9772	0.86365	91.189	12.681	6.8535	6.0871	3.2815	11.958	18.526	8.6768	2.8056	5.8712	2.6544	9.3663	0.074766	0.49979	0.33731	0.33559	0.3359	0.27911	0.39146	0.08804	0.11235
95	0.086796	-1.4707	89.737	16.186	11.214	11.121	3.0297	19.585	18.573	16.555	8.0915	8.4637	1.8004	5.9267	-1.9984	8.5158	2.5951	2.4369	2.4379	1.4558	3.4162	1.9892	1.9604	0.98211	0.97829	0.16262	3.74	1.6234	53.166	12.188	8.4813	7.7052	3.9105	14.604	11.458	10.694	3.7948	6.899	1.6024	5.0166	0	0.49966	0.3475	0.35371	0.35763	0.27631	0.42326	0.097452	0.14695
96	0.4647	-1.1465	127.48	20.087	14.209	13.18	3.3831	27.092	21.377	23.709	9.7971	13.912	1.9432	8.2639	-2.1096	8.1877	2.7721	2.8834	2.8704	1.7246	4.068	2.0131	2.3434	1.1458	1.1976	-0.22805	3.6762	0.93496	54.705	9.4986	6.5272	5.0946	3.205	12.715	10.233	9.5097	1.8896	7.6202	2.3057	9.1464	0.10034	0.49916	0.32716	0.32739	0.33168	0.25972	0.38648	0.086966	0.12676
97	0.1218	-1.814	46.278	5.5047	3.2813	2.2054	-0.034497	8.749	8.7127	8.7835	2.2399	6.5436	2.2482	9.2545	-1.9912	4.9456	1.6449	1.6783	1.5148	0.99378	2.6897	1.3703	1.6959	0.52107	1.1748	-0.13551	3.4895	1.5755	81.755	19.881	17.712	17.343	7.919	28.245	14.984	20.326	9.4241	10.902	1.4292	6.1823	0.24162	0.49496	0.4166	0.42249	0.4254	0.38205	0.4571	0.054662	0.075054
98	0.13145	-1.3223	102.94	23.264	18.372	18.158	3.4738	33.699	24.365	30.225	14.684	15.541	1.3097	4.3144	-1.9307	9.1492	3.0724	3.2334	3.3896	1.3737	4.7805	2.3803	3.4068	2.0159	1.3908	-0.24719	2.8983	0.66949	66.522	10.939	8.9056	7.5944	3.2074	17.226	11.051	14.019	4.387	9.632	2.1678	9.7758	0	0.49868	0.34749	0.34648	0.34102	0.29461	0.40927	0.09071	0.11466
99	0.21804	-1.8366	177.92	25.425	16.179	13.149	4.8633	33.555	33.293	28.691	8.2856	20.406	2.4601	10.002	-1.9748	12.185	2.841	2.7084	2.7818	1.0049	4.2652	2.3837	3.2603	1.7769	1.4834	0.66588	5.1198	0.44948	81.421	9.0853	5.0197	4.1998	2.6223	9.0571	14.118	6.4348	1.5775	4.8573	3.3672	15.175	0.062605	0.49804	0.28483	0.27706	0.2783	0.2012	0.35045	0.10688	0.14925
[truncated: 1,867 more columns]
