# Supplementary material for: Detecting Parkinson’s disease from sustained phonation and speech signals
Source: PLoS One. 2017 Oct 5;12(10):e0185613. doi: 10.1371/journal.pone.0185613 (PMC5628839; doi:10.1371/journal.pone.0185613)
Supplement: S3 File — (ZIP) [file pone.0185613.s003.zip › SP/voiced/SP_voiced_IS09_emotion.csv]

id	pcm_RMSenergy_sma_max	pcm_RMSenergy_sma_min	pcm_RMSenergy_sma_range	pcm_RMSenergy_sma_maxPos	pcm_RMSenergy_sma_minPos	pcm_RMSenergy_sma_amean	pcm_RMSenergy_sma_linregc1	pcm_RMSenergy_sma_linregc2	pcm_RMSenergy_sma_linregerrQ	pcm_RMSenergy_sma_stddev	pcm_RMSenergy_sma_skewness	pcm_RMSenergy_sma_kurtosis	pcm_fftMag_mfcc_sma_1__max	pcm_fftMag_mfcc_sma_1__min	pcm_fftMag_mfcc_sma_1__range	pcm_fftMag_mfcc_sma_1__maxPos	pcm_fftMag_mfcc_sma_1__minPos	pcm_fftMag_mfcc_sma_1__amean	pcm_fftMag_mfcc_sma_1__linregc1	pcm_fftMag_mfcc_sma_1__linregc2	pcm_fftMag_mfcc_sma_1__linregerrQ	pcm_fftMag_mfcc_sma_1__stddev	pcm_fftMag_mfcc_sma_1__skewness	pcm_fftMag_mfcc_sma_1__kurtosis	pcm_fftMag_mfcc_sma_2__max	pcm_fftMag_mfcc_sma_2__min	pcm_fftMag_mfcc_sma_2__range	pcm_fftMag_mfcc_sma_2__maxPos	pcm_fftMag_mfcc_sma_2__minPos	pcm_fftMag_mfcc_sma_2__amean	pcm_fftMag_mfcc_sma_2__linregc1	pcm_fftMag_mfcc_sma_2__linregc2	pcm_fftMag_mfcc_sma_2__linregerrQ	pcm_fftMag_mfcc_sma_2__stddev	pcm_fftMag_mfcc_sma_2__skewness	pcm_fftMag_mfcc_sma_2__kurtosis	pcm_fftMag_mfcc_sma_3__max	pcm_fftMag_mfcc_sma_3__min	pcm_fftMag_mfcc_sma_3__range	pcm_fftMag_mfcc_sma_3__maxPos	pcm_fftMag_mfcc_sma_3__minPos	pcm_fftMag_mfcc_sma_3__amean	pcm_fftMag_mfcc_sma_3__linregc1	pcm_fftMag_mfcc_sma_3__linregc2	pcm_fftMag_mfcc_sma_3__linregerrQ	pcm_fftMag_mfcc_sma_3__stddev	pcm_fftMag_mfcc_sma_3__skewness	pcm_fftMag_mfcc_sma_3__kurtosis	pcm_fftMag_mfcc_sma_4__max
1	0.012451	0	0.012451	120	0	0.0036647	-1.1349e-05	0.005333	9.7147e-06	0.0032632	0.72579	2.5953	1.5502	-22.227	23.777	240	183	-6.3581	0.0068307	-7.3622	21.051	4.6248	-0.54975	3.8015	12.884	-14.845	27.728	185	115	0.73151	-0.0024147	1.0865	26.65	5.1665	-0.68046	3.8155	22.546	-4.7785	27.325	128	236	6.093	-0.0033048	6.5788	42.796	6.5479	0.51952	2.3282	6.775
2	0.011706	0	0.011706	104	48	0.0032953	-7.955e-06	0.0042737	7.362e-06	0.002772	0.82815	3.0303	5.7219	-15.288	21.01	70	45	-0.69715	-0.0075769	0.2348	15.584	3.9845	-1.4485	4.7897	11.374	-20.475	31.849	235	86	-2.6857	0.025951	-5.8777	66.156	8.3415	-0.36633	2.1657	20.724	-7.9819	28.706	139	167	6.4191	0.0071627	5.5381	41.558	6.4668	0.34749	2.0483	10.968
3	0.008228	0	0.008228	84	45	0.0028541	-6.3855e-06	0.0035182	3.6437e-06	0.0019473	0.49136	2.9446	0	-28.16	28.16	45	132	-9.4432	-0.0040216	-9.025	29.916	5.4749	-0.84179	5.2691	15.428	-11.792	27.22	174	193	0.023956	-0.0046613	0.50873	37.818	6.156	-0.086841	2.3252	21.357	-9.7195	31.077	133	153	2.6475	-0.030241	5.7925	59.149	7.9043	0.78374	2.6996	3.1432
4	0.0097662	0	0.0097662	35	0	0.0033541	-8.1682e-06	0.0043751	8.0878e-06	0.0029048	0.46975	2.0254	0	-28.524	28.524	0	213	-7.0682	0.0047726	-7.6648	27.161	5.2231	-1.0483	5.4796	11.312	-14.948	26.26	241	224	-1.872	0.0053408	-2.5396	44.013	6.6455	-0.30714	2.1425	19.547	-15.588	35.136	213	175	1.5408	-0.019219	3.9432	44.17	6.7904	0.44933	3.1648	1.3487
5	0.007371	0	0.007371	147	54	0.0016179	-3.9168e-06	0.002084	1.5468e-06	0.0012727	1.1405	5.4682	0	-23.572	23.572	54	211	-7.3687	0.0074247	-8.2523	24.654	4.9917	-0.66561	3.8418	15.03	-5.7678	20.797	164	182	3.147	-0.0092123	4.2433	20.404	4.5616	0.3496	2.4089	16.673	-11.888	28.561	152	183	3.3319	-0.028001	6.6641	35.603	6.2718	0.0161	2.4782	6.2607
6	0.015854	0	0.015854	33	65	0.0056208	-2.7607e-06	0.006017	9.6234e-06	0.0031106	0.48413	3.1256	4.7057	-26.181	30.886	91	233	-4.3915	0.0054523	-5.1739	29.207	5.4233	-1.4692	5.8643	19.036	-15.539	34.575	165	195	0.42963	-0.0017506	0.68084	58.442	7.6461	0.18244	3.0427	18.55	-14.444	32.994	160	202	3.7492	-0.00057229	3.8313	72.013	8.4862	0.013739	1.8943	6.4235
7	0.0088307	0	0.0088307	33	63	0.0028226	-1.6289e-06	0.0030205	2.3522e-06	0.001538	0.39913	4.422	4.1805	-24.983	29.163	184	203	-5.8978	0.010181	-7.1349	22.812	4.8297	-1.3123	6.0833	13.939	-16.156	30.095	200	101	0.072616	-0.0046443	0.6369	36.38	6.0405	-0.44774	3.0499	20.158	-11.728	31.886	16	162	3.8197	-0.0056821	4.5101	52.714	7.2715	0.11877	2.2294	1.0663
8	0.022095	0	0.022095	84	61	0.0052427	-8.268e-06	0.0064581	2.2013e-05	0.0047443	0.97443	3.4775	0.51829	-23.652	24.17	221	162	-8.0447	-0.00052982	-7.9668	30.441	5.5175	-0.034314	2.4466	19.741	-9.5396	29.28	273	254	5.1487	0.012946	3.2457	43.61	6.6951	0.31281	2.4252	15.257	-21.775	37.032	271	191	-1.9305	-0.0029964	-1.49	77.319	8.7968	-0.37585	2.4591	3.8287
9	0.021495	0	0.021495	131	63	0.0084262	6.5823e-06	0.0077088	2.8836e-05	0.005386	0.57285	2.642	2.0888	-24.867	26.956	166	132	-7.3096	0.00301	-7.6377	22.412	4.7379	-1.219	5.9832	10.592	-16.017	26.609	83	101	-2.1472	-0.008918	-1.1752	39.569	6.3156	-0.10412	2.3323	22.925	-7.6837	30.609	132	157	5.7601	-0.037437	9.8407	67.813	8.5682	0.20172	1.8055	13.834
10	0.012826	0	0.012826	34	67	0.0043652	-1.8263e-06	0.0046346	1.2323e-05	0.0035139	0.51511	2.2271	5.3638	-18.562	23.926	241	259	-3.4132	-0.0008216	-3.292	20.913	4.5736	-1.3223	5.0022	14.234	-9.9465	24.181	95	115	2.1848	-0.00032384	2.2326	21.946	4.6847	-0.01238	3.017	23.277	-10.585	33.862	178	216	4.8207	-0.012403	6.6502	69.191	8.3854	0.33381	2.2114	15.383
11	0.035526	0	0.035526	25	52	0.010924	-8.229e-06	0.012043	6.9938e-05	0.008388	0.63835	2.5191	2.0506	-24.293	26.343	202	148	-10.009	0.019655	-12.682	34.636	6.0857	0.055645	2.4721	20.812	-20.719	41.531	145	97	-0.49415	-0.004558	0.12574	74.19	8.6208	-0.066671	3.4123	11.238	-22.976	34.214	148	209	-4.4883	-0.010078	-3.1176	62.559	7.9492	-0.12934	2.22	4.3419
12	0.013889	0	0.013889	27	55	0.004931	-2.1344e-05	0.0072576	8.1793e-06	0.0031623	0.53499	3.0309	1.7416	-23.392	25.134	171	125	-7.4336	0.011501	-8.6872	30.251	5.5479	-0.82143	3.8559	14.437	-19.448	33.885	124	95	-2.8922	0.028712	-6.0218	46.748	7.0741	-0.0010699	2.7036	15.779	-12.877	28.656	181	152	1.9506	-0.0090258	2.9344	40.579	6.3957	0.081928	2.3159	0
13	0.010935	0	0.010935	25	49	0.0029034	-8.3654e-06	0.003811	6.1128e-06	0.0025278	1.1178	4.179	0.73459	-26.541	27.275	176	129	-7.3297	0.016192	-9.0865	26.858	5.2817	-0.75922	3.8658	18.06	-16.898	34.957	127	81	-1.4223	0.0058438	-2.0564	52.694	7.2684	-0.15014	2.7561	19.396	-12.547	31.942	209	146	2.3054	-0.0072535	3.0924	51.622	7.1993	0.25922	2.6793	2.5765
14	0.023836	0	0.023836	36	0	0.0068042	-1.5567e-05	0.0088356	3.0574e-05	0.0056533	0.84108	3.2714	2.7201	-16.105	18.825	201	215	-5.1849	0.018688	-7.6236	15.302	4.1593	-0.33119	2.0151	13.081	-20.738	33.819	58	103	-4.5218	-0.0038005	-4.0259	52.346	7.2408	-0.19762	2.6483	22.952	-10.822	33.775	258	175	6.6672	-0.030091	10.594	55.579	7.7948	0.26378	2.1076	13.677
15	0.010475	0	0.010475	35	53	0.0038216	2.6771e-06	0.0035137	6.4524e-06	0.0025464	0.36798	2.391	5.1355	-22.186	27.321	38	196	-3.7317	-0.01247	-2.2976	20.437	4.5965	-1.5191	6.4738	17.007	-6.2576	23.264	132	89	3.9535	0.0066796	3.1853	24.52	4.9718	0.21611	2.3843	16.947	-10.894	27.841	27	215	2.792	-0.020382	5.1359	44.102	6.7786	0.0086156	2.3379	21.51
16	0.019159	0	0.019159	21	44	0.0049044	-2.509e-05	0.0073381	1.5804e-05	0.0042188	1.5009	5.3185	0	-23.606	23.606	44	108	-8.509	0.021997	-10.643	24.092	5.0621	-0.32076	2.9106	18.603	-16.419	35.022	108	77	0.10286	0.011947	-1.056	35.571	6.0019	-0.22349	4.3659	19.708	-4.0024	23.711	15	142	5.2445	-0.0094228	6.1585	31.137	5.6052	0.52646	2.5435	2.5012
17	0.018727	0	0.018727	90	0	0.0073427	-8.2853e-06	0.0083162	3.228e-05	0.0057096	0.24555	1.7455	6.5882	-21.093	27.682	186	201	-4.3437	0.0074719	-5.2217	26.5	5.1729	-0.78295	4.1953	12.041	-5.8464	17.887	124	91	2.7622	-0.00056471	2.8285	17.377	4.1687	0.18363	2.2651	19.09	-10.253	29.343	18	163	3.0442	-0.003797	3.4903	43.125	6.5721	0.25523	2.4901	11.894
18	0.021919	0	0.021919	260	70	0.0054048	-3.2542e-06	0.0059271	1.4277e-05	0.0037905	0.87085	4.8628	0	-25.194	25.194	70	260	-7.0146	0.00060458	-7.1116	23.464	4.8443	-1.386	6.0685	21.136	-15.632	36.768	259	218	-0.61491	-0.0081106	0.68683	61.356	7.8692	0.29655	3.3526	16.755	-17.235	33.99	22	209	0.38821	-0.0192	3.4698	44.692	6.9193	-0.40581	3.4177	2.8325
19	0.0076356	0	0.0076356	118	47	0.0031757	3.5876e-06	0.0028242	2.7133e-06	0.0016598	0.14391	2.8138	2.1995	-24.567	26.766	157	118	-6.3783	0.0046859	-6.8376	32.815	5.7346	-1.1339	4.2293	20.024	-8.4768	28.501	114	183	5.9861	0.005998	5.3983	37.753	6.1538	0.21013	2.3285	20.718	-16.581	37.3	166	157	-1.7353	-0.014198	-0.34389	72.242	8.5378	0.66909	2.846	0.70863
20	0.011451	0	0.011451	274	0	0.0038731	6.9157e-07	0.0037697	8.7207e-06	0.0029537	0.49028	2.4397	0.15577	-24.855	25.011	240	178	-7.4602	-0.0073856	-6.3561	31.698	5.6663	-0.96153	4.2896	19.175	-12.852	32.027	180	279	3.1172	-0.0081546	4.3363	56.476	7.5481	-0.14252	2.4773	16.15	-16.841	32.992	178	244	0.22688	0.0058213	-0.6434	60.2	7.7752	0.21164	2.4024	0
21	0.0090555	0	0.0090555	218	60	0.003223	4.8392e-06	0.0025939	3.1773e-06	0.0018194	0.47307	3.2623	0.35018	-28.207	28.557	203	148	-8.2903	-0.0031377	-7.8824	31.703	5.6355	-1.0911	5.0019	18.455	-11.976	30.431	220	187	2.1492	-0.0046854	2.7583	52.178	7.2321	0.03345	2.2419	18.139	-9.6946	27.833	141	177	2.1499	-0.010677	3.5379	37.038	6.1389	0.32534	2.2334	1.1754
22	0.019913	0	0.019913	41	65	0.007024	-1.6269e-05	0.0094399	2.0178e-05	0.0047049	0.38	2.8046	4.3663	-25.89	30.257	232	252	-9.1753	0.012403	-11.017	38.849	6.3236	-0.33664	2.6235	21.227	-9.3734	30.6	169	212	6.4319	-0.020223	9.435	51.387	7.3766	-0.064608	2.1685	16.266	-20.25	36.516	181	114	-1.1841	-0.0038724	-0.60901	76.314	8.7421	-0.14197	2.3329	8.0305
23	0.013788	0	0.013788	132	82	0.0043768	-8.7983e-06	0.0058593	1.3771e-05	0.0038089	0.86116	2.7431	3.8904	-17.369	21.259	59	79	-2.8452	0.0062155	-3.8925	12.742	3.6208	-0.93568	4.4997	18.859	-8.569	27.428	284	310	2.0809	0.01717	-0.81224	26	5.3672	0.69416	3.3851	15.609	-18.252	33.861	297	130	0.01111	-0.018939	3.2023	62.589	8.1243	-0.3987	2.1981	16.61
24	0.017014	0	0.017014	38	0	0.0064409	-2.0137e-05	0.0092299	2.0254e-05	0.0047818	0.34173	1.9724	4.8819	-22.39	27.272	229	164	-3.6071	0.0064819	-4.5048	24.759	5.003	-1.2947	4.8721	13.17	-19.718	32.888	238	253	-2.554	0.0074832	-3.5904	49.464	7.0586	-0.33091	2.6742	25.875	-11.342	37.218	32	209	8.6682	-0.030772	12.93	79.241	9.2379	0.029047	1.9176	15.756
25	0.0090443	0	0.0090443	25	38	0.0038814	-1.0633e-05	0.0047427	4.093e-06	0.0020841	0.2642	2.7596	2.9709	-19.899	22.87	55	94	-5.5237	0.003666	-5.8207	25.042	5.0072	-0.89926	3.3366	19.111	-4.8856	23.997	92	27	7.8749	0.027688	5.6321	24.363	5.1049	-0.29819	2.6671	14.548	-18.835	33.384	95	115	-4.0136	-0.0062342	-3.5086	65.674	8.1093	0.18271	2.0271	6.1326
26	0.022353	0	0.022353	34	0	0.0064893	-1.0757e-05	0.0084093	3.0669e-05	0.0056484	0.7897	2.8453	5.5237	-18.946	24.47	276	296	-2.0313	-0.0057792	-0.9997	11.295	3.4134	-1.2038	5.9285	15.857	-14.664	30.521	275	150	-1.2283	0.0022911	-1.6373	27.041	5.2054	-0.040822	3.9034	29.396	-6.7242	36.12	223	322	6.2939	-0.015053	8.9809	70.961	8.5662	0.62956	2.4431	24.652
27	0.018775	0	0.018775	44	0	0.0054507	-5.516e-06	0.0063856	2.1504e-05	0.0046688	0.7638	2.6704	0.49983	-23.682	24.182	240	255	-9.5167	0.0023792	-9.92	35.663	5.9764	0.31394	2.2499	19.733	-9.782	29.515	256	126	4.3766	-0.006359	5.4544	29.359	5.4542	0.025232	2.9144	19.117	-14.779	33.897	25	233	2.7141	-0.027746	7.4171	48.013	7.4451	-0.060876	2.5033	11.584
28	0.01385	0	0.01385	29	39	0.0049667	-1.748e-05	0.006505	1.196e-05	0.0035718	0.91807	2.7991	3.1306	-22.92	26.05	130	101	-5.8644	0.020012	-7.6255	28.402	5.4266	-1.1226	4.6875	21.846	-21.719	43.565	100	73	-1.8205	0.044545	-5.7405	88.805	9.6946	0.10376	2.4796	7.3714	-30.111	37.483	172	123	-4.8177	-0.059839	0.44815	55.032	8.0237	-0.93828	3.3284	6.5243
29	0.016989	0	0.016989	124	70	0.0051245	-1.6667e-05	0.0078162	1.2108e-05	0.0038129	0.75224	3.1897	2.3483	-25.577	27.925	249	164	-8.1725	0.0051955	-9.0116	33.333	5.7939	-0.8378	3.8997	16.412	-14.474	30.886	299	58	0.79929	0.015073	-1.6349	37.795	6.3073	0.1055	2.8854	19.546	-15.154	34.701	176	211	2.6697	-0.0035258	3.2392	53.707	7.3359	0.058763	2.7338	2.7526
30	0.0099086	0	0.0099086	226	60	0.0044821	-4.8577e-06	0.0051233	4.5712e-06	0.0021701	-0.18785	2.1958	2.0778	-21.239	23.317	198	151	-5.4193	0.008107	-6.4894	16.459	4.1041	-1.2845	5.6245	16.797	-7.8803	24.677	87	108	5.6724	0.01587	3.5775	28.927	5.5137	-0.37853	2.5967	17.077	-20.22	37.297	211	191	-3.5918	0.00048604	-3.656	84.448	9.1896	0.19365	2.2366	10.697
31	0.0067156	0	0.0067156	26	56	0.0031914	-4.6324e-06	0.0038423	2.8385e-06	0.0017265	-0.060548	2.1533	2.7822	-22.883	25.665	193	164	-4.8965	-0.0096222	-3.5446	26.944	5.2495	-1.6492	5.6225	15.82	-9.1615	24.982	162	241	4.4334	0.012405	2.6906	24.742	5.0756	0.0062968	2.583	25.962	-4.5106	30.473	260	98	10.247	0.012745	8.4565	62.376	7.9657	0.21183	1.8254	15.864
32	0.0045046	0	0.0045046	186	45	0.0018653	-3.5738e-06	0.002253	1.2446e-06	0.001138	0.25375	2.3231	1.5385	-24.536	26.074	162	123	-6.3963	0.0085731	-7.3265	23.892	4.9176	-0.83572	4.0319	14.745	-18.264	33.009	124	87	1.4773	0.0030544	1.1459	46.357	6.8113	-0.81823	3.653	14.84	-12.353	27.193	19	143	2.0998	-0.025949	4.9153	42.025	6.6852	-0.14931	2.4389	2.2213
33	0.016835	0	0.016835	159	63	0.0038654	3.4148e-06	0.0033719	6.8347e-06	0.0026299	1.9587	9.9322	0.073419	-35.109	35.183	88	160	-9.1494	-0.0028403	-8.739	33.803	5.8189	-1.7583	8.7301	15.122	-16.38	31.502	221	114	1.5251	0.0084379	0.30579	53.834	7.3711	-0.40284	2.5124	23.558	-10.433	33.991	283	201	6.7953	-0.012396	8.5866	69.026	8.3727	0.060056	2.2712	6.7433
34	0.031944	0	0.031944	27	46	0.0076913	-3.8971e-05	0.012231	4.5312e-05	0.0072278	1.2801	4.1819	1.0204	-26.288	27.308	173	189	-9.2487	0.012838	-10.744	39.083	6.3115	-0.30756	2.5163	15.458	-20.99	36.448	125	85	-3.3608	0.0098955	-4.5136	55.527	7.4816	-0.081256	3.2767	23.656	-16.682	40.338	221	164	5.8593	-0.004264	6.356	82.274	9.0751	-0.18077	2.5462	3.8191
35	0.012064	0	0.012064	32	50	0.0049923	-1.2768e-05	0.0064607	8.9065e-06	0.0031034	0.31541	2.0931	2.931	-24.96	27.891	74	128	-6.4802	0.017408	-8.4821	27.843	5.4029	-0.86051	4.2675	19.624	-22.402	42.026	127	201	-6.1829	0.0067307	-6.9569	86.128	9.2914	0.4986	3.0398	19.265	-16.196	35.462	129	164	-0.40089	0.0051887	-0.99759	61.98	7.8803	-0.069576	2.2745	12.159
36	0.013197	0	0.013197	116	64	0.0043794	-1.3684e-05	0.0063978	9.5021e-06	0.0032969	0.86882	2.899	5.7648	-20.573	26.338	231	61	-3.7278	-0.00036057	-3.6746	25.11	5.0111	-1.3269	4.8956	15.535	-14.446	29.982	197	115	2.1677	0.010343	0.64208	33.437	5.8496	-0.34656	3.1553	21.546	-11.351	32.896	175	210	4.9177	-0.019541	7.8001	66.32	8.3131	-0.057332	2.2184	19.988
37	0.016328	0	0.016328	100	60	0.0067895	-4.9277e-06	0.0074178	1.6018e-05	0.0040188	0.44142	2.2794	1.1348	-17.053	18.188	184	195	-7.1467	0.0046754	-7.7428	16.858	4.1203	0.14906	2.5424	12.382	-11.605	23.987	129	98	0.69361	0.0079179	-0.31592	35.367	5.9757	-0.33537	2.3087	12.025	-18.399	30.425	192	165	0.62106	-0.0031617	1.0242	67.775	8.2359	-0.70573	2.4169	10.023
38	0.026862	0	0.026862	122	76	0.0074448	-4.6588e-06	0.0080854	4.0931e-05	0.0064085	0.78714	2.8719	3.4532	-22.588	26.041	7	168	-8.0443	-0.008672	-6.8519	38.406	6.2356	-0.099236	2.371	17.616	-8.9364	26.553	165	123	3.8039	9.1255e-05	3.7913	35.074	5.9223	0.35187	2.5442	19.523	-9.3275	28.85	166	206	4.6482	-0.0060529	5.4805	48.071	6.9501	0.3898	2.0979	13.853
39	0.016254	0	0.016254	99	60	0.0065225	3.1784e-06	0.0061284	1.5401e-05	0.003931	0.20312	2.3914	0.74739	-24.375	25.122	185	205	-9.2377	0.0040704	-9.7425	24.916	5.0001	-0.35594	3.8611	12.94	-10.721	23.661	131	222	0.84616	0.0062821	0.067177	30.106	5.5054	-0.095424	2.3441	17.814	-15.277	33.091	139	163	0.64231	0.0080549	-0.35649	67.79	8.2538	-0.086279	2.1625	12.509
40	0.0060947	0	0.0060947	64	36	0.0025012	-8.9568e-07	0.0025831	1.8984e-06	0.0013786	0.39052	3.1699	2.76	-21.97	24.73	54	149	-4.5804	-0.005515	-4.0758	26.907	5.1954	-1.7369	5.8868	14.957	-19.666	34.623	99	64	-0.51572	0.026899	-2.9769	70.726	8.5304	-0.44107	2.5036	13.224	-18.333	31.557	103	25	-2.8579	0.022144	-4.884	38.98	6.3532	0.13478	3.1088	0.80455
41	0.0042349	0	0.0042349	90	53	0.0017174	-8.2493e-07	0.0018159	7.3407e-07	0.00085868	0.45054	3.5715	3.1562	-22.299	25.456	164	50	-3.7342	-0.00020345	-3.7099	18.08	4.2521	-1.906	7.486	16.646	-8.971	25.617	71	90	3.3268	0.0068957	2.5027	26.268	5.1474	0.13338	2.8807	11.725	-16.85	28.575	116	152	0.56556	-0.026653	3.7506	61.986	8.0867	-0.59355	2.0883	6.8367
42	0.0060084	0	0.0060084	528	104	0.0013168	1.2149e-06	0.00096445	1.3963e-06	0.0011991	0.64036	3.1678	0.69287	-17.837	18.53	262	371	-2.8878	-0.00063136	-2.7047	9.6137	3.1024	-1.293	5.1468	13.176	-10.51	23.686	574	541	0.64674	-0.0063343	2.4837	16.244	4.168	0.24965	4.0047	15.416	-17.956	33.372	367	490	-2.1817	-0.010603	0.89309	27.948	5.5776	-0.68156	3.6961	11.918
43	0.013512	0	0.013512	34	67	0.0055319	-9.1028e-06	0.0067835	1.5357e-05	0.0039853	0.31711	1.8871	4.6478	-19.062	23.71	178	64	-3.351	0.010961	-4.8581	16.693	4.1781	-0.80229	4.2066	12.112	-9.6181	21.73	145	248	0.96268	-0.0088236	2.1759	21.607	4.7012	0.13674	2.8239	15.463	-13.98	29.443	21	106	1.4999	-0.014135	3.4434	44.214	6.7441	-0.087087	2.7692	15.651
44	0.024229	0	0.024229	98	0	0.0087066	-1.337e-05	0.010331	4.0915e-05	0.0064655	0.63016	2.3035	1.394	-20.7	22.094	179	139	-8.9865	0.0067037	-9.801	22.003	4.7144	0.13348	2.7796	18.252	-22.73	40.982	140	98	-2.0552	-0.0068118	-1.2276	69.335	8.3405	0.0083916	2.901	22.102	-9.8048	31.907	145	174	6.6561	-0.011197	8.0166	44.851	6.7433	-0.26502	2.3343	0
45	0.021386	0	0.021386	42	45	0.0036341	-9.3789e-06	0.0045251	7.693e-06	0.0028214	2.7883	15.931	0	-22.497	22.497	45	106	-6.5839	0.016005	-8.1044	19.142	4.4633	-0.84596	4.2225	12.613	-24.16	36.773	106	31	-5.1725	0.020163	-7.0879	54.557	7.4694	-0.20908	2.8507	18.566	-16.366	34.932	19	136	0.56407	-0.054123	5.7058	58.826	8.2299	0.20343	2.7044	3.7305
46	0.017402	0	0.017402	162	41	0.0058534	7.0204e-06	0.0051197	1.1999e-05	0.00349	0.68169	3.5062	1.9855	-22.627	24.613	146	162	-7.8277	-0.0061846	-7.1814	19.869	4.4732	-0.55283	4.5242	15.421	-11.224	26.645	56	178	0.95927	-0.016743	2.7089	32.182	5.763	-0.10609	2.9447	27.34	-8.474	35.814	108	138	6.3884	-0.0094956	7.3807	80.452	8.9879	0.41572	2.5473	17.369
47	0.024454	0	0.024454	36	0	0.0094109	-1.6722e-05	0.011292	3.4027e-05	0.0059344	0.52076	2.7	5.9693	-23.709	29.678	170	128	-3.9916	-0.00046967	-3.9388	32.476	5.6988	-1.1633	4.9603	19.089	-10.459	29.548	184	44	-1.106	0.020277	-3.3872	33.279	5.9185	1.0825	4.0458	20.595	-13.109	33.704	213	200	2.9068	-0.015271	4.6248	52.325	7.3019	0.13775	2.3999	7.819
48	0.0095941	0	0.0095941	113	61	0.0023725	5.0967e-06	0.0016309	2.2313e-06	0.0015543	0.60893	4.6874	2.1397	-26.56	28.7	221	238	-6.6747	-0.009205	-5.3354	35.467	6.0058	-1.0956	4.6294	17.68	-16.965	34.645	171	130	0.24269	0.0050519	-0.49236	47.955	6.938	-0.0032615	3.3079	14.829	-13.787	28.617	15	49	1.5385	-0.010121	3.0111	43.024	6.6145	-0.3061	2.2801	5.28
49	0.013797	0	0.013797	67	71	0.006053	-1.1307e-05	0.0077321	1.089e-05	0.0034404	0.073789	2.075	2.1375	-24.191	26.328	95	170	-8.6387	0.0052176	-9.4135	25.058	5.0259	0.1201	3.1011	18.238	-11.573	29.811	283	50	2.4281	0.022149	-0.86099	41.229	6.6977	0.0053433	2.4454	20.017	-23.035	43.052	17	217	0.51532	-0.03493	5.7024	99.687	10.427	-0.30804	2.6996	10.256
50	0.016646	0	0.016646	18	50	0.0061574	-1.9169e-05	0.0084001	1.375e-05	0.0039295	0.68274	2.8768	1.3188	-21.261	22.58	171	124	-6.5704	0.0077204	-7.4737	16.025	4.0372	-1.0159	5.2778	13.715	-8.5122	22.227	221	200	2.8538	0.0049595	2.2735	20.554	4.5461	-0.17075	2.8164	23.514	-13.963	37.477	186	146	4.8285	0.016106	2.9441	90.925	9.5979	0.037451	2.1963	18.228
51	0.025804	0	0.025804	219	61	0.012874	8.4251e-06	0.011813	3.9327e-05	0.0063012	-0.22344	2.2666	0.71778	-24.958	25.675	193	138	-5.8431	-0.00066464	-5.7594	17.8	4.2193	-1.7989	6.8462	15.096	-8.8871	23.983	136	179	2.2413	0.00024447	2.2105	34.345	5.8605	0.083954	2.1251	20.061	-17.629	37.691	138	177	2.6023	0.0010714	2.4673	77.514	8.8046	-0.26899	2.1833	10.844
52	0.011406	0	0.011406	26	54	0.0037057	-1.2365e-05	0.0054183	8.9841e-06	0.0031573	0.4128	1.9453	3.0639	-17.186	20.25	73	123	-3.7843	0.0045509	-4.4146	16.949	4.1331	-0.92174	3.5461	13.717	-12.285	26.002	77	92	0.58164	0.0056958	-0.20723	29.686	5.4676	0.1016	2.903	24.965	-11.709	36.674	235	214	3.4057	8.2553e-05	3.3943	45.43	6.7401	0.50492	3.4118	13.071
53	0.014669	0	0.014669	105	61	0.0050704	-6.7844e-06	0.0059659	9.827e-06	0.0031775	0.66791	3.2603	3.0666	-22.512	25.578	188	142	-8.02	0.016487	-10.196	21.497	4.8049	-0.17462	3.5744	17.534	-17.058	34.592	141	100	-1.0683	0.025943	-4.4928	65.025	8.3045	0.3346	2.3818	14.991	-17.29	32.28	248	169	1.0629	-0.0080276	2.1225	69.526	8.3608	-0.26426	2.0395	5.4733
54	0.014179	0	0.014179	26	47	0.0045885	-6.8617e-06	0.0052506	1.0968e-05	0.003334	0.96815	3.2335	1.1328	-21.961	23.094	149	160	-5.7216	-0.0012312	-5.6028	21.05	4.5886	-1.0583	4.2766	8.691	-22.558	31.249	0	176	-5.445	-0.025382	-2.9956	51.132	7.2906	-0.26627	2.1455	24.34	-4.5341	28.874	14	131	7.7845	-0.01346	9.0833	41.108	6.4557	0.42004	2.285	7.2219
55	0.022085	0	0.022085	28	76	0.0075083	-2.955e-05	0.011586	1.9001e-05	0.0049583	0.61307	2.7933	2.7159	-28.122	30.838	104	166	-8.2787	0.018952	-10.894	25.249	5.2484	-0.62756	4.8232	16.777	-21.215	37.992	230	255	-4.6718	0.0065334	-5.5734	58.978	7.6975	0.20121	3.1234	20.352	-16.258	36.61	28	219	1.9151	-0.032193	6.3578	62.87	8.3365	-0.097466	2.2301	1.7055
56	0.016727	0	0.016727	35	69	0.0064923	-1.4286e-05	0.0086494	2.1884e-05	0.0048421	0.35723	1.9567	1.3892	-19.754	21.143	210	182	-4.9629	0.0040728	-5.5779	16.449	4.0713	-1.3847	5.6582	22.298	-5.7157	28.014	256	19	3.2929	0.024363	-0.386	24.986	5.4339	0.8973	3.5997	25.386	-7.9939	33.38	19	242	8.9768	-0.021144	12.17	54.082	7.583	0.33463	2.1856	9.4595
57	0.013371	0	0.013371	26	64	0.0046861	-8.7247e-06	0.0058203	9.6089e-06	0.0031688	0.65177	3.0266	3.7921	-20.262	24.054	207	164	-3.6555	0.0042884	-4.2129	20.097	4.4946	-1.4268	5.3526	15.496	-13.457	28.953	180	107	-0.34042	0.013213	-2.0581	44.009	6.7082	0.16367	2.301	25.539	-11.071	36.61	16	203	7.6963	-0.030162	11.617	57.395	7.9094	-0.1907	2.542	12.53
58	0.02638	0	0.02638	37	0	0.0061545	-2.1922e-05	0.010594	3.8848e-05	0.0067416	1.0828	3.2781	0.72512	-27.998	28.723	322	340	-6.8562	0.0083203	-8.5411	29.146	5.4861	-0.58966	3.5752	14.076	-20.362	34.438	340	142	-1.7342	0.003757	-2.495	45.65	6.7708	-0.73694	3.5554	26.773	-4.4941	31.268	235	68	7.892	-0.0098967	9.8961	73.376	8.6441	0.61107	1.9909	8.4068
59	0.023348	0	0.023348	199	52	0.0068284	1.6749e-05	0.0048771	2.4679e-05	0.005095	1.1543	4.4024	0.76385	-23.18	23.944	154	118	-6.7404	0.0042413	-7.2345	22.523	4.7545	-1.0303	4.081	19.663	-13.837	33.5	117	195	2.9646	-0.02991	6.4491	51.631	7.4641	-0.40248	2.6644	13.753	-21.116	34.869	13	148	-4.858	-0.022599	-2.2252	68.972	8.4441	-0.16431	1.9897	4.999
60	0.012857	0	0.012857	93	60	0.0043053	-7.9864e-06	0.0053595	8.187e-06	0.0029258	0.44926	2.5261	4.8181	-25.276	30.094	194	139	-4.2199	0.013631	-6.0192	24.198	5.0285	-1.2015	5.8964	10.164	-14.862	25.027	247	97	-0.36056	0.02121	-3.1603	30.445	5.7513	-0.32785	2.6596	21.976	-13.728	35.704	138	104	3.3033	-0.0083638	4.4073	85.777	9.2836	0.060599	1.9951	11.259
61	0.011255	0	0.011255	37	69	0.0033554	-5.3191e-06	0.004156	6.0039e-06	0.0024938	0.88004	3.554	1.5906	-20.635	22.226	235	249	-6.3607	-0.00012445	-6.3419	21.745	4.6632	-0.97463	4.0401	16.572	-19.202	35.774	175	271	0.50806	-0.0063322	1.4611	47.412	6.9077	-0.14857	3.4149	26.258	-12.742	39	286	213	6.4059	-0.028058	10.629	86.162	9.5993	0.069957	2.2035	10.513
62	0.0068727	0	0.0068727	30	56	0.0031503	-2.6528e-06	0.0034594	3.1127e-06	0.0017734	-0.03957	2.2086	0.51836	-18.607	19.126	168	138	-4.0259	-0.0089543	-2.9828	9.5361	3.1467	-1.3542	5.5335	13.379	-8.6945	22.074	0	196	0.69776	-0.012027	2.0989	20.359	4.5846	0.22741	2.6845	22.085	-6.0907	28.176	17	204	8.5805	-0.01903	10.798	48.312	7.0686	0.11925	1.9219	17.01
63	0.025678	0	0.025678	66	0	0.0093794	1.9614e-05	0.0075554	3.0871e-05	0.0056561	0.49074	3.2355	0	-20.778	20.778	0	101	-9.3158	-0.02047	-7.4121	19.635	4.5668	-0.0087602	2.8563	15.017	-13.896	28.913	58	158	-1.2514	0.023226	-3.4114	43.767	6.7334	0.3235	2.6395	18.541	-12.786	31.327	101	157	3.7101	-0.015341	5.1368	68.613	8.3246	-0.076518	1.9318	22.772
64	0.017076	0	0.017076	23	67	0.0050846	-2.3635e-05	0.0084171	1.1742e-05	0.0039332	0.94718	3.5474	2.1551	-24.32	26.475	214	169	-7.6394	0.023128	-10.9	23.34	5.1875	-0.27138	2.822	16.555	-12.554	29.109	188	120	3.3859	0.029841	-0.82166	31.104	6.0866	-0.10498	2.8471	26.5	-10.433	36.933	21	57	5.6874	-0.0020333	5.9741	73.325	8.5646	0.36335	2.3195	13.145
65	0.026618	0	0.026618	283	80	0.0087182	1.0032e-06	0.0085612	3.8797e-05	0.0062294	0.49118	2.4167	2.8533	-20.887	23.741	261	185	-6.313	-0.00011849	-6.2944	22.156	4.707	-0.47113	3.1005	18.79	-4.8491	23.639	216	284	5.293	0.0071192	4.1789	26.278	5.1667	0.45744	2.5918	28.291	-12.874	41.165	185	231	3.4557	-0.0043388	4.1347	82.304	9.0807	0.38194	2.2269	17.159
66	0.019431	0	0.019431	213	0	0.0052024	2.3781e-06	0.0047993	1.8294e-05	0.0042835	1.0376	3.866	1.0751	-23.346	24.421	12	195	-6.7797	-0.0028971	-6.2887	30.92	5.5678	-0.8705	3.5984	13.339	-17.979	31.318	195	299	-3.7255	-0.017101	-0.82686	38.708	6.444	0.13805	2.7822	27.064	-9.3024	36.366	208	247	7.0271	0.00098438	6.8602	73.079	8.5492	0.63195	2.261	14.154
67	0.020696	0	0.020696	216	57	0.0082316	2.0328e-07	0.0082055	3.3774e-05	0.0058116	0.30389	1.8874	0	-26.753	26.753	57	143	-8.5794	0.0012836	-8.7443	28.329	5.3233	-0.92713	4.3513	15.973	-22.08	38.053	137	103	-2.1772	-0.012915	-0.51763	79.495	8.9677	-0.35453	2.502	17.583	-16.725	34.308	18	186	0.80214	-0.024906	4.0025	55.578	7.6824	-0.16509	2.5588	12.944
68	0.016843	0	0.016843	51	0	0.0061139	-1.003e-05	0.007819	1.4991e-05	0.0039958	0.42972	2.4971	0	-19.393	19.393	0	186	-6.8153	-0.0045855	-6.0358	13.071	3.6435	-0.27381	3.3574	15.731	-17.313	33.045	185	134	-1.6933	0.018194	-4.7864	42.313	6.7469	0.06949	2.7649	16.776	-11.971	28.746	24	226	1.4025	-0.0098401	3.0753	52.153	7.2864	-0.0047091	1.974	9.0863
69	0.021678	0	0.021678	52	72	0.0054219	-1.5604e-05	0.0080667	2.3991e-05	0.0051319	1.0629	3.4881	3.6882	-22.4	26.088	281	210	-7.0102	-0.00095035	-6.8491	30.476	5.5213	-0.80708	3.826	19.615	-11.644	31.259	298	313	2.1093	0.0074151	0.85249	43.128	6.6074	0.44889	2.7718	22.839	-13.664	36.503	201	61	4.6532	0.010997	2.7891	80.263	9.0237	0.23146	2.2048	13.503
70	0.0098557	0	0.0098557	189	79	0.0026138	3.0907e-06	0.0021409	3.2355e-06	0.0018195	0.86085	4.9307	5.786	-26.407	32.193	227	186	-4.6194	0.0043891	-5.291	36.227	6.0315	-1.4872	5.9422	15.842	-5.5044	21.347	182	221	5.3448	-0.0079635	6.5632	29.776	5.5022	0.069662	1.9355	18.76	-22.048	40.808	184	135	-2.0318	-0.010603	-0.40956	85.925	9.3171	-0.29221	2.2334	8.408
71	0.027844	0	0.027844	119	61	0.015354	-4.6731e-06	0.015947	7.0807e-05	0.0084217	-0.11335	1.6693	1.2202	-22.421	23.641	12	57	-6.5042	-0.0076775	-5.5291	24.739	5.0058	-1.3821	5.2145	14.322	-19.3	33.622	136	101	-9.3537	0.0011095	-9.4946	66.405	8.1493	1.2786	3.7454	29.062	0	29.062	85	61	15.676	0.019517	13.197	35.183	6.1031	-0.28819	2.7428	24.817
72	0.020882	0	0.020882	158	61	0.0068679	-6.1779e-06	0.0077853	2.349e-05	0.0048757	0.34811	2.2016	5.4074	-23.794	29.202	216	158	-7.3038	0.0010409	-7.4583	26.739	5.1718	-0.22135	3.5595	13.676	-21.598	35.273	277	200	-1.173	0.0067912	-2.1815	40.054	6.3557	-0.42679	3.4195	24.412	-11.914	36.326	158	202	5.1789	0.013424	3.1854	70.858	8.4966	0.058407	2.2817	14.052
73	0.032082	0	0.032082	20	0	0.011452	-2.1983e-05	0.01387	4.6257e-05	0.0069444	0.34751	3.0811	3.9178	-22.557	26.475	174	126	-2.8324	0.014765	-4.4566	21.95	4.7788	-1.7614	7.2453	10.285	-17.279	27.564	75	194	-4.3184	-0.001087	-4.1988	37.016	6.0845	0.022369	2.7339	25.835	-1.5546	27.39	20	60	10.172	-0.042107	14.803	45.667	7.2721	0.19366	2.1218	14.53
74	0.0062654	0	0.0062654	97	63	0.0023622	-5.7143e-06	0.0030965	1.6633e-06	0.0013581	0.45855	3.0816	0.17668	-19.961	20.138	191	206	-6.6378	0.01675	-8.7902	16.572	4.2577	-0.81088	3.933	16.713	-12.132	28.846	143	101	0.85773	-0.0024391	1.1712	37.286	6.1089	-0.0063631	2.9612	16.19	-11.373	27.563	21	182	3.3788	-0.020933	6.0687	53.624	7.487	-0.11321	1.8909	11.188
75	0.015659	0	0.015659	28	64	0.0057574	-3.6072e-06	0.0063038	1.3032e-05	0.0036238	0.74058	3.0278	4.0154	-21.02	25.036	219	246	-6.1387	0.0056632	-6.9967	18.129	4.2867	-0.36879	4.2885	12.453	-19.723	32.176	61	122	-3.8602	0.0077822	-5.0392	45.2	6.7577	-0.15672	2.5622	14.487	-19.613	34.1	155	219	-0.75187	-0.017506	1.9003	52.935	7.4361	-0.25723	2.2684	0
76	0.0098896	0	0.0098896	164	81	0.0047536	-3.2415e-07	0.0048053	4.9083e-06	0.0022157	0.079369	2.9676	3.303	-22.164	25.467	255	269	-4.6778	0.0056753	-5.583	18.315	4.3116	-1.0066	5.294	15.66	-13.394	29.054	78	138	0.82787	0.018653	-2.1473	36.124	6.2525	0.045644	2.4412	17.105	-12.824	29.929	194	133	2.1109	0.00090304	1.9668	54.006	7.3494	0.03638	1.9966	6.4822
77	0.034799	0	0.034799	26	58	0.014543	-3.5446e-05	0.018956	7.0116e-05	0.0087556	0.26994	2.3619	8.5067	-20.838	29.345	180	127	-5.0186	0.0070488	-5.8962	29.123	5.4205	0.27635	3.7846	9.9566	-15.9	25.857	191	207	-4.1042	0.014184	-5.8701	41.343	6.5109	0.16898	2.0441	22.044	-13.571	35.616	233	49	2.1504	-0.010388	3.4437	82.097	9.0917	0.1425	2.1778	12.288
78	0.012219	0	0.012219	55	59	0.006577	-6.0561e-07	0.0066427	5.1682e-06	0.0022737	-0.53979	3.3557	1.9917	-22.341	24.333	152	173	-4.6514	0.0014267	-4.8062	24.486	4.9492	-1.8141	6.0721	18.782	-4.6405	23.422	54	186	7.1621	-0.008467	8.0808	23.945	4.9223	-0.0011853	2.9755	15.141	-12.835	27.976	174	89	1.9855	-0.020881	4.251	37.738	6.2821	-0.049577	2.8173	11.761
79	0.011206	0	0.011206	31	64	0.0042385	-5.6782e-06	0.0050902	5.5307e-06	0.0024029	0.12178	2.3693	4.5222	-20.201	24.723	219	61	-6.8683	0.00087971	-7.0003	18.705	4.3256	-0.10343	3.4867	15.315	-12.915	28.23	282	106	0.77131	0.023659	-2.7775	40.317	6.674	-0.079445	2.3635	13.365	-18.425	31.789	279	201	-0.92654	-0.00017702	-0.89998	57.162	7.5606	-0.29475	2.3502	11.115
80	0.021766	0	0.021766	20	50	0.0071247	-3.595e-05	0.010917	1.7141e-05	0.0046884	0.97857	3.5326	1.8022	-25.35	27.152	67	170	-5.7674	-0.017595	-3.9112	32.578	5.8084	-1.2158	4.1371	17.463	-13.371	30.834	115	20	0.27878	0.056397	-5.6711	56.487	8.2704	0.18761	1.8858	27.35	0	27.35	106	50	13.043	0.0053237	12.481	42.792	6.5497	0.12111	2.2094	12.96
81	0.024238	0	0.024238	24	60	0.0093562	-1.3065e-05	0.010898	4.1145e-05	0.0064764	0.52678	2.4724	1.0715	-23.941	25.012	85	197	-10.234	0.014949	-11.998	27.477	5.3407	0.19053	2.7864	13.338	-11.822	25.16	138	98	1.9893	-0.0084973	2.9919	31.058	5.6032	-0.43296	2.7829	19.857	-13.256	33.112	156	165	3.2073	-0.0055991	3.868	66.606	8.1702	-0.039436	2.0007	0.6761
82	0.0098921	0	0.0098921	164	81	0.0047537	-3.2805e-07	0.0048061	4.9071e-06	0.0022154	0.080081	2.9675	3.2836	-22.056	25.34	256	268	-4.6805	0.0056781	-5.5862	18.312	4.3112	-1.006	5.2911	15.692	-13.198	28.89	78	139	0.85249	0.018558	-2.1076	36.271	6.2617	0.048614	2.4221	17.113	-13.228	30.342	305	133	2.1316	0.00070247	2.0195	54.316	7.3703	0.03506	1.9998	6.5646
83	0.039174	0	0.039174	75	0	0.0093492	-3.0709e-05	0.013725	5.9829e-05	0.0081399	1.3274	4.4673	0	-22.605	22.605	0	148	-10.484	0.02328	-13.802	24.985	5.3553	0.26445	2.604	15.251	-17.908	33.159	268	104	-0.23602	0.0040135	-0.80795	59.809	7.7407	-0.31641	2.5161	19.239	-21.71	40.949	19	183	-1.212	0.0085817	-2.4349	87.706	9.3919	0.040984	2.448	8.8226
84	0.01078	0	0.01078	155	70	0.0036247	-3.8528e-06	0.0041429	5.4582e-06	0.0023555	0.49754	2.8969	3.5125	-25.323	28.836	215	155	-8.0414	0.020379	-10.782	25.072	5.2531	-0.20504	3.5587	15.415	-9.9356	25.351	157	120	3.2896	-0.0098276	4.6115	32.783	5.7767	-0.27678	2.5731	13.365	-14.801	28.166	265	220	-2.7036	0.00097113	-2.8342	50.257	7.0897	0.017308	1.9453	4.9539
85	0.038513	0	0.038513	38	68	0.011317	-3.4468e-05	0.016195	5.746e-05	0.0080899	1.048	4.0144	0	-22.932	22.932	68	227	-12.401	0.0172	-14.835	21.573	4.854	0.60765	3.858	20.991	-13.621	34.612	93	112	2.0845	0.0006555	1.9918	39.006	6.2457	0.022997	3.0308	17.756	-22.234	39.991	271	192	-3.5977	0.0041739	-4.1883	89.913	9.4884	-0.053476	2.2923	0
86	0.014402	0	0.014402	176	46	0.0027132	-4.4144e-07	0.0027613	4.3441e-06	0.0020844	2.1361	11.562	1.9796	-33.24	35.219	64	175	-6.4142	0.0029534	-6.7361	34.312	5.8606	-2.1397	9.3397	7.3772	-17.651	25.029	42	75	-3.531	-0.0086655	-2.5865	34.062	5.8619	-0.77034	2.851	19.456	-10.285	29.741	173	190	3.6159	-0.019999	5.7958	61.934	7.9707	0.10941	1.8649	8.9667
87	0.028267	0	0.028267	24	52	0.0091572	-2.8654e-05	0.012854	5.491e-05	0.0077136	0.57009	2.2134	5.4672	-22.971	28.439	196	209	-5.173	-0.0060792	-4.3888	19.036	4.3866	-0.61562	4.2966	7.5134	-27.026	34.54	208	101	-5.5089	0.0025826	-5.842	56.642	7.5285	-0.94785	3.3966	35.474	-3.4003	38.874	19	184	13.719	-0.018947	16.163	88.151	9.4951	0.15098	2.1169	12.535
88	0.038312	0	0.038312	45	71	0.015106	-2.2279e-05	0.018381	9.3945e-05	0.0098765	-0.055025	2.0163	0	-18.931	18.931	71	250	-8.7214	0.0071725	-9.7758	22.019	4.732	0.42304	2.2283	13.592	-12.67	26.263	106	263	-1.1353	-0.0091131	0.20432	30.987	5.6204	0.25901	2.9867	17.133	-18.461	35.594	24	127	-0.85526	-0.021074	2.2426	68.968	8.4964	-0.055255	2.4814	14.122
89	0.0032119	0	0.0032119	93	49	0.0014975	1.7016e-06	0.0013206	5.8121e-07	0.00076926	0.20042	2.5167	3.6762	-15.217	18.893	168	182	-1.5107	-0.010539	-0.41461	18.984	4.4032	-1.4388	4.5146	8.5283	-13.924	22.452	208	197	-1.1083	-0.0025171	-0.8465	28.292	5.3212	-0.44025	2.5594	21.08	-6.7128	27.793	23	167	6.9286	-0.033111	10.372	48.776	7.2641	0.063858	2.0791	8.6756
90	0.018973	0	0.018973	96	63	0.0072497	-1.5411e-05	0.0093995	2.7154e-05	0.0053577	0.25766	1.9722	2.7812	-23.15	25.931	200	148	-10.067	0.030327	-14.297	29.848	5.9881	0.32115	2.3827	14.584	-19.559	34.143	148	101	-3.1461	-0.0088403	-1.9129	45.998	6.8197	-0.33701	2.5736	16.594	-19.439	36.033	18	173	-0.69869	-0.0062502	0.17322	59.246	7.7137	-0.31715	2.69	4.3603
91	0.018185	0	0.018185	112	0	0.0053396	-1.0172e-05	0.006367	1.157e-05	0.0034533	0.74237	3.9758	3.2663	-26.069	29.335	66	112	-5.9238	0.0049659	-6.4253	35.471	5.9629	-1.3333	5.0553	17.778	-18.525	36.303	109	34	-1.2694	0.059711	-7.3002	61.481	8.5863	0.2928	2.4344	18.327	-11.877	30.203	196	142	4.0747	-0.0017488	4.2513	46.111	6.7913	0.26079	2.0955	1.1937
92	0.0085465	0	0.0085465	186	52	0.0037995	-6.6866e-06	0.0045818	3.8352e-06	0.0020102	-0.038199	2.6776	5.0636	-24.105	29.169	173	188	-4.0797	0.0024493	-4.3663	31.415	5.6074	-1.6176	5.7002	19.383	-4.9869	24.37	186	85	6.2521	0.0086865	5.2357	30.176	5.5248	0.22306	2.4509	16.233	-17.306	33.539	121	161	-0.2046	-0.0075152	0.67468	71.915	8.4956	-0.23655	2.0644	7.5076
93	0.013692	0	0.013692	31	69	0.005245	-3.2488e-06	0.0057908	9.5346e-06	0.003104	0.41431	2.5165	5.4866	-17.624	23.11	252	66	-2.4538	0.0020789	-2.8031	14.192	3.7726	-0.83349	5.2167	13.163	-12.173	25.336	91	119	0.54777	0.018877	-2.6235	27.145	5.5242	0.16563	2.5046	16.677	-17.282	33.96	184	54	1.125	0.0009123	0.97173	60.346	7.7688	-0.45015	2.5812	25.103
94	0.012148	0	0.012148	169	42	0.0023062	-1.6813e-06	0.0024853	3.4962e-06	0.0018727	1.9962	9.0686	0.65962	-28.477	29.137	153	169	-5.9148	0.0057391	-6.526	27.668	5.272	-1.8777	7.1686	24.563	-12.968	37.531	167	74	3.5548	0.022675	1.1398	56.961	7.6761	0.094781	2.9316	13.516	-11.416	24.932	200	82	0.83528	-0.021126	3.0852	44.568	6.8023	0.13398	2.0492	12.005
95	0.013819	0	0.013819	129	0	0.0052467	-9.1484e-07	0.0053926	1.2485e-05	0.0035344	0.5416	2.3178	1.4619	-19.644	21.106	252	268	-7.5215	-0.0046019	-6.7875	13.85	3.7457	-0.2387	3.894	21.848	-8.9515	30.8	107	272	4.5653	0.0031378	4.0649	46.904	6.8548	0.57147	2.4507	18.554	-13.733	32.286	170	226	2.4897	-0.012326	4.4557	56.308	7.5898	-0.0048324	2.1563	24.272
96	0.022451	0	0.022451	30	0	0.0076793	-2.4102e-05	0.010644	2.771e-05	0.0055374	0.93205	3.2681	2.0699	-19.856	21.926	87	150	-5.8952	0.0034093	-6.3145	18.468	4.3043	-0.57589	2.9798	18.083	-6.1799	24.263	92	107	7.0947	0.016976	5.0066	30.985	5.6965	-0.19893	2.2632	21.909	-11.443	33.353	149	106	5.4429	0.0011141	5.3059	63.869	7.9922	0.10707	2.1746	17.338
97	0.022624	0	0.022624	29	53	0.0070641	-3.0214e-05	0.010086	2.0309e-05	0.0048355	1.0124	3.4932	4.294	-21.258	25.552	151	50	-3.9003	-0.00024955	-3.8754	23.393	4.8367	-1.0401	4.2075	8.3	-14.466	22.766	68	43	-3.9708	0.013384	-5.3092	32.384	5.7434	0.28142	1.8811	31.52	0	31.52	28	53	17.927	-0.025618	20.489	39.673	6.4717	-0.22164	3.2981	19.23
98	0.0084385	0	0.0084385	23	54	0.0025304	-1.4889e-05	0.0040491	3.3481e-06	0.0020309	1.0294	3.3961	2.156	-15.949	18.105	168	125	-5.2592	0.02445	-7.7531	16.395	4.2998	-0.4805	2.5048	16.654	-14.165	30.82	126	90	0.55339	0.023179	-1.8109	42.267	6.6445	0.078406	2.7591	19.506	-11.946	31.452	17	148	5.294	-0.027709	8.1203	50.392	7.2856	-0.19383	2.1415	7.205
99	0.01226	0	0.01226	245	58	0.0041718	5.254e-06	0.003431	6.2369e-06	0.002534	0.87365	3.6119	4.9386	-21.8	26.738	191	148	-4.0398	0.0055176	-4.8178	30.795	5.5676	-1.0488	3.9577	15.128	-21.929	37.057	54	245	-1.4492	-0.0034072	-0.96876	75.234	8.6782	-0.4652	2.7167	16.804	-19.059	35.863	216	184	-0.5694	-0.015878	1.6693	78.482	8.9535	-0.19304	2.1078	2.1773
[truncated: 336 more columns]
