# Supplementary material for: Detecting Parkinson’s disease from sustained phonation and speech signals
Source: PLoS One. 2017 Oct 5;12(10):e0185613. doi: 10.1371/journal.pone.0185613 (PMC5628839; doi:10.1371/journal.pone.0185613)
Supplement: S3 File — (ZIP) [file pone.0185613.s003.zip › SP/voiced/SP_voiced_IS10_paraling.csv]

id	pcm_loudness_sma_maxPos	pcm_loudness_sma_minPos	pcm_loudness_sma_amean	pcm_loudness_sma_linregc1	pcm_loudness_sma_linregc2	pcm_loudness_sma_linregerrA	pcm_loudness_sma_linregerrQ	pcm_loudness_sma_stddev	pcm_loudness_sma_skewness	pcm_loudness_sma_kurtosis	pcm_loudness_sma_quartile1	pcm_loudness_sma_quartile2	pcm_loudness_sma_quartile3	pcm_loudness_sma_iqr1_2	pcm_loudness_sma_iqr2_3	pcm_loudness_sma_iqr1_3	pcm_loudness_sma_percentile1_0	pcm_loudness_sma_percentile99_0	pcm_loudness_sma_pctlrange0_1	pcm_loudness_sma_upleveltime75	pcm_loudness_sma_upleveltime90	mfcc_sma_0__maxPos	mfcc_sma_0__minPos	mfcc_sma_0__amean	mfcc_sma_0__linregc1	mfcc_sma_0__linregc2	mfcc_sma_0__linregerrA	mfcc_sma_0__linregerrQ	mfcc_sma_0__stddev	mfcc_sma_0__skewness	mfcc_sma_0__kurtosis	mfcc_sma_0__quartile1	mfcc_sma_0__quartile2	mfcc_sma_0__quartile3	mfcc_sma_0__iqr1_2	mfcc_sma_0__iqr2_3	mfcc_sma_0__iqr1_3	mfcc_sma_0__percentile1_0	mfcc_sma_0__percentile99_0	mfcc_sma_0__pctlrange0_1	mfcc_sma_0__upleveltime75	mfcc_sma_0__upleveltime90	mfcc_sma_1__maxPos	mfcc_sma_1__minPos	mfcc_sma_1__amean	mfcc_sma_1__linregc1	mfcc_sma_1__linregc2	mfcc_sma_1__linregerrA	mfcc_sma_1__linregerrQ
1	46	0	0.44858	-0.0013992	0.65076	0.26374	0.096157	0.33148	0.24869	2.3918	0.15959	0.47649	0.66305	0.3169	0.18655	0.50346	0	1.2627	1.2627	0.058621	0.013793	112	0	-39.536	-0.087651	-26.87	38.433	2237.3	47.866	-1.1953	2.7597	-44.439	-18.05	-6.5432	26.389	11.507	37.896	-132.83	5.1211	137.95	0.65862	0.32069	240	183	-4.8048	0.0057493	-5.6356	5.3199	57.031
2	39	48	0.55624	-0.00060968	0.62971	0.28856	0.12688	0.35874	0.018318	2.2936	0.30581	0.5884	0.7979	0.28259	0.2095	0.49209	0	1.3391	1.3391	0.078512	0.012397	104	48	-37.306	-0.060315	-30.038	30.67	1711.4	41.583	-1.6033	3.988	-35.723	-21.314	-10.785	14.409	10.529	24.938	-132.83	-1.6198	131.21	0.73554	0.32645	70	45	7.2157	-0.015053	9.0296	7.2839	79.047
3	96	0	0.33147	-0.00072407	0.40496	0.17055	0.054097	0.23646	0.83405	4.2648	0.19042	0.31989	0.4476	0.12947	0.12771	0.25718	0	1.053	1.053	0.044118	0.02451	83	45	-39.789	-0.02222	-37.533	28.709	1506.2	38.832	-1.6377	4.1826	-34.831	-25.514	-17.172	9.3171	8.3421	17.659	-132.83	-4.7056	128.13	0.7598	0.25	160	132	-9.1676	-0.0043121	-8.73	6.4499	89.829
4	162	0	0.39093	0.00013127	0.37485	0.24627	0.087616	0.29615	0.30031	2.4289	0.12406	0.3802	0.603	0.25614	0.2228	0.47893	0	1.0711	1.0711	0.03252	0.004065	176	0	-42.884	-0.038724	-38.14	38.712	2186.8	46.844	-1.1404	2.624	-56.252	-21.705	-9.0762	34.547	12.629	47.175	-132.83	-3.0598	129.77	0.68699	0.4065	200	213	-5.4418	-0.0010506	-5.3131	5.8309	71.2
5	157	0	0.29017	-0.00025524	0.3199	0.16274	0.037953	0.19558	-0.10121	1.9542	0.12443	0.30561	0.44054	0.18119	0.13492	0.31611	0	0.65333	0.65333	0.13248	0.042735	99	54	-46.768	-0.033443	-42.872	30.269	1492	38.692	-1.4646	3.5209	-43.11	-29.948	-22.949	13.163	6.9988	20.161	-132.83	-14.804	118.03	0.75641	0.37179	195	211	-5.7543	0.0099386	-6.9121	6.1998	76.697
6	34	0	0.87148	-2.0751e-06	0.87177	0.29822	0.15135	0.38903	-0.27987	3.0519	0.66156	0.88032	1.1206	0.21876	0.24032	0.45908	0	1.7137	1.7137	0.095406	0.038869	245	65	-20.164	0.031667	-24.629	13.546	641.98	25.469	-3.3608	14.399	-20.873	-15.223	-8.507	5.6498	6.7165	12.366	-132.83	0.91094	133.74	0.91519	0.32509	92	233	1.9195	0.010944	0.3764	7.0413	113.85
7	36	0	0.49805	-0.00064338	0.57493	0.21596	0.076195	0.27961	0.01989	3.4599	0.35915	0.51411	0.69377	0.15496	0.17966	0.33462	0	1.2263	1.2263	0.020833	0.0041667	212	63	-32.864	-0.016059	-30.945	21.815	1125.6	33.569	-2.2396	6.6704	-28.689	-21.92	-14.33	6.7685	7.5902	14.359	-132.83	-8.3597	124.47	0.85	0.45	184	203	-1.5824	0.021482	-4.1495	6.1944	89.726
8	248	61	0.58045	-0.0013909	0.78144	0.36724	0.20115	0.46336	0.36291	2.3704	0.079938	0.57085	0.90498	0.49091	0.33413	0.82504	0	1.6005	1.6005	0.02069	0.0034483	84	61	-39.16	-0.062275	-30.162	42.297	2554.7	50.812	-1.095	2.4813	-61.006	-15.71	-3.6626	45.296	12.047	57.344	-132.83	7.6594	140.49	0.67586	0.26897	229	162	-7.3398	-0.0063588	-6.421	6.8184	74.025
9	161	0	0.7419	0.00052759	0.68545	0.32771	0.16085	0.4024	-0.078893	2.4666	0.47444	0.76136	1.016	0.28692	0.2546	0.54152	0	1.6305	1.6305	0.093023	0.013953	104	63	-14.122	0.04817	-19.276	19.904	1093.1	33.198	-2.7533	9.5948	-10.934	-3.7915	-0.14392	7.1425	3.6476	10.79	-132.83	10.422	143.26	0.88372	0.47907	166	132	-5.5734	0.0079649	-6.4256	6.2014	85.148
10	218	0	0.67542	-0.00026236	0.7136	0.4153	0.24561	0.49609	0.26115	2.2952	0.2482	0.67131	1.0186	0.42311	0.34734	0.77044	0	1.7713	1.7713	0.037671	0.0068493	276	67	-34.197	-0.0087997	-32.917	35.434	2119.2	46.041	-1.4396	3.4498	-27.597	-17.592	-4.2828	10.005	13.309	23.314	-132.83	6.5301	139.36	0.75342	0.30822	241	259	0.59893	-0.0030043	1.0361	5.9017	76.103
11	180	52	0.87059	-0.00011112	0.88548	0.3714	0.22427	0.47365	0.016154	2.6896	0.59051	0.88869	1.1498	0.29817	0.26112	0.55929	0	1.9559	1.9559	0.096654	0.026022	239	52	-15.313	0.0016618	-15.535	22.585	1287.6	35.883	-2.2952	7.5579	-17.224	-5.7782	5.7264	11.446	11.505	22.95	-132.83	14.827	147.66	0.82156	0.37918	202	148	-10.014	0.039087	-15.251	8.4525	114.85
12	34	55	0.57872	-0.0013064	0.71786	0.27919	0.11337	0.34624	-0.1489	2.2009	0.32626	0.61843	0.83056	0.29217	0.21213	0.5043	0	1.2764	1.2764	0.070093	0.014019	90	55	-27.966	-0.13586	-13.497	24.699	1327.1	37.383	-2.0587	5.8367	-22.874	-14.967	-6.699	7.9065	8.2683	16.175	-132.83	-0.64627	132.19	0.8271	0.42056	147	125	-4.8719	0.017324	-6.7169	7.2942	110.47
13	25	0	0.40587	-0.00065123	0.47523	0.24546	0.091751	0.30556	0.45416	2.7053	0.1716	0.40013	0.59187	0.22853	0.19175	0.42028	0	1.212	1.212	0.056075	0.014019	200	49	-40.123	-0.092504	-30.271	33.171	1780.8	42.584	-1.3745	3.3437	-38.286	-23.516	-12.911	14.77	10.605	25.375	-132.83	-2.7077	130.13	0.7243	0.33645	176	129	-5.3734	0.018918	-7.3882	6.5205	85.121
14	133	0	0.59886	-0.00014872	0.61797	0.33686	0.17595	0.4196	0.43165	2.8193	0.33025	0.57443	0.86862	0.24417	0.2942	0.53837	0	1.6576	1.6576	0.054264	0.023256	35	0	-27.426	-0.035258	-22.896	32.206	1888	43.53	-1.6923	4.3057	-24.153	-8.8779	-1.079	15.275	7.7989	23.074	-132.83	4.9148	137.75	0.78295	0.49225	201	215	-2.855	0.037776	-7.7092	5.9244	50.554
15	160	0	0.65959	-0.00027273	0.69041	0.32747	0.15859	0.39864	-0.019317	2.1456	0.34686	0.67901	0.95576	0.33215	0.27675	0.6089	0	1.4452	1.4452	0.11454	0.017621	157	53	-25.571	0.05121	-31.358	22.143	1014.6	32.029	-2.1074	6.7152	-28.371	-13.136	-7.1999	15.235	5.9366	21.171	-132.83	2.0863	134.92	0.77974	0.40969	38	196	0.93849	-0.023002	3.5377	6.446	84.87
16	32	0	0.53823	-0.0013664	0.66804	0.28424	0.1272	0.36452	0.42109	2.815	0.27091	0.52434	0.76685	0.25343	0.24252	0.49594	0	1.426	1.426	0.015707	0.010471	22	44	-26.736	-0.037636	-23.161	23.405	1258	35.529	-2.1053	6.3493	-25.648	-15.27	-7.9209	10.378	7.3491	17.727	-132.83	3.144	135.98	0.80628	0.32984	144	109	-7.3195	0.043573	-11.459	7.1796	88.399
17	90	0	0.83762	-0.00072471	0.92133	0.52548	0.38015	0.61847	0.23185	1.9732	0.32797	0.81263	1.3319	0.48465	0.5193	1.004	0	2.1099	2.1099	0.090517	0.012931	85	0	-26.147	0.011873	-27.519	36.286	2239.2	47.327	-1.522	3.7196	-25.071	-4.7773	3.0034	20.294	7.7807	28.074	-132.83	12.163	145	0.74569	0.42672	186	201	-1.2959	0.016177	-3.1644	6.5088	95.87
18	197	0	0.59857	-0.00041431	0.66403	0.28795	0.13178	0.36499	0.094213	2.7529	0.39534	0.59793	0.82705	0.20259	0.22912	0.43171	0	1.4927	1.4927	0.037855	0.012618	57	70	-29.14	0.01596	-31.662	27.645	1567.6	39.62	-1.9122	5.1485	-24.36	-13.773	-6.6894	10.587	7.0831	17.67	-132.83	0.55992	133.39	0.82334	0.3817	101	260	-4.239	0.0034994	-4.7919	5.5957	74.478
19	33	47	0.49639	0.00027574	0.46992	0.1966	0.061381	0.24823	-0.22122	2.8214	0.34287	0.50886	0.67436	0.16598	0.1655	0.33148	0	1.0324	1.0324	0.051813	0.010363	185	47	-29.13	0.049	-33.834	16.881	844.11	29.182	-2.7582	9.6092	-26.794	-20.81	-15.374	5.9834	5.4359	11.419	-132.83	-6.6324	126.2	0.89119	0.33679	157	118	-2.3763	0.0082064	-3.1642	8.5492	132.42
20	48	0	0.51703	-0.00086783	0.6446	0.30364	0.1399	0.38127	0.47967	2.8956	0.25173	0.48409	0.76113	0.23236	0.27704	0.5094	0	1.5352	1.5352	0.044068	0.020339	273	0	-36.656	-0.016161	-34.281	35.166	2026.3	45.035	-1.4352	3.3867	-30.376	-17.142	-8.8489	13.234	8.2935	21.527	-132.83	2.9454	135.78	0.75254	0.28136	245	177	-5.8263	-0.0186	-3.0921	7.0944	101.6
21	171	0	0.45351	0.00032691	0.41183	0.19944	0.067226	0.2604	0.37234	3.1775	0.31065	0.43543	0.61228	0.12478	0.17684	0.30163	0	1.1638	1.1638	0.058594	0.023438	236	60	-30.041	0.040068	-35.149	17.119	826.08	28.894	-2.656	9.2588	-29.338	-21.212	-16.307	8.1255	4.905	13.03	-132.83	-7.0756	125.76	0.89063	0.39453	203	148	-5.9568	-0.0038774	-5.4625	8.139	121.41
22	39	0	0.6863	-0.0012702	0.87239	0.3727	0.20139	0.46153	0.23473	2.3035	0.36682	0.67478	1.0252	0.30796	0.35045	0.65842	0	1.6548	1.6548	0.085034	0.010204	266	65	-26.883	-0.080582	-15.077	29.794	1718.5	42.015	-1.7797	4.6376	-20.456	-10.551	-2.8631	9.9059	7.6874	17.593	-132.83	5.9341	138.77	0.80612	0.38095	232	252	-9.5662	0.012362	-11.377	8.7585	126.46
23	308	82	0.73154	-0.00090746	0.88263	0.40049	0.23375	0.49133	0.21222	2.4477	0.36852	0.7503	1.0857	0.38178	0.33543	0.7172	0	1.8689	1.8689	0.041916	0.002994	39	82	-31.682	-0.066942	-20.536	30.826	1836.7	43.34	-1.6573	4.2368	-31.372	-15.364	-4.7048	16.008	10.659	26.667	-132.83	5.0491	137.88	0.71557	0.29641	60	79	3.4953	0.011554	1.5716	5.5465	54.348
24	146	0	0.83413	-0.0021248	1.1242	0.4387	0.30291	0.57546	0.30483	2.4685	0.40268	0.80154	1.1969	0.39886	0.39541	0.79426	0	2.159	2.159	0.065693	0.032847	117	0	-26.903	-0.076179	-16.504	29.822	1698.7	41.653	-1.7841	4.7228	-22.193	-10.308	-2.2421	11.885	8.0658	19.951	-132.83	4.9072	137.74	0.78467	0.45255	228	164	1.3687	0.0048277	0.70973	7.2113	104.26
25	30	0	0.55498	0.00023371	0.53663	0.21626	0.069781	0.26438	-0.3112	2.5478	0.39062	0.58363	0.73957	0.19301	0.15594	0.34895	0	1.0635	1.0635	0.18354	0.044304	26	38	-22.88	0.077813	-28.988	13.395	596.24	24.675	-3.3644	14.43	-21.517	-17.483	-12.785	4.0343	4.6979	8.7321	-132.83	-2.1984	130.64	0.87342	0.32911	55	94	-0.80691	0.0085899	-1.4812	8.0224	109.81
26	34	0	0.76708	-0.00080186	0.90821	0.39837	0.24095	0.49762	-0.16306	2.1703	0.42975	0.83349	1.1376	0.40374	0.30414	0.70788	0	1.8523	1.8523	0.053824	0.014164	159	0	-31.183	0.029603	-36.393	38.188	2333.9	48.404	-1.4236	3.2978	-23.332	-8.3548	-1.6273	14.978	6.7276	21.705	-132.83	6.7343	139.57	0.75637	0.43909	276	296	2.9951	-0.010896	4.9128	5.3507	46.341
27	206	0	0.5316	-0.00044735	0.60631	0.30295	0.14731	0.38625	0.50948	3.5591	0.25132	0.55256	0.78538	0.30124	0.23282	0.53406	0	1.6008	1.6008	0.01194	0.0059701	283	0	-33.151	-0.017388	-30.247	36.036	2164.6	46.555	-1.4296	3.4169	-27.665	-14.071	-4.6403	13.594	9.4308	23.025	-132.83	8.2766	141.11	0.73731	0.25373	240	255	-10.43	-0.00046962	-10.351	7.7035	92.718
28	32	0	0.57503	0.00027499	0.55152	0.23465	0.087385	0.29593	0.20254	3.1076	0.39227	0.55173	0.77808	0.15946	0.22635	0.38581	0	1.2554	1.2554	0.023256	0.005814	67	39	-24.392	0.029653	-26.928	14.733	646.38	25.467	-2.9611	12.65	-27.299	-20.054	-12.763	7.2452	7.2912	14.536	-132.83	2.3115	135.15	0.81395	0.20349	130	101	-0.4591	0.055936	-5.2417	7.2542	123.08
29	33	0	0.58179	-0.0014756	0.81715	0.27222	0.11712	0.36838	0.14958	2.5177	0.29703	0.57764	0.8523	0.28062	0.27466	0.55528	0	1.4258	1.4258	0.025	0.009375	125	70	-30.008	-0.068527	-19.078	25.346	1385.6	37.757	-1.9585	5.5237	-28.746	-17.33	-8.6393	11.416	8.6912	20.107	-132.83	4.2877	137.12	0.76563	0.25	249	163	-6.7337	0.0053924	-7.5938	7.5795	112.87
30	202	60	0.76082	-4.7119e-05	0.76694	0.30857	0.14243	0.37741	-0.14457	2.3921	0.50438	0.77305	1.0606	0.26868	0.28758	0.55626	0	1.5492	1.5492	0.088123	0.019157	101	60	-20.02	0.021821	-22.857	13.575	586.02	24.264	-3.4225	15.205	-22.19	-13.409	-8.9351	8.7819	4.4734	13.255	-132.83	0.44553	133.28	0.91188	0.47893	198	151	-0.37996	0.015071	-2.3392	5.7366	70.878
31	30	0	0.55484	-0.00045019	0.61719	0.23744	0.08811	0.29902	0.0085402	2.6692	0.34976	0.56816	0.76585	0.2184	0.19769	0.41609	0	1.2529	1.2529	0.05036	0.0071942	91	56	-27.62	0.015473	-29.763	17.157	856.09	29.285	-2.7675	9.7675	-25.536	-19.865	-13.186	5.6705	6.6791	12.35	-132.83	-6.1831	126.65	0.85971	0.44245	216	164	-1.4016	-0.018468	1.1563	7.2881	112.56
32	34	0	0.34597	-0.00053996	0.40347	0.17479	0.046212	0.21754	0.15248	2.584	0.1945	0.3513	0.49426	0.15679	0.14296	0.29975	0	0.85408	0.85408	0.051402	0.014019	186	45	-37.794	-0.0019859	-37.582	22.537	1122.2	33.499	-2.0275	5.8856	-35.717	-27.016	-17.198	8.7004	9.8184	18.519	-132.83	-8.6338	124.2	0.78505	0.32243	161	123	-2.8017	0.019809	-4.9114	7.6186	98.924
33	138	0	0.54592	0.00015275	0.52416	0.21388	0.073721	0.27181	-0.18574	2.7356	0.38505	0.55143	0.71403	0.16637	0.1626	0.32898	0	1.1147	1.1147	0.090909	0.017483	191	63	-25.29	0.071195	-35.435	17.936	877.77	30.205	-2.7435	9.6726	-24.16	-17.166	-10.257	6.9948	6.9091	13.904	-132.83	-0.40445	132.43	0.87063	0.3042	88	160	-8.1049	-0.0054416	-7.3295	7.0783	131.98
34	28	0	0.60344	-0.00097193	0.71473	0.33588	0.1723	0.42007	0.27121	2.976	0.23249	0.63767	0.86926	0.40518	0.23159	0.63677	0	1.6818	1.6818	0.021739	0.0086957	82	46	-29.923	0.011999	-31.297	34.031	1963.7	44.32	-1.5433	3.8279	-26.21	-11.639	-3.1061	14.571	8.5325	23.104	-132.83	7.2937	140.13	0.76087	0.37826	174	190	-9.7261	0.031415	-13.323	8.5978	117.51
35	38	0	0.64819	-0.00051137	0.70597	0.20741	0.0725	0.27134	-0.32272	3.0313	0.49669	0.65837	0.82055	0.16167	0.16219	0.32386	0	1.1923	1.1923	0.11894	0.013216	193	50	-17.327	-0.00020462	-17.304	13.619	516.94	22.736	-3.4252	16.834	-23.525	-11.605	-4.0009	11.92	7.6042	19.524	-132.83	0.11911	132.95	0.91189	0.52423	74	128	-2.5654	0.035377	-6.563	7.0411	97.429
36	113	0	0.59351	-0.0011751	0.76449	0.26722	0.11759	0.35693	0.29912	3.151	0.35844	0.58555	0.81412	0.2271	0.22857	0.45567	0	1.5693	1.5693	0.027397	0.0034247	109	64	-24.973	-0.030889	-20.479	20.322	1057.3	32.62	-2.3044	7.6092	-24.6	-17.193	-5.6865	7.4066	11.507	18.913	-132.83	4.776	137.61	0.81164	0.29795	231	251	0.73254	0.0025628	0.35966	7.1024	104.15
37	31	0	0.80865	-3.7694e-05	0.81336	0.29682	0.14321	0.37844	0.18733	3.1055	0.56923	0.78878	1.0315	0.21955	0.24267	0.46222	0	1.7874	1.7874	0.055777	0.023904	94	60	-12.461	0.048984	-18.584	11.988	493.23	22.491	-3.8078	19.674	-15.463	-8.5646	-1.553	6.8979	7.0116	13.91	-132.83	9.5072	142.34	0.9243	0.31076	182	128	-3.105	0.012748	-4.6986	6.7115	69.338
38	122	76	0.74955	-0.0002241	0.7798	0.46065	0.30028	0.54826	0.33959	2.3373	0.28561	0.72662	1.1639	0.44102	0.43723	0.87825	0	1.9595	1.9595	0.03321	0.00369	118	76	-26.456	-0.086134	-14.828	32.903	1903.7	44.148	-1.5783	4.1324	-29.16	-11.293	1.9305	17.867	13.223	31.09	-132.83	12.986	145.82	0.69373	0.33948	7	168	-7.6443	-0.034654	-2.966	8.9632	123.17
39	219	0	0.63269	0.00077728	0.53787	0.25724	0.11287	0.34043	-0.094835	2.8402	0.47883	0.6407	0.81761	0.16187	0.17692	0.33878	0	1.3583	1.3583	0.10204	0.028571	216	60	-20.522	-0.010332	-19.261	24.43	1402.7	37.46	-2.2691	6.8616	-15.391	-8.5402	-2.3243	6.8513	6.2159	13.067	-132.83	8.912	141.75	0.82857	0.36735	186	205	-9.0487	0.0061528	-9.7994	6.3302	73.651
40	22	0	0.47355	-7.7241e-05	0.48043	0.20683	0.06722	0.2593	-0.2312	2.6247	0.3121	0.51257	0.64035	0.20047	0.12778	0.32825	0	1.0085	1.0085	0.03352	0.0055866	62	36	-33.027	0.064988	-38.811	18.113	850.6	29.358	-2.4553	8.1945	-31.514	-24.968	-19.102	6.5458	5.8656	12.411	-132.83	-8.163	124.67	0.86034	0.29609	54	149	1.0367	-0.016986	2.5485	7.3898	113.69
41	39	53	0.3866	-0.00046163	0.44061	0.19068	0.054287	0.23509	0.37096	2.6457	0.22146	0.35294	0.53888	0.13149	0.18594	0.31742	0	0.94159	0.94159	0.042553	0.0042553	89	53	-36.295	0.070644	-44.56	15.492	670.57	26.335	-2.7697	10.214	-37.475	-30.739	-23.573	6.7359	7.1668	13.903	-132.83	-12.295	120.54	0.88085	0.27234	162	50	2.9372	0.012269	1.5018	5.6269	81.713
42	499	104	0.32623	0.00026233	0.25081	0.24987	0.079993	0.28617	0.1977	1.7161	0	0.34905	0.55992	0.34905	0.21087	0.55992	0	0.88633	0.88633	0.085069	0.012153	527	104	-61.132	0.033484	-70.758	47.607	2617.4	51.462	-0.58918	1.4574	-132.83	-29.291	-19.855	103.54	9.4356	112.98	-132.83	-8.7372	124.1	0.56771	0.14236	272	371	1.8626	0.0053334	0.32926	3.78	27.309
43	98	0	0.6808	-0.00063741	0.76685	0.33602	0.16472	0.40891	-0.094456	2.2049	0.36056	0.74267	0.97492	0.38211	0.23225	0.61436	0	1.4977	1.4977	0.059041	0.00369	111	67	-22.185	-0.040496	-16.718	24.476	1249.5	35.49	-1.9993	6.2249	-26.149	-9.9445	0.26983	16.205	10.214	26.419	-132.83	6.8082	139.64	0.76753	0.41328	178	64	1.4752	0.018543	-1.0281	6.3209	68.578
44	38	0	0.7534	-0.00012012	0.7677	0.36983	0.21469	0.46342	0.42552	2.8727	0.44036	0.69587	1.0592	0.25551	0.36328	0.61879	0	1.9029	1.9029	0.066946	0.012552	211	0	-19.264	0.094512	-30.511	21.227	1107.1	33.905	-2.3581	7.7548	-19.11	-10.674	0.90533	8.4361	11.58	20.016	-132.83	6.0413	138.87	0.83682	0.45188	179	139	-8.1991	0.024136	-11.071	6.6281	71.781
45	25	0	0.47513	-0.0003581	0.50843	0.19178	0.060396	0.24652	-0.39696	2.796	0.36028	0.50071	0.64851	0.14044	0.1478	0.28824	0	1.0255	1.0255	0.064171	0.02139	32	45	-30.457	0.0070931	-31.117	20.698	1051.6	32.431	-2.345	7.298	-28.068	-18.874	-13.796	9.1943	5.0779	14.272	-132.83	-6.2065	126.63	0.85027	0.47594	65	106	-3.0468	0.026551	-5.516	6.4265	75.132
46	132	41	0.66056	0.001385	0.51929	0.23137	0.085732	0.30406	-0.10992	2.8524	0.47158	0.66877	0.86364	0.19719	0.19487	0.39206	0	1.3431	1.3431	0.087805	0.02439	175	41	-16.459	0.096237	-26.276	12.201	414.08	21.131	-3.5086	17.775	-18.383	-11.154	-7.0892	7.2295	4.0646	11.294	-132.15	4.0112	136.16	0.90244	0.39024	146	162	-5.4822	-0.011613	-4.2977	6.1981	84.545
47	44	0	0.9728	-0.00021962	0.99707	0.43838	0.31552	0.56189	0.51572	3.1897	0.65394	0.88074	1.325	0.2268	0.44421	0.67102	0	2.4833	2.4833	0.063063	0.027027	33	0	-11.007	0.10774	-22.912	17.817	966.03	31.839	-3.0867	11.678	-9.1395	-4.157	2.5397	4.9825	6.6967	11.679	-132.83	11.311	144.14	0.91892	0.45496	170	128	1.1695	0.0099758	0.067203	7.8467	132.81
48	151	61	0.40969	0.00094939	0.27392	0.17827	0.04696	0.23054	-0.36896	2.421	0.27338	0.4518	0.55336	0.17842	0.10156	0.27999	0	0.85216	0.85216	0.14286	0.045296	256	61	-40.832	0.16977	-65.109	25.767	1277.9	38.415	-1.8271	4.6506	-34.712	-26.272	-20.449	8.4406	5.8226	14.263	-132.83	-9.3523	123.48	0.80488	0.26829	221	238	-3.7206	-0.0021178	-3.4177	7.7117	124.79
49	180	71	0.67099	-0.00019309	0.69928	0.27428	0.12429	0.35293	0.047559	2.9036	0.46603	0.66749	0.8931	0.20146	0.22561	0.42707	0	1.5836	1.5836	0.037415	0.013605	112	71	-18.713	0.0077985	-19.855	18.678	1008	31.756	-2.7477	9.7081	-17.904	-9.3432	-3.1109	8.5605	6.2324	14.793	-132.83	4.9189	137.75	0.88435	0.47959	94	170	-6.699	0.011986	-8.4549	7.2509	96.242
50	18	0	0.73305	-0.0012043	0.87155	0.30309	0.14555	0.38987	0.21438	2.6352	0.48332	0.6764	0.99197	0.19308	0.31557	0.50866	0	1.6525	1.6525	0.095238	0.025974	79	50	-15.246	-0.018128	-13.162	14.56	674.13	25.992	-3.2445	14.265	-18.066	-8.798	-1.4027	9.2679	7.3953	16.663	-132.83	7.3256	140.16	0.87879	0.39827	172	124	-3.7888	0.0069502	-4.588	5.407	59.965
51	31	0	1.3099	-0.00048301	1.3698	0.53231	0.41618	0.64605	-0.18304	2.4459	0.8743	1.3487	1.7898	0.47444	0.4411	0.91554	0	2.5964	2.5964	0.11245	0.02008	217	61	-4.48	0.031812	-8.4247	14.248	641.72	25.435	-3.3709	15.046	-4.6286	2.6631	7.4986	7.2917	4.8355	12.127	-132.83	13.999	146.83	0.91165	0.58635	193	138	-2.1602	-0.004723	-1.5746	5.9219	78.856
52	79	0	0.45376	-0.00085764	0.57083	0.30423	0.1214	0.35497	0.055928	1.7601	0	0.50118	0.73824	0.50118	0.23705	0.73824	0	1.1227	1.1227	0.076642	0.0036496	250	54	-43.981	-0.084706	-32.419	43.148	2529.7	50.74	-0.99356	2.2248	-81.686	-17.544	-6.2753	64.142	11.269	75.41	-132.83	0.17944	133.01	0.65693	0.39051	227	183	-0.68002	0.0067759	-1.6049	5.1886	54.789
53	226	0	0.54009	0.00038195	0.49044	0.21584	0.077782	0.28037	0.37838	3.6251	0.37609	0.5283	0.70946	0.15221	0.18116	0.33337	0	1.373	1.373	0.022989	0.011494	105	61	-19.491	0.013787	-21.284	16.875	788.28	28.096	-2.9102	11.584	-23.08	-12.152	-4.6453	10.928	7.5066	18.435	-132.83	6.1434	138.98	0.81992	0.341	188	141	-5.475	0.036318	-10.196	5.9249	75.662
54	18	0	0.51282	-0.00010723	0.52295	0.23734	0.081879	0.28621	0.14009	2.4566	0.2945	0.48977	0.7167	0.19527	0.22693	0.4222	0	1.1556	1.1556	0.068421	0.021053	82	47	-20.991	0.034874	-24.286	14.806	614.55	24.864	-2.8185	11.733	-23.105	-15.298	-8.0155	7.8076	7.2822	15.09	-132.83	2.3089	135.14	0.85263	0.33158	149	160	-1.646	0.004614	-2.082	7.2672	92.808
55	66	0	0.73801	-0.001277	0.91169	0.31657	0.15236	0.40309	-0.065692	2.232	0.4402	0.75132	1.0451	0.31112	0.29378	0.6049	0	1.5523	1.5523	0.12454	0.018315	122	76	-17.335	-0.03788	-12.183	16.347	831.97	28.998	-2.9316	11.352	-18.024	-8.4885	-2.3319	9.5354	6.1567	15.692	-132.83	5.9334	138.77	0.89377	0.47253	104	166	-6.2162	0.037608	-11.331	6.5703	101.8
56	277	0	0.75848	-0.00035936	0.81185	0.39399	0.23143	0.48207	0.12003	2.5176	0.41549	0.79862	1.112	0.38313	0.31334	0.69647	0	1.8779	1.8779	0.020134	0.0067114	52	69	-24.958	-0.016948	-22.441	29.115	1665.3	40.835	-1.8478	5.0257	-21.671	-8.3643	-0.015027	13.307	8.3492	21.656	-132.83	6.1704	139	0.79195	0.45302	210	182	-2.0697	0.0075651	-3.1931	5.1577	59.341
57	26	0	0.58447	-0.00077473	0.68363	0.30901	0.1568	0.40013	0.72878	3.8173	0.29604	0.54629	0.79909	0.25025	0.2528	0.50305	0	1.7123	1.7123	0.027237	0.0077821	110	64	-25.734	0.014774	-27.625	23.345	1243.5	35.28	-2.1937	6.626	-23.639	-13.363	-7.0443	10.276	6.3185	16.594	-132.83	2.1966	135.03	0.8249	0.393	207	164	0.96268	0.010548	-0.38741	6.6007	84.739
58	60	0	0.47526	-0.00075434	0.6265	0.33415	0.15331	0.40121	0.34567	2.1501	0	0.47978	0.78107	0.47978	0.30129	0.78107	0	1.391	1.391	0.029851	0.0099502	114	0	-43.53	-0.043461	-34.816	49.174	3068.4	55.623	-0.81754	1.8766	-115.58	-15.54	0.3795	100.04	15.92	115.96	-132.83	7.5856	140.42	0.60945	0.3408	327	340	-6.5376	0.013218	-9.1878	6.0997	69.682
59	192	0	0.81594	0.0021204	0.57421	0.3807	0.23208	0.50173	0.61035	3.4555	0.47803	0.77519	1.111	0.29716	0.33578	0.63295	0	2.3035	2.3035	0.048035	0.026201	198	52	-20.167	0.055399	-26.482	19.797	1055.9	32.701	-2.5018	8.7419	-22.801	-11.599	-4.2439	11.202	7.3554	18.558	-132.83	10.077	142.91	0.79913	0.24017	166	118	-3.4463	0.0058795	-4.1165	6.5019	80.021
60	30	0	0.63908	-0.00028803	0.67638	0.32159	0.15855	0.39877	0.042126	2.3565	0.36492	0.64271	0.90755	0.27778	0.26485	0.54263	0	1.4304	1.4304	0.080769	0.0076923	93	60	-29.217	-0.011591	-27.716	26.456	1492.9	38.648	-1.9494	5.3848	-25.667	-16.383	-7.2636	9.2844	9.1191	18.403	-132.83	2.8308	135.66	0.81538	0.32692	194	139	0.70401	0.029725	-3.1453	7.1853	100.68
61	29	0	0.49335	-0.00085452	0.62025	0.26729	0.11365	0.34504	0.83894	4.0501	0.27491	0.43684	0.72001	0.16193	0.28317	0.4451	0	1.6207	1.6207	0.016779	0.010067	272	69	-32.167	-0.0025725	-31.785	22.758	1161.8	34.087	-2.0958	6.3587	-34.796	-20.578	-13.153	14.218	7.4245	21.642	-132.83	-3.4388	129.39	0.75168	0.35906	235	249	-3.0062	-0.00037778	-2.9501	6.2859	74.405
62	147	56	0.51972	-0.00039464	0.56491	0.23287	0.081256	0.28626	-0.14223	2.3103	0.32952	0.53867	0.7288	0.20916	0.19013	0.39929	0	1.0853	1.0853	0.16522	0.047826	197	56	-26.853	0.0090533	-27.89	20.322	1057.6	32.527	-2.4405	7.8599	-27.294	-15.037	-9.5433	12.257	5.4936	17.751	-132.83	-4.2395	128.59	0.87391	0.52609	168	138	-0.27947	-0.017338	1.7057	4.5855	37.657
63	74	0	0.69283	0.0026104	0.45529	0.34581	0.18464	0.45128	0.55532	3.0966	0.35966	0.66235	0.92396	0.30269	0.2616	0.56429	0	1.878	1.878	0.065574	0.016393	66	0	-14.34	0.26157	-38.143	21.553	1093.5	35.839	-2.625	8.6549	-11.195	-4.1648	1.8386	7.0301	6.0034	13.033	-132.83	10.695	143.53	0.87978	0.47541	131	101	-10.709	-0.035885	-7.4437	6.7602	64.109
64	26	0	0.62661	-0.00078579	0.73544	0.2993	0.13688	0.3753	-0.073123	2.5886	0.3921	0.65865	0.90259	0.26655	0.24394	0.51048	0	1.3721	1.3721	0.010791	0.0071942	117	67	-29.193	-0.060385	-20.83	27.488	1536.1	39.491	-1.8771	5.1063	-27.145	-14.988	-5.9409	12.156	9.0472	21.204	-132.83	4.5357	137.37	0.77698	0.30216	214	169	-5.9701	0.041435	-11.709	6.2019	74.365
65	281	0	0.79171	0.00038433	0.73253	0.34477	0.21105	0.46068	0.30177	3.4905	0.5686	0.786	1.0406	0.21741	0.25457	0.47198	0	1.9675	1.9675	0.022654	0.0064725	283	80	-20.159	-0.0071034	-19.065	26.019	1589.7	39.876	-2.1146	6.2157	-20.241	-8.0881	1.6519	12.153	9.74	21.893	-132.83	14.951	147.78	0.76052	0.25566	261	185	-4.1075	-0.00086622	-3.9741	6.5751	74.799
66	295	0	0.46362	0.00013981	0.44027	0.23381	0.085639	0.29295	0.018716	2.694	0.28169	0.50049	0.65782	0.21879	0.15733	0.37613	0	1.1905	1.1905	0.023881	0.0029851	296	0	-32.302	0.026446	-36.719	32.533	1889.9	43.548	-1.6661	4.0855	-23.971	-13.485	-7.4774	10.486	6.0075	16.494	-132.83	1.7516	134.59	0.79403	0.36418	262	195	-5.3289	-0.0056573	-4.3841	7.8984	108.99
67	174	0	0.67265	-0.00020144	0.69803	0.32545	0.16729	0.40927	0.40738	3.1347	0.38945	0.65868	0.92272	0.26923	0.26404	0.53328	0	1.766	1.766	0.027668	0.0079051	216	57	-18.809	0.013003	-20.448	21.89	1198.4	34.631	-2.3753	7.8992	-22.403	-7.2191	0.51149	15.184	7.7306	22.915	-132.83	10.613	143.45	0.78261	0.40316	187	143	-7.4142	-0.0014471	-7.2318	7.3685	99.704
68	53	0	0.71974	-0.00076227	0.84742	0.28729	0.14589	0.38905	0.12195	3.0934	0.49293	0.70829	0.9708	0.21536	0.26251	0.47787	0	1.6476	1.6476	0.014881	0.0059524	289	0	-18.843	0.0089299	-20.339	21.117	1142.6	33.814	-2.5132	8.3659	-19.67	-7.5915	-0.85186	12.079	6.7397	18.818	-132.83	5.4329	138.27	0.86012	0.48214	259	186	-3.5158	-0.0087411	-2.0517	5.194	44.903
69	54	0	0.58659	-0.0017213	0.87491	0.37667	0.23724	0.51489	1.3503	5.831	0.19368	0.52957	0.84489	0.33589	0.31532	0.65121	0	2.5561	2.5561	0.02381	0.017857	52	72	-33.056	-0.049033	-24.843	37.953	2364.8	48.861	-1.3308	3.148	-31.883	-14.928	-0.3278	16.955	14.6	31.555	-132.83	13.532	146.37	0.66071	0.24107	282	210	-6.0991	-0.0074734	-4.8473	6.6428	92.183
70	165	0	0.49175	-0.00012972	0.51134	0.25521	0.093023	0.30521	-0.18661	2.0118	0.29524	0.51342	0.75445	0.21818	0.24103	0.45921	0	1.0497	1.0497	0.14521	0.029703	267	79	-39.858	-0.021603	-36.596	28.504	1489.1	38.635	-1.7333	4.3916	-36.056	-22.859	-17.62	13.197	5.2387	18.436	-132.83	-9.6908	123.14	0.78878	0.40924	228	186	0.32956	0.0084357	-0.94423	7.8109	146.85
71	234	0	0.84239	0.00053974	0.7752	0.31798	0.15428	0.39471	-0.1214	2.4845	0.57575	0.85415	1.1128	0.27841	0.25862	0.53703	0	1.6059	1.6059	0.136	0.016	105	61	-4.5704	0.058081	-11.802	14.266	587.7	24.602	-3.7415	18.288	-9.9941	4.0983	7.651	14.092	3.5527	17.645	-132.83	10.596	143.43	0.94	0.676	12	57	-3.918	-0.013002	-2.2993	7.0339	105.32
72	29	0	0.81942	-0.00035915	0.87186	0.37104	0.23377	0.48445	0.31571	3.0614	0.54726	0.81141	1.122	0.26414	0.31056	0.5747	0	2.0121	2.0121	0.051195	0.010239	195	61	-21.42	0.038664	-27.065	24.393	1314.7	36.406	-2.2051	6.8259	-23.045	-8.1075	-0.5927	14.938	7.5148	22.453	-132.83	6.355	139.19	0.7884	0.48123	216	158	-4.4524	0.0038567	-5.0155	6.6854	89.897
73	22	0	1.1038	-0.0011188	1.2241	0.45599	0.33863	0.58609	-0.10477	2.5791	0.80646	1.0807	1.5115	0.27419	0.43089	0.70508	0	2.2843	2.2843	0.12037	0.018519	198	0	-10.414	0.025792	-13.187	21.814	1345.7	36.718	-2.6883	8.8378	-5.465	2.0644	7.044	7.5294	4.9796	12.509	-132.83	9.9846	142.82	0.89352	0.69907	175	126	2.9993	0.023436	0.47992	6.4305	91.298
74	218	63	0.40902	-0.00021273	0.43583	0.14089	0.034473	0.18632	-0.099436	3.4125	0.32083	0.40431	0.52927	0.083479	0.12496	0.20844	0	0.83799	0.83799	0.035573	0.0079051	97	63	-29.419	-0.079687	-19.379	15.502	682.37	26.763	-2.9275	11.23	-29.854	-22.407	-17.227	7.4468	5.1795	12.626	-132.83	-5.6085	127.22	0.86166	0.27668	191	205	-3.0546	0.019318	-5.4886	5.7514	63.898
75	22	64	0.75521	-0.00040537	0.81581	0.32093	0.18459	0.43108	0.775	4.3522	0.47668	0.72671	0.95699	0.25003	0.23027	0.4803	0	2.0759	2.0759	0.033333	0.0066667	269	64	-19.948	0.045538	-26.756	16.352	845.59	29.345	-2.9391	11.299	-21.781	-14.497	-4.0551	7.2842	10.442	17.726	-132.83	5.9478	138.78	0.90333	0.29667	219	246	-1.7122	0.015627	-4.0485	5.7752	69.119
76	48	0	0.7704	0.00011844	0.75175	0.29936	0.14971	0.38707	0.021682	2.8997	0.56149	0.74889	0.99607	0.1874	0.24718	0.43458	0	1.6202	1.6202	0.082278	0.018987	97	81	-21.016	0.028298	-25.473	14.297	651.39	25.653	-3.3123	13.684	-21.52	-14.152	-9.2914	7.3681	4.8606	12.229	-132.83	-3.0245	129.81	0.90823	0.54114	255	269	1.2514	0.01424	-0.99134	7.1182	84.845
77	46	0	1.1083	-0.00064218	1.1866	0.39752	0.26295	0.51479	-0.59458	2.9737	0.88033	1.1902	1.4416	0.30984	0.2514	0.56124	0	2.014	2.014	0.11429	0.0081633	94	58	-6.6591	-0.064478	1.2073	20.666	1175	34.58	-2.7223	9.5415	-5.8879	4.5334	10.865	10.421	6.3314	16.753	-132.83	17.487	150.32	0.88571	0.54286	180	127	-0.22337	0.0058945	-0.9425	7.9906	121.44
78	51	59	1.0276	-0.00047107	1.0775	0.34997	0.1896	0.4364	-0.12467	2.6663	0.75394	1.0756	1.2903	0.32167	0.21471	0.53637	0	1.8948	1.8948	0.11737	0.0093897	67	59	-11.177	0.044406	-15.884	8.6076	294.25	17.37	-4.9967	31.82	-13.466	-8.0928	-3.5728	5.3732	4.52	9.8932	-106.87	3.4555	110.33	0.96714	0.55399	152	173	0.87553	0.00063595	0.80812	7.0489	105.41
79	22	64	0.62608	-0.00095151	0.76643	0.27303	0.12347	0.36067	0.28966	3.2968	0.43084	0.61006	0.84062	0.17923	0.23055	0.40978	0	1.5812	1.5812	0.037162	0.0067568	31	64	-25.541	-0.0081039	-24.345	20.962	1150.2	33.921	-2.4172	7.703	-23.931	-15.596	-7.6948	8.3347	7.9016	16.236	-132.83	-0.93203	131.9	0.86149	0.44595	219	61	-2.8859	0.0096179	-4.3046	5.6568	57.987
80	26	0	0.82601	-0.0026099	1.0948	0.33736	0.20306	0.47685	0.5109	2.9521	0.47668	0.78948	1.1021	0.31279	0.31257	0.62537	0	1.9752	1.9752	0.086957	0.028986	83	50	-13.649	-0.0010834	-13.537	12.349	566.34	23.798	-3.6403	17.545	-15.568	-10.008	-2.4989	5.56	7.5095	13.07	-132.83	6.4024	139.24	0.91304	0.4058	41	170	-1.673	-0.039048	2.349	9.1686	144
81	110	0	0.77865	-0.00038694	0.82353	0.3278	0.18059	0.42576	0.13738	2.7862	0.53165	0.78241	1.0218	0.25076	0.23934	0.4901	0	1.7199	1.7199	0.090129	0.025751	210	60	-15.098	-0.0073565	-14.245	21.915	1268.7	35.622	-2.4866	8.1685	-12.303	-4.6798	1.8728	7.6236	6.5527	14.176	-132.83	13.196	146.03	0.86266	0.40343	85	197	-9.9488	0.026869	-13.066	7.1471	85.407
82	164	0	0.76768	-7.9051e-05	0.78013	0.30168	0.15014	0.38754	0.054787	2.9513	0.53552	0.75381	1.0116	0.21828	0.2578	0.47608	0	1.6738	1.6738	0.06962	0.028481	97	81	-21.021	0.028237	-25.468	14.305	651.79	25.66	-3.3108	13.673	-21.52	-14.144	-9.279	7.3766	4.8645	12.241	-132.83	-3.0227	129.81	0.90823	0.53797	255	269	1.2423	0.014286	-1.0077	7.1304	85.125
83	123	0	0.78929	-0.00055163	0.86679	0.34914	0.18851	0.43649	-0.38597	2.3407	0.55401	0.83481	1.1065	0.2808	0.27168	0.55248	0	1.6076	1.6076	0.15603	0.017731	76	0	-22.662	-0.017918	-20.144	27.483	1633.6	40.444	-1.9181	5.3974	-19.126	-9.3817	1.3975	9.7443	10.779	20.524	-132.83	12.346	145.18	0.80496	0.28369	205	148	-11.578	0.051999	-18.884	6.4471	67.042
84	247	0	0.47085	1.5057e-05	0.46885	0.19384	0.063336	0.25167	-0.17595	2.9111	0.34918	0.49052	0.63159	0.14134	0.14108	0.28242	0	1.039	1.039	0.033835	0.011278	244	70	-28.576	-0.019768	-25.956	22.847	1274.3	35.73	-2.2378	6.628	-25.275	-17.159	-10.377	8.1162	6.7827	14.899	-132.83	0.0071835	132.84	0.84586	0.3985	215	155	-6.5181	0.037491	-11.486	6.3563	79.248
85	34	0	0.90895	-0.0010945	1.0616	0.36256	0.21848	0.47572	-0.070732	2.8381	0.64533	0.92401	1.2017	0.27868	0.27772	0.5564	0	1.9656	1.9656	0.053571	0.0035714	39	68	-11.849	-0.0064698	-10.947	19.885	1092.5	33.056	-2.7126	9.8182	-12.118	-2.0266	5.1407	10.091	7.1673	17.259	-132.83	12.813	145.65	0.86071	0.475	68	226	-14.58	0.029003	-18.626	5.9555	58.141
86	126	46	0.42532	-0.0006316	0.4929	0.19228	0.063532	0.25509	0.16097	3.0178	0.27632	0.44172	0.58645	0.16541	0.14473	0.31013	0	1.1044	1.1044	0.037209	0.013953	81	46	-34.056	-0.034781	-30.334	21.542	1092.9	33.13	-2.2177	6.6453	-30.848	-23.36	-16.506	7.4889	6.8535	14.342	-132.83	-8.3564	124.48	0.84186	0.37674	64	176	-2.6053	0.0017898	-2.7968	7.8349	145.37
87	78	0	0.67061	-0.0015416	0.86639	0.38792	0.22964	0.49247	0.37771	2.4628	0.30266	0.65922	1.0248	0.35655	0.36558	0.72213	0	1.8533	1.8533	0.05098	0.011765	104	52	-26.89	0.032944	-31.074	32.109	1842.4	42.991	-1.6561	4.2981	-25.228	-6.9967	0.77924	18.232	7.7759	26.008	-132.83	5.7514	138.58	0.76471	0.50196	196	209	-2.4256	-0.0068828	-1.5515	6.2405	69.688
88	38	0	1.0324	-0.00057404	1.1153	0.48608	0.36823	0.60872	-0.037096	2.5416	0.68306	1.047	1.4414	0.36396	0.39433	0.75829	0	2.3587	2.3587	0.065517	0.017241	129	71	-12.588	-0.045145	-6.0648	32.394	2087.6	45.847	-1.955	5.2425	-3.7085	7.2476	12.227	10.956	4.9796	15.936	-132.83	17.628	150.46	0.80345	0.59655	104	250	-8.7545	0.0080624	-9.9196	6.2977	54.927
89	93	49	0.34204	-7.1348e-05	0.34928	0.13982	0.032072	0.17914	0.21742	3.0186	0.24216	0.33733	0.44653	0.095169	0.1092	0.20437	0	0.78739	0.78739	0.068627	0.02451	87	49	-35.6	0.10802	-46.565	13.241	565.68	24.62	-3.0975	12.153	-35.744	-30.361	-23.403	5.3825	6.9583	12.341	-132.83	-16.269	116.56	0.89706	0.39216	41	182	6.5283	-0.018181	8.3737	7.3945	89.29
90	106	0	0.60107	-0.0009679	0.73415	0.31401	0.14782	0.39213	-0.047871	2.2231	0.29706	0.64647	0.87818	0.34941	0.23171	0.58112	0	1.4271	1.4271	0.086957	0.018116	103	63	-28.458	-0.13947	-9.2804	34.531	2036.2	46.472	-1.5237	3.6809	-23.62	-8.0132	-0.75857	15.607	7.2546	22.862	-132.83	8.8011	141.63	0.77536	0.43478	201	148	-10.88	0.046216	-17.235	7.0321	78.918
91	156	0	0.58701	-0.00016698	0.60354	0.25534	0.10727	0.32766	-0.025008	2.5738	0.4434	0.58562	0.80412	0.14222	0.2185	0.36072	0	1.2445	1.2445	0.13065	0.040201	77	0	-24.835	0.057676	-30.545	22.809	1152	34.102	-2.2615	6.9736	-23.663	-12.207	-6.3293	11.456	5.8781	17.334	-132.83	-1.5573	131.28	0.8593	0.58291	66	112	-1.0132	0.018264	-2.8214	8.4993	146.7
92	24	52	0.73573	-0.0015372	0.91251	0.32531	0.16456	0.41841	0.16435	2.6654	0.44192	0.73059	0.97849	0.28866	0.2479	0.53656	0	1.6574	1.6574	0.064935	0.008658	89	52	-27.326	-0.066417	-19.688	19.105	949.02	31.123	-2.4986	8.2453	-25.113	-16.485	-11.542	8.6279	4.9436	13.571	-132.83	-5.7862	127.05	0.85281	0.59307	173	188	2.2518	-0.0052664	2.8574	8.1265	133.5
93	32	0	0.84954	-0.0011864	1.0465	0.36059	0.24171	0.5047	0.98858	5.1293	0.55377	0.81094	1.0758	0.25717	0.2649	0.52207	0	2.6102	2.6102	0.027027	0.015015	118	69	-19.887	-0.0031165	-19.37	15.381	632.67	25.155	-2.8554	12.147	-22.658	-14.439	-5.2669	8.2192	9.1718	17.391	-132.83	3.6846	136.52	0.83784	0.35135	252	66	5.1699	0.0019772	4.8417	6.0147	68.498
94	137	0	0.38321	1.8079e-05	0.38133	0.1652	0.044984	0.2121	0.20393	2.9343	0.25642	0.37596	0.50997	0.11953	0.13402	0.25355	0	0.8835	0.8835	0.066986	0.0095694	136	42	-34.023	0.0066717	-34.717	16.487	712.2	26.69	-2.4625	8.8926	-34.889	-27.918	-18.737	6.9709	9.1807	16.152	-132.83	-8.8276	124.01	0.78947	0.28708	153	169	-1.4559	0.013791	-2.8901	7.5111	118.58
95	65	0	0.69249	0.00016132	0.66717	0.31543	0.16104	0.40157	0.42421	3.1278	0.43517	0.65163	0.94381	0.21647	0.29217	0.50864	0	1.7333	1.7333	0.044444	0.0095238	128	0	-19.571	0.049186	-27.293	18.398	815.17	28.899	-2.548	9.8115	-23.138	-13.54	-1.4415	9.5978	12.099	21.696	-132.83	7.7539	140.59	0.84762	0.3619	252	268	-5.6227	-0.010059	-4.0435	5.2479	50.731
96	32	0	0.90451	-0.00040447	0.95345	0.36702	0.22055	0.47048	0.14138	2.8538	0.61348	0.91374	1.1704	0.30025	0.25669	0.55694	0	2.011	2.011	0.08642	0.037037	105	0	-14.409	0.041344	-19.411	17.401	861.58	29.496	-2.8729	11.356	-16.559	-8.4991	0.93952	8.0603	9.4386	17.499	-132.83	10.931	143.76	0.84774	0.36214	87	150	-2.5874	0.006526	-3.377	6.5167	67.824
97	42	0	0.73526	-5.4969e-05	0.74062	0.28927	0.12822	0.35809	0.064466	2.6795	0.47849	0.73382	0.95608	0.25533	0.22226	0.47759	0	1.5289	1.5289	0.10714	0.015306	78	53	-16.227	0.060715	-22.146	12.999	579.14	24.309	-3.6032	16.467	-18.118	-12.806	-3.4796	5.3117	9.3266	14.638	-132.83	2.1049	134.94	0.93878	0.44898	152	50	0.90471	0.010316	-0.10114	7.1726	93.409
98	43	0	0.44631	-0.0013552	0.58183	0.19942	0.06928	0.27471	0.31929	3.0853	0.24049	0.44671	0.61529	0.20622	0.16858	0.3748	0	1.1858	1.1858	0.024876	0.019901	89	54	-35.417	-0.083599	-27.057	21.87	1096	33.46	-2.0622	6.2172	-36.67	-26.18	-15.618	10.49	10.562	21.052	-132.83	-2.785	130.05	0.73134	0.24378	168	125	-0.40992	0.046891	-5.099	6.0025	60.62
99	235	0	0.63461	0.00046024	0.57064	0.23099	0.084038	0.29225	-0.009911	3.0312	0.4557	0.64658	0.81955	0.19088	0.17296	0.36384	0	1.2753	1.2753	0.017921	0.0035842	247	58	-24.273	0.05861	-32.42	11.749	434.51	21.373	-3.7538	18.715	-27.776	-19.062	-13.884	8.7144	5.1775	13.892	-132.83	-3.8633	128.97	0.90323	0.32616	191	148	3.2181	0.014285	1.2324	8.4009	128.33
[truncated: 1,534 more columns]
