# Supplementary material for: Detecting Parkinson’s disease from sustained phonation and speech signals
Source: PLoS One. 2017 Oct 5;12(10):e0185613. doi: 10.1371/journal.pone.0185613 (PMC5628839; doi:10.1371/journal.pone.0185613)
Supplement: S3 File — (ZIP) [file pone.0185613.s003.zip › SP/voiced/SP_voiced_IS11_speaker_state.csv]

id	audspec_lengthL1norm_sma_quartile1	audspec_lengthL1norm_sma_quartile2	audspec_lengthL1norm_sma_quartile3	audspec_lengthL1norm_sma_iqr1_2	audspec_lengthL1norm_sma_iqr2_3	audspec_lengthL1norm_sma_iqr1_3	audspec_lengthL1norm_sma_percentile1_0	audspec_lengthL1norm_sma_percentile99_0	audspec_lengthL1norm_sma_pctlrange0_1	audspec_lengthL1norm_sma_amean	audspec_lengthL1norm_sma_stddev	audspec_lengthL1norm_sma_skewness	audspec_lengthL1norm_sma_kurtosis	audspec_lengthL1norm_sma_meanPeakDist	audspec_lengthL1norm_sma_peakMean	audspec_lengthL1norm_sma_peakMeanMeanDist	audspec_lengthL1norm_sma_peakDistStddev	audspec_lengthL1norm_sma_meanSegLen	audspec_lengthL1norm_sma_maxSegLen	audspec_lengthL1norm_sma_minSegLen	audspec_lengthL1norm_sma_segLenStddev	audspec_lengthL1norm_sma_linregc1	audspec_lengthL1norm_sma_linregerrQ	audspec_lengthL1norm_sma_qregc1	audspec_lengthL1norm_sma_qregc2	audspec_lengthL1norm_sma_qregerrQ	audspec_lengthL1norm_sma_centroid	audspec_lengthL1norm_sma_downleveltime25	audspec_lengthL1norm_sma_upleveltime90	audspec_lengthL1norm_sma_risetime	audspec_lengthL1norm_sma_falltime	audspec_lengthL1norm_sma_lpgain	audspec_lengthL1norm_sma_lpc0	audspec_lengthL1norm_sma_lpc1	audspec_lengthL1norm_sma_lpc2	audspec_lengthL1norm_sma_lpc3	audspec_lengthL1norm_sma_lpc4	audspecRasta_lengthL1norm_sma_quartile1	audspecRasta_lengthL1norm_sma_quartile2	audspecRasta_lengthL1norm_sma_quartile3	audspecRasta_lengthL1norm_sma_iqr1_2	audspecRasta_lengthL1norm_sma_iqr2_3	audspecRasta_lengthL1norm_sma_iqr1_3	audspecRasta_lengthL1norm_sma_percentile1_0	audspecRasta_lengthL1norm_sma_percentile99_0	audspecRasta_lengthL1norm_sma_pctlrange0_1	audspecRasta_lengthL1norm_sma_amean	audspecRasta_lengthL1norm_sma_stddev	audspecRasta_lengthL1norm_sma_skewness
1	0.35545	0.961	1.6449	0.60555	0.68388	1.2894	0.001034	2.9057	2.9047	1.0325	0.79844	0.36452	2.2369	0.42167	1.8634	0.83094	0.17305	0.20357	0.48	0.05	0.15036	-0.0023049	0.59898	3.5616e-06	-0.003352	0.59845	0.44343	0.40339	0.040678	0.44558	0.39456	0.0060309	-2.0707	1.272	0.094635	-0.46647	0.17857	0.73625	1.8193	4.4241	1.0831	2.6048	3.6878	0.0043328	82.381	82.377	5.6731	13.948	5.1396
2	0.44953	0.97678	1.7462	0.52725	0.76942	1.2967	0.001034	2.7639	2.7629	1.06	0.75567	0.29444	2.1004	0.4575	2.2631	1.203	0.17768	0.25889	0.57	0.04	0.15666	-0.0021969	0.54651	2.39e-06	-0.0027848	0.54639	0.45532	0.34818	0.02834	0.47561	0.40244	0.0069958	-2.0588	1.2589	0.088488	-0.47967	0.20153	0.6996	1.5695	3.951	0.8699	2.3815	3.2514	0.005442	21.656	21.65	3.2727	4.4012	2.582
3	0.47807	0.71375	1.0935	0.23568	0.37971	0.6154	0.001034	1.9405	1.9395	0.75336	0.48693	0.33341	2.7288	0.31	1.2565	0.50313	0.2541	0.183	0.5	0.04	0.14994	-0.0018909	0.22409	-8.2577e-06	-0.0001733	0.22336	0.45389	0.25837	0.033493	0.51442	0.37981	0.0047543	-1.9086	1.016	0.16443	-0.36952	0.10653	1.0801	1.7809	2.9362	0.70078	1.1553	1.8561	0.0047395	28.742	28.737	3.2818	5.1948	3.5586
4	0.24135	0.86058	1.5318	0.61922	0.67121	1.2904	0.001034	2.228	2.227	0.93388	0.73011	0.20347	1.7469	0.374	1.8868	0.95296	0.19116	0.21727	0.46	0.03	0.13738	-0.0020005	0.51205	-3.8144e-06	-0.0010469	0.51173	0.4532	0.35458	0.079681	0.388	0.444	0.0046977	-2.1288	1.4108	0.062633	-0.61707	0.2811	0.63641	2.8968	8.0514	2.2604	5.1546	7.415	0.0047063	68.656	68.651	7.7345	13.623	3.4759
5	0.32276	0.56501	0.77354	0.24224	0.20853	0.45078	0.001034	1.2106	1.2095	0.54314	0.34315	-0.067284	2.239	0.35333	0.91119	0.36805	0.092676	0.19667	0.5	0.04	0.1447	-0.0011923	0.11098	7.8701e-06	-0.0030654	0.10986	0.45419	0.24686	0.054393	0.42437	0.45798	0.0021494	-2.1204	1.4888	-0.049907	-0.62015	0.31345	0.93386	1.759	3.4813	0.82509	1.7223	2.5474	0.0071373	40.005	39.997	3.5751	6.7851	4.6249
6	1.0538	1.4824	1.9491	0.42866	0.46673	0.89539	0.001034	2.8701	2.8691	1.4822	0.67836	-0.059798	2.6073	0.29778	2.2746	0.79237	0.083636	0.35625	1.3	0.04	0.41973	0.00013664	0.46005	-1.8106e-05	0.0053329	0.44752	0.50048	0.11458	0.041667	0.47038	0.50174	0.0063771	-2.1814	1.391	0.16139	-0.54888	0.18403	0.90751	1.2375	1.9084	0.33002	0.67087	1.0009	0.00534	17.089	17.084	1.8981	2.6112	4.9806
7	0.70053	0.95763	1.2814	0.2571	0.32379	0.58089	0.001034	1.7843	1.7832	0.93842	0.46028	-0.41435	2.6609	0.36	1.5546	0.61615	0.21457	0.26571	0.64	0.05	0.22865	-8.0875e-06	0.21185	4.3998e-06	-0.0010816	0.21147	0.49778	0.13878	0.044898	0.5041	0.43033	0.0047852	-1.9852	1.151	0.095916	-0.40762	0.15427	0.98834	1.6036	2.6069	0.61522	1.0034	1.6186	0.0051048	16.137	16.132	2.4825	2.9902	3.2284
8	0.41098	1.1399	1.9282	0.72892	0.78832	1.5172	0.001034	3.2781	3.2771	1.2088	0.94092	0.35899	2.1737	0.26778	2.3831	1.1743	0.17402	0.22667	0.55	0.04	0.16804	-0.0018197	0.86131	3.2462e-05	-0.011364	0.81697	0.4613	0.43729	0.010169	0.39456	0.42517	0.014249	-1.9479	1.0154	0.16843	-0.25754	0.032502	0.68273	1.2766	5.5145	0.59387	4.2379	4.8318	0.0041168	121.21	121.21	8.1416	20.593	5.0258
9	1.3505	2.0226	2.4555	0.67216	0.43289	1.105	0.001034	3.8349	3.8339	1.9408	0.95168	-0.13201	2.6602	0.26714	2.9315	0.99076	0.1431	0.24111	1.05	0.03	0.31171	0.0009794	0.90182	-7.4134e-05	0.017215	0.83031	0.50698	0.17727	0.040909	0.55251	0.40183	0.020808	-2.0918	1.3908	0.005201	-0.51211	0.21625	0.93304	1.4497	2.2199	0.51664	0.77024	1.2869	0.0038007	22.45	22.447	2.4303	3.5974	4.5108
10	0.65899	1.0985	2.0686	0.43954	0.97006	1.4096	0.001034	3.0731	3.0721	1.2731	0.91006	0.22997	1.9768	0.37714	2.2502	0.97701	0.18607	0.32222	0.62	0.07	0.19298	-0.00049229	0.82642	1.9304e-05	-0.0062062	0.81031	0.48875	0.30976	0.050505	0.50676	0.35135	0.0072237	-2.1762	1.5656	-0.17872	-0.41541	0.21252	0.70979	2.3263	3.6502	1.6166	1.3239	2.9404	0.0039125	40.102	40.098	4.2602	7.5056	3.476
11	1.0953	1.8768	3.2403	0.78152	1.3635	2.145	0.001034	4.8863	4.8853	2.1481	1.3965	0.31107	2.0413	0.28625	3.3744	1.2263	0.12786	0.18429	0.37	0.04	0.11044	7.9483e-05	1.9501	5.8329e-07	-7.9755e-05	1.9501	0.49902	0.32847	0.054745	0.48352	0.4652	0.013266	-2.2911	1.712	-0.17437	-0.45079	0.21134	0.98687	1.5289	2.4891	0.54205	0.96023	1.5023	0.00216	25.104	25.101	2.3686	3.9319	5.246
12	0.91228	1.3699	1.8941	0.45759	0.5242	0.9818	0.001034	2.703	2.702	1.3575	0.74192	-0.16456	2.2926	0.25125	1.9995	0.642	0.16707	0.23333	0.64	0.03	0.20276	-0.0040814	0.48387	-8.5e-06	-0.0022284	0.48295	0.44285	0.17352	0.059361	0.45413	0.47248	0.025129	-1.8572	1.0673	-0.018129	-0.30108	0.12318	0.9876	1.3834	2.7881	0.39584	1.4047	1.8005	0.0039564	18.175	18.171	2.6437	3.6482	3.0084
13	0.38782	0.82286	1.3781	0.43504	0.55521	0.99025	0.001034	2.2913	2.2903	0.90976	0.67922	0.34237	2.0613	0.31833	1.6081	0.69829	0.15399	0.15286	0.43	0.04	0.11278	-0.0015745	0.45143	2.6989e-05	-0.0074581	0.44213	0.46613	0.33333	0.045662	0.45413	0.42202	0.0060151	-2.1074	1.3004	0.25393	-0.73774	0.3027	0.82367	2.0834	3.9894	1.2598	1.906	3.1657	0.0046248	26.96	26.955	4.0277	5.5858	2.3819
14	0.82486	1.674	2.4996	0.84914	0.82558	1.6747	0.001034	3.6667	3.6657	1.6203	1.0417	-0.029375	1.9129	0.436	2.9514	1.3311	0.18029	0.15412	0.54	0.04	0.13342	-0.0015863	1.0706	1.9381e-06	-0.0020941	1.0705	0.47664	0.30798	0.030418	0.48473	0.41603	0.017236	-2.1087	1.5228	-0.32985	-0.19716	0.1227	1.0015	2.5189	4.3533	1.5175	1.8344	3.3519	0.0029165	29.464	29.461	4.4829	6.2551	2.6502
15	0.59341	1.2311	1.6817	0.63765	0.4506	1.0882	0.001034	2.5556	2.5546	1.1704	0.70491	0.056432	2.0832	0.21111	1.8056	0.6352	0.073853	0.20364	0.55	0.03	0.15137	0.00060543	0.49525	-7.5828e-07	0.00078059	0.49524	0.50785	0.30172	0.034483	0.44156	0.52814	0.0061129	-2.2145	1.6228	-0.16881	-0.43145	0.1999	0.74854	2.0106	3.2841	1.2621	1.2735	2.5356	0.0078528	15.771	15.764	2.5557	2.8779	3.1453
16	0.72195	1.1714	1.7476	0.44947	0.57616	1.0256	0.001034	2.9791	2.9781	1.2525	0.79706	0.30347	2.4185	0.258	2.1179	0.86542	0.15523	0.20333	0.47	0.05	0.1542	-0.004088	0.5818	-3.3662e-05	0.002476	0.57252	0.44414	0.27041	0.045918	0.40513	0.53333	0.0069922	-2.3556	1.9912	-0.55877	-0.20631	0.13784	0.92779	1.5652	2.8825	0.63745	1.3173	1.9548	0.0038174	15.944	15.94	2.4579	2.8669	2.7401
17	0.78486	1.7312	2.7539	0.94636	1.0227	1.9691	0.001034	3.9019	3.9008	1.7361	1.1921	0.0079753	1.8383	0.34333	2.8833	1.1471	0.17104	0.233	0.48	0.05	0.15192	-0.0015612	1.4096	-1.3204e-05	0.001555	1.4066	0.48013	0.29114	0.059072	0.45763	0.42373	0.013361	-2.272	1.6742	-0.051681	-0.62448	0.28278	0.74515	2.3285	5.4077	1.5833	3.0792	4.6626	0.0032557	68.632	68.628	5.7412	11.742	4.6103
18	0.76444	1.2989	1.8793	0.53447	0.58041	1.1149	0.001034	2.4504	2.4494	1.2531	0.70909	-0.3074	2.0814	0.28	1.9332	0.68009	0.086255	0.29091	0.8	0.05	0.2605	-0.00014336	0.50262	9.8792e-06	-0.0033146	0.4968	0.49538	0.19565	0.046584	0.42679	0.48598	0.0054352	-2.2121	1.5896	-0.1086	-0.48719	0.22536	0.76741	1.6669	2.9429	0.89952	1.276	2.1755	0.0045404	36.666	36.661	3.7186	6.788	3.9839
19	0.71153	0.94502	1.2217	0.2335	0.27672	0.51022	0.001034	1.5564	1.5554	0.91143	0.39415	-0.61815	2.8979	0.19778	1.2688	0.35737	0.052446	0.308	0.89	0.04	0.32289	0.00082736	0.15312	-1.3013e-05	0.0033909	0.15167	0.51245	0.10606	0.020202	0.48731	0.47208	0.0052296	-1.8589	0.88392	0.1862	-0.21889	0.01569	0.98834	1.4525	2.29	0.46418	0.83747	1.3017	0.0054822	14.035	14.029	2.0608	2.3187	3.665
20	0.58924	1.0873	1.6377	0.49804	0.5504	1.0484	0.001034	2.7787	2.7777	1.0781	0.72806	0.17023	2.3646	0.512	2.0474	0.96923	0.21208	0.24417	0.68	0.03	0.17974	0.00010645	0.52998	5.3029e-06	-0.0014791	0.52871	0.5008	0.30333	0.023333	0.4515	0.41472	0.0058314	-2.0769	1.3093	0.091537	-0.57466	0.25955	0.77821	2.438	6.2616	1.6598	3.8235	5.4833	0.0039531	164.86	164.85	9.4462	26.197	5.8362
21	0.6626	0.92797	1.2196	0.26537	0.29166	0.55703	0.001034	1.665	1.664	0.91383	0.41703	-0.34472	2.6723	0.31714	1.2594	0.34559	0.20838	0.28429	0.81	0.04	0.27526	0.0010326	0.16786	-4.07e-06	0.0020908	0.16743	0.52266	0.10345	0.057471	0.48077	0.47692	0.0047753	-1.8365	0.81114	0.37554	-0.48025	0.13734	0.98445	1.5706	2.3491	0.58611	0.77857	1.3647	0.0053917	14.059	14.053	2.0324	2.2478	4.3394
22	0.92297	1.5176	2.0874	0.59465	0.56978	1.1644	0.001034	2.9766	2.9756	1.4387	0.85151	-0.18239	2.1448	0.28	2.4475	1.0087	0.17372	0.2475	0.72	0.04	0.23941	-0.0021293	0.69129	-8.9705e-06	0.00054394	0.68772	0.46145	0.20736	0.043478	0.4698	0.4396	0.0066943	-2.2734	1.5697	0.12495	-0.64234	0.2273	1.0556	1.6162	3.0661	0.56067	1.4499	2.0106	0.0030245	24.774	24.771	2.977	4.5206	3.5531
23	0.53748	1.1634	1.995	0.6259	0.83158	1.4575	0.001034	3.1397	3.1386	1.2719	0.93172	0.40838	2.1519	0.604	2.3585	1.0866	0.3674	0.29818	0.71	0.07	0.23502	-0.0020037	0.82966	2.3342e-05	-0.0098934	0.78968	0.45402	0.35988	0.064897	0.43491	0.43491	0.0038324	-1.9917	1.1206	0.22315	-0.66339	0.31606	0.65792	1.1207	2.2572	0.46283	1.1364	1.5993	0.0050077	90.984	90.979	4.4612	14.407	5.3065
24	0.87415	1.5788	2.443	0.70468	0.86422	1.5689	0.001034	3.3102	3.3091	1.6001	1.0098	-0.10343	1.8695	0.3	2.6483	1.0481	0.11478	0.22	0.85	0.03	0.23611	-0.003586	0.93637	-5.5446e-05	0.011828	0.83289	0.4461	0.24373	0.057348	0.49281	0.40288	0.009717	-2.3508	1.9995	-0.56524	-0.25483	0.17893	0.90926	1.5607	3.6976	0.65145	2.1369	2.7883	0.0042397	244.6	244.6	9.9565	38.632	6.4
25	0.90523	1.0687	1.2817	0.16345	0.21303	0.37648	0.001034	2.1818	2.1808	1.0474	0.47939	-0.19103	3.3372	0.37333	1.6451	0.59768	0.23977	0.3825	1.05	0.06	0.39934	-0.0019814	0.22112	-9.3357e-05	0.013142	0.18695	0.47124	0.15951	0.03681	0.46296	0.50617	0.0027168	-2.1291	1.3816	0.096187	-0.61985	0.27688	0.99528	1.233	2.0111	0.23771	0.77813	1.0158	0.0049369	9.2523	9.2474	1.7294	1.5728	2.9304
26	0.74459	1.6712	2.2746	0.92661	0.60338	1.53	0.001034	3.5001	3.4991	1.5815	1.0875	0.0028688	1.9454	0.40143	2.7048	1.1233	0.21	0.29333	0.86	0.03	0.25355	-0.0011904	1.1675	4.689e-06	-0.0028644	1.1655	0.47615	0.27654	0.089385	0.39776	0.44258	0.0070138	-2.1898	1.4457	0.24686	-0.86282	0.36504	0.68828	1.616	6.0759	0.92775	4.4598	5.3876	0.0042121	261.25	261.25	14.3	52.483	6.282
27	0.62022	1.15	1.8413	0.52978	0.69132	1.2211	0.001034	3.0212	3.0202	1.2286	0.89127	0.32086	2.2014	0.41714	2.37	1.1414	0.21933	0.16737	0.8	0.03	0.20232	-0.00089616	0.78662	-2.0993e-05	0.0062206	0.75391	0.47786	0.29706	0.067647	0.40118	0.44838	0.0082775	-2.1057	1.2269	0.42698	-0.88554	0.34686	0.71951	1.1766	4.6081	0.45712	3.4314	3.8885	0.0040055	123.51	123.51	8.115	21.544	4.4652
28	0.66995	1.0361	1.578	0.36614	0.54192	0.90806	0.001034	2.9388	2.9378	1.1855	0.72718	0.79724	3.05	0.256	2.046	0.86048	0.077872	0.169	0.55	0.03	0.1423	-0.0028308	0.50787	-7.79e-05	0.01088	0.47478	0.46196	0.29379	0.079096	0.46023	0.51136	0.010247	-2.0028	1.1779	0.074695	-0.38855	0.15004	0.89026	1.191	2.2485	0.30075	1.0575	1.3582	0.0045749	13.042	13.037	1.9144	2.2425	3.9071
29	0.66015	1.2043	1.7961	0.54415	0.59183	1.136	0.001034	2.9958	2.9948	1.2073	0.75374	0.13629	2.4349	0.37	2.0858	0.87849	0.11916	0.297	0.88	0.06	0.24799	-0.0029435	0.49187	-2.8745e-05	0.0063698	0.44066	0.43243	0.29538	0.021538	0.4784	0.42593	0.0045247	-2.2099	1.6248	-0.18172	-0.46133	0.23404	0.87521	1.3434	2.6598	0.46819	1.3164	1.7845	0.003903	37.413	37.409	3.2325	6.1963	4.838
30	0.80821	1.4437	1.7019	0.63544	0.25825	0.8937	0.001034	2.2966	2.2956	1.3007	0.56901	-0.38279	2.3923	0.24556	1.8648	0.56406	0.13688	0.29444	0.81	0.03	0.28406	-0.0010136	0.31772	-8.8861e-06	0.0013412	0.31552	0.48085	0.1203	0.048872	0.45283	0.52453	0.0061565	-1.9713	1.0289	0.30291	-0.50921	0.15432	0.87475	1.1796	1.7248	0.30483	0.54524	0.85007	0.0068019	11.48	11.473	1.6258	1.832	4.2111
31	0.7382	0.9653	1.3681	0.22711	0.40278	0.62988	0.001034	1.8639	1.8628	0.99492	0.48216	-0.23513	2.4916	0.247	1.4685	0.47353	0.11154	0.30286	0.69	0.05	0.23168	-0.0014816	0.21783	6.7067e-06	-0.0033729	0.21623	0.46311	0.15548	0.074205	0.47872	0.47518	0.0044858	-2.0016	1.1243	0.2526	-0.57693	0.20857	0.94524	1.3397	1.9449	0.39446	0.60521	0.99966	0.0053498	12.035	12.03	1.9912	2.31	3.2402
32	0.44324	0.67845	1.0504	0.23521	0.37198	0.60719	0.001034	1.5337	1.5326	0.71024	0.41143	0.010027	2.1859	0.3	1.1189	0.40862	0.14832	0.19545	0.49	0.04	0.14853	-0.00085083	0.16638	1.8191e-06	-0.0012474	0.16634	0.47585	0.22831	0.022831	0.48165	0.44037	0.003698	-1.9691	1.0465	0.29603	-0.57373	0.21203	0.98834	1.577	2.8565	0.58869	1.2795	1.8681	0.0057333	15.327	15.321	2.6775	3.2805	2.4283
33	0.75735	1.1819	1.5126	0.42459	0.33068	0.75527	0.001034	2.3809	2.3798	1.1268	0.53865	-0.24227	2.7129	0.29444	1.6084	0.48165	0.16866	0.288	1.27	0.04	0.36163	0.00084032	0.28516	-2.2366e-05	0.0073263	0.26523	0.51637	0.17182	0.013746	0.45172	0.5	0.0043433	-2.0716	1.2577	0.087626	-0.38609	0.11802	0.91077	1.3685	2.261	0.45773	0.8925	1.3502	0.0057761	28.725	28.72	2.4871	4.4522	5.7706
34	0.74346	1.4927	2.4017	0.7492	0.90905	1.6583	0.001034	3.748	3.7469	1.591	1.087	0.22171	2.1042	0.36	2.8414	1.2504	0.15761	0.20909	0.51	0.04	0.14939	-0.0034013	1.1284	2.6762e-05	-0.0096637	1.1163	0.45601	0.28085	0.055319	0.44872	0.44444	0.011792	-2.2638	1.7282	-0.20972	-0.49896	0.25337	0.87241	2.1396	4.5732	1.2672	2.4336	3.7008	0.0028423	33.407	33.404	4.2672	6.6865	3.0042
35	0.7973	1.5371	2.1886	0.73976	0.65151	1.3913	0.001034	2.7367	2.7357	1.4953	0.77188	-0.10826	1.9296	0.23333	2.0856	0.59032	0.092976	0.355	1.05	0.03	0.35892	-0.0025838	0.56585	-2.4957e-05	0.0031813	0.55583	0.46444	0.15948	0.125	0.50216	0.48052	0.0047837	-2.4261	2.0674	-0.46814	-0.3956	0.2284	0.9331	1.2195	1.5669	0.28644	0.3474	0.63384	0.0056778	10.703	10.697	1.557	1.7094	4.2951
36	0.77397	1.0886	1.8411	0.31458	0.75257	1.0671	0.001034	3.0561	3.0551	1.2769	0.78487	0.40117	2.4535	0.30889	2.0351	0.75814	0.17848	0.22615	0.68	0.03	0.20518	-0.0026888	0.56287	5.9302e-08	-0.0027063	0.56287	0.4462	0.25926	0.047138	0.52365	0.42905	0.0077783	-2.0568	1.2363	0.25162	-0.75385	0.33145	0.93175	1.3224	2.675	0.39063	1.3526	1.7432	0.0048777	24.432	24.428	2.3435	3.8745	5.5524
37	1.1395	1.6905	2.3158	0.55095	0.62532	1.1763	0.001034	3.5275	3.5265	1.7404	0.85428	0.14963	2.4611	0.25333	2.5438	0.8034	0.079722	0.35143	1.17	0.05	0.38621	-0.00056438	0.72806	-5.5854e-05	0.013679	0.65363	0.49113	0.12891	0.050781	0.49412	0.48627	0.0051253	-2.5157	2.2219	-0.55861	-0.33046	0.18804	0.81524	1.1444	1.7922	0.3292	0.64771	0.97692	0.0048165	14.114	14.109	1.6731	2.1138	4.9816
38	0.61832	1.332	2.4977	0.71368	1.1657	1.8794	0.001034	4.4352	4.4342	1.604	1.2287	0.45256	2.2252	0.33714	2.947	1.343	0.17433	0.18786	0.41	0.05	0.12774	-0.0011637	1.501	-4.5206e-05	0.011268	1.4351	0.4815	0.42391	0.032609	0.49818	0.38545	0.0092808	-2.207	1.5496	-0.18497	-0.25658	0.10589	0.68047	1.7132	3.4731	1.0327	1.7599	2.7926	0.0026078	33.773	33.77	3.627	6.1549	3.4732
39	1.0706	1.4938	1.9184	0.42322	0.42453	0.84775	0.001034	3.2827	3.2817	1.5008	0.83224	0.11327	2.6823	0.38	2.3291	0.82826	0.22128	0.20583	0.58	0.03	0.18504	0.00052318	0.69119	-6.9182e-06	0.0022458	0.69015	0.50526	0.196	0.048	0.44578	0.48594	0.0097977	-2.1777	1.6035	-0.29346	-0.27359	0.14924	0.9265	1.5507	3.4013	0.62422	1.8506	2.4748	0.0027495	21.282	21.279	2.761	3.8355	3.5521
40	0.59578	0.86023	1.1073	0.26445	0.24707	0.51152	0.001034	1.8216	1.8205	0.86684	0.45637	0.12186	2.6472	0.22429	1.184	0.31712	0.097959	0.20444	0.83	0.05	0.23253	3.0855e-05	0.20827	-3.2948e-05	0.0060603	0.20136	0.49783	0.16304	0.059783	0.49727	0.45355	0.0049578	-2.0685	1.3668	-0.065793	-0.39344	0.17098	0.95922	1.4478	2.7732	0.48854	1.3254	1.814	0.0062407	13.581	13.574	2.2763	2.4886	3.1554
41	0.44155	0.63446	0.86682	0.19291	0.23237	0.42528	0.001034	1.4384	1.4374	0.6558	0.32078	0.12434	2.9194	0.33667	1.0116	0.35577	0.1551	0.2975	1.21	0.03	0.36055	0.00011659	0.10284	-1.2794e-05	0.0031743	0.099818	0.50147	0.1375	0.025	0.46444	0.48536	0.0030688	-1.6528	0.56714	0.30287	-0.29881	0.089478	0.78273	1.0701	1.5138	0.2874	0.44365	0.73105	0.011406	14.12	14.109	1.9994	2.8467	3.3048
42	0.001034	0.57901	0.9017	0.57797	0.3227	0.90067	0.001034	1.5758	1.5748	0.5423	0.47118	0.26072	2.0068	0.73714	1.1505	0.60816	0.3267	0.44154	1.04	0.09	0.27931	0.00039574	0.2176	7.7797e-06	-0.0041165	0.17929	0.53447	0.43718	0.0068847	0.33448	0.3569	0.0013498	-1.987	1.1176	0.17483	-0.51822	0.21898	0.55301	1.0003	2.0196	0.44725	1.0194	1.4666	0.0075262	139.74	139.73	7.4402	24.151	5.5643
43	0.66704	1.5271	2.3575	0.86008	0.83038	1.6905	0.001034	3.0882	3.0872	1.4955	0.94568	-0.011409	1.786	0.34286	2.3435	0.84795	0.16542	0.18786	0.68	0.04	0.17334	-0.0014688	0.88062	-1.5475e-05	0.0027869	0.8729	0.4756	0.28623	0.076087	0.49455	0.45455	0.0059946	-2.2981	1.6496	0.051867	-0.69582	0.29942	0.68994	1.5609	3.1062	0.87093	1.5454	2.4163	0.0048618	16.441	16.436	2.6766	3.4226	2.6261
44	1.0358	1.624	2.7074	0.58828	1.0834	1.6717	0.001034	3.7198	3.7188	1.8002	1.0686	0.11386	1.9603	0.227	2.7195	0.91929	0.12083	0.18769	0.53	0.05	0.16006	-6.3935e-05	1.1419	-2.4289e-05	0.0058384	1.1303	0.49723	0.21311	0.081967	0.50617	0.44444	0.018477	-2.1264	1.3993	0.045609	-0.52699	0.21828	0.98834	1.8487	3.4136	0.86036	1.5649	2.4252	0.0044579	38.724	38.72	3.7964	6.7392	4.2047
45	0.68369	1.1174	1.3294	0.43376	0.212	0.64576	0.001034	2.2934	2.2924	1.0227	0.52755	-0.077443	2.8382	0.328	1.5294	0.50679	0.13422	0.17273	0.54	0.04	0.16091	-0.0004821	0.27759	-1.1049e-05	0.0016282	0.27667	0.48985	0.19792	0.036458	0.50785	0.43979	0.0066534	-1.9971	1.1067	0.2585	-0.55578	0.19775	0.98834	1.6547	2.5743	0.66634	0.91962	1.586	0.0041712	9.8594	9.8552	2.171	1.9798	2.1168
46	0.86388	1.3704	1.6603	0.50655	0.28991	0.79646	0.001034	2.6981	2.6971	1.338	0.63768	0.10368	2.7411	0.25833	2.0636	0.72555	0.1213	0.335	1.34	0.07	0.45752	0.0030383	0.37272	-7.5079e-05	0.01873	0.31182	0.53736	0.15238	0.071429	0.49282	0.49282	0.0064546	-1.9866	1.2198	0.026227	-0.45709	0.20271	0.90917	1.4004	1.9288	0.4912	0.52846	1.0197	0.010691	5.6563	5.6456	1.6063	1.0642	1.5352
47	1.4526	2.1357	2.7697	0.68304	0.63404	1.3171	0.001034	4.1951	4.1941	2.1327	1.072	0.057629	2.5303	0.295	2.8898	0.75708	0.16122	0.5375	1.45	0.1	0.54979	-0.0021111	1.13	-7.432e-05	0.014685	1.0485	0.47907	0.14537	0.0837	0.44248	0.51327	0.010845	-2.2904	1.7634	-0.23848	-0.46171	0.23288	0.98834	1.2492	3.1785	0.26087	1.9293	2.1902	0.0039462	271.72	271.72	12.098	44.49	5.6785
48	0.49035	0.78793	1.0467	0.29759	0.25872	0.55631	0.001034	1.5881	1.5871	0.74636	0.42871	-0.21284	2.3445	0.41667	1.2412	0.4948	0.32107	0.32333	1.6	0.03	0.47917	0.0016332	0.16484	-2.561e-06	0.0023785	0.16458	0.55154	0.21233	0.023973	0.39863	0.46735	0.0020302	-1.8304	0.85459	0.22507	-0.36533	0.12056	0.7932	1.155	1.6044	0.36178	0.44943	0.81121	0.013211	88.437	88.424	3.9844	13.913	6.496
49	0.91645	1.5913	2.0687	0.67488	0.47742	1.1523	0.001034	2.6625	2.6615	1.4724	0.72669	-0.28536	2.1904	0.35571	2.2677	0.79531	0.17735	0.26909	0.78	0.03	0.26623	-0.0013072	0.51535	-1.0485e-05	0.0018174	0.51047	0.47621	0.15385	0.093645	0.45973	0.48993	0.0080912	-2.0012	1.1277	0.16939	-0.44009	0.1502	0.86421	1.2764	2.3744	0.41216	1.098	1.5101	0.0035782	25.442	25.438	2.4628	4.1866	4.8905
50	0.98565	1.4782	2.0413	0.49253	0.56312	1.0557	0.001034	3.1019	3.1009	1.497	0.78032	0.076654	2.4447	0.362	2.5023	1.0054	0.17792	0.35667	1.01	0.06	0.33144	-0.0030741	0.56504	-5.0818e-05	0.0088681	0.52054	0.4575	0.19492	0.059322	0.4766	0.48085	0.0065341	-2.068	1.1684	0.37424	-0.76999	0.30139	0.8795	1.2054	1.6395	0.32586	0.43417	0.76002	0.0041854	12.375	12.371	1.6885	2.0342	4.1694
51	1.8377	2.8162	3.4589	0.97855	0.64268	1.6212	0.001034	4.7151	4.714	2.6359	1.1989	-0.38483	2.4278	0.378	3.9274	1.2915	0.22409	0.248	0.6	0.03	0.23536	0.00068069	1.4348	-6.7053e-05	0.017645	1.3308	0.5035	0.1378	0.059055	0.49802	0.49012	0.014873	-2.2147	1.5251	0.1384	-0.77642	0.33209	0.98682	1.5836	2.187	0.59673	0.60346	1.2002	0.0064567	5.1442	5.1377	1.671	1.0103	1.073
52	0.17973	0.98435	1.687	0.80462	0.70267	1.5073	0.001034	2.3152	2.3141	0.9867	0.77033	0.13521	1.6941	0.29875	1.7984	0.81171	0.21883	0.269	0.61	0.04	0.21168	-0.0021534	0.56333	4.0087e-05	-0.013298	0.50924	0.44747	0.35842	0.10394	0.3741	0.42806	0.0050595	-2.2224	1.7065	-0.32219	-0.37685	0.22417	0.55668	1.4785	3.6472	0.9218	2.1687	3.0905	0.0058566	180.36	180.36	8.0274	32.028	6.7554
53	0.78736	1.3452	1.8482	0.55787	0.50294	1.0608	0.001034	3.1446	3.1436	1.358	0.73499	0.23795	2.6646	0.30714	2.161	0.80302	0.13853	0.18538	0.6	0.04	0.16519	-0.00065168	0.5377	-4.731e-05	0.011885	0.47545	0.48748	0.25564	0.041353	0.45283	0.51321	0.0067808	-2.0682	1.2102	0.22954	-0.59608	0.23199	0.74967	1.1761	1.6954	0.42644	0.51925	0.94569	0.00549	19.321	19.315	2.0047	3.1339	5.153
54	0.75378	1.216	1.9076	0.46223	0.69156	1.1538	0.001034	2.7087	2.7076	1.3026	0.72467	0.29333	2.1872	0.298	2.1024	0.7998	0.14386	0.20778	0.46	0.03	0.15605	-0.00086599	0.52277	-2.0444e-05	0.0031002	0.51942	0.48663	0.22051	0.092308	0.5	0.48454	0.006609	-2.2216	1.6867	-0.19787	-0.58849	0.33087	0.9942	1.5017	2.4872	0.50748	0.98553	1.493	0.0072329	6.2146	6.2073	1.7709	1.1925	1.3503
55	1.1067	1.7561	2.5354	0.64943	0.77934	1.4288	0.001034	3.3669	3.3659	1.7411	0.89573	-0.12009	2.1296	0.33429	2.4417	0.70056	0.26049	0.20692	0.71	0.03	0.22099	-0.0039996	0.69932	-1.1682e-05	-0.00076355	0.69479	0.44499	0.16906	0.05036	0.48375	0.47653	0.012037	-2.1421	1.6052	-0.32433	-0.33504	0.2029	0.8929	1.2938	1.9034	0.40093	0.60961	1.0105	0.0041602	24.957	24.953	2.129	3.9484	5.5136
56	0.82149	1.546	2.4909	0.72448	0.94497	1.6694	0.001034	3.1822	3.1812	1.5527	0.99013	-0.022578	1.8542	0.37714	2.4502	0.89741	0.1439	0.299	0.71	0.03	0.23872	-0.002513	0.93205	2.7935e-05	-0.010949	0.89551	0.45749	0.24092	0.10891	0.44702	0.4702	0.0074497	-2.1482	1.4893	-0.10078	-0.4678	0.23343	0.70906	1.6209	2.8112	0.91184	1.1903	2.1022	0.0046377	36.76	36.756	3.5325	6.5054	4.1377
57	0.81415	1.3266	1.7898	0.51242	0.46324	0.97567	0.001034	2.7867	2.7856	1.3075	0.74858	0.021754	2.3232	0.34333	2.1506	0.84305	0.13683	0.23273	0.64	0.03	0.21818	-0.0010108	0.55453	7.8788e-06	-0.0030671	0.55291	0.48121	0.21374	0.061069	0.44444	0.49425	0.0081478	-2.0515	1.2946	0.024573	-0.44628	0.18581	0.89386	1.5927	2.8733	0.69886	1.2806	1.9794	0.0048468	31.773	31.769	2.9609	5.1667	4.6959
58	0.001034	1.1111	2.4327	1.11	1.3216	2.4317	0.001034	3.647	3.6459	1.351	1.202	0.35445	1.7215	0.34091	2.702	1.351	0.16627	0.24625	0.66	0.05	0.17295	-0.0029364	1.3258	2.2041e-05	-0.011885	1.2517	0.42505	0.43243	0.041769	0.3399	0.41626	0.0072002	-2.3622	1.8334	-0.075726	-0.72731	0.33953	0.2861	1.3834	4.6204	1.0973	3.2371	4.3343	0.0042787	195.42	195.41	12.507	40.32	5.9244
59	0.76627	1.4489	2.0565	0.68268	0.60753	1.2902	0.001034	4.327	4.3259	1.5588	1.029	0.68408	3.1491	0.312	2.9129	1.3541	0.1289	0.16923	0.43	0.05	0.11506	0.0031996	1.0122	-6.0292e-05	0.017248	0.95165	0.53789	0.35043	0.038462	0.48927	0.45494	0.010922	-2.2531	1.6869	-0.24871	-0.34067	0.16466	0.98834	1.3833	2.3232	0.39494	0.9399	1.3348	0.0038454	19.892	19.888	2.4475	3.577	3.9638
60	0.73116	1.2465	1.8547	0.51537	0.60816	1.1235	0.001034	2.8392	2.8382	1.2482	0.75774	0.068055	2.1991	0.436	2.0381	0.7899	0.22712	0.19923	0.62	0.03	0.18817	-0.0016046	0.55909	-3.6575e-06	-0.00063905	0.55873	0.46972	0.26038	0.030189	0.42803	0.48485	0.0060432	-2.1903	1.5369	-0.015949	-0.57687	0.25285	0.87985	1.4636	3.6124	0.58373	2.1488	2.7325	0.0043881	28.145	28.14	3.4953	5.342	3.3732
61	0.45664	0.97554	1.3584	0.5189	0.38282	0.90172	0.001034	2.2954	2.2943	0.96487	0.60911	0.23242	2.2613	0.37	1.6654	0.70052	0.21361	0.22462	0.46	0.03	0.15405	-0.00079751	0.36615	1.8122e-05	-0.0062702	0.35077	0.47748	0.30693	0.029703	0.50662	0.43046	0.0033027	-2.141	1.4755	-0.048176	-0.56027	0.28107	0.80007	1.628	2.7683	0.82798	1.1403	1.9682	0.0059448	13.559	13.553	2.3262	2.6537	2.6812
62	0.65623	1.1029	1.5091	0.44663	0.40628	0.85291	0.001034	1.8941	1.893	1.0466	0.54257	-0.37531	2.1356	0.31667	1.5945	0.54787	0.17932	0.2875	0.66	0.05	0.22146	-0.00051788	0.29315	-2.6045e-05	0.0055766	0.28165	0.48818	0.15745	0.080851	0.44017	0.50427	0.00369	-2.1012	1.2378	0.26772	-0.6018	0.20362	0.96818	1.385	2.546	0.41683	1.161	1.5778	0.0043557	14.192	14.188	2.2278	2.6567	3.2316
63	1.2713	1.9263	2.4732	0.65501	0.54691	1.2019	0.001034	3.7158	3.7148	1.9119	1.0067	-0.12175	2.4242	0.25	3.1549	1.243	0.11367	0.30167	1.19	0.03	0.40626	0.0032969	0.98151	-0.00012571	0.026804	0.87185	0.52436	0.17021	0.11702	0.42246	0.51337	0.010948	-2.2576	1.5474	0.15316	-0.68854	0.25132	0.98834	1.3349	5.1842	0.34656	3.8493	4.1959	0.0059088	272.98	272.97	14.942	48.909	4.6925
64	0.7786	1.2463	1.7505	0.46769	0.50424	0.97193	0.001034	2.9238	2.9228	1.2692	0.76953	0.11678	2.3967	0.39167	2.0437	0.77444	0.23205	0.184	0.79	0.03	0.19966	-0.0037887	0.49638	-7.3605e-06	-0.0017131	0.49445	0.42784	0.24028	0.035336	0.43972	0.47518	0.0078942	-2.2197	1.6583	-0.18719	-0.47653	0.23367	0.93449	1.416	3.2958	0.4815	1.8798	2.3613	0.0038141	47.599	47.595	3.5658	7.7176	5.7605
65	0.87535	1.564	2.3458	0.68863	0.78182	1.4704	0.001034	4.2199	4.2189	1.6499	1.0367	0.25477	2.4695	0.45167	2.7811	1.1312	0.30634	0.21429	0.55	0.03	0.15324	-0.00015313	1.0745	-3.4325e-06	0.00092124	1.0739	0.49598	0.34076	0.012739	0.47923	0.4345	0.0078693	-2.0338	1.1714	0.2268	-0.64802	0.29007	0.8464	1.2564	2.5477	0.40996	1.2913	1.7013	0.0034226	45.549	45.546	3.3522	7.0966	4.9649
66	0.78421	1.2439	1.7445	0.45967	0.50058	0.96025	0.001034	2.9354	2.9343	1.2299	0.76109	-0.020331	2.4064	0.28	2.0045	0.77465	0.15451	0.26154	0.69	0.04	0.21372	0.00088274	0.57175	8.9306e-06	-0.0021447	0.56582	0.51887	0.25	0.014706	0.40708	0.46903	0.0073414	-2.0685	1.2219	0.37909	-0.89371	0.36899	0.88919	1.6625	3.6791	0.77333	2.0166	2.7899	0.0043619	83.136	83.132	5.426	14.357	5.5479
67	0.77831	1.6176	2.5579	0.83926	0.94032	1.7796	0.001034	3.9248	3.9238	1.7124	1.0977	0.23347	1.9311	0.3	2.7449	1.0325	0.13544	0.14688	0.38	0.03	0.10486	0.0008699	1.2008	-3.8903e-05	0.010868	1.1636	0.50898	0.37597	0.034884	0.48249	0.46693	0.0080093	-2.3989	1.9649	-0.40041	-0.32418	0.16528	0.92467	1.4797	2.3761	0.55504	0.89638	1.4514	0.0027293	28.046	28.043	2.3999	4.2474	5.4112
68	0.90886	1.7238	2.3755	0.81494	0.65167	1.4666	0.001034	3.2374	3.2363	1.6515	0.92271	-0.1808	2.0035	0.44143	2.5297	0.87818	0.21216	0.23786	0.84	0.03	0.26276	-0.0021111	0.80821	-2.2102e-05	0.0054035	0.77152	0.46221	0.20821	0.058651	0.46176	0.48529	0.0051147	-2.243	1.5023	0.17934	-0.72868	0.29493	0.98834	1.531	3.0148	0.54266	1.4838	2.0265	0.0029091	102.55	102.55	5.5475	17.781	6.5498
69	0.46959	1.1537	2.2184	0.68415	1.0647	1.7489	0.001034	4.195	4.194	1.3896	1.1276	0.61808	2.561	0.43571	2.9241	1.5345	0.26965	0.18	0.59	0.03	0.16374	-0.0033784	1.1608	2.092e-05	-0.010491	1.1279	0.42945	0.49853	0.01173	0.45	0.39412	0.0049545	-2.2721	1.6486	-0.11105	-0.47352	0.21354	0.53749	1.5171	3.9235	0.97957	2.4065	3.386	0.003708	71.302	71.298	5.6176	13.507	4.8451
70	0.52175	0.95089	1.1171	0.42914	0.16618	0.59532	0.001034	1.5377	1.5367	0.81047	0.45359	-0.51286	2.1787	0.32125	1.2817	0.47127	0.12594	0.305	1.56	0.06	0.44094	0.00030837	0.205	-2.8307e-05	0.0089985	0.16494	0.50814	0.21429	0.016234	0.47557	0.41368	0.0029276	-2.1549	1.4524	0.029876	-0.49031	0.1691	0.96104	1.3707	2.6328	0.40969	1.2621	1.6718	0.0075064	70.495	70.488	4.1035	11.527	5.9302
71	1.5518	3.179	3.9082	1.6272	0.72911	2.3563	0.001034	4.4188	4.4178	2.7761	1.2621	-0.50934	1.9747	0.29714	3.7048	0.92867	0.12601	0.31625	1.09	0.03	0.35235	-9.4306e-05	1.5929	-5.9213e-05	0.014946	1.5105	0.49732	0.10196	0.19608	0.4252	0.55906	0.012422	-2.2766	1.733	-0.2487	-0.41433	0.21061	0.90928	1.2945	1.9652	0.38527	0.67065	1.0559	0.0054656	11.569	11.563	1.7322	1.7807	4.191
72	0.8542	1.7123	2.4741	0.8581	0.76182	1.6199	0.001034	3.4476	3.4466	1.674	0.98579	-0.10819	1.9855	0.24333	2.8801	1.206	0.10077	0.25636	0.69	0.05	0.21914	-0.00096226	0.96493	-3.6832e-05	0.0099769	0.9055	0.48405	0.26175	0.036913	0.45118	0.48485	0.0099733	-2.1765	1.3151	0.43938	-0.89546	0.32426	0.83526	1.7545	3.6001	0.91925	1.8455	2.7648	0.0029479	45.315	45.312	3.2906	7.0869	6.1944
73	1.8906	2.6714	3.5802	0.78081	0.90879	1.6896	0.001034	4.5572	4.5562	2.5652	1.2584	-0.58169	2.5619	0.30667	3.6938	1.1285	0.2095	0.424	1.35	0.07	0.48351	-0.0023134	1.5618	-2.4905e-05	0.0031656	1.5536	0.48113	0.1448	0.085973	0.45909	0.46364	0.019511	-2.2086	1.5529	-0.019761	-0.5675	0.24916	0.98834	1.4393	2.5465	0.45097	1.1072	1.5581	0.0024867	51.593	51.591	4.3072	9.3467	3.9723
74	0.53281	0.80033	1.0452	0.26752	0.24487	0.51239	0.001034	1.7342	1.7332	0.79823	0.41215	0.046107	2.8518	0.29714	1.1572	0.359	0.092846	0.28875	1.42	0.03	0.44751	-0.0012493	0.16121	-3.6226e-05	0.0080609	0.12891	0.46441	0.18605	0.050388	0.38521	0.55642	0.0023822	-1.899	0.91333	0.37805	-0.61371	0.22687	0.81738	1.1234	1.5039	0.30599	0.38049	0.68649	0.0082641	6.6473	6.639	1.3266	1.1011	2.977
75	1.0128	1.385	2.0313	0.37216	0.64626	1.0184	0.001034	3.2972	3.2961	1.5189	0.78691	0.26091	2.5873	0.36857	2.1223	0.60333	0.19276	0.33111	1.25	0.03	0.39973	4.9064e-05	0.61921	1.7672e-05	-0.0053233	0.6042	0.49918	0.14754	0.039344	0.41118	0.54934	0.0056885	-1.9788	1.0277	0.21459	-0.33412	0.074591	0.80543	1.3488	1.9265	0.54333	0.57773	1.1211	0.0043826	18.352	18.347	2.0389	3.0413	4.8551
76	1.1094	1.4055	1.807	0.29615	0.4015	0.69766	0.001034	2.2448	2.2438	1.3819	0.552	-0.72216	3.1467	0.33	1.9073	0.52535	0.12649	0.39286	0.9	0.04	0.36527	0.00020279	0.30436	-1.044e-05	0.0035435	0.29793	0.50237	0.090343	0.087227	0.48125	0.4875	0.0053207	-1.9536	0.98177	0.32526	-0.49845	0.14955	0.94362	1.3159	1.8634	0.37231	0.54747	0.91978	0.0075182	25.926	25.918	2.117	4.0766	6.0722
77	2.0215	2.9542	4.1328	0.93264	1.1786	2.1113	0.001034	5.3419	5.3408	2.9023	1.4563	-0.36417	2.3492	0.33167	4.2865	1.3842	0.18289	0.239	0.54	0.05	0.21328	-0.0041354	2.0318	-7.7443e-05	0.015148	1.9016	0.46832	0.16	0.08	0.43373	0.51004	0.02506	-2.166	1.3843	0.32796	-0.92263	0.38233	0.91197	1.3077	2.1236	0.39569	0.81596	1.2117	0.002348	12.55	12.547	1.8715	2.0525	3.9913
78	1.2946	1.7211	2.0524	0.42652	0.33129	0.75781	0.021378	2.7171	2.6957	1.6709	0.56075	-0.47232	3.3698	0.22	2.1713	0.50045	0.070534	0.72333	1.51	0.07	0.59539	0.0004245	0.31373	-3.8849e-05	0.0088548	0.2948	0.50232	0.045872	0.059633	0.52535	0.46544	0.0091992	-1.8759	0.82061	0.34084	-0.30698	0.026201	0.98834	1.1707	1.4468	0.18239	0.27608	0.45848	0.01776	7.074	7.0563	1.3898	1.0448	4.081
79	0.7383	1.1754	1.7096	0.4371	0.53424	0.97133	0.001034	2.3975	2.3964	1.1927	0.6415	-0.15483	2.1455	0.38714	1.8296	0.63693	0.21499	0.194	0.46	0.03	0.15147	-0.0015033	0.39447	-7.2257e-06	0.00066441	0.39209	0.46672	0.22259	0.013289	0.46	0.48	0.0049194	-2.0345	0.94579	0.68722	-0.83051	0.23827	0.81715	1.1787	2.2902	0.36151	1.1115	1.473	0.0040207	27.704	27.7	2.5322	4.3362	4.7195
80	1.218	1.4925	2.3716	0.27452	0.87906	1.1536	0.001034	3.5877	3.5867	1.7427	0.9014	0.36189	2.505	0.24429	2.5888	0.84611	0.10742	0.4925	1.37	0.06	0.5277	-0.0064501	0.65671	-6.4692e-05	0.0072	0.60975	0.43225	0.14623	0.09434	0.40758	0.56872	0.0084612	-2.2302	1.4886	0.1294	-0.56491	0.18231	0.92602	1.1583	1.7859	0.23232	0.62754	0.85986	0.0038404	15.137	15.133	1.8218	2.3733	4.8283
81	1.2464	1.9027	2.6466	0.65636	0.74387	1.4002	0.001034	4.0273	4.0263	1.9272	1.093	0.075731	2.3514	0.33667	2.9174	0.99017	0.12188	0.28375	0.75	0.03	0.28253	-0.0011121	1.1888	-4.1476e-05	0.0087177	1.1581	0.48645	0.18487	0.079832	0.44726	0.50211	0.0078923	-2.3671	1.9405	-0.43278	-0.32098	0.18598	0.98834	1.3629	2.4055	0.37454	1.0426	1.4172	0.0025712	17.477	17.475	2.2265	2.8831	3.7328
82	1.1087	1.4055	1.8073	0.29676	0.40175	0.69851	0.001034	2.2452	2.2442	1.3818	0.55195	-0.72143	3.1464	0.33	1.9065	0.52464	0.12649	0.39286	0.9	0.04	0.36527	0.00019981	0.30431	-1.0447e-05	0.0035427	0.29787	0.50231	0.090343	0.087227	0.4875	0.48125	0.0053225	-1.9547	0.98489	0.32381	-0.50044	0.15101	0.94404	1.3103	1.8642	0.36625	0.55391	0.92016	0.0075223	25.943	25.935	2.1168	4.0838	6.0794
83	1.0729	1.6633	2.6066	0.59038	0.94333	1.5337	0.001034	4.4716	4.4706	1.7663	1.1663	0.43984	2.6022	0.35667	3.142	1.3757	0.13683	0.23167	0.78	0.04	0.21106	-0.0028556	1.3043	-3.0156e-05	0.0057688	1.27	0.45959	0.28571	0.04878	0.46853	0.45804	0.0085378	-2.3192	1.7779	-0.22849	-0.43734	0.21426	0.80882	2.0236	4.9307	1.2148	2.9071	4.1219	0.0033199	136.81	136.8	7.9	22.284	5.817
84	0.71884	1.0316	1.409	0.31278	0.37734	0.69012	0.001034	2.1642	2.1631	1.0122	0.54	-0.21209	2.5575	0.28875	1.6084	0.59618	0.15366	0.445	1.14	0.06	0.36719	-0.00040924	0.29057	-1.2392e-06	-7.4661e-05	0.29052	0.48902	0.16605	0.02952	0.43704	0.48519	0.0020262	-2.3536	1.8258	-0.17614	-0.53924	0.24831	0.89124	1.4127	2.9965	0.5215	1.5838	2.1053	0.0046581	28.274	28.27	3.0112	5.0318	4.019
85	1.4179	2.1921	3.0429	0.77414	0.85084	1.625	0.001034	4.896	4.895	2.2181	1.219	0.039703	2.3917	0.3325	3.0608	0.84276	0.15912	0.17438	0.53	0.04	0.16726	-0.0038064	1.3878	4.3856e-06	-0.0050519	1.3871	0.45749	0.21053	0.035088	0.41901	0.52465	0.013062	-2.3502	2.0001	-0.55936	-0.2931	0.20884	0.87542	1.4521	2.2654	0.57671	0.81328	1.39	0.0023959	14.597	14.595	2.1367	2.6882	3.5651
86	0.59738	0.89771	1.1771	0.30033	0.27939	0.57972	0.001034	1.707	1.706	0.87435	0.45609	-0.19182	2.4636	0.205	1.2721	0.39777	0.074061	0.24444	0.61	0.04	0.18154	-0.00073258	0.20586	-1.8518e-05	0.0033229	0.20139	0.48237	0.15909	0.063636	0.50228	0.42922	0.0066598	-2.0345	1.3825	-0.17863	-0.31732	0.15997	0.96906	1.4362	3.0001	0.46714	1.5639	2.031	0.0055671	11.472	11.466	2.4697	2.538	1.9705
87	0.84451	1.8549	3.0203	1.0103	1.1654	2.1757	0.001034	4.039	4.038	1.8202	1.2174	-0.041932	1.6751	0.26556	2.985	1.1648	0.11127	0.22	0.57	0.03	0.1631	-0.002661	1.4422	5.9653e-06	-0.004206	1.4413	0.4664	0.32692	0.023077	0.44788	0.4556	0.014954	-2.4283	2.1873	-0.69663	-0.25254	0.1996	0.81657	1.5923	3.9366	0.77571	2.3443	3.12	0.0035024	79.738	79.735	5.365	13.853	5.0029
88	1.7068	3.2545	4.0672	1.5477	0.81271	2.3604	0.001034	5.2648	5.2638	2.7839	1.5889	-0.52726	2.0303	0.36333	4.5156	1.7317	0.23019	0.281	0.66	0.05	0.23227	-0.0015549	2.5071	-2.7523e-05	0.006537	2.4752	0.48457	0.23051	0.027119	0.42857	0.46259	0.015238	-2.2976	1.8309	-0.37068	-0.3991	0.24167	0.98834	1.5088	2.8274	0.52043	1.3186	1.8391	0.0016846	42.566	42.565	3.6139	7.3466	4.7365
89	0.44809	0.60033	0.86519	0.15224	0.26486	0.4171	0.001034	1.2334	1.2323	0.64203	0.30713	-0.019534	2.4929	0.26714	0.87448	0.23245	0.16473	0.418	1.46	0.06	0.52917	0.00058124	0.093096	-9.2799e-08	0.00060055	0.093096	0.51338	0.11483	0.033493	0.48558	0.47115	0.0027939	-1.7936	0.78562	0.24386	-0.29734	0.06968	0.92646	1.21	1.7587	0.2835	0.5487	0.8322	0.010469	17.378	17.367	1.8739	2.6984	4.8768
90	0.78671	1.6842	2.3801	0.89746	0.69592	1.5934	0.001034	3.8141	3.813	1.6187	1.0554	-0.0065401	2.0907	0.37333	2.8044	1.1857	0.1227	0.19615	0.47	0.03	0.15199	-0.0022467	1.0807	-4.5867e-05	0.010596	1.0079	0.46572	0.29181	0.035587	0.47143	0.41071	0.012934	-2.0964	1.3549	0.087279	-0.64808	0.3126	0.84877	2.0214	4.1784	1.1726	2.157	3.3296	0.0024358	17.797	17.794	3.386	4.0173	1.8671
91	0.88586	1.4154	1.9221	0.52953	0.5067	1.0362	0.001034	2.6191	2.6181	1.3555	0.72342	-0.24162	2.1895	0.288	2.2048	0.84932	0.13106	0.2425	0.88	0.03	0.26267	-0.0024109	0.50318	-7.9027e-05	0.013632	0.4431	0.46731	0.20098	0.053922	0.48768	0.46305	0.008109	-2.1974	1.6353	-0.24294	-0.372	0.18463	0.98736	1.676	3.4642	0.68863	1.7882	2.4768	0.0054942	39.406	39.401	4.4316	7.5247	3.1867
92	0.79443	1.1488	1.4498	0.35433	0.30105	0.65538	0.001034	1.9236	1.9226	1.0849	0.52166	-0.52652	2.4946	0.31286	1.5084	0.42348	0.1933	0.231	1.04	0.04	0.2887	-0.001697	0.25876	-2.8086e-05	0.0049032	0.24517	0.46712	0.16525	0.076271	0.45532	0.50213	0.0084134	-1.8006	0.79134	0.2529	-0.30321	0.068256	0.99866	1.2466	2.3303	0.24793	1.0838	1.3317	0.004496	10.185	10.18	1.83	1.697	2.8714
93	0.87256	1.2898	2.0132	0.41728	0.72339	1.1407	0.001034	3.0276	3.0266	1.3944	0.7638	0.21753	2.251	0.279	2.1418	0.74739	0.091044	0.25462	0.65	0.05	0.22114	-0.0014685	0.56286	-1.1059e-06	-0.0010958	0.56277	0.46886	0.23373	0.026627	0.48961	0.49258	0.0057862	-2.1548	1.4412	-0.053117	-0.39226	0.16541	0.87515	1.2905	2.0075	0.41538	0.71692	1.1323	0.0081357	10.209	10.201	1.6556	1.6721	3.6738
94	0.43894	0.62766	0.97154	0.18871	0.34388	0.53259	0.001034	1.7936	1.7926	0.70938	0.41356	0.49841	2.8314	0.22857	1.2308	0.5214	0.12833	0.18182	0.46	0.03	0.14714	-0.0010402	0.1669	-2.6598e-05	0.0046252	0.15866	0.47151	0.28972	0.018692	0.52582	0.44131	0.0026498	-2.1246	1.3237	0.15816	-0.52005	0.17132	0.91639	1.651	2.4635	0.73466	0.81242	1.5471	0.005845	6.8732	6.8674	1.819	1.2932	1.639
95	0.76434	1.1911	2.1107	0.42672	0.91961	1.3463	0.001034	3.1202	3.1192	1.3942	0.83823	0.24492	1.9717	0.33375	2.3897	0.9955	0.13095	0.18588	0.58	0.03	0.15389	-0.00014551	0.70245	-1.095e-05	0.0033475	0.69547	0.49565	0.2625	0.0375	0.47649	0.48903	0.0062401	-2.2291	1.6579	-0.18462	-0.50106	0.26423	0.74493	1.481	2.6585	0.73605	1.1776	1.9136	0.0058913	16.946	16.94	2.1723	2.7436	4.3395
96	1.0848	1.6401	2.4375	0.55524	0.79745	1.3527	0.001034	3.6984	3.6973	1.7852	1.0115	0.17317	2.2935	0.364	2.8168	1.0316	0.19694	0.29	0.81	0.03	0.27641	-0.0030349	0.97598	-6.66e-05	0.013415	0.88277	0.46285	0.20565	0.084677	0.43725	0.51822	0.0031818	-2.2736	1.7089	-0.10243	-0.70676	0.37738	0.85826	1.1968	2.7948	0.33856	1.598	1.9366	0.0044265	12.856	12.851	2.1279	2.3823	2.995
97	1.0733	1.4569	2.3049	0.38357	0.84798	1.2315	0.001034	3.1262	3.1252	1.6328	0.7722	0.092506	2.2144	0.20667	2.0955	0.46264	0.045216	0.335	1.22	0.06	0.42074	-0.0023072	0.57838	-1.4462e-05	0.00058514	0.57648	0.47385	0.10448	0.064677	0.51	0.465	0.012352	-2.1487	1.5098	-0.085676	-0.46942	0.20111	0.95066	1.2914	1.9027	0.34078	0.6113	0.95207	0.004181	12.466	12.462	1.7992	1.8827	4.3999
98	0.44555	0.71724	1.1769	0.2717	0.45968	0.73137	0.001034	2.1	2.099	0.82006	0.52897	0.43751	2.5178	0.26	1.2876	0.4675	0.13928	0.197	0.58	0.04	0.16947	-0.0032339	0.24283	-3.5987e-05	0.0041434	0.22988	0.42988	0.33981	0.029126	0.46341	0.46829	0.0034211	-2.0286	1.2103	0.037376	-0.29791	0.085743	0.89096	1.3934	3.3029	0.50249	1.9095	2.412	0.0057855	11.607	11.601	2.2631	2.2948	2.2884
99	0.71863	1.1091	1.5578	0.39042	0.44872	0.83914	0.001034	2.5808	2.5798	1.1559	0.58388	0.30548	2.7179	0.34143	1.8362	0.6803	0.21464	0.25364	1.11	0.04	0.31131	0.00099161	0.33431	-2.4333e-05	0.0078779	0.31291	0.51854	0.19014	0.035211	0.48763	0.4841	0.0025904	-2.28	1.681	-0.15596	-0.42119	0.18067	0.94301	1.2282	1.7444	0.28516	0.51622	0.80137	0.0083908	11.065	11.057	1.6061	1.6844	4.7585
[truncated: 4,320 more columns]
