# Supplementary material for: Detecting Parkinson’s disease from sustained phonation and speech signals
Source: PLoS One. 2017 Oct 5;12(10):e0185613. doi: 10.1371/journal.pone.0185613 (PMC5628839; doi:10.1371/journal.pone.0185613)
Supplement: S3 File — (ZIP) [file pone.0185613.s003.zip › SP/voiced/SP_voiced_IS12_speaker_trait.csv]

id	audspec_lengthL1norm_sma_range	audspec_lengthL1norm_sma_maxPos	audspec_lengthL1norm_sma_minPos	audspec_lengthL1norm_sma_quartile1	audspec_lengthL1norm_sma_quartile2	audspec_lengthL1norm_sma_quartile3	audspec_lengthL1norm_sma_iqr1_2	audspec_lengthL1norm_sma_iqr2_3	audspec_lengthL1norm_sma_iqr1_3	audspec_lengthL1norm_sma_percentile1_0	audspec_lengthL1norm_sma_percentile99_0	audspec_lengthL1norm_sma_pctlrange0_1	audspec_lengthL1norm_sma_stddev	audspec_lengthL1norm_sma_skewness	audspec_lengthL1norm_sma_kurtosis	audspec_lengthL1norm_sma_meanSegLen	audspec_lengthL1norm_sma_maxSegLen	audspec_lengthL1norm_sma_minSegLen	audspec_lengthL1norm_sma_segLenStddev	audspec_lengthL1norm_sma_upleveltime25	audspec_lengthL1norm_sma_downleveltime25	audspec_lengthL1norm_sma_upleveltime50	audspec_lengthL1norm_sma_downleveltime50	audspec_lengthL1norm_sma_upleveltime75	audspec_lengthL1norm_sma_downleveltime75	audspec_lengthL1norm_sma_upleveltime90	audspec_lengthL1norm_sma_downleveltime90	audspec_lengthL1norm_sma_risetime	audspec_lengthL1norm_sma_falltime	audspec_lengthL1norm_sma_lpgain	audspec_lengthL1norm_sma_lpc0	audspec_lengthL1norm_sma_lpc1	audspec_lengthL1norm_sma_lpc2	audspec_lengthL1norm_sma_lpc3	audspec_lengthL1norm_sma_lpc4	audspecRasta_lengthL1norm_sma_range	audspecRasta_lengthL1norm_sma_maxPos	audspecRasta_lengthL1norm_sma_minPos	audspecRasta_lengthL1norm_sma_quartile1	audspecRasta_lengthL1norm_sma_quartile2	audspecRasta_lengthL1norm_sma_quartile3	audspecRasta_lengthL1norm_sma_iqr1_2	audspecRasta_lengthL1norm_sma_iqr2_3	audspecRasta_lengthL1norm_sma_iqr1_3	audspecRasta_lengthL1norm_sma_percentile1_0	audspecRasta_lengthL1norm_sma_percentile99_0	audspecRasta_lengthL1norm_sma_pctlrange0_1	audspecRasta_lengthL1norm_sma_stddev	audspecRasta_lengthL1norm_sma_skewness
1	2.9589	0.38983	0	0.35545	0.961	1.6449	0.60555	0.68388	1.2894	0.001034	2.9057	2.9047	0.79844	0.36452	2.2369	0.20357	0.48	0.05	0.15036	0.59661	0.40339	0.3322	0.6678	0.057627	0.94237	0.040678	0.95932	0.44558	0.39456	0.0060309	-2.0707	1.272	0.094635	-0.46647	0.17857	115.35	0.6339	0.25424	0.73625	1.8193	4.4241	1.0831	2.6048	3.6878	0.0043328	82.381	82.377	13.948	5.1396
2	2.8145	0.42105	0.19433	0.44953	0.97678	1.7462	0.52725	0.76942	1.2967	0.001034	2.7639	2.7629	0.75567	0.29444	2.1004	0.25889	0.57	0.04	0.15666	0.65182	0.34818	0.31984	0.68016	0.10526	0.89474	0.02834	0.97166	0.47561	0.40244	0.0069958	-2.0588	1.2589	0.088488	-0.47967	0.20153	24.298	0.78947	0.20243	0.6996	1.5695	3.951	0.8699	2.3815	3.2514	0.005442	21.656	21.65	4.4012	2.582
3	1.9849	0.45455	0.21531	0.47807	0.71375	1.0935	0.23568	0.37971	0.6154	0.001034	1.9405	1.9395	0.48693	0.33341	2.7288	0.183	0.5	0.04	0.14994	0.74163	0.25837	0.29665	0.70335	0.08134	0.91866	0.033493	0.96651	0.51442	0.37981	0.0047543	-1.9086	1.016	0.16443	-0.36952	0.10653	30.875	0.62679	0.5311	1.0801	1.7809	2.9362	0.70078	1.1553	1.8561	0.0047395	28.742	28.737	5.1948	3.5586
4	2.2942	0.7012	0	0.24135	0.86058	1.5318	0.61922	0.67121	1.2904	0.001034	2.228	2.227	0.73011	0.20347	1.7469	0.21727	0.46	0.03	0.13738	0.64542	0.35458	0.38645	0.61355	0.18327	0.81673	0.079681	0.92032	0.388	0.444	0.0046977	-2.1288	1.4108	0.062633	-0.61707	0.2811	99.418	0.031873	0.22311	0.63641	2.8968	8.0514	2.2604	5.1546	7.415	0.0047063	68.656	68.651	13.623	3.4759
5	1.2627	0.12134	0.22594	0.32276	0.56501	0.77354	0.24224	0.20853	0.45078	0.001034	1.2106	1.2095	0.34315	-0.067284	2.239	0.19667	0.5	0.04	0.1447	0.75314	0.24686	0.41004	0.58996	0.12971	0.87029	0.054393	0.94561	0.42437	0.45798	0.0021494	-2.1204	1.4888	-0.049907	-0.62015	0.31345	53.78	0.62343	0.23431	0.93386	1.759	3.4813	0.82509	1.7223	2.5474	0.0071373	40.005	39.997	6.7851	4.6249
6	2.9143	0.85417	0.22569	1.0538	1.4824	1.9491	0.42866	0.46673	0.89539	0.001034	2.8701	2.8691	0.67836	-0.059798	2.6073	0.35625	1.3	0.04	0.41973	0.88542	0.11458	0.51736	0.48264	0.16319	0.83681	0.041667	0.95833	0.47038	0.50174	0.0063771	-2.1814	1.391	0.16139	-0.54888	0.18403	21.087	0.27083	0.23611	0.90751	1.2375	1.9084	0.33002	0.67087	1.0009	0.00534	17.089	17.084	2.6112	4.9806
7	1.8151	0.13469	0.25714	0.70053	0.95763	1.2814	0.2571	0.32379	0.58089	0.001034	1.7843	1.7832	0.46028	-0.41435	2.6609	0.26571	0.64	0.05	0.22865	0.86122	0.13878	0.52653	0.47347	0.20816	0.79184	0.044898	0.9551	0.5041	0.43033	0.0047852	-1.9852	1.151	0.095916	-0.40762	0.15427	21.228	0.76327	0.26531	0.98834	1.6036	2.6069	0.61522	1.0034	1.6186	0.0051048	16.137	16.132	2.9902	3.2284
8	3.6375	0.28475	0.20678	0.41098	1.1399	1.9282	0.72892	0.78832	1.5172	0.001034	3.2781	3.2771	0.94092	0.35899	2.1737	0.22667	0.55	0.04	0.16804	0.56271	0.43729	0.28136	0.71864	0.081356	0.91864	0.010169	0.98983	0.39456	0.42517	0.014249	-1.9479	1.0154	0.16843	-0.25754	0.032502	173.62	0.28475	0.21356	0.68273	1.2766	5.5145	0.59387	4.2379	4.8318	0.0041168	121.21	121.21	20.593	5.0258
9	3.998	0.47727	0.28636	1.3505	2.0226	2.4555	0.67216	0.43289	1.105	0.001034	3.8349	3.8339	0.95168	-0.13201	2.6602	0.24111	1.05	0.03	0.31171	0.82273	0.17727	0.51818	0.48182	0.15455	0.84545	0.040909	0.95909	0.55251	0.40183	0.020808	-2.0918	1.3908	0.005201	-0.51211	0.21625	28.617	0.35455	0.3	0.93304	1.4497	2.2199	0.51664	0.77024	1.2869	0.0038007	22.45	22.447	3.5974	4.5108
10	3.1253	0.92256	0	0.65899	1.0985	2.0686	0.43954	0.97006	1.4096	0.001034	3.0731	3.0721	0.91006	0.22997	1.9768	0.32222	0.62	0.07	0.19298	0.69024	0.30976	0.37374	0.62626	0.16835	0.83165	0.050505	0.94949	0.50676	0.35135	0.0072237	-2.1762	1.5656	-0.17872	-0.41541	0.21252	43.497	0.58923	0.48822	0.70979	2.3263	3.6502	1.6166	1.3239	2.9404	0.0039125	40.102	40.098	7.5056	3.476
11	5.0946	0.87226	0.18978	1.0953	1.8768	3.2403	0.78152	1.3635	2.145	0.001034	4.8863	4.8853	1.3965	0.31107	2.0413	0.18429	0.37	0.04	0.11044	0.67153	0.32847	0.36861	0.63139	0.14963	0.85037	0.054745	0.94526	0.48352	0.4652	0.013266	-2.2911	1.712	-0.17437	-0.45079	0.21134	31.445	0.24453	0.20073	0.98687	1.5289	2.4891	0.54205	0.96023	1.5023	0.00216	25.104	25.101	3.9319	5.246
12	2.7655	0.12785	0.25114	0.91228	1.3699	1.8941	0.45759	0.5242	0.9818	0.001034	2.703	2.702	0.74192	-0.16456	2.2926	0.23333	0.64	0.03	0.20276	0.82648	0.17352	0.49315	0.50685	0.19635	0.80365	0.059361	0.94064	0.45413	0.47248	0.025129	-1.8572	1.0673	-0.018129	-0.30108	0.12318	20.561	0.79909	0.26027	0.9876	1.3834	2.7881	0.39584	1.4047	1.8005	0.0039564	18.175	18.171	3.6482	3.0084
13	2.3371	0.11872	0.22374	0.38782	0.82286	1.3781	0.43504	0.55521	0.99025	0.001034	2.2913	2.2903	0.67922	0.34237	2.0613	0.15286	0.43	0.04	0.11278	0.66667	0.33333	0.32877	0.67123	0.17808	0.82192	0.045662	0.95434	0.45413	0.42202	0.0060151	-2.1074	1.3004	0.25393	-0.73774	0.3027	28.064	0.88584	0.23288	0.82367	2.0834	3.9894	1.2598	1.906	3.1657	0.0046248	26.96	26.955	5.5858	2.3819
14	3.7885	0.14068	0	0.82486	1.674	2.4996	0.84914	0.82558	1.6747	0.001034	3.6667	3.6657	1.0417	-0.029375	1.9129	0.15412	0.54	0.04	0.13342	0.69202	0.30798	0.42966	0.57034	0.14449	0.85551	0.030418	0.96958	0.48473	0.41603	0.017236	-2.1087	1.5228	-0.32985	-0.19716	0.1227	37.029	0.28897	0.56654	1.0015	2.5189	4.3533	1.5175	1.8344	3.3519	0.0029165	29.464	29.461	6.2551	2.6502
15	2.6858	0.67672	0	0.59341	1.2311	1.6817	0.63765	0.4506	1.0882	0.001034	2.5556	2.5546	0.70491	0.056432	2.0832	0.20364	0.55	0.03	0.15137	0.69828	0.30172	0.42241	0.57759	0.12069	0.87931	0.034483	0.96552	0.44156	0.52814	0.0061129	-2.2145	1.6228	-0.16881	-0.43145	0.1999	20.322	0.28448	0.24138	0.74854	2.0106	3.2841	1.2621	1.2735	2.5356	0.0078528	15.771	15.764	2.8779	3.1453
16	3.0035	0.11224	0.22449	0.72195	1.1714	1.7476	0.44947	0.57616	1.0256	0.001034	2.9791	2.9781	0.79706	0.30347	2.4185	0.20333	0.47	0.05	0.1542	0.72959	0.27041	0.34184	0.65816	0.13776	0.86224	0.045918	0.95408	0.40513	0.53333	0.0069922	-2.3556	1.9912	-0.55877	-0.20631	0.13784	18.156	0.29592	0.23469	0.92779	1.5652	2.8825	0.63745	1.3173	1.9548	0.0038174	15.944	15.94	2.8669	2.7401
17	3.966	0.37975	0	0.78486	1.7312	2.7539	0.94636	1.0227	1.9691	0.001034	3.9019	3.9008	1.1921	0.0079753	1.8383	0.233	0.48	0.05	0.15192	0.70886	0.29114	0.45148	0.54852	0.19831	0.80169	0.059072	0.94093	0.45763	0.42373	0.013361	-2.272	1.6742	-0.051681	-0.62448	0.28278	91.509	0.28692	0.21519	0.74515	2.3285	5.4077	1.5833	3.0792	4.6626	0.0032557	68.632	68.628	11.742	4.6103
18	2.5316	0.17702	0.21739	0.76444	1.2989	1.8793	0.53447	0.58041	1.1149	0.001034	2.4504	2.4494	0.70909	-0.3074	2.0814	0.29091	0.8	0.05	0.2605	0.80435	0.19565	0.52174	0.47826	0.23913	0.76087	0.046584	0.95342	0.42679	0.48598	0.0054352	-2.2121	1.5896	-0.1086	-0.48719	0.22536	50.74	0.27329	0.22671	0.76741	1.6669	2.9429	0.89952	1.276	2.1755	0.0045404	36.666	36.661	6.788	3.9839
19	1.6713	0.92929	0.23737	0.71153	0.94502	1.2217	0.2335	0.27672	0.51022	0.001034	1.5564	1.5554	0.39415	-0.61815	2.8979	0.308	0.89	0.04	0.32289	0.89394	0.10606	0.60101	0.39899	0.21212	0.78788	0.020202	0.9798	0.48731	0.47208	0.0052296	-1.8589	0.88392	0.1862	-0.21889	0.01569	16.037	0.30303	0.25253	0.98834	1.4525	2.29	0.46418	0.83747	1.3017	0.0054822	14.035	14.029	2.3187	3.665
20	2.9102	0.91333	0	0.58924	1.0873	1.6377	0.49804	0.5504	1.0484	0.001034	2.7787	2.7777	0.72806	0.17023	2.3646	0.24417	0.68	0.03	0.17974	0.69667	0.30333	0.29667	0.70333	0.056667	0.94333	0.023333	0.97667	0.4515	0.41472	0.0058314	-2.0769	1.3093	0.091537	-0.57466	0.25955	230.13	0.03	0.75333	0.77821	2.438	6.2616	1.6598	3.8235	5.4833	0.0039531	164.86	164.85	26.197	5.8362
21	1.684	0.90421	0.22989	0.6626	0.92797	1.2196	0.26537	0.29166	0.55703	0.001034	1.665	1.664	0.41703	-0.34472	2.6723	0.28429	0.81	0.04	0.27526	0.89655	0.10345	0.55939	0.44061	0.2069	0.7931	0.057471	0.94253	0.48077	0.47692	0.0047753	-1.8365	0.81114	0.37554	-0.48025	0.13734	17.984	0.28352	0.7433	0.98445	1.5706	2.3491	0.58611	0.77857	1.3647	0.0053917	14.059	14.053	2.2478	4.3394
22	3.1025	0.17726	0.21739	0.92297	1.5176	2.0874	0.59465	0.56978	1.1644	0.001034	2.9766	2.9756	0.85151	-0.18239	2.1448	0.2475	0.72	0.04	0.23941	0.79264	0.20736	0.48161	0.51839	0.16722	0.83278	0.043478	0.95652	0.4698	0.4396	0.0066943	-2.2734	1.5697	0.12495	-0.64234	0.2273	29.633	0.27425	0.22408	1.0556	1.6162	3.0661	0.56067	1.4499	2.0106	0.0030245	24.774	24.771	4.5206	3.5531
23	3.2389	0.38643	0.24189	0.53748	1.1634	1.995	0.6259	0.83158	1.4575	0.001034	3.1397	3.1386	0.93172	0.40838	2.1519	0.29818	0.71	0.07	0.23502	0.64012	0.35988	0.32153	0.67847	0.15339	0.84661	0.064897	0.9351	0.43491	0.43491	0.0038324	-1.9917	1.1206	0.22315	-0.66339	0.31606	103.74	0.68732	0.24779	0.65792	1.1207	2.2572	0.46283	1.1364	1.5993	0.0050077	90.984	90.979	14.407	5.3065
24	3.4429	0.42294	0	0.87415	1.5788	2.443	0.70468	0.86422	1.5689	0.001034	3.3102	3.3091	1.0098	-0.10343	1.8695	0.22	0.85	0.03	0.23611	0.75627	0.24373	0.45161	0.54839	0.20072	0.79928	0.057348	0.94265	0.49281	0.40288	0.009717	-2.3508	1.9995	-0.56524	-0.25483	0.17893	343.62	0.032258	0.26165	0.90926	1.5607	3.6976	0.65145	2.1369	2.7883	0.0042397	244.6	244.6	38.632	6.4
25	2.2044	0.15951	0.23313	0.90523	1.0687	1.2817	0.16345	0.21303	0.37648	0.001034	2.1818	2.1808	0.47939	-0.19103	3.3372	0.3825	1.05	0.06	0.39934	0.84049	0.15951	0.45399	0.54601	0.092025	0.90798	0.03681	0.96319	0.46296	0.50617	0.0027168	-2.1291	1.3816	0.096187	-0.61985	0.27688	9.7725	0.30675	0.25153	0.99528	1.233	2.0111	0.23771	0.77813	1.0158	0.0049369	9.2523	9.2474	1.5728	2.9304
26	3.5673	0.42458	0	0.74459	1.6712	2.2746	0.92661	0.60338	1.53	0.001034	3.5001	3.4991	1.0875	0.0028688	1.9454	0.29333	0.86	0.03	0.25355	0.72346	0.27654	0.45251	0.54749	0.19553	0.80447	0.089385	0.91061	0.39776	0.44258	0.0070138	-2.1898	1.4457	0.24686	-0.86282	0.36504	510.28	0.02514	0.57542	0.68828	1.616	6.0759	0.92775	4.4598	5.3876	0.0042121	261.25	261.25	52.483	6.282
27	3.1179	0.6	0	0.62022	1.15	1.8413	0.52978	0.69132	1.2211	0.001034	3.0212	3.0202	0.89127	0.32086	2.2014	0.16737	0.8	0.03	0.20232	0.70294	0.29706	0.32353	0.67647	0.14118	0.85882	0.067647	0.93235	0.40118	0.44838	0.0082775	-2.1057	1.2269	0.42698	-0.88554	0.34686	149.74	0.023529	0.22059	0.71951	1.1766	4.6081	0.45712	3.4314	3.8885	0.0040055	123.51	123.51	21.544	4.4652
28	2.9592	0.38418	0.22034	0.66995	1.0361	1.578	0.36614	0.54192	0.90806	0.001034	2.9388	2.9378	0.72718	0.79724	3.05	0.169	0.55	0.03	0.1423	0.70621	0.29379	0.27684	0.72316	0.12429	0.87571	0.079096	0.9209	0.46023	0.51136	0.010247	-2.0028	1.1779	0.074695	-0.38855	0.15004	15.814	0.28249	0.23729	0.89026	1.191	2.2485	0.30075	1.0575	1.3582	0.0045749	13.042	13.037	2.2425	3.9071
29	3.1439	0.38462	0	0.66015	1.2043	1.7961	0.54415	0.59183	1.136	0.001034	2.9958	2.9948	0.75374	0.13629	2.4349	0.297	0.88	0.06	0.24799	0.70462	0.29538	0.30154	0.69846	0.061538	0.93846	0.021538	0.97846	0.4784	0.42593	0.0045247	-2.2099	1.6248	-0.18172	-0.46133	0.23404	50.76	0.26769	0.22462	0.87521	1.3434	2.6598	0.46819	1.3164	1.7845	0.003903	37.413	37.409	6.1963	4.838
30	2.3604	0.38722	0.22556	0.80821	1.4437	1.7019	0.63544	0.25825	0.8937	0.001034	2.2966	2.2956	0.56901	-0.38279	2.3923	0.29444	0.81	0.03	0.28406	0.8797	0.1203	0.63158	0.36842	0.21429	0.78571	0.048872	0.95113	0.45283	0.52453	0.0061565	-1.9713	1.0289	0.30291	-0.50921	0.15432	13.017	0.2782	0.23684	0.87475	1.1796	1.7248	0.30483	0.54524	0.85007	0.0068019	11.48	11.473	1.832	4.2111
31	1.9213	0.091873	0.19788	0.7382	0.9653	1.3681	0.22711	0.40278	0.62988	0.001034	1.8639	1.8628	0.48216	-0.23513	2.4916	0.30286	0.69	0.05	0.23168	0.84452	0.15548	0.5053	0.4947	0.19788	0.80212	0.074205	0.9258	0.47872	0.47518	0.0044858	-2.0016	1.1243	0.2526	-0.57693	0.20857	15.265	0.24382	0.20848	0.94524	1.3397	1.9449	0.39446	0.60521	0.99966	0.0053498	12.035	12.03	2.31	3.2402
32	1.5849	0.84932	0.20548	0.44324	0.67845	1.0504	0.23521	0.37198	0.60719	0.001034	1.5337	1.5326	0.41143	0.010027	2.1859	0.19545	0.49	0.04	0.14853	0.77169	0.22831	0.38813	0.61187	0.18265	0.81735	0.022831	0.97717	0.48165	0.44037	0.003698	-1.9691	1.0465	0.29603	-0.57373	0.21203	17.56	0.26941	0.21461	0.98834	1.577	2.8565	0.58869	1.2795	1.8681	0.0057333	15.327	15.321	3.2805	2.4283
33	2.5131	0.65636	0	0.75735	1.1819	1.5126	0.42459	0.33068	0.75527	0.001034	2.3809	2.3798	0.53865	-0.24227	2.7129	0.288	1.27	0.04	0.36163	0.82818	0.17182	0.43299	0.56701	0.065292	0.93471	0.013746	0.98625	0.45172	0.5	0.0043433	-2.0716	1.2577	0.087626	-0.38609	0.11802	38.3	0.27835	0.78007	0.91077	1.3685	2.261	0.45773	0.8925	1.3502	0.0057761	28.725	28.72	4.4522	5.7706
34	3.8262	0.3617	0.19574	0.74346	1.4927	2.4017	0.7492	0.90905	1.6583	0.001034	3.748	3.7469	1.087	0.22171	2.1042	0.20909	0.51	0.04	0.14939	0.71915	0.28085	0.36596	0.63404	0.17872	0.82128	0.055319	0.94468	0.44872	0.44444	0.011792	-2.2638	1.7282	-0.20972	-0.49896	0.25337	38.374	0.59574	0.20851	0.87241	2.1396	4.5732	1.2672	2.4336	3.7008	0.0028423	33.407	33.404	6.6865	3.0042
35	2.7475	0.39655	0.21552	0.7973	1.5371	2.1886	0.73976	0.65151	1.3913	0.001034	2.7367	2.7357	0.77188	-0.10826	1.9296	0.355	1.05	0.03	0.35892	0.84052	0.15948	0.5819	0.4181	0.28879	0.71121	0.125	0.875	0.50216	0.48052	0.0047837	-2.4261	2.0674	-0.46814	-0.3956	0.2284	12.655	0.26293	0.22845	0.9331	1.2195	1.5669	0.28644	0.3474	0.63384	0.0056778	10.703	10.697	1.7094	4.2951
36	3.1338	0.39394	0.21549	0.77397	1.0886	1.8411	0.31458	0.75257	1.0671	0.001034	3.0561	3.0551	0.78487	0.40117	2.4535	0.22615	0.68	0.03	0.20518	0.74074	0.25926	0.3468	0.6532	0.10774	0.89226	0.047138	0.95286	0.52365	0.42905	0.0077783	-2.0568	1.2363	0.25162	-0.75385	0.33145	33.257	0.26936	0.22559	0.93175	1.3224	2.675	0.39063	1.3526	1.7432	0.0048777	24.432	24.428	3.8745	5.5524
37	3.5878	0.39063	0.23438	1.1395	1.6905	2.3158	0.55095	0.62532	1.1763	0.001034	3.5275	3.5265	0.85428	0.14963	2.4611	0.35143	1.17	0.05	0.38621	0.87109	0.12891	0.43359	0.56641	0.17969	0.82031	0.050781	0.94922	0.49412	0.48627	0.0051253	-2.5157	2.2219	-0.55861	-0.33046	0.18804	17.012	0.28125	0.24609	0.81524	1.1444	1.7922	0.3292	0.64771	0.97692	0.0048165	14.114	14.109	2.1138	4.9816
38	4.6243	0.44203	0.27536	0.61832	1.332	2.4977	0.71368	1.1657	1.8794	0.001034	4.4352	4.4342	1.2287	0.45256	2.2252	0.18786	0.41	0.05	0.12774	0.57609	0.42391	0.30072	0.69928	0.083333	0.91667	0.032609	0.96739	0.49818	0.38545	0.0092808	-2.207	1.5496	-0.18497	-0.25658	0.10589	40.994	0.33696	0.55797	0.68047	1.7132	3.4731	1.0327	1.7599	2.7926	0.0026078	33.773	33.77	6.1549	3.4732
39	3.395	0.868	0.24	1.0706	1.4938	1.9184	0.42322	0.42453	0.84775	0.001034	3.2827	3.2817	0.83224	0.11327	2.6823	0.20583	0.58	0.03	0.18504	0.804	0.196	0.384	0.616	0.124	0.876	0.048	0.952	0.44578	0.48594	0.0097977	-2.1777	1.6035	-0.29346	-0.27359	0.14924	26.716	0.76	0.248	0.9265	1.5507	3.4013	0.62422	1.8506	2.4748	0.0027495	21.282	21.279	3.8355	3.5521
40	1.8598	0.38043	0.19565	0.59578	0.86023	1.1073	0.26445	0.24707	0.51152	0.001034	1.8216	1.8205	0.45637	0.12186	2.6472	0.20444	0.83	0.05	0.23253	0.83696	0.16304	0.41848	0.58152	0.1413	0.8587	0.059783	0.94022	0.49727	0.45355	0.0049578	-2.0685	1.3668	-0.065793	-0.39344	0.17098	17.042	0.26087	0.71739	0.95922	1.4478	2.7732	0.48854	1.3254	1.814	0.0062407	13.581	13.574	2.4886	3.1554
41	1.4816	0.37083	0.22083	0.44155	0.63446	0.86682	0.19291	0.23237	0.42528	0.001034	1.4384	1.4374	0.32078	0.12434	2.9194	0.2975	1.21	0.03	0.36055	0.8625	0.1375	0.37917	0.62083	0.083333	0.91667	0.025	0.975	0.46444	0.48536	0.0030688	-1.6528	0.56714	0.30287	-0.29881	0.089478	19.391	0.29583	0.22917	0.78273	1.0701	1.5138	0.2874	0.44365	0.73105	0.011406	14.12	14.109	2.8467	3.3048
42	1.8919	0.90878	0.179	0.001034	0.57901	0.9017	0.57797	0.3227	0.90067	0.001034	1.5758	1.5748	0.47118	0.26072	2.0068	0.44154	1.04	0.09	0.27931	0.56282	0.43718	0.19621	0.80379	0.027539	0.97246	0.0068847	0.99312	0.33448	0.3569	0.0013498	-1.987	1.1176	0.17483	-0.51822	0.21898	226.83	0.3253	0.18244	0.55301	1.0003	2.0196	0.44725	1.0194	1.4666	0.0075262	139.74	139.73	24.151	5.5643
43	3.1816	0.89855	0.24275	0.66704	1.5271	2.3575	0.86008	0.83038	1.6905	0.001034	3.0882	3.0872	0.94568	-0.011409	1.786	0.18786	0.68	0.04	0.17334	0.71377	0.28623	0.47464	0.52536	0.23188	0.76812	0.076087	0.92391	0.49455	0.45455	0.0059946	-2.2981	1.6496	0.051867	-0.69582	0.29942	21.569	0.62681	0.25362	0.68994	1.5609	3.1062	0.87093	1.5454	2.4163	0.0048618	16.441	16.436	3.4226	2.6261
44	3.8153	0.41803	0	1.0358	1.624	2.7074	0.58828	1.0834	1.6717	0.001034	3.7198	3.7188	1.0686	0.11386	1.9603	0.18769	0.53	0.05	0.16006	0.78689	0.21311	0.44262	0.55738	0.20902	0.79098	0.081967	0.91803	0.50617	0.44444	0.018477	-2.1264	1.3993	0.045609	-0.52699	0.21828	51.203	0.29098	0.2377	0.98834	1.8487	3.4136	0.86036	1.5649	2.4252	0.0044579	38.724	38.72	6.7392	4.2047
45	2.3076	0.16667	0.23438	0.68369	1.1174	1.3294	0.43376	0.212	0.64576	0.001034	2.2934	2.2924	0.52755	-0.077443	2.8382	0.17273	0.54	0.04	0.16091	0.80208	0.19792	0.4375	0.5625	0.0625	0.9375	0.036458	0.96354	0.50785	0.43979	0.0066534	-1.9971	1.1067	0.2585	-0.55578	0.19775	11.209	0.29167	0.25	0.98834	1.6547	2.5743	0.66634	0.91962	1.586	0.0041712	9.8594	9.8552	1.9798	2.1168
46	2.7221	0.8381	0.19524	0.86388	1.3704	1.6603	0.50655	0.28991	0.79646	0.001034	2.6981	2.6971	0.63768	0.10368	2.7411	0.335	1.34	0.07	0.45752	0.84762	0.15238	0.50476	0.49524	0.13333	0.86667	0.071429	0.92857	0.49282	0.49282	0.0064546	-1.9866	1.2198	0.026227	-0.45709	0.20271	6.185	0.24286	0.20952	0.90917	1.4004	1.9288	0.4912	0.52846	1.0197	0.010691	5.6563	5.6456	1.0642	1.5352
47	4.2351	0.20264	0	1.4526	2.1357	2.7697	0.68304	0.63404	1.3171	0.001034	4.1951	4.1941	1.072	0.057629	2.5303	0.5375	1.45	0.1	0.54979	0.85463	0.14537	0.50661	0.49339	0.18943	0.81057	0.0837	0.9163	0.44248	0.51327	0.010845	-2.2904	1.7634	-0.23848	-0.46171	0.23288	356.62	0.039648	0.27313	0.98834	1.2492	3.1785	0.26087	1.9293	2.1902	0.0039462	271.72	271.72	44.49	5.6785
48	1.679	0.88014	0.2089	0.49035	0.78793	1.0467	0.29759	0.25872	0.55631	0.001034	1.5881	1.5871	0.42871	-0.21284	2.3445	0.32333	1.6	0.03	0.47917	0.78767	0.21233	0.44863	0.55137	0.11986	0.88014	0.023973	0.97603	0.39863	0.46735	0.0020302	-1.8304	0.85459	0.22507	-0.36533	0.12056	126.45	0.36301	0.21575	0.7932	1.155	1.6044	0.36178	0.44943	0.81121	0.013211	88.437	88.424	13.913	6.496
49	2.6986	0.36789	0.23746	0.91645	1.5913	2.0687	0.67488	0.47742	1.1523	0.001034	2.6625	2.6615	0.72669	-0.28536	2.1904	0.26909	0.78	0.03	0.26623	0.84615	0.15385	0.57191	0.42809	0.2709	0.7291	0.093645	0.90635	0.45973	0.48993	0.0080912	-2.0012	1.1277	0.16939	-0.44009	0.1502	33.898	0.28763	0.24415	0.86421	1.2764	2.3744	0.41216	1.098	1.5101	0.0035782	25.442	25.438	4.1866	4.8905
50	3.1758	0.84746	0.21186	0.98565	1.4782	2.0413	0.49253	0.56312	1.0557	0.001034	3.1019	3.1009	0.78032	0.076654	2.4447	0.35667	1.01	0.06	0.33144	0.80508	0.19492	0.4322	0.5678	0.13136	0.86864	0.059322	0.94068	0.4766	0.48085	0.0065341	-2.068	1.1684	0.37424	-0.76999	0.30139	15.203	0.26271	0.22458	0.8795	1.2054	1.6395	0.32586	0.43417	0.76002	0.0041854	12.375	12.371	2.0342	4.1694
51	4.8061	0.8622	0.24016	1.8377	2.8162	3.4589	0.97855	0.64268	1.6212	0.001034	4.7151	4.714	1.1989	-0.38483	2.4278	0.248	0.6	0.03	0.23536	0.8622	0.1378	0.6063	0.3937	0.19685	0.80315	0.059055	0.94094	0.49802	0.49012	0.014873	-2.2147	1.5251	0.1384	-0.77642	0.33209	5.9813	0.27559	0.24803	0.98682	1.5836	2.187	0.59673	0.60346	1.2002	0.0064567	5.1442	5.1377	1.0103	1.073
52	2.3199	0.89247	0	0.17973	0.98435	1.687	0.80462	0.70267	1.5073	0.001034	2.3152	2.3141	0.77033	0.13521	1.6941	0.269	0.61	0.04	0.21168	0.64158	0.35842	0.42652	0.57348	0.22581	0.77419	0.10394	0.89606	0.3741	0.42806	0.0050595	-2.2224	1.7065	-0.32219	-0.37685	0.22417	298.59	0.66667	0.2043	0.55668	1.4785	3.6472	0.9218	2.1687	3.0905	0.0058566	180.36	180.36	32.028	6.7554
53	3.2228	0.39474	0.22932	0.78736	1.3452	1.8482	0.55787	0.50294	1.0608	0.001034	3.1446	3.1436	0.73499	0.23795	2.6646	0.18538	0.6	0.04	0.16519	0.74436	0.25564	0.37218	0.62782	0.067669	0.93233	0.041353	0.95865	0.45283	0.51321	0.0067808	-2.0682	1.2102	0.22954	-0.59608	0.23199	26.135	0.28195	0.2406	0.74967	1.1761	1.6954	0.42644	0.51925	0.94569	0.00549	19.321	19.315	3.1339	5.153
54	2.7706	0.12821	0.24103	0.75378	1.216	1.9076	0.46223	0.69156	1.1538	0.001034	2.7087	2.7076	0.72467	0.29333	2.1872	0.20778	0.46	0.03	0.15605	0.77949	0.22051	0.37436	0.62564	0.18974	0.81026	0.092308	0.90769	0.5	0.48454	0.006609	-2.2216	1.6867	-0.19787	-0.58849	0.33087	6.813	0.29744	0.25641	0.9942	1.5017	2.4872	0.50748	0.98553	1.493	0.0072329	6.2146	6.2073	1.1925	1.3503
55	3.4722	0.10072	0.27338	1.1067	1.7561	2.5354	0.64943	0.77934	1.4288	0.001034	3.3669	3.3659	0.89573	-0.12009	2.1296	0.20692	0.71	0.03	0.22099	0.83094	0.16906	0.5036	0.4964	0.19784	0.80216	0.05036	0.94964	0.48375	0.47653	0.012037	-2.1421	1.6052	-0.32433	-0.33504	0.2029	32.397	0.32734	0.28417	0.8929	1.2938	1.9034	0.40093	0.60961	1.0105	0.0041602	24.957	24.953	3.9484	5.5136
56	3.2243	0.11881	0.22772	0.82149	1.546	2.4909	0.72448	0.94497	1.6694	0.001034	3.1822	3.1812	0.99013	-0.022578	1.8542	0.299	0.71	0.03	0.23872	0.75908	0.24092	0.48185	0.51815	0.26733	0.73267	0.10891	0.89109	0.44702	0.4702	0.0074497	-2.1482	1.4893	-0.10078	-0.4678	0.23343	49.15	0.28713	0.23762	0.70906	1.6209	2.8112	0.91184	1.1903	2.1022	0.0046377	36.76	36.756	6.5054	4.1377
57	2.8176	0.10305	0.24427	0.81415	1.3266	1.7898	0.51242	0.46324	0.97567	0.001034	2.7867	2.7856	0.74858	0.021754	2.3232	0.23273	0.64	0.03	0.21818	0.78626	0.21374	0.4542	0.5458	0.16412	0.83588	0.061069	0.93893	0.44444	0.49425	0.0081478	-2.0515	1.2946	0.024573	-0.44628	0.18581	40.419	0.30916	0.25573	0.89386	1.5927	2.8733	0.69886	1.2806	1.9794	0.0048468	31.773	31.769	5.1667	4.6959
58	3.7524	0.090909	0	0.001034	1.1111	2.4327	1.11	1.3216	2.4317	0.001034	3.647	3.6459	1.202	0.35445	1.7215	0.24625	0.66	0.05	0.17295	0.56757	0.43243	0.35627	0.64373	0.16708	0.83292	0.041769	0.95823	0.3399	0.41626	0.0072002	-2.3622	1.8334	-0.075726	-0.72731	0.33953	401.02	0.2801	0.46683	0.2861	1.3834	4.6204	1.0973	3.2371	4.3343	0.0042787	195.42	195.41	40.32	5.9244
59	4.4037	0.85043	0.22222	0.76627	1.4489	2.0565	0.68268	0.60753	1.2902	0.001034	4.327	4.3259	1.029	0.68408	3.1491	0.16923	0.43	0.05	0.11506	0.64957	0.35043	0.21795	0.78205	0.064103	0.9359	0.038462	0.96154	0.48927	0.45494	0.010922	-2.2531	1.6869	-0.24871	-0.34067	0.16466	25.607	0.26923	0.67949	0.98834	1.3833	2.3232	0.39494	0.9399	1.3348	0.0038454	19.892	19.888	3.577	3.9638
60	2.9359	0.35094	0	0.73116	1.2465	1.8547	0.51537	0.60816	1.1235	0.001034	2.8392	2.8382	0.75774	0.068055	2.1991	0.19923	0.62	0.03	0.18817	0.73962	0.26038	0.36604	0.63396	0.13585	0.86415	0.030189	0.96981	0.42803	0.48485	0.0060432	-2.1903	1.5369	-0.015949	-0.57687	0.25285	34.206	0.60755	0.23774	0.87985	1.4636	3.6124	0.58373	2.1488	2.7325	0.0043881	28.145	28.14	5.342	3.3732
61	2.3622	0.12541	0.22772	0.45664	0.97554	1.3584	0.5189	0.38282	0.90172	0.001034	2.2954	2.2943	0.60911	0.23242	2.2613	0.22462	0.46	0.03	0.15405	0.69307	0.30693	0.33993	0.66007	0.11881	0.88119	0.029703	0.9703	0.50662	0.43046	0.0033027	-2.141	1.4755	-0.048176	-0.56027	0.28107	15.367	0.56766	0.23762	0.80007	1.628	2.7683	0.82798	1.1403	1.9682	0.0059448	13.559	13.553	2.6537	2.6812
62	1.9376	0.8383	0.2383	0.65623	1.1029	1.5091	0.44663	0.40628	0.85291	0.001034	1.8941	1.893	0.54257	-0.37531	2.1356	0.2875	0.66	0.05	0.22146	0.84255	0.15745	0.57021	0.42979	0.30213	0.69787	0.080851	0.91915	0.44017	0.50427	0.00369	-2.1012	1.2378	0.26772	-0.6018	0.20362	17.971	0.29787	0.25106	0.96818	1.385	2.546	0.41683	1.161	1.5778	0.0043557	14.192	14.188	2.6567	3.2316
63	3.7894	0.37234	0	1.2713	1.9263	2.4732	0.65501	0.54691	1.2019	0.001034	3.7158	3.7148	1.0067	-0.12175	2.4242	0.30167	1.19	0.03	0.40626	0.82979	0.17021	0.51064	0.48936	0.18617	0.81383	0.11702	0.88298	0.42246	0.51337	0.010948	-2.2576	1.5474	0.15316	-0.68854	0.25132	327.54	0.058511	0.23404	0.98834	1.3349	5.1842	0.34656	3.8493	4.1959	0.0059088	272.98	272.97	48.909	4.6925
64	3.0488	0.41343	0.23675	0.7786	1.2463	1.7505	0.46769	0.50424	0.97193	0.001034	2.9238	2.9228	0.76953	0.11678	2.3967	0.184	0.79	0.03	0.19966	0.75972	0.24028	0.36749	0.63251	0.09894	0.90106	0.035336	0.96466	0.43972	0.47518	0.0078942	-2.2197	1.6583	-0.18719	-0.47653	0.23367	65.691	0.30035	0.24735	0.93449	1.416	3.2958	0.4815	1.8798	2.3613	0.0038141	47.599	47.595	7.7176	5.7605
65	4.5533	0.90446	0.25478	0.87535	1.564	2.3458	0.68863	0.78182	1.4704	0.001034	4.2199	4.2189	1.0367	0.25477	2.4695	0.21429	0.55	0.03	0.15324	0.65924	0.34076	0.26752	0.73248	0.031847	0.96815	0.012739	0.98726	0.47923	0.4345	0.0078693	-2.0338	1.1714	0.2268	-0.64802	0.29007	55.078	0.32484	0.26433	0.8464	1.2564	2.5477	0.40996	1.2913	1.7013	0.0034226	45.549	45.546	7.0966	4.9649
66	3.1065	0.86471	0	0.78421	1.2439	1.7445	0.45967	0.50058	0.96025	0.001034	2.9354	2.9343	0.76109	-0.020331	2.4064	0.26154	0.69	0.04	0.21372	0.75	0.25	0.36471	0.63529	0.079412	0.92059	0.014706	0.98529	0.40708	0.46903	0.0073414	-2.0685	1.2219	0.37909	-0.89371	0.36899	127.7	0.57941	0.23235	0.88919	1.6625	3.6791	0.77333	2.0166	2.7899	0.0043619	83.136	83.132	14.357	5.5479
67	4.0039	0.84109	0.22093	0.77831	1.6176	2.5579	0.83926	0.94032	1.7796	0.001034	3.9248	3.9238	1.0977	0.23347	1.9311	0.14688	0.38	0.03	0.10486	0.62403	0.37597	0.43023	0.56977	0.15504	0.84496	0.034884	0.96512	0.48249	0.46693	0.0080093	-2.3989	1.9649	-0.40041	-0.32418	0.16528	33.967	0.28295	0.9186	0.92467	1.4797	2.3761	0.55504	0.89638	1.4514	0.0027293	28.046	28.043	4.2474	5.4112
68	3.2925	0.85044	0	0.90886	1.7238	2.3755	0.81494	0.65167	1.4666	0.001034	3.2374	3.2363	0.92271	-0.1808	2.0035	0.23786	0.84	0.03	0.26276	0.79179	0.20821	0.52786	0.47214	0.21408	0.78592	0.058651	0.94135	0.46176	0.48529	0.0051147	-2.243	1.5023	0.17934	-0.72868	0.29493	172.28	0.02346	0.56305	0.98834	1.531	3.0148	0.54266	1.4838	2.0265	0.0029091	102.55	102.55	17.781	6.5498
69	4.6078	0.15249	0.21114	0.46959	1.1537	2.2184	0.68415	1.0647	1.7489	0.001034	4.195	4.194	1.1276	0.61808	2.561	0.18	0.59	0.03	0.16374	0.50147	0.49853	0.2434	0.7566	0.049853	0.95015	0.01173	0.98827	0.45	0.39412	0.0049545	-2.2721	1.6486	-0.11105	-0.47352	0.21354	115.42	0.28739	0.21701	0.53749	1.5171	3.9235	0.97957	2.4065	3.386	0.003708	71.302	71.298	13.507	4.8451
70	1.695	0.86688	0	0.52175	0.95089	1.1171	0.42914	0.16618	0.59532	0.001034	1.5377	1.5367	0.45359	-0.51286	2.1787	0.305	1.56	0.06	0.44094	0.78571	0.21429	0.58117	0.41883	0.14286	0.85714	0.016234	0.98377	0.47557	0.41368	0.0029276	-2.1549	1.4524	0.029876	-0.49031	0.1691	98.291	0.33766	0.26623	0.96104	1.3707	2.6328	0.40969	1.2621	1.6718	0.0075064	70.495	70.488	11.527	5.9302
71	4.458	0.8549	0.23922	1.5518	3.179	3.9082	1.6272	0.72911	2.3563	0.001034	4.4188	4.4178	1.2621	-0.50934	1.9747	0.31625	1.09	0.03	0.35235	0.89804	0.10196	0.64314	0.35686	0.44314	0.55686	0.19608	0.80392	0.4252	0.55906	0.012422	-2.2766	1.733	-0.2487	-0.41433	0.21061	13.967	0.28235	0.25098	0.90928	1.2945	1.9652	0.38527	0.67065	1.0559	0.0054656	11.569	11.563	1.7807	4.191
72	3.6014	0.65436	0	0.8542	1.7123	2.4741	0.8581	0.76182	1.6199	0.001034	3.4476	3.4466	0.98579	-0.10819	1.9855	0.25636	0.69	0.05	0.21914	0.73825	0.26175	0.4698	0.5302	0.17114	0.82886	0.036913	0.96309	0.45118	0.48485	0.0099733	-2.1765	1.3151	0.43938	-0.89546	0.32426	62.48	0.2651	0.21477	0.83526	1.7545	3.6001	0.91925	1.8455	2.7648	0.0029479	45.315	45.312	7.0869	6.1944
73	4.6463	0.090498	0	1.8906	2.6714	3.5802	0.78081	0.90879	1.6896	0.001034	4.5572	4.5562	1.2584	-0.58169	2.5619	0.424	1.35	0.07	0.48351	0.8552	0.1448	0.61991	0.38009	0.29864	0.70136	0.085973	0.91403	0.45909	0.46364	0.019511	-2.2086	1.5529	-0.019761	-0.5675	0.24916	59.211	0.036199	0.96833	0.98834	1.4393	2.5465	0.45097	1.1072	1.5581	0.0024867	51.593	51.591	9.3467	3.9723
74	1.7678	0.37597	0.24419	0.53281	0.80033	1.0452	0.26752	0.24487	0.51239	0.001034	1.7342	1.7332	0.41215	0.046107	2.8518	0.28875	1.42	0.03	0.44751	0.81395	0.18605	0.43023	0.56977	0.096899	0.9031	0.050388	0.94961	0.38521	0.55642	0.0023822	-1.899	0.91333	0.37805	-0.61371	0.22687	7.492	0.28295	0.25581	0.81738	1.1234	1.5039	0.30599	0.38049	0.68649	0.0082641	6.6473	6.639	1.1011	2.977
75	3.3497	0.87869	0.20984	1.0128	1.385	2.0313	0.37216	0.64626	1.0184	0.001034	3.2972	3.2961	0.78691	0.26091	2.5873	0.33111	1.25	0.03	0.39973	0.85246	0.14754	0.36066	0.63934	0.15738	0.84262	0.039344	0.96066	0.41118	0.54934	0.0056885	-1.9788	1.0277	0.21459	-0.33412	0.074591	24.268	0.2623	0.21967	0.80543	1.3488	1.9265	0.54333	0.57773	1.1211	0.0043826	18.352	18.347	3.0413	4.8551
76	2.2989	0.3053	0.25234	1.1094	1.4055	1.807	0.29615	0.4015	0.69766	0.001034	2.2448	2.2438	0.552	-0.72216	3.1467	0.39286	0.9	0.04	0.36527	0.90966	0.090343	0.72586	0.27414	0.2866	0.7134	0.087227	0.91277	0.48125	0.4875	0.0053207	-1.9536	0.98177	0.32526	-0.49845	0.14955	35.572	0.30218	0.26168	0.94362	1.3159	1.8634	0.37231	0.54747	0.91978	0.0075182	25.926	25.918	4.0766	6.0722
77	5.4438	0.38	0.232	2.0215	2.9542	4.1328	0.93264	1.1786	2.1113	0.001034	5.3419	5.3408	1.4563	-0.36417	2.3492	0.239	0.54	0.05	0.21328	0.84	0.16	0.536	0.464	0.264	0.736	0.08	0.92	0.43373	0.51004	0.02506	-2.166	1.3843	0.32796	-0.92263	0.38233	16.31	0.276	0.244	0.91197	1.3077	2.1236	0.39569	0.81596	1.2117	0.002348	12.55	12.547	2.0525	3.9913
78	2.7883	0.31193	0.27064	1.2946	1.7211	2.0524	0.42652	0.33129	0.75781	0.021378	2.7171	2.6957	0.56075	-0.47232	3.3698	0.72333	1.51	0.07	0.59539	0.95413	0.045872	0.68807	0.31193	0.22477	0.77523	0.059633	0.94037	0.52535	0.46544	0.0091992	-1.8759	0.82061	0.34084	-0.30698	0.026201	7.8985	0.31193	0.27982	0.98834	1.1707	1.4468	0.18239	0.27608	0.45848	0.01776	7.074	7.0563	1.0448	4.081
79	2.581	0.10631	0.21262	0.7383	1.1754	1.7096	0.4371	0.53424	0.97133	0.001034	2.3975	2.3964	0.6415	-0.15483	2.1455	0.194	0.46	0.03	0.15147	0.77741	0.22259	0.46179	0.53821	0.13621	0.86379	0.013289	0.98671	0.46	0.48	0.0049194	-2.0345	0.94579	0.68722	-0.83051	0.23827	34.291	0.27243	0.22259	0.81715	1.1787	2.2902	0.36151	1.1115	1.473	0.0040207	27.704	27.7	4.3362	4.7195
80	3.6	0.40566	0.23585	1.218	1.4925	2.3716	0.27452	0.87906	1.1536	0.001034	3.5877	3.5867	0.9014	0.36189	2.505	0.4925	1.37	0.06	0.5277	0.85377	0.14623	0.38208	0.61792	0.16509	0.83491	0.09434	0.90566	0.40758	0.56872	0.0084612	-2.2302	1.4886	0.1294	-0.56491	0.18231	17.987	0.29245	0.25	0.92602	1.1583	1.7859	0.23232	0.62754	0.85986	0.0038404	15.137	15.133	2.3733	4.8283
81	4.0768	0.41176	0.2521	1.2464	1.9027	2.6466	0.65636	0.74387	1.4002	0.001034	4.0273	4.0263	1.093	0.075731	2.3514	0.28375	0.75	0.03	0.28253	0.81513	0.18487	0.42437	0.57563	0.15966	0.84034	0.079832	0.92017	0.44726	0.50211	0.0078923	-2.3671	1.9405	-0.43278	-0.32098	0.18598	19.03	0.31092	0.26471	0.98834	1.3629	2.4055	0.37454	1.0426	1.4172	0.0025712	17.477	17.475	2.8831	3.7328
82	2.2976	0.3053	0.25234	1.1087	1.4055	1.8073	0.29676	0.40175	0.69851	0.001034	2.2452	2.2442	0.55195	-0.72143	3.1464	0.39286	0.9	0.04	0.36527	0.90966	0.090343	0.72586	0.27414	0.2866	0.7134	0.087227	0.91277	0.4875	0.48125	0.0053225	-1.9547	0.98489	0.32381	-0.50044	0.15101	35.671	0.30218	0.26168	0.94404	1.3103	1.8642	0.36625	0.55391	0.92016	0.0075223	25.943	25.935	4.0838	6.0794
83	4.5199	0.36237	0	1.0729	1.6633	2.6066	0.59038	0.94333	1.5337	0.001034	4.4716	4.4706	1.1663	0.43984	2.6022	0.23167	0.78	0.04	0.21106	0.71429	0.28571	0.2892	0.7108	0.10453	0.89547	0.04878	0.95122	0.46853	0.45804	0.0085378	-2.3192	1.7779	-0.22849	-0.43734	0.21426	186.87	0.027875	0.21951	0.80882	2.0236	4.9307	1.2148	2.9071	4.1219	0.0033199	136.81	136.8	22.284	5.817
84	2.2018	0.90406	0	0.71884	1.0316	1.409	0.31278	0.37734	0.69012	0.001034	2.1642	2.1631	0.54	-0.21209	2.5575	0.445	1.14	0.06	0.36719	0.83395	0.16605	0.43173	0.56827	0.1107	0.8893	0.02952	0.97048	0.43704	0.48519	0.0020262	-2.3536	1.8258	-0.17614	-0.53924	0.24831	36.812	0.31365	0.73432	0.89124	1.4127	2.9965	0.5215	1.5838	2.1053	0.0046581	28.274	28.27	5.0318	4.019
85	5.1	0.13333	0.2386	1.4179	2.1921	3.0429	0.77414	0.85084	1.625	0.001034	4.896	4.895	1.219	0.039703	2.3917	0.17438	0.53	0.04	0.16726	0.78947	0.21053	0.42456	0.57544	0.098246	0.90175	0.035088	0.96491	0.41901	0.52465	0.013062	-2.3502	2.0001	-0.55936	-0.2931	0.20884	18.966	0.28421	0.24912	0.87542	1.4521	2.2654	0.57671	0.81328	1.39	0.0023959	14.597	14.595	2.6882	3.5651
86	1.7524	0.36818	0.20909	0.59738	0.89771	1.1771	0.30033	0.27939	0.57972	0.001034	1.707	1.706	0.45609	-0.19182	2.4636	0.24444	0.61	0.04	0.18154	0.84091	0.15909	0.52727	0.47273	0.17273	0.82727	0.063636	0.93636	0.50228	0.42922	0.0066598	-2.0345	1.3825	-0.17863	-0.31732	0.15997	13.515	0.25909	0.53182	0.96906	1.4362	3.0001	0.46714	1.5639	2.031	0.0055671	11.472	11.466	2.538	1.9705
87	4.091	0.39615	0.2	0.84451	1.8549	3.0203	1.0103	1.1654	2.1757	0.001034	4.039	4.038	1.2174	-0.041932	1.6751	0.22	0.57	0.03	0.1631	0.67308	0.32692	0.45385	0.54615	0.23077	0.76923	0.023077	0.97692	0.44788	0.4556	0.014954	-2.4283	2.1873	-0.69663	-0.25254	0.1996	113.77	0.28077	0.21154	0.81657	1.5923	3.9366	0.77571	2.3443	3.12	0.0035024	79.738	79.735	13.853	5.0029
88	5.4628	0.43729	0.24068	1.7068	3.2545	4.0672	1.5477	0.81271	2.3604	0.001034	5.2648	5.2638	1.5889	-0.52726	2.0303	0.281	0.66	0.05	0.23227	0.76949	0.23051	0.56949	0.43051	0.23729	0.76271	0.027119	0.97288	0.42857	0.46259	0.015238	-2.2976	1.8309	-0.37068	-0.3991	0.24167	61.167	0.30508	0.24746	0.98834	1.5088	2.8274	0.52043	1.3186	1.8391	0.0016846	42.566	42.565	7.3466	4.7365
89	1.2991	0.44498	0.23445	0.44809	0.60033	0.86519	0.15224	0.26486	0.4171	0.001034	1.2334	1.2323	0.30713	-0.019534	2.4929	0.418	1.46	0.06	0.52917	0.88517	0.11483	0.44498	0.55502	0.1866	0.8134	0.033493	0.96651	0.48558	0.47115	0.0027939	-1.7936	0.78562	0.24386	-0.29734	0.06968	20.141	0.311	0.24402	0.92646	1.21	1.7587	0.2835	0.5487	0.8322	0.010469	17.378	17.367	2.6984	4.8768
90	3.8771	0.36655	0	0.78671	1.6842	2.3801	0.89746	0.69592	1.5934	0.001034	3.8141	3.813	1.0554	-0.0065401	2.0907	0.19615	0.47	0.03	0.15199	0.70819	0.29181	0.41637	0.58363	0.11744	0.88256	0.035587	0.96441	0.47143	0.41071	0.012934	-2.0964	1.3549	0.087279	-0.64808	0.3126	19.738	0.27046	0.50178	0.84877	2.0214	4.1784	1.1726	2.157	3.3296	0.0024358	17.797	17.794	4.0173	1.8671
91	2.6349	0.13235	0	0.88586	1.4154	1.9221	0.52953	0.5067	1.0362	0.001034	2.6191	2.6181	0.72342	-0.24162	2.1895	0.2425	0.88	0.03	0.26267	0.79902	0.20098	0.54412	0.45588	0.23039	0.76961	0.053922	0.94608	0.48768	0.46305	0.008109	-2.1974	1.6353	-0.24294	-0.372	0.18463	44.84	0.039216	0.23039	0.98736	1.676	3.4642	0.68863	1.7882	2.4768	0.0054942	39.406	39.401	7.5247	3.1867
92	1.9675	0.38136	0.22034	0.79443	1.1488	1.4498	0.35433	0.30105	0.65538	0.001034	1.9236	1.9226	0.52166	-0.52652	2.4946	0.231	1.04	0.04	0.2887	0.83475	0.16525	0.63559	0.36441	0.23729	0.76271	0.076271	0.92373	0.45532	0.50213	0.0084134	-1.8006	0.79134	0.2529	-0.30321	0.068256	11.698	0.27119	0.70763	0.99866	1.2466	2.3303	0.24793	1.0838	1.3317	0.004496	10.185	10.18	1.697	2.8714
93	3.1787	0.34911	0.20414	0.87256	1.2898	2.0132	0.41728	0.72339	1.1407	0.001034	3.0276	3.0266	0.7638	0.21753	2.251	0.25462	0.65	0.05	0.22114	0.76627	0.23373	0.3787	0.6213	0.12722	0.87278	0.026627	0.97337	0.48961	0.49258	0.0057862	-2.1548	1.4412	-0.053117	-0.39226	0.16541	11.988	0.23669	0.21006	0.87515	1.2905	2.0075	0.41538	0.71692	1.1323	0.0081357	10.209	10.201	1.6721	3.6738
94	1.8875	0.63551	0.19626	0.43894	0.62766	0.97154	0.18871	0.34388	0.53259	0.001034	1.7936	1.7926	0.41356	0.49841	2.8314	0.18182	0.46	0.03	0.14714	0.71028	0.28972	0.26636	0.73364	0.051402	0.9486	0.018692	0.98131	0.52582	0.44131	0.0026498	-2.1246	1.3237	0.15816	-0.52005	0.17132	8.1021	0.24766	0.21028	0.91639	1.651	2.4635	0.73466	0.81242	1.5471	0.005845	6.8732	6.8674	1.2932	1.639
95	3.1619	0.4	0	0.76434	1.1911	2.1107	0.42672	0.91961	1.3463	0.001034	3.1202	3.1192	0.83823	0.24492	1.9717	0.18588	0.58	0.03	0.15389	0.7375	0.2625	0.38125	0.61875	0.18438	0.81563	0.0375	0.9625	0.47649	0.48903	0.0062401	-2.2291	1.6579	-0.18462	-0.50106	0.26423	21.129	0.2875	0.24688	0.74493	1.481	2.6585	0.73605	1.1776	1.9136	0.0058913	16.946	16.94	2.7436	4.3395
96	3.8307	0.42742	0	1.0848	1.6401	2.4375	0.55524	0.79745	1.3527	0.001034	3.6984	3.6973	1.0115	0.17317	2.2935	0.29	0.81	0.03	0.27641	0.79435	0.20565	0.41935	0.58065	0.17339	0.82661	0.084677	0.91532	0.43725	0.51822	0.0031818	-2.2736	1.7089	-0.10243	-0.70676	0.37738	16.662	0.31855	0.27419	0.85826	1.1968	2.7948	0.33856	1.598	1.9366	0.0044265	12.856	12.851	2.3823	2.995
97	3.1482	0.1791	0.26368	1.0733	1.4569	2.3049	0.38357	0.84798	1.2315	0.001034	3.1262	3.1252	0.7722	0.092506	2.2144	0.335	1.22	0.06	0.42074	0.89552	0.10448	0.44776	0.55224	0.20896	0.79104	0.064677	0.93532	0.51	0.465	0.012352	-2.1487	1.5098	-0.085676	-0.46942	0.20111	15.667	0.31841	0.27861	0.95066	1.2914	1.9027	0.34078	0.6113	0.95207	0.004181	12.466	12.462	1.8827	4.3999
98	2.1519	0.43689	0.26214	0.44555	0.71724	1.1769	0.2717	0.45968	0.73137	0.001034	2.1	2.099	0.52897	0.43751	2.5178	0.197	0.58	0.04	0.16947	0.66019	0.33981	0.29612	0.70388	0.082524	0.91748	0.029126	0.97087	0.46341	0.46829	0.0034211	-2.0286	1.2103	0.037376	-0.29791	0.085743	13.566	0.32524	0.27184	0.89096	1.3934	3.3029	0.50249	1.9095	2.412	0.0057855	11.607	11.601	2.2948	2.2884
99	2.6535	0.86972	0.20423	0.71863	1.1091	1.5578	0.39042	0.44872	0.83914	0.001034	2.5808	2.5798	0.58388	0.30548	2.7179	0.25364	1.11	0.04	0.31131	0.80986	0.19014	0.38732	0.61268	0.088028	0.91197	0.035211	0.96479	0.48763	0.4841	0.0025904	-2.28	1.681	-0.15596	-0.42119	0.18067	14.629	0.25	0.21479	0.94301	1.2282	1.7444	0.28516	0.51622	0.80137	0.0083908	11.065	11.057	1.6844	4.7585
[truncated: 5,000 more columns]
