# Supplementary material for: Detecting Parkinson’s disease from sustained phonation and speech signals
Source: PLoS One. 2017 Oct 5;12(10):e0185613. doi: 10.1371/journal.pone.0185613 (PMC5628839; doi:10.1371/journal.pone.0185613)
Supplement: S3 File — (ZIP) [file pone.0185613.s003.zip › SP/voiced/SP_voiced_IS13_ComParE.csv]

id	audspec_lengthL1norm_sma_range	audspec_lengthL1norm_sma_maxPos	audspec_lengthL1norm_sma_minPos	audspec_lengthL1norm_sma_quartile1	audspec_lengthL1norm_sma_quartile2	audspec_lengthL1norm_sma_quartile3	audspec_lengthL1norm_sma_iqr1_2	audspec_lengthL1norm_sma_iqr2_3	audspec_lengthL1norm_sma_iqr1_3	audspec_lengthL1norm_sma_percentile1_0	audspec_lengthL1norm_sma_percentile99_0	audspec_lengthL1norm_sma_pctlrange0_1	audspec_lengthL1norm_sma_stddev	audspec_lengthL1norm_sma_skewness	audspec_lengthL1norm_sma_kurtosis	audspec_lengthL1norm_sma_meanSegLen	audspec_lengthL1norm_sma_maxSegLen	audspec_lengthL1norm_sma_minSegLen	audspec_lengthL1norm_sma_segLenStddev	audspec_lengthL1norm_sma_upleveltime25	audspec_lengthL1norm_sma_upleveltime50	audspec_lengthL1norm_sma_upleveltime75	audspec_lengthL1norm_sma_upleveltime90	audspec_lengthL1norm_sma_risetime	audspec_lengthL1norm_sma_leftctime	audspec_lengthL1norm_sma_lpgain	audspec_lengthL1norm_sma_lpc0	audspec_lengthL1norm_sma_lpc1	audspec_lengthL1norm_sma_lpc2	audspec_lengthL1norm_sma_lpc3	audspec_lengthL1norm_sma_lpc4	audspecRasta_lengthL1norm_sma_range	audspecRasta_lengthL1norm_sma_maxPos	audspecRasta_lengthL1norm_sma_minPos	audspecRasta_lengthL1norm_sma_quartile1	audspecRasta_lengthL1norm_sma_quartile2	audspecRasta_lengthL1norm_sma_quartile3	audspecRasta_lengthL1norm_sma_iqr1_2	audspecRasta_lengthL1norm_sma_iqr2_3	audspecRasta_lengthL1norm_sma_iqr1_3	audspecRasta_lengthL1norm_sma_percentile1_0	audspecRasta_lengthL1norm_sma_percentile99_0	audspecRasta_lengthL1norm_sma_pctlrange0_1	audspecRasta_lengthL1norm_sma_stddev	audspecRasta_lengthL1norm_sma_skewness	audspecRasta_lengthL1norm_sma_kurtosis	audspecRasta_lengthL1norm_sma_meanSegLen	audspecRasta_lengthL1norm_sma_maxSegLen	audspecRasta_lengthL1norm_sma_minSegLen
1	2.9589	0.39519	0	0.34165	0.97586	1.6626	0.63421	0.68669	1.3209	0.001034	2.9071	2.906	0.8023	0.34461	2.2127	0.17813	0.48	0.05	0.13258	0.60481	0.33677	0.058419	0.041237	0.44828	0.42561	0.0077413	-1.9478	1.0631	0.1147	-0.32825	0.10687	115.35	0.64261	0.25773	0.7335	1.825	4.4804	1.0915	2.6554	3.7469	0.0043324	83.045	83.041	14.033	5.1031	32.121	0.66333	1.87	0.04
2	2.8145	0.42798	0.19753	0.46833	0.97996	1.7566	0.51163	0.77663	1.2883	0.001034	2.7653	2.7642	0.75467	0.26789	2.1038	0.13706	0.34	0.03	0.1026	0.66255	0.3251	0.107	0.028807	0.48347	0.43154	0.0076761	-2.0191	1.1841	0.10561	-0.43396	0.17402	24.298	0.80247	0.20576	0.73601	1.6188	3.978	0.88284	2.3591	3.242	0.005426	21.778	21.773	4.4234	2.5586	10.169	0.26	0.71	0.04
3	1.9849	0.46341	0.21951	0.46577	0.72207	1.1133	0.2563	0.39123	0.64754	0.001034	1.9413	1.9403	0.49076	0.30867	2.6848	0.13071	0.39	0.04	0.099819	0.73659	0.30244	0.082927	0.034146	0.51471	0.43842	0.0051535	-1.8678	0.93054	0.22744	-0.39442	0.11357	30.875	0.63902	0.54146	1.1738	1.7977	2.9455	0.62392	1.1477	1.7717	0.0047364	28.753	28.748	5.2358	3.52	16.09	0.284	0.65	0.05
4	2.2942	0.71255	0	0.32032	0.87586	1.5541	0.55554	0.67826	1.2338	0.001034	2.2281	2.2271	0.7262	0.18202	1.7518	0.12579	0.35	0.03	0.083371	0.65587	0.39271	0.18623	0.080972	0.39431	0.41633	0.0047741	-2.1288	1.4109	0.062435	-0.6168	0.28098	99.418	0.032389	0.22672	0.67672	3.0747	8.1928	2.398	5.118	7.516	0.0046938	69.684	69.68	13.697	3.4507	17.883	0.23571	1.26	0.04
5	1.2627	0.1234	0.22979	0.34497	0.58175	0.77365	0.23678	0.1919	0.42868	0.001034	1.2113	1.2103	0.33981	-0.090126	2.2907	0.13312	0.31	0.03	0.083495	0.76596	0.41702	0.13191	0.055319	0.43162	0.4206	0.0027197	-2.0213	1.308	0.010668	-0.55098	0.26598	53.78	0.63404	0.2383	0.98834	1.7681	3.5015	0.7798	1.7334	2.5132	0.0070628	40.445	40.438	6.8288	4.5912	27.156	0.314	0.73	0.04
6	2.9143	0.8662	0.22887	1.0589	1.4852	1.9554	0.42622	0.4702	0.89643	0.001034	2.8706	2.8696	0.67313	-0.080294	2.6689	0.13474	0.53	0.03	0.12024	0.89789	0.52465	0.16549	0.042254	0.47703	0.46099	0.007897	-2.0729	1.1796	0.22482	-0.44597	0.12113	21.087	0.27465	0.23944	0.92525	1.2569	1.9212	0.33163	0.66435	0.99598	0.0052893	17.19	17.185	2.6247	4.9538	30.983	0.545	1.3	0.05
7	1.8151	0.13693	0.26141	0.71652	0.96136	1.2891	0.24484	0.32771	0.57255	0.001034	1.7843	1.7833	0.46202	-0.44509	2.6792	0.12053	0.29	0.03	0.084758	0.85892	0.53527	0.21162	0.045643	0.5125	0.47699	0.0071942	-1.7835	0.80249	0.17403	-0.24392	0.060601	21.228	0.77593	0.26971	1.009	1.608	2.7053	0.59897	1.0973	1.6962	0.0050804	16.153	16.148	3.0072	3.202	15.978	0.28429	0.75	0.05
8	3.6375	0.28866	0.20962	0.40493	1.1765	1.9303	0.7716	0.75376	1.5254	0.001034	3.283	3.282	0.94528	0.33818	2.151	0.14316	0.48	0.03	0.12528	0.57045	0.28522	0.082474	0.010309	0.38966	0.43253	0.014069	-1.9547	1.0138	0.20043	-0.29501	0.046259	173.62	0.28866	0.21649	0.63949	1.2921	5.6439	0.65265	4.3518	5.0044	0.0041146	121.61	121.6	20.716	4.9906	32.634	0.464	1.36	0.03
9	3.998	0.48611	0.29167	1.3943	2.0278	2.469	0.63345	0.44125	1.0747	0.001034	3.8367	3.8356	0.95306	-0.16591	2.6848	0.13	0.46	0.03	0.11358	0.82407	0.52778	0.15741	0.041667	0.55349	0.48598	0.034772	-1.807	0.88291	0.15808	-0.3214	0.097253	28.617	0.36111	0.30556	0.96767	1.4588	2.3058	0.4911	0.84705	1.3381	0.0037425	22.64	22.637	3.6251	4.4688	26.574	0.29333	0.78	0.04
10	3.1253	0.93515	0	0.68038	1.1279	2.0851	0.44749	0.95725	1.4047	0.001034	3.0739	3.0729	0.91096	0.20615	1.9743	0.15263	0.41	0.04	0.10417	0.69966	0.37884	0.17065	0.051195	0.51027	0.43986	0.01067	-1.9805	1.1891	-0.019704	-0.32669	0.14657	43.497	0.59727	0.49488	0.75785	2.3518	3.6686	1.594	1.3168	2.9108	0.003898	40.131	40.127	7.5435	3.4517	15.104	0.315	0.83	0.04
11	5.0946	0.88519	0.19259	1.1253	1.9086	3.2462	0.78323	1.3377	2.1209	0.001034	4.8914	4.8904	1.3909	0.29473	2.0428	0.129	0.35	0.04	0.082879	0.68148	0.37407	0.15185	0.055556	0.49071	0.48881	0.023422	-1.9882	1.1111	0.092314	-0.32536	0.1188	31.445	0.24815	0.2037	0.97731	1.5153	2.4891	0.53801	0.97382	1.5118	0.0021587	25.285	25.283	3.9599	5.2067	32.972	0.25333	0.66	0.04
12	2.7655	0.13023	0.25581	0.92145	1.3862	1.9041	0.46475	0.51793	0.98268	0.001034	2.703	2.702	0.74596	-0.1955	2.2905	0.13125	0.29	0.03	0.076883	0.82326	0.50233	0.2	0.060465	0.4486	0.40376	0.025154	-1.8624	1.0707	-0.013434	-0.30565	0.12481	20.561	0.81395	0.26512	0.98455	1.3528	2.5784	0.36826	1.2256	1.5939	0.0039414	18.186	18.182	3.6808	2.993	12.223	0.30571	0.98	0.04
13	2.3371	0.12093	0.22791	0.42308	0.83067	1.4102	0.40759	0.5795	0.98709	0.001034	2.2936	2.2925	0.67576	0.32161	2.0643	0.1019	0.22	0.03	0.05909	0.67907	0.33488	0.1814	0.046512	0.46262	0.41315	0.0075435	-2.0266	1.2026	0.15079	-0.52117	0.20682	28.064	0.90233	0.23721	0.91711	2.1396	4.0181	1.2225	1.8785	3.101	0.0046047	27.024	27.019	5.614	2.3583	8.6344	0.1725	0.63	0.04
14	3.7885	0.14286	0	0.82486	1.6794	2.5042	0.85456	0.82482	1.6794	0.001034	3.6717	3.6707	1.0449	-0.056508	1.9137	0.102	0.2	0.03	0.045782	0.69884	0.43629	0.14672	0.030888	0.49225	0.46303	0.026872	-1.8394	0.94006	0.10307	-0.31622	0.12423	37.029	0.29344	0.57529	1.0689	2.5747	4.3986	1.5057	1.8239	3.3297	0.0029158	29.541	29.538	6.2867	2.627	10.411	0.195	0.77	0.03
15	2.6858	0.6886	0	0.6112	1.2399	1.6856	0.62872	0.4457	1.0744	0.001034	2.5566	2.5555	0.70557	0.022893	2.0946	0.11789	0.31	0.03	0.078979	0.71053	0.42982	0.12281	0.035088	0.44934	0.4469	0.0084379	-2.0562	1.3134	-0.03107	-0.35809	0.14066	20.322	0.28947	0.24561	0.82221	2.0221	3.2884	1.1999	1.2662	2.4662	0.0077528	15.782	15.774	2.8919	3.1245	15.929	0.302	0.68	0.05
16	3.0035	0.11458	0.22917	0.75047	1.1847	1.7551	0.43428	0.57036	1.0046	0.001034	2.9799	2.9789	0.78774	0.29539	2.4498	0.13071	0.35	0.05	0.08447	0.74479	0.34896	0.14063	0.046875	0.41361	0.43684	0.0088172	-2.2151	1.6344	-0.21898	-0.34826	0.15697	18.156	0.30208	0.23958	0.94488	1.5869	2.9185	0.64199	1.3316	1.9736	0.0037937	15.975	15.972	2.8804	2.721	12.274	0.19444	0.57	0.04
17	3.966	0.38627	0	0.85473	1.7426	2.8184	0.88787	1.0758	1.9637	0.001034	3.9029	3.9018	1.1856	-0.019816	1.8605	0.11095	0.29	0.03	0.067253	0.72103	0.45923	0.20172	0.060086	0.46552	0.44156	0.020888	-2.0464	1.2073	0.1988	-0.55741	0.20757	91.509	0.29185	0.21888	0.78426	2.4089	5.4882	1.6246	3.0793	4.7039	0.003254	68.893	68.89	11.821	4.5746	27.268	0.392	1.14	0.04
18	2.5316	0.17925	0.22013	0.79442	1.3027	1.887	0.50827	0.5843	1.0926	0.001034	2.4509	2.4499	0.70661	-0.33629	2.1246	0.12783	0.33	0.03	0.076667	0.81447	0.5283	0.24214	0.04717	0.43218	0.41772	0.0078226	-2.0249	1.2028	0.10114	-0.43829	0.16708	50.74	0.27673	0.22956	0.82092	1.6993	2.9747	0.87835	1.2754	2.1538	0.0045347	36.798	36.794	6.8211	3.9592	21.751	0.27778	0.88	0.03
19	1.6713	0.94845	0.24227	0.7419	0.95434	1.2282	0.21244	0.27382	0.48626	0.001034	1.5611	1.5601	0.39316	-0.67609	3.015	0.13571	0.38	0.03	0.094242	0.89175	0.6134	0.21649	0.020619	0.48187	0.50521	0.0046581	-1.9306	0.99842	0.18345	-0.31064	0.067349	16.037	0.30928	0.25773	0.99069	1.4596	2.3171	0.46895	0.85743	1.3264	0.0054776	14.098	14.092	2.332	3.642	19.125	0.27	0.79	0.05
20	2.9102	0.92568	0	0.60464	1.0903	1.642	0.48562	0.55171	1.0373	0.001034	2.7827	2.7816	0.73015	0.14663	2.3582	0.18313	0.68	0.03	0.16476	0.70608	0.30068	0.057432	0.023649	0.45763	0.39456	0.0080318	-1.9218	1.0324	0.1701	-0.47352	0.2026	230.13	0.030405	0.76351	0.8348	2.4949	6.2788	1.6601	3.7839	5.444	0.0039488	165.54	165.53	26.354	5.7973	40.69	0.06	0.09	0.04
21	1.684	0.91829	0.23346	0.68549	0.94596	1.2213	0.26048	0.27538	0.53585	0.001034	1.6657	1.6646	0.41778	-0.37805	2.7043	0.17571	0.42	0.04	0.10507	0.89494	0.56809	0.21012	0.058366	0.48828	0.4549	0.0059849	-1.7498	0.71275	0.30453	-0.34398	0.08448	17.984	0.28794	0.75486	0.98834	1.5921	2.3574	0.60377	0.76528	1.369	0.0053864	14.172	14.166	2.2588	4.3184	26.437	0.328	0.78	0.03
22	3.1025	0.17966	0.22034	0.95373	1.5218	2.0895	0.56803	0.56775	1.1358	0.001034	2.9794	2.9784	0.8449	-0.20215	2.184	0.12739	0.34	0.03	0.095244	0.80339	0.48814	0.16949	0.044068	0.47619	0.46075	0.014053	-1.9157	0.94279	0.22239	-0.25844	0.016986	29.633	0.27797	0.22712	1.0619	1.6162	3.0158	0.55427	1.3995	1.9538	0.003024	24.814	24.811	4.5384	3.5574	16.775	0.49	1.44	0.04
23	3.2389	0.39104	0.24478	0.5491	1.1741	2.0016	0.625	0.82752	1.4525	0.001034	3.1399	3.1389	0.92977	0.39382	2.1502	0.19294	0.55	0.07	0.13314	0.64776	0.32537	0.15522	0.065672	0.44012	0.45646	0.0048254	-1.8999	0.97212	0.21502	-0.53625	0.25404	103.74	0.69552	0.25075	0.6848	1.1323	2.2939	0.44754	1.1616	1.6091	0.0049855	91.177	91.172	14.486	5.2729	30.908	0.82	2.33	0.05
24	3.4429	0.42909	0	0.92932	1.6	2.4651	0.67066	0.86514	1.5358	0.001034	3.3112	3.3101	0.99844	-0.11871	1.8969	0.12	0.39	0.03	0.087646	0.76727	0.45818	0.20364	0.058182	0.5	0.46886	0.0098583	-2.3508	1.9995	-0.56524	-0.25483	0.17893	343.62	0.032727	0.26545	0.92962	1.5697	3.7009	0.64005	2.1312	2.7713	0.0042319	246.09	246.09	38.893	6.3522	45.745	0.056667	0.09	0.04
25	2.2044	0.16352	0.23899	0.92387	1.0769	1.2851	0.15302	0.20822	0.36124	0.001034	2.1819	2.1809	0.46028	-0.14733	3.5496	0.19125	0.81	0.05	0.23945	0.86164	0.46541	0.09434	0.037736	0.47468	0.49045	0.0038667	-1.9931	1.1804	0.033858	-0.38107	0.16606	9.7725	0.31447	0.25786	1.0289	1.2541	2.0292	0.2252	0.77519	1.0004	0.0048952	9.2796	9.2747	1.5752	2.9416	13.613	0.146	0.27	0.03
26	3.5673	0.42938	0	0.76995	1.6777	2.2765	0.90775	0.59885	1.5066	0.001034	3.5003	3.4992	1.0805	-0.011266	1.9662	0.18526	0.41	0.03	0.11227	0.73164	0.45763	0.19774	0.090395	0.40227	0.43466	0.0070934	-2.1898	1.4458	0.24659	-0.86253	0.36493	510.28	0.025424	0.58192	0.71409	1.7228	6.1121	1.0087	4.3893	5.398	0.0042111	261.83	261.83	52.757	6.2457	47.03	0.248	1.04	0.03
27	3.1179	0.60714	0	0.65166	1.1584	1.8492	0.50676	0.69078	1.1975	0.001034	3.0213	3.0203	0.88638	0.31224	2.2112	0.10966	0.55	0.03	0.10477	0.71131	0.32738	0.14286	0.068452	0.40597	0.40719	0.0083761	-2.1057	1.2269	0.42698	-0.88554	0.34686	149.74	0.02381	0.22321	0.73619	1.185	4.6882	0.44877	3.5032	3.952	0.003979	124.04	124.04	21.654	4.4372	24.013	0.2575	1	0.03
28	2.9592	0.39306	0.22543	0.71407	1.0563	1.579	0.34219	0.52278	0.86498	0.001034	2.9396	2.9386	0.72884	0.76509	3.0129	0.12071	0.25	0.03	0.059697	0.72254	0.28324	0.12717	0.080925	0.4593	0.46784	0.0093581	-2.0642	1.3145	-0.046146	-0.32538	0.1318	15.814	0.28902	0.24277	0.92358	1.2174	2.283	0.29379	1.0656	1.3594	0.0045234	13.151	13.146	2.2605	3.8688	20.67	0.146	0.5	0.04
29	3.1439	0.38941	0	0.67675	1.2208	1.8039	0.54401	0.58318	1.1272	0.001034	2.9969	2.9959	0.74623	0.13439	2.4678	0.18563	0.53	0.03	0.13955	0.7134	0.3053	0.062305	0.021807	0.48438	0.40752	0.0045809	-2.2099	1.6248	-0.18158	-0.46151	0.23412	50.76	0.27103	0.22741	0.88802	1.398	2.6681	0.50999	1.2701	1.7801	0.0038617	37.601	37.597	6.2243	4.8149	30.673	0.514	1.55	0.04
30	2.3604	0.39313	0.22901	0.84676	1.4527	1.7085	0.60591	0.25583	0.86174	0.001034	2.2984	2.2974	0.5648	-0.41852	2.4734	0.17467	0.58	0.03	0.13706	0.88931	0.64122	0.21756	0.049618	0.45977	0.45	0.008305	-1.8358	0.8277	0.26951	-0.32477	0.069596	13.017	0.28244	0.24046	0.88234	1.1885	1.7414	0.30616	0.55292	0.85909	0.0067194	11.523	11.516	1.8429	4.1806	22.746	0.204	0.72	0.04
31	1.9213	0.09319	0.20072	0.74447	0.97299	1.3691	0.22852	0.39606	0.62458	0.001034	1.8648	1.8637	0.48265	-0.26305	2.5154	0.14059	0.39	0.04	0.094213	0.84588	0.51254	0.20072	0.075269	0.48201	0.46931	0.0062216	-1.8385	0.86818	0.20964	-0.3053	0.073583	15.265	0.24731	0.21147	0.95345	1.3476	1.9561	0.39412	0.60851	1.0026	0.0053465	12.122	12.117	2.323	3.2136	14.727	0.34	0.76	0.04
32	1.5849	0.86512	0.2093	0.45488	0.68177	1.054	0.22689	0.37221	0.59909	0.001034	1.5366	1.5356	0.41338	-0.02221	2.1807	0.12647	0.49	0.03	0.10516	0.77209	0.39535	0.18605	0.023256	0.48598	0.4554	0.0047661	-1.8417	0.80912	0.39957	-0.53478	0.18063	17.56	0.27442	0.2186	0.96892	1.6036	2.899	0.63469	1.2954	1.93	0.0057098	15.361	15.356	3.304	2.3968	8.6844	0.28	0.59	0.05
33	2.5131	0.66551	0	0.77083	1.1866	1.5152	0.41577	0.32856	0.74433	0.001034	2.3816	2.3806	0.53698	-0.2739	2.7726	0.17188	0.54	0.03	0.16591	0.83972	0.43902	0.066202	0.013937	0.45804	0.4807	0.0052018	-1.9787	1.0781	0.14944	-0.31163	0.068669	38.3	0.28223	0.79094	0.92607	1.4111	2.2891	0.48502	0.87798	1.363	0.0057152	28.85	28.845	4.4779	5.7348	39.795	0.29667	0.81	0.03
34	3.8262	0.36797	0.19913	0.87293	1.4949	2.4386	0.62193	0.94378	1.5657	0.001034	3.7503	3.7493	1.0851	0.19261	2.1147	0.13529	0.31	0.04	0.079492	0.7316	0.37229	0.18182	0.056277	0.45652	0.39301	0.013384	-2.2056	1.5927	-0.11014	-0.50756	0.2399	38.374	0.60606	0.21212	0.89645	2.188	4.6136	1.2916	2.4256	3.7172	0.0028258	33.536	33.533	6.7258	2.9771	12.127	0.19125	0.61	0.03
35	2.7475	0.40351	0.2193	0.80791	1.5497	2.19	0.74183	0.64025	1.3821	0.001034	2.7369	2.7359	0.75556	-0.10139	1.9315	0.15214	0.82	0.03	0.19792	0.85526	0.59211	0.29386	0.12719	0.51101	0.50885	0.0057366	-2.3331	1.8386	-0.26993	-0.45911	0.22986	12.655	0.26754	0.23246	0.94111	1.2306	1.5716	0.28952	0.34096	0.63048	0.0054766	10.711	10.705	1.7147	4.2971	23.815	0.2125	0.6	0.05
36	3.1338	0.39932	0.21843	0.78918	1.0971	1.8443	0.30796	0.74712	1.0551	0.001034	3.0565	3.0554	0.78337	0.38448	2.456	0.143	0.33	0.03	0.090835	0.75085	0.35154	0.10922	0.047782	0.53082	0.46735	0.011048	-1.9001	0.97097	0.26971	-0.55728	0.22617	33.257	0.27304	0.22867	0.97034	1.3567	2.6887	0.38635	1.332	1.7183	0.0048604	24.641	24.636	3.8957	5.52	37.458	0.29667	0.79	0.05
37	3.5878	0.39683	0.2381	1.1871	1.7105	2.3696	0.52338	0.65909	1.1825	0.001034	3.5284	3.5274	0.8366	0.18358	2.4714	0.13667	0.35	0.03	0.10066	0.88492	0.44048	0.18254	0.051587	0.50199	0.472	0.007139	-2.3129	1.6818	-0.021478	-0.5644	0.22277	17.012	0.28571	0.25	0.82421	1.1481	1.8045	0.32385	0.65639	0.98024	0.0047528	14.222	14.217	2.1228	4.9696	31.042	0.27	0.71	0.04
38	4.6243	0.44853	0.27941	0.6564	1.3547	2.5	0.69826	1.1453	1.8436	0.001034	4.4402	4.4392	1.2221	0.44199	2.2271	0.14611	0.4	0.04	0.10792	0.58456	0.30515	0.084559	0.033088	0.50554	0.44444	0.0094173	-2.207	1.5496	-0.18497	-0.25658	0.10589	40.994	0.34191	0.56618	0.76383	1.7384	3.4971	0.97455	1.7587	2.7333	0.0026025	33.86	33.858	6.1843	3.4514	16.404	0.36571	1.26	0.05
39	3.395	0.88211	0.2439	1.0964	1.5067	1.9212	0.4103	0.41453	0.82484	0.001034	3.2837	3.2826	0.82946	0.086095	2.7209	0.13412	0.42	0.03	0.10233	0.81707	0.39024	0.12602	0.04878	0.45306	0.45492	0.013532	-2.0028	1.2291	-0.049334	-0.29002	0.12212	26.716	0.77236	0.25203	0.93899	1.5901	3.4172	0.65116	1.8271	2.4782	0.0027441	21.286	21.283	3.8559	3.5279	17.444	0.404	1.12	0.05
40	1.8598	0.38889	0.2	0.60621	0.86271	1.1499	0.25649	0.28717	0.54366	0.001034	1.8221	1.821	0.45766	0.082054	2.6541	0.14833	0.53	0.05	0.12602	0.83889	0.42778	0.14444	0.061111	0.50279	0.41011	0.0071761	-1.8706	1.0042	0.06891	-0.29866	0.10759	17.042	0.26667	0.73333	0.97403	1.4706	2.8382	0.49654	1.3676	1.8641	0.0062314	13.678	13.672	2.5049	3.1265	15.695	0.20714	0.7	0.04
41	1.4816	0.37712	0.22458	0.44498	0.64108	0.86933	0.1961	0.22825	0.42435	0.001034	1.4392	1.4382	0.32076	0.092838	2.9448	0.18583	0.94	0.03	0.23415	0.87712	0.38559	0.084746	0.025424	0.47234	0.47009	0.0034991	-1.6088	0.51743	0.2825	-0.26116	0.078423	19.391	0.30085	0.23305	0.81682	1.0757	1.5196	0.2589	0.44391	0.70281	0.011274	14.24	14.229	2.866	3.2726	14.781	0.31333	0.7	0.05
42	1.8919	0.91508	0.18024	0.001034	0.58991	0.90385	0.58888	0.31394	0.90282	0.001034	1.576	1.575	0.47158	0.24863	2.0036	0.35875	1.04	0.06	0.28502	0.56672	0.19757	0.02773	0.0069324	0.33681	0.3513	0.0015422	-1.9262	1.0142	0.19558	-0.47517	0.19804	226.83	0.32756	0.18371	0.55887	1.0015	2.0767	0.44263	1.0752	1.5178	0.0075242	140.03	140.02	24.228	5.5442	38.491	0.69286	1.89	0.05
43	3.1816	0.91176	0.24632	0.68848	1.5422	2.3654	0.85376	0.82321	1.677	0.001034	3.0901	3.089	0.93621	-0.025881	1.8025	0.097407	0.21	0.04	0.048503	0.72426	0.48162	0.23529	0.077206	0.50184	0.44444	0.0070149	-2.2483	1.5817	0.0018604	-0.57263	0.24454	21.569	0.63603	0.25735	0.71887	1.5924	3.1314	0.87351	1.5391	2.4126	0.0048468	16.478	16.473	3.434	2.6119	10.704	0.35714	0.87	0.05
44	3.8153	0.425	0	1.0475	1.6462	2.7175	0.59867	1.0714	1.67	0.001034	3.721	3.72	1.0719	0.084022	1.9565	0.1119	0.34	0.03	0.073005	0.79167	0.45	0.2125	0.083333	0.51464	0.44958	0.024943	-1.9951	1.1612	0.10426	-0.39439	0.13436	51.203	0.29583	0.24167	0.99568	1.869	3.4545	0.87331	1.5855	2.4589	0.0043963	39.026	39.021	6.7836	4.1705	22.813	0.16	0.57	0.04
45	2.3076	0.17021	0.23936	0.69983	1.1233	1.3353	0.42343	0.21201	0.63544	0.001034	2.2935	2.2924	0.5262	-0.12055	2.9031	0.14077	0.54	0.04	0.146	0.81915	0.44681	0.06383	0.037234	0.51872	0.49462	0.0090665	-1.8576	0.87943	0.26257	-0.37651	0.10306	11.209	0.29787	0.25532	0.99408	1.6639	2.6032	0.66978	0.93929	1.6091	0.0041674	9.9109	9.9068	1.9904	2.0905	8.2717	0.19556	0.56	0.05
46	2.7221	0.85437	0.19903	0.91735	1.3813	1.6633	0.46393	0.28205	0.74598	0.001034	2.6994	2.6983	0.62573	0.11763	2.7981	0.201	0.71	0.07	0.18684	0.86408	0.51456	0.13592	0.072816	0.50244	0.48529	0.010429	-1.7461	0.83207	0.12882	-0.37768	0.16921	6.185	0.24757	0.21359	0.95396	1.4203	1.9392	0.46637	0.51884	0.98521	0.010302	5.6833	5.673	1.0658	1.5228	6.1615	0.16273	0.3	0.03
47	4.2351	0.20628	0	1.5021	2.1682	2.7877	0.66613	0.61951	1.2856	0.001034	4.1952	4.1942	1.0611	0.038514	2.5909	0.23889	1.13	0.06	0.31981	0.86996	0.5157	0.19283	0.085202	0.45045	0.44796	0.017835	-2.0394	1.2445	0.04424	-0.40311	0.16039	356.62	0.040359	0.27803	0.99376	1.2822	3.2464	0.28843	1.9642	2.2527	0.0038876	273.05	273.04	44.861	5.6248	36.338	0.056667	0.09	0.04
48	1.679	0.89236	0.21181	0.49748	0.79613	1.0519	0.29865	0.25578	0.55442	0.001034	1.5904	1.5894	0.42916	-0.24112	2.3668	0.20214	0.96	0.03	0.24938	0.79514	0.45486	0.12153	0.024306	0.40418	0.42308	0.0030751	-1.6351	0.5661	0.21512	-0.17959	0.038776	126.45	0.36806	0.21875	0.80943	1.1689	1.6106	0.35948	0.44168	0.80115	0.01308	88.963	88.95	14.003	6.4494	47.384	0.38	1.06	0.04
49	2.6986	0.37288	0.24068	0.95145	1.5955	2.0732	0.644	0.47778	1.1218	0.001034	2.6637	2.6627	0.72385	-0.31677	2.2412	0.12565	0.32	0.03	0.075286	0.85763	0.57966	0.27458	0.094915	0.46599	0.45734	0.0097308	-1.9086	0.95745	0.22279	-0.37599	0.11071	33.898	0.29153	0.24746	0.88208	1.3067	2.4273	0.42466	1.1206	1.5453	0.0035596	25.562	25.558	4.2101	4.8587	30.547	0.362	0.86	0.04
50	3.1758	0.86207	0.21552	1.0278	1.507	2.0567	0.47925	0.54972	1.029	0.001034	3.1019	3.1009	0.76168	0.11283	2.4607	0.17833	0.71	0.06	0.17238	0.81897	0.43966	0.13362	0.060345	0.48485	0.48696	0.0066467	-2.0679	1.1683	0.37442	-0.77013	0.30143	15.203	0.26724	0.22845	0.88699	1.2332	1.6461	0.34621	0.41292	0.75914	0.0043242	12.434	12.43	2.0396	4.1751	23.673	0.17	0.62	0.04
51	4.8061	0.876	0.244	1.8906	2.8569	3.4615	0.96634	0.60452	1.5709	0.001034	4.7157	4.7146	1.1666	-0.37274	2.4668	0.13778	0.54	0.03	0.11989	0.876	0.616	0.2	0.06	0.50602	0.46371	0.018587	-2.1197	1.3461	0.19536	-0.69683	0.2798	5.9813	0.28	0.252	0.98834	1.5966	2.1954	0.60821	0.59888	1.2071	0.0062791	5.1608	5.1545	1.0008	1.1031	5.3481	0.20818	0.42	0.03
52	2.3199	0.90545	0	0.16166	0.99546	1.6931	0.8338	0.69766	1.5315	0.001034	2.3152	2.3142	0.77201	0.10853	1.6908	0.12227	0.61	0.03	0.12004	0.65091	0.43273	0.22909	0.10545	0.37956	0.36996	0.0063251	-2.1018	1.4358	-0.11558	-0.4317	0.22339	298.59	0.67636	0.20727	0.54882	1.5091	3.6651	0.96033	2.1559	3.1162	0.0058038	182.7	182.69	32.247	6.7047	50.998	0.64333	1.86	0.03
53	3.2228	0.40076	0.23282	0.82124	1.3578	1.8699	0.53652	0.51211	1.0486	0.001034	3.1451	3.1441	0.7297	0.22434	2.7054	0.14176	0.6	0.04	0.14766	0.75573	0.37786	0.068702	0.041985	0.45594	0.45	0.0066611	-2.0706	1.1825	0.31118	-0.67178	0.25608	26.135	0.28626	0.24427	0.76776	1.1885	1.7025	0.42071	0.51408	0.93479	0.0054208	19.37	19.365	3.153	5.1183	34.032	0.28	0.75	0.04
54	2.7706	0.13089	0.24607	0.78092	1.2286	1.9348	0.44766	0.70621	1.1539	0.001034	2.7104	2.7094	0.71959	0.27095	2.203	0.12467	0.46	0.03	0.10417	0.79581	0.3822	0.19372	0.094241	0.5	0.45503	0.0077161	-2.1416	1.4949	-0.043536	-0.62307	0.32321	6.813	0.30366	0.26178	1.0129	1.5441	2.5067	0.53116	0.96264	1.4938	0.0070661	6.2372	6.2302	1.1894	1.348	6.0882	0.14	0.3	0.03
55	3.4722	0.10219	0.27737	1.122	1.7776	2.5456	0.65569	0.76793	1.4236	0.001034	3.3685	3.3675	0.88285	-0.12646	2.1643	0.12227	0.4	0.03	0.086546	0.84307	0.51095	0.20073	0.051095	0.47619	0.42647	0.010961	-2.2034	1.7476	-0.44597	-0.29238	0.20046	32.397	0.33212	0.28832	0.90818	1.3018	1.9072	0.39366	0.6054	0.99906	0.0041355	25.051	25.046	3.9703	5.4828	35.44	0.33667	0.91	0.05
56	3.2243	0.1204	0.23077	0.83855	1.5867	2.4949	0.74815	0.90817	1.6563	0.001034	3.1828	3.1817	0.98988	-0.049394	1.8681	0.16611	0.4	0.03	0.10029	0.76923	0.48829	0.2709	0.11037	0.45302	0.45118	0.0098172	-2.0185	1.2451	-0.0302	-0.35137	0.16126	49.15	0.29097	0.2408	0.72691	1.6288	2.8379	0.90192	1.2091	2.111	0.0046075	36.865	36.861	6.5401	4.1101	22.349	0.33667	0.87	0.04
57	2.8176	0.10465	0.24806	0.82825	1.3429	1.7974	0.51469	0.4545	0.96919	0.001034	2.7868	2.7858	0.7479	-0.0078841	2.3466	0.15059	0.54	0.03	0.11988	0.79845	0.46124	0.16667	0.062016	0.44747	0.46484	0.01059	-1.9116	1.0414	0.09399	-0.34011	0.12417	40.419	0.31395	0.25969	0.91312	1.6147	2.9037	0.70153	1.289	1.9905	0.0048237	31.781	31.776	5.1984	4.6626	27.795	0.346	0.81	0.04
58	3.7524	0.091811	0	0.001034	1.1221	2.4415	1.1211	1.3194	2.4404	0.001034	3.6492	3.6482	1.2004	0.34006	1.7163	0.14593	0.52	0.04	0.12078	0.5732	0.3598	0.16873	0.042184	0.34328	0.38903	0.0072717	-2.3622	1.8335	-0.075813	-0.72726	0.33952	401.02	0.28288	0.47146	0.31689	1.4262	4.6547	1.1093	3.2285	4.3378	0.0042755	196.24	196.24	40.5	5.8948	44.518	0.6025	1.18	0.04
59	4.4037	0.86522	0.22609	0.80066	1.4673	2.0661	0.66665	0.59875	1.2654	0.001034	4.3304	4.3293	1.0172	0.70294	3.1825	0.14667	0.43	0.05	0.10793	0.66087	0.22174	0.065217	0.03913	0.49782	0.42105	0.011156	-2.2504	1.6797	-0.24092	-0.34522	0.1659	25.607	0.27391	0.6913	1.0111	1.3942	2.4019	0.3831	1.0078	1.3909	0.0038532	19.987	19.983	3.5939	3.9465	21.237	0.356	0.98	0.03
60	2.9359	0.35632	0	0.74161	1.2556	1.8601	0.51398	0.60455	1.1185	0.001034	2.8398	2.8388	0.7575	0.038725	2.2154	0.12333	0.49	0.03	0.10125	0.75096	0.37165	0.13793	0.030651	0.43462	0.45946	0.0077713	-2.0718	1.303	0.090257	-0.51921	0.20491	34.206	0.61686	0.24138	0.88929	1.4783	3.7306	0.589	2.2523	2.8413	0.0043851	28.336	28.332	5.3716	3.3469	15.569	0.32286	0.78	0.05
61	2.3622	0.12709	0.23077	0.48052	0.98079	1.3626	0.50027	0.38181	0.88208	0.001034	2.2967	2.2956	0.60698	0.21389	2.2769	0.15368	0.46	0.03	0.10554	0.70234	0.34448	0.1204	0.0301	0.51342	0.49158	0.0041352	-2.0313	1.2502	0.073313	-0.53472	0.25002	15.367	0.57525	0.2408	0.85765	1.6778	2.7747	0.82011	1.0969	1.917	0.0059093	13.587	13.581	2.6625	2.6666	10.963	0.30875	0.81	0.04
62	1.9376	0.85281	0.24242	0.67581	1.1098	1.518	0.43396	0.40827	0.84223	0.001034	1.8949	1.8939	0.53143	-0.39114	2.1954	0.12778	0.26	0.04	0.064941	0.85714	0.58009	0.30736	0.082251	0.44783	0.48035	0.0045896	-2.0161	1.1255	0.18926	-0.41407	0.12197	17.971	0.30303	0.25541	0.98719	1.3983	2.5632	0.41115	1.1649	1.576	0.0043513	14.328	14.323	2.6662	3.2212	15.171	0.41	1.16	0.04
63	3.7894	0.38043	0	1.2821	1.9336	2.5065	0.65143	0.57294	1.2244	0.001034	3.7184	3.7174	0.99134	-0.14933	2.5186	0.12929	0.33	0.03	0.083364	0.84783	0.52174	0.19022	0.11957	0.43169	0.47802	0.014477	-2.1263	1.2901	0.24744	-0.5846	0.1796	327.54	0.059783	0.23913	0.98842	1.3955	5.3576	0.40706	3.9621	4.3692	0.0058761	274.57	274.56	49.39	4.6371	24.864	0.07	0.11	0.05
64	3.0488	0.41935	0.24014	0.80759	1.2577	1.7575	0.45006	0.49986	0.94992	0.001034	2.9262	2.9252	0.76733	0.092374	2.4233	0.138	0.39	0.03	0.1026	0.77061	0.37276	0.10036	0.035842	0.44604	0.45848	0.0092482	-2.1388	1.4761	-0.048939	-0.50735	0.22803	65.691	0.30466	0.2509	0.96543	1.4437	3.3406	0.47831	1.8968	2.3751	0.0038068	47.817	47.813	7.7651	5.7215	40.039	0.31	0.85	0.03
65	4.5533	0.91613	0.25806	0.91911	1.5753	2.3511	0.65616	0.77584	1.432	0.001034	4.2283	4.2272	1.0318	0.24149	2.4894	0.1875	0.55	0.03	0.14285	0.66774	0.27097	0.032258	0.012903	0.48544	0.5	0.010538	-1.9095	0.97813	0.19681	-0.46617	0.20768	55.078	0.32903	0.26774	0.85999	1.2677	2.5704	0.40771	1.3027	1.7104	0.0034101	45.899	45.896	7.1344	4.9345	30.564	0.522	1.46	0.04
66	3.1065	0.875	0	0.7875	1.2516	1.748	0.4641	0.49637	0.96047	0.001034	2.9414	2.9403	0.76381	-0.035312	2.3977	0.15895	0.42	0.03	0.11092	0.75298	0.36905	0.080357	0.014881	0.41194	0.43114	0.015541	-1.7375	0.73244	0.28105	-0.37987	0.11342	127.7	0.58631	0.23512	0.89688	1.6723	3.7237	0.77542	2.0514	2.8268	0.0043612	83.914	83.909	14.433	5.5143	37.809	0.414	0.98	0.04
67	4.0039	0.85433	0.22441	0.80607	1.6359	2.5788	0.8298	0.94291	1.7727	0.001034	3.9255	3.9245	1.097	0.20667	1.9331	0.10682	0.38	0.03	0.078415	0.63386	0.43701	0.15748	0.035433	0.49012	0.48016	0.012766	-2.1414	1.3818	0.0037194	-0.35741	0.12116	33.967	0.2874	0.93307	0.92333	1.4741	2.3635	0.55075	0.88943	1.4402	0.0027259	28.179	28.176	4.2805	5.3678	34.114	0.27333	0.72	0.04
68	3.2925	0.86053	0	0.94144	1.7406	2.3785	0.79912	0.63792	1.437	0.001034	3.2376	3.2366	0.91131	-0.18747	2.0284	0.13875	0.35	0.03	0.09066	0.80119	0.53412	0.21662	0.059347	0.46726	0.47463	0.0055623	-2.2123	1.4494	0.1796	-0.68451	0.2728	172.28	0.023739	0.56973	0.99379	1.5779	3.0407	0.58409	1.4629	2.047	0.0029087	103.68	103.68	17.876	6.5115	50.166	0.053333	0.08	0.04
69	4.6078	0.1543	0.21365	0.49411	1.1582	2.2338	0.66406	1.0756	1.7397	0.001034	4.2051	4.2041	1.1275	0.60356	2.5494	0.14727	0.59	0.03	0.13582	0.50742	0.24629	0.050445	0.011869	0.45536	0.43582	0.0097959	-1.9205	0.97868	0.13334	-0.27856	0.094123	115.42	0.2908	0.21958	0.55243	1.5601	3.9413	1.0077	2.3812	3.3889	0.0036941	71.971	71.968	13.576	4.8161	30.7	0.41571	0.98	0.04
70	1.695	0.87829	0	0.52938	0.95593	1.1192	0.42654	0.1633	0.58984	0.001034	1.5379	1.5369	0.45135	-0.54735	2.2431	0.16111	0.55	0.04	0.13992	0.79605	0.58882	0.14474	0.016447	0.48185	0.4404	0.0040068	-1.9806	1.094	0.22603	-0.44025	0.10769	98.291	0.34211	0.26974	0.95761	1.3685	2.6162	0.41091	1.2477	1.6586	0.007429	70.897	70.889	11.602	5.8898	41.217	0.592	1.8	0.03
71	4.458	0.86853	0.24303	1.5925	3.1949	3.9182	1.6024	0.72334	2.3257	0.001034	4.4204	4.4194	1.2464	-0.5465	2.0503	0.12316	0.31	0.03	0.080201	0.91235	0.65339	0.4502	0.1992	0.432	0.46185	0.024215	-1.9267	1.0299	0.099811	-0.30852	0.11059	13.967	0.28685	0.25498	0.93811	1.2971	2.0011	0.35896	0.70401	1.063	0.0052956	11.642	11.637	1.7882	4.1767	24.44	0.19	0.71	0.04
72	3.6014	0.66327	0	0.89406	1.7238	2.4848	0.8297	0.76101	1.5907	0.001034	3.4498	3.4487	0.9736	-0.11743	2.0129	0.1128	0.29	0.03	0.074914	0.7483	0.47619	0.17347	0.037415	0.45734	0.46918	0.010432	-2.1633	1.2926	0.4411	-0.87912	0.31562	62.48	0.26871	0.21769	0.85662	1.7886	3.6368	0.93203	1.8482	2.7802	0.0029427	45.522	45.519	7.1254	6.1607	44.524	0.29333	0.79	0.04
73	4.6463	0.092166	0	1.9381	2.6839	3.5854	0.74577	0.90158	1.6473	0.001034	4.5581	4.5571	1.2204	-0.59478	2.6737	0.11158	0.48	0.03	0.11572	0.87097	0.63134	0.30415	0.087558	0.46759	0.45581	0.019871	-2.2086	1.5529	-0.019761	-0.5675	0.24916	59.211	0.036866	0.98618	0.98834	1.4492	2.5504	0.4609	1.1012	1.5621	0.0024845	51.605	51.603	9.4141	3.9359	19.3	0.146	0.49	0.05
74	1.7678	0.38189	0.24803	0.53885	0.81441	1.0472	0.27556	0.23281	0.50836	0.001034	1.7346	1.7335	0.40296	0.078555	2.9133	0.1925	1.03	0.03	0.27707	0.82677	0.43701	0.098425	0.051181	0.3913	0.47619	0.0024197	-1.899	0.91333	0.37805	-0.61371	0.22687	7.492	0.2874	0.25984	0.82554	1.1439	1.5393	0.31839	0.3954	0.71379	0.0082639	6.663	6.6547	1.098	3.0197	14.984	0.24333	1.05	0.04
75	3.3497	0.89037	0.21262	1.0353	1.4122	2.0658	0.37697	0.6536	1.0306	0.001034	3.2982	3.2972	0.78441	0.24277	2.6085	0.17529	0.94	0.03	0.20856	0.86379	0.36545	0.15947	0.039867	0.41667	0.47157	0.0079033	-1.8176	0.75021	0.26411	-0.19412	0.0019902	24.268	0.26578	0.22259	0.82595	1.3616	1.9462	0.5356	0.58467	1.1203	0.004364	18.371	18.366	3.0566	4.8283	30.049	0.352	0.81	0.05
76	2.2989	0.30915	0.25552	1.1157	1.4075	1.8167	0.29182	0.40924	0.70106	0.001034	2.2475	2.2464	0.5532	-0.746	3.1771	0.135	0.35	0.03	0.086221	0.90852	0.73186	0.29022	0.088328	0.48734	0.45714	0.011342	-1.593	0.45025	0.27058	-0.091665	-0.029771	35.572	0.30599	0.26498	0.94362	1.3225	1.8888	0.3789	0.56629	0.94519	0.0075162	26.126	26.118	4.1003	6.0329	42.073	0.35667	0.96	0.05
77	5.4438	0.38618	0.23577	2.0573	3.0011	4.1344	0.94378	1.1333	2.0771	0.001034	5.3424	5.3413	1.4199	-0.36027	2.3994	0.13278	0.27	0.05	0.07723	0.85366	0.54472	0.26829	0.081301	0.44082	0.46721	0.025467	-2.166	1.3843	0.32796	-0.92263	0.38233	16.31	0.28049	0.24797	0.92885	1.3354	2.1333	0.4065	0.79791	1.2044	0.0023438	12.562	12.56	2.0552	4.0078	24.014	0.408	1.23	0.03
78	2.7883	0.31776	0.2757	1.3068	1.7291	2.0611	0.42232	0.33204	0.75436	0.016591	2.7176	2.701	0.54257	-0.44972	3.5023	0.165	0.48	0.03	0.14919	0.96729	0.70093	0.22897	0.060748	0.53521	0.50943	0.015361	-1.662	0.53314	0.25146	-0.036654	-0.079674	7.8985	0.31776	0.28505	0.99186	1.1732	1.4645	0.18135	0.29132	0.47267	0.016179	7.087	7.0708	1.0475	4.0893	22.811	0.19	0.67	0.05
79	2.581	0.10774	0.21549	0.76387	1.1838	1.71	0.41989	0.52628	0.94617	0.001034	2.3982	2.3972	0.63795	-0.18055	2.1887	0.12125	0.33	0.03	0.082881	0.78788	0.46801	0.13805	0.013468	0.45946	0.44407	0.0057277	-1.9631	0.83774	0.64094	-0.67339	0.16426	34.291	0.27609	0.22559	0.84032	1.1799	2.3168	0.33954	1.137	1.4765	0.0040037	27.799	27.795	4.3601	4.6889	28.948	0.448	1.29	0.04
80	3.6	0.41346	0.24038	1.2476	1.512	2.3901	0.26445	0.87814	1.1426	0.001034	3.588	3.587	0.89111	0.35932	2.5336	0.21889	1.05	0.06	0.29603	0.87019	0.38942	0.16827	0.096154	0.41546	0.49515	0.011486	-2.0781	1.2193	0.14527	-0.34079	0.059836	17.987	0.29808	0.25481	0.95276	1.1681	1.8117	0.2153	0.64366	0.85896	0.0037806	15.25	15.246	2.3898	4.7931	28.895	0.23	0.61	0.03
81	4.0768	0.4188	0.25641	1.2681	1.9104	2.6541	0.6423	0.74372	1.386	0.001034	4.0274	4.0263	1.0822	0.058469	2.3981	0.16214	0.55	0.03	0.13613	0.82906	0.43162	0.16239	0.081197	0.44206	0.43966	0.0070435	-2.4031	1.983	-0.38606	-0.41283	0.22442	19.03	0.31624	0.26923	0.99392	1.3753	2.4232	0.3814	1.0478	1.4292	0.0025651	17.542	17.539	2.8986	3.7105	18.789	0.23	0.73	0.04
82	2.2976	0.30915	0.25552	1.1166	1.4063	1.8181	0.28965	0.41183	0.70147	0.001034	2.2479	2.2468	0.55312	-0.7455	3.1774	0.12913	0.35	0.03	0.079614	0.90852	0.73186	0.29022	0.088328	0.49367	0.45397	0.01129	-1.5955	0.45431	0.26976	-0.092804	-0.029388	35.671	0.30599	0.26498	0.94404	1.3236	1.8997	0.37958	0.57611	0.95569	0.0075204	26.139	26.132	4.1075	6.04	42.168	0.35667	0.96	0.05
83	4.5199	0.36749	0	1.0901	1.7027	2.6204	0.61252	0.91779	1.5303	0.001034	4.4722	4.4712	1.1606	0.429	2.6167	0.15444	0.5	0.03	0.12742	0.72438	0.29329	0.10601	0.04947	0.47518	0.42705	0.010615	-2.2054	1.5185	-0.052057	-0.44376	0.19027	186.87	0.028269	0.22261	0.84285	2.0744	4.959	1.2315	2.8847	4.1162	0.0033199	137.46	137.46	22.423	5.7766	39.964	0.056667	0.08	0.04
84	2.2018	0.9176	0	0.74115	1.0382	1.4106	0.29706	0.37241	0.66947	0.001034	2.1656	2.1645	0.53248	-0.22484	2.6313	0.20538	0.97	0.04	0.23575	0.84644	0.4382	0.11236	0.029963	0.44361	0.41887	0.0039745	-2.0139	1.1486	0.11722	-0.36062	0.115	36.812	0.31835	0.74532	0.92774	1.5334	3.0736	0.60571	1.5401	2.1458	0.0046541	28.312	28.307	5.0578	3.9946	21.145	0.452	1.22	0.04
85	5.1	0.13523	0.24199	1.431	2.2467	3.054	0.81561	0.80733	1.6229	0.001034	4.8982	4.8972	1.1984	0.053497	2.4204	0.1395	0.53	0.04	0.12639	0.80071	0.43061	0.099644	0.035587	0.425	0.45878	0.01325	-2.3501	1.9996	-0.5587	-0.29351	0.20895	18.966	0.28826	0.25267	0.91456	1.4663	2.2993	0.55173	0.83297	1.3847	0.0023897	14.704	14.702	2.6952	3.5613	17.944	0.346	0.8	0.04
86	1.7524	0.375	0.21296	0.61264	0.9025	1.1812	0.28986	0.27871	0.56857	0.001034	1.7074	1.7063	0.45599	-0.23003	2.5043	0.11529	0.42	0.03	0.088857	0.84722	0.53704	0.17593	0.064815	0.51163	0.42991	0.010018	-1.825	0.97869	0.041013	-0.2952	0.11449	13.515	0.26389	0.54167	0.97705	1.4947	3.029	0.51765	1.5343	2.052	0.0055539	11.538	11.533	2.5519	1.9442	6.9381	0.17636	0.56	0.04
87	4.091	0.40234	0.20313	0.86663	1.8864	3.0259	1.0198	1.1396	2.1593	0.001034	4.0403	4.0392	1.214	-0.070026	1.6902	0.093077	0.19	0.03	0.057363	0.68359	0.46094	0.23438	0.023438	0.4549	0.43701	0.024538	-2.1463	1.5129	-0.12512	-0.42711	0.19656	113.77	0.28516	0.21484	0.81966	1.5982	4.0287	0.77859	2.4305	3.2091	0.0034891	80.555	80.552	13.948	4.9625	30.776	0.334	0.8	0.04
88	5.4628	0.4433	0.24399	1.7745	3.2599	4.0757	1.4854	0.81581	2.3012	0.001034	5.268	5.267	1.5657	-0.55476	2.0964	0.12217	0.49	0.03	0.097131	0.78007	0.57732	0.24055	0.027491	0.43448	0.44291	0.015448	-2.2976	1.8309	-0.37068	-0.3991	0.24167	61.167	0.30928	0.25086	0.99707	1.5104	2.8747	0.51337	1.3642	1.8776	0.0016805	42.819	42.817	7.3847	4.7092	29.182	0.382	0.9	0.04
89	1.2991	0.45366	0.23902	0.45858	0.61144	0.8671	0.15287	0.25565	0.40852	0.001034	1.2338	1.2328	0.3064	-0.055322	2.534	0.202	0.94	0.06	0.24995	0.89756	0.45366	0.19024	0.034146	0.4951	0.43842	0.004346	-1.6202	0.54327	0.22105	-0.13613	0.0023237	20.141	0.31707	0.24878	0.9603	1.2338	1.7826	0.27355	0.54878	0.82233	0.010341	17.519	17.509	2.7183	4.8376	28.538	0.24333	0.64	0.04
90	3.8771	0.37184	0	0.86607	1.6972	2.3982	0.83112	0.70098	1.5321	0.001034	3.8154	3.8144	1.0523	-0.033623	2.1179	0.13421	0.46	0.03	0.098905	0.71841	0.42238	0.11913	0.036101	0.47101	0.42545	0.013968	-2.0586	1.2823	0.10936	-0.61623	0.29351	19.738	0.27437	0.50903	0.83769	2.0072	3.9556	1.1695	1.9484	3.1179	0.0024329	17.815	17.813	3.9662	1.9407	6.5094	0.243	0.75	0.04
91	2.6349	0.135	0	0.91725	1.4239	1.935	0.50667	0.51108	1.0177	0.001034	2.6199	2.6188	0.71833	-0.28573	2.2656	0.097	0.26	0.03	0.063253	0.815	0.555	0.235	0.055	0.49749	0.4899	0.0089962	-2.1419	1.4975	-0.12037	-0.41014	0.18272	44.84	0.04	0.235	0.98834	1.731	3.5119	0.74262	1.7809	2.5236	0.0054787	39.631	39.626	7.5806	3.1518	13.254	0.13	0.36	0.05
92	1.9675	0.38793	0.22414	0.82642	1.163	1.4529	0.33662	0.28984	0.62646	0.001034	1.9244	1.9234	0.51595	-0.57192	2.6165	0.12158	0.44	0.03	0.090917	0.84914	0.64655	0.24138	0.077586	0.4632	0.46087	0.0093907	-1.7545	0.72097	0.25127	-0.25473	0.046054	11.698	0.27586	0.71983	0.99776	1.2406	2.3627	0.24284	1.1221	1.3649	0.0044931	10.255	10.25	1.7108	2.8401	14.344	0.228	0.86	0.06
93	3.1787	0.35329	0.20659	0.88367	1.3046	2.0168	0.4209	0.71225	1.1332	0.001034	3.0278	3.0268	0.76265	0.19798	2.2612	0.13792	0.57	0.03	0.11339	0.77545	0.38323	0.12874	0.026946	0.4955	0.50904	0.0077854	-1.9973	1.1298	0.091895	-0.34205	0.12479	11.988	0.23952	0.21257	0.88655	1.2991	2.0121	0.41254	0.71299	1.1255	0.0080912	10.259	10.251	1.6787	3.6559	19.185	0.32571	1.07	0.03
94	1.8875	0.64762	0.2	0.45389	0.6329	1.0023	0.179	0.36944	0.54844	0.001034	1.7949	1.7938	0.41349	0.47013	2.8302	0.15385	0.46	0.03	0.1403	0.72381	0.27143	0.052381	0.019048	0.5311	0.47596	0.0030124	-2.0733	1.2402	0.15673	-0.45312	0.13847	8.1021	0.25238	0.21429	0.92527	1.6602	2.4694	0.7349	0.8092	1.5441	0.0057833	6.9133	6.9075	1.2959	1.6226	7.9266	0.15417	0.35	0.04
95	3.1619	0.40506	0	0.77564	1.2398	2.1147	0.46411	0.87491	1.339	0.001034	3.1217	3.1206	0.83056	0.24503	1.971	0.10194	0.27	0.03	0.056649	0.74684	0.38608	0.18671	0.037975	0.48254	0.49045	0.0081125	-2.1077	1.4166	-0.073442	-0.45037	0.22277	21.129	0.29114	0.25	0.75769	1.501	2.6869	0.74327	1.186	1.9292	0.0058085	16.994	16.988	2.7516	4.3335	25.842	0.208	0.8	0.03
96	3.8307	0.43443	0	1.1085	1.6447	2.4417	0.53616	0.79698	1.3331	0.001034	3.7001	3.6991	0.99344	0.19242	2.3072	0.17846	0.81	0.03	0.18957	0.80738	0.42623	0.17623	0.086066	0.44444	0.46281	0.003235	-2.274	1.7103	-0.10507	-0.70428	0.37645	16.662	0.32377	0.27869	0.86527	1.2104	2.8133	0.34511	1.6029	1.948	0.0044947	12.903	12.898	2.3862	2.997	15.238	0.12222	0.48	0.04
97	3.1482	0.18274	0.26904	1.0989	1.4622	2.3102	0.36326	0.84804	1.2113	0.001034	3.1263	3.1253	0.76833	0.062001	2.2447	0.16	0.49	0.03	0.14065	0.90863	0.45685	0.2132	0.06599	0.52041	0.49231	0.025396	-1.7962	0.90935	0.055735	-0.19	0.030162	15.667	0.32487	0.28426	0.98834	1.308	1.9115	0.31961	0.6035	0.92311	0.0041477	12.483	12.479	1.8957	4.3675	27.029	0.166	0.64	0.03
98	2.1519	0.44554	0.26733	0.4648	0.73836	1.1831	0.27356	0.44479	0.71835	0.001034	2.1009	2.0998	0.53076	0.40436	2.4979	0.14071	0.3	0.04	0.086062	0.67327	0.30198	0.084158	0.029703	0.45771	0.465	0.0030801	-2.0758	1.2776	0.052948	-0.36525	0.1172	13.566	0.33168	0.27723	0.88684	1.4048	3.3192	0.51794	1.9144	2.4324	0.0057621	11.653	11.647	2.3117	2.256	9.3761	0.27429	0.75	0.03
99	2.6535	0.88214	0.20714	0.72275	1.1171	1.562	0.39434	0.44491	0.83925	0.001034	2.5808	2.5798	0.57293	0.34757	2.7338	0.14684	0.46	0.03	0.12633	0.82143	0.39286	0.089286	0.035714	0.49462	0.48561	0.0032484	-2.1695	1.4514	-0.039952	-0.37713	0.14003	14.629	0.25357	0.21786	0.95772	1.2337	1.7529	0.27594	0.51923	0.79517	0.0082975	11.098	11.09	1.6881	4.7679	30.365	0.27333	0.71	0.05
[truncated: 5,000 more columns]
