# Supplementary material for: Detecting Parkinson’s disease from sustained phonation and speech signals
Source: PLoS One. 2017 Oct 5;12(10):e0185613. doi: 10.1371/journal.pone.0185613 (PMC5628839; doi:10.1371/journal.pone.0185613)
Supplement: S3 File — (ZIP) [file pone.0185613.s003.zip › SP/voiced/SP_voiced_jAudio_features.csv]

id	Spectral_Centroid_min	Spectral_Rolloff_Point_min	Spectral_Flux_min	Compactness_min	Spectral_Variability_min	Root_Mean_Square_min	Zero_Crossings_min	Strongest_Frequency_Via_Zero_Crossings_min	Strongest_Frequency_Via_Spectral_Centroid_min	Strongest_Frequency_Via_FFT_Maximum_min	MFCC_1_min	MFCC_2_min	MFCC_3_min	MFCC_4_min	MFCC_5_min	MFCC_6_min	MFCC_7_min	MFCC_8_min	MFCC_9_min	MFCC_10_min	MFCC_11_min	MFCC_12_min	MFCC_13_min	LPC_1_min	LPC_2_min	LPC_3_min	LPC_4_min	LPC_5_min	LPC_6_min	LPC_7_min	LPC_8_min	LPC_9_min	LPC_10_min	Partial_Based_Spectral_Centroid_min	Partial_Based_Spectral_Flux_min	Peak_Based_Spectral_Smoothness_min	Relative_Difference_Function_min	Area_Method_of_Moments_1_min	Area_Method_of_Moments_2_min	Area_Method_of_Moments_3_min	Area_Method_of_Moments_4_min	Area_Method_of_Moments_5_min	Area_Method_of_Moments_6_min	Area_Method_of_Moments_7_min	Area_Method_of_Moments_8_min	Area_Method_of_Moments_9_min	Area_Method_of_Moments_10_min	Area_Method_of_Moments_11_min	Area_Method_of_Moments_12_min
1	0	0	0	0	0	0	0	0	0	7.812	-1150	-8.99	-3.77	-9.41	-8.618	-3.765	-3.388	-3.091	-4.088	-3.063	-2.813	-10.56	-5.512	-0.9944	-0.3998	-0.7606	-0.5527	-0.5956	-0.3999	-0.3435	-0.3191	-0.3152	0	0	-1.016	0	-115.1	0	0	0	0	0	0	0	0	0	0	0	0
2	0	0	0	0	0	0	0	0	0	7.812	-1150	-1.417	-7.043	-8.239	-10.12	-5.547	-6.86	-3.524	-2.653	-2.749	-2.56	-5.354	-1.116	-0.9941	-0.1062	-0.6957	-0.3261	-0.09655	-0.2428	-0.1699	-0.1732	-0.2822	0	0	-0.765	0	-115.1	0	0	0	0	0	0	0	0	0	0	0	0
3	0	0	0	0	0	0	0	0	0	7.812	-1150	-13.27	-3.504	-9.961	-11.32	-4.339	-2.737	-7.512	-6.612	-5.665	-6.679	-7.178	-6.091	-0.9833	-0.4131	-0.5385	-0.7025	-0.3498	-0.3295	-0.3753	-0.1749	-0.3361	0	0	-0.1094	0	-115.1	0	0	0	0	0	0	0	0	0	0	0	0
4	0	0	0	0	0	0	0	0	0	7.812	-1150	-13.63	-11.1	-9.469	-9.75	-3.469	-4.189	-3.934	-6.663	-6.043	-6.563	-8.856	-5.876	-0.9895	-0.2353	-0.5486	-0.6178	-0.4932	-0.2721	-0.1462	-0.3592	-0.4976	0	0	-0.5679	0	-115.1	0	0	0	0	0	0	0	0	0	0	0	0
5	0	0	0	0	0	0	0	0	0	7.812	-1150	-8.001	-4.023	-9.916	-10.85	-6.414	-2.512	-4.748	-5.039	-5.019	-5.927	-8.063	-9.157	-0.9931	-0.3407	-0.448	-0.4608	-0.4266	-0.1773	-0.3085	-0.3569	-0.2027	0	0	-0.3699	0	-115.1	0	0	0	0	0	0	0	0	0	0	0	0
6	0	0	0	0	0	0	0	0	0	7.812	-1150	-13.82	-10.29	-14.96	-15.26	-7.504	-7.537	-6.341	-9.622	-6.35	-9.125	-8.443	-11.02	-0.9924	-0.2028	-0.7237	-0.2469	-0.3863	-0.3358	-0.2069	-0.2831	-0.2959	0	0	-0.8093	0	-115.1	0	0	0	0	0	0	0	0	0	0	0	0
7	0	0	0	0	0	0	0	0	0	7.812	-1150	-16.19	-6.249	-12.2	-9.598	-7.868	-5.52	-4.149	-7.694	-5.948	-6.901	-8.036	-8.602	-0.9935	-0.1002	-0.7569	-0.4276	-0.3419	-0.3591	-0.4046	-0.1321	-0.3086	0	0	-0.6813	0	-115.1	0	0	0	0	0	0	0	0	0	0	0	0
8	0	0	0	0	0	0	0	0	0	7.812	-1150	-7.887	-11.31	-11.55	-12.26	-4.354	-8.809	-5.878	-5.204	-4.677	-5.909	-11.19	-8.741	-0.9895	-0.5534	-0.5615	-0.4255	-0.4662	-0.2849	-0.3745	-0.2637	-0.3032	0	0	-0.6077	0	-115.1	0	0	0	0	0	0	0	0	0	0	0	0
9	0	0	0	0	0	0	0	0	0	7.812	-1150	-9.087	-8.075	-11.5	-14.37	-6.348	-3.657	-4.62	-3.37	-6.036	-3.514	-9.525	-6.937	-0.984	-0.1346	-0.8002	-0.3786	-0.7259	-0.4203	-0.4355	-0.1904	-0.2443	0	0	-0.152	0	-115.1	0	0	0	0	0	0	0	0	0	0	0	0
10	0	0	0	0	0	0	0	0	0	7.812	-1150	-2.993	-7.643	-10.17	-13.43	-9.148	-6.149	-6.236	-4.95	-4.099	-3.508	-6.806	-6.209	-0.9931	0	-0.6047	-0.3976	-0.4059	-0.1739	-0.3122	-0.08599	-0.1956	0	0	-1.016	0	-115.1	0	0	0	0	0	0	0	0	0	0	0	0
11	0	0	0	0	0	0	0	0	0	7.812	-1150	-17.7	-13.36	-14.42	-16.98	-6.208	-10.5	-7.102	-9.165	-8.66	-7.929	-9.061	-9.093	-0.9937	-0.6679	-0.4643	-0.3946	-0.4109	-0.2632	-0.09298	-0.1814	-0.303	0	0	-0.865	0	-115.1	0	0	0	0	0	0	0	0	0	0	0	0
12	0	0	0	0	0	0	0	0	0	7.812	-1150	-8.881	-8.851	-16.09	-10.53	-8.857	-5.554	-6.288	-8.908	-7.279	-7.207	-8.964	-9.322	-0.9921	-0.4212	-0.6823	-0.4718	-0.346	-0.2002	-0.2896	-0.4012	-0.4782	0	0	-1.128	0	-115.1	0	0	0	0	0	0	0	0	0	0	0	0
13	0	0	0	0	0	0	0	0	0	7.812	-1150	-7.651	-10.75	-8.387	-10.71	-3.619	-5.988	-7.039	-7.461	-7.258	-7.936	-9.551	-7.545	-0.9859	-0.5735	-0.6066	-0.3284	-0.5626	-0.4072	0	-0.4298	-0.1792	0	0	-0.6602	0	-115.1	0	0	0	0	0	0	0	0	0	0	0	0
14	0	0	0	0	0	0	0	0	0	7.812	-1150	-9.344	-6.059	-8.893	-15.76	-7.358	-2.752	-5.052	-5.797	-2.974	-5.285	-5.741	-3.998	-0.9847	-0.4091	-0.7569	-0.4879	-0.3474	-0.5732	-0.461	-0.114	-0.1926	0	0	-0.6543	0	-115.1	0	0	0	0	0	0	0	0	0	0	0	0
15	0	0	3.398e-09	0	0	0	0	0	0	7.812	-1150	-2.693	-6.185	-8.453	-11.5	-3.59	-4.733	-3.437	-3.665	-3.246	-1.444	-5.48	-1.648	-0.9935	-0.4237	-0.2371	-0.5099	-0.5665	-0.3334	-0.1356	-0.5174	-0.3663	0	0	-0.673	0	-9.106	0	0	0	0	0	0	0	0	0	0	0	0
16	0	0	0	0	0	0	0	0	0	7.812	-1150	-8.734	-6.503	-9.271	-12.18	-3.912	-7.053	-3.699	-8.373	-5.213	-8.257	-8.513	-5.802	-0.9792	-0.4038	-0.7263	-0.2233	-0.5451	-0.04668	-0.2634	-0.4864	-0.4371	0	0	-0.8547	0	-115.1	0	0	0	0	0	0	0	0	0	0	0	0
17	0	0	0	0	0	0	0	0	0	7.812	-1150	-11.09	-6.241	-9.272	-8.936	-5.192	-4.008	-2.534	-3.747	-3.231	-8.208	-5.488	-2.586	-0.9928	-0.194	-0.4888	-0.2817	-0.6334	-0.1064	-0.3833	-0.2436	-0.1329	0	0	-0.4632	0	-115.1	0	0	0	0	0	0	0	0	0	0	0	0
18	0	0	2.162e-06	0	0	0	0	0	0	7.812	-1150	-8.527e-14	2.842e-14	-0.5615	-1.415	-1.235	9.948e-14	-8.527e-14	0	-1.563e-13	-1.095	-4.371	-1.874	-0.9813	0	0	0	0	-0.2463	0	-0.04611	0	0	0	0	0	-5.134	0	0	0	0	0	0	0	0	0	0	0	0
19	0	0	3.855e-08	0	0	0	0	0	0	7.812	-1150	-5.018	-9.662	-10.81	-9.665	-3.513	-4.233	-3.727	-2.428	-4.514	-6.241	-9.708	-4.737	-0.9902	-0.549	-0.5729	-0.4806	-0.2253	-0.3355	-0.1479	-0.381	-0.4003	0	0	-0.36	0	-7.271	0	0	0	0	0	0	0	0	0	0	0	0
20	0	0	0	0	0	0	0	0	0	7.812	-1150	-7.535	-8.333	-12.83	-11.98	-4.414	-6.281	-5.091	-4.438	-5.364	-8.49	-8.615	-7.066	-0.9937	-0.2576	-0.7512	-0.3446	-0.5742	-0.3424	-0.4049	-0.2572	-0.347	0	0	-0.3107	0	-115.1	0	0	0	0	0	0	0	0	0	0	0	0
21	0	0	0	0	0	0	0	0	0	7.812	-1150	-8.181	-9.733	-15.4	-10.32	-7.965	-7.772	-6.2	-4.41	-3.461	-6.126	-9.818	-8.901	-0.9946	-0.616	-0.633	-0.4447	-0.4597	-0.2869	-0.2787	-0.2397	-0.2874	0	0	-0.3721	0	-115.1	0	0	0	0	0	0	0	0	0	0	0	0
22	0	0	0	0	0	0	0	0	0	7.812	-1150	-8.979	-12.61	-11.38	-15.49	-9.509	-10.1	-2.643	-9.53	-3.225	-7.941	-7.636	-8.1	-0.992	-0.479	-0.5591	-0.4798	-0.6006	-0.3377	-0.148	-0.111	-0.329	0	0	-0.6687	0	-115.1	0	0	0	0	0	0	0	0	0	0	0	0
23	0	0	2.198e-07	0	0	0	0	0	0	7.812	-1150	-8.527e-14	-5.861	-0.6529	-5.239	-4.43	-3.766	-1.218	-2.049	-1.563e-13	-0.752	-0.6477	0	-0.9912	-0.295	-0.1998	-0.01	-0.3733	-0.1274	0	0	-0.02437	0	0	-0.1236	0	-5.094	0	0	0	0	0	0	0	0	0	0	0	0
24	0	0	0	0	0	0	0	0	0	7.812	-1150	-6.921	-6.154	-6.476	-13.88	-5.901	-5.49	-5.641	-5.69	-6.658	-3.415	-2.235	-8.772	-0.9918	-0.2101	-0.8081	-0.4066	-0.5571	-0.3135	-0.1884	-0.1794	-0.2408	0	0	-9.35	0	-115.1	0	0	0	0	0	0	0	0	0	0	0	0
25	0	0	0	0	0	0	0	0	0	7.812	-1150	-0.4797	-4.9	-9.273	-10.37	-3.136	-4.968	-2.062	-3.572	-5.607	-2.779	-6.349	-0.9043	-0.9871	-0.712	-0.3595	-0.5754	-0.2222	-0.2	-0.3464	-0.1408	-0.2469	0	0	-0.3869	0	-115.1	0	0	0	0	0	0	0	0	0	0	0	0
26	0	0	0	0	0	0	0	0	0	7.812	-1150	-8.527e-14	-5.543	-8.527e-14	-14.48	-5.716	-3.398	-4.432	-6.372	-4.881	-2.132e-14	-3.443	-2.558	-0.9892	0	-0.5495	-0.46	-0.4334	0	-0.1546	-0.139	-0.1206	0	0	-0.06526	0	-115.1	0	0	0	0	0	0	0	0	0	0	0	0
27	0	0	0	0	0	0	0	0	0	7.812	-1150	-2.59	2.842e-14	-8.527e-14	5.684e-14	-1.08	-3.497	-8.527e-14	-2.707	-1.007	-2.132e-14	-4.69e-13	0	-0.9461	0	-0.2551	-0.3724	-0.1944	0	0	0	-0.0003922	0	0	-0.121	0	-115.1	0	0	0	0	0	0	0	0	0	0	0	0
28	0	0	1.081e-08	0	0	0	0	0	0	7.812	-1150	-10.1	-13.7	-8.613	-13.29	-3.194	-6.694	-8.655	-7.97	-5.285	-8.603	-9.911	-6.79	-0.99	-0.6829	-0.6163	-0.4965	-0.5864	-0.4017	-0.1609	-0.194	-0.1854	0	0	-0.5601	0	-7.994	0	0	0	0	0	0	0	0	0	0	0	0
29	0	0	0	0	0	0	0	0	0	7.812	-1150	-8.527e-14	2.842e-14	-8.527e-14	5.684e-14	1.35e-13	9.948e-14	-8.527e-14	0	-1.563e-13	-2.132e-14	-4.69e-13	0	0	0	0	0	0	0	0	0	0	0	0	0	0	-115.1	0	0	0	0	0	0	0	0	0	0	0	0
30	0	0	2.945e-09	0	0	0	0	0	0	7.812	-1150	-5.969	-10.82	-10.96	-12.05	-6.472	-5.661	-6.456	-6.738	-6.997	-10.19	-9.105	-7.616	-0.9907	-0.3408	-0.5256	-0.5149	-0.4459	-0.2702	-0.2008	-0.1157	-0.4032	0	0	-1.057	0	-11.86	0	0	0	0	0	0	0	0	0	0	0	0
31	0	0	0	0	0	0	0	0	0	7.812	-1150	-11.59	-0.8742	-8.906	-13.56	-6.65	-4.85	-3.011	-3.617	-1.923	-4.554	-2.914	-1.026	-0.9917	-0.3378	-0.4909	-0.5338	-0.5052	-0.2391	-0.3032	-0.2948	-0.3815	0	0	-0.4056	0	-115.1	0	0	0	0	0	0	0	0	0	0	0	0
32	0	0	0	0	0	0	0	0	0	7.812	-1150	-12.15	-7.359	-8.323	-12.6	-6.293	-1.812	-4.72	-7.606	-5.341	-6.824	-6.689	-5.375	-0.9888	-0.5255	-0.6853	-0.5395	-0.446	-0.3422	-0.3289	-0.1716	-0.09053	0	0	-0.8897	0	-115.1	0	0	0	0	0	0	0	0	0	0	0	0
33	0	0	0	0	0	0	0	0	0	7.812	-1150	-19.25	-8.608	-11	-13.61	-7.831	-5.597	-6.346	-6.234	-7.805	-9.374	-9.583	-6.482	-0.9944	-0.3678	-0.788	-0.5026	-0.6471	-0.298	-0.4966	-0.227	-0.4314	0	0	-0.3814	0	-115.1	0	0	0	0	0	0	0	0	0	0	0	0
34	0	0	0	0	0	0	0	0	0	7.812	-1150	-18.42	-12.27	-8.763	-14.13	-7.485	-6.156	-10.8	-5.674	-6.007	-7.471	-11.97	-9.664	-0.9911	-0.2762	-0.6699	-0.1875	-0.6716	-0.2676	-0.153	-0.3693	-0.3723	0	0	-0.1583	0	-115.1	0	0	0	0	0	0	0	0	0	0	0	0
35	0	0	0	0	0	0	0	0	0	7.812	-1150	-16.65	-12.78	-8.917	-12.11	-5.574	-8.033	-5.559	-6.924	-7.394	-8.315	-10.52	-7.978	-0.9974	-0.2095	-0.6046	-0.4912	-0.2223	-0.2197	-0.3751	-0.2475	-0.3411	0	0	-0.3351	0	-115.1	0	0	0	0	0	0	0	0	0	0	0	0
36	0	0	0	0	0	0	0	0	0	7.812	-1150	-5.548	-11.83	-6.714	-15.99	-6.326	-3.829	-5.101	-2.119	-5.943	-3.927	-2.931	-3.692	-0.9928	-0.1796	-0.6772	-0.3903	-0.4693	-0.2021	-0.3047	-0.3763	-0.3177	0	0	-0.6437	0	-115.1	0	0	0	0	0	0	0	0	0	0	0	0
37	0	0	0	0	0	0	0	0	0	7.812	-1150	-6.902	-10.23	-9.024	-15.47	-4.591	-8.139	-4.125	-4.844	-7.5	-6.466	-9.63	-10.5	-0.9893	-0.5644	-0.6513	-0.3869	-0.3642	-0.06841	-0.3281	-0.144	-0.1663	0	0	-0.2878	0	-115.1	0	0	0	0	0	0	0	0	0	0	0	0
38	0	0	0	0	0	0	0	0	0	7.812	-1150	-9.329	-7.195	-9.092	-11.54	-6.537	-9.138	-3.494	-2.225	-6.954	-6.165	-8.922	-7.735	-0.989	-0.7075	-0.6062	-0.3471	-0.3815	-0.1866	-0.4555	-0.2541	-0.2372	0	0	-0.4916	0	-115.1	0	0	0	0	0	0	0	0	0	0	0	0
39	0	0	0	0	0	0	0	0	0	7.812	-1150	-9.35	-9.634	-10.55	-9.701	-8.24	-5.731	-5.493	-4.1	-4.512	-5.184	-9.348	-6.821	-0.9918	-0.6741	-0.534	-0.5653	-0.3031	-0.4095	-0.2306	-0.2977	-0.2387	0	0	-0.9091	0	-115.1	0	0	0	0	0	0	0	0	0	0	0	0
40	0	0	0	0	0	0	0	0	0	7.812	-1150	-7.316	-7.828	-13.54	-8.32	-4.661	-4.887	-6.087	-4.464	-5.145	-8.836	-8.116	-5.669	-0.994	-0.5178	-0.6403	-0.375	-0.351	-0.4977	-0.1266	-0.399	-0.2934	0	0	-1.012	0	-115.1	0	0	0	0	0	0	0	0	0	0	0	0
41	0	0	0	0	0	0	0	0	0	7.812	-1150	-3.207	-6.615	-5.811	-13.73	-7.873	-6.482	-7.018	-2.846	-2.627	-4.236	-11.07	-7.799	-0.993	-0.5029	-0.2883	-0.5818	-0.4876	-0.1865	-0.2834	-0.1648	-0.1853	0	0	-1.176	0	-115.1	0	0	0	0	0	0	0	0	0	0	0	0
42	0	0	0	0	0	0	0	0	0	7.812	-1150	-6.085	-8.461	-4.337	-3.457	-2.978	-7.904	-5.839	-5.985	-8.134	-4.541	-8.184	-6.134	-0.9961	-0.4157	-0.4249	-0.4361	-0.4391	-0.3637	-0.2228	-0.208	-0.1974	0	0	-0.03634	0	-115.1	0	0	0	0	0	0	0	0	0	0	0	0
43	0	0	0	0	0	0	0	0	0	7.812	-1150	-3.305	-9.15	-8.219	-8.235	-8.913	-4.32	-6.95	-3.096	-3.917	-2.76	-2.601	-3.28	-0.9965	-0.7251	-0.418	-0.335	-0.4457	-0.313	-0.3502	-0.2395	-0.269	0	0	-0.7934	0	-115.1	0	0	0	0	0	0	0	0	0	0	0	0
44	0	0	0	0	0	0	0	0	0	7.812	-1150	-13.19	-6.865	-10.26	-17.42	-6.073	-6.342	-5.617	-3.365	-3.902	-5.981	-10.6	-8.58	-0.9899	-0.3298	-0.6938	-0.5039	-0.4418	-0.2725	-0.158	-0.125	-0.4352	0	0	-1.033	0	-115.1	0	0	0	0	0	0	0	0	0	0	0	0
45	0	0	7.35e-08	0	0	0	0	0	0	7.812	-1150	-15.87	-9.565	-8.839	-12.46	-5.962	-4.918	-6.711	-7.908	-4.905	-7.31	-10.19	-8.427	-0.992	-0.7894	-0.6382	-0.7603	-0.2936	-0.3278	-0.2073	-0.05224	-0.1953	0	0	-0.5394	0	-9.901	0	0	0	0	0	0	0	0	0	0	0	0
46	0	0	8.144e-12	0	0	0	0	0	0	7.812	-1150	-11.68	-5.073	-8.88	-7.607	-3.804	-3.289	-3.82	-6.789	-3.797	-6.718	-8.039	-5.057	-0.9916	-0.7659	-0.5303	-0.4843	-0.3451	-0.3753	-0.5751	-0.2457	-0.2231	0	0	-0.3009	0	-9.302	0	0	0	0	0	0	0	0	0	0	0	0
47	0	0	0	0	0	0	0	0	0	7.812	-1150	-8.214	-8.866	-12.73	-8.292	-6.275	-5.53	-2.434	-1.75	-1.578	-1.68	-5.5	-3.276	-0.9867	-0.5949	-0.5622	-0.4326	-0.5116	-0.3264	-0.1982	-0.1503	-0.1787	0	0	-0.4119	0	-115.1	0	0	0	0	0	0	0	0	0	0	0	0
48	0	0	0	0	0	0	0	0	0	7.812	-1150	-9.442	-6.672	-8.576	-14.56	-7.196	-7.001	-7.454	-5.637	-7.51	-9.085	-9.166	-7.557	-0.9895	-0.3637	-0.5361	-0.3989	-0.4158	-0.2742	-0.1813	-0.01657	-0.2978	0	0	-0.7452	0	-115.1	0	0	0	0	0	0	0	0	0	0	0	0
49	0	0	0	0	0	0	0	0	0	7.812	-1150	-8.867	-14.24	-8.095	-9.442	-5.354	-4.069	-4.449	-8.947	-8.189	-8.202	-7.838	-8.772	-0.9932	-0.8086	-0.7146	-0.5583	-0.5052	-0.3488	-0.3098	-0.177	-0.2191	0	0	-0.3554	0	-115.1	0	0	0	0	0	0	0	0	0	0	0	0
50	0	0	0	0	0	0	0	0	0	7.812	-1150	-9.275	-5.342	-6.165	-8.822	-5.282	-3.98	-4.587	-6.136	-5.532	-5.783	-2.173	-1.786	-0.9906	-0.7201	-0.4262	-0.4765	-0.4802	-0.3102	-0.2159	-0.1571	-0.248	0	0	-0.4039	0	-115.1	0	0	0	0	0	0	0	0	0	0	0	0
51	0	0	0	0	0	0	0	0	0	7.812	-1150	-7.839	-9.699	-16.21	-9.445	-8.195	-5.464	-5.188	-2.406	-4.328	-3.253	-4.573	-1.185	-0.9921	-0.5593	-0.6347	-0.4863	-0.589	-0.3024	-0.3679	-0.1844	-0.09167	0	0	-1.065	0	-115.1	0	0	0	0	0	0	0	0	0	0	0	0
52	0	0	0	0	0	0	0	0	0	7.812	-1150	-4.029	-7.643	-12.06	-7.406	-4.777	-4.469	-2.461	-5.368	-6.096	-4.753	-4.214	-1.419	-0.9946	-0.6492	-0.579	-0.6165	-0.3605	-0.3833	-0.2285	-0.2794	-0.3412	0	0	-0.2252	0	-115.1	0	0	0	0	0	0	0	0	0	0	0	0
53	0	0	0	0	0	0	0	0	0	7.812	-1150	-9.393	-11.19	-8.618	-9.175	-4.494	-8.242	-3.832	-7.188	-3.911	-5.136	-7.422	-8.677	-0.9955	-0.474	-0.668	-0.608	-0.1978	-0.3919	-0.4409	-0.21	-0.2792	0	0	-0.3466	0	-115.1	0	0	0	0	0	0	0	0	0	0	0	0
54	0	0	3.462e-08	0	0	0	0	0	0	7.812	-1150	-9.167	-5.158	-9.43	-8.589	-2.35	-2.962	-5.23	-4.086	-5.261	-5.295	-1.958	-2.939	-0.9848	-0.4572	-0.8444	-0.5194	-0.4238	-0.4503	-0.1979	-0.04839	-0.2677	0	0	-0.1465	0	-6.927	0	0	0	0	0	0	0	0	0	0	0	0
55	0	0	0	0	0	0	0	0	0	7.812	-1150	-11.56	-10.35	-12.34	-15.4	-5.534	-7.338	-3.826	-8.092	-7.445	-7.44	-9.82	-10.22	-0.9916	-0.6621	-0.7245	-0.6949	-0.4492	-0.06512	-0.1522	-0.2236	-0.2998	0	0	-1.113	0	-115.1	0	0	0	0	0	0	0	0	0	0	0	0
56	0	0	0	0	0	0	0	0	0	7.812	-1150	-8.814	-3.132	-8.945	-14.66	-5.504	-2.7	-3.02	-1.193	-5.526	-4.767	-5.506	-1.547	-0.9936	-0.5881	-0.7314	-0.4161	-0.5919	-0.206	-0.4907	-0.1679	-0.1201	0	0	-0.3231	0	-115.1	0	0	0	0	0	0	0	0	0	0	0	0
57	0	0	0	0	0	0	0	0	0	7.812	-1150	-6.477	-5.535	-10.7	-11.28	-2.3	-4.305	-1.931	-5.588	-6.671	-5.027	-5.759	-2.627	-0.9929	-0.4697	-0.8005	-0.3399	-0.6443	-0.3842	-0.3279	-0.1413	-0.3537	0	0	-0.1676	0	-115.1	0	0	0	0	0	0	0	0	0	0	0	0
58	0	0	0	0	0	0	0	0	0	7.812	-1150	-9.058	-5.134	-5.863	-9.751	-4.683	-3.589	-4.58	0	-1.848	-1.212	-1.271	-1.427	-0.9908	-0.03018	-0.5	-0.4087	-0.493	-0.2721	-0.2344	-0.1158	-0.09894	0	0	0	0	-115.1	0	0	0	0	0	0	0	0	0	0	0	0
59	0	0	0	0	0	0	0	0	0	7.812	-1150	-4.264	-15.08	-13.64	-8.259	-9.425	-2.832	-4.268	-7.635	-2.382	-5.567	-7.571	-10.06	-0.9817	-0.7435	-0.2528	-0.5612	-0.4576	-0.3665	-0.221	-0.3534	-0.2428	0	0	-0.5803	0	-115.1	0	0	0	0	0	0	0	0	0	0	0	0
60	0	0	0	0	0	0	0	0	0	7.812	-1150	-11.06	-8.655	-10.16	-12.58	-8.559	-3.79	-4.513	-3.477	-5.672	-8.889	-11.05	-9.719	-0.9877	-0.5	-0.6574	-0.6371	-0.5158	-0.498	-0.3274	-0.2169	-0.268	0	0	-0.5486	0	-115.1	0	0	0	0	0	0	0	0	0	0	0	0
61	0	0	0	0	0	0	0	0	0	7.812	-1150	-6.524	-8.13	-9.991	-13.44	-8.136	-5.795	-8.498	-6.85	-4.953	-7.055	-9.948	-8.904	-0.9933	-0.8439	-0.7816	-0.6137	-0.1923	-0.508	-0.3047	-0.2897	-0.3662	0	0	-1.71	0	-115.1	0	0	0	0	0	0	0	0	0	0	0	0
62	0	0	0	0	0	0	0	0	0	7.812	-1150	-5.72	-3.301	-6.685	-12.3	-4.694	-6.03	-5.342	-2.365	-4.48	-2.483	-6.352	-3.165	-0.9917	-0.1733	-0.6687	-0.5978	-0.364	-0.2108	-0.121	-0.2395	0	0	0	-0.1563	0	-115.1	0	0	0	0	0	0	0	0	0	0	0	0
63	0	0	0	0	0	0	0	0	0	7.812	-1150	-6.861	-8.075	-8.203	-11.6	-10.09	-8.496	-5.961	-5.117	-6.396	-3.898	-5.262	-3.473	-0.978	-0.4303	-0.4645	-0.6128	-0.326	-0.5948	-0.3852	-0.2254	-0.09921	0	0	-0.6026	0	-115.1	0	0	0	0	0	0	0	0	0	0	0	0
64	0	0	0	0	0	0	0	0	0	7.812	-1150	-8.098	-7.148	-11.02	-14.62	-6.689	-9.316	-7.753	-7.296	-9.197	-7.032	-8.332	-7.136	-0.9965	-0.5278	-0.5922	-0.3082	-0.5885	-0.2086	-0.2805	-0.2566	-0.4592	0	0	-0.07835	0	-115.1	0	0	0	0	0	0	0	0	0	0	0	0
65	0	0	0	0	0	0	0	0	0	7.812	-1150	-8.527e-14	2.842e-14	-8.527e-14	5.684e-14	1.35e-13	9.948e-14	-8.527e-14	0	-1.563e-13	-2.132e-14	-4.69e-13	0	0	0	0	0	0	0	0	0	0	0	0	0	0	-115.1	0	0	0	0	0	0	0	0	0	0	0	0
66	17.23	0.03125	1.03e-05	225.7	4.899e-06	0.002149	16	125	269.2	101.6	-240.5	-5.207	4.003	-4.664	-11.44	-4.312	-2.673	-0.1167	-1.309	-5.004	-0.08331	-3.919	-0.9297	-0.9838	-0.1482	-0.7961	-0.2234	-0.2721	-0.3231	0	0	-0.2395	0	0	0	0	-7.864	0	0	0	0	0	0	0	0	0	0	0	0
67	0	0	0	0	0	0	0	0	0	7.812	-1150	-14.15	-12.15	-8.447	-11.15	-8.191	-6.28	-4.624	-8.44	-7.773	-8.916	-7.551	-9.859	-0.9897	-0.6869	-0.5105	-0.6602	-0.2939	-0.5614	-0.244	-0.05519	-0.3756	0	0	-0.23	0	-115.1	0	0	0	0	0	0	0	0	0	0	0	0
68	0	0	0	0	0	0	0	0	0	7.812	-1150	-8.527e-14	2.842e-14	-0.9075	-6.914	-0.6149	-3.834	-8.527e-14	0	-2.708	-0.1814	-1.662	0	-0.9893	-0.1399	-0.393	0	-0.1647	-0.02687	-0.07181	0	-0.02177	0	0	-0.2208	0	-115.1	0	0	0	0	0	0	0	0	0	0	0	0
69	0	0	0	0	0	0	0	0	0	7.812	-1150	-0.5096	2.842e-14	-3.572	-11.54	-1.696	-4.792	-2.3	-2.454	-1.703	-2.353	-4.627	-3.205	-0.9764	0	-0.3914	-0.2236	-0.2845	-0.03243	0	0	-0.0001987	0	0	-0.4758	0	-115.1	0	0	0	0	0	0	0	0	0	0	0	0
70	0	0	0	0	0	0	0	0	0	7.812	-1150	-8.175	-10.93	-11.4	-14.14	-2.552	-8.012	-7.654	-4.684	-4.414	-4.091	-7.63	-6.506	-0.9949	-0.5831	-0.657	-0.4306	-0.5159	-0.1992	-0.2512	-0.1524	-0.2965	0	0	-0.352	0	-115.1	0	0	0	0	0	0	0	0	0	0	0	0
71	0	0	1.266e-05	0	0	0	0	0	0	7.812	-1150	-11.09	-3.858	-6.376	-10.97	-2.162	-4.205	-1.536	-4.125	-4.806	-2.227	-4.407	-0.4283	-0.9846	-0.4073	-0.9018	-0.685	-0.5196	-0.2662	-0.3103	-0.1904	-0.2278	0	0	-0.5065	0	-8.441	0	0	0	0	0	0	0	0	0	0	0	0
72	0	0	0	0	0	0	0	0	0	7.812	-1150	-10.21	-11.37	-11.29	-17.48	-7.28	-10.23	-8.099	-9.191	-9.405	-8.009	-10.93	-10.24	-0.9923	-0.4605	-0.6516	-0.2995	-0.6951	-0.2077	-0.2909	-0.1939	-0.2499	0	0	-0.3582	0	-115.1	0	0	0	0	0	0	0	0	0	0	0	0
73	0	0	0	0	0	0	0	0	0	7.812	-1150	-7.676	-2.597	-7.332	-12.85	-8.082	-6.336	-3.861	-4.014	-4.031	-1.919	-4.2	-2.573	-0.9913	-0.147	-0.7717	-0.2063	-0.3781	-0.4398	-0.2394	-0.01561	-0.2355	0	0	-0.5673	0	-115.1	0	0	0	0	0	0	0	0	0	0	0	0
74	0	0	0	0	0	0	0	0	0	7.812	-1150	-4.512	-6.912	-9.391	-5.937	-3.094	-6.298	-5.211	-5.773	-4.352	-4.317	-7.903	-7.429	-0.9942	-0.7262	-0.4862	-0.4143	-0.1977	-0.3425	-0.451	-0.3755	-0.08048	0	0	-0.1476	0	-115.1	0	0	0	0	0	0	0	0	0	0	0	0
75	0	0	0	0	0	0	0	0	0	7.812	-1150	-10.24	-10.66	-13.08	-11.07	-6.858	-4.996	-5.384	-7.759	-6.469	-6.888	-12.48	-8.427	-0.9852	-0.4096	-0.7352	-0.6027	-0.1884	-0.4158	-0.3175	-0.1808	-0.2698	0	0	-0.4775	0	-115.1	0	0	0	0	0	0	0	0	0	0	0	0
76	10.79	0.03125	4.767e-05	86.6	6.229e-06	0.005979	2	15.62	168.6	117.2	-243.5	11.64	5.814	-5.468	-4.728	1.901	-4.915	0	0	-2.639	-0.03959	-5.667	-3.059	-0.9943	0	0	-0.04622	0	0	0	0	-0.06466	0	0	-0.001722	0	-3.672	0	0	0	0	0	0	0	0	0	0	0	0
77	0	0	0	0	0	0	0	0	0	7.812	-1150	-9.039	-10.43	-3.776	-12.51	-6.299	-3.226	-6.699	-2.396	-6.106	-6.103	-3.799	-3.322	-0.9929	-0.5031	-0.578	-0.4217	-0.4329	-0.2519	-0.1559	-0.1386	-0.1934	0	0	-0.1735	0	-115.1	0	0	0	0	0	0	0	0	0	0	0	0
78	0	0	0	0	0	0	0	0	0	7.812	-1150	-1.382	-5.626	-7.359	-11.14	-7.472	-6.945	-3.424	-3.969	-4.649	-0.295	-5.836	-4.323	-0.9938	-0.55	-0.458	-0.28	-0.3376	-0.05211	-0.4325	-0.263	-0.1459	0	0	-3.376	0	-115.1	0	0	0	0	0	0	0	0	0	0	0	0
79	0	0	0	0	0	0	0	0	0	7.812	-1150	-10.12	-9.622	-9.675	-13.44	-6.744	-7.306	-8.637	-10.18	-9.536	-4.361	-6.492	-9.246	-0.9936	-0.5426	-0.4616	-0.4508	-0.3434	-0.2848	-0.1899	-0.1094	-0.07894	0	0	-0.8091	0	-115.1	0	0	0	0	0	0	0	0	0	0	0	0
80	0	0	3.269e-08	0	0	0	0	0	0	7.812	-1150	-6.734	-1.787	-11.65	-10.08	-9.475	-4.519	-4.214	-10.58	-1.836	-1.483	-5.038	-9.206	-0.9936	-0.3352	-0.7383	-0.4274	-0.2722	-0.4281	-0.4027	-0.2372	-0.383	0	0	-0.2163	0	-8.581	0	0	0	0	0	0	0	0	0	0	0	0
81	0	0	2.985e-11	0	0	0	0	0	0	7.812	-1150	-12.07	-4.643	-11.09	-7.727	-5.896	-7.117	-5.634	-7.898	-7.258	-8.116	-6.064	-6.285	-0.988	-0.5287	-0.651	-0.4779	-0.548	-0.2335	-0.5209	-0.2007	-0.3455	0	0	-0.496	0	-7.404	0	0	0	0	0	0	0	0	0	0	0	0
82	10.97	0.03125	4.773e-05	98.13	5.991e-06	0.005996	2	15.62	171.4	117.2	-246.5	11.28	5.785	-5.017	-4.746	1.771	-4.345	-0.7634	0	-2.445	-0.01061	-5.972	-2.966	-0.9949	0	0	-0.03579	0	0	0	0	-0.01839	0	0	-0.001734	0	-3.68	0	0	0	0	0	0	0	0	0	0	0	0
83	0	0	5.434e-11	0	0	0	0	0	0	7.812	-1150	-20.24	-14.08	-12.48	-13.58	-10.88	-10.05	-8.959	-10.07	-6.58	-9.347	-7.073	-8.627	-0.9897	-0.6892	-0.5247	-0.5776	-0.3537	-0.1724	-0.3986	-0.4465	-0.4805	0	0	-0.3032	0	-7.152	0	0	0	0	0	0	0	0	0	0	0	0
84	0	0	0	0	0	0	0	0	0	7.812	-1150	-6.281	-8.191	-7.894	-12.58	-5.242	-6.463	-5.841	-6.096	-6.119	-5.99	-9.366	-8.57	-0.9889	-0.6948	-0.4328	-0.4672	-0.6226	-0.5162	-0.243	-0.2031	-0.3065	0	0	-0.6021	0	-115.1	0	0	0	0	0	0	0	0	0	0	0	0
85	0	0	0	0	0	0	0	0	0	7.812	-1150	-14.14	-11.62	-14.88	-11.97	-7.076	-4.22	-12.84	-8.422	-6.239	-6.793	-10.1	-9.91	-0.9773	-0.293	-0.6772	-0.2382	-0.4723	-0.07475	-0.3629	-0.1401	-0.2366	0	0	-0.4564	0	-115.1	0	0	0	0	0	0	0	0	0	0	0	0
86	0	0	0	0	0	0	0	0	0	7.812	-1150	-20.3	-10.11	-8.238	-15.39	-5.086	-5.741	-4.595	-8.369	-6.939	-8.012	-7.991	-7.63	-0.995	-0.603	-0.6944	-0.5006	-0.5904	-0.3147	-0.1543	-0.2075	-0.234	0	0	-0.1693	0	-115.1	0	0	0	0	0	0	0	0	0	0	0	0
87	0	0	0	0	0	0	0	0	0	7.812	-1150	-10.16	-5.279	-8.379	-15.46	-6.903	-6.265	-3.733	-7.248	-5.002	-4.401	-3.409	-4.096	-0.9842	0	-0.8393	-0.3887	-0.6018	-0.3611	-0.3009	-0.2238	-0.2292	0	0	-0.5743	0	-115.1	0	0	0	0	0	0	0	0	0	0	0	0
88	0	0	0	0	0	0	0	0	0	7.812	-1150	-8.646	-12.5	-7.816	-12.47	-10.77	-4.173	-5.887	-4.715	-5.772	-3.718	-5.844	-4.422	-0.9931	-0.2715	-0.6211	-0.3181	-0.6656	-0.158	-0.3667	-0.1891	-0.2651	0	0	-0.15	0	-115.1	0	0	0	0	0	0	0	0	0	0	0	0
89	0	0	0	0	0	0	0	0	0	7.812	-1150	-5.064	-5.207	-9.205	-9.463	-2.443	-5.985	-1.047	-1.545	-1.114	-3.598	-2.816	-1.779	-0.9932	0	-0.737	-0.6465	-0.3819	-0.1716	-0.2184	-0.1991	-0.1523	0	0	-0.08007	0	-115.1	0	0	0	0	0	0	0	0	0	0	0	0
90	0	0	0	0	0	0	0	0	0	7.812	-1150	-15.34	-13.58	-10.51	-12.18	-7.05	-9.309	-6.921	-8.088	-7.191	-6.323	-7.577	-7.876	-0.9832	-0.4645	-0.5962	-0.3638	-0.6852	-0.1318	-0.1998	-0.2555	-0.2704	0	0	-2.815	0	-115.1	0	0	0	0	0	0	0	0	0	0	0	0
91	0	0	0	0	0	0	0	0	0	7.812	-1150	-8.671	-10.81	-10.69	-15.48	-6.188	-3.402	-6.161	-7.564	-4.555	-5.765	-7.785	-8.234	-0.9935	-0.5129	-0.6039	-0.4479	-0.3327	-0.2333	-0.1904	-0.2517	-0.207	0	0	-0.3346	0	-115.1	0	0	0	0	0	0	0	0	0	0	0	0
92	0	0	2.492e-10	0	0	0	0	0	0	7.812	-1150	-3.117	-10.14	-8.134	-11.23	-7.668	-7.338	-6.155	-6.341	-2.936	-4.159	-7.407	-10.51	-0.9942	-0.7449	-0.3295	-0.4337	-0.342	-0.3816	-0.1227	-0.146	-0.2594	0	0	-0.3841	0	-8.785	0	0	0	0	0	0	0	0	0	0	0	0
93	10.2	0.02344	4.273e-05	228.4	1.602e-05	0.004365	8	62.5	159.3	85.94	-229.5	6.659	5.292	1.066	-6.757	-2.973	-3.641	-1.771	-3.582	0	-1.619	-1.559	0	-0.9877	-0.5472	0	-0.4148	-0.2125	0	0	0	-0.2796	0	0	0	0	-7.059	0	0	0	0	0	0	0	0	0	0	0	0
94	0	0	1.282e-08	0	0	0	0	0	0	7.812	-1150	-3.43	-8.806	-6.129	-7.389	-5.767	-6.491	-7.54	-4.508	-4.072	-4.873	-6.775	-8.431	-0.9958	-0.6719	-0.6954	-0.3738	-0.5939	-0.4592	-0.2704	-0.2072	-0.1725	0	0	-1.04	0	-9.575	0	0	0	0	0	0	0	0	0	0	0	0
95	0	0	0	0	0	0	0	0	0	7.812	-1150	-8.527e-14	2.842e-14	-8.527e-14	5.684e-14	1.35e-13	9.948e-14	-8.527e-14	0	-1.563e-13	-2.132e-14	-4.69e-13	0	0	0	0	0	0	0	0	0	0	0	0	0	0	-115.1	0	0	0	0	0	0	0	0	0	0	0	0
96	0	0	0	0	0	0	0	0	0	7.812	-1150	-3.585	-7.031	-7.565	-12.08	-12.45	-3.906	-8.156	-4.007	-4.587	-1.999	-7.913	-5.37	-0.9964	-0.2808	-0.5177	-0.3142	-0.3628	-0.2469	-0.3968	-0.4507	-0.1142	0	0	-0.3935	0	-115.1	0	0	0	0	0	0	0	0	0	0	0	0
97	0	0	1.791e-07	0	0	0	0	0	0	7.812	-1150	-11.15	2.842e-14	-9.103	-11	-5.536	-6.911	-1.388	-3.816	-3.185	-1.921	-3.98	-1.464	-0.9932	-0.0429	-0.8545	-0.6378	-0.4834	-0.3329	-0.2928	-0.3432	-0.4646	0	0	-0.5457	0	-7.614	0	0	0	0	0	0	0	0	0	0	0	0
98	0	0	0	0	0	0	0	0	0	7.812	-1150	-7.257	-8.164	-6.908	-11.18	-3.943	-5.425	-4.807	-6.009	-8.349	-4.667	-8.363	-5.753	-0.9923	-0.4518	-0.4556	-0.4835	-0.2461	-0.2169	-0.1373	-0.1756	-0.3958	0	0	-1.469	0	-115.1	0	0	0	0	0	0	0	0	0	0	0	0
99	0	0	0	0	0	0	0	0	0	7.812	-1150	-8.781	-13.25	-14.98	-12.12	-4.377	-8.907	-7.368	-9.121	-5.798	-9.027	-8.327	-9.858	-0.9914	-0.7297	-0.5372	-0.5633	-0.2876	-0.2205	-0.3391	-0.4005	-0.2775	0	0	-0.6586	0	-115.1	0	0	0	0	0	0	0	0	0	0	0	0
[truncated: 1,731 more columns]
