# Supplementary material for: Detecting Parkinson’s disease from sustained phonation and speech signals
Source: PLoS One. 2017 Oct 5;12(10):e0185613. doi: 10.1371/journal.pone.0185613 (PMC5628839; doi:10.1371/journal.pone.0185613)
Supplement: S3 File — (ZIP) [file pone.0185613.s003.zip › SP/voiced/SP_voiced_KTU_features.csv]

id	Frequency5K_1	Frequency5K_2	Frequency5K_3	Frequency5K_4	Frequency5K_5	Frequency5K_6	Frequency5K_7	Frequency5K_8	Frequency5K_9	Frequency5K_10	Frequency5K_11	Frequency5K_12	Frequency5K_13	Frequency5K_14	Frequency5K_15	Frequency5K_16	Frequency5K_17	Frequency5K_18	Frequency5K_19	Frequency5K_20	Frequency5K_21	Frequency5K_22	Frequency5K_23	Frequency5K_24	Frequency5K_25	Frequency5K_26	Frequency5K_27	Frequency5K_28	Frequency5K_29	Frequency5K_30	Frequency5K_31	Frequency5K_32	Frequency5K_33	Frequency5K_34	Frequency5K_35	Frequency5K_36	Frequency5K_37	Frequency5K_38	Frequency5K_39	Frequency5K_40	Frequency5K_41	Frequency5K_42	Frequency5K_43	Frequency5K_44	Frequency5K_45	Frequency5K_46	Frequency5K_47	Frequency5K_48	Frequency5K_49
1	6.0074	14.466	301.98	379.61	112.2	144.47	297.38	455.91	290.83	225.77	150.95	155.57	67.303	105.93	81.258	52.083	113.1	149.38	75.915	66.698	58.194	34.611	32.993	26.415	17.836	22.308	54.794	76.029	22.364	57.149	92.127	88.316	46.383	64.647	53.784	44.235	37.305	34.43	32.441	29.547	32.499	16.87	20.476	29.136	24.218	27.466	26.573	39.896	30.795
2	5.0013	21.189	309.63	131.35	109.63	175.94	296.28	290.29	171.44	574.3	635.66	219.21	309.96	165.76	46.187	43.407	51.346	53.246	83.602	64.743	32.745	46.584	28.44	30.379	24.214	11.831	56.381	62.246	32.198	39.07	54.979	40.299	72.58	59.359	52.739	59.016	45.454	40.32	44.094	30.36	13.177	23.687	23.218	19.302	30.075	37.52	38.332	44.081	69.896
3	3.7329	10.667	17.046	270.45	460.84	177.7	268.71	231.86	163.07	217.66	193.58	279.72	254.52	64.241	119.38	22.977	29.396	144.72	149.89	54.773	24.118	38.203	31.802	24.484	18.913	16.959	25.783	22.067	16.068	29.723	33.985	27.395	28.479	38.381	39.07	32.395	41.741	49.395	50.382	52.369	87.674	92.204	66.575	63.768	45.26	33.886	31.897	40.384	31.795
4	2.7047	6.6779	13.764	234.77	308.15	152.12	27.573	221.72	232.59	250.95	341.8	241.74	403.36	220.13	86.874	156.66	79.542	208.36	56.961	104.12	88.852	83.893	36.801	16.019	18.255	57.326	57.355	35.516	25.036	19.095	45.748	61.751	18.251	10.525	20.56	32.931	27.048	21.72	17.571	38.983	40.872	30.715	50.208	50.461	66.367	60.671	35.189	50.473	56.144
5	7.199	11.668	66.309	491.42	545.91	83.28	290.52	356.42	176.65	369.58	191.92	111.41	81.097	140.77	81.496	57.482	59.009	39.809	38.341	29.058	10.829	19.239	16.559	21.653	16.875	9.4924	13.266	23.748	22.155	15.233	10.405	12.662	11.771	17.865	16.357	13.439	16.03	24.356	14.634	22.752	42.636	34.237	15.553	12.376	17.343	21.074	30.001	33.683	50.205
6	8.3038	14.454	35.707	209.36	434.52	173.85	201.68	295.25	766.64	929.85	223.29	134.51	184.24	294.5	185.57	181.05	105.22	148.36	101.2	39.821	15.136	65.183	24.219	20.738	15.249	28.267	35.815	18.187	8.3963	11.766	13.994	35.232	18.859	35.399	45.761	61.739	42.972	28.426	52.472	32.962	33.259	31.116	36.415	33.734	29.343	23.253	15.968	15.093	7.3992
7	2.8472	5.2493	7.9874	151.33	401.95	89.017	92.052	267.89	328.99	543.42	311.43	116.08	159.51	84.631	55.013	163.52	85.947	72.134	45.048	23.476	7.3523	21.567	32.505	31.69	21.264	35.357	26.542	26.707	16.071	15.835	14.325	39.798	16.504	8.7565	6.0539	17.81	8.6224	6.982	10.188	16.603	14.621	12.881	16.275	17.168	10.857	12.764	12.537	15.955	11.608
8	3.7783	6.6073	15.073	298	399.3	24.517	144.67	616.45	352.38	203.45	109.77	215.09	209.02	96.855	158.14	90.837	65.817	119.84	207.35	89.678	48.564	87.438	36.322	23.388	49.407	11.365	25.146	24.089	38.379	23.369	16.115	34.142	36.415	32.458	33.533	103.31	55.463	45.563	52.731	17.521	28.249	66.801	70.336	23.596	30.858	44.235	22.891	26.829	55.069
9	8.9271	13.223	237.17	184.68	211.87	255.44	392.44	302.52	318.86	288.22	278.79	185.69	153.52	155.85	137.28	134.35	79.32	101.69	68.184	62.187	33.396	160.13	145.95	51.294	68.616	34.263	22.5	32.744	41.478	104.4	107.39	103.24	117.52	119.16	63.819	51.347	59.057	73.592	59.904	58.884	80.783	76.327	64.238	82.971	95.406	57.859	68.723	84.412	72.76
10	6.9707	23.463	278.2	139.65	290.75	330.73	336.45	661.67	473.68	432.35	447.17	305.91	206.36	147.92	143.18	116.35	51.681	41.566	41.98	66.566	21.289	9.0142	29.034	16.675	40.079	26.103	37.671	50.267	41.677	46.088	37.762	74.569	46.801	51.535	54.782	48.999	51.262	56.687	39.184	22.74	27.707	56.944	51.688	58.469	54.053	35.932	25.328	20.109	40.771
11	4.3929	5.8795	14.587	110.14	331.06	277.44	301.89	108.46	233.64	535.24	635.77	222.9	359.63	276	246.53	176.92	229.68	214.1	122.64	170.71	97.862	111.24	78.322	88.43	131.49	73.956	66.729	78.45	68.952	29.87	85.037	76.117	62.37	60.683	47.951	110.39	109.25	72.518	76.799	61.726	161.34	125.54	107.55	124.69	132.76	101.88	99.991	115	123.76
12	7.2038	9.3897	12.423	116.79	362.14	183.85	508.32	158.19	190.44	685.56	213.15	227.7	249.05	291.36	236.84	175.68	149.75	125.43	81.892	86.861	42.844	72.601	59.684	134.75	94.463	43.701	29.8	46.557	30.866	23.493	37.286	45.157	25.106	23.408	27.551	11.49	9.6785	8.6971	17.806	22.125	30.371	11.967	8.0391	12.816	10.289	14.847	10.654	18.754	35.48
13	4.7185	10.772	30.505	190.12	232.57	121.48	69.579	258.29	211.12	507.07	126.05	188.3	94.945	164.39	152.62	146.95	80.097	79.138	138.97	76.285	24.605	42.079	56.101	28.709	19.012	20.745	35.213	51.461	30.984	32.447	48.233	43.552	37.455	42.573	50.465	32.68	39.866	41.34	36.513	33.489	40.922	33.986	15.917	32.346	27.865	29.723	58.706	36.267	36.375
14	4.9786	82.392	43.826	167.05	118.42	125.3	169.56	426.95	174.02	309.86	336.22	295.42	174.25	126.79	79.472	37.797	21.19	34.408	45.14	44.373	21.753	15.867	17.59	14.576	12.187	20.991	21.173	32.175	24.775	60.596	60.133	84.213	90.824	118.93	104.73	154.5	118.31	149.29	73.309	34.795	36.824	40.658	51.67	74.194	86.685	87.583	107.84	96.355	134.2
15	5.8885	29.688	575.36	68.098	239.51	187.63	250.87	341	268.23	385.52	323.16	238.21	212.87	62.729	72.581	30.499	24.5	49.299	60.628	78.633	36.655	21.558	30.683	21.814	20.362	5.1826	12.998	30.976	54.814	66.191	65.844	58.742	43.263	52.94	44.75	33.137	29.549	31.877	31.528	19.678	17.939	12.899	18.293	27.395	36.585	32.028	40.331	55.259	50.038
16	3.3167	6.9679	34.688	252.14	156.99	92.444	141	432.54	68.674	291.76	481.62	419.03	129.13	82.678	60.198	54.326	56.174	64.925	103.22	142.35	52.221	23.477	17.55	28.123	8.6782	4.4779	8.7435	15.345	17.137	25.829	29.655	28.237	35.992	40.259	16.355	7.1936	29.756	45.614	59.753	25.149	37.174	44.16	45.878	35.301	69.65	33.764	33.247	26.803	65.705
17	8.009	22.164	436.72	87.274	301.41	118.08	148.48	420.48	366.68	634.5	349.3	327.31	363.98	110.81	76.498	44.99	30.29	20.26	42.673	63.254	45.415	49.028	31.352	51.384	19.38	8.8078	7.8862	18.825	46.262	60.752	56.425	60.811	66.01	31.013	27.29	43.371	18.676	16.442	23.098	35.956	33.224	34.673	31.02	41.652	44.124	56.823	46.251	27.565	24.565
18	5.4759	9.5121	16.581	319.6	549.94	198.63	156.65	264.5	428.86	908.83	578.54	383.34	295.75	141.63	153.34	179.7	224.83	183.67	127.21	119.73	87.292	101.56	45.533	49.368	48.053	31.156	57.104	43.684	31.348	39.697	63.523	67.965	45.526	46.848	63.523	71.506	58.594	76.445	63.677	36.39	53.313	37.488	22.547	26.347	40.971	36.979	58.609	39.279	44.863
19	6.5179	10.152	103.91	413.39	243.47	90.795	624.7	276.47	113.58	649.63	322.11	344.2	332.85	213.47	110.62	80.48	86.473	112.25	197.03	217.67	112.76	53.118	50.264	19.26	23.137	17.61	7.6231	15.893	23.043	19.465	22.335	19.194	13.722	26.232	20.605	10.54	28.338	20.968	21.538	26.187	20.143	18.166	11.578	17.155	14.383	16.721	30.423	36.816	36.802
20	3.9106	8.2897	63.76	331.88	499.81	81.873	263.14	265.17	356.08	735.67	345.89	235.2	287.86	311.09	128.26	85.609	78.507	125.38	72.446	107.41	172.91	173.64	139.07	79.568	56.335	19.208	27.561	38.199	38.276	63.066	64.141	70.921	49.8	61.921	31.401	20.692	51.398	63.4	75.59	39.757	13.171	12.283	8.8691	35.57	28.587	23.523	18.327	29.944	35.385
21	4.6918	7.9872	18.436	228.29	482.31	57.683	137.62	241.29	427.29	791.99	147.25	84.355	156.51	128.46	124.49	132.19	214.08	172.26	190.56	150.79	80.851	28.804	31.539	40.949	36.95	14.32	23.193	18.331	27.744	23.832	19.489	12.041	7.1274	5.1928	9.1387	24.654	28.954	11.182	14.492	32.337	53.021	34.581	57.962	55.193	28.185	8.1274	18.012	26.948	22.354
22	6.7479	13.301	127.2	273.25	293.39	161.17	497.35	633.81	476.61	618.51	163.7	77.036	118.03	37.496	110.34	62.216	96.826	56.671	67.867	46.974	43.354	53.635	47.331	61.048	57.85	47.091	20.526	22.104	49.28	63.572	55.414	58.308	44.713	76.054	41.677	44.617	19.606	22.332	26.624	14.851	19.739	20.726	13.053	9.7136	16.273	22.354	28.788	21.986	32.211
23	4.4157	7.3683	136.25	452.01	52.382	105.36	472.86	871.01	88.286	256.74	306.62	150.06	78.575	155.16	339.68	108.01	105.63	89.452	52.32	35.523	42.935	100.3	96.155	85.141	48.109	45.524	40.287	43.106	37.667	51.843	57.031	59.864	36.848	25.306	51.733	32.27	35.274	30.915	47.063	7.7598	25.645	17.161	16.519	16.938	23.903	19.68	20.817	25.562	29.027
24	7.6316	19.505	313.07	309.66	114.33	319.2	520.96	844.52	227.84	196.73	208.28	182.55	181.25	160.24	145.88	106.19	32.554	26.949	25.62	16.591	28.044	16.412	37.487	43.375	27.569	35.216	36.293	48.971	58.232	96.092	103.61	103.99	103.07	75.805	93.628	90.18	71.831	65.368	95.834	115.27	98.006	70.123	70.398	49.548	41.409	59.119	43.617	47.467	95.941
25	0.9958	4.0813	98.038	529.29	278.12	68.553	326.46	373.74	227.53	347.95	329.1	202.69	288.06	254.95	88.413	80.629	41.289	24.075	23.612	43.252	39.765	32.065	37.051	17.817	13.359	12.854	14.083	6.0121	6.6141	11.465	18.813	19.072	21.34	23.736	15.832	18.753	27.398	30.254	22.479	17.323	21.553	42.373	13.773	16.904	9.1266	7.3692	8.143	9.8038	8.0746
26	7.4158	43.402	587.94	130.04	401.01	370.84	297.07	669.46	339.76	278.35	153.24	139.33	177.95	180.06	125.43	111.21	50.362	37.659	21.694	13.47	24.069	44.572	31.595	37.258	57.662	47.101	31.1	60.952	70.897	109.2	199.04	115.94	133.69	100.75	85.592	57.316	37.005	63.49	78.654	129.94	214.23	101.81	94.758	88.927	85.578	101.62	100.54	106.81	134.82
27	4.8141	8.7322	79.854	294.52	339.05	125.37	249.65	253.74	283.01	264.12	107.88	103.64	126.87	115.57	122.5	158.95	101.62	53.135	42.825	21.095	40.121	36.387	30.734	26.364	18.721	14.089	16.691	32.147	56.253	49.701	34.361	36.274	24.961	15.399	31.195	28.49	33.777	44.216	50.974	30.583	32.896	30.886	17.066	23.274	39.88	22.374	17.9	19.466	28.962
28	2.4946	3.7998	10.236	201.06	379.25	38.111	44.367	104.92	110.86	133.63	175.99	89.87	238.43	251.79	403.56	217.88	131.4	86.369	188.94	175.4	252.83	139.74	80.033	43.394	45.454	22.658	11.287	12.641	14.176	16.024	19.123	42.678	121.24	60.248	29.179	30.125	36.508	91.047	93.112	116.73	92.057	60.28	76.551	51.179	54.325	43.075	22.494	21.936	16.426
29	2.6121	8.7348	18.451	102.25	477.38	538.39	345.73	93.033	122.54	734.53	512.19	264.55	99.555	227.63	112.25	98.99	65.187	48.846	86.939	99.375	117.99	64.35	17.299	20.623	10.057	6.0258	21.774	84.226	28.546	28.196	34.828	21.257	41.02	12.675	19.073	14.834	20.068	12.624	35.463	85.17	49.113	61.15	75.895	91.166	56.857	65.503	88.892	128.63	128.77
30	2.3668	7.6177	110.35	392.74	310.19	297.64	269.03	799.3	501.91	313.68	697.28	436.74	401.93	210.09	180.82	92.789	137.01	103.76	45.168	64.603	130.05	62.034	27.298	33.17	28.453	14.527	14.539	22.708	18.057	23.278	12.33	14.565	56.481	39.255	71.742	38.987	29.894	62.572	40.164	19.767	21.153	46.888	36.461	34.856	31.213	28.586	14.734	9.5533	5.3778
31	5.406	16.192	646.89	79.555	117.28	241.08	227.3	793.59	511.81	387.12	501.45	341.54	150.61	183.99	46.871	48.353	32.16	8.4629	13.577	17.765	7.0273	9.1158	7.5572	30.912	29.436	14.551	22.379	41.333	25.823	39.795	26.157	19.979	26.771	18.588	23.999	48.327	66.616	72.684	54.82	48.804	37.584	12.029	13.599	13.493	13.106	19.38	23.206	48.409	31.703
32	4.0551	12.579	93.341	432.14	404.21	356.28	213.04	366.03	212.19	244.86	589.81	166.66	258.27	154.1	70.086	103.25	70.122	82.936	69.345	42.374	53.775	73.151	58.867	10.272	32.039	46.353	31.593	26.775	34.148	52.211	77.381	88.416	63.117	75.965	12.503	13.103	32.692	66.74	48.782	39.11	29.35	35.167	44.066	34.008	17.607	21.496	15.559	29.677	62.428
33	4.2405	30.669	140.79	383.16	478.43	477.2	306.99	440.86	220.85	376.81	512.82	437.04	262.84	141.92	209.82	149.5	41.508	29.884	25.305	102.23	97.216	95.079	74.268	56.766	18.258	46.786	42.543	39.601	107.43	107.49	62.212	67.949	74.034	67.307	102	80.462	105.38	116.23	31.986	45.944	49.8	58.378	65.62	63.853	57.688	70.875	51.933	53.468	38.806
34	8.146	8.558	9.4665	78.468	310.18	188.93	115.78	139.14	161.3	492.94	241.91	106.38	99.768	152.28	119.1	212.3	115.02	59.089	26.361	43.794	64.267	27.107	44.12	34.602	21.783	24.856	26.227	23.535	18.685	35.747	40.101	24.208	48.752	14.112	35.996	111.66	75.079	18.667	16.981	71.847	69.146	86.494	81.78	37.296	69.146	153.43	151.91	160.83	178.06
35	5.151	8.3307	30.732	198.98	478.53	117.64	73.023	222	580.08	739.73	420.78	103.92	246.63	253.15	180.17	118.36	217.95	208.61	105.61	49	100.65	115.64	157.01	47.027	38.396	72.444	69.034	59.802	48.864	123.46	116.58	97.013	112.34	121.75	103.72	123.96	120.61	114.38	74.413	85.705	86.603	64.887	78.438	82.122	68.138	51.551	47.718	44.523	42.082
36	4.4415	22.843	366.91	80.706	274.69	205.46	255.88	615.6	357.1	260.94	219.95	277.88	263.64	52.022	111.12	57.702	68.568	42.09	21.815	45.526	28.13	16.304	14.438	24.836	47.243	12.307	30.906	111.02	75.466	86.066	89.811	53.453	79.344	87.646	50.871	67.403	84.004	106.05	98.813	66.527	56.273	32.088	59.833	61.046	67.608	73.392	53.472	70.546	40.013
37	1.1709	5.5809	26.5	358.72	553.21	249.53	63.575	488.7	558.84	576.59	508.56	366.08	337.27	228.47	84.759	81.209	81.504	105.44	69.309	129.26	114.73	78.22	26.542	31.165	44.34	33.691	43.137	61.929	50.388	121.26	91.764	42.944	19.524	21.58	39.43	41.026	54.46	61.133	55.136	139.32	74.021	26.955	55.461	98.126	84.045	71.942	92.645	120.92	90.844
38	7.2994	13.489	161.5	335.66	244.41	103.62	329.43	463.8	263.1	469.55	224.1	320.92	289.91	352.85	155.03	26.02	20.275	15.353	13.381	61.225	40.317	28.001	31.378	41.502	24.772	7.9835	10.258	47.652	41.436	24.783	19.1	18.987	25.395	50.948	84.783	63.722	70.748	72.497	55.778	37.999	15.463	48.552	51.548	62.016	61.739	62.933	34.744	25.961	29.775
39	7.2606	13.594	96.156	440.41	364.88	133.73	160.55	272.93	300.64	586.46	140.86	107.38	58.777	150.69	250.53	161.23	92.168	120.84	142.67	39.952	72.045	86.962	143.09	72.53	66.309	58.019	51.671	53.81	27.284	20.473	33.787	50.592	91.736	88.425	77.153	57.576	84.012	48.843	41.023	35.423	25.775	34.046	34.83	42.197	35.06	29.652	25.785	37.287	35.669
40	5.3837	12.468	17.286	208.92	559.87	265.13	137.4	357.2	340.44	442.9	437.16	418.63	391.02	223.99	163.76	152.71	135.29	179.4	96.438	161.52	127.17	123.47	111.79	69.34	55.936	30.136	30.799	37.931	26.063	13.444	19.65	34.21	31.17	18.666	11.995	17.58	26.643	43.753	61.513	110.43	123.8	108.77	59.029	35.704	14.704	13.621	17.724	23.229	30.139
41	17.241	29.349	45.92	340.91	569.76	132.19	179.71	523.02	617.9	438.1	206.02	180.73	160.99	26.444	28.159	230.98	172.49	34.283	15.558	62.014	54.221	10.005	7.6541	35.945	36.773	29.27	16.371	10.819	28.576	14.538	23.428	100.61	56.562	53.171	44.518	99.17	100.79	45.124	27.456	24.674	32.586	14.361	24.867	15.105	18.207	17.635	16.652	14.824	19.829
42	15.128	40.649	70.809	1235.1	833.97	174.7	927.52	630.59	193.37	359.88	209.3	72.615	432.09	157.37	167.49	220.38	268.43	131.32	79.344	120.29	305.86	110.06	58.061	118.31	232.66	94.107	47.716	107.35	83.174	77.668	109.59	145.17	156.04	141.58	150.33	50.641	69.411	44.556	43.97	37.488	48.59	54.42	46.761	23.896	35.851	41.754	44.449	73.354	56.818
43	8.452	42.001	520.89	115.44	259.44	238.07	265.06	509.88	357.72	594.49	230.52	104.9	90.757	113.71	155.21	231.99	61.555	58.342	16.751	30.601	74.35	54.616	129.57	79.027	51.678	63.684	23.923	34.283	78.623	116.48	184.09	145.62	122.8	73.573	81.322	62.484	79.429	60.958	47.187	36.362	32.341	36.217	34.221	58.315	56.481	51.997	24.686	23.185	28.171
44	5.7224	9.1549	20.016	151.69	224.12	63.245	117.67	329.39	617.18	635.33	122.59	322.34	155.9	116.37	153.28	104.21	88.748	48.527	50.976	36.511	42.493	44.26	31.086	9.052	26.116	15.809	18.684	23.589	12.734	17.169	3.8804	25.277	42.973	72.236	62.956	114.34	202.95	180.22	120.3	106.89	133.82	112.65	74.429	113.1	171.08	110.74	93.669	103.21	59.336
45	4.7051	9.0253	14.67	89.309	467.75	70.713	137.69	33.327	337.02	591.89	198.53	163.27	111.56	148.99	122.77	99.011	49.94	79.406	250.08	56.923	40.315	40.862	55.671	72.824	15.782	17.775	23.79	56.367	60.988	47.994	57.633	57.767	48.858	39.29	31.558	79.101	141.03	104.71	80.044	81.404	55.189	49.02	31.498	48.483	35.073	28.647	38.64	51.477	48.491
46	6.4352	14.216	307.78	658.37	281.93	267.41	139.41	233.57	103.58	180.19	286.28	170.12	70.629	194.45	264	169.42	73.625	44.826	31.549	52.244	62.343	75.729	48.795	36.206	21.519	38.244	37.467	41.12	17.33	12.243	28.716	50.717	53.028	62.338	79.909	113.09	86.501	48.019	71.745	52.578	31.454	20.365	39.238	40.73	35.289	52.802	43.82	34.037	42.129
47	6.0473	10.053	296.85	128.87	85.028	156.81	212.51	219.78	245.48	681.11	588.6	236.68	162.58	100.14	93.035	53.239	25.399	93.998	88.496	91.964	96.089	42.246	28.529	35.624	24.856	8.5412	18.16	36.389	64.283	84.353	69.861	70.486	46.414	27.654	27.235	39.468	29.239	35.963	51.162	34.316	16.465	8.8778	17.945	15.031	14.998	30.488	22.465	23.641	31.152
48	2.3862	6.1227	12.137	125.47	484.41	302.01	122.65	85.304	86.893	594.63	300.29	181.29	99.38	125.67	88.24	84.012	56.782	34.202	75.808	50.915	58.744	60.191	30.712	31.403	15.553	8.5196	11.932	27.808	38.421	10.306	11.013	12	22.974	22.051	39.406	59.785	66.724	58.322	62.467	64.076	73.102	53.84	61.481	62.672	30.428	41.551	36.893	21.247	9.5067
49	6.4055	9.9093	101.71	799.95	625.44	101.6	111.63	505.39	377.97	76.303	197.3	481.41	245.02	204.91	225.43	239.14	95.27	30.915	81.125	121.94	73.555	55.447	231.7	45.151	83.218	53.658	95.078	15.692	25.112	66.462	196.74	78.559	164.06	201.68	152.29	110.23	67.256	16.893	8.4381	48.225	64.178	63.907	82.577	233.7	215.6	98.051	69.981	64.411	49.843
50	5.5848	8.025	284.51	411.39	114.83	399.16	726.9	102.62	113.99	173.55	121.3	308.36	418.47	175.26	58.129	57.556	19.103	13.934	60.455	84.846	23.107	46.019	45.607	31.615	70.89	38.85	21.645	16.874	33.861	37.994	46.301	140.31	127.9	103.92	116.31	54.39	75.754	55.964	25.888	28.922	31.907	31.594	64.344	73.102	88.353	56.994	45.582	43.113	10.751
51	6.4032	12.593	203.17	218.65	95.614	93.694	969.66	268.45	207.9	575.31	340.6	224.63	439.16	310.32	99.957	173.07	94.561	42.763	55.413	100.31	71.617	32.216	53.28	77.368	32.535	88.85	50.209	29.029	18.632	63.382	39.951	30.632	109.4	15.854	29.565	63.931	22.181	11.637	31.539	30.261	11.169	18.558	17.488	8.5047	9.7086	20.094	16.468	13.362	19.821
52	9.9808	28.128	519.44	154.27	261.27	137.07	162.41	385.85	411.77	326.37	276.04	232.51	245.68	183.9	167.65	142.99	43.717	59.187	70.507	91.536	73.641	49.827	34.603	44.995	28.475	15.446	24.023	23.842	45.466	87.686	81.433	85.927	74.397	31.694	19.701	36.406	27.482	19.247	39.663	26.738	31.632	28.444	30.371	28.284	23.96	30.394	22.904	22.039	19.573
53	4.7197	6.141	21.612	371.64	219.03	26.116	309.48	263.5	142.3	173.21	199.06	236.33	112.06	153.53	238.82	193.39	350.39	173.75	209.89	82.9	81.105	83.612	43.923	46.624	45.965	79.049	72.586	55.563	48.616	74.377	30.296	44.687	55.816	31.96	39.762	75.4	35.255	43.826	35.919	35.405	66.676	65.286	92.124	86.547	65.388	65.832	73.081	49.776	30.619
54	4.2667	8.2386	210	234.05	34.413	165.11	163.78	192.01	116.63	287.51	428.87	179.47	209.94	201.65	79.383	104.39	47.894	37.42	105.96	41.451	60.097	113.93	48.809	14.981	43.69	20.153	29.156	46.568	34.174	59.06	46.874	27.181	24.918	56.887	76.318	101.24	166.79	43.233	47.482	28.193	32.171	60.734	47.556	60.048	73.977	59.939	123.97	141.37	102.88
55	4.9586	27.029	19.148	100.23	257.79	79.518	60.659	148.07	396.28	789.42	415.17	214.27	323.4	157.06	130.09	124.39	115.2	135.04	124.54	179.81	65.931	57.553	29.947	22.103	25.335	43.337	21.212	28.478	30.46	24.598	31.746	43.61	49.631	36.215	30.383	93.703	122.69	82.16	111.68	51.891	30.953	27.704	34.835	105.04	110.29	64.85	97.798	62.279	55.614
56	5.4941	18.555	450.16	165.9	351.38	220.28	400.42	426.76	350.73	642.55	376.75	599.62	484.75	103.99	70.306	37.577	29.262	32.924	32.801	28.987	19.882	17.948	14.77	17.04	25.551	14.587	11.533	21.753	10.663	11.768	13.777	24.499	39.702	47.728	46.708	47.258	74.196	90.17	89.073	54.372	46.802	39.569	46.996	25.181	41.832	66.527	51.728	66.745	66.048
57	3.9912	20.486	328.73	61.916	300.25	49.072	90.151	180.48	107.59	389.44	591.51	310.59	214.94	257.04	95.004	96.832	110.73	29.19	49.759	31.746	62.495	31.041	40.771	29.308	21.263	23.365	12.228	9.2476	14.661	13.843	57.896	40.1	48.709	45.505	26.792	18.34	14.071	19.199	41.953	70.022	45.583	43.63	57.786	22.828	25.061	34.782	39.471	41.177	37.806
58	5.321	9.3162	259.38	288.67	148.42	188	389.39	207.1	139.55	418.81	277.4	287.33	250.31	134.07	64.562	72.993	41.688	87.029	66.704	116.29	143.9	50.175	57.379	37.165	14.098	19.421	39.913	66.377	39.781	48.132	38.481	21.054	71.033	72.275	51.097	73.401	78.83	95.996	64.79	92.404	135.68	148.72	192.25	131.5	130.15	232.57	137.08	67.89	64.388
59	4.7241	6.3697	39.736	219.18	200.93	34.532	69.299	203.58	527.03	296.03	206.06	320.99	242.12	159.89	393.93	279.81	224.83	142.83	231.75	59.469	33.817	40.594	62.549	50.054	41.267	66.683	38.605	24.21	30.186	65.62	28.439	31.533	38.916	120.02	36.26	31.251	72.647	90.69	55.631	33.607	26.302	13.346	8.3568	11.411	15.419	9.1924	6.9395	6.9785	10.164
60	1.8655	5.128	141.49	370.84	348.68	169.57	208.48	415.11	493.14	690.08	213.55	225.75	165.97	73.105	195.45	73.63	167.85	218.4	65.026	45.885	54.995	39.908	23.645	43.878	53.866	41.353	55.466	66.178	111.64	25.998	14.282	57.553	65.607	30.413	166.31	55.069	45.135	57.755	49.411	73.627	41.021	32.066	43.471	31.786	26.497	17.78	13.519	25.833	30.833
61	4.0196	6.7596	103.95	326.1	302.5	190.83	310.77	514.3	437.95	388.95	254.18	166.29	134	156.21	52.55	61.748	64.847	64.015	59.387	29.658	12.739	21.505	49.615	31.966	19.347	22.279	35.944	41.932	29.846	30.186	29.057	41.935	23.781	52.725	64.127	64.206	55.58	37.442	48.982	39.518	31.31	16.764	34.922	37.267	37.285	50.375	47.914	34.797	37.596
62	11.245	106.96	552.89	116.4	398.48	106.31	287.78	405.38	166.59	425.44	458.81	197.86	183.9	89.788	115.27	28.725	44.009	36.678	50.575	30.568	18.798	22.519	18.466	64.392	24.767	28.35	57.945	28.139	28.399	43.655	45.999	99.299	66.693	66.201	62.555	53.6	34.772	86.075	43.67	53.814	41.619	36.482	45.802	46.734	84.005	67.497	41.714	74.503	57.047
63	3.5811	50.244	49.741	142.01	272.29	210.05	305.91	219.24	173.28	209.1	191.21	56.312	106.14	51.094	100.48	68.349	102.71	53.776	58.842	20.711	52.178	64.411	51.179	80.224	93.725	100.29	109.75	67.973	97.47	65.851	107.85	118.11	171.49	155.07	170.13	152.65	129.05	103.06	81.038	83.619	44.306	48.14	35.323	33.346	71.64	39.551	39.11	53.456	40.02
64	4.8287	7.3666	94.413	277.24	237.09	332.8	329.21	576.89	349.46	296.65	119.18	116.83	129.68	113.02	100.21	107.27	103.79	38.049	14.033	39.335	27.854	11.775	23.018	27.482	13.484	15.617	8.3557	11.414	23.885	11.673	15.582	27.625	20.526	26.015	34.131	51.276	66.73	76.516	62.283	59.069	45.174	35.37	35.134	38.147	37.505	24.659	36.016	51.369	77.991
65	3.7946	14.255	481.81	206.15	71.98	340.84	302.98	170.23	306.96	529.85	175.24	228.57	204.19	132.24	191.31	107.27	46.709	27.715	25.021	20.343	34.554	51.917	41.132	34.427	51.989	40.109	10.661	13.684	29.773	38.535	47.806	41.267	58.186	72.78	58.041	23.639	46.655	52.67	63.191	55.996	34.607	31.552	26.214	35.215	61.287	90.709	56.078	76.82	65.099
66	4.1228	7.4192	219.07	296.35	52.728	145.98	263.5	229.81	121.81	150.98	280.22	113.88	138.36	137.29	74.421	74.747	31.375	61.574	27.387	34.748	24.868	14.298	19.376	41.936	21.993	21.197	45.885	82.315	55.701	104.83	81.788	67.074	105.23	93.668	53.418	92.855	111.69	69.698	95.727	86.929	97.46	151.24	137.06	101.18	70.117	39.755	61.542	76.791	56.359
67	1.9881	3.8225	35.749	282.28	356.59	36.15	106.79	243.01	127.2	313.8	87.405	296.54	416	127.62	135.69	156.59	73.32	126.28	134.66	71.619	77.421	78.348	119.66	179.12	114.02	50.508	35.187	130.84	261.77	99.355	48.091	63.901	106.72	77.908	119.18	98.893	76.86	61.645	114.95	75.566	31.914	59.122	75.87	49.266	46.758	31.697	31.642	53.605	38.512
68	2.9631	17.968	51.808	327.98	421.68	61.492	407.03	382.31	435.08	517.73	322.06	319.79	554.14	394.35	125.56	129.34	163.44	217.21	47.476	206.25	242.06	208.11	31.495	158.27	79.485	32.084	24.897	101.73	80.541	92.689	56.627	31.915	56.401	43.36	65.17	56.284	69.467	76.681	90.897	128.86	70.637	109.02	46.037	43.814	62.824	87.28	59.428	46.492	71.785
69	3.7547	13.917	268.36	309.46	154.49	136.16	318.32	506.32	119.42	268.46	376	470.68	233.53	113.58	162.47	131.3	47.299	44.133	51.016	109.94	44.932	22.325	20.003	42.495	32.175	23.727	37.413	85.837	45.542	33.341	37.215	59.963	21.276	27.06	23.485	48.782	75.602	100.72	83.96	90.698	55.675	40.444	29.173	59.804	40.847	48.171	53.116	102.84	50.089
70	5.866	9.8694	62.106	472.71	383.08	108.01	433.32	813.07	474.82	221.83	574.55	210.86	196.43	78.491	283.56	75.939	117.55	152.12	100.92	40.041	53.414	72.245	18.333	6.9265	37.173	12.783	5.8893	10.884	24.365	16.173	10.613	14.871	31.304	31.33	25.317	18.154	18.051	25.771	36.772	40.401	30.142	33.986	47.629	62.686	51.811	42.541	36.402	30.428	15.898
71	3.2802	21.456	437.43	78.722	227.63	174.9	87.768	175.88	84.445	293.61	366.14	207.96	428.03	144.73	69.986	63.197	31.173	12.679	9.487	42.016	38.633	36.147	35.816	27.114	67.859	59.7	50.472	59.14	86.673	102.02	127.76	95.488	154.81	179.34	163.51	121.93	93.626	72.07	63.738	83.358	102.04	142.09	152.32	113.1	104.37	142.17	148.41	194.28	196.75
72	3.3071	6.7373	48.345	257.03	463.07	496.38	165.89	205.41	357.68	508.65	635.12	323.2	178.56	125.26	265.24	164.04	109.96	38.27	23.701	49.589	39.499	20.695	27.079	23.61	15.46	27.962	136.17	63.326	49.68	37.499	26.916	50.843	23.778	12.845	20.974	22.361	44.463	50.74	47.021	60.165	57.256	63.419	79.957	115.64	84.753	77.383	77.347	113.13	69.34
73	6.1464	15.929	395.57	185.44	87.987	513.91	629.07	451.19	364.69	331.62	292.51	317.71	122	98.258	86.452	29.801	24.319	37.079	21.071	15.974	30.606	26.436	17.316	23.578	24.411	39.084	101.61	77.761	93.384	94.074	87.541	90.185	72.167	61.415	91.089	111.77	111.25	53.88	48.835	35.479	31.908	60.402	68.342	72.597	76.881	95.53	61.115	71.465	86.278
74	2.8692	7.804	107.23	820.34	315.08	79.425	355.55	426.93	220.04	117.68	168.97	99.145	84.766	103.78	141.76	221.53	248.79	244.84	205.25	101.47	78.934	76.513	32.309	30.686	51.4	65.77	34.441	34.78	45.286	63.003	44.896	34.485	17.839	10.79	35.144	56.889	86.935	83.193	45.902	42.526	37.947	23.821	37.046	49.464	76.282	86.676	62.622	57.884	43.8
75	1.2977	5.6486	9.2508	123.93	219.26	126	26.471	194.55	761.37	800.06	513.98	164.45	141.66	124.43	83.036	379.1	82.245	89.597	62.438	160.81	65.829	64.7	89.516	115.86	59.08	53.602	70.323	48.415	21.532	31.413	110.61	70.258	37.672	46.069	72.783	46.91	25.577	22.877	23.565	10.217	14.195	26.218	13.271	28.494	32.241	20.386	55.934	51.716	52.191
76	3.4733	16.882	27.408	274.22	863.59	48.115	42.024	449.68	733.36	1198.3	341.83	107.72	544.69	234.67	143.12	47.974	102.48	74.082	181.88	157.13	118.28	49.026	53.984	39.717	42.614	13.084	4.9995	29.389	35.413	49.693	32.152	19.194	40.323	58.538	24.589	12.781	5.5152	15.762	9.2737	22.719	18.012	12.782	32.617	43.725	28.415	34.661	24.807	32.219	23.18
77	4.5072	11.202	167.71	350.77	64.658	234.45	712.82	497.95	176.84	555.57	346.38	222.69	181.83	458.5	246.87	84.199	75.23	115.77	44.429	49.726	36.538	74.158	122.9	115.71	125.7	70.415	112.9	134.31	73.335	86.233	119.28	104.7	99.705	99.38	117.39	107.71	169.48	154.79	142.2	83.918	84.97	125.17	126.01	88.953	72.769	127.34	141.04	73.312	58.586
78	3.0557	6.3701	225	349.9	165.01	641.9	592.15	510.2	650.92	502.09	263.02	84.972	234.03	39.107	44.09	128.51	53.025	33.943	18.981	10.763	10.734	9.2453	13.31	18.453	14.862	7.4578	20.054	31.243	39.327	14.8	36.831	111.05	36.595	25.969	35.449	15.117	15.774	27.2	21.892	8.1381	12.763	17.085	28.669	26.12	22.445	23.754	17.894	12.606	19.446
79	3.1105	5.9527	35.887	378.56	363.93	581.28	249.25	537.69	480.71	409.67	176.93	139.52	158	143.53	204.16	183.11	99.694	94.835	51.391	55.592	28.649	39.989	55.816	43.819	44.773	48.92	31.756	42.301	96.822	129.52	73.559	47.959	46.225	14.164	13.477	39.134	34.429	47.884	87.044	80.708	57.214	44.932	50.914	44.249	52.23	64.835	78.474	52.657	38.548
80	2.0221	4.6463	290.54	324.24	255.9	442.36	569.07	262.46	435.56	223.56	109.46	118.88	106.45	96.661	71.916	154.67	98.916	27.759	13.63	21.437	8.6034	11.376	14.937	15.328	16.245	18.644	23.587	29.812	61.057	80.898	87.41	53.02	68.113	60.123	48.37	45.084	60.637	51.979	35.355	86.526	89.274	54.992	42.508	46.586	31.815	22.73	26.689	39.064	36.767
81	2.9395	5.6714	45.524	387.56	370.63	259.6	197.95	411.46	347.73	273.65	421.6	258.07	259.72	300.07	262.53	234.11	73.294	40.352	31.056	42.074	86.924	77.892	70.72	46.143	42.096	32.276	20.207	20.486	27.841	29.469	27.861	29.651	52.731	27.809	74.88	108.17	101.97	93.093	51.975	24.223	9.4131	21.023	31.568	31.857	44.946	54.563	39.934	45.379	62.38
82	3.4816	16.889	27.433	274.71	863.87	47.878	42.078	449.42	729	1202.1	340.98	107.58	540.9	234.96	143.12	47.723	103.14	74.569	182.3	156.99	118.95	49.097	54.179	39.53	42.178	12.853	4.9597	29.298	35.758	50.059	32.13	19.22	40.966	58.328	24.658	12.768	5.5391	15.829	9.2223	22.866	17.932	12.946	32.603	43.356	28.317	34.314	25.429	33.223	22.969
83	2.6557	4.7225	9.6498	142.11	287.19	438.75	686.82	505.84	231.06	121.25	211.38	58.814	128.84	114.92	184.57	326.6	85.375	73.201	98.532	99.308	166.09	99.69	220.8	243.17	153.06	72.057	57.292	44.572	89.454	112.83	109.94	71.344	56.096	83.223	99.445	64.232	138.43	83.139	104.97	84.465	75.472	75.427	133.68	101.45	107.25	65.765	28.619	37.584	52.424
84	8.2924	14.741	84.379	455.11	361.88	159.49	676.47	537.24	241.2	613.54	321.45	138.02	98.219	157.31	143.49	206.92	171.32	62.608	93.813	45.384	41.527	55.295	113.4	47.95	43.876	48.435	101.92	23.825	20.987	39.24	27.903	33.916	55.187	36.77	53.719	57.05	74.868	90.075	135.42	111.05	45.605	43.431	61.628	57.741	35.185	67.341	100.57	128.34	71.91
85	4.8368	6.3329	10.596	83.625	281.73	263.79	377.1	220.46	92.712	455.94	544.59	456.74	546.79	403.79	357.56	205.26	123.64	123.76	99.465	207.1	62.531	28.025	14.576	20.091	24.179	10.744	14.576	24.709	76.243	42.519	32.437	35.973	33.548	66.645	42.402	47.797	39.638	41.75	45.637	78.518	47.083	57.051	41.298	27.899	22.114	18.171	30.962	49.065	88.061
86	4.5771	10.178	17.397	353.51	536.76	314.65	95.065	371.08	285.62	289.75	319.76	263.56	212.78	205.28	63.867	88.443	147.8	67.64	44.725	93.191	47.504	36.206	38.178	33.519	16.465	24.146	62.131	69.89	41.324	57.292	58.338	46.68	45.159	67.741	57.305	52.034	85.603	88.912	88.589	125.92	106.78	114.84	64.576	67.557	68.378	55.82	28.102	42.904	61.288
87	4.4725	21.049	138.96	59.076	239.88	207.89	298.19	423.62	310.82	165.86	217.84	157.3	147.5	100.36	50.674	160.45	49.153	20.841	19.505	19.564	5.8439	12.773	12.232	40.527	31.143	41.665	10.879	32.034	29.063	58.008	25.283	81.575	81.586	103.12	66.5	88.054	122.03	74.202	76.122	79.399	107.41	92.941	106.85	96.139	89.796	93.516	77.13	99.009	61.515
88	5.1455	8.0418	118.99	306.04	117.85	223.57	351.69	365.04	193.3	465.04	448.92	387.38	223.5	132.06	147.4	363	185.17	110.1	129.27	170.99	67.212	36.651	73.345	103.83	74.676	127.25	143.04	136.93	144.61	156.69	144.47	109.86	88.026	107.33	104.75	55.518	98.181	123.41	136.77	151.58	176.35	124.76	79.957	94.632	113.71	112.96	139.59	128.85	109.44
89	4.2753	10.964	407.9	222.8	102.14	324.62	285.88	118.9	321.97	436.26	212.1	298.2	192.29	125.39	106.42	79.307	61.441	79.427	30.618	36.543	19.644	36.265	46.191	44.65	35.401	16.408	12.553	8.5106	19.253	13.727	19.534	19.626	14.281	23.471	23.822	36.021	46.798	45.632	57.025	51.987	37.1	42.429	19.471	5.3713	14.221	23.017	24.475	54.148	48.741
90	6.2198	7.9382	14.349	51.311	335.1	438.51	115.25	116.86	352.91	487.05	336.66	216.95	101.86	229.6	349.1	209.05	120.94	104.72	156.13	110.4	97.104	56.926	78.874	218.66	103.05	57.527	52.382	52.992	118.14	64.455	16.199	18.433	59.149	78.881	99.123	76.065	62.024	55.796	72.399	69.283	112.69	145.07	100.02	89.194	77.46	62.323	98.295	92.204	58.534
91	3.6658	7.8281	45.652	327.46	472.96	188.22	177.52	312.18	372.43	434.23	362.3	333.9	185.43	154.52	190.6	232.84	184.12	112.75	116.51	89.173	15.153	18.717	23.058	20.415	17.368	4.5224	19.853	47.461	45.327	45.558	53.309	67.831	59.744	89.347	68.024	49.274	51.134	79.009	37.123	46.153	59.496	88.405	60.877	95.956	71.05	29.315	40.01	33.583	37.755
92	8.0931	13.332	117.3	644.53	440.28	100.68	295.13	894.89	562.98	118.21	287.8	204.07	48.283	43.826	191.93	280.37	152.76	66.908	36.264	18.723	19.388	11.002	14.854	16.153	17.046	30.193	35.625	28.342	17.208	29.572	26.582	13.728	10.398	29.602	24.695	28.082	25.714	31.426	27.6	33.46	36.816	14.133	9.1472	15.367	23.703	31.89	31.982	18.458	9.8843
93	5.3637	13.867	278.86	711.95	294.06	133.85	286.86	958.69	604.91	252.54	281.2	280.23	158.47	136.07	191.04	288.3	131.03	70.11	122.53	101.35	90.82	52.071	64.13	74.762	44.753	28.453	42.695	94.428	74.356	83.803	69.275	50.762	42.898	16.339	37.352	85.427	81.457	57.796	28.541	30.752	28.305	21.729	18.404	12.826	17.446	16.788	21.74	20.919	15.193
94	4.1848	12.881	92.827	615.2	416.06	98.543	69.464	233.06	330.09	238.47	192.35	115.5	68.386	29.545	36.066	173.37	110.14	119.99	139.53	187.55	75.081	39.384	39.891	101.84	77.631	46.505	82.642	113.61	42.059	23.225	37.872	35.551	30.397	12.287	12.06	17.692	13.148	16.806	46.056	59.588	28.674	15.868	20.535	10.826	16.5	33.123	49.836	21.099	8.815
95	2.4752	16.437	280.62	416.09	149.81	237.98	273.27	498.13	262.91	421.48	426.53	255.85	222.37	109.18	71.952	18.674	14.061	30.718	28.318	66.867	43.226	36.285	18.936	34.028	19.769	16.417	23.466	57.975	81.792	66.202	23.588	69.509	71.953	68.635	77.94	107.31	69.593	81.837	43.934	54.249	43.218	43.019	50.809	57.699	53.717	39.241	30.52	38.071	42.538
96	5.1309	20.362	337.41	761.43	237.14	618.62	531.39	604.05	244.93	428.32	281.1	251.5	162.76	205.53	60.169	169.41	68.301	36.829	26.503	21.739	24.682	18.99	10.795	21.66	31.549	22.558	13.637	19.924	35.026	32.341	65.392	102.98	96.983	90.195	92.091	137.83	88.437	107.5	132.36	118.02	70.475	51.789	156.05	62.05	15.128	25.602	85.81	57.701	60.246
97	4.2788	30.158	440.83	45.112	191.28	184.17	277.73	499.32	185.02	253.42	186.09	82.598	92.796	44.472	14.301	14.011	13.867	13.426	29.722	24.464	34.57	50.775	12.813	2.7918	6.9246	40.939	48.237	79.272	49.238	36.668	35.629	39.238	20.446	15.201	32.496	33.549	48.353	19.708	25.822	28.471	24.465	57.725	47.744	77.357	93.44	73.918	70.597	105.79	83.505
98	2.8036	7.3008	82.974	475.86	285.39	258.04	208.42	557.91	177.27	326.79	422.63	222.43	36.634	26.082	87.606	183.49	56.557	45.562	21.119	60.148	15.572	8.4997	24.014	58.723	23.393	17.463	30.853	37.237	9.2964	12.408	7.9193	32.572	13.649	21.742	84.333	156.55	56.928	34.764	35.437	38.228	27.874	33.482	29.927	30.55	18.902	21.684	50.64	73.318	85.585
99	4.4061	6.4057	10.008	190.55	351.42	263.96	99.411	231.12	357.4	630.29	181.96	41.508	44.004	219.83	421.13	175.81	169.41	313.63	434.4	146.19	65.414	47.729	65.084	89.185	46.9	38.306	34.349	27.758	19.303	26.749	29.098	33.891	24.93	18.071	38.351	25.215	32.01	25.474	38.274	61.627	72.919	51.447	21.657	15.39	23.06	18.537	25.251	31.493	38.985
[truncated: 1,220 more columns]
