# Supplementary material for: Detecting Parkinson’s disease from sustained phonation and speech signals
Source: PLoS One. 2017 Oct 5;12(10):e0185613. doi: 10.1371/journal.pone.0185613 (PMC5628839; doi:10.1371/journal.pone.0185613)
Supplement: S3 File — (ZIP) [file pone.0185613.s003.zip › SP/voiced/SP_voiced_MPEG7_descriptors.csv]

id	AudioFundamentalFrequency_1	AudioFundamentalFrequency_2	AudioFundamentalFrequency_3	AudioFundamentalFrequency_4	AudioFundamentalFrequency_5	AudioFundamentalFrequency_6	AudioFundamentalFrequency_7	AudioFundamentalFrequency_8	AudioFundamentalFrequency_9	AudioFundamentalFrequency_10	AudioFundamentalFrequency_11	AudioFundamentalFrequency_12	AudioHarmonicity_1	AudioHarmonicity_2	AudioHarmonicity_3	AudioHarmonicity_4	AudioHarmonicity_5	AudioHarmonicity_6	AudioHarmonicity_7	AudioHarmonicity_8	AudioHarmonicity_9	AudioHarmonicity_10	AudioHarmonicity_11	AudioHarmonicity_12	AudioHarmonicity_13	AudioHarmonicity_14	AudioHarmonicity_15	AudioHarmonicity_16	AudioHarmonicity_17	AudioHarmonicity_18	AudioHarmonicity_19	AudioHarmonicity_20	AudioHarmonicity_21	AudioHarmonicity_22	AudioHarmonicity_23	AudioHarmonicity_24	AudioPower_1	AudioPower_2	AudioPower_3	AudioPower_4	AudioPower_5	AudioPower_6	AudioPower_7	AudioPower_8	AudioPower_9	AudioPower_10	AudioPower_11	AudioPower_12	AudioSpectrumCentroid_1
1	0	3150	238.8	140.89	105	166.42	564.86	61.415	35.895	25.521	4.4679	21.923	0	31.25	0.99461	16000	0.68982	3975	0.87338	500	0.61186	31.25	0.95562	4000	0.36886	6228.8	0.34377	3968.8	0.26153	468.75	0.08224	3500	-1.1641	1.3407	2.6629	2.9487	0	0.017715	0.0025492	0.0013239	5.6859e-05	0.0034642	0.0032697	0.0034073	0.001267	0.0021403	1.6886	5.7557	-3.0168
2	0	3392.3	153.95	127.83	114.84	142.72	314.32	27.875	12.982	14.892	8.6147	82.784	0	31.25	0.9964	16000	0.7635	3202.8	0.93016	500	0.78924	125	0.97633	2000	0.34973	5803.7	0.18709	1875	0.14092	375	0.046168	1500	-1.5694	1.7144	3.7406	4.0345	0	0.023736	0.0047943	0.0026843	0.00028322	0.0072105	0.005591	0.0069273	0.0024011	0.0045262	1.4971	4.7917	-3.066
3	0	3392.3	285.43	205.12	170.27	220.5	558.66	50.23	34.846	15.384	4.7939	25.586	0	31.25	0.99179	16000	0.74219	2995.9	0.88013	500	0.7549	250	0.96622	1000	0.33364	5799.1	0.21132	750	0.12523	250	0.086089	500	-1.5517	1.7869	3.8406	4.2306	0	0.0059487	0.00078122	0.00042763	0.00013138	0.0011416	0.0010435	0.0010102	0.00029625	0.00071396	2.4338	9.893	-2.4589
4	0	3392.3	310.74	201.37	65.333	222.73	666.88	157.39	136.04	21.357	4.0448	17.989	0	31.25	0.99481	16000	0.68133	3478.4	0.89689	500	0.51679	31.25	0.97099	2000	0.38979	6088	0.45419	1968.8	0.3801	468.75	0.074096	1500	-1.0153	1.549	2.2798	3.4599	0	0.012227	0.0018232	0.00070139	0	0.0028807	0.0023906	0.0028807	0.00070139	0.0021793	1.6764	5.6984	-2.8408
5	0	3392.3	261.43	179.27	150	206.07	568.43	56.075	29.268	26.806	4.9146	26.256	0	31.25	0.99685	16000	0.71291	3184.9	0.9201	500	0.60407	31.25	0.97198	1000	0.37759	6061.7	0.36791	968.75	0.31603	468.75	0.051883	500	-1.1963	1.6353	2.6805	3.6992	0	0.0039846	0.00057264	0.00033858	1.6393e-05	0.00076952	0.00072311	0.00075313	0.00032219	0.00043094	2.0836	7.9036	-2.4424
6	0	3150	208.91	214.6	183.75	232.11	185.76	48.352	30.847	17.505	13.772	219.14	0	31.25	0.99936	16000	0.89323	4877.5	0.97793	2000	0.93221	500	0.99467	4000	0.23373	6295.3	0.062466	3500	0.045722	1500	0.016744	2000	-3.0883	1.118	11.626	2.4245	0	0.091049	0.013225	0.0074872	0.0033968	0.017385	0.015261	0.013988	0.0040903	0.0098976	2.2892	9.637	-2.7142
7	0	2004.5	232.79	214.08	190.91	228.5	279.63	37.588	23.169	14.42	5.4518	33.65	0	31.25	0.9984	16000	0.83853	5038.7	0.97459	1000	0.91477	500	0.98776	16000	0.30848	6833.4	0.072985	15500	0.059815	500	0.01317	15000	-2.1388	0.95408	5.9769	1.9689	0	0.038546	0.002596	0.0018468	0.00097544	0.0032006	0.0040797	0.0022252	0.00087133	0.0013538	5.9031	45.139	-2.0589
8	0	2100	167.26	182.23	91.875	203.23	209.96	111.35	90.356	20.994	6.5094	56.445	0	31.25	0.99871	16000	0.69739	4168.4	0.95252	500	0.43056	31.25	0.97983	4000	0.40689	6609.1	0.54927	3968.8	0.52196	468.75	0.027314	3500	-1.0196	1.2164	2.1952	2.5187	0	0.055128	0.0060461	0.0034691	3.8201e-05	0.0081821	0.0086649	0.0081439	0.0034309	0.0047131	2.8821	13.95	-2.2281
9	0	2940	317.48	141.12	112.36	167.36	653.19	55.005	28.765	26.24	3.3147	12.342	0	31.25	0.99562	16000	0.73965	2742.1	0.81273	500	0.66154	125	0.91589	2000	0.25537	5140.1	0.25435	1875	0.15119	375	0.10316	1500	-1.7854	2.0747	5.7624	5.5796	0	0.043319	0.0091328	0.0067637	0.0028672	0.013966	0.0082671	0.011098	0.0038965	0.0072019	1.2568	4.8184	-2.7598
10	0	2940	210.86	110.25	95.662	127.83	518.43	32.164	14.588	17.576	4.4362	21.406	0	31.25	0.99884	16000	0.71828	2712.3	0.90691	500	0.6559	31.25	0.95899	1000	0.35802	5450.9	0.30309	968.75	0.25101	468.75	0.052082	500	-1.3091	2.0059	3.0672	5.0923	0	0.054024	0.009609	0.0044469	0.00029535	0.016866	0.011427	0.01657	0.0041515	0.012419	1.4058	4.7959	-3.1125
11	0	2594.1	258.4	239.67	202.29	272.22	269.6	69.929	37.38	32.548	7.1012	62.048	0	31.25	0.99861	16000	0.81415	4481.4	0.94086	2000	0.80009	500	0.98239	6000	0.29102	6035.6	0.1823	5500	0.14077	1500	0.041525	4000	-2.0676	1.2293	6.0268	2.7727	0	0.078917	0.016025	0.010108	0.0021926	0.026433	0.016849	0.024241	0.007915	0.016326	1.298	4.3619	-2.6058
12	0	2594.1	252.84	229.69	171.6	264.07	309.28	92.477	58.092	34.384	4.8413	29.347	0	31.25	0.99881	16000	0.75229	3724.7	0.92483	500	0.64562	31.25	0.98093	4000	0.33567	6029.1	0.33531	3968.8	0.27921	468.75	0.056096	3500	-1.4563	1.4867	3.6718	3.3444	0	0.030089	0.0052012	0.0031036	0.00082816	0.006927	0.0058593	0.0060989	0.0022754	0.0038235	1.4303	4.5985	-2.152
13	0	3392.3	279.55	192.58	144.12	229.69	577.33	85.57	48.459	37.111	4.6058	23.38	0	31.25	0.99628	16000	0.67857	3062.1	0.88163	500	0.5172	31.25	0.97137	2000	0.37668	5652.1	0.45417	1968.8	0.36443	468.75	0.08974	1500	-1.0181	1.807	2.3872	4.3841	0	0.022806	0.0020935	0.00071309	6.1237e-06	0.0025423	0.003873	0.0025362	0.00070697	0.0018293	3.5313	16.147	-2.2456
14	0	3392.3	139.7	81.365	72.772	90.928	372.4	18.156	8.593	9.5625	7.1404	57.363	0	31.25	0.99243	16000	0.68822	2737.4	0.81334	500	0.59917	31.25	0.92271	2000	0.3262	5000.9	0.32354	1968.8	0.21417	468.75	0.10937	1500	-1.285	2.098	3.2541	5.7957	0	0.031677	0.0066222	0.0039004	0.00060526	0.010688	0.0073608	0.010082	0.0032952	0.0067871	1.3798	4.4939	-2.4878
15	0	2940	192.45	118.55	108.35	131.25	446.68	22.896	10.195	12.702	5.5766	33.251	-0.16576	31.25	0.99413	16000	0.80744	3210.9	0.91728	500	0.82651	125	0.96496	2000	0.28262	5903.2	0.13845	1875	0.090763	375	0.047684	1500	-2.2102	1.692	6.6081	3.9083	0	0.047385	0.0062293	0.0045695	0.00048351	0.0091155	0.0071669	0.008632	0.004086	0.0045461	2.0457	9.3251	-3.4984
16	0	2940	255.11	177.47	153.93	193.85	484.15	39.916	23.535	16.382	4.7396	24.617	0	31.25	0.99816	16000	0.746	3618.4	0.89638	500	0.66796	31.25	0.97331	4000	0.32087	5888	0.30535	3968.8	0.22842	468.75	0.076933	3500	-1.4958	1.5295	3.9554	3.5356	0	0.031822	0.0039428	0.0018526	0.00028225	0.0059608	0.0050815	0.0056786	0.0015704	0.0041082	2.312	10.201	-2.4324
17	0	3150	273.06	115.75	96.923	126.36	680.34	29.438	18.825	10.613	3.8157	15.849	0	31.25	0.99493	16000	0.71266	3121.4	0.86248	500	0.67072	31.25	0.95648	1000	0.34656	5879.2	0.28576	968.75	0.19176	468.75	0.094002	500	-1.3669	1.7142	3.2705	3.9949	0	0.082162	0.017836	0.0073669	0.00079303	0.033395	0.020897	0.032602	0.0065738	0.026028	1.0657	3.0289	-3.46
18	0	3392.3	198.15	198.2	168.97	228.5	232.85	59.532	29.238	30.294	9.6147	120.99	0	31.25	0.99672	16000	0.78888	3966.2	0.95271	500	0.78918	250	0.97879	2000	0.33357	6254.8	0.18961	1750	0.16353	250	0.02608	1500	-1.725	1.3721	4.3391	2.9591	0	0.031911	0.0046662	0.0031139	0.00090664	0.005913	0.0058955	0.0050063	0.0022073	0.002799	2.4565	9.3689	-2.2943
19	0	2756.3	169.27	161.54	152.6	182.99	200.82	30.392	8.9433	21.449	11.029	140.73	0	31.25	0.9983	16000	0.82591	3225.9	0.94536	500	0.83825	500	0.98079	1000	0.27739	5882.3	0.14254	500	0.10711	0	0.035425	500	-2.1825	1.7055	6.6692	3.9387	0	0.0087517	0.0020399	0.0017101	0.00056959	0.0029221	0.0018649	0.0023525	0.0011406	0.001212	1.3461	5.0784	-2.043
20	0	3392.3	180.68	187.26	145.79	215.65	239.88	69.86	41.473	28.387	9.4382	116.55	0	31.25	0.99769	16000	0.73706	4054.3	0.94162	500	0.61145	31.25	0.98073	4000	0.36307	6382.1	0.36928	3968.8	0.33017	468.75	0.039108	3500	-1.299	1.3019	3.0543	2.7753	0	0.035047	0.0037736	0.0020408	0.00022772	0.0046788	0.0058044	0.004451	0.001813	0.002638	2.8586	11.833	-2.635
21	0	747.46	192.05	207.04	192.58	228.5	82.308	35.921	14.466	21.455	0.4691	11.828	0	31.25	0.99915	16000	0.82602	4911.9	0.9527	1000	0.81644	500	0.98405	16000	0.27917	6912.1	0.16761	15500	0.13626	500	0.031347	15000	-2.1041	0.97428	6.3407	1.9711	0	0.015539	0.0017291	0.0012291	0.00058578	0.0022849	0.0021562	0.0016991	0.00064327	0.0010559	3.5659	19.005	-2.2673
22	0	1378.1	173.56	167.68	121.15	210	136.03	88.846	46.527	42.319	3.2294	25.371	0	31.25	0.99892	16000	0.72845	2331.2	0.90794	500	0.64902	31.25	0.96938	1000	0.34759	4998.7	0.32036	968.75	0.25892	468.75	0.06144	500	-1.3489	2.303	3.2572	6.4734	0	0.097636	0.010758	0.0054345	0.00084319	0.013818	0.014538	0.012975	0.0045913	0.0083837	2.3902	10.319	-2.7586
23	0	2756.3	178	155.83	77.233	177.82	343.52	100.59	78.597	21.992	6.207	42.273	-0.54515	31.25	0.99919	16000	0.76218	3699.9	0.95479	500	0.71506	125	0.98491	2000	0.35973	6179.8	0.26985	1875	0.23973	375	0.030117	1500	-1.5541	1.4611	3.8561	3.2009	0	0.06547	0.01058	0.004355	0.00070318	0.015299	0.013624	0.014595	0.0036518	0.010944	1.726	5.7161	-2.9788
24	0	3150	299.35	145.07	116.67	175	643.86	58.333	28.399	29.934	3.5656	14.196	0	31.25	0.99895	16000	0.73054	2740.9	0.86533	500	0.65877	31.25	0.97517	2000	0.33906	5170.5	0.3164	1968.8	0.20657	468.75	0.10983	1500	-1.4059	2.0654	3.5053	5.5426	0	0.10212	0.014825	0.0096371	0.00087828	0.016666	0.01889	0.015787	0.0087588	0.0070286	1.9186	6.811	-2.7665
25	0	3392.3	181.29	158.06	130.09	171.6	338.96	41.507	27.976	13.531	8.5499	76.802	0	31.25	0.99558	16000	0.84593	3251.9	0.95117	500	0.86724	500	0.97911	1000	0.26228	5999.5	0.11187	500	0.083929	0	0.027941	500	-2.5283	1.6575	8.3023	3.7598	0	0.015637	0.0036857	0.0031464	0.0008653	0.0052204	0.0035486	0.0043551	0.0022811	0.0020739	1.4075	5.0145	-2.3337
26	0	2940	193.67	120.66	90.369	127.09	460.96	36.72	30.288	6.4325	4.513	22.174	0	31.25	0.99814	16000	0.71623	2804.6	0.90856	500	0.65921	31.25	0.96671	2000	0.37494	5091.5	0.3075	1968.8	0.24935	468.75	0.058151	1500	-1.2626	2.0802	2.8192	5.6491	0	0.059334	0.012341	0.0092303	0.00074467	0.019375	0.012673	0.01863	0.0084856	0.010144	1.158	3.9255	-2.5925
27	0	3392.3	210.99	163.03	128.95	200.45	443.83	71.507	34.085	37.423	6.1402	41.125	0	31.25	0.99857	16000	0.7188	4108.6	0.91267	500	0.65852	31.25	0.96972	4000	0.37331	6336	0.3112	3968.8	0.25415	468.75	0.057044	3500	-1.2418	1.2524	2.8007	2.7171	0	0.040385	0.004343	0.0029448	0.00015021	0.0068652	0.0052763	0.006715	0.0027946	0.0039204	2.7964	15.991	-2.2915
28	0	2594.1	243.82	207.04	194.27	222.73	286.19	28.454	12.769	15.685	6.0085	41.275	0	31.25	0.9981	16000	0.86284	3775.2	0.94973	1000	0.88395	500	0.97823	2000	0.22936	5946.7	0.094276	1500	0.065773	500	0.028503	1000	-2.7533	1.5461	10.049	3.4652	0	0.03086	0.0036958	0.002171	0.00082717	0.0043491	0.0048559	0.003522	0.0013438	0.0021781	2.8779	13.289	-2.4159
29	0	3392.3	371.56	234.57	194.27	257.89	702.3	63.622	40.301	23.32	3.7304	15.416	0	31.25	0.99827	16000	0.78991	4974.7	0.95658	1000	0.79369	250	0.98409	16000	0.33914	6768.8	0.1904	15750	0.16289	750	0.02751	15000	-1.721	0.98278	4.3015	2.034	0	0.023862	0.0047103	0.0037798	0.00047876	0.0077555	0.0046562	0.0072767	0.003301	0.0039757	1.1945	4.7286	-2.3742
30	0	3392.3	268.07	183.75	167.05	207.04	505.85	39.997	16.708	23.289	5.6606	34.188	0	31.25	0.9987	16000	0.90514	4157.8	0.97609	500	0.92738	500	0.99178	2000	0.21313	6390.5	0.064397	1500	0.048708	0	0.015689	1500	-3.5906	1.3003	15.151	2.7301	0	0.035502	0.0085586	0.0073065	0.0018003	0.012317	0.0076516	0.010516	0.0055062	0.0050101	1.071	3.8168	-2.765
31	0	3392.3	367.97	126.72	115.45	136.96	811.49	21.512	11.279	10.232	2.9788	10.193	0	31.25	0.99681	16000	0.81748	3366.2	0.91731	500	0.77941	125	0.97314	500	0.25142	6118.2	0.19373	375	0.1379	375	0.055828	0	-2.3055	1.5732	7.7838	3.5025	0	0.018106	0.0040486	0.002781	0.00054638	0.0067925	0.0039978	0.0062461	0.0022346	0.0040115	0.95028	3.0681	-2.9216
32	0	3392.3	189.04	177.82	141.35	197.76	290.92	56.412	36.476	19.935	8.4939	82.948	0	31.25	0.99744	16000	0.78166	3682.2	0.92779	500	0.79227	250	0.97858	2000	0.32019	6090	0.18631	1750	0.13552	250	0.050791	1500	-1.7282	1.503	4.4837	3.3295	0	0.0061435	0.0009495	0.00069443	9.593e-05	0.0012994	0.0011358	0.0012035	0.0005985	0.00060497	2.2511	9.0134	-2.3883
33	0	3392.3	275.16	172.94	147	215.12	495.7	68.122	25.941	42.181	4.8064	26.34	0	31.25	0.99846	16000	0.84107	4057.5	0.95282	500	0.83068	250	0.98401	4000	0.26195	6105.2	0.15333	3750	0.12214	250	0.031191	3500	-2.416	1.3787	7.8875	3.0397	0	0.0092505	0.0024967	0.0020401	0.0011184	0.0036502	0.0019648	0.0025318	0.00092167	0.0016101	0.91765	3.3647	-2.5022
34	0	3150	231.63	223.86	172.94	246.37	355.58	73.428	50.917	22.511	6.8152	52.245	0	31.25	0.99929	16000	0.74615	3962.2	0.94068	2000	0.68602	101.56	0.98154	4000	0.3603	5561.1	0.29552	3898.4	0.25466	1898.4	0.040867	2000	-1.393	1.5194	3.27	3.7135	0	0.020382	0.0053152	0.0039543	0.00027399	0.0089746	0.0051694	0.0087006	0.0036803	0.0050203	0.81736	2.7191	-2.3593
35	0	1917.4	206.54	213.04	190.09	226.74	125.59	36.651	22.957	13.693	10.687	149.46	0	31.25	0.99979	16000	0.90207	5473.8	0.97545	2000	0.93254	500	0.98874	8000	0.22264	6125.4	0.056205	7500	0.042907	1500	0.013298	6000	-3.5073	0.98232	14.265	2.2394	0	0.021216	0.0048257	0.0040809	0.0010396	0.0067418	0.0043091	0.0057022	0.0030413	0.0026609	1.2309	4.5786	-3.195
36	0	2756.3	242.39	113.66	101.15	122.5	538.95	21.353	12.513	8.8402	3.6398	14.804	0	31.25	0.99678	16000	0.78987	3308.6	0.93096	500	0.75515	250	0.97069	2000	0.29921	5790.2	0.21554	1750	0.17581	250	0.03973	1500	-1.8769	1.7012	5.2573	3.9867	0	0.038916	0.006466	0.0040751	0.00087368	0.0094566	0.007379	0.008583	0.0032015	0.0053815	1.7728	6.4434	-2.6995
37	0	273.91	196.3	202.76	185.29	222.17	51.243	36.874	17.466	19.408	-2.497	10.521	0	31.25	0.99818	16000	0.90919	4588.6	0.97323	2000	0.93997	500	0.98804	4000	0.21429	6343.1	0.048064	3500	0.033261	1500	0.014803	2000	-3.7392	1.2108	15.776	2.5466	0	0.051208	0.010939	0.0093391	0.0041146	0.016097	0.0093976	0.011983	0.0052245	0.0067583	1.4408	5.9417	-2.8516
38	0	3392.3	265.57	161.84	117.92	194.7	608.8	76.788	43.92	32.868	4.4022	20.826	0	31.25	0.99887	16000	0.71647	3873.7	0.88725	500	0.6554	31.25	0.97989	4000	0.36056	6184.1	0.3245	3968.8	0.23186	468.75	0.09264	3500	-1.2558	1.3908	2.9579	3.0663	0	0.083038	0.011316	0.0051806	0.00058978	0.01796	0.014708	0.017371	0.0045908	0.01278	1.9684	7.819	-2.7771
39	0	2594.1	193.07	150	104.26	196	350.13	91.745	45.746	45.998	6.124	40.873	0	31.25	0.99553	16000	0.77051	2504.8	0.89585	500	0.74257	125	0.9535	1000	0.29555	5318.7	0.21093	875	0.15328	375	0.057655	500	-1.8448	2.1289	5.1255	5.5843	0	0.023753	0.0053495	0.0036676	0.0018276	0.0074859	0.0049908	0.0056582	0.00184	0.0038183	1.2983	4.4089	-2.6563
40	0	2100	210.17	211	188.06	239.67	160.7	51.613	22.944	28.669	8.7269	104.9	0	31.25	0.99661	16000	0.82309	4693.3	0.95091	500	0.81063	500	0.98203	16000	0.28257	6805	0.1714	15500	0.14028	0	0.031125	15500	-2.173	1.0537	6.538	2.1365	0	0.0071347	0.0015937	0.0016111	0.00050247	0.0021854	0.0012543	0.0016829	0.0011087	0.00057424	0.99738	4.9333	-2.2616
41	0	3392.3	202.6	187.66	98.768	200.45	382.62	101.69	88.891	12.795	6.895	52.074	0	31.25	0.99612	16000	0.8494	3938.4	0.95765	500	0.85959	500	0.98202	2000	0.26263	6256.9	0.12244	1500	0.098068	0	0.024369	1500	-2.5	1.3966	8.1654	2.9911	0	0.0058358	0.0011614	0.0011032	0.00046772	0.0015037	0.0010173	0.0010359	0.00063553	0.00040042	1.8705	8.1391	-2.1972
42	0	3150	127.25	163.94	0	193.42	197.49	193.42	163.94	29.481	10.203	141.16	0	31.25	0.99899	16000	0.62538	3744.1	0.95637	500	0	31.25	0.98922	2000	0.45807	6226.7	0.98922	1968.8	0.95637	468.75	0.032855	1500	-0.599	1.4264	1.408	3.111	0	0.0047316	0.0010308	0.00076714	0	0.0018386	0.0010856	0.0018386	0.00076714	0.0010715	0.78025	2.7705	-2.6701
43	0	1917.4	110.74	114.1	97.351	124.75	121	27.402	16.75	10.652	12.21	181.44	0	31.25	0.99249	16000	0.77119	3603.2	0.90901	500	0.76963	125	0.96238	2000	0.31225	5992.8	0.19274	1875	0.13938	375	0.053364	1500	-1.7821	1.549	4.7263	3.4924	0	0.039081	0.0084769	0.0071734	0.00081903	0.013888	0.0082215	0.013069	0.0063544	0.0067146	0.93589	3.4772	-3.5147
44	0	2756.3	218.36	196.44	180.74	218.86	258.76	38.122	15.7	22.422	7.6142	69.939	0	31.25	0.99802	16000	0.79597	3624.1	0.91358	500	0.74427	500	0.97222	4000	0.27313	5659	0.22795	3500	0.16931	0	0.058639	3500	-2.0056	1.6223	6.1526	3.8805	0	0.065475	0.010117	0.0057576	0.0011115	0.014757	0.012588	0.013646	0.0046461	0.0089994	2.3466	9.8481	-1.9223
45	0	2594.1	260.33	224.43	213.04	239.03	346.59	25.983	11.385	14.597	5.5184	34.265	0	31.25	0.99808	16000	0.82416	4905.4	0.96759	2000	0.86086	500	0.98227	16000	0.3059	6620.5	0.12141	15500	0.10673	1500	0.014686	14000	-2.046	1.046	5.7063	2.174	0	0.009743	0.0018523	0.0014909	0.00086682	0.0025792	0.0015866	0.0017123	0.00062404	0.0010883	1.5262	6.911	-2.3836
46	0	2940	266.46	169.94	135.28	191.74	514.12	56.463	34.667	21.796	4.6281	23.057	0	31.25	0.99394	16000	0.81542	3684.2	0.89948	250	0.77188	250	0.95428	1000	0.22964	6408.3	0.1824	750	0.1276	0	0.054803	750	-2.3326	1.3983	8.3031	2.9749	0	0.024748	0.0049209	0.0039482	0.0020541	0.0070339	0.0044726	0.0049798	0.0018942	0.0030857	1.5802	6.2606	-2.8671
47	0	3150	232.33	131.64	124.93	142.72	531.67	17.789	6.7126	11.077	4.8428	25.041	0	31.25	0.99858	16000	0.86712	4152.9	0.96024	1000	0.87262	500	0.98708	4000	0.2391	6038.2	0.11446	3500	0.087622	500	0.026838	3000	-2.8429	1.3848	10.333	3.0739	0	0.19715	0.024121	0.010677	0.003546	0.035822	0.032296	0.032276	0.0071305	0.025145	2.6542	12.008	-3.1558
48	0	3392.3	251.05	228.5	187.26	245	407.54	57.738	41.235	16.503	6.3357	45.636	0	31.25	0.99888	16000	0.79785	4199.4	0.97265	1000	0.87319	250	0.9912	4000	0.34835	6235.3	0.118	3750	0.099454	750	0.018551	3000	-1.7097	1.319	4.1794	2.846	0	0.0049062	0.0010955	0.00098289	0.00022731	0.0015803	0.0010161	0.001353	0.00075559	0.00059737	1.1546	4.095	-2.3325
49	0	3392.3	268.4	187.66	175	201.37	529.59	26.37	12.66	13.71	5.2968	29.781	0	31.25	0.99868	16000	0.87503	4784.1	0.97447	2000	0.94406	500	0.98925	4000	0.27209	6180.7	0.045188	3500	0.030412	1500	0.014775	2000	-2.7047	1.1612	8.7807	2.5497	0	0.012779	0.0051238	0.004959	0.0017403	0.0077744	0.0035877	0.0060341	0.0032186	0.0028154	0.24092	1.9763	-2.6187
50	0	2756.3	329.32	152.07	140.89	165.17	624.8	24.274	11.174	13.1	3.1018	10.924	0	31.25	0.99702	16000	0.82902	3621.4	0.93452	500	0.80477	250	0.97088	2000	0.25775	6167.6	0.16611	1750	0.12975	250	0.03636	1500	-2.4113	1.4908	7.9624	3.2759	0	0.045078	0.0092891	0.0055587	0.0017198	0.014036	0.010011	0.012316	0.0038389	0.0084775	1.4814	4.8288	-2.7773
51	0	3392.3	297.67	159.78	140.45	167.05	639.77	26.6	19.337	7.2628	4.1658	18.948	0	31.25	0.99901	16000	0.85303	3930.6	0.95464	500	0.85159	500	0.9884	4000	0.24536	5813.9	0.13681	3500	0.10305	0	0.033765	3500	-2.5693	1.4714	9.0027	3.4284	0	0.17327	0.047902	0.047191	0.0095252	0.079262	0.039646	0.069737	0.037666	0.032071	0.49535	2.4102	-3.3682
52	0	3392.3	291.94	120.82	71.591	140.89	713.21	69.304	49.231	20.073	3.4812	13.491	0	31.25	0.9992	16000	0.65801	2196.8	0.86122	500	0.11318	31.25	0.94917	1000	0.39363	4816.5	0.836	968.75	0.74804	468.75	0.087952	500	-0.97223	2.4404	2.1218	7.1498	0	0.015861	0.0034713	0.0017904	0	0.0062401	0.0038919	0.0062401	0.0017904	0.0044497	0.922	2.7765	-2.9417
53	0	2004.5	164.27	173.62	153.13	191.74	126.47	38.614	20.497	18.117	11.447	169.38	0	31.25	0.99803	16000	0.84851	4167	0.92598	1000	0.84809	500	0.96904	3000	0.23409	6219.7	0.12094	2500	0.07788	500	0.043062	2000	-2.884	1.3383	10.635	2.8783	0	0.01263	0.0029234	0.0022164	0.00094788	0.0038678	0.0026959	0.0029199	0.0012685	0.0016514	1.4294	4.7388	-2.7675
54	0	3150	353.59	142.26	130.86	154.2	738.47	23.335	11.398	11.938	3.0296	10.349	0	31.25	0.99619	16000	0.80822	4056.7	0.88652	1000	0.77718	250	0.95363	4000	0.24095	6047	0.17645	3750	0.10934	750	0.067109	3000	-2.3621	1.3911	8.1716	3.1124	0	0.014874	0.0026038	0.0016181	0.0005127	0.0044263	0.0027369	0.0039136	0.0011054	0.0028082	1.3156	4.523	-2.618
55	0	3392.3	265.04	214.6	195.13	242.31	389.65	47.175	19.467	27.708	6.2045	45.097	0	31.25	0.9979	16000	0.83484	4628.1	0.95262	2000	0.82427	500	0.98979	4000	0.27504	6131.6	0.16551	3500	0.12835	1500	0.037168	2000	-2.2736	1.2067	7.0559	2.6632	0	0.052985	0.0084689	0.0058966	0.0018863	0.0111	0.0095964	0.0092135	0.0040103	0.0052033	2.2478	9.1434	-2.2755
56	0	3392.3	193.35	116.05	108.62	130.47	508.82	21.853	7.4319	14.421	5.7263	34.442	0	31.25	0.9988	16000	0.79011	2908.3	0.9388	500	0.81302	250	0.97601	4000	0.32285	5108.6	0.16299	3750	0.12577	250	0.037217	3500	-1.8295	2.0017	4.7618	5.3926	0	0.048132	0.011413	0.0081871	0.0011667	0.015747	0.01202	0.01458	0.0070204	0.0075595	1.1997	3.6684	-3.6114
57	0	3392.3	222.4	113.66	103.52	120.49	572.35	16.971	10.139	6.832	4.67	23.684	0	31.25	0.99759	16000	0.77652	3822.4	0.92166	500	0.75965	250	0.96167	2000	0.3098	6222.5	0.20202	1750	0.16201	250	0.040011	1500	-1.8056	1.4176	4.8318	3.08	0	0.047835	0.0056902	0.0042079	0.0007513	0.0077288	0.0070583	0.0069775	0.0034566	0.0035209	2.7919	13.235	-3.2987
58	0	3392.3	199.98	145.07	0	162.73	510.09	162.73	145.07	17.665	5.3135	30.83	0	31.25	0.9956	16000	0.6136	3423.7	0.843	500	0	31.25	0.94135	2000	0.40973	5908.6	0.94135	1968.8	0.843	468.75	0.098347	1500	-0.72657	1.5701	1.7002	3.6321	0	0.028503	0.0045115	0.0019593	0	0.0066053	0.006191	0.0066053	0.0019593	0.004646	1.7327	5.4261	-2.7565
59	0	1837.5	211.47	193	167.68	213.04	215.83	45.363	25.318	20.045	5.2939	35.155	0	31.25	0.99894	16000	0.81992	3675.9	0.96207	500	0.87488	500	0.98573	2000	0.31098	5959.4	0.11085	1500	0.087193	0	0.023661	1500	-1.9618	1.5393	5.3162	3.4807	0	0.078943	0.011765	0.0060698	0.0012707	0.017324	0.015184	0.016053	0.0047991	0.011254	2.1495	8.1379	-2.5348
60	0	3150	258.02	158.06	141.8	183.75	542.48	41.949	16.264	25.685	4.7048	23.677	0	31.25	0.99866	16000	0.81854	3692.7	0.96291	500	0.86396	500	0.98659	4000	0.3202	5795.8	0.12263	3500	0.098951	0	0.02368	3500	-2.0031	1.5669	5.3371	3.6511	0	0.035713	0.0058215	0.0038084	0.0010306	0.009035	0.0063409	0.0080044	0.0027778	0.0052266	1.8093	7.3745	-2.6319
61	0	341.86	161.92	172.94	141.8	198.65	76.61	56.848	31.141	25.707	-0.53555	3.425	0	31.25	0.99892	16000	0.79287	4588.8	0.92421	500	0.81304	250	0.97245	16000	0.30567	6849.2	0.15941	15750	0.11117	250	0.048246	15500	-1.8996	1.0528	5.1743	2.1402	0	0.026946	0.0027361	0.0011793	0.00023768	0.0037501	0.0040154	0.0035124	0.00094157	0.0025709	2.9632	13.899	-2.8794
62	0	3150	183.64	108.35	99.549	118.87	449.65	19.319	8.8053	10.514	5.053	27.579	0	31.25	0.9947	16000	0.79343	3350.9	0.94153	500	0.79524	250	0.97581	2000	0.31247	5908.7	0.18057	1750	0.14629	250	0.034281	1500	-1.8639	1.6404	4.9926	3.7781	0	0.0082926	0.0029638	0.0022907	0.00056773	0.0051844	0.0024538	0.0046166	0.0017229	0.0028937	0.37745	1.8279	-3.4634
63	0	3392.3	265.65	99.324	88.024	110.53	619.16	22.502	11.3	11.202	3.7273	16.598	-0.31721	31.25	0.98864	16000	0.71237	2557	0.76845	375	0.66135	31.25	0.87405	2000	0.25649	5036.7	0.2127	1968.8	0.1071	343.75	0.1056	1625	-1.927	2.2066	6.4649	6.1071	0	0.031725	0.0076087	0.006606	0.0015235	0.01078	0.0067754	0.0092562	0.0050825	0.0041737	0.93355	3.3221	-2.8052
64	0	3392.3	278.94	182.23	147.49	221.61	546.26	74.116	34.74	39.377	4.6308	23.723	0	31.25	0.99923	16000	0.80868	4192.2	0.96584	500	0.85875	437.5	0.98503	4000	0.33334	6270.6	0.12627	3562.5	0.10709	62.5	0.019185	3500	-1.8713	1.2925	4.7837	2.7918	0	0.059165	0.0059398	0.0039346	0.0015882	0.0077127	0.0080342	0.0061246	0.0023465	0.0037781	3.6596	20.075	-2.7521
65	0	3392.3	314.45	139.12	124.23	153.13	703.35	28.9	14.893	14.007	3.4255	12.997	0	31.25	0.99868	16000	0.80497	3536.3	0.92913	500	0.84005	125	0.96801	2000	0.30501	6124.9	0.12795	1875	0.089074	375	0.03888	1500	-2.0755	1.5233	5.7138	3.3744	0	0.06007	0.011611	0.00827	0.0020827	0.017201	0.011858	0.015119	0.0061873	0.0089314	1.3562	4.7307	-3.0769
66	0	3392.3	327.39	132.43	116.82	168.97	736.24	52.144	15.611	36.533	3.3144	12.544	0	31.25	0.99678	16000	0.70094	3270.4	0.8284	500	0.64686	31.25	0.92496	2000	0.32459	5560.8	0.2781	1968.8	0.18154	468.75	0.096556	1500	-1.429	1.7551	3.5667	4.3066	0	0.012955	0.002184	0.0014705	0.00048526	0.0032223	0.0023823	0.002737	0.0009852	0.0017518	1.8352	7.0733	-2.6394
67	0	2756.3	216.88	190.09	163.33	208.02	316.96	44.686	26.753	17.933	6.8939	52.582	0	31.25	0.99889	16000	0.81819	3524.3	0.92768	1000	0.8144	250	0.97001	4000	0.27001	5529	0.15561	3750	0.11328	750	0.04233	3000	-2.2183	1.6609	6.8772	4.0581	0	0.043376	0.0076653	0.0037849	0.00070936	0.011616	0.0089402	0.010906	0.0030756	0.0078309	1.5239	4.9491	-3.1336
68	0	3392.3	196.88	182.99	164.55	206.07	272.95	41.523	18.435	23.087	9.5792	100.9	0	31.25	0.99867	16000	0.84552	4753.2	0.96481	2000	0.87907	500	0.98761	4000	0.28144	6168.3	0.10855	3500	0.085746	1500	0.022802	2000	-2.3578	1.1678	7.1971	2.5865	0	0.040815	0.0075206	0.0064235	0.0015367	0.01014	0.0074185	0.0086037	0.0048869	0.0037169	1.7237	7.0661	-2.6812
69	0	3392.3	385.65	134.45	83.051	172.94	859.88	89.89	51.4	38.49	2.8163	9.0597	0	31.25	0.9973	16000	0.68085	3434.6	0.87121	500	0.5375	31.25	0.95333	3500	0.37121	5870.5	0.41583	3468.8	0.33371	468.75	0.082123	3000	-1.0656	1.5815	2.4899	3.6785	0	0.052608	0.0067286	0.0029624	0.00018782	0.0079406	0.010261	0.0077527	0.0027746	0.0049781	2.1875	7.3797	-2.9939
70	0	3392.3	246.2	177.82	149.49	200.45	462.94	50.963	28.331	22.632	4.5328	23.174	0	31.25	0.99952	16000	0.76886	4278.1	0.974	1000	0.70435	250	0.99507	4000	0.35893	6394.9	0.29072	3750	0.26965	750	0.021073	3000	-1.468	1.252	3.5013	2.6501	0	0.011202	0.0026131	0.0019853	0.00045168	0.0044226	0.0025354	0.0039709	0.0015336	0.0024373	0.8647	2.8962	-2.7948
71	0	3392.3	469.83	124.93	114.55	135.28	952.95	20.731	10.384	10.347	2.3875	6.9076	0	31.25	0.99647	16000	0.85071	3631.1	0.90829	2000	0.81422	250	0.95591	4000	0.18289	5087.3	0.14169	3750	0.094069	1750	0.04762	2000	-3.2384	1.8168	15.181	4.8158	0	0.051629	0.01636	0.016796	0.0054276	0.025348	0.011823	0.01992	0.011369	0.008551	0.3366	2.3932	-3.2737
72	0	2940	346.08	213.04	161.54	259.41	604.02	97.873	51.505	46.368	3.4951	13.685	0	31.25	0.99876	16000	0.815	3747.1	0.94528	500	0.82323	250	0.98341	4000	0.30043	5841.3	0.16018	3750	0.12205	250	0.03813	3500	-2.0998	1.5421	5.9646	3.5592	0	0.082998	0.011164	0.0078601	0.001912	0.015104	0.013215	0.013192	0.0059481	0.007244	2.429	10.337	-2.8585
73	0	3392.3	166.75	131.64	124.23	143.65	351.1	19.423	7.4164	12.006	7.6703	63.57	0	31.25	0.99807	16000	0.80714	3091	0.93514	500	0.81541	250	0.98003	2000	0.29684	5185.1	0.16462	1750	0.11973	250	0.044893	1500	-2.0745	1.9678	5.9142	5.1828	0	0.13528	0.034332	0.025787	0.012065	0.050385	0.030267	0.03832	0.013722	0.024598	1.0598	3.7741	-2.4358
74	0	2756.3	168.84	167.68	141.35	184.52	236.01	43.173	26.334	16.838	10.207	112.45	0	31.25	0.99728	16000	0.84272	3896.5	0.93696	500	0.86479	250	0.97191	2000	0.26923	6298.7	0.10713	1750	0.072174	250	0.034953	1500	-2.6203	1.3862	8.3899	2.9648	0	0.0029458	0.00097508	0.00080833	0.00040412	0.0014408	0.00073964	0.0010367	0.00040421	0.0006325	0.64162	2.6479	-2.8356
75	0	1050	203.17	219.4	193.42	232.11	83.653	38.684	25.982	12.702	2.5845	37.559	0	31.25	0.99952	16000	0.8965	6203.3	0.98372	4000	0.95671	500	0.99551	16000	0.24942	6583.9	0.038805	15500	0.027016	3500	0.011789	12000	-3.0145	0.71334	10.768	1.6911	0	0.074252	0.0090379	0.0048289	0.001497	0.011486	0.012296	0.0099888	0.0033319	0.0066568	2.8604	12.87	-2.2804
76	0	3392.3	217.74	208.02	194.27	237.1	260.46	42.824	13.746	29.078	10.46	121.15	0	31.25	0.9994	16000	0.90885	5579.1	0.98853	2000	0.96718	500	0.99443	16000	0.23808	6799.6	0.027256	15500	0.021354	1500	0.0059011	14000	-3.2636	0.83137	12.321	1.782	0	0.033365	0.009027	0.0076076	0.0046362	0.011367	0.0071088	0.0067306	0.0029714	0.0037592	1.2322	4.4816	-2.4062
77	0	3392.3	157.88	157.5	145.07	169.62	214.8	24.55	12.434	12.115	13.723	206.67	0	31.25	0.99928	16000	0.80825	4448.7	0.94441	2000	0.83474	500	0.98152	4000	0.30719	6200.5	0.14678	3500	0.10967	1500	0.037108	2000	-1.9796	1.2653	5.4195	2.7418	0	0.085343	0.035511	0.036955	0.013789	0.055256	0.024515	0.041467	0.023166	0.018301	0.054236	1.8164	-2.5224
78	0	2940	176.4	142.72	127.09	155.28	328.42	28.192	15.629	12.563	8.2209	69.321	0	31.25	0.99909	16000	0.89549	4468.9	0.97208	500	0.92427	500	0.99003	3000	0.20083	6617	0.065756	2500	0.047809	0	0.017947	2500	-3.2393	1.1571	13.865	2.3753	0	0.067338	0.020218	0.019802	0.0093467	0.027898	0.014209	0.018551	0.010455	0.0080958	0.50932	2.9328	-2.3772
79	0	2756.3	195.55	190.91	150	221.61	208.16	71.608	40.909	30.699	8.9047	100.52	0	31.25	0.99762	16000	0.82891	3855.1	0.95083	1000	0.877	250	0.98391	2000	0.29315	6081.1	0.10691	1750	0.073838	750	0.033073	1000	-2.1517	1.4634	6.2131	3.2265	0	0.039229	0.0053332	0.003632	0.0010628	0.0074387	0.00603	0.0063759	0.0025692	0.0038067	2.2568	9.8105	-2.591
80	0	3392.3	266.42	143.65	126.18	161.54	604.13	35.36	17.468	17.892	4.5467	21.935	0	31.25	0.99675	16000	0.84078	4511.2	0.92182	500	0.8058	250	0.97774	4000	0.2256	6471.8	0.17194	3750	0.11602	250	0.055919	3500	-2.597	1.1458	9.7143	2.4497	0	0.045387	0.012721	0.0086248	0.0018553	0.023115	0.012513	0.02126	0.0067695	0.01449	0.83007	2.5094	-2.8171
81	0	3392.3	319.19	191.74	168.97	214.08	647.71	45.112	22.774	22.339	4.3262	20.26	0	31.25	0.99923	16000	0.80949	3850.1	0.93809	500	0.80203	250	0.97584	4000	0.29127	5955.7	0.17381	3750	0.13606	250	0.037748	3500	-2.0765	1.468	6.0103	3.3321	0	0.032505	0.0091625	0.0068746	0.0021142	0.014152	0.0080465	0.012037	0.0047604	0.0072771	0.79327	2.7843	-2.2279
82	0	3392.3	217.37	208.02	194.27	237.1	260.53	42.824	13.746	29.078	10.456	121.08	0	31.25	0.99939	16000	0.90896	5511.7	0.98851	2000	0.96743	500	0.99439	16000	0.23804	6701.2	0.02696	15500	0.021088	1500	0.0058722	14000	-3.266	0.86917	12.334	1.8633	0	0.033362	0.009027	0.0076362	0.0046216	0.011423	0.0071066	0.0068012	0.0030146	0.0037866	1.2346	4.4983	-2.4099
83	0	3392.3	260.23	230.89	180.74	306.25	323.16	125.51	50.152	75.36	7.3027	66.708	0	31.25	0.9982	16000	0.80287	4908.2	0.95556	1000	0.81042	250	0.98694	8000	0.31689	6478.2	0.17651	7750	0.14513	750	0.031379	7000	-1.852	1.0347	4.9457	2.229	0	0.04604	0.010252	0.0086948	0.0029204	0.014316	0.0092794	0.011396	0.0057744	0.0056216	1.092	3.9402	-2.5545
84	0	3392.3	208.03	170.27	155.83	195.13	400.47	39.302	14.44	24.862	7.4632	59.32	0	31.25	0.99766	16000	0.7902	3692.1	0.93279	500	0.78342	250	0.97635	2000	0.31508	6058.4	0.19293	1750	0.14936	250	0.043564	1500	-1.8084	1.4888	4.7926	3.3196	0	0.0072595	0.001856	0.0015901	0.00060161	0.0028199	0.0015744	0.0022182	0.00098851	0.0012297	0.98703	3.728	-2.2212
85	0	2940	255.81	240.98	218.32	264.07	254.97	45.755	22.667	23.088	6.8903	62.357	-0.26539	31.25	0.99698	16000	0.82269	4131.8	0.96391	1000	0.88636	500	0.98283	4000	0.31031	5876.4	0.096466	3500	0.07755	500	0.018916	3000	-2.035	1.3826	5.6599	3.178	0	0.09502	0.017175	0.011232	0.003649	0.021365	0.019475	0.017716	0.0075827	0.010133	1.8784	6.4999	-1.9701
86	0	3392.3	294.52	197.76	173.28	229.69	544.07	56.406	24.48	31.926	4.9034	26.757	0	31.25	0.99877	16000	0.78347	3318.5	0.93039	500	0.74295	250	0.97544	2000	0.30545	5632.4	0.23248	1750	0.18744	250	0.045046	1500	-1.7896	1.7508	4.9352	4.2145	0	0.0058119	0.0013231	0.0011769	0.00030632	0.0020402	0.0011353	0.0017339	0.00087055	0.00086334	0.93561	4.0307	-2.5699
87	0	3150	253.94	112.5	87.327	126.18	622.41	38.853	25.173	13.681	3.9893	17.544	0	31.25	0.99311	16000	0.68109	2864	0.80094	500	0.63833	31.25	0.90233	4000	0.32769	5123.9	0.264	3968.8	0.16261	468.75	0.10139	3500	-1.3328	2.0125	3.2966	5.4478	0	0.05761	0.011398	0.0070354	0.00062212	0.019077	0.012413	0.018455	0.0064133	0.012042	1.1146	3.7574	-2.9203
88	0	2940	171.26	155.83	129.33	167.68	275.27	38.355	26.505	11.85	7.466	64.063	0	31.25	0.997	16000	0.73639	3736.8	0.88471	500	0.71534	125	0.95755	4000	0.33359	5847.3	0.24221	3875	0.16937	375	0.072835	3500	-1.5312	1.5254	3.7847	3.5314	0	0.093772	0.024439	0.022457	0.0057884	0.037612	0.020376	0.031824	0.016668	0.015155	0.68712	3.042	-2.1498
89	0	2940	260.86	132.83	120.16	143.65	589.62	23.485	12.668	10.817	3.9818	17.039	0	31.25	0.99765	16000	0.85094	4639.6	0.92647	500	0.8521	500	0.9699	13000	0.23381	6642.1	0.1178	12500	0.074371	0	0.043427	12500	-2.8921	1.1032	10.648	2.2735	0	0.0045159	0.00073722	0.00045396	0.00013663	0.00098139	0.0008768	0.00084476	0.00031733	0.00052743	1.956	6.9164	-2.558
90	0	3392.3	312.38	232.11	119.51	257.89	589.86	138.38	112.59	25.789	4.2965	20.321	0	31.25	0.99459	16000	0.70243	3448.6	0.88712	500	0.5917	31.25	0.95781	2000	0.35637	5776.2	0.36611	1968.8	0.29542	468.75	0.070687	1500	-1.2135	1.6349	2.8761	3.8444	0	0.0192	0.0050253	0.0040319	0.00055294	0.0077559	0.0045985	0.0072029	0.003479	0.003724	0.7913	2.9068	-2.1574
91	0	1260	189.48	197.76	167.68	218.86	106.07	51.177	30.075	21.102	4.7193	52.703	0	31.25	0.99902	16000	0.82788	3977.6	0.94917	1000	0.86022	500	0.9773	2000	0.28239	6296.8	0.11708	1500	0.088952	500	0.028127	1000	-2.1893	1.3706	6.527	2.9262	0	0.022853	0.0052129	0.0037141	0.0012259	0.0087339	0.004826	0.007508	0.0024881	0.0050198	0.96897	3.4046	-2.6432
92	0	2594.1	188.91	180.37	158.65	196.44	239	37.786	21.717	16.069	8.0831	74.821	0	31.25	0.99863	16000	0.83651	3687.9	0.97185	1000	0.83001	250	0.99113	2000	0.29128	6126.9	0.16112	1750	0.14185	750	0.019277	1000	-2.1596	1.4992	6.3506	3.29	0	0.03726	0.0071927	0.0057672	0.0013937	0.010654	0.0072641	0.0092607	0.0043734	0.0048873	1.73	6.7788	-2.8512
93	0	2940	275.47	174.31	145.07	195.13	482.85	50.067	29.243	20.824	4.0304	18.212	0	31.25	0.99904	16000	0.88497	3689.4	0.95234	500	0.8905	500	0.97868	2000	0.20519	6072.8	0.088183	1500	0.061834	0	0.026349	1500	-3.4409	1.5116	14.674	3.3442	0	0.061636	0.011663	0.0068801	0.002234	0.01643	0.013261	0.014196	0.0046461	0.0095496	1.7649	6.1079	-2.9608
94	0	3392.3	229.12	178.91	157.5	199.55	367.21	42.048	21.405	20.642	6.0716	41.787	0	31.25	0.99811	16000	0.84624	4144.2	0.95133	500	0.86411	250	0.98225	4000	0.25966	6475.5	0.11813	3750	0.08722	250	0.030915	3500	-2.4952	1.2618	8.2371	2.6488	0	0.0046461	0.001113	0.00069775	0.00035595	0.0016996	0.0010659	0.0013436	0.0003418	0.0010018	1.1383	3.479	-2.7613
95	0	2594.1	285.16	165.48	136.53	182.61	499.12	46.077	28.947	17.13	3.491	13.701	0	31.25	0.99693	16000	0.81155	3156.3	0.92941	500	0.77332	125	0.97254	2000	0.26806	5697.9	0.19923	1875	0.15609	375	0.043138	1500	-2.1343	1.7585	6.68	4.2129	0	0.047404	0.0071465	0.0047216	0.0010316	0.01181	0.0077103	0.010778	0.0036899	0.0070883	1.7047	7.4036	-2.769
96	0	3392.3	176.27	140.89	124.58	164.25	359.63	39.666	16.314	23.352	8.6663	77.677	0	31.25	0.99921	16000	0.86539	3932.9	0.95595	500	0.89531	250	0.98704	4000	0.25698	6047.7	0.09173	3750	0.060638	250	0.031092	3500	-2.8149	1.4007	9.6024	3.1359	0	0.06422	0.018629	0.016722	0.00518	0.02849	0.014678	0.02331	0.011542	0.011769	0.59679	2.7303	-2.8187
97	0	2940	625.09	118.23	110.8	138.24	1017.2	27.44	7.4265	20.014	1.4888	3.2647	0	31.25	0.99625	16000	0.83109	3573.8	0.89051	500	0.77918	250	0.95032	3500	0.19989	5761.9	0.17114	3250	0.11133	250	0.059808	3000	-2.9162	1.615	12.375	3.7967	0	0.044168	0.0083094	0.0065839	0.0017371	0.012711	0.0079295	0.010973	0.0048468	0.0061267	1.6214	6.6975	-3.0722
98	0	668.18	166.34	178.91	151.55	196.88	79.281	45.329	27.359	17.97	0.46166	10.268	0	31.25	0.99716	16000	0.82491	4043	0.95355	500	0.82481	250	0.97971	4000	0.29692	6278.3	0.15491	3750	0.12875	250	0.02616	3500	-2.1859	1.3348	6.2898	2.8798	0	0.0088398	0.0016462	0.00118	0.00021238	0.0025584	0.0017498	0.002346	0.00096762	0.0013784	1.4538	5.3747	-2.547
99	0	2940	283.81	222.17	190.91	236.46	454.36	45.554	31.259	14.295	5.4958	32.008	0	31.25	0.99905	16000	0.89502	5537.1	0.97934	1000	0.92962	500	0.99226	16000	0.23115	6808.9	0.062641	15500	0.049719	500	0.012922	15000	-3.2094	0.84224	12.344	1.7909	0	0.02241	0.0045853	0.0027302	0.0012076	0.0062576	0.0048111	0.00505	0.0015227	0.0035274	1.4319	4.3967	-2.485
[truncated: 439 more columns]
