# Supplementary material for: Detecting Parkinson’s disease from sustained phonation and speech signals
Source: PLoS One. 2017 Oct 5;12(10):e0185613. doi: 10.1371/journal.pone.0185613 (PMC5628839; doi:10.1371/journal.pone.0185613)
Supplement: S3 File — (ZIP) [file pone.0185613.s003.zip › SP/voiced/SP_voiced_YAAFE_features.csv]

id	AmplitudeModulation_1_min	AmplitudeModulation_2_min	AmplitudeModulation_3_min	AmplitudeModulation_4_min	AmplitudeModulation_5_min	AmplitudeModulation_6_min	AmplitudeModulation_7_min	AmplitudeModulation_8_min	EnvelopeShapeStatistics_1_min	EnvelopeShapeStatistics_2_min	EnvelopeShapeStatistics_3_min	EnvelopeShapeStatistics_4_min	AmplitudeModulation_1_max	AmplitudeModulation_2_max	AmplitudeModulation_3_max	AmplitudeModulation_4_max	AmplitudeModulation_5_max	AmplitudeModulation_6_max	AmplitudeModulation_7_max	AmplitudeModulation_8_max	EnvelopeShapeStatistics_1_max	EnvelopeShapeStatistics_2_max	EnvelopeShapeStatistics_3_max	EnvelopeShapeStatistics_4_max	AmplitudeModulation_1_mean	AmplitudeModulation_2_mean	AmplitudeModulation_3_mean	AmplitudeModulation_4_mean	AmplitudeModulation_5_mean	AmplitudeModulation_6_mean	AmplitudeModulation_7_mean	AmplitudeModulation_8_mean	EnvelopeShapeStatistics_1_mean	EnvelopeShapeStatistics_2_mean	EnvelopeShapeStatistics_3_mean	EnvelopeShapeStatistics_4_mean	AmplitudeModulation_1_trimean	AmplitudeModulation_2_trimean	AmplitudeModulation_3_trimean	AmplitudeModulation_4_trimean	AmplitudeModulation_5_trimean	AmplitudeModulation_6_trimean	AmplitudeModulation_7_trimean	AmplitudeModulation_8_trimean	EnvelopeShapeStatistics_1_trimean	EnvelopeShapeStatistics_2_trimean	EnvelopeShapeStatistics_3_trimean	EnvelopeShapeStatistics_4_trimean	AmplitudeModulation_1_median
1	3.9971	0.14079	0.021704	0.67736	9.9995	0.045786	0.1019	0.47725	41.581	19.982	-1.7849	-10282	4.8113	1.1369	0.74765	4.5442	12.395	0.23511	0.36564	2.351	136.49	47.263	0.65858	-36.212	4.1407	0.61321	0.31798	2.4974	10.551	0.10776	0.16697	1.1261	86.423	31.91	-0.051715	-2070.9	4.0505	0.58592	0.27068	2.3736	10.365	0.096374	0.14976	1.085	89.505	33.037	0.017355	-674.85	3.9971
2	3.9971	0.34128	0.087991	1.9796	9.9995	0.065526	0.11488	0.72622	59.871	19.952	-1.1492	-12060	5.8005	2.1702	1.3272	8.6747	14.542	0.31435	0.46454	3.4374	133.11	51.155	0.44631	-70.802	4.694	1.1324	0.54204	4.998	10.988	0.18142	0.27628	1.9921	91.944	37.388	-0.22926	-1877.9	4.6242	1.0152	0.45842	4.5409	10.439	0.17841	0.27229	2.0846	89.574	38.742	-0.12941	-190.01	4.5758
3	3.9971	0.10344	0.028954	0.41347	9.9995	0.0058503	0.048	0.06905	62.802	19.781	-0.90768	-11941	7.9942	0.63115	0.27575	2.5228	11.803	0.22334	0.26982	2.2333	131.65	42.557	1.1472	-42.123	4.9728	0.32005	0.13319	1.5079	10.41	0.099786	0.1312	1.0106	90.649	35.715	0.048682	-2191.3	4.4614	0.29643	0.12361	1.5277	10.164	0.092381	0.11734	0.94034	87.361	37.988	0.013148	-291.04	4.3369
4	3.9971	0.13141	0.043659	0.52527	9.9995	0.036006	0.047649	0.43927	55.026	16.095	-1.8181	-35035	7.6914	0.75144	0.32898	3.1704	12.738	0.30281	0.33417	3.0279	140.5	48.154	1.2326	-73.126	4.9844	0.41334	0.12816	1.8927	11.186	0.13074	0.18252	1.4035	92.749	32.568	-0.13654	-5333.7	4.5901	0.43029	0.10154	1.9867	11.249	0.10182	0.17387	1.1306	91.016	32.369	-0.16317	-405.71	4.2797
5	3.9971	0.20589	0.030636	0.82295	9.9995	0.0082767	0.044911	0.11089	58.412	20.881	-0.83035	-10745	6.6416	0.5729	0.27921	2.4596	15.154	0.1024	0.14995	1.4394	135.29	50.666	0.75234	-36.263	4.646	0.34196	0.17187	1.5367	11.943	0.057262	0.086894	0.69615	85.71	35.707	-0.09244	-1705.9	4.3159	0.32717	0.17983	1.4981	11.471	0.062635	0.086151	0.7069	79.532	34.971	-0.20312	-234.99	3.9971
6	3.9971	0.78294	0.24499	4.336	9.9995	0.11541	0.32307	1.154	72.64	21.374	-0.6787	-9457.6	6.9108	3.2326	1.8581	13.53	12.227	1.0969	1.1679	10.969	134.09	50.848	0.21753	-74.363	5.0073	2.1063	0.88734	9.8703	10.524	0.45616	0.60967	4.7537	90.104	40.37	-0.10113	-1283.4	4.8601	2.1114	0.80908	10.234	10.246	0.40295	0.55178	4.326	85.96	42.04	-0.048736	-121.21	4.8652
7	3.9971	0.27013	0.087492	1.2979	9.9995	0.049342	0.11843	0.66804	74.983	21.236	-1.1204	-10605	4.8046	1.4071	0.74112	6.7414	13.754	0.69829	0.84502	6.9825	137.15	52.959	0.077359	-53.733	4.3124	0.75301	0.30814	3.2301	11.075	0.21283	0.27269	2.2302	87.627	38.655	-0.22398	-1631.1	4.1838	0.76074	0.23599	3.054	10.832	0.14822	0.19283	1.5738	80.34	39.726	-0.13088	-143.89	3.9971
8	3.9971	0.3098	0.15008	1.3637	9.9995	0.0071316	0.072491	0.071312	42.536	18.273	-0.51321	-15675	7.2675	1.793	0.59765	10.147	13.546	0.70169	0.79892	7.7814	130.25	55.903	0.51314	-30.708	5.1216	0.9646	0.34844	5.0852	10.766	0.26549	0.34265	2.8912	82.835	37.459	0.01111	-1953.5	4.9711	0.97435	0.31431	4.8064	10.294	0.23251	0.31862	2.4809	82.002	37.177	0.027708	-188.31	5.1545
9	3.9971	0.56424	0.082763	2.7071	9.9995	0.021079	0.17639	0.25277	37.139	19.424	-0.81723	-14603	6.0158	2.2301	1.1182	11.885	11.991	0.70816	0.79929	8.1058	136	52.984	0.83642	-57.896	5.0228	1.2217	0.55516	6.0776	10.842	0.33323	0.42599	3.5517	83.401	36.097	0.010549	-2193.6	4.9863	1.1261	0.53895	5.8238	10.881	0.30871	0.37579	3.162	81.812	37.075	0.030325	-126.5	4.919
10	3.9971	0.47245	0.077507	2.7659	9.9995	0	0.086747	0	42.837	17.235	-2.0886	-8901.9	6.0562	1.8938	1.1039	7.5697	13.929	0.24303	0.38237	2.5839	138.42	54.465	1.8984	-35.583	4.5317	1.033	0.46447	4.5606	11.081	0.13903	0.25922	1.4744	87.245	32.509	-0.10898	-1936.2	4.281	0.96542	0.4502	4.0639	10.622	0.15235	0.27559	1.7389	86.379	30.848	-0.16144	-681.75	3.9971
11	3.9971	0.79651	0.14233	4.4969	9.9995	0.061069	0.13188	0.75448	48.945	21.051	-1.3327	-10386	5.6457	3.089	1.4919	12.429	14.057	0.63256	0.83769	6.3252	135.24	54.245	0.42114	-49.633	4.575	2.2035	0.97256	9.6388	11.291	0.31294	0.46398	3.3408	88.735	38.707	-0.14824	-1414.8	4.4723	2.2873	1.0252	10.057	10.957	0.27359	0.43641	3.0234	87.703	39.291	-0.04558	-148.59	4.4109
12	3.9971	0.51878	0.19697	2.4297	9.9995	0.15118	0.18698	1.6609	44.015	20.531	-0.046804	-9125.6	5.1074	1.3988	1.0081	7.0291	11.985	0.83086	0.9349	8.5038	127.65	49.138	0.34754	-40.637	4.3211	1.1377	0.5736	4.8698	10.779	0.33894	0.41677	3.5558	80.591	38.376	0.16353	-1380	4.1552	1.1958	0.54742	4.8629	10.637	0.2869	0.36043	3.0815	78.684	38.537	0.18393	-100.06	3.9971
13	3.9971	0.53573	0.12772	2.3973	9.9995	0	0.049733	0	69.704	16.612	-1.2736	-28463	6.3792	1.2895	0.55083	5.1544	14.044	0.1664	0.2384	1.6773	137.63	50.1	1.2074	-59.835	5.1489	0.80588	0.29022	4.0157	11.219	0.10265	0.16765	1.08	94.776	36.969	-0.017322	-4916	5.1293	0.75251	0.26569	4.1356	10.817	0.11238	0.17944	1.2007	90.332	38.775	-0.0094237	-243.29	4.9055
14	3.9971	0.39915	0.063823	1.6154	9.9995	0	0.10112	0	41.352	20.55	-1.4726	-12607	6.7291	2.6633	1.3816	10.645	12.415	0.46717	0.54464	4.6715	138.64	52.359	0.60439	-36.765	4.6153	1.2254	0.59302	5.2084	11.076	0.13911	0.24138	1.5147	87.867	36.36	-0.15006	-1764.5	4.2738	1.0771	0.54093	4.7061	10.963	0.10567	0.20585	1.1971	86.726	36.053	-0.0618	-229.5	3.9971
15	3.9971	0.43462	0.097897	1.7372	9.9995	0.0067393	0.11881	0.067389	53.389	21.159	-1.6592	-9643.9	6.9445	2.2515	1.3085	9.1358	11.143	0.45465	0.60343	4.5462	133.42	51.411	0.77468	-43.782	4.4268	1.1881	0.58045	5.1931	10.407	0.1463	0.25958	1.4975	85.952	37.062	-0.25258	-1509	4.0085	1.1083	0.54853	5.02	10.291	0.10567	0.22045	1.0804	81.947	37.084	-0.134	-172.51	3.9971
16	3.9971	0.55813	0.13275	3.0159	9.9995	0.10087	0.18641	1.1885	43.534	18.654	-0.83592	-18040	6.8503	1.5029	0.76548	6.0072	12.886	0.29279	0.35325	2.9277	137.76	48.718	0.87995	-53.017	4.8461	0.99583	0.43171	4.4902	11.225	0.18112	0.26479	1.969	88.209	34.187	0.027674	-3145.8	4.5573	0.97849	0.423	4.4795	11.117	0.17327	0.26227	1.9244	86.99	34.438	0.030504	-195.4	4.4547
17	3.9971	0.56309	0.29437	2.2507	9.9995	0.071943	0.31265	1.1861	62.908	18.691	-1.7821	-19154	5.8207	3.0323	1.5719	17.201	16.486	0.64695	0.84287	6.4691	140.14	56.942	0.9144	-40.64	4.6085	1.9268	0.84087	9.1575	10.985	0.37017	0.5601	3.8012	89.428	36.284	-0.31276	-2913.2	4.3601	1.9816	0.80411	9.1113	10.076	0.36126	0.48959	3.6269	84.077	35.13	-0.26748	-231.18	3.9971
18	3.9971	0.27355	0.13657	1.0934	9.9995	0.0097118	0.086334	0.097113	60.499	22.284	-1.0321	-8037.3	7.9942	1.295	0.83705	5.5686	15.181	0.33225	0.43327	4.1652	134.16	46.806	0.87201	-27.041	4.6132	0.78629	0.41225	3.566	11.8	0.17271	0.25001	2.0307	88.604	37.98	-0.053433	-1060.1	4.114	0.76317	0.40858	3.5664	11.553	0.18008	0.24528	2.1384	89.532	38.081	0.0071009	-217.22	3.9971
19	3.9971	0.23579	0.030995	1.263	9.9995	0.020262	0.089291	0.20261	62.499	20.828	-1.0602	-12121	5.3564	1.2726	0.9298	5.0865	14.878	0.20386	0.28174	2.0917	139.12	46.352	0.16781	-74.011	4.3975	0.64644	0.31986	2.7101	10.97	0.11917	0.17912	1.2632	93.518	37.288	-0.16595	-2146.7	4.2579	0.59258	0.23959	2.4778	10.235	0.12273	0.17592	1.3212	89.873	39.137	-0.025829	-171.17	3.9971
20	3.9971	0.18104	0.078702	1.3206	9.9995	0.053571	0.09476	0.57606	50.865	19.519	-1.452	-13805	7.2944	1.6929	1.3548	6.7666	12.193	0.41154	0.58598	4.1151	134.76	47.513	0.98607	-23.024	4.842	0.72082	0.41232	3.1875	10.491	0.1732	0.24656	1.8149	88.686	33.925	-0.044925	-1897.2	4.3222	0.59159	0.28198	2.8238	10.226	0.1332	0.20445	1.4274	92.084	34.646	0.05979	-346.03	3.9971
21	3.9971	0.29276	0.036686	1.3337	9.9995	0	0.045291	0	47.235	20.538	-0.88347	-10224	6.783	0.65192	0.30889	3.3932	14.071	0.26373	0.28698	2.9974	131.41	50.022	0.79521	-63.538	4.5363	0.43026	0.21289	1.9559	11.293	0.087353	0.13457	0.95196	87.189	36.786	-0.045374	-1409.6	4.188	0.41603	0.22828	1.7939	11.061	0.06919	0.12213	0.74265	85.49	37.82	-0.070722	-162.65	3.9971
22	3.9971	0.85285	0.36762	3.6327	9.9995	0.25684	0.36379	2.5683	34.67	20.039	-0.89287	-11130	7.9942	3.8426	2.3001	15.359	15.867	1.9907	2.0625	19.906	131	47.249	1.1857	-30.956	4.5496	1.8942	0.95661	8.6099	10.949	0.59659	0.70202	6.4204	80.324	36.343	0.20898	-1359.1	4.0753	1.7254	0.85407	8.4084	10.273	0.43252	0.52709	4.8581	81.046	37.637	0.22133	-136.74	3.9971
23	3.9971	0.34797	0.082266	2.1519	9.9995	0.014112	0.12297	0.18232	43.021	15.626	-1.6488	-38033	7.2742	1.2468	0.77499	5.8841	12.92	0.77188	0.86994	7.7184	139.25	43.321	1.2067	-29.181	5.2763	0.72093	0.32924	3.65	11.033	0.18502	0.30263	1.906	88.196	30.317	-0.18703	-5920	5.1276	0.66804	0.29718	3.483	10.778	0.086804	0.21051	0.98963	86.599	31.613	-0.089562	-273.75	5.1377
24	3.9971	0.61605	0.051641	3.8056	9.9995	0.045653	0.19917	0.52927	58.225	20.945	-1.9802	-11963	6.5205	3.4216	2.4005	13.676	15.201	1.1787	1.3673	11.787	139.46	53.608	0.68726	-38.293	4.8408	1.6234	0.9343	7.4833	10.758	0.35999	0.5166	3.6483	87.869	37.279	-0.25913	-1682.8	4.5253	1.4919	0.85346	6.7896	10.108	0.24853	0.4019	2.5434	82.35	37.799	-0.18517	-229.07	3.9971
25	3.9971	0.13656	0.066953	0.54583	9.9995	0.044175	0.11075	0.44173	50.385	17.069	-0.69051	-25962	5.5044	1.9857	1.3933	7.9372	11.049	0.1713	0.27618	1.7866	138.16	45.492	0.23959	-82.937	4.2986	0.75698	0.4607	3.2018	10.481	0.11338	0.19002	1.1938	91.009	34.104	-0.014197	-5306.9	4.0913	0.61602	0.33015	2.6273	10.455	0.11895	0.18748	1.2366	90.561	36.025	0.081424	-1768.4	3.9971
26	3.9971	0.3232	0.16902	1.2919	9.9995	0	0.14646	0	47.788	18.662	-1.6693	-17490	6.1773	2.9316	1.2002	11.718	12.341	0.45037	0.70042	4.7914	136.75	53.922	0.69848	-38.837	4.4937	0.945	0.45787	4.0323	10.438	0.23543	0.37488	2.4504	89.048	35.881	-0.18805	-1963	4.3016	0.68776	0.35133	3.0381	10.159	0.23757	0.35947	2.544	89.198	35.632	-0.052723	-219.56	3.9971
27	3.9971	0.35392	0.11679	1.549	9.9995	0	0.024104	0	35.785	12.922	-1.2421	-6743.1	5.7265	1.3733	0.62758	5.4891	15.894	0.45895	0.5619	5.1636	131.73	52.951	0.69856	-29.701	4.415	0.82935	0.28917	3.5626	11.785	0.14202	0.22562	1.526	84.365	36.984	0.030851	-871.9	4.2595	0.81119	0.26159	3.5128	11.185	0.1082	0.20325	1.162	83.823	38.193	0.11296	-223.4	3.9971
28	3.9971	0.14536	0.080125	0.581	9.9995	0.11204	0.13311	1.1204	76.834	18.095	-1.0771	-22153	5.9889	2.4546	1.1711	9.8114	10.794	0.51539	0.5912	5.5629	140.73	48.226	0.28614	-69.107	4.53	0.98335	0.4682	4.1736	10.345	0.28417	0.34817	2.9795	96.502	36.737	-0.11936	-4558.8	4.2478	0.90006	0.43066	3.943	10.29	0.26486	0.32646	2.7427	90.625	38.806	0.022226	-1551	3.9971
29	3.9971	0.41904	0.11677	1.9003	9.9995	0.022784	0.12171	0.26048	60.381	18.338	-0.97857	-18924	7.2473	1.6339	1.1511	6.5307	14.057	0.22952	0.3606	2.6876	137.07	51.369	1.074	-39.881	4.4644	0.92845	0.49969	4.0074	11.336	0.12514	0.2169	1.3678	88.696	37.83	0.020606	-2252.7	4.0879	0.85981	0.45618	3.6926	11.171	0.13204	0.21266	1.3548	86.676	38.652	0.04213	-178.16	3.9971
30	3.9971	0.27303	0.077451	1.4734	9.9995	0.04474	0.11024	0.60754	41.785	21.249	-0.34217	-8499.8	7.9942	2.5094	1.3791	10.03	14.562	0.40927	0.5492	4.8802	129.75	49.718	0.67711	-48.863	5.5044	1.5487	0.6588	7.6935	11.804	0.21612	0.33953	2.3682	82.578	38.098	0.0618	-1151.8	5.316	1.5619	0.61422	8.493	11.641	0.20514	0.34	2.1903	81.582	39.173	0.036551	-109.03	5.242
31	3.9971	0.34495	0.15273	2.3985	9.9995	0.038087	0.084912	0.48824	69.76	18.072	-0.77614	-19213	7.9942	1.4731	0.68072	6.7804	15.06	0.34215	0.44065	3.4213	135.6	54.048	0.58418	-27.609	4.9997	0.90334	0.40211	4.216	11.63	0.15288	0.23548	1.6249	87.261	39.239	-0.0034972	-2509.7	4.6381	0.90355	0.41322	4.1653	11.292	0.13396	0.2282	1.4521	81.393	39.867	0.027693	-133.98	4.5489
32	3.9971	0.25517	0.038226	1.1855	9.9995	0.022917	0.10839	0.26539	78.938	20.169	-0.92864	-12850	6.5273	0.83507	0.47109	3.5445	11.581	0.18486	0.22369	1.8485	136.72	48.807	0.44326	-65.76	4.5119	0.59432	0.28089	2.5453	10.364	0.11503	0.15736	1.1653	93.819	37.562	-0.10115	-2284	4.1367	0.61893	0.29401	2.6354	10.151	0.1206	0.15302	1.2195	86.813	39.1	-0.030381	-197.15	4.1317
33	3.9971	0.2534	0.10569	1.8043	9.9995	0.00062891	0.084924	0.0067247	75.052	19.641	-0.3302	-12550	7.6981	1.0314	0.52059	4.1227	11.359	0.25556	0.31953	2.8117	132.36	51.391	0.29569	-41.102	5.0384	0.54013	0.23417	2.5493	10.486	0.10485	0.16189	1.1095	91.161	40.277	-0.015864	-1684.6	4.6608	0.5121	0.19139	2.3754	10.403	0.097229	0.14814	1.0076	86.721	42.364	-0.019881	-149.22	4.3369
34	3.9971	0.41314	0.22801	1.6514	9.9995	0.037049	0.11474	0.40113	58.849	18.792	-0.47249	-15011	5.0738	1.5687	0.8871	6.8614	12.059	0.37779	0.47576	3.9023	132.49	50.976	1.2746	-31.148	4.2778	0.93946	0.41531	4.0803	10.459	0.19325	0.28676	2.0184	87.439	35.715	0.2071	-2441.8	4.1165	0.93833	0.33226	4.006	10.175	0.20248	0.30319	2.0526	81.755	38.177	0.13483	-408.75	3.9971
35	3.9971	0.50137	0.08827	2.6151	9.9995	0.010337	0.092429	0.13195	42.306	20.872	-0.97301	-10789	5.4775	1.7777	0.74387	7.4288	13.135	0.16056	0.3192	1.914	135.38	46.988	0.84592	-55.229	4.2345	0.90205	0.38284	3.7578	11.517	0.09637	0.18295	1.0932	83.981	37.403	0.0011905	-1624	4.0312	0.78641	0.36736	3.168	11.844	0.10143	0.16777	1.0634	82.154	38.74	0.0081818	-105.12	3.9971
36	3.9971	0.30012	0.029072	1.6116	9.9995	0	0.083342	0	36.721	21.359	-1.565	-9469	5.3698	1.8991	1.317	7.5908	14.03	0.52915	0.73931	5.2913	135.75	51.829	0.93597	-41.134	4.258	1.0009	0.50868	4.1501	11.247	0.095777	0.19946	0.98876	82.617	36.207	-0.057955	-1211.2	4.0917	0.94706	0.43373	3.8093	10.956	0.039523	0.13772	0.47273	80.327	37.289	0.003516	-176.53	3.9971
37	3.9971	0.86343	0.10045	3.9044	9.9995	0.072616	0.20845	0.72612	80.659	21.029	-0.89131	-11154	6.2043	3.4442	1.637	15.482	11.695	0.45166	0.67593	4.5163	137.54	47.853	0.13422	-83.087	4.7902	1.8058	0.77969	8.4523	10.242	0.25688	0.39457	2.596	91.837	39.645	-0.15091	-1702	4.6528	1.6776	0.73665	7.8004	9.9995	0.25499	0.37877	2.5856	84.935	42.487	-0.062804	-126.79	4.522
38	3.9971	0.56291	0.24384	2.25	9.9995	0.12198	0.17325	1.2197	58.48	21.532	-0.77071	-9235.7	5.1411	3.2787	1.8603	16.371	12.22	0.46509	0.63249	5.2297	134.27	53.31	1.1458	-26.191	4.3336	1.7739	0.85789	7.7275	10.912	0.25278	0.39887	2.8036	88.239	34.949	-0.047698	-1534.7	4.2124	1.6856	0.78297	7.0214	10.911	0.24171	0.39538	2.6478	85.998	33.924	-0.19379	-446.06	4.0846
39	3.9971	0.5454	0.076938	2.18	9.9995	0.036488	0.17451	0.54287	77.75	21.631	-1.1266	-9525	5.6861	1.926	1.5226	7.6985	15.228	0.36484	0.49673	3.7734	135.95	52.052	0.31305	-51.794	4.5124	1.1701	0.65222	5.2014	12.17	0.20819	0.2978	2.3713	90.323	39.363	-0.19405	-1472.4	4.2915	1.1295	0.59848	5.3017	11.612	0.2032	0.27668	2.4378	82.912	39.821	-0.10693	-148.82	4.0173
40	3.9971	0.14663	0.055544	0.68081	9.9995	0.024207	0.075077	0.24205	46.31	17.163	-0.41108	-22417	6.6484	1.15	0.80923	4.8378	11.985	0.29471	0.33844	3.5319	133.89	46.032	0.48457	-83.487	4.928	0.57035	0.29873	2.6274	10.902	0.14359	0.17734	1.6032	87.315	35.261	0.055903	-3847.4	4.7306	0.53137	0.23191	2.5614	10.857	0.13566	0.16263	1.4612	85.922	37.093	0.065482	-145.9	4.8719
41	3.9971	0.15031	0.035758	0.60082	9.9995	0.0090289	0.062555	0.099094	72.562	23.282	-0.99092	-6285	5.8409	0.64579	0.35892	2.5813	10.975	0.1269	0.16766	1.3048	131.7	50.484	0.22005	-74.756	4.5739	0.36423	0.15078	1.6112	10.219	0.086946	0.12878	0.87914	88.202	39.395	-0.13095	-999.92	4.3836	0.3372	0.14027	1.7038	10.07	0.10028	0.13379	1.0042	82.996	41.651	0.00017575	-118.97	4.0577
42	3.9971	5.6902e-06	2.1186e-06	2.2744e-05	9.9995	0	2.3511e-06	0	35.005	14.63	-6.6343	-64648	5.888	1.087	0.65818	4.3449	14.077	0.11856	0.16092	1.3012	148.99	55.839	1.8026	-6.4111	4.2751	0.32457	0.1871	1.3617	10.58	0.03013	0.068102	0.32301	85.896	32.055	-0.22291	-5570.1	4.0711	0.29513	0.17414	1.2199	10.183	0.017563	0.064654	0.18031	86.407	31.7	0.065278	-775.66	3.9971
43	3.9971	0.59003	0.14574	3.2723	9.9995	0	0.10387	0	64.241	21.69	-1.7721	-7263.6	6.3658	2.5112	1.3075	10.314	13.822	0.30046	0.4651	3.0044	136.13	52.741	0.64655	-43.532	5.2218	1.3096	0.61902	6.3224	11.417	0.1464	0.273	1.624	89.894	38.281	-0.15319	-1124.8	5.2916	1.1727	0.55815	6.0802	11.355	0.15595	0.27585	1.7573	86.621	38.567	-0.0090665	-269.49	5.4607
44	3.9971	0.57495	0.11668	3.335	9.9995	0	0.093948	0	66.818	20.605	-2.6093	-13295	5.8005	2.9066	1.7654	11.618	16.251	0.47301	0.55202	6.1144	140.91	54.87	0.20728	-35.204	4.5383	1.7772	0.85144	7.8153	11.311	0.20522	0.3159	2.313	87.938	38.343	-0.33241	-2049.9	4.3765	1.7565	0.7759	7.3839	10.548	0.19159	0.30372	1.9986	80.754	38.937	0.029527	-200.05	4.1115
45	3.9971	0.41201	0.044587	2.2036	9.9995	0.0068202	0.07051	0.10303	59.874	20.732	-0.83162	-10832	5.7669	0.9201	0.38563	5.3061	15.107	0.32386	0.33708	3.2385	134.6	48.456	0.32004	-107.78	4.7115	0.57492	0.23787	2.7461	11.609	0.16056	0.20908	1.7294	92.044	37.44	-0.14645	-1916.3	4.6263	0.52935	0.24925	2.2418	11.137	0.15817	0.21172	1.7587	89.448	38.863	-0.091774	-139.38	4.5388
46	3.9971	0.21815	0.12999	0.87195	9.9995	0.094823	0.12661	0.94818	53.261	18.84	-1.3315	-15951	7.9942	0.94249	0.29016	7.2618	10.659	0.30367	0.40176	3.0366	134.89	43.35	0.60836	-70.94	5.5953	0.56725	0.21663	3.5001	10.26	0.1695	0.25034	1.7397	92.13	36.616	-0.14942	-2776.4	5.3951	0.56071	0.21991	3.2166	10.225	0.15463	0.24341	1.6134	91.158	39.376	-0.043357	-159.19	4.9392
47	3.9971	0.2965	0.13586	2.1767	9.9995	0.061517	0.16184	0.61513	44.897	18.459	-1.4734	-20961	7.3415	5.6225	3.0781	22.587	15.955	0.3134	0.78275	3.1338	141.58	48.163	0.57326	-39.244	5.0219	2.3605	1.0316	10.969	11.202	0.15159	0.37692	1.6337	85.197	35.176	-0.12222	-3173.9	4.8092	2.0553	0.7177	10.386	10.335	0.1284	0.33795	1.5481	80.632	37.668	0.083482	-238.75	4.845
48	3.9971	0.062365	0.034237	0.49856	9.9995	0	0.031293	0	39.081	21.738	-0.87832	-8128.9	7.9942	0.5571	0.31275	2.2268	10.672	0.12391	0.18281	1.2391	131.25	47.413	2.8255	-12.532	4.7432	0.34144	0.17009	1.464	10.158	0.042451	0.086084	0.42802	88.026	35.976	0.17099	-1617.5	4.2436	0.35598	0.17709	1.4942	10.074	0.03719	0.076917	0.3781	87.725	36.725	-0.10569	-632.49	3.9971
49	3.9971	0.30512	0.098445	1.2504	9.9995	0	0.039517	0	44.831	21.769	-1.1467	-8805.7	7.1531	1.5938	1.2066	6.3705	15.544	0.20073	0.2904	2.0072	134.13	48.969	0.51789	-53.962	4.8711	0.71818	0.41976	3.2673	11.789	0.062151	0.14834	0.65847	87.056	38.682	-0.048276	-1100.7	4.4484	0.6065	0.29447	3.0267	11.723	0.052793	0.15021	0.5371	85.214	40.848	0.0016215	-135.77	4.098
50	3.9971	0.58396	0.35175	2.3341	9.9995	0.035842	0.1334	0.3584	48.82	16.791	-0.60081	-26435	7.3751	1.8384	1.061	11.864	11.372	0.51635	0.69452	5.1632	136.54	45.488	0.80156	-70.486	5.3064	1.2825	0.57352	6.9413	10.396	0.21931	0.35677	2.2437	86.751	36.149	0.04757	-3887.9	5.2184	1.2976	0.53727	6.903	10.232	0.18225	0.34855	1.9144	83.541	39.466	0.097169	-142.58	5.2353
51	3.9971	0.78927	0.18369	4.8862	10.107	0.031753	0.20642	0.4391	76.53	20.134	-1.9047	-13459	6.756	4.46	2.9515	20.774	13.828	0.92395	1.2198	9.3385	138.11	52.617	0.42388	-55.727	5.0142	2.7961	1.4102	13.163	12.024	0.342	0.63727	3.909	90.847	38.566	-0.25772	-2058.9	4.9766	3.0907	1.3162	13.994	11.934	0.2379	0.57921	2.9765	84.339	37.774	-0.060651	-189.85	4.9863
52	3.9971	0.10156	0.038201	0.40594	9.9995	0.048459	0.051485	0.48456	21.248	17.558	-0.47734	-18147	5.242	1.5721	0.76758	7.4265	13.425	0.27421	0.38031	2.8084	131.34	48.721	5.3681	16.566	4.2436	0.85408	0.42953	3.6347	10.473	0.14112	0.21572	1.444	81.667	30.968	0.595	-3581.2	4.0879	0.85904	0.44391	3.5117	10.045	0.13212	0.22226	1.3474	83.373	30.139	-0.046332	-1343.7	3.9971
53	3.9971	0.30872	0.034189	1.8124	9.9995	0	0.047412	0	43.782	20.828	-0.51823	-10112	7.9942	1.2863	0.92827	5.1415	13.539	0.22335	0.28078	2.2334	132.89	50.174	0.64513	-43.68	4.7449	0.78536	0.46163	3.3968	11.457	0.077487	0.1437	0.83125	86.087	38.276	-0.053815	-1363.1	4.2452	0.78123	0.45793	3.3487	11.344	0.060913	0.13207	0.69619	84.688	39.448	-0.091682	-125.09	3.9971
54	3.9971	0.22889	0.03288	1.3939	9.9995	0	0.059441	0	54.139	16.213	-0.93873	-32226	6.0899	0.92618	0.58385	4.9423	15.632	0.1015	0.20619	1.0211	138.58	50.896	0.59448	-60.019	5.2263	0.68523	0.32866	3.4854	11.54	0.04088	0.10652	0.46679	88.991	36.008	-0.12759	-5478.6	5.3177	0.73908	0.33882	3.644	10.903	0.035945	0.093373	0.44491	85.307	37.234	-0.10531	-146.4	5.1747
55	3.9971	0.47715	0.26844	3.7299	9.9995	0.087289	0.15769	1.0549	60.078	21.529	-0.56566	-9095.4	7.8529	2.7471	1.2199	10.999	12.086	0.77287	0.91567	7.8115	133.73	47.725	0.732	-62.24	4.6036	1.5054	0.81448	6.4253	10.397	0.34511	0.45608	3.5146	87.816	38.629	0.028124	-1258.8	4.1224	1.4722	0.83742	6.2046	10.137	0.30485	0.42281	3.1094	84.402	40.417	0.015836	-143.81	4.0005
56	3.9971	0.87166	0.29852	3.4841	9.9995	0	0.13438	0	45.156	19.816	-1.12	-13146	6.2244	2.2483	1.4775	8.9868	15.033	0.38616	0.53473	3.8614	135.11	49.935	0.65041	-34.75	4.3762	1.25	0.67971	5.4094	11.218	0.12268	0.27033	1.3307	87.981	36.137	-0.057692	-1627.1	4.1149	1.1016	0.6388	5.2317	10.553	0.10225	0.25323	1.1904	87.78	36.635	-0.03148	-201.2	3.9971
57	3.9971	0.28382	0.097794	1.1345	9.9995	0	0.049501	0	43.017	15.652	-1.9238	-40852	5.6659	1.8674	1.0773	7.4641	15.416	0.15209	0.22485	1.7276	142.01	53.096	0.65697	-38.902	4.4597	0.8225	0.41394	3.489	12.075	0.062956	0.14493	0.71445	86.558	35.743	-0.086804	-5290.8	4.2511	0.67976	0.32117	3.0315	11.646	0.058723	0.14944	0.65885	83.888	36.25	0.077521	-230.52	3.9971
58	3.9971	0.37109	0.11232	1.4833	9.9995	0	0.015047	0	36.872	15.326	-2.3047	-15097	6.6888	1.6203	0.95581	6.8583	16.291	0.34206	0.43594	3.4204	136.6	49.94	1.1925	-34.573	4.3952	0.90533	0.45893	3.8397	12.192	0.11763	0.19905	1.2857	87.424	30.599	-0.37902	-1906.1	4.0324	0.85458	0.43537	3.7365	11.881	0.10033	0.19243	1.1547	87.195	30.053	-0.33991	-542.57	3.9971
59	3.9971	0.28538	0.063648	1.615	9.9995	0	0.088639	0	42.004	19.13	-0.90712	-15389	5.6592	3.1584	2.0282	12.624	15.995	0.55938	0.73115	6.1581	135.72	47.984	0.84522	-87.002	4.7104	1.9168	0.85176	8.6054	11.656	0.20816	0.36042	2.3394	90.428	36.117	-0.1295	-2333.2	4.715	2.017	0.74448	9.212	11.154	0.21026	0.36699	2.269	92.797	37.455	-0.15324	-161.47	4.8046
60	3.9971	0.60252	0.097489	2.4083	9.9995	0.064469	0.11337	0.76262	45.642	19.244	-1.2208	-16503	5.6794	1.9591	1.0692	8.8017	14.676	0.74356	0.78453	7.7504	138.96	52.939	0.48874	-52.764	4.4639	1.1526	0.59261	5.0742	11.061	0.24273	0.32887	2.5836	84.468	37.456	-0.085041	-2194.8	4.2536	1.0731	0.57904	4.8337	10.598	0.18427	0.2826	1.9449	81.837	37.559	0.022734	-143.46	3.9971
61	3.9971	0.14043	0.08089	0.65862	9.9995	0.023624	0.050534	0.27676	41.143	20.464	-1.1769	-11417	7.079	1.1613	0.62151	8.2209	16.231	0.26033	0.31704	2.6031	134.65	45.398	1.299	-23.228	4.5586	0.59102	0.27559	2.8415	12.009	0.085109	0.14997	0.9949	83.946	34.252	0.089679	-1602.6	4.2061	0.57697	0.24691	2.4285	11.587	0.059892	0.12923	0.7072	83.069	34.579	-8.8075e-05	-294.98	3.9971
62	3.9971	0.39427	0.074817	2.194	9.9995	0	0.057127	0	52.782	20.213	-1.1497	-12283	5.7669	1.1154	0.70697	5.6965	12.954	0.21644	0.26823	2.2182	135.48	51.542	0.69545	-64.45	4.4999	0.77605	0.38479	3.4517	10.891	0.063449	0.13153	0.66129	85.275	37.236	-0.043017	-1859.3	4.3012	0.79255	0.37368	3.236	10.667	0.043133	0.12075	0.48577	81.688	37.816	0.066066	-138.08	4.125
63	3.9971	0.30645	0.11638	1.6188	9.9995	0	0.018999	0	40.804	15.764	-1.8015	-39309	7.6241	1.4313	0.66785	5.7209	10.1	0.22457	0.36773	2.2456	141.65	46.089	0.51149	-88.357	5.1713	0.71513	0.32258	3.3772	10.024	0.13041	0.2369	1.3078	89.134	33.876	-0.2028	-6681.5	4.8517	0.63827	0.28781	3.2308	10.011	0.13948	0.25867	1.4003	88.088	35.351	0.018312	-172.9	4.5018
64	3.9971	0.67458	0.2198	2.6964	9.9995	0.0085298	0.11393	0.085293	74.973	20.222	-0.80501	-13162	5.3093	2.6758	1.5536	10.695	12.853	0.47287	0.53994	5.5208	137.91	51.844	0.36475	-55.717	4.4555	1.2924	0.65011	5.6757	11.19	0.21564	0.31202	2.4709	89.154	40.245	-0.04004	-1749.6	4.2915	1.1529	0.54648	5.2957	11.134	0.21216	0.30668	2.3668	83.083	41.666	0.030805	-123.76	3.9971
65	3.9971	0.42823	0.18062	1.7117	10.37	0	0.13051	0	59.485	22.705	-1.8034	-8150.9	5.0199	1.6899	0.96899	7.1984	15.376	0.37203	0.53065	4.0956	137.19	50.749	1.0283	-36.368	4.1504	0.9382	0.50398	3.9261	12.045	0.151	0.28141	1.7149	90.563	37.265	-0.27902	-1083.2	4.0312	0.90685	0.50201	3.7666	11.793	0.12345	0.25323	1.422	89.202	37.974	-0.28392	-227.92	3.9971
66	3.9971	0.29715	0.08867	1.1997	9.9995	0.02714	0.058008	0.35448	52.193	19.512	-0.99219	-12762	5.2554	1.2206	0.75586	4.8787	13.061	0.26509	0.36712	2.6508	132.05	55.205	0.65072	-52.129	4.1525	0.61711	0.34766	2.5277	11.082	0.1027	0.16047	1.1082	87.297	37.661	-0.043672	-1473.9	4.0274	0.57735	0.32874	2.3799	10.901	0.083841	0.14708	0.96691	85.838	37.385	0.028054	-211.14	3.9971
67	3.9971	0.45045	0.084581	2.4346	9.9995	0.020699	0.073321	0.34641	34.011	19.852	-1.0693	-14225	6.9848	2.4301	1.1803	12.657	16.735	0.30152	0.44084	3.6582	138.07	53.685	1.0103	-27.084	4.8113	1.3722	0.69284	6.4862	11.911	0.16649	0.26964	1.8816	83.916	36.826	-0.036721	-1904.2	4.4379	1.3289	0.68882	6.0792	11.461	0.17376	0.2872	1.9122	83.209	37.244	-0.014621	-153.99	3.9971
68	3.9971	0.5667	0.18591	2.2651	9.9995	0.033692	0.11549	0.40991	42.747	18.709	-0.66132	-16136	6.9445	1.5781	1.0523	6.4457	12.267	0.29339	0.44866	2.9337	134.34	52.167	0.87525	-42.299	4.3968	1.0688	0.60087	4.581	10.741	0.12873	0.24071	1.3418	85.291	38.648	0.010875	-1745.9	4.019	1.0845	0.57819	4.8473	10.551	0.10914	0.21961	1.1457	86.032	39.341	-0.0049647	-154.31	3.9971
69	3.9971	0.30922	0.16342	1.3837	9.9995	0	0.039985	0	44.893	21.14	-1.6105	-10966	5.5313	1.1806	0.77259	4.7889	14.098	0.25149	0.3508	2.5148	137.69	56.696	1.4425	-15.703	4.2898	0.84512	0.44905	3.6061	11.601	0.06942	0.15647	0.80571	84.595	34.605	0.078666	-1480.7	4.1451	0.9212	0.43875	3.8205	11.34	0.054359	0.14515	0.70517	82.01	34.304	0.049956	-394.97	4.0543
70	3.9971	0.26135	0.083369	1.0446	9.9995	0.013464	0.084863	0.15321	52.17	20.825	-1.1197	-11656	6.5542	1.284	0.91169	5.7196	11.796	0.35272	0.40898	3.527	137.74	47.335	0.98735	-33.019	4.8285	0.65947	0.31221	3.1382	10.503	0.1431	0.20458	1.4656	87.454	37.874	-0.005589	-1472.8	4.5893	0.6014	0.25035	3.0482	10.224	0.12037	0.17217	1.3069	84.769	38.119	0.021653	-199.58	4.4547
71	3.9971	0.34195	0.2369	1.3668	9.9995	0	0.12351	0	71.871	18.275	-0.78072	-18462	5.0401	2.06	1.1249	8.3725	12.563	0.25892	0.42917	2.589	135.76	49.896	0.16629	-89.278	4.1557	0.96188	0.5457	3.9572	10.727	0.099236	0.26063	0.99231	90.55	38.757	-0.1334	-2745	4.0097	0.81818	0.48303	3.5946	10.474	0.082494	0.25691	0.8249	84.534	40.071	-0.035527	-132.69	3.9971
72	3.9971	0.3098	0.08294	1.2383	9.9995	0.048378	0.092001	0.51794	38.369	15.727	-2.1424	-42735	6.3388	3.6948	2.1583	15.713	13.438	0.72396	0.94779	7.2392	144.31	49.332	0.50556	-52.977	4.6999	1.5502	0.82399	6.9094	10.821	0.25986	0.38009	2.7576	84.588	36.646	-0.16479	-4904.8	4.4269	1.3592	0.73605	6.2768	10.477	0.207	0.33252	2.2277	84.468	38.166	-0.041254	-150	4.2528
73	3.9971	1.3729	0.34471	5.4877	9.9995	0	0.10385	0	33.785	14.485	-0.79524	-17527	4.4278	4.0872	1.8501	18.015	10.894	0.67357	0.89619	6.8033	136.59	50.627	0.4628	-51.968	4.1567	2.2825	1.1394	9.5852	10.328	0.31335	0.53022	3.2087	84.879	35.428	-0.020475	-2626.7	4.0913	2.1227	1.0917	8.7397	10.218	0.30953	0.54706	3.1669	84.394	35.99	0.033407	-153.09	3.9971
74	3.9971	0.083037	0.027583	0.33191	9.9995	0	0.018454	0	25.242	13.454	-0.73574	-5048.6	5.4371	0.48984	0.23584	1.9579	13.176	0.13913	0.19462	1.4128	128.14	51.846	1.3	-67.767	4.3134	0.25195	0.119	1.0624	11.591	0.044626	0.079318	0.51444	80.246	36.448	0.039262	-727.99	4.1334	0.24504	0.11791	1.0381	11.629	0.032334	0.066083	0.3949	81.837	38.088	-0.04029	-115.62	3.9971
75	3.9971	0.47271	0.19977	1.8895	9.9995	0	0.038409	0	41.516	20.292	-0.84895	-12081	6.1504	1.9811	0.99902	8.5679	14.939	0.57938	0.79829	6.3546	135.43	52.125	0.87788	-33.987	4.4539	1.0966	0.49417	4.9651	11.223	0.25773	0.37064	2.757	83.921	38.486	0.011695	-1464.7	4.159	1.0804	0.43835	4.7462	10.974	0.24481	0.37324	2.6586	81.304	39.968	0.03177	-137.41	3.9971
76	3.9971	0.60129	0.21019	2.4034	9.9995	0.022924	0.15397	0.25839	69.799	20.113	-1.0493	-12181	5.8947	1.5089	0.94417	6.4477	13.997	0.24788	0.39998	2.4787	134.53	48.749	0.65905	-37.917	4.4532	1.1038	0.53837	4.8627	11.431	0.093024	0.22638	1.0496	91.91	40.055	-0.098017	-1498.5	4.1548	1.0714	0.48376	5.1656	11.276	0.077689	0.20065	0.90224	89.292	41.192	-0.092553	-174.6	3.9971
77	4.125	0.59351	0.18482	3.6823	9.9995	0.13252	0.28432	1.3483	67.994	19.068	-1.2148	-15909	6.7089	3.7508	1.464	16.33	12.052	0.7184	1.0367	7.5346	136.43	51.367	0.16652	-66.774	5.291	1.8362	0.697	9.0477	10.7	0.35237	0.60315	3.7993	90.428	38.485	-0.12934	-2395.4	5.3963	1.576	0.62804	8.2242	10.56	0.28767	0.56127	3.2778	85.76	39.982	0.055691	-152.55	5.5784
78	3.9971	1.1353	0.18302	4.6297	9.9995	0.080126	0.30302	0.98777	72.576	20.611	-0.56304	-10562	6.1975	2.6783	1.2997	12.596	14.441	0.72331	0.96592	7.2327	132.96	47.856	0.22064	-65.244	4.5949	1.9627	0.65843	8.899	11.949	0.40052	0.59426	4.6206	91.361	39.705	-0.047783	-1850	4.3437	1.9907	0.61697	9.0422	11.813	0.39992	0.57416	4.8758	85.657	42.442	0.013926	-118.12	4.1956
79	3.9971	0.42311	0.11821	1.6912	9.9995	0.014416	0.073551	0.19761	46.847	21.238	-0.5659	-9265.6	7.9942	2.7195	1.8273	10.87	15.571	0.55166	0.67192	5.5164	132.55	52.69	0.30102	-40.978	5.2495	1.1117	0.53458	5.7905	11.841	0.22249	0.31269	2.4123	82.914	38.85	-0.0060619	-1129.5	5.1617	0.97709	0.36353	5.5326	11.631	0.20504	0.30631	2.2475	79.933	40.326	0.034025	-121.63	5.4371
80	4.448	0.35591	0.15334	2.1075	9.9995	0.014649	0.21987	0.17251	63.406	17.69	-0.55191	-21266	7.1463	2.3125	1.3391	10.939	11.776	0.48173	0.59896	4.8171	136.18	45.729	0.36719	-64.451	5.3328	1.2303	0.59527	6.1063	10.606	0.26478	0.41145	2.7641	89.693	37.773	0.067621	-3635.2	5.1007	1.1784	0.51979	5.8978	10.465	0.27307	0.41247	2.8988	84.644	40.805	0.14761	-120.32	4.9089
81	3.9971	0.50352	0.11399	3.2764	9.9995	0	0.11622	0	57.759	16.789	-0.97941	-26803	6.6753	2.3619	1.6927	9.4406	11.103	0.33005	0.47545	3.3003	137	50.414	0.074572	-76.784	5.044	1.3272	0.79666	5.9575	10.157	0.19607	0.31334	1.986	89.529	36.846	-0.19831	-3959.8	4.6015	1.3172	0.81222	5.6505	9.9995	0.21075	0.33139	2.1185	87.294	38.725	-0.11203	-157.12	3.9971
82	3.9971	0.60087	0.20958	2.4017	9.9995	0.023863	0.15496	0.26832	69.791	19.895	-0.95392	-12746	5.8947	1.5077	0.94428	6.4424	14.003	0.24652	0.39863	2.4651	134.6	48.757	0.65889	-37.884	4.4532	1.1036	0.53829	4.8618	11.43	0.092872	0.22626	1.0474	91.914	40.032	-0.087343	-1561.2	4.1548	1.0713	0.48458	5.1669	11.282	0.078551	0.20209	0.88725	89.289	41.196	-0.091624	-174.45	3.9971
83	3.9971	0.66683	0.1705	2.6654	9.9995	0	0.13478	0	79.087	18.913	-1.4791	-17266	4.9459	2.7187	1.6579	10.922	12.839	0.29219	0.39995	2.9768	138.15	50.416	0.63102	-58.174	4.2663	1.7185	0.98246	7.364	11.345	0.15064	0.27453	1.622	92.79	38.859	-0.17945	-2307.8	4.1569	1.7441	0.99266	7.5431	11.35	0.15691	0.27558	1.7286	87.253	40.008	-0.10246	-182.74	4.0341
84	3.9971	0.23989	0.13509	0.95885	9.9995	0	0.070611	0	59.668	19.342	-0.85468	-14816	7.5164	0.83363	0.4083	4.0501	12.409	0.18211	0.22915	1.821	135.92	53.373	0.76395	-44.713	4.7726	0.49247	0.26546	2.3366	10.774	0.072675	0.12743	0.7602	89.29	37.856	-0.1205	-1989.7	4.4008	0.47986	0.26384	2.3624	10.615	0.064316	0.1159	0.7063	86.858	38.361	-0.13056	-175.56	4.2696
85	3.9971	0.45581	0.25299	2.5335	9.9995	0.01105	0.22043	0.12284	67.251	20.669	-1.3199	-11783	5.7938	3.5053	2.5705	14.011	13.135	0.69906	0.79191	7.6035	137.08	49.839	0.51197	-39.102	4.7037	2.1275	1.1115	9.3965	11.47	0.33503	0.49018	3.8239	89.651	39.153	-0.061263	-1598.3	4.564	2.1576	0.98605	9.8393	11.429	0.31949	0.47958	3.6388	86.046	40.644	0.027216	-155.41	4.3369
86	3.9971	0.18111	0.037998	1.0909	9.9995	0.02055	0.043923	0.20549	43.741	19.826	-0.6119	-11453	7.4357	0.93598	0.50003	3.7412	13.674	0.28189	0.26924	3.8545	130.56	45.951	0.54428	-88.918	5.1161	0.44741	0.19038	2.1897	10.842	0.13422	0.16743	1.5362	88.983	36.676	0.031766	-1768.6	4.8467	0.41593	0.15985	1.9494	10.42	0.13473	0.18246	1.3811	89.452	39.024	0.05763	-162.03	4.5691
87	3.9971	0.79052	0.15991	3.6669	9.9995	0.10899	0.17974	1.5378	36.2	20.803	-0.90367	-9905.1	5.39	2.7248	1.4916	12.688	16.258	0.39582	0.58297	4.3655	132.05	54.834	0.76194	-55.612	4.6111	1.7787	0.55254	8.2043	11.895	0.25272	0.37878	2.9139	83.467	36.595	0.011783	-1351.6	4.5909	1.8216	0.43099	8.1513	11.479	0.24584	0.37567	2.883	83.837	36.306	0.04302	-142.11	4.6128
88	3.9971	0.7496	0.42327	2.9962	9.9995	0.009816	0.13267	0.098155	26.939	13.168	-0.44281	-10921	3.9971	3.061	2.1104	12.235	13.182	0.7277	0.94013	7.4725	132.59	50.166	0.80909	-32.755	3.9971	1.7548	0.98564	7.014	10.817	0.21588	0.41322	2.306	81.313	35.482	0.040969	-1357.1	3.9971	1.5996	0.83862	6.3936	10.484	0.1756	0.36262	1.9004	79.262	37.781	-0.088204	-157.91	3.9971
89	3.9971	0.11658	0.050939	0.81586	9.9995	0.011973	0.026018	0.14985	74.933	20.037	-1.5092	-14533	6.9983	0.49118	0.29325	1.9897	12.516	0.10551	0.12678	1.2304	140.12	50.056	0.47434	-88.484	5.2397	0.27425	0.13632	1.318	10.915	0.058051	0.092454	0.6222	93.696	37.999	-0.23156	-2536.1	5.1108	0.25944	0.11843	1.2757	10.743	0.057706	0.10048	0.58825	86.782	39.475	-0.088626	-148.87	5.2958
90	3.9971	0.16819	0.046264	1.2291	9.9995	0.034219	0.1628	0.35046	47.988	19.863	-0.82045	-12644	7.3078	2.1739	1.4471	8.6893	12.947	0.29674	0.36604	3.2388	134.11	51.624	1.0407	-64.225	4.7701	1.2608	0.73616	5.3498	11.392	0.17153	0.25323	1.9503	86.802	37.703	-0.043584	-1696.1	4.3563	1.3398	0.78295	5.6246	11.358	0.17322	0.24815	1.9864	85.377	38.856	-0.10717	-136.75	3.9971
91	3.9971	0.33059	0.081318	1.3214	9.9995	0.14138	0.15196	1.4556	66.079	19.544	-1.7501	-15594	5.6188	1.7963	1.2847	7.1801	11.561	0.31009	0.40972	3.4513	139.13	46.118	0.45294	-59.856	4.2674	0.97599	0.56543	4.0338	10.497	0.22	0.30709	2.3219	92.317	37.237	-0.22215	-2720.6	3.9971	0.93225	0.50663	3.9254	10.356	0.21713	0.32021	2.2561	87.172	39.44	-0.0089456	-167.51	3.9971
92	3.9971	0.86779	0.23563	4.1577	9.9995	0	0.096793	0	56.669	19.452	-0.89796	-12909	6.2985	2.0583	0.98966	9.2523	13.384	0.32166	0.4139	3.2164	132.03	47.114	0.75451	-67.099	4.5643	1.2338	0.58014	5.6153	10.967	0.15324	0.25957	1.6182	86.977	37.787	0.016916	-1941.4	4.3655	1.143	0.57215	5.0097	10.632	0.15011	0.2574	1.634	83.4	39.229	0.074417	-123.73	4.3739
93	3.9971	0.38069	0.12093	1.9945	9.9995	0.02587	0.083232	0.39934	48.714	20.481	-0.86294	-12687	6.1571	4.3894	2.802	17.545	15.437	0.52718	0.69729	5.3629	138.38	55.358	0.43536	-55.783	4.5004	1.7753	1.0349	7.5117	11.732	0.18497	0.32789	2.0952	85.741	39.343	-0.012832	-1385.2	4.2141	1.4641	0.77493	6.5729	11.635	0.12508	0.31755	1.4978	85.29	39.611	0.053976	-134.82	4.0678
94	3.9971	0.1626	0.058064	0.64994	9.9995	0.011281	0.058616	0.185	76.372	18.443	-1.596	-18156	5.3093	0.78582	0.42897	3.141	16.399	0.26469	0.29893	2.6467	136.44	45.529	0.5428	-64.665	4.467	0.47193	0.22495	2.092	12.503	0.094723	0.1359	1.0457	94.929	38.467	-0.19953	-3144.5	4.3739	0.4708	0.21567	2.1903	12.154	0.073093	0.11446	0.86069	89.192	41.707	-0.036004	-161.55	4.1956
95	3.9971	0.67027	0.39242	2.6791	9.9995	0.080938	0.16949	0.91282	67.312	21.843	-0.73395	-7726.7	3.9971	2.1312	1.2701	8.5187	12.873	0.41054	0.49909	4.6494	130.21	51.818	0.81401	-48.499	3.9971	1.4273	0.86011	5.7049	11.068	0.22514	0.33252	2.4637	92.102	38.32	-0.11074	-1077.4	3.9971	1.4753	0.89326	5.897	11	0.19982	0.32752	2.2249	87.486	38.982	-0.092647	-263.11	3.9971
96	3.9971	0.23469	0.1549	0.93806	9.9995	0.0144	0.19863	0.144	58.958	17.711	-0.64754	-21674	7.9135	1.498	1.2097	5.9876	13.216	0.47897	0.58034	4.9055	136.99	53.742	0.21519	-44.626	4.7104	0.98001	0.53324	4.4309	11.007	0.1794	0.34481	2.0101	88.782	37.896	-0.026499	-3220.4	4.199	1.0435	0.46933	4.7646	10.677	0.1475	0.32576	1.6995	84.978	39.204	0.068359	-154.39	3.9971
97	3.9971	0.44772	0.10249	3.0007	9.9995	0.07318	0.18548	0.73176	58.392	19.152	-1.0907	-15409	6.7022	1.6318	0.74511	7.0057	12.442	0.45591	0.58819	4.5589	135.93	49.367	0.32438	-65.933	5.15	1.1544	0.50995	5.6936	10.407	0.20363	0.33261	2.1165	88.764	37.667	-0.098131	-2664.5	5.0502	1.2117	0.55302	6.0389	9.9995	0.17317	0.30549	1.852	84.567	39.37	0.044391	-127.93	5.1108
98	3.9971	0.23579	0.065538	1.3613	9.9995	0.023496	0.049941	0.36158	66.281	19.065	-0.65133	-14462	7.9942	0.86651	0.51044	3.6326	15.39	0.25159	0.27235	2.7148	133.16	50.185	0.72818	-60.805	5.1074	0.56742	0.27584	2.6348	11.409	0.14064	0.18669	1.5121	89.78	37.572	-0.03923	-2517.3	4.6633	0.57555	0.26977	2.7037	10.767	0.14219	0.19946	1.499	84.81	39.046	-0.078057	-145.27	4.3437
99	3.9971	0.80178	0.12208	4.0809	9.9995	0.015891	0.12457	0.19751	60.672	21.163	-0.55486	-9285	5.2487	1.522	0.9127	6.1974	12.664	0.2979	0.41746	2.9788	132.15	50.781	0.5729	-67.705	4.2293	1.1656	0.54903	4.8864	11.101	0.14963	0.24544	1.5671	87.703	39.5	-0.046194	-1263	4.0728	1.1528	0.5521	4.7113	10.986	0.15559	0.24079	1.6578	85.05	40.503	-0.064675	-128.34	3.9971
[truncated: 1,837 more columns]
